# Supplementary material for: High-throughput allele-specific expression across 250 environmental conditions
Source: Genome Res. 2016 Dec;26(12):1627–38. doi: 10.1101/gr.209759.116 (PMC5131815; doi:10.1101/gr.209759.116)
Supplement: Supplemental Material [file supp_gr.209759.116_Supplemental_Table_S6.tar.gz › DEG_results/DP11_DEG_stats_T23C1.txt]

t.id padj pval logFC ensg g.id
ENST00000541675 0.599304685122736 0.354038109426491 0.0889782770387649 ENSG00000227232 WASH7P
ENST00000423562 0.624822224449111 0.382119910919042 0.0837686103031557 ENSG00000227232 WASH7P
ENST00000438504 0.624822224449111 0.382119910919042 0.0837686103031557 ENSG00000227232 WASH7P
ENST00000488147 0.624884928575732 0.382193185032957 0.0837518414981044 ENSG00000227232 WASH7P
ENST00000538476 0.624210884081432 0.381387910198677 0.083794199766525 ENSG00000227232 WASH7P
ENST00000440200 0.652455584408072 0.412813805345973 -0.0938224107580084 ENSG00000230021 RP5-857K21.4
ENST00000414273 0.593429550185643 0.347659255069347 -0.102481667571089 ENSG00000237973 hsa-mir-6723
ENST00000427426 0.873454570369993 0.736656254989585 -0.0677904696545155 ENSG00000229344 RP5-857K21.7
ENST00000467115 0.836271609187507 0.670670991265647 0.075248775531384 ENSG00000240409 MTATP8P1
ENST00000514057 0.863352839404662 0.718080351661891 -0.0611522693487321 ENSG00000248527 MTATP6P1
ENST00000416718 0.836251453278919 0.670590164825159 -0.0528855194260047 ENSG00000198744 RP5-857K21.11
ENST00000428504 0.853477078987413 0.700895334395408 -0.0581096700963037 ENSG00000228327 RP11-206L10.2
ENST00000429505 0.806779906438622 0.622749003903084 0.0647200391465919 ENSG00000237491 RP11-206L10.9
ENST00000591440 0.965669161228224 0.920935556048825 -0.0139638598561921 ENSG00000237491 RP11-206L10.9
ENST00000587530 0.965669161228224 0.920935556048825 -0.0139638598561921 ENSG00000237491 RP11-206L10.9
ENST00000593022 0.973485396360425 0.938036057349038 -0.011051316243255 ENSG00000237491 RP11-206L10.9
ENST00000589531 0.987132775913221 0.970274131242166 0.00522839580738366 ENSG00000237491 RP11-206L10.9
ENST00000588951 0.940063311257204 0.865905547006832 -0.0233977641708967 ENSG00000237491 RP11-206L10.9
ENST00000585768 0.913460810580483 0.812885086639504 -0.0354536503664541 ENSG00000237491 RP11-206L10.9
ENST00000585745 0.977290306524309 0.947062718625428 -0.0111713890897078 ENSG00000237491 RP11-206L10.9
ENST00000590848 0.965829795980001 0.921252386481663 -0.0139708268008934 ENSG00000237491 RP11-206L10.9
ENST00000586288 0.975794534124665 0.943731238437673 0.00991347713317087 ENSG00000237491 RP11-206L10.9
ENST00000447500 0.841259698237306 0.679834648537501 -0.072164778960971 ENSG00000230092 RP11-206L10.8
ENST00000590817 0.841259698237306 0.679834648537501 -0.072164778960971 ENSG00000230092 RP11-206L10.8
ENST00000435300 0.747665693796001 0.535926721623281 0.103954766471561 ENSG00000240453 RP11-206L10.10
ENST00000445118 0.512242124736885 0.267915872018391 0.116317989484633 ENSG00000228794 LINC01128
ENST00000610067 0.939107158434278 0.863669806701714 0.0213237704088363 ENSG00000228794 LINC01128
ENST00000441765 0.992441957574036 0.983035824016714 -0.00338183749915168 ENSG00000228794 LINC01128
ENST00000609139 0.960020614127432 0.908196401866068 0.0143918249996376 ENSG00000228794 LINC01128
ENST00000449005 0.955251126868784 0.897738084076676 -0.0157037470782636 ENSG00000228794 LINC01128
ENST00000416570 0.991552101268803 0.980748254316935 0.00296439026518974 ENSG00000228794 LINC01128
ENST00000448975 0.991552101268803 0.980748254316935 0.00296439026518974 ENSG00000228794 LINC01128
ENST00000609009 0.915769949421399 0.817670330861545 0.0298913640553953 ENSG00000228794 LINC01128
ENST00000608189 0.915769949421399 0.817670330861545 0.0298913640553953 ENSG00000228794 LINC01128
ENST00000415295 0.477492430400934 0.237498242422539 0.205627759764283 ENSG00000228794 LINC01128
ENST00000342066 0.493548686017213 0.251055869607264 0.135689275653808 ENSG00000187634 SAMD11
ENST00000341065 0.531972635147851 0.286205976169266 0.125550734900194 ENSG00000187634 SAMD11
ENST00000483767 0.797136018309852 0.607934116432108 0.0448685805607681 ENSG00000188976 NOC2L
ENST00000327044 0.74482539607414 0.532339138441598 0.0404989228630557 ENSG00000188976 NOC2L
ENST00000477976 0.824688303609543 0.651471668006398 0.0300400668075346 ENSG00000188976 NOC2L
ENST00000496938 0.916094642560518 0.818494191337067 -0.0292556991749218 ENSG00000188976 NOC2L
ENST00000487214 0.82018039901101 0.64443996379578 0.0319016980784346 ENSG00000188976 NOC2L
ENST00000469563 0.805594383599208 0.620643354374307 0.0441311739538542 ENSG00000188976 NOC2L
ENST00000338591 0.742971572529451 0.529802954675476 0.0692392114780881 ENSG00000187961 KLHL17
ENST00000463212 0.374615973889866 0.156483370563343 0.221888723249076 ENSG00000187961 KLHL17
ENST00000466300 0.671194883253236 0.434275689728591 -0.0990927651311693 ENSG00000187961 KLHL17
ENST00000481067 0.191755481348336 0.0532406402756976 -0.29459871999113 ENSG00000187961 KLHL17
ENST00000379410 0.787800988508375 0.594574922105854 0.0945252392987177 ENSG00000187583 PLEKHN1
ENST00000428771 0.564751533455606 0.31825285350679 -0.17161505607475 ENSG00000188290 HES4
ENST00000304952 0.596000014745903 0.350531065367805 -0.162076627278522 ENSG00000188290 HES4
ENST00000481869 0.596963899435337 0.351512055724523 -0.162106202857066 ENSG00000188290 HES4
ENST00000484667 0.563566681625078 0.317249281298874 -0.175546169738843 ENSG00000188290 HES4
ENST00000379389 0.0182521601739473 0.00148974556230153 -0.623496669683548 ENSG00000187608 ISG15
ENST00000379370 0.758500517898323 0.551232418198614 0.0498894856413596 ENSG00000188157 AGRN
ENST00000477585 0.00286689706144163 0.000121414738914449 -0.551376306902131 ENSG00000188157 AGRN
ENST00000469403 0.0452573144181156 0.00565384979910979 -0.359858114336459 ENSG00000188157 AGRN
ENST00000479707 0.590024402057745 0.344138006405821 0.113329529964152 ENSG00000188157 AGRN
ENST00000466223 0.499201225366136 0.256321090899597 0.141332602212388 ENSG00000188157 AGRN
ENST00000478677 0.291517947995416 0.104052189089492 0.257163377666587 ENSG00000188157 AGRN
ENST00000492947 0.654747397401312 0.415401453161296 0.0994348886897511 ENSG00000188157 AGRN
ENST00000419249 0.504138174717703 0.260482778989727 0.143543181579238 ENSG00000188157 AGRN
ENST00000461111 0.71121694681826 0.485963522133168 0.0729677954608688 ENSG00000188157 AGRN
ENST00000418300 0.815162175084621 0.63629005304963 0.0480064411346867 ENSG00000242590 RP11-54O7.14
ENST00000427998 0.35605749521916 0.143993255406403 -0.245198418527264 ENSG00000217801 RP11-465B22.3
ENST00000394517 0.387070908978112 0.165449633452017 -0.243483741277413 ENSG00000217801 RP11-465B22.3
ENST00000456409 0.50670583662097 0.262779849073557 -0.209697647776607 ENSG00000217801 RP11-465B22.3
ENST00000412397 0.892720905531996 0.773265627564352 -0.052461080872709 ENSG00000217801 RP11-465B22.3
ENST00000379339 0.68745606558051 0.454855391456588 0.0454311884135895 ENSG00000131591 C1orf159
ENST00000294576 0.687366182113104 0.454677469853524 0.0454412062809585 ENSG00000131591 C1orf159
ENST00000448924 0.687366182113104 0.454677469853524 0.0454412062809585 ENSG00000131591 C1orf159
ENST00000465822 0.557612987206147 0.311040332542571 0.106345271837485 ENSG00000131591 C1orf159
ENST00000379325 0.68745606558051 0.454855391456588 0.0454311884135895 ENSG00000131591 C1orf159
ENST00000421241 0.68745606558051 0.454855391456588 0.0454311884135895 ENSG00000131591 C1orf159
ENST00000487177 0.395919885010047 0.171707810739131 0.157228487552272 ENSG00000131591 C1orf159
ENST00000467751 0.68745606558051 0.454855391456588 0.0454311884135895 ENSG00000131591 C1orf159
ENST00000477196 0.68745606558051 0.454855391456588 0.0454311884135895 ENSG00000131591 C1orf159
ENST00000464905 0.50943425649991 0.265394075163322 0.157231299271733 ENSG00000131591 C1orf159
ENST00000379320 0.515281950422327 0.27048294947015 0.11443929534115 ENSG00000131591 C1orf159
ENST00000379319 0.534036615738427 0.288138334056761 0.0819629446606528 ENSG00000131591 C1orf159
ENST00000434641 0.84143956047141 0.680224708538865 0.0262445168748742 ENSG00000131591 C1orf159
ENST00000482816 0.859792109098692 0.712399911542846 0.0241299303025014 ENSG00000131591 C1orf159
ENST00000437760 0.824033426072979 0.65052198480315 0.0310832579064315 ENSG00000131591 C1orf159
ENST00000462097 0.78101635178248 0.584579009209198 0.0386375470279175 ENSG00000131591 C1orf159
ENST00000473600 0.592197324239423 0.346292117282937 0.129818249526415 ENSG00000131591 C1orf159
ENST00000475119 0.806374336410507 0.622069268588712 0.0352548057346314 ENSG00000131591 C1orf159
ENST00000442117 0.830214826727254 0.6605200922607 0.0622078959143396 ENSG00000131591 C1orf159
ENST00000427787 0.956595308547362 0.900578304833954 0.0198090458307598 ENSG00000131591 C1orf159
ENST00000472741 0.954436797765401 0.895986625180885 0.00986030379981112 ENSG00000131591 C1orf159
ENST00000480643 0.993298782079425 0.985031470646634 0.00144076327566032 ENSG00000131591 C1orf159
ENST00000360001 0.221237235534519 0.0669660764355897 0.10381622416209 ENSG00000078808 SDF4
ENST00000465727 0.221087876034722 0.0668998585017512 0.103808348275503 ENSG00000078808 SDF4
ENST00000263741 0.221087876034722 0.0668998585017512 0.103808348275503 ENSG00000078808 SDF4
ENST00000494748 0.158178477739681 0.0392724702897559 0.158111442219015 ENSG00000078808 SDF4
ENST00000478938 0.166765535282526 0.0426906937157158 0.156869616527344 ENSG00000078808 SDF4
ENST00000403997 0.230601626141752 0.0715205573555997 0.112111396483375 ENSG00000078808 SDF4
ENST00000545427 0.31700109945221 0.118923658986063 0.0907216310163983 ENSG00000078808 SDF4
ENST00000459994 0.912790080991834 0.811711358028478 0.0151094995104175 ENSG00000078808 SDF4
ENST00000379198 0.53879698754369 0.292695085131294 0.0841705018634933 ENSG00000176022 B3GALT6
ENST00000450390 0.477136304638054 0.237142458644969 0.0743503463128515 ENSG00000160087 UBE2J2
ENST00000347370 0.477136304638054 0.237142458644969 0.0743503463128515 ENSG00000160087 UBE2J2
ENST00000349431 0.49238213880418 0.24989517089039 0.07388105530176 ENSG00000160087 UBE2J2
ENST00000348298 0.647475967046269 0.407230229276309 0.0543679230648729 ENSG00000160087 UBE2J2
ENST00000339385 0.727096124305267 0.507966228068257 0.0469660048906305 ENSG00000160087 UBE2J2
ENST00000400929 0.738839284524658 0.523903632578684 0.0430250452103141 ENSG00000160087 UBE2J2
ENST00000464036 0.798098800345834 0.609288219286853 0.0347874760306643 ENSG00000160087 UBE2J2
ENST00000360466 0.817664215633563 0.640360035186137 0.0323415160131949 ENSG00000160087 UBE2J2
ENST00000400930 0.813039205530629 0.632962628225922 0.0327578365220555 ENSG00000160087 UBE2J2
ENST00000467339 0.970567363833299 0.931449310578892 -0.00980529978999353 ENSG00000160087 UBE2J2
ENST00000473215 0.956812578606951 0.901025047982705 0.00866443816752677 ENSG00000160087 UBE2J2
ENST00000435198 0.912593747535897 0.811368979727959 0.0169808396733437 ENSG00000160087 UBE2J2
ENST00000509720 0.980548537423266 0.953892457063782 0.00414821004561023 ENSG00000160087 UBE2J2
ENST00000491779 0.915642418719649 0.817428349304099 0.0168301474682746 ENSG00000160087 UBE2J2
ENST00000466752 0.866604056284421 0.72365663541351 0.0266444633499416 ENSG00000160087 UBE2J2
ENST00000503294 0.863445554632765 0.718304963179062 0.0274412262277194 ENSG00000160087 UBE2J2
ENST00000477894 0.889764333950229 0.76770314465241 0.0227558534622017 ENSG00000160087 UBE2J2
ENST00000471154 0.758327644561268 0.550945541213233 -0.05715824827989 ENSG00000160087 UBE2J2
ENST00000422076 0.897887547836812 0.78360524047146 0.0208368259446931 ENSG00000160087 UBE2J2
ENST00000502382 0.841259698237306 0.679788744607232 0.0306868652112271 ENSG00000160087 UBE2J2
ENST00000461142 0.842411198226031 0.681818651433343 0.0351744923092412 ENSG00000160087 UBE2J2
ENST00000488418 0.979281927546902 0.951458030584213 -0.00602888860510895 ENSG00000160087 UBE2J2
ENST00000354700 0.823323510889485 0.649509729434955 -0.0366816020575788 ENSG00000131584 ACAP3
ENST00000353662 0.827536550620536 0.656145919123034 -0.0358624605153355 ENSG00000131584 ACAP3
ENST00000492936 0.995872256143626 0.990854390621552 -0.000909274619813522 ENSG00000131584 ACAP3
ENST00000467278 0.812567653612601 0.632243954437099 0.0440856666048507 ENSG00000131584 ACAP3
ENST00000470659 0.625519466371356 0.382850154985566 -0.119899644360639 ENSG00000131584 ACAP3
ENST00000379037 0.473260692473665 0.233565770636493 0.141219647055504 ENSG00000131584 ACAP3
ENST00000476572 0.980757438945217 0.954327914455689 -0.00620100604155111 ENSG00000131584 ACAP3
ENST00000493992 0.884287305680148 0.75721377768188 0.0405984927706717 ENSG00000131584 ACAP3
ENST00000472541 0.482198125170695 0.241598535275888 -0.102089132228991 ENSG00000131584 ACAP3
ENST00000354980 0.604830867206812 0.360031847856542 -0.0891161311258609 ENSG00000131584 ACAP3
ENST00000478065 0.812865698543936 0.632756467905081 -0.0522035966422607 ENSG00000131584 ACAP3
ENST00000479108 0.434731331338995 0.201541528843835 -0.137788188209896 ENSG00000131584 ACAP3
ENST00000438966 0.455304904652649 0.21864608664597 -0.137101336839039 ENSG00000131584 ACAP3
ENST00000379031 0.546228502456475 0.300287971929765 -0.138435508134101 ENSG00000169972 PUSL1
ENST00000470520 0.739142795962855 0.52443556500405 -0.0882317864770362 ENSG00000169972 PUSL1
ENST00000463758 0.836320544100341 0.670903016862609 0.0672549742992995 ENSG00000169972 PUSL1
ENST00000467712 0.816612874584996 0.638949259805018 -0.0661146347417539 ENSG00000169972 PUSL1
ENST00000493657 0.452461042066994 0.216119339248685 -0.189048577285893 ENSG00000169972 PUSL1
ENST00000470030 0.453391970824446 0.216880951692499 0.104840363967643 ENSG00000127054 CPSF3L
ENST00000435064 0.140836067465498 0.03265628232185 0.125628976173428 ENSG00000127054 CPSF3L
ENST00000497304 0.724131848911023 0.503032748420644 0.0833938999495665 ENSG00000127054 CPSF3L
ENST00000323275 0.14068410374201 0.0326105265568578 0.125630230580626 ENSG00000127054 CPSF3L
ENST00000411962 0.14068410374201 0.0326105265568578 0.125630230580626 ENSG00000127054 CPSF3L
ENST00000462432 0.299645361157698 0.108527931165489 0.117131697830354 ENSG00000127054 CPSF3L
ENST00000478641 0.508949054770139 0.264891170843506 0.0986046666642974 ENSG00000127054 CPSF3L
ENST00000458452 0.140384832650836 0.0324939542253071 0.125622997461397 ENSG00000127054 CPSF3L
ENST00000419704 0.140384832650836 0.0324939542253071 0.125622997461397 ENSG00000127054 CPSF3L
ENST00000540437 0.140384832650836 0.0324939542253071 0.125622997461397 ENSG00000127054 CPSF3L
ENST00000421495 0.140384832650836 0.0324939542253071 0.125622997461397 ENSG00000127054 CPSF3L
ENST00000532772 0.135861125968982 0.0308136431562372 0.127465179811241 ENSG00000127054 CPSF3L
ENST00000450926 0.119287889083998 0.0250960329395765 0.132723053566586 ENSG00000127054 CPSF3L
ENST00000545578 0.119414171728685 0.0251432331501315 0.132711754145846 ENSG00000127054 CPSF3L
ENST00000527098 0.119414171728685 0.0251432331501315 0.132711754145846 ENSG00000127054 CPSF3L
ENST00000485710 0.482425436466441 0.241766558505694 0.103359236140724 ENSG00000127054 CPSF3L
ENST00000461514 0.413781271925868 0.184762356758154 0.121332495103844 ENSG00000127054 CPSF3L
ENST00000525164 0.36916581274316 0.152796004398116 0.13199211088798 ENSG00000127054 CPSF3L
ENST00000528879 0.100400319012933 0.0193381787117211 0.137637412673861 ENSG00000127054 CPSF3L
ENST00000525769 0.317894517433621 0.119424804106052 0.146354145234144 ENSG00000127054 CPSF3L
ENST00000531377 0.117521754196492 0.0245177977704077 0.140139807845181 ENSG00000127054 CPSF3L
ENST00000527383 0.457127661983645 0.220223164936741 0.110233080419663 ENSG00000127054 CPSF3L
ENST00000531292 0.866126825178127 0.722925008141546 0.0405217602156927 ENSG00000127054 CPSF3L
ENST00000467408 0.470461940027066 0.231452217078245 0.123573255817774 ENSG00000127054 CPSF3L
ENST00000434694 0.178933045651724 0.0479149996320978 0.133705002567281 ENSG00000127054 CPSF3L
ENST00000531020 0.721303227765288 0.498853829543973 0.0973369839041467 ENSG00000127054 CPSF3L
ENST00000533916 0.523638580609522 0.278264989769228 0.129887118552538 ENSG00000127054 CPSF3L
ENST00000488042 0.181884561015292 0.04913451846342 0.13577851573955 ENSG00000127054 CPSF3L
ENST00000526797 0.148194906527424 0.0354084161693743 0.14350781664987 ENSG00000127054 CPSF3L
ENST00000526332 0.148284921810836 0.0354532643717378 0.143497081645299 ENSG00000127054 CPSF3L
ENST00000430786 0.168714650014114 0.0434714456094257 0.139361012472541 ENSG00000127054 CPSF3L
ENST00000527719 0.144299488338871 0.0339893403689897 0.146612918465966 ENSG00000127054 CPSF3L
ENST00000530031 0.141342977628248 0.0328553979389978 0.147169306665142 ENSG00000127054 CPSF3L
ENST00000526113 0.1417286308084 0.0329909004721157 0.145180469913847 ENSG00000127054 CPSF3L
ENST00000526904 0.108849202118776 0.0218402775796013 0.154154117583508 ENSG00000127054 CPSF3L
ENST00000525603 0.162629764616541 0.0409592921229592 0.149155805638021 ENSG00000127054 CPSF3L
ENST00000444968 0.0613801153928831 0.00886711998854819 0.319831426945689 ENSG00000240731 RP5-890O3.9
ENST00000429572 0.617777503624474 0.373724191537209 0.0735001393525532 ENSG00000127054 CPSF3L
ENST00000498173 0.617399994337386 0.373377039992922 0.0734808405029524 ENSG00000127054 CPSF3L
ENST00000496353 0.623146309447085 0.380067208648558 0.0722696316146388 ENSG00000127054 CPSF3L
ENST00000493534 0.632545370581318 0.390388364304984 0.0733242026821799 ENSG00000127054 CPSF3L
ENST00000534345 0.680680413067904 0.44623155495854 0.066876125653309 ENSG00000127054 CPSF3L
ENST00000532952 0.710234196759113 0.484751686039515 0.0611971138505449 ENSG00000127054 CPSF3L
ENST00000490853 0.712444677794476 0.487493954335728 0.0617018814611248 ENSG00000127054 CPSF3L
ENST00000531019 0.712444677794476 0.487493954335728 0.0617018814611248 ENSG00000127054 CPSF3L
ENST00000498476 0.650005069475937 0.41011086778918 0.075046979845738 ENSG00000127054 CPSF3L
ENST00000470679 0.6610813252377 0.422593729668149 0.0738339258624737 ENSG00000127054 CPSF3L
ENST00000525285 0.406479157377967 0.179329980926726 0.130705292230527 ENSG00000127054 CPSF3L
ENST00000530233 0.418340512286378 0.188400902878061 0.160422233958428 ENSG00000127054 CPSF3L
ENST00000464957 0.445537838184336 0.210525443454948 0.144342457269951 ENSG00000224051 GLTPD1
ENST00000343938 0.894066562497517 0.776168541532464 0.0286654879244128 ENSG00000224051 GLTPD1
ENST00000488011 0.487925931271548 0.246264885446198 0.179233120120549 ENSG00000224051 GLTPD1
ENST00000378891 0.675050031264037 0.439049636004495 0.0543877478950616 ENSG00000107404 DVL1
ENST00000378888 0.899907420219181 0.78736959425374 0.0191266460674794 ENSG00000107404 DVL1
ENST00000472445 0.778662206646277 0.581191649405374 0.0562099001257822 ENSG00000107404 DVL1
ENST00000474033 0.268324289274822 0.0909329675707793 0.257350005635311 ENSG00000162576 MXRA8
ENST00000309212 0.334389342899787 0.129960211235522 0.210305781498913 ENSG00000162576 MXRA8
ENST00000477278 0.360174741785348 0.146813950641858 0.194916973598503 ENSG00000162576 MXRA8
ENST00000342753 0.334389342899787 0.129960211235522 0.210305781498913 ENSG00000162576 MXRA8
ENST00000445648 0.334389342899787 0.129960211235522 0.210305781498913 ENSG00000162576 MXRA8
ENST00000473097 0.144424458952223 0.0340326692788732 0.351505863613765 ENSG00000162576 MXRA8
ENST00000478517 0.200833579821212 0.057293719967314 0.322657963822037 ENSG00000162576 MXRA8
ENST00000476718 0.301955384988617 0.109898299812079 0.282281967459954 ENSG00000162576 MXRA8
ENST00000338370 0.359565225735587 0.146344666183476 -0.129225716490313 ENSG00000175756 AURKAIP1
ENST00000338338 0.398371711386893 0.17350271597765 -0.121739311789148 ENSG00000175756 AURKAIP1
ENST00000321751 0.350347951345719 0.140270919088485 -0.131410081367885 ENSG00000175756 AURKAIP1
ENST00000378853 0.348722671759942 0.13919935951128 -0.131917652142032 ENSG00000175756 AURKAIP1
ENST00000489799 0.441668716819342 0.207469008450742 -0.112829222748921 ENSG00000175756 AURKAIP1
ENST00000496905 0.662418687900052 0.424149544536029 -0.0755308802946899 ENSG00000175756 AURKAIP1
ENST00000480479 0.0700670959773766 0.0109755750972214 0.196740301864139 ENSG00000221978 CCNL2
ENST00000482621 0.0446909897684275 0.0055545716197688 0.202274972936791 ENSG00000221978 CCNL2
ENST00000408952 0.0446909897684275 0.0055545716197688 0.202274972936791 ENSG00000221978 CCNL2
ENST00000463260 0.145997770947079 0.0346281101954233 0.173404898528298 ENSG00000221978 CCNL2
ENST00000400809 0.0391200907729678 0.00457242038626635 0.21019837985088 ENSG00000221978 CCNL2
ENST00000496007 0.0387566070623516 0.0045102787528816 0.210504981153647 ENSG00000221978 CCNL2
ENST00000482365 0.135400750860305 0.0306216100629549 0.173392704252151 ENSG00000221978 CCNL2
ENST00000481223 0.0397337351327146 0.00468184693904077 0.21040673399906 ENSG00000221978 CCNL2
ENST00000418865 0.0549089936794688 0.00748813568651406 0.204982307793502 ENSG00000221978 CCNL2
ENST00000505849 0.165812568815618 0.0422451942848414 0.164325903569268 ENSG00000221978 CCNL2
ENST00000488340 0.0403918424978366 0.00479771235755423 0.213752948234688 ENSG00000221978 CCNL2
ENST00000492998 0.162924321932188 0.0410933165798619 0.181137009420052 ENSG00000221978 CCNL2
ENST00000469113 0.0446692159631717 0.00555024464757208 0.216543665978118 ENSG00000221978 CCNL2
ENST00000480646 0.0941075564161419 0.0174587189835901 0.240477945686634 ENSG00000221978 CCNL2
ENST00000471930 0.0573407782512189 0.00799225800836149 0.197270706440995 ENSG00000221978 CCNL2
ENST00000408918 0.0139559107063069 0.00102447950333228 0.247201341754004 ENSG00000221978 CCNL2
ENST00000473872 0.166274517586555 0.0424411737593282 0.171661996532278 ENSG00000221978 CCNL2
ENST00000425598 0.0541817497867706 0.00733826190982032 0.209986747864919 ENSG00000221978 CCNL2
ENST00000463895 0.359202935976583 0.146069181912677 0.149152293673116 ENSG00000221978 CCNL2
ENST00000497013 0.574423720503577 0.327693712555711 0.110753340408192 ENSG00000221978 CCNL2
ENST00000448629 0.690254616002445 0.458922289840111 0.102230009535791 ENSG00000224870 RP4-758J18.2
ENST00000444362 0.659670142304675 0.420767613101759 -0.0686790974025277 ENSG00000224870 RP4-758J18.2
ENST00000418833 0.560760985047357 0.314404716167167 -0.086261747485338 ENSG00000224870 RP4-758J18.2
ENST00000576232 0.736123126500417 0.520078665203517 0.0967569778170303 ENSG00000224870 RP4-758J18.2
ENST00000570344 0.769037599810532 0.566942036581277 0.0864865182819101 ENSG00000224870 RP4-758J18.2
ENST00000447725 0.599802040474897 0.354604665737278 -0.0846144484736856 ENSG00000224870 RP4-758J18.2
ENST00000572242 0.655153536752054 0.415905478558133 -0.071417557572467 ENSG00000224870 RP4-758J18.2
ENST00000453521 0.534792646714893 0.288939083421214 -0.100655338612996 ENSG00000224870 RP4-758J18.2
ENST00000344843 0.0634483831469932 0.00939283527869745 -0.177569253106312 ENSG00000242485 MRPL20
ENST00000493287 0.0868466165433954 0.0153841275966907 -0.182998979577981 ENSG00000242485 MRPL20
ENST00000487659 0.0633982646548148 0.00937779091688374 -0.177561513878314 ENSG00000242485 MRPL20
ENST00000492508 0.072846284135192 0.011697576105763 -0.17341769529542 ENSG00000242485 MRPL20
ENST00000482352 0.0607986111340451 0.00873898623768352 -0.190358057177697 ENSG00000242485 MRPL20
ENST00000477686 0.0398332375142549 0.00469757370571677 -0.217945159034987 ENSG00000242485 MRPL20
ENST00000495558 0.5896617879629 0.343742064369471 0.147552770263026 ENSG00000179403 VWA1
ENST00000338660 0.740648576864323 0.526663282552571 0.071152360047264 ENSG00000179403 VWA1
ENST00000404702 0.727289377772447 0.508343863872884 0.0739179232879654 ENSG00000179403 VWA1
ENST00000476993 0.728474763373748 0.509820925378038 0.0737374203680096 ENSG00000179403 VWA1
ENST00000471398 0.766054919962357 0.562379078574317 0.10533266840554 ENSG00000179403 VWA1
ENST00000378741 0.866332648176487 0.723376965686956 -0.0273489958862268 ENSG00000160072 ATAD3B
ENST00000308647 0.939679292170881 0.865067006106331 -0.0127241786671621 ENSG00000160072 ATAD3B
ENST00000472194 0.997841755787951 0.994863197352908 -0.000522914557221177 ENSG00000160072 ATAD3B
ENST00000378736 0.67429808109354 0.438265744176979 0.0837961765773819 ENSG00000160072 ATAD3B
ENST00000485748 0.982007237798677 0.957831148652436 -0.0043663359808839 ENSG00000160072 ATAD3B
ENST00000474481 0.924502292522323 0.835419254952444 -0.0165042924750493 ENSG00000160072 ATAD3B
ENST00000378756 0.846029968875609 0.688521305701004 0.0245686045109071 ENSG00000197785 ATAD3A
ENST00000378755 0.84904359811364 0.693408497736235 0.0241245689160684 ENSG00000197785 ATAD3A
ENST00000339113 0.801538137881617 0.614547473210818 0.0314115514532894 ENSG00000197785 ATAD3A
ENST00000536055 0.801538137881617 0.614547473210818 0.0314115514532894 ENSG00000197785 ATAD3A
ENST00000439513 0.57442862324361 0.327708879819771 0.171095647608809 ENSG00000197785 ATAD3A
ENST00000429957 0.731344066144694 0.513523539136716 0.0630330713994054 ENSG00000197785 ATAD3A
ENST00000400830 0.945667248941266 0.877129011354582 0.012315829524125 ENSG00000197785 ATAD3A
ENST00000378733 0.133219959942387 0.0298185308441725 0.233098611076369 ENSG00000205090 TMEM240
ENST00000425828 0.132884564070749 0.02970627428538 0.233219851185021 ENSG00000205090 TMEM240
ENST00000291386 0.006790750144309 0.000377041417057195 0.242652998591805 ENSG00000160075 SSU72
ENST00000378726 0.580240771027638 0.334069101689377 0.0411109866271926 ENSG00000160075 SSU72
ENST00000378725 0.0074735930697758 0.0004270251158053 0.271929986559265 ENSG00000160075 SSU72
ENST00000359060 0.484848647016569 0.243651761602914 -0.066487092188268 ENSG00000160075 SSU72
ENST00000539195 0.665302979560853 0.427715045871576 0.0709039860577193 ENSG00000215791 AL645728.2
ENST00000366221 0.679257770301526 0.444516789761503 -0.103081580466394 ENSG00000215014 AL645728.1
ENST00000422725 0.120673334511682 0.0255835278029051 -0.229272775018047 ENSG00000228594 C1orf233
ENST00000607222 0.809929640177314 0.628006219796968 0.0833227110467684 ENSG00000272106 RP11-345P4.9
ENST00000520777 0.111490786317156 0.0226491404567692 0.156820778716206 ENSG00000197530 MIB2
ENST00000378710 0.111490786317156 0.0226491404567692 0.156820778716206 ENSG00000197530 MIB2
ENST00000360522 0.111490786317156 0.0226491404567692 0.156820778716206 ENSG00000197530 MIB2
ENST00000357210 0.111490786317156 0.0226491404567692 0.156820778716206 ENSG00000197530 MIB2
ENST00000355826 0.111490786317156 0.0226491404567692 0.156820778716206 ENSG00000197530 MIB2
ENST00000518681 0.111601298492094 0.0226842777504284 0.156923334052512 ENSG00000197530 MIB2
ENST00000505820 0.113287630950643 0.023208336585901 0.156418364696396 ENSG00000197530 MIB2
ENST00000479659 0.112133681694666 0.0228425002411547 0.156415257871979 ENSG00000197530 MIB2
ENST00000489635 0.112881508490983 0.0230790019270694 0.1563270830528 ENSG00000197530 MIB2
ENST00000511502 0.113381770274754 0.0232474519490372 0.155861018176591 ENSG00000197530 MIB2
ENST00000477990 0.914594237312319 0.815380897153521 0.0260446803235722 ENSG00000197530 MIB2
ENST00000514363 0.758226426411314 0.55077719614057 0.0521082480201187 ENSG00000197530 MIB2
ENST00000487053 0.121779242191803 0.0259628168828311 0.155630538061282 ENSG00000197530 MIB2
ENST00000502470 0.705445390554073 0.478329973385536 0.0666282089073432 ENSG00000197530 MIB2
ENST00000378712 0.123688690491876 0.0265851455869863 0.155108774337542 ENSG00000197530 MIB2
ENST00000507082 0.884535209526322 0.757977775893658 -0.0377650635779131 ENSG00000197530 MIB2
ENST00000463492 0.891667956199152 0.771370170984334 -0.0407588512545115 ENSG00000197530 MIB2
ENST00000510793 0.644135109519228 0.403611334116064 0.0802370062062235 ENSG00000197530 MIB2
ENST00000504599 0.102543907783825 0.019982968705322 0.169009239628975 ENSG00000197530 MIB2
ENST00000507229 0.107805439270905 0.0215285097230168 0.163728667039756 ENSG00000197530 MIB2
ENST00000503789 0.579089878244002 0.332920343364046 0.100655393806139 ENSG00000197530 MIB2
ENST00000378708 0.0738707878387228 0.011966398393859 0.185669826882662 ENSG00000197530 MIB2
ENST00000506488 0.0727312285235538 0.0116657443363126 0.187364890528703 ENSG00000197530 MIB2
ENST00000512004 0.31387793555206 0.117023180291741 0.202134864590765 ENSG00000197530 MIB2
ENST00000508455 0.508653792723616 0.264675224364707 0.177695162147716 ENSG00000197530 MIB2
ENST00000514234 0.0196194207604037 0.00165080728045651 0.246462003928032 ENSG00000197530 MIB2
ENST00000467597 0.890008573126718 0.768082340722336 0.0395488471056351 ENSG00000197530 MIB2
ENST00000508148 0.978602740308261 0.949949632497176 -0.00917251930201866 ENSG00000197530 MIB2
ENST00000486072 0.26194023028086 0.0874374141628817 0.199339943711556 ENSG00000197530 MIB2
ENST00000505370 0.00274360665987205 0.000114705814707256 0.458873925035005 ENSG00000197530 MIB2
ENST00000473511 0.00978054823326401 0.000623071084599085 0.400268625217862 ENSG00000197530 MIB2
ENST00000464570 0.00987484640926564 0.000632877874456805 0.418245149851935 ENSG00000197530 MIB2
ENST00000483015 0.114750841421003 0.0236656363436048 0.294892939276984 ENSG00000197530 MIB2
ENST00000511910 0.143774909252499 0.0337858329786174 0.337208082736109 ENSG00000197530 MIB2
ENST00000513088 0.332759586142865 0.129053278347567 0.124078238197695 ENSG00000248333 CDK11B
ENST00000341832 0.395189447574 0.171221461392719 0.105686851881543 ENSG00000248333 CDK11B
ENST00000317673 0.408911774281875 0.18110405869489 0.102006023149604 ENSG00000248333 CDK11B
ENST00000340677 0.408911774281875 0.18110405869489 0.102006023149604 ENSG00000248333 CDK11B
ENST00000407249 0.408911774281875 0.18110405869489 0.102006023149604 ENSG00000248333 CDK11B
ENST00000341028 0.490412423193879 0.248300370692164 -0.160955274904939 ENSG00000248333 CDK11B
ENST00000607013 0.214113364699379 0.0635328117789283 0.217142635095283 ENSG00000272004 RP11-345P4.10
ENST00000378662 0.00453560600145877 0.000220682189603573 0.227148607548976 ENSG00000189339 SLC35E2B
ENST00000234800 0.00470718999251515 0.000232076753773778 0.227628377910482 ENSG00000189339 SLC35E2B
ENST00000480991 0.0617509390331116 0.00896786292681896 0.180389671367706 ENSG00000189339 SLC35E2B
ENST00000481276 0.0350698824691632 0.00388281913289384 0.221705893086348 ENSG00000189339 SLC35E2B
ENST00000596308 0.517581170970018 0.272734484905184 0.167548034812646 ENSG00000269737 RP11-345P4.7
ENST00000597891 0.71244939000032 0.487507141280328 0.118536597064128 ENSG00000269227 RP11-345P4.6
ENST00000356200 0.546943060134391 0.300995073482434 0.0833139020006822 ENSG00000008128 CDK11A
ENST00000598846 0.104471059210673 0.0205840847090816 0.159766771116112 ENSG00000268575 RP1-283E3.8
ENST00000463652 0.864520762763864 0.720593988407706 0.0625809156156677 ENSG00000008128 CDK11A
ENST00000358779 0.506174547976981 0.262300708657845 0.0905062420900677 ENSG00000008128 CDK11A
ENST00000460465 0.506174547976981 0.262300708657845 0.0905062420900677 ENSG00000008128 CDK11A
ENST00000404249 0.506174547976981 0.262300708657845 0.0905062420900677 ENSG00000008128 CDK11A
ENST00000378633 0.506174547976981 0.262300708657845 0.0905062420900677 ENSG00000008128 CDK11A
ENST00000357760 0.506174547976981 0.262300708657845 0.0905062420900677 ENSG00000008128 CDK11A
ENST00000509982 0.546943060134391 0.300995073482434 0.0833139020006822 ENSG00000008128 CDK11A
ENST00000378638 0.546943060134391 0.300995073482434 0.0833139020006822 ENSG00000008128 CDK11A
ENST00000356937 0.551354527114073 0.30512896334171 0.0805746911827104 ENSG00000008128 CDK11A
ENST00000478901 0.771810518360688 0.57124304711654 0.0997537185777917 ENSG00000008128 CDK11A
ENST00000468397 0.799463726486597 0.611328427316889 0.0860669411247194 ENSG00000008128 CDK11A
ENST00000491311 0.774398184386491 0.575359126754662 0.0946893451799882 ENSG00000008128 CDK11A
ENST00000495016 0.750584661604201 0.540121179978183 0.108385735403482 ENSG00000008128 CDK11A
ENST00000468800 0.473614054280526 0.233967952030217 0.145004299847382 ENSG00000008128 CDK11A
ENST00000489300 0.670705787280527 0.433649370767875 -0.121653812483061 ENSG00000008128 CDK11A
ENST00000492390 0.355821965855403 0.143847225582574 0.175888270488416 ENSG00000008128 CDK11A
ENST00000474916 0.535120862084794 0.289247437603824 0.132077259570679 ENSG00000008128 CDK11A
ENST00000378635 0.532567340714879 0.286809335333562 0.0907501727286559 ENSG00000008128 CDK11A
ENST00000479362 0.937910247742577 0.861527421130478 0.0171386392551378 ENSG00000008128 CDK11A
ENST00000498810 0.900986561682198 0.789570688324894 0.0294017127520315 ENSG00000008128 CDK11A
ENST00000487462 0.776334157810586 0.57788684677933 0.0652445169565935 ENSG00000008128 CDK11A
ENST00000401096 0.71131292533472 0.486112295859213 0.0821994088594883 ENSG00000008128 CDK11A
ENST00000577672 0.204418329559001 0.0589772719150496 0.181930154757719 ENSG00000227775 RP1-283E3.4
ENST00000417099 0.405243325004948 0.178285091871794 0.13701583424833 ENSG00000227775 RP1-283E3.4
ENST00000355439 0.153432804978608 0.0374887388629124 0.176362686562984 ENSG00000215790 SLC35E2
ENST00000400924 0.146922861709276 0.0349308112615157 0.180376674269639 ENSG00000215790 SLC35E2
ENST00000246421 0.13037292524653 0.0288460999045752 0.216055409596278 ENSG00000215790 SLC35E2
ENST00000475229 0.225674512411368 0.069072918621051 0.246298097387 ENSG00000215790 SLC35E2
ENST00000424604 0.191155349425281 0.0529829037242245 0.249134733214293 ENSG00000227775 RP1-283E3.4
ENST00000418950 0.231693329902676 0.0720523178272513 0.266853264564998 ENSG00000227775 RP1-283E3.4
ENST00000341426 0.590051746961733 0.344186102759673 0.0599078101415218 ENSG00000008130 NADK
ENST00000341991 0.590024402057745 0.344151290233396 0.059916160844846 ENSG00000008130 NADK
ENST00000378625 0.589576881902773 0.34365332007557 0.0596995719903515 ENSG00000008130 NADK
ENST00000344463 0.590051746961733 0.344186102759673 0.0599078101415218 ENSG00000008130 NADK
ENST00000342348 0.859741549991516 0.712341146922136 0.0252386737836871 ENSG00000008130 NADK
ENST00000498806 0.633990937862191 0.391870739412406 0.102796912866414 ENSG00000008130 NADK
ENST00000469045 0.777913453600205 0.580133789633812 0.0477871126868005 ENSG00000008130 NADK
ENST00000480499 0.960236731529355 0.90887895919768 0.0111947120053374 ENSG00000008130 NADK
ENST00000497747 0.449673031351458 0.213808506262715 0.142812521426994 ENSG00000008130 NADK
ENST00000477235 0.819064344917385 0.642559577729251 0.0411177929450202 ENSG00000008130 NADK
ENST00000489538 0.858421508955457 0.709775077051859 0.0331943942503778 ENSG00000008130 NADK
ENST00000497615 0.327744067113254 0.125752493836983 0.179510649835566 ENSG00000008130 NADK
ENST00000497186 0.757380685660722 0.549574386912905 0.0548372861031204 ENSG00000008130 NADK
ENST00000400922 0.921684909763158 0.829584927568557 -0.0185123370100372 ENSG00000008130 NADK
ENST00000492845 0.759846779698169 0.553052573255369 0.044606149977966 ENSG00000008130 NADK
ENST00000492768 0.641360589671504 0.400105138442354 0.0670216601503786 ENSG00000008130 NADK
ENST00000460602 0.551143784335981 0.304930401741535 0.081746189186345 ENSG00000008130 NADK
ENST00000464373 0.742604781639075 0.529333597706667 0.058535805787024 ENSG00000008130 NADK
ENST00000378609 0.608249657128462 0.363763666223738 -0.0258100616142175 ENSG00000078369 GNB1
ENST00000461893 0.855758031872335 0.704744109584864 0.0219589258675661 ENSG00000078369 GNB1
ENST00000471354 0.924252772334678 0.834783008831848 -0.0092368623617392 ENSG00000078369 GNB1
ENST00000439272 0.110237759004355 0.02223071103493 -0.109750979997834 ENSG00000078369 GNB1
ENST00000434686 0.112046576113597 0.0228130975278175 -0.114486685666918 ENSG00000078369 GNB1
ENST00000437146 0.257459541122815 0.0850806353813228 -0.0917653099068948 ENSG00000078369 GNB1
ENST00000472614 0.217165290047093 0.0650517861970457 -0.128005672344231 ENSG00000078369 GNB1
ENST00000607589 0.724397365653447 0.503672323793325 0.0545550958528263 ENSG00000078369 GNB1
ENST00000378567 0.591221470830284 0.345256174387183 -0.125455181381302 ENSG00000067606 PRKCZ
ENST00000400921 0.589776938536504 0.343859212073728 -0.129973927360913 ENSG00000067606 PRKCZ
ENST00000461106 0.58723506286937 0.341372264215532 -0.134892236622999 ENSG00000067606 PRKCZ
ENST00000400920 0.494018162964648 0.251551603439014 -0.161938299989047 ENSG00000067606 PRKCZ
ENST00000479263 0.476487307235775 0.236595652144641 -0.172116563059638 ENSG00000067606 PRKCZ
ENST00000478770 0.811978238366493 0.631172325435975 -0.0731093169282535 ENSG00000067606 PRKCZ
ENST00000505322 0.164392934842944 0.0417038086641931 -0.329071471702822 ENSG00000067606 PRKCZ
ENST00000469733 0.644385579483707 0.403896857860642 -0.0604020771321102 ENSG00000162585 C1orf86
ENST00000414253 0.66297442593774 0.424743083970763 -0.0616370081107448 ENSG00000162585 C1orf86
ENST00000428120 0.662790526026377 0.424561511193076 -0.0616390529948033 ENSG00000162585 C1orf86
ENST00000400919 0.662790526026377 0.424561511193076 -0.0616390529948033 ENSG00000162585 C1orf86
ENST00000400918 0.716762894277516 0.493375342487383 -0.0524011714653788 ENSG00000162585 C1orf86
ENST00000497675 0.736357550580968 0.520392390431127 -0.0538766775538982 ENSG00000162585 C1orf86
ENST00000378543 0.667444383550582 0.42986558391413 -0.0653649022495927 ENSG00000162585 C1orf86
ENST00000378546 0.667667165670268 0.430122126988847 -0.0653644158641084 ENSG00000162585 C1orf86
ENST00000401813 0.625979430457038 0.383223890231615 -0.0695793512037964 ENSG00000162585 C1orf86
ENST00000487186 0.749805814089728 0.538951410089051 -0.0462407047365592 ENSG00000162585 C1orf86
ENST00000378545 0.688658542924594 0.456692836003931 -0.0607643090781331 ENSG00000162585 C1orf86
ENST00000476803 0.728238553939725 0.509509074580119 -0.0549447413286598 ENSG00000162585 C1orf86
ENST00000440825 0.679680702843787 0.445033206297332 -0.0634679109126493 ENSG00000162585 C1orf86
ENST00000597060 0.721769809362445 0.499408588055673 0.0984803949643212 ENSG00000269554 AL590822.2
ENST00000420515 0.546270162814326 0.300347078980262 -0.0921795950680748 ENSG00000162585 C1orf86
ENST00000514625 0.823281995288903 0.649405242656456 -0.0808894016017143 ENSG00000162585 C1orf86
ENST00000378536 0.207320516418006 0.0603061489058506 0.114927327380996 ENSG00000157933 SKI
ENST00000508416 0.771715503056495 0.571094328237108 0.0484445208058974 ENSG00000157933 SKI
ENST00000478223 0.616096016144621 0.371841013468018 0.0778951888286736 ENSG00000157933 SKI
ENST00000507179 0.109312736542251 0.021957182094141 0.304058022757027 ENSG00000157933 SKI
ENST00000378531 0.698717881416188 0.46928448150208 0.0709352927032626 ENSG00000116151 MORN1
ENST00000606372 0.709320288133634 0.483253328041653 0.0687462738036335 ENSG00000116151 MORN1
ENST00000378529 0.790497387130699 0.598492038915363 0.0536116545953542 ENSG00000116151 MORN1
ENST00000607342 0.433391584983919 0.200310251696385 0.191382344451065 ENSG00000116151 MORN1
ENST00000469374 0.985554577183532 0.966072570535432 0.00552903932972139 ENSG00000116151 MORN1
ENST00000419785 0.99026498669797 0.977942420338202 -0.00423993846771482 ENSG00000116151 MORN1
ENST00000378525 0.946670040396892 0.879259484330679 -0.0191183853256181 ENSG00000116151 MORN1
ENST00000449373 0.842329430113997 0.681637982401132 -0.0560283505308626 ENSG00000116151 MORN1
ENST00000317490 0.772302606454681 0.572012471352355 -0.0944088359405438 ENSG00000178642 AL513477.1
ENST00000607031 0.934549210439371 0.854942124902399 -0.0309350945198447 ENSG00000116151 MORN1
ENST00000494279 0.9409517501455 0.867456222776346 0.02951214216728 ENSG00000116151 MORN1
ENST00000378518 0.337280005440019 0.13177382784355 0.0816046180767572 ENSG00000157916 RER1
ENST00000605895 0.439332550862023 0.205508858644651 0.0605771172378281 ENSG00000157916 RER1
ENST00000378513 0.384082509131859 0.163285866503034 0.0705073399903022 ENSG00000157916 RER1
ENST00000306256 0.31784625031516 0.119403236126877 0.0831428633399788 ENSG00000157916 RER1
ENST00000493207 0.195063708444652 0.0546870927614494 0.138082510558647 ENSG00000157916 RER1
ENST00000378512 0.384426415322087 0.163495944289184 0.0704635707078163 ENSG00000157916 RER1
ENST00000443438 0.623955243516854 0.381097374041903 0.0490803003718711 ENSG00000157916 RER1
ENST00000488353 0.690682348726851 0.459526781847624 0.0398971036238815 ENSG00000157916 RER1
ENST00000462129 0.942510305037547 0.871225492369891 -0.0120038791277184 ENSG00000157916 RER1
ENST00000288774 0.58603139529045 0.340180578468588 -0.0752771407461749 ENSG00000157911 PEX10
ENST00000447513 0.533428894236808 0.287581870128927 -0.083938651117609 ENSG00000157911 PEX10
ENST00000507596 0.541318818677527 0.295049590453783 -0.0828080929629325 ENSG00000157911 PEX10
ENST00000510434 0.351070120765773 0.140765748566763 -0.158287804997861 ENSG00000157911 PEX10
ENST00000508384 0.451076459249166 0.214977877189219 -0.136184243929585 ENSG00000157911 PEX10
ENST00000515760 0.840004380866941 0.677666950783784 -0.0636455050989919 ENSG00000157911 PEX10
ENST00000502666 0.939621638309373 0.86493997969721 -0.0232126119311078 ENSG00000157911 PEX10
ENST00000504111 0.85735736336896 0.70777060184618 -0.0522056524411724 ENSG00000157911 PEX10
ENST00000514502 0.423531656552287 0.192692362433047 -0.164572176115137 ENSG00000157911 PEX10
ENST00000378466 0.0857073739795074 0.0150580973915179 0.155958456281625 ENSG00000157881 PANK4
ENST00000435556 0.0880505155884768 0.0157521529264926 0.154679036422893 ENSG00000157881 PANK4
ENST00000505228 0.0416573044143316 0.00501760055094227 0.209590742398015 ENSG00000157881 PANK4
ENST00000502512 0.166997253082496 0.0427762978207553 0.238475684795457 ENSG00000157881 PANK4
ENST00000471361 0.850363435673968 0.695455311109904 0.0549388034495113 ENSG00000157881 PANK4
ENST00000487804 0.83589051373678 0.669911187118608 0.063015711637943 ENSG00000157881 PANK4
ENST00000515423 0.497791751298484 0.255053249023486 0.161252236648502 ENSG00000157881 PANK4
ENST00000468002 0.0706569140612516 0.0111316742894387 0.279634810584294 ENSG00000157881 PANK4
ENST00000486396 0.500344027461718 0.257319160500644 0.101044891474355 ENSG00000157881 PANK4
ENST00000502770 0.640882439531287 0.399655533451578 0.0873044261513207 ENSG00000157881 PANK4
ENST00000491212 0.964748306284071 0.918797736563852 0.0119374631511395 ENSG00000157881 PANK4
ENST00000514922 0.944218268057611 0.87466373839365 0.0186391407559474 ENSG00000157881 PANK4
ENST00000606645 0.917793425163388 0.821924923885991 0.0331702920332113 ENSG00000272449 RP3-395M20.12
ENST00000416860 0.0366449382258318 0.00414949328919851 0.236079487301645 ENSG00000238164 RP3-395M20.8
ENST00000443892 0.013713388251223 0.0010025259807405 0.475569936339534 ENSG00000238164 RP3-395M20.8
ENST00000449660 0.178933045651724 0.0479162840015105 0.326766731521077 ENSG00000238164 RP3-395M20.8
ENST00000448624 0.227725402460157 0.0700901949455314 0.348037597259748 ENSG00000238164 RP3-395M20.8
ENST00000432521 0.0240691695638012 0.00222272550327826 0.44121617590949 ENSG00000238164 RP3-395M20.8
ENST00000452793 0.0816210154801886 0.0139131516309328 0.209738301698672 ENSG00000238164 RP3-395M20.8
ENST00000426449 0.00216863991409558 8.51677832556798e-05 0.282594773977822 ENSG00000157873 TNFRSF14
ENST00000434817 0.0019178446802379 7.30040478603959e-05 0.283157038342678 ENSG00000157873 TNFRSF14
ENST00000435221 0.00192512507943513 7.33485197070428e-05 0.283009296374632 ENSG00000157873 TNFRSF14
ENST00000451778 0.00181949463411779 6.87342000833344e-05 0.283898186096596 ENSG00000157873 TNFRSF14
ENST00000409119 0.00147230525701307 5.29929468572936e-05 0.290896389207771 ENSG00000157873 TNFRSF14
ENST00000355716 0.00225182619671588 8.93011394526387e-05 0.277108007912874 ENSG00000157873 TNFRSF14
ENST00000475523 0.00216949969694063 8.52205206476089e-05 0.277268947114978 ENSG00000157873 TNFRSF14
ENST00000442392 0.00803468270556685 0.0004700452739298 0.256625264265601 ENSG00000157873 TNFRSF14
ENST00000482074 0.00939257044368491 0.000585151667892677 0.255006400539989 ENSG00000157873 TNFRSF14
ENST00000496064 0.00240137248203732 9.67646748915915e-05 0.281054451844402 ENSG00000157873 TNFRSF14
ENST00000463471 0.00180454917993889 6.79314568096067e-05 0.278891601012074 ENSG00000157873 TNFRSF14
ENST00000466750 0.000506737764590723 1.42819799333295e-05 0.304244355691246 ENSG00000157873 TNFRSF14
ENST00000471768 0.000352485553436358 9.25330445906124e-06 0.317621335227952 ENSG00000157873 TNFRSF14
ENST00000463835 0.00146419705176104 5.25931343647682e-05 0.27629937370561 ENSG00000157873 TNFRSF14
ENST00000482602 0.00234860001891429 9.42684979827431e-05 0.267974327540119 ENSG00000157873 TNFRSF14
ENST00000480305 0.00457892183520931 0.000223590569085819 0.272131917125535 ENSG00000157873 TNFRSF14
ENST00000456687 0.0223157100306973 0.00197895689232042 0.452045128162506 ENSG00000225931 RP3-395M20.7
ENST00000493183 0.878931236016366 0.747462399567939 -0.0273260096868834 ENSG00000157870 FAM213B
ENST00000474659 0.858203758110514 0.709384899964115 -0.0319853813331078 ENSG00000157870 FAM213B
ENST00000419916 0.517335103114246 0.272472352983848 -0.0794480194181319 ENSG00000157870 FAM213B
ENST00000378424 0.517335103114246 0.272472352983848 -0.0794480194181319 ENSG00000157870 FAM213B
ENST00000537325 0.74218481285549 0.528852516073015 -0.0525759296171087 ENSG00000157870 FAM213B
ENST00000378427 0.517335103114246 0.272472352983848 -0.0794480194181319 ENSG00000157870 FAM213B
ENST00000378425 0.517335103114246 0.272472352983848 -0.0794480194181319 ENSG00000157870 FAM213B
ENST00000464043 0.780687763271984 0.584087297995375 -0.0457465750031387 ENSG00000157870 FAM213B
ENST00000444521 0.517335103114246 0.272472352983848 -0.0794480194181319 ENSG00000157870 FAM213B
ENST00000465233 0.971644245593062 0.933751957725095 0.00742246952842806 ENSG00000157870 FAM213B
ENST00000498083 0.959938854512612 0.907910512767439 0.0102283613932222 ENSG00000157870 FAM213B
ENST00000481683 0.821843933710379 0.64709744035051 -0.0396397343980679 ENSG00000157870 FAM213B
ENST00000484099 0.432134980816583 0.199294886566269 -0.092978876399266 ENSG00000157870 FAM213B
ENST00000477045 0.973944129348695 0.939152806114998 0.00682114292586989 ENSG00000157870 FAM213B
ENST00000476686 0.0573927081711306 0.00800351114691111 -0.176663055946167 ENSG00000157870 FAM213B
ENST00000471840 0.261594546048917 0.087263758892292 -0.170230506341895 ENSG00000142606 MMEL1
ENST00000288709 0.261985612270837 0.0874783959410433 -0.166656833126184 ENSG00000142606 MMEL1
ENST00000378412 0.270243431620199 0.0919780036036009 -0.164287341747609 ENSG00000142606 MMEL1
ENST00000502556 0.348098440062497 0.138791899918027 -0.159701461255874 ENSG00000142606 MMEL1
ENST00000504800 0.348098440062497 0.138791899918027 -0.159701461255874 ENSG00000142606 MMEL1
ENST00000294599 0.898812056986526 0.785303695943434 0.0227861146518087 ENSG00000162591 MEGF6
ENST00000356575 0.859291285454807 0.711682947025754 0.0310156219349173 ENSG00000162591 MEGF6
ENST00000494257 0.606183075822952 0.361483472428792 0.158277839909039 ENSG00000162591 MEGF6
ENST00000485002 0.929662915185213 0.84560610744786 0.0165199767025441 ENSG00000162591 MEGF6
ENST00000491842 0.762948468550068 0.557538495661086 0.0916653944917155 ENSG00000162591 MEGF6
ENST00000475790 0.547934145309122 0.301890386342899 0.171862137986377 ENSG00000162591 MEGF6
ENST00000461795 0.531603210208562 0.285588838406303 0.201080526707961 ENSG00000162591 MEGF6
ENST00000378344 0.826552462687978 0.65465007783285 0.0258833427568431 ENSG00000158109 TPRG1L
ENST00000344579 0.826552462687978 0.654642887812981 0.0258744914689793 ENSG00000158109 TPRG1L
ENST00000378322 0.912204687314331 0.810365659707081 -0.0242214080466168 ENSG00000116213 WRAP73
ENST00000270708 0.912204687314331 0.810365659707081 -0.0242214080466168 ENSG00000116213 WRAP73
ENST00000471223 0.713510290781993 0.488890023446134 -0.0821102701365493 ENSG00000116213 WRAP73
ENST00000424367 0.789305639612123 0.596906622578797 -0.0554603955812349 ENSG00000116213 WRAP73
ENST00000497940 0.896729517351023 0.781245404904048 0.0348790875667342 ENSG00000116213 WRAP73
ENST00000469643 0.811433728182238 0.630120423338314 -0.0756653461074815 ENSG00000116213 WRAP73
ENST00000465916 0.713510290781993 0.48890798441418 -0.0785413700568333 ENSG00000116213 WRAP73
ENST00000419924 0.538514295004749 0.292386141793788 -0.126133223324078 ENSG00000116213 WRAP73
ENST00000479331 0.573638259386385 0.326897714896648 -0.170356216143097 ENSG00000116213 WRAP73
ENST00000418088 0.240094641766585 0.0761849355423052 0.159601576178712 ENSG00000227372 TP73-AS1
ENST00000452079 0.204773007331324 0.0591481792728815 0.159438039226821 ENSG00000227372 TP73-AS1
ENST00000419973 0.163852233456788 0.0414833971476943 0.334234320311363 ENSG00000227372 TP73-AS1
ENST00000423764 0.199537140662742 0.056726443469422 0.166499536088219 ENSG00000227372 TP73-AS1
ENST00000587071 0.598430204761714 0.353017580254259 0.121303877192356 ENSG00000227372 TP73-AS1
ENST00000608600 0.52074040364437 0.275576672871659 0.137674524358885 ENSG00000227372 TP73-AS1
ENST00000544565 0.853587454299705 0.701426374715083 0.0535880855068819 ENSG00000227372 TP73-AS1
ENST00000378251 0.0429209272048184 0.0052358614359426 0.221949381338375 ENSG00000130764 LRRC47
ENST00000462356 0.340583507573251 0.133862676152222 0.189235175809618 ENSG00000130764 LRRC47
ENST00000479239 0.26954322086167 0.0916169930767074 0.217987216708123 ENSG00000130764 LRRC47
ENST00000607459 0.423415861361685 0.192581922794316 0.175426223231889 ENSG00000272153 RP1-286D6.5
ENST00000378230 0.77565186474507 0.576920473310737 0.0319883447400474 ENSG00000116198 CEP104
ENST00000484420 0.548643538532973 0.302501336329994 -0.177293313486888 ENSG00000116198 CEP104
ENST00000438539 0.883628343509152 0.756147250323773 0.0320641191506625 ENSG00000116198 CEP104
ENST00000461667 0.969365538042448 0.928723455978126 -0.00969486014952444 ENSG00000116198 CEP104
ENST00000495701 0.636362849532226 0.394522151024762 0.139142957567115 ENSG00000116198 CEP104
ENST00000460038 0.298679731077385 0.107971854339627 0.17892093797018 ENSG00000116198 CEP104
ENST00000494653 0.981129138980118 0.955687048072458 -0.00384147644589506 ENSG00000116198 CEP104
ENST00000443466 0.273924526749397 0.0940093961755387 0.184225681101282 ENSG00000116198 CEP104
ENST00000428079 0.460523661965376 0.223021140387874 -0.104876567863207 ENSG00000116198 CEP104
ENST00000494951 0.342397168110426 0.134985715796619 -0.183987724619389 ENSG00000116198 CEP104
ENST00000378223 0.239738705109779 0.0759897585948508 -0.16690161682685 ENSG00000116198 CEP104
ENST00000378212 0.941713596137256 0.869453572824098 0.0204453226644899 ENSG00000169598 DFFB
ENST00000378209 0.167317282453201 0.0429065568443891 0.194106928287583 ENSG00000169598 DFFB
ENST00000491998 0.167317282453201 0.0429065568443891 0.194106928287583 ENSG00000169598 DFFB
ENST00000338895 0.889574653467312 0.767160065267598 0.0325856961104365 ENSG00000169598 DFFB
ENST00000341385 0.663310650771642 0.425091901118889 0.12167711668188 ENSG00000169598 DFFB
ENST00000468793 0.131713077879161 0.0293130849724512 0.212454577543213 ENSG00000169598 DFFB
ENST00000339350 0.112480098329711 0.0229671737990692 0.22132476759341 ENSG00000169598 DFFB
ENST00000477548 0.112480098329711 0.0229671737990692 0.22132476759341 ENSG00000169598 DFFB
ENST00000378206 0.125479001936566 0.0271913414035833 0.21853713299216 ENSG00000169598 DFFB
ENST00000475969 0.129731495025001 0.0286338414099166 0.217025697669531 ENSG00000169598 DFFB
ENST00000461150 0.00987247408785987 0.000632380505387377 0.559578266488892 ENSG00000169598 DFFB
ENST00000486765 0.746754332242863 0.53462747045164 0.0534619089973765 ENSG00000198912 C1orf174
ENST00000361605 0.746754332242863 0.53462747045164 0.0534619089973765 ENSG00000198912 C1orf174
ENST00000474140 0.746754332242863 0.53462747045164 0.0534619089973765 ENSG00000198912 C1orf174
ENST00000442673 0.812365018139189 0.631833933307121 0.0860457046660593 ENSG00000236423 LINC01134
ENST00000439488 0.824758440423294 0.651631170630647 0.0822363335502143 ENSG00000236423 LINC01134
ENST00000478423 0.196980066738639 0.0555659372837371 0.120648906748712 ENSG00000131697 NPHP4
ENST00000460696 0.178135776353926 0.0475538822271286 0.234964438389869 ENSG00000131697 NPHP4
ENST00000378161 0.0627680781769561 0.00921582818933227 0.280331796013757 ENSG00000131697 NPHP4
ENST00000489180 0.197667094715362 0.055849099997843 0.120649596232419 ENSG00000131697 NPHP4
ENST00000378156 0.197667094715362 0.055849099997843 0.120649596232419 ENSG00000131697 NPHP4
ENST00000378169 0.227174042549253 0.0697980847795726 0.114201624794144 ENSG00000131697 NPHP4
ENST00000468253 0.00277128101583041 0.000116177877573267 0.539793057151323 ENSG00000131697 NPHP4
ENST00000506941 0.142790913803611 0.0334126656722775 0.345814690769596 ENSG00000131697 NPHP4
ENST00000470763 0.108153879805701 0.0216406550496314 0.303238587443467 ENSG00000131697 NPHP4
ENST00000466897 0.526821186331375 0.281302412325966 0.149890600420116 ENSG00000131697 NPHP4
ENST00000378111 1.00616508993436e-07 9.15935340493788e-10 0.208575314017581 ENSG00000069424 KCNAB2
ENST00000378097 1.74749674227172e-08 1.3558402717794e-10 0.209804929432221 ENSG00000069424 KCNAB2
ENST00000493807 0.236344846771375 0.0743535110768481 0.260729376451668 ENSG00000069424 KCNAB2
ENST00000378092 6.99617083788557e-05 1.33676999525862e-06 0.215121994266022 ENSG00000069424 KCNAB2
ENST00000478098 0.0952948248721135 0.0178231447192057 0.162971580285576 ENSG00000069424 KCNAB2
ENST00000445501 0.116208635868465 0.0241380239410927 0.161972436297711 ENSG00000069424 KCNAB2
ENST00000428161 0.000103211263904316 2.09933452705556e-06 0.226057075717017 ENSG00000069424 KCNAB2
ENST00000389632 0.000201231221958764 4.66299151606104e-06 0.221986028573516 ENSG00000069424 KCNAB2
ENST00000602612 3.59701622436121e-05 6.17143616999404e-07 0.219147280270152 ENSG00000069424 KCNAB2
ENST00000378087 3.30063755906094e-08 2.7160158655733e-10 0.21272277444279 ENSG00000069424 KCNAB2
ENST00000341524 2.35392793433173e-08 1.89170545376316e-10 0.211805045277421 ENSG00000069424 KCNAB2
ENST00000352527 2.35392793433173e-08 1.89170545376316e-10 0.211805045277421 ENSG00000069424 KCNAB2
ENST00000435937 0.00587867082747991 0.000310830354159248 0.213913787494858 ENSG00000069424 KCNAB2
ENST00000164247 1.1085810630668e-08 8.27885293917228e-11 0.217303405878543 ENSG00000069424 KCNAB2
ENST00000459822 0.660495004914875 0.421878152673624 0.070556716244669 ENSG00000069424 KCNAB2
ENST00000594544 0.835816790280963 0.669742468137077 0.0430966816715658 ENSG00000268332 AL035406.1
ENST00000472700 0.000253952865301584 6.18254363166988e-06 0.255025765284174 ENSG00000069424 KCNAB2
ENST00000378083 7.08511784658515e-09 5.12386206036108e-11 0.229964721245635 ENSG00000069424 KCNAB2
ENST00000458166 2.09146486225572e-07 2.03559126552456e-09 0.233949276312002 ENSG00000069424 KCNAB2
ENST00000462676 0.091033257225702 0.0166113504309276 0.159571898932609 ENSG00000069424 KCNAB2
ENST00000481789 0.11200797779267 0.022802201241864 0.139118997968568 ENSG00000069424 KCNAB2
ENST00000484532 0.0662900774089523 0.0100424931225805 -0.148017338696307 ENSG00000116251 RPL22
ENST00000234875 0.0674412914186569 0.0103366141812321 -0.143873061519659 ENSG00000116251 RPL22
ENST00000480661 0.0371054778448635 0.00423084539914455 -0.185162664480399 ENSG00000116251 RPL22
ENST00000497965 0.0361766970503071 0.00406239984691983 -0.186119499705361 ENSG00000116251 RPL22
ENST00000471204 0.0306222917995985 0.0031763493975208 -0.188982588766012 ENSG00000116251 RPL22
ENST00000465387 0.0355502366061595 0.00396553555286757 -0.186776569390984 ENSG00000116251 RPL22
ENST00000462296 0.0308869698725785 0.0032251039854086 -0.194665393529103 ENSG00000116251 RPL22
ENST00000465335 0.0276087526777672 0.00272816147312115 -0.196608195589279 ENSG00000116251 RPL22
ENST00000377948 0.456433163791331 0.219573269262286 -0.109422765054326 ENSG00000158286 RNF207
ENST00000377939 0.441637206581297 0.207427517826685 -0.112291484949022 ENSG00000158286 RNF207
ENST00000485539 0.680499403916729 0.446009621997804 0.122797346203885 ENSG00000158286 RNF207
ENST00000496676 0.441812503553554 0.207612630529307 -0.119301283794027 ENSG00000158286 RNF207
ENST00000463453 0.859298806838787 0.711717777882346 0.0677268272430437 ENSG00000158286 RNF207
ENST00000492476 0.973994411208709 0.939281645877625 0.0128717545818336 ENSG00000158286 RNF207
ENST00000483336 0.0622431107673126 0.00909466256666544 -0.339992995064502 ENSG00000158286 RNF207
ENST00000343813 0.46685042288821 0.228336417319404 0.0653112711474063 ENSG00000116237 ICMT
ENST00000495791 0.44803791053606 0.21256872752511 0.0891673525643908 ENSG00000116237 ICMT
ENST00000489498 0.517596456152342 0.272750316538325 0.0601598454189754 ENSG00000116237 ICMT
ENST00000474756 0.844123638013501 0.684887617557664 0.0220817009119006 ENSG00000116237 ICMT
ENST00000362035 0.83321494257103 0.665282294270762 -0.0436419432553753 ENSG00000116237 ICMT
ENST00000377893 0.116457080891218 0.0242150887099943 0.164874343693561 ENSG00000158292 GPR153
ENST00000608083 0.614718223988884 0.370513473889711 0.0538115966122108 ENSG00000097021 ACOT7
ENST00000377845 0.691236256606374 0.460158235951619 0.0472007267645496 ENSG00000097021 ACOT7
ENST00000377855 0.587429955677525 0.341590394690785 0.0580001205241269 ENSG00000097021 ACOT7
ENST00000377860 0.614718223988884 0.370513473889711 0.0538115966122108 ENSG00000097021 ACOT7
ENST00000418124 0.614718223988884 0.370513473889711 0.0538115966122108 ENSG00000097021 ACOT7
ENST00000545482 0.614819498767713 0.370647666813745 0.0538091035892232 ENSG00000097021 ACOT7
ENST00000361521 0.628310422119217 0.385771775242311 0.0512183700796377 ENSG00000097021 ACOT7
ENST00000377842 0.669003761714922 0.431630427522425 0.0509812621678842 ENSG00000097021 ACOT7
ENST00000473466 0.836586260265967 0.671353981184448 0.0309772576395003 ENSG00000097021 ACOT7
ENST00000481175 0.597351546790806 0.351912696040836 0.0891125618909539 ENSG00000097021 ACOT7
ENST00000541130 0.970848411710403 0.932213658790458 0.00745445235015556 ENSG00000097021 ACOT7
ENST00000377748 0.897715436156717 0.783206153838497 -0.0466849334493413 ENSG00000171680 PLEKHG5
ENST00000400913 0.824094804794797 0.650606904387006 0.0809803539922072 ENSG00000171680 PLEKHG5
ENST00000340850 0.9617699524623 0.912613040442465 0.0193960100795958 ENSG00000171680 PLEKHG5
ENST00000377725 0.974938022155389 0.941652935172035 0.0130312830056956 ENSG00000171680 PLEKHG5
ENST00000377728 0.986233343964005 0.967775963871935 -0.00709851698827156 ENSG00000171680 PLEKHG5
ENST00000377732 0.890761082540957 0.76957597714628 -0.0504548770275885 ENSG00000171680 PLEKHG5
ENST00000400915 0.914290823270348 0.814659923719529 -0.0403710650605009 ENSG00000171680 PLEKHG5
ENST00000377740 0.876805752735306 0.743233656382362 -0.0559082188007648 ENSG00000171680 PLEKHG5
ENST00000377737 0.876805752735306 0.743233656382362 -0.0559082188007648 ENSG00000171680 PLEKHG5
ENST00000535355 0.860152254035613 0.713101608533482 0.0662342528587148 ENSG00000171680 PLEKHG5
ENST00000537245 0.836020278508474 0.670160351366709 -0.0734659222779498 ENSG00000171680 PLEKHG5
ENST00000544978 0.847546063375782 0.690988517608724 -0.0688366317424661 ENSG00000171680 PLEKHG5
ENST00000377705 0.0180336571767653 0.00146644202777964 0.241856228365309 ENSG00000162408 NOL9
ENST00000464383 0.245852583862574 0.0790606619322012 0.229879386227663 ENSG00000162408 NOL9
ENST00000462798 0.473577079493369 0.233945544992872 0.204112862795982 ENSG00000162408 NOL9
ENST00000460777 0.909456961453534 0.804732819365999 -0.0443478291899797 ENSG00000162408 NOL9
ENST00000464665 0.865799898499316 0.722447572163029 0.0542406664340077 ENSG00000162408 NOL9
ENST00000319084 0.508326597661402 0.264395894258686 0.140202360244509 ENSG00000204859 ZBTB48
ENST00000435905 0.486150205278924 0.244739461918608 0.14629008013232 ENSG00000204859 ZBTB48
ENST00000377674 0.321490790454611 0.121562021600138 0.141444260274302 ENSG00000204859 ZBTB48
ENST00000488936 0.276300692780065 0.095358833824064 0.159050784094531 ENSG00000204859 ZBTB48
ENST00000482360 0.959290652337816 0.906132711874421 0.0149315690984109 ENSG00000204859 ZBTB48
ENST00000498342 0.891351271941874 0.770815606082846 0.0418583690676821 ENSG00000204859 ZBTB48
ENST00000466813 0.820262620611197 0.644549605415122 0.0740609770046105 ENSG00000204859 ZBTB48
ENST00000377658 1.93569104397665e-07 1.87382273244034e-09 0.38888917015316 ENSG00000162413 KLHL21
ENST00000377663 2.1006012067873e-07 2.04815735697419e-09 0.389715684618933 ENSG00000162413 KLHL21
ENST00000467612 0.000126865501865499 2.65257675624511e-06 0.356188014471891 ENSG00000162413 KLHL21
ENST00000496707 0.0312564026738918 0.00328354462859475 0.270223072916798 ENSG00000162413 KLHL21
ENST00000463043 2.4211016231689e-05 3.92736960428342e-07 0.384504370701055 ENSG00000162413 KLHL21
ENST00000377648 0.0563390012258177 0.00778907935331813 0.200902705548746 ENSG00000116273 PHF13
ENST00000495385 0.125900422044502 0.0273423722747164 0.202660365905818 ENSG00000116273 PHF13
ENST00000054650 0.683996902831547 0.450515034071725 -0.0863909269491856 ENSG00000041988 THAP3
ENST00000484676 0.546441711146419 0.300522632641419 -0.174619457022759 ENSG00000041988 THAP3
ENST00000307896 0.645636665685427 0.405144401869446 -0.0971617213628827 ENSG00000041988 THAP3
ENST00000377627 0.724360601963865 0.50361065161827 0.0503538681089625 ENSG00000041988 THAP3
ENST00000484669 0.675687977906891 0.439899416629371 -0.0898716589972749 ENSG00000041988 THAP3
ENST00000487819 0.675969972427297 0.440298626773508 -0.0920368822629467 ENSG00000041988 THAP3
ENST00000472925 0.545042454606204 0.298871340636934 -0.125419006774039 ENSG00000041988 THAP3
ENST00000480647 0.528760420707921 0.283086772693411 -0.162318003287421 ENSG00000041988 THAP3
ENST00000465508 0.593023181902459 0.347169165630204 0.0625043300080932 ENSG00000007923 DNAJC11
ENST00000349363 0.733717315449213 0.516704322922094 0.0279894078586453 ENSG00000007923 DNAJC11
ENST00000451196 0.733717315449213 0.516704322922094 0.0279894078586453 ENSG00000007923 DNAJC11
ENST00000377577 0.928332844485633 0.843134530438353 0.00846147806020287 ENSG00000007923 DNAJC11
ENST00000294401 0.980733269838073 0.954224183772143 -0.0025557481858621 ENSG00000007923 DNAJC11
ENST00000542246 0.930815612828047 0.848153214587319 0.00888113971374751 ENSG00000007923 DNAJC11
ENST00000377573 0.886853547103269 0.762252570293496 -0.0136901380379854 ENSG00000007923 DNAJC11
ENST00000472414 0.697984110667787 0.468186878245354 0.0650423100968831 ENSG00000007923 DNAJC11
ENST00000426784 0.787063304146238 0.593589439858352 -0.0282940997404578 ENSG00000007923 DNAJC11
ENST00000473993 0.825145518451095 0.652200848027976 -0.0240266845961391 ENSG00000007923 DNAJC11
ENST00000469318 0.748612029136324 0.537174790546927 -0.0523775746012042 ENSG00000007923 DNAJC11
ENST00000485073 0.107835312932344 0.021541601929312 -0.153588186343912 ENSG00000007923 DNAJC11
ENST00000460594 0.118130995660036 0.0247191342324254 -0.154643115552359 ENSG00000007923 DNAJC11
ENST00000465911 0.0290268381586957 0.00293047830477148 -0.273894991060592 ENSG00000007923 DNAJC11
ENST00000303635 0.115633885579589 0.0239539251934318 -0.223708200451605 ENSG00000171735 CAMTA1
ENST00000490738 0.0515963355864258 0.0068419824690835 -0.284383718942598 ENSG00000171735 CAMTA1
ENST00000476163 0.145875911214739 0.0345813482324373 -0.199568783382639 ENSG00000171735 CAMTA1
ENST00000473578 0.0515963355864258 0.0068419824690835 -0.284383718942598 ENSG00000171735 CAMTA1
ENST00000557126 0.153322367781898 0.037436223775679 -0.197786886877725 ENSG00000171735 CAMTA1
ENST00000467404 0.0513600856982211 0.00679284507344449 -0.284169382530776 ENSG00000171735 CAMTA1
ENST00000439411 0.127272532404754 0.0278050778459007 -0.220117121205093 ENSG00000171735 CAMTA1
ENST00000461311 0.141003350313449 0.0327160324766451 -0.204337103966394 ENSG00000171735 CAMTA1
ENST00000486138 0.0420804614911651 0.00508691253965562 -0.302319313743912 ENSG00000171735 CAMTA1
ENST00000482934 0.262039938982823 0.0875130406055182 -0.163461627365088 ENSG00000171735 CAMTA1
ENST00000470648 0.355153827783034 0.143421938312677 -0.132095407743398 ENSG00000171735 CAMTA1
ENST00000461580 0.345215723745741 0.136995223247583 -0.134077560997295 ENSG00000171735 CAMTA1
ENST00000472283 0.0272021393357675 0.00266681110658292 -0.366964377898427 ENSG00000171735 CAMTA1
ENST00000467267 0.828922847575847 0.658593749410642 0.0459323358951105 ENSG00000171735 CAMTA1
ENST00000495233 0.841530002005434 0.680376877840185 -0.0738765381642904 ENSG00000171735 CAMTA1
ENST00000054666 0.949765112630407 0.886121367278681 0.00685908894991584 ENSG00000049245 VAMP3
ENST00000470357 0.806220505811236 0.621878067073242 -0.0270948220556146 ENSG00000049245 VAMP3
ENST00000487194 0.348697364310041 0.139161823377917 -0.111188139794725 ENSG00000049245 VAMP3
ENST00000377541 0.501077073481775 0.257910861310282 0.164305946427951 ENSG00000049246 PER3
ENST00000377532 0.0822192849859956 0.0140913450784008 0.298294382983221 ENSG00000049246 PER3
ENST00000361923 0.0839980973986855 0.0145849872935009 0.297415390990681 ENSG00000049246 PER3
ENST00000473653 0.912989350364683 0.81203419127005 0.0412155407757035 ENSG00000049246 PER3
ENST00000463106 0.817220703786575 0.639784012305513 0.0790544259234979 ENSG00000049246 PER3
ENST00000451646 0.137263048735819 0.0313344574985664 0.305028421766399 ENSG00000236266 RP3-467L1.4
ENST00000377516 0.00572683710782629 0.0002996254332222 0.587089603381358 ENSG00000049247 UTS2
ENST00000493373 0.116406815788189 0.024198529359598 -0.131538923411702 ENSG00000116288 PARK7
ENST00000460192 0.174300136900975 0.0457611211593543 -0.121083847239546 ENSG00000116288 PARK7
ENST00000338639 0.117992677654683 0.0246716183411406 -0.1314496749608 ENSG00000116288 PARK7
ENST00000493678 0.118255816626538 0.024761799039154 -0.131335072149231 ENSG00000116288 PARK7
ENST00000377493 0.117992677654683 0.0246716183411406 -0.1314496749608 ENSG00000116288 PARK7
ENST00000465354 0.178492202562653 0.0477186272287649 -0.119417976990467 ENSG00000116288 PARK7
ENST00000377491 0.116158908819046 0.0241185530234745 -0.131893881654217 ENSG00000116288 PARK7
ENST00000377488 0.11251154480425 0.0229765388991618 -0.13313869510321 ENSG00000116288 PARK7
ENST00000497113 0.17682417636078 0.0469835389683206 -0.119798554770415 ENSG00000116288 PARK7
ENST00000469225 0.100953935660577 0.0195077077979893 -0.143161126900394 ENSG00000116288 PARK7
ENST00000474874 0.117599305342067 0.0245461747996135 0.262080566715118 ENSG00000116285 ERRFI1
ENST00000377482 0.0993578484131063 0.0190253054672012 0.280697821386017 ENSG00000116285 ERRFI1
ENST00000467067 0.470212488548026 0.231243141143212 0.184969813022513 ENSG00000116285 ERRFI1
ENST00000469499 0.351789433090489 0.141202455620666 0.201019339399132 ENSG00000116285 ERRFI1
ENST00000487559 0.406390856361429 0.179269701798367 0.190168861211423 ENSG00000116285 ERRFI1
ENST00000337907 0.0538556749138951 0.0072738732934679 -0.268177136083636 ENSG00000142599 RERE
ENST00000377464 0.0933870438581054 0.0172687021068034 -0.144625343729732 ENSG00000142599 RERE
ENST00000467350 0.152145656432514 0.0369657200675177 0.188815967684131 ENSG00000142599 RERE
ENST00000400907 0.0244005190697767 0.00226967182322779 -0.262612575576222 ENSG00000142599 RERE
ENST00000476556 0.435073715607913 0.201871464738366 -0.0796232399388274 ENSG00000142599 RERE
ENST00000400908 0.0498733104371389 0.00649436811437572 -0.294733657272467 ENSG00000142599 RERE
ENST00000505225 0.206090918515029 0.0597556432617972 0.15825182688112 ENSG00000142599 RERE
ENST00000464367 0.670868789810452 0.433877958609605 0.100663469381806 ENSG00000142599 RERE
ENST00000488215 0.10852857170192 0.0217408291771027 -0.216953198471482 ENSG00000142599 RERE
ENST00000460659 0.101818204572426 0.0197631539916417 -0.253646993838426 ENSG00000142599 RERE
ENST00000492766 0.10441193701271 0.020564610832113 -0.253335306757219 ENSG00000142599 RERE
ENST00000465125 0.0992133044858226 0.0189820111831167 -0.255239389767009 ENSG00000142599 RERE
ENST00000464972 0.00218091194635556 8.57450930069922e-05 -0.405969704136316 ENSG00000142599 RERE
ENST00000449895 0.081264234994776 0.0138281732216636 -0.406443952675283 ENSG00000232912 RP5-1115A15.1
ENST00000480342 0.0448650919101864 0.00558209547197877 -0.381994207261651 ENSG00000142599 RERE
ENST00000507012 0.0107194217206492 0.000711284788739331 -0.412740421315478 ENSG00000142599 RERE
ENST00000469251 0.0557465299694848 0.00766426430134441 -0.366397344952818 ENSG00000142599 RERE
ENST00000514428 0.0101783859675032 0.000661944440036036 -0.448603795389621 ENSG00000142599 RERE
ENST00000468247 0.058736129286217 0.00829871576124706 -0.343498061896785 ENSG00000142599 RERE
ENST00000234590 0.330614721232109 0.127666344804927 -0.0657459957083351 ENSG00000074800 ENO1
ENST00000464920 0.373565073984597 0.155705614100081 -0.0607197663286824 ENSG00000074800 ENO1
ENST00000497492 0.189254500033037 0.0521796609815191 -0.0980120611638264 ENSG00000074800 ENO1
ENST00000486051 0.42716392931529 0.195399808862602 -0.0700164079842805 ENSG00000074800 ENO1
ENST00000492343 0.334296934962639 0.129874600407373 -0.0833493712608861 ENSG00000074800 ENO1
ENST00000489867 0.318043203885244 0.119518942274185 -0.0921252709467911 ENSG00000074800 ENO1
ENST00000377411 0.745540087671759 0.533251369777764 0.0876196997908562 ENSG00000180758 GPR157
ENST00000414642 0.985226267807778 0.965324447348367 0.00695590616335741 ENSG00000180758 GPR157
ENST00000466131 0.946613680567733 0.879107803561657 0.0272680747356669 ENSG00000180758 GPR157
ENST00000437157 0.431241242763725 0.198614329222815 0.19031431170384 ENSG00000228526 RP3-510D11.1
ENST00000412639 0.690844011587176 0.459706834521675 0.125863308278134 ENSG00000234546 RP3-510D11.2
ENST00000377403 0.0859857276865267 0.0151314750345874 0.166067845704686 ENSG00000049239 H6PD
ENST00000602477 0.145027779058379 0.0342712227143069 0.164109727847081 ENSG00000049239 H6PD
ENST00000495451 0.0968390635997945 0.0182627016360734 0.21301643389013 ENSG00000049239 H6PD
ENST00000328089 0.743764077912976 0.530824011991072 0.0651271258433057 ENSG00000171621 SPSB1
ENST00000450402 0.891372073274426 0.770849184052536 0.0335889257248687 ENSG00000171621 SPSB1
ENST00000357898 0.240094641766585 0.0761835936574721 0.256268090765556 ENSG00000171621 SPSB1
ENST00000377399 0.141083398932347 0.0327402698771545 0.292328241613105 ENSG00000171621 SPSB1
ENST00000302692 0.0169498733460384 0.00134072436425331 -0.224210096607217 ENSG00000171612 SLC25A33
ENST00000377376 0.975115251516304 0.942042465408611 0.00520023323124708 ENSG00000188807 TMEM201
ENST00000340381 0.975115251516304 0.942005261821135 0.00523029574441177 ENSG00000188807 TMEM201
ENST00000340305 0.967760209195606 0.925234482630804 -0.00705495488565747 ENSG00000188807 TMEM201
ENST00000416541 0.94856160310585 0.883664114598983 0.0109082835442556 ENSG00000188807 TMEM201
ENST00000508400 0.533669011728957 0.287823324720243 0.191554747698694 ENSG00000188807 TMEM201
ENST00000536656 0.541907273566842 0.295550459864604 -0.041683051115521 ENSG00000171608 PIK3CD
ENST00000377346 0.477413662252463 0.237423159288385 -0.046579218991954 ENSG00000171608 PIK3CD
ENST00000415330 0.207759370525021 0.0605274505832068 -0.334275555170804 ENSG00000231789 RP11-558F24.4
ENST00000484851 0.225835590622201 0.0691439438491059 -0.195849191711463 ENSG00000171608 PIK3CD
ENST00000361110 0.638154075197499 0.396413911816095 0.0405091875985602 ENSG00000171608 PIK3CD
ENST00000481137 0.739729698588467 0.525188356422535 0.0693104960968847 ENSG00000171608 PIK3CD
ENST00000479223 0.713142608479243 0.488432997081993 0.0815861690123789 ENSG00000171608 PIK3CD
ENST00000543390 0.345413959689187 0.137153702659323 0.0939929502671697 ENSG00000171608 PIK3CD
ENST00000377298 0.313034765628158 0.116489829489801 0.0744986859613694 ENSG00000171603 CLSTN1
ENST00000377288 0.313034765628158 0.116489829489801 0.0744986859613694 ENSG00000171603 CLSTN1
ENST00000477264 0.327317240540472 0.125374052469536 0.0997525440858607 ENSG00000171603 CLSTN1
ENST00000435891 0.137500257631628 0.0314391083581318 0.121870153990804 ENSG00000171603 CLSTN1
ENST00000361311 0.311916540750772 0.11577912120369 0.0746320257710882 ENSG00000171603 CLSTN1
ENST00000464286 0.0184407066381755 0.0015125418090876 0.258698773905649 ENSG00000171603 CLSTN1
ENST00000377263 0.00499893505084046 0.000251400249026133 -0.297588486730401 ENSG00000178585 CTNNBIP1
ENST00000454104 0.0993268133937383 0.0190144267826402 -0.306725778637206 ENSG00000223989 RP11-84A14.5
ENST00000537447 0.347721149899619 0.13859282314962 -0.172591550620638 ENSG00000178585 CTNNBIP1
ENST00000400904 0.0185906466377441 0.00152977993844757 -0.270437843998893 ENSG00000178585 CTNNBIP1
ENST00000377258 0.362947173582856 0.148797073953141 -0.153597639162526 ENSG00000178585 CTNNBIP1
ENST00000377256 0.682906977983112 0.449002902834299 -0.0907532786348633 ENSG00000178585 CTNNBIP1
ENST00000488540 0.35008078628914 0.140085391734187 0.0993639578220072 ENSG00000162441 LZIC
ENST00000377223 0.371793705912103 0.154576187782651 0.0906983459901216 ENSG00000162441 LZIC
ENST00000400903 0.41902253094932 0.18899343361728 0.0869000154140387 ENSG00000162441 LZIC
ENST00000541052 0.504843897179119 0.261129959495823 0.0719710372610361 ENSG00000162441 LZIC
ENST00000377213 0.620492241813438 0.377124500745568 0.0574962372564682 ENSG00000162441 LZIC
ENST00000471853 0.771512226857871 0.570814853838684 -0.0749261025003873 ENSG00000162441 LZIC
ENST00000445884 0.737452164501312 0.522094593485429 -0.0754498022562607 ENSG00000228150 RP11-84A14.4
ENST00000403197 0.676187249420709 0.440575713935443 -0.0638715832495099 ENSG00000173614 NMNAT1
ENST00000377205 0.898965477950639 0.785557758756966 -0.0192129852214916 ENSG00000173614 NMNAT1
ENST00000462686 0.866737843882063 0.723963768176029 -0.0258318412566771 ENSG00000173614 NMNAT1
ENST00000492735 0.582514607549792 0.336468343076266 -0.0866182381916764 ENSG00000173614 NMNAT1
ENST00000496751 0.805903828442162 0.621325741163699 0.0508504644447616 ENSG00000173614 NMNAT1
ENST00000413148 0.947647777168443 0.881336050414896 -0.0187003737088915 ENSG00000241326 RP11-807G9.2
ENST00000253251 0.450102894983451 0.214166400435832 0.0652539586769607 ENSG00000130939 UBE4B
ENST00000377157 0.415720551575436 0.186275379849813 0.0674025673676728 ENSG00000130939 UBE4B
ENST00000377153 0.566245952028161 0.319594355137542 0.0792718624904092 ENSG00000130939 UBE4B
ENST00000343090 0.462302041715126 0.224506856583514 0.0651496691245383 ENSG00000130939 UBE4B
ENST00000462658 0.255262020940557 0.0839392508893245 0.19296858360772 ENSG00000130939 UBE4B
ENST00000475795 0.411423299490715 0.182979862864496 0.0991576138435222 ENSG00000130939 UBE4B
ENST00000470736 0.77651659117563 0.57809208051696 0.0441283384017099 ENSG00000130939 UBE4B
ENST00000466379 0.775467781307197 0.576662403802207 0.0446211717000577 ENSG00000130939 UBE4B
ENST00000488228 0.627337371730588 0.384801299485553 0.0725455322248641 ENSG00000130939 UBE4B
ENST00000487244 0.702770873477164 0.474888867798298 0.0664469418580018 ENSG00000130939 UBE4B
ENST00000465408 0.614549028577803 0.370360758367619 0.109894457316882 ENSG00000130939 UBE4B
ENST00000377093 0.874028286821568 0.73754520241098 0.0155883531870467 ENSG00000054523 KIF1B
ENST00000263934 0.936678011418977 0.859112351625082 0.00874110801851545 ENSG00000054523 KIF1B
ENST00000377086 0.725866576033913 0.505697732902329 0.030751152091581 ENSG00000054523 KIF1B
ENST00000377083 0.706336888640697 0.479460879629379 0.0336091078399876 ENSG00000054523 KIF1B
ENST00000377081 0.554649621142842 0.308210361709393 0.0460222540447994 ENSG00000054523 KIF1B
ENST00000495136 0.736038110156686 0.519999290975984 -0.0946106915648829 ENSG00000054523 KIF1B
ENST00000497835 0.417884168542742 0.187991609701424 0.123391998980452 ENSG00000054523 KIF1B
ENST00000465635 0.103012865553623 0.0201199196809848 -0.272434165823471 ENSG00000054523 KIF1B
ENST00000483340 0.100861391840794 0.0194860804506901 -0.273072203018919 ENSG00000054523 KIF1B
ENST00000470616 0.885493997658283 0.759795741666093 0.0457617029676469 ENSG00000054523 KIF1B
ENST00000491493 0.984035930253396 0.962832969891852 0.00248931666374243 ENSG00000142657 PGD
ENST00000487775 0.145442267647637 0.0344251310254785 -0.182315204870983 ENSG00000142657 PGD
ENST00000541529 0.943155058498528 0.872596783604951 0.00742553122467762 ENSG00000142657 PGD
ENST00000477958 0.801772391639172 0.615055583788682 -0.031009240976969 ENSG00000142657 PGD
ENST00000270776 0.947640752413475 0.881281101865499 0.00679547776400891 ENSG00000142657 PGD
ENST00000483936 0.908409983462682 0.802889962377858 -0.0123127526346272 ENSG00000142657 PGD
ENST00000538557 0.945684891057615 0.877170184027644 0.00705365857202623 ENSG00000142657 PGD
ENST00000465632 0.775033656494042 0.57611591946374 -0.0329829569020478 ENSG00000142657 PGD
ENST00000460189 0.960748836135882 0.909965590901729 -0.00591028801311599 ENSG00000142657 PGD
ENST00000493288 0.886853547103269 0.762297088343353 0.0225508365359079 ENSG00000142657 PGD
ENST00000498356 0.904979340037812 0.796806433027335 0.0161911660341686 ENSG00000142657 PGD
ENST00000496718 0.759574234630655 0.552701430314519 0.0415582673313687 ENSG00000142657 PGD
ENST00000400900 0.178646820248234 0.0477849585742029 -0.180641920197577 ENSG00000251503 APITD1-CORT
ENST00000602296 0.178646820248234 0.0477849585742029 -0.180641920197577 ENSG00000175279 APITD1
ENST00000602787 0.178646820248234 0.0477849585742029 -0.180641920197577 ENSG00000175279 APITD1
ENST00000470413 0.180989234775018 0.0487247384484222 -0.181803681868633 ENSG00000251503 APITD1-CORT
ENST00000309048 0.104578486567844 0.0206157389069032 -0.222498552633547 ENSG00000175279 APITD1
ENST00000602486 0.275605279667627 0.0950127842275096 -0.224858299140119 ENSG00000175279 APITD1
ENST00000477755 0.153701112159926 0.0375976670058119 -0.212851131533629 ENSG00000175279 APITD1
ENST00000462462 0.260697367998684 0.0867479012468709 -0.17618916529363 ENSG00000175279 APITD1
ENST00000465026 0.438068685974531 0.204431283370345 -0.125032542269356 ENSG00000251503 APITD1-CORT
ENST00000602446 0.249615444412676 0.0809168337578408 -0.202551869838004 ENSG00000251503 APITD1-CORT
ENST00000464507 0.0919245226112129 0.0168574383621628 -0.317187272303812 ENSG00000175279 APITD1
ENST00000377038 0.470854890100955 0.231723768135206 0.0651502587005816 ENSG00000160049 DFFA
ENST00000424487 0.574187584788515 0.327426730882904 0.118770493339115 ENSG00000203469 RP5-1113E3.3
ENST00000476658 0.844803267771127 0.686266447112927 -0.0266794532764604 ENSG00000160049 DFFA
ENST00000377036 0.931019531530929 0.848479476176622 -0.013210133389459 ENSG00000160049 DFFA
ENST00000472851 0.0729676840755638 0.0117247273393248 -0.207666046221689 ENSG00000142655 PEX14
ENST00000356607 0.0184767009711575 0.00151701058474223 -0.247755605166726 ENSG00000142655 PEX14
ENST00000538836 0.0162425557597117 0.00126241822038667 -0.252921729486567 ENSG00000142655 PEX14
ENST00000491661 0.0345427239714017 0.00379920961698216 -0.267462444993769 ENSG00000142655 PEX14
ENST00000473118 0.654716434173562 0.415364632791375 0.0575966351684568 ENSG00000120948 TARDBP
ENST00000240185 0.250620327613359 0.0814157190372846 0.111398551546317 ENSG00000120948 TARDBP
ENST00000476201 0.575736371912531 0.32902214779824 0.0707341921202623 ENSG00000120948 TARDBP
ENST00000472476 0.783970942952934 0.58904638509658 0.0388649969592693 ENSG00000120948 TARDBP
ENST00000439080 0.445439726106266 0.210424550251293 0.0810053880080733 ENSG00000120948 TARDBP
ENST00000473869 0.28190961557361 0.0985458287987028 0.108931291138686 ENSG00000120948 TARDBP
ENST00000315091 0.265126067588087 0.0891814027881891 0.109497774265561 ENSG00000120948 TARDBP
ENST00000477447 0.230601626141752 0.0715162651793204 0.126111923736822 ENSG00000120948 TARDBP
ENST00000496840 0.252419064162429 0.0823756724415408 0.14857651634183 ENSG00000120948 TARDBP
ENST00000480464 0.680935765985801 0.446504030540381 0.117439498774724 ENSG00000120948 TARDBP
ENST00000400897 0.498976643971662 0.256119389122293 0.175093119146407 ENSG00000009724 MASP2
ENST00000475189 0.0986124139887371 0.0188002619965017 -0.282363299520657 ENSG00000116649 SRM
ENST00000376957 0.433716473854188 0.200660323507761 -0.10291930637123 ENSG00000116649 SRM
ENST00000490101 0.0735619996470572 0.0118787624982078 -0.274104193710899 ENSG00000116649 SRM
ENST00000465788 0.482958277736588 0.242207662351391 -0.0997627428930211 ENSG00000116649 SRM
ENST00000459997 0.710148263871585 0.484607027316031 -0.0586168044069346 ENSG00000116649 SRM
ENST00000487300 0.710357375046632 0.484897762004072 -0.0652403428492479 ENSG00000116649 SRM
ENST00000304457 0.00854399702953004 0.000510898969768934 0.182116273038277 ENSG00000171824 EXOSC10
ENST00000376936 0.00854399702953004 0.000510898969768934 0.182116273038277 ENSG00000171824 EXOSC10
ENST00000474216 0.106099566944773 0.021055937581959 0.160820889111252 ENSG00000171824 EXOSC10
ENST00000544779 0.00854399702953004 0.000510898969768934 0.182116273038277 ENSG00000171824 EXOSC10
ENST00000490565 0.416296997979872 0.186876136576668 0.187838856417241 ENSG00000171824 EXOSC10
ENST00000452378 0.592574906988085 0.346681797952487 0.092319672114541 ENSG00000226849 RP4-635E18.7
ENST00000469634 0.541457020998425 0.295181790066755 0.107919583710985 ENSG00000171824 EXOSC10
ENST00000478271 0.604046788048592 0.35901048486302 0.0976619778545775 ENSG00000171824 EXOSC10
ENST00000470611 0.0747480499978629 0.0121800984973126 0.212824026190184 ENSG00000171824 EXOSC10
ENST00000498576 0.410518187519902 0.182323251734606 0.146094666490795 ENSG00000171824 EXOSC10
ENST00000472078 0.766318429002055 0.562871005012988 0.0672516446758192 ENSG00000171824 EXOSC10
ENST00000485606 0.302095563052942 0.109977426150912 0.188685700444018 ENSG00000171824 EXOSC10
ENST00000460196 0.464118425797248 0.226078901583751 0.113368938636454 ENSG00000171824 EXOSC10
ENST00000447600 0.718524706999731 0.495433685286038 0.117221137760796 ENSG00000230337 RP4-635E18.6
ENST00000435388 0.719549071765503 0.496665940019489 0.117175722289517 ENSG00000230337 RP4-635E18.6
ENST00000376838 0.0656179162723301 0.00987032787489862 0.176380863598487 ENSG00000198793 MTOR
ENST00000361445 0.0203546661537385 0.00173723529063432 0.146544372426573 ENSG00000198793 MTOR
ENST00000473471 0.0440436906387731 0.00542800203236524 0.282132545916461 ENSG00000198793 MTOR
ENST00000490931 0.0316069434585125 0.00333413107376185 0.280525491027365 ENSG00000198793 MTOR
ENST00000455339 0.1370840781275 0.031239657872438 0.230652265460407 ENSG00000198793 MTOR
ENST00000495435 0.0219965561499744 0.00193853607519952 0.332439624723193 ENSG00000198793 MTOR
ENST00000476768 0.0353338635097607 0.00392492637148438 0.427340152778555 ENSG00000198793 MTOR
ENST00000445982 0.123948280260558 0.0266648018022539 0.260108616247876 ENSG00000225602 MTOR-AS1
ENST00000420480 0.13328394352586 0.029848004107855 0.256655076137476 ENSG00000225602 MTOR-AS1
ENST00000376810 0.698444988218115 0.468905750342962 0.0720847902778321 ENSG00000120942 UBIAD1
ENST00000376804 0.461637286211735 0.223889340479988 0.119611001815855 ENSG00000120942 UBIAD1
ENST00000486588 0.59215319170296 0.34624061470792 0.0962947682385777 ENSG00000120942 UBIAD1
ENST00000483738 0.544771148694885 0.298545816013911 0.105668765364891 ENSG00000120942 UBIAD1
ENST00000354287 0.148049987148627 0.035340129414508 -0.35701898315031 ENSG00000116661 FBXO2
ENST00000465901 0.184831539182222 0.0503201461183168 -0.358315556446505 ENSG00000116661 FBXO2
ENST00000251546 0.801585222759248 0.614616083382329 -0.0448487914865417 ENSG00000132879 FBXO44
ENST00000425796 0.990668780427328 0.97902557426324 0.00297072748565052 ENSG00000132879 FBXO44
ENST00000376770 0.807351520994199 0.623785266886462 -0.0423358524481002 ENSG00000132879 FBXO44
ENST00000376768 0.718524706999731 0.49543678148685 -0.0686097457310649 ENSG00000132879 FBXO44
ENST00000251547 0.807351520994199 0.623785266886462 -0.0423358524481002 ENSG00000132879 FBXO44
ENST00000376760 0.7208049015446 0.498275967574677 -0.0710029932486032 ENSG00000132879 FBXO44
ENST00000376762 0.794634796214443 0.604159617572121 -0.0458896710400071 ENSG00000132879 FBXO44
ENST00000475435 0.899551823870294 0.786568020396471 -0.0255929669512334 ENSG00000132879 FBXO44
ENST00000471895 0.778818157387037 0.581462619240375 -0.0553765010768385 ENSG00000132879 FBXO44
ENST00000376753 0.859184613958507 0.711388111353034 -0.0638662636769094 ENSG00000116663 FBXO6
ENST00000474239 0.863313677478376 0.718025131082754 -0.0676775451138476 ENSG00000116663 FBXO6
ENST00000449067 0.941713596137256 0.869459291530216 -0.0290285676723895 ENSG00000116663 FBXO6
ENST00000235310 0.170538863796125 0.0442278088723857 -0.169184821701996 ENSG00000116670 MAD2L2
ENST00000376692 0.175890392714332 0.0464985567937298 -0.168143566638214 ENSG00000116670 MAD2L2
ENST00000376672 0.165623636660997 0.042176782153862 -0.17057106174908 ENSG00000116670 MAD2L2
ENST00000376669 0.173589149227375 0.0454661199660454 -0.170006384132683 ENSG00000116670 MAD2L2
ENST00000376667 0.177315113208504 0.0471915130121185 -0.165225222010007 ENSG00000116670 MAD2L2
ENST00000445656 0.438068685974531 0.204428594371023 -0.11128478943647 ENSG00000116670 MAD2L2
ENST00000456915 0.438068685974531 0.204428594371023 -0.11128478943647 ENSG00000116670 MAD2L2
ENST00000376664 0.489877803212418 0.247845482774322 -0.103839129566885 ENSG00000116670 MAD2L2
ENST00000376655 0.443419239804468 0.20880701380325 -0.115025630091595 ENSG00000116670 MAD2L2
ENST00000376637 0.384680940853239 0.163668108051887 -0.144971840849574 ENSG00000177674 AGTRAP
ENST00000476512 0.437508608967938 0.203965361910705 -0.132993358188725 ENSG00000177674 AGTRAP
ENST00000400895 0.464706234563257 0.226492800575985 -0.126645928619384 ENSG00000177674 AGTRAP
ENST00000494437 0.335369038790422 0.130569720126161 -0.192406932866213 ENSG00000177674 AGTRAP
ENST00000491346 0.372271092519309 0.154882093207915 -0.148036728419107 ENSG00000177674 AGTRAP
ENST00000376629 0.374243316006169 0.156236071060596 -0.147504653704153 ENSG00000177674 AGTRAP
ENST00000376627 0.378145466273191 0.158987389227649 -0.146393270911722 ENSG00000177674 AGTRAP
ENST00000314340 0.374243316006169 0.156236071060596 -0.147504653704153 ENSG00000177674 AGTRAP
ENST00000452018 0.376479191596519 0.157878533417291 -0.145428584259813 ENSG00000177674 AGTRAP
ENST00000510878 0.378917254907683 0.159478541617582 -0.146350423706475 ENSG00000177674 AGTRAP
ENST00000476309 0.327042584237126 0.125197352194033 -0.176255822162782 ENSG00000177674 AGTRAP
ENST00000514733 0.368059509150692 0.152128903498025 -0.164246185377079 ENSG00000177674 AGTRAP
ENST00000513739 0.355912020482221 0.143908277736171 -0.172220188287639 ENSG00000177674 AGTRAP
ENST00000471765 0.794422666559829 0.603864788361032 -0.0662736008076049 ENSG00000177674 AGTRAP
ENST00000433342 0.749169495992202 0.53794372632948 0.0740484088159311 ENSG00000215910 C1orf167
ENST00000312793 0.734273962349423 0.51761795400843 0.0777924088173424 ENSG00000215910 C1orf167
ENST00000444493 0.72406459047691 0.502954367364285 0.0803120252136918 ENSG00000215910 C1orf167
ENST00000449278 0.72406459047691 0.502954367364285 0.0803120252136918 ENSG00000215910 C1orf167
ENST00000475041 0.998191853402773 0.995670026269494 0.000885902589881743 ENSG00000215910 C1orf167
ENST00000376592 0.845425493506188 0.687635914950439 -0.0336918466172618 ENSG00000177000 MTHFR
ENST00000376583 0.858654410592941 0.710235284257114 -0.0300378388264119 ENSG00000177000 MTHFR
ENST00000376590 0.880510837586709 0.750322588346045 -0.0253494755641241 ENSG00000177000 MTHFR
ENST00000482358 0.674077057724252 0.438032907515291 0.108487074168762 ENSG00000215910 C1orf167
ENST00000376585 0.877537546942894 0.744542896721502 -0.0275896592692455 ENSG00000177000 MTHFR
ENST00000418034 0.881096442892591 0.751211018727419 0.0452384855217662 ENSG00000177000 MTHFR
ENST00000413656 0.716221022612914 0.492694197174392 0.116596902519668 ENSG00000177000 MTHFR
ENST00000423400 0.624476432414199 0.381638490792156 0.147144882484332 ENSG00000177000 MTHFR
ENST00000431243 0.624476432414199 0.381638490792156 0.147144882484332 ENSG00000177000 MTHFR
ENST00000376486 0.853051258250493 0.699933947010498 0.0503370669296326 ENSG00000177000 MTHFR
ENST00000312413 0.00666445402856633 0.000367213718980337 0.242466174529992 ENSG00000011021 CLCN6
ENST00000346436 0.00668103243216583 0.000368653007275295 0.242461437993863 ENSG00000011021 CLCN6
ENST00000376497 0.131829736778642 0.0293482702016585 0.210212072720308 ENSG00000011021 CLCN6
ENST00000376487 0.019735009702336 0.0016645023705044 0.220207799198524 ENSG00000011021 CLCN6
ENST00000376496 0.0274501371284674 0.00270273757377233 0.209919556377721 ENSG00000011021 CLCN6
ENST00000376491 0.0967759876007321 0.0182457285879217 0.179949711637875 ENSG00000011021 CLCN6
ENST00000376492 0.0617054354408402 0.00895350697625694 0.187260290395772 ENSG00000011021 CLCN6
ENST00000376490 0.0967759876007321 0.0182457285879217 0.179949711637875 ENSG00000011021 CLCN6
ENST00000494028 0.136284487778224 0.0309517827970827 0.253729855865965 ENSG00000011021 CLCN6
ENST00000446542 0.0218027892544248 0.00191478651989147 0.310578981065014 ENSG00000242349 NPPA-AS1
ENST00000400892 0.304807891586139 0.111631842136497 0.272152006103673 ENSG00000242349 NPPA-AS1
ENST00000376480 0.436521622696952 0.203171849291307 0.24449148515504 ENSG00000175206 NPPA
ENST00000376476 0.202817733273098 0.0581977742018927 0.358793727356545 ENSG00000175206 NPPA
ENST00000376572 0.895725858461279 0.779188677558066 -0.0215865051175558 ENSG00000116685 KIAA2013
ENST00000376576 0.912580593810579 0.811309997585093 -0.0196535763234278 ENSG00000116685 KIAA2013
ENST00000485046 0.411423299490715 0.182989133068677 -0.0943589485328117 ENSG00000083444 PLOD1
ENST00000449038 0.570363919412029 0.323705032235573 -0.0839222553011037 ENSG00000083444 PLOD1
ENST00000358133 0.465114867842412 0.226844926100082 -0.0978023218275144 ENSG00000083444 PLOD1
ENST00000376369 0.717511977119556 0.49427432794983 -0.038210027868593 ENSG00000083444 PLOD1
ENST00000429000 0.518076317186269 0.27320163125766 -0.0793796364808756 ENSG00000083444 PLOD1
ENST00000196061 0.709334828217897 0.483277191153238 -0.0389032112365902 ENSG00000083444 PLOD1
ENST00000465920 0.617523185413469 0.37346234078099 -0.0846071454820041 ENSG00000083444 PLOD1
ENST00000491536 0.971774036524558 0.934017995736848 0.00571809650261596 ENSG00000083444 PLOD1
ENST00000470133 0.952774087789452 0.892405952296272 -0.0134166502390529 ENSG00000083444 PLOD1
ENST00000481933 0.916094642560518 0.818480966668547 0.0185280608404535 ENSG00000083444 PLOD1
ENST00000444836 0.205076220484161 0.0593194167119055 0.0972981289931864 ENSG00000116688 MFN2
ENST00000490079 0.855383048620389 0.704118952641764 -0.0269662302084733 ENSG00000116688 MFN2
ENST00000235329 0.204247644938071 0.0588933509434045 0.0974258447551871 ENSG00000116688 MFN2
ENST00000484391 0.884698111076037 0.758354664335774 -0.0211171953887322 ENSG00000116688 MFN2
ENST00000497302 0.694180482863666 0.463511389528556 -0.0481469114498137 ENSG00000116688 MFN2
ENST00000412236 0.733669511037846 0.516651410558058 -0.04403230686138 ENSG00000116688 MFN2
ENST00000478749 0.688238031656089 0.456138498455264 -0.0641918524436611 ENSG00000116691 MIIP
ENST00000235332 0.719420936778973 0.496482545483127 -0.0558331485126166 ENSG00000116691 MIIP
ENST00000436478 0.719420936778973 0.496482545483127 -0.0558331485126166 ENSG00000116691 MIIP
ENST00000466860 0.89538256837063 0.778576856727475 -0.0255919048915333 ENSG00000116691 MIIP
ENST00000498685 0.835441368044559 0.66907233460196 0.0401962986408753 ENSG00000116691 MIIP
ENST00000492256 0.604900690664488 0.360152756106706 -0.142210484480464 ENSG00000116691 MIIP
ENST00000460823 0.972564162088332 0.93592556814599 -0.0102733491688301 ENSG00000116691 MIIP
ENST00000478299 0.947155568935151 0.880103993641333 0.0275752591096714 ENSG00000116691 MIIP
ENST00000376259 0.203228242469274 0.0584066826002598 -0.297182333675445 ENSG00000028137 TNFRSF1B
ENST00000492361 0.203228242469274 0.0584066826002598 -0.297182333675445 ENSG00000028137 TNFRSF1B
ENST00000356315 0.969909642763329 0.929757902578452 0.00422924517670869 ENSG00000048707 VPS13D
ENST00000358136 0.969909642763329 0.929757902578452 0.00422924517670869 ENSG00000048707 VPS13D
ENST00000476169 0.827133629273986 0.655616688598248 -0.063110940493602 ENSG00000048707 VPS13D
ENST00000489961 0.709073886584458 0.483018233742095 0.0824533283760241 ENSG00000048707 VPS13D
ENST00000011700 0.888012478411923 0.764387287940865 -0.016319601939339 ENSG00000048707 VPS13D
ENST00000460333 0.645225259032817 0.404710921078273 0.0466862621933753 ENSG00000048707 VPS13D
ENST00000487188 0.209756653606144 0.0614073127491278 0.160205105628209 ENSG00000048707 VPS13D
ENST00000469054 0.748476602836437 0.537007663471805 0.0864700028844294 ENSG00000048707 VPS13D
ENST00000496628 0.41452225274729 0.185361461383284 -0.0931157535884908 ENSG00000048707 VPS13D
ENST00000466732 0.815204783943779 0.636380840913481 0.0877159194885434 ENSG00000048707 VPS13D
ENST00000476045 0.220624837560311 0.0666881040191485 -0.273831576581695 ENSG00000048707 VPS13D
ENST00000481484 0.210181244203496 0.0616069706130644 -0.291873062933692 ENSG00000048707 VPS13D
ENST00000543766 0.367443012693224 0.151719856353886 -0.113322436116124 ENSG00000048707 VPS13D
ENST00000471923 0.839387201878019 0.676541532092403 -0.0360575528614027 ENSG00000048707 VPS13D
ENST00000543710 0.853051258250493 0.699918169435872 0.0358305045412076 ENSG00000048707 VPS13D
ENST00000473099 0.748553579615805 0.537095621188898 0.090046885918917 ENSG00000048707 VPS13D
ENST00000376223 0.901546037284312 0.790530403569547 0.0445053060903092 ENSG00000162496 DHRS3
ENST00000464917 0.981839446868575 0.957368158999601 0.0092615184819073 ENSG00000162496 DHRS3
ENST00000430996 0.789181089901813 0.596733784132571 0.107133105802043 ENSG00000162496 DHRS3
ENST00000482265 0.949859490555582 0.886358324840944 0.0260359129595321 ENSG00000162496 DHRS3
ENST00000484063 0.342747358291245 0.135244119961958 -0.2188956240839 ENSG00000116731 PRDM2
ENST00000376048 0.123459000137296 0.0265154741632639 0.0940028117382991 ENSG00000116731 PRDM2
ENST00000311066 0.0910494948644679 0.0166151096045797 0.103395624655073 ENSG00000116731 PRDM2
ENST00000235372 0.11599536898073 0.0240673527157166 0.0969759396007225 ENSG00000116731 PRDM2
ENST00000491134 0.0919912525106121 0.0168883245613029 0.109019558182315 ENSG00000116731 PRDM2
ENST00000502727 0.710171974521224 0.484665746207511 -0.0527916970084295 ENSG00000116731 PRDM2
ENST00000502724 0.645205132859772 0.404687012894058 -0.0651705361714769 ENSG00000116731 PRDM2
ENST00000413440 0.0428388200363182 0.00522172456373783 0.131334674428474 ENSG00000116731 PRDM2
ENST00000343137 0.0452839758925205 0.00565868937573587 0.130024532519393 ENSG00000116731 PRDM2
ENST00000491815 0.808110763919731 0.624942147118306 -0.0371573066336178 ENSG00000116731 PRDM2
ENST00000503842 0.0714940203698674 0.0113369723336304 0.115409801466033 ENSG00000116731 PRDM2
ENST00000407521 0.530883068967884 0.28495591496933 -0.078754636418314 ENSG00000116731 PRDM2
ENST00000505823 0.0725239837496522 0.0116163662884521 0.115200941857099 ENSG00000116731 PRDM2
ENST00000487453 0.50114560661265 0.257968048036847 0.130331159067919 ENSG00000116731 PRDM2
ENST00000491547 0.0271957606050404 0.00266571011868216 -0.268107872234029 ENSG00000189337 KAZN
ENST00000376030 0.0636628452173749 0.00944239882586591 -0.200035968567461 ENSG00000189337 KAZN
ENST00000503743 0.00953265593777749 0.000598276172143143 -0.326509340016763 ENSG00000189337 KAZN
ENST00000422387 0.0673528412079419 0.0103154008212662 -0.204359875333248 ENSG00000189337 KAZN
ENST00000361144 0.113564070531187 0.0233115352672244 -0.169988040202326 ENSG00000189337 KAZN
ENST00000376028 0.0315836258546773 0.0033305613124225 -0.328413352277736 ENSG00000189337 KAZN
ENST00000400798 0.123979520530564 0.0266747595044729 -0.173187793817645 ENSG00000189337 KAZN
ENST00000400797 0.00975027338403753 0.000619807995849964 -0.326641883355886 ENSG00000189337 KAZN
ENST00000428417 0.991641004335491 0.980886554075398 0.00213253143346318 ENSG00000171729 TMEM51
ENST00000376014 0.997630165881622 0.994385997842995 0.000626711171555513 ENSG00000171729 TMEM51
ENST00000451326 0.970585267517559 0.931566148686751 0.00799770857370005 ENSG00000171729 TMEM51
ENST00000400796 0.989777057482442 0.976915304189676 0.00257140609368509 ENSG00000171729 TMEM51
ENST00000434578 0.989777057482442 0.976915304189676 0.00257140609368509 ENSG00000171729 TMEM51
ENST00000376008 0.984169428290831 0.963299235788489 0.00408606316208308 ENSG00000171729 TMEM51
ENST00000424792 0.379427263820089 0.159919520762213 0.217058878936003 ENSG00000204464 C1orf195
ENST00000375980 0.981029729092451 0.955267564985376 -0.00451896424291095 ENSG00000142634 EFHD2
ENST00000445566 0.892214918370492 0.772322562520368 -0.0302991604442033 ENSG00000142634 EFHD2
ENST00000546424 0.711708406566978 0.486678973168856 -0.0699074300448244 ENSG00000132906 CASP9
ENST00000333868 0.788051077227945 0.594861239450776 -0.0570364225524696 ENSG00000132906 CASP9
ENST00000348549 0.787611288501073 0.594357078855219 -0.0570121062336293 ENSG00000132906 CASP9
ENST00000400777 0.796571799669386 0.607018987701362 -0.0554387137742574 ENSG00000132906 CASP9
ENST00000424908 0.700605058156495 0.471902229917645 -0.0968057239509666 ENSG00000132906 CASP9
ENST00000375890 0.870063830745157 0.729297585283052 -0.0386714687688954 ENSG00000132906 CASP9
ENST00000474305 0.907242991498741 0.800686110987249 -0.0284751719945019 ENSG00000132906 CASP9
ENST00000447522 0.799392039075693 0.611174377826836 -0.0607172049489116 ENSG00000132906 CASP9
ENST00000440484 0.666719750839632 0.429113203458946 -0.0943421669417047 ENSG00000132906 CASP9
ENST00000546969 0.808402342275465 0.625521238741153 -0.0621841263248242 ENSG00000132906 CASP9
ENST00000469637 0.788358893556869 0.59543139903377 -0.0867439441986726 ENSG00000132906 CASP9
ENST00000375849 0.219562308695197 0.0661691735784405 0.119894995350155 ENSG00000116138 DNAJC16
ENST00000375847 0.136267211553654 0.0309450677000293 0.139533750398394 ENSG00000116138 DNAJC16
ENST00000475133 0.136267211553654 0.0309450677000293 0.139533750398394 ENSG00000116138 DNAJC16
ENST00000375838 0.82858136625302 0.657865563968141 0.0392756681273396 ENSG00000116138 DNAJC16
ENST00000483270 0.142335694561053 0.0332255610214923 0.19062684967079 ENSG00000116138 DNAJC16
ENST00000472665 0.55043091919792 0.304256821594331 0.151506355769897 ENSG00000116138 DNAJC16
ENST00000490811 0.965452136844515 0.920486913803687 -0.0176612853964529 ENSG00000116138 DNAJC16
ENST00000495523 0.0619761806261585 0.00902644516592637 0.295358840299338 ENSG00000116138 DNAJC16
ENST00000375826 0.479855417120669 0.239346349159642 -0.216991312076742 ENSG00000116771 AGMAT
ENST00000480945 4.24320619943164e-15 1.3654845711957e-17 0.618725021897991 ENSG00000197312 DDI2
ENST00000486680 9.28571884610366e-07 1.02231822196183e-08 0.570767377877268 ENSG00000197312 DDI2
ENST00000546927 2.81983270369506e-06 3.49165590348669e-08 0.663992693156189 ENSG00000197312 DDI2
ENST00000320153 7.30816010786875e-09 5.29794475923501e-11 0.470968550215764 ENSG00000197312 DDI2
ENST00000483899 0.000137179885771757 2.90542331633243e-06 0.424195653379135 ENSG00000197312 DDI2
ENST00000548451 0.00265469175706796 0.000110008028967153 0.415506148797429 ENSG00000197312 DDI2
ENST00000345034 7.60678262158726e-12 3.50555239523981e-14 0.626420764351266 ENSG00000215695 RSC1A1
ENST00000375799 0.69942919337673 0.470202598043137 0.0346611378779461 ENSG00000116786 PLEKHM2
ENST00000375793 0.698365340848092 0.468783942345691 0.0347999609530188 ENSG00000116786 PLEKHM2
ENST00000462455 0.486437485506032 0.244947891787673 -0.0824516748295353 ENSG00000116786 PLEKHM2
ENST00000453804 0.12186814156981 0.0260050090811376 0.128784218953395 ENSG00000237938 RP11-288I21.1
ENST00000477849 0.35575128737777 0.143771988510897 0.0993601554035023 ENSG00000116786 PLEKHM2
ENST00000294454 0.120648742674501 0.0255730389898756 0.312566832448897 ENSG00000162461 SLC25A34
ENST00000496928 0.731041535365758 0.513145066186956 -0.113828958645926 ENSG00000162458 FBLIM1
ENST00000508310 0.706714896924953 0.479865316920369 -0.122539208764075 ENSG00000162458 FBLIM1
ENST00000510393 0.755784749221134 0.547081025055773 -0.103217081568357 ENSG00000162458 FBLIM1
ENST00000430076 0.626507074725143 0.383941373763613 -0.151724062206147 ENSG00000162458 FBLIM1
ENST00000375771 0.544336155143269 0.297998519142926 0.114602341212439 ENSG00000162458 FBLIM1
ENST00000510929 0.572491874890638 0.325690643947136 -0.1718492571192 ENSG00000162458 FBLIM1
ENST00000502638 0.704513228353866 0.477119732148705 -0.12422268367861 ENSG00000162458 FBLIM1
ENST00000375766 0.55198476172042 0.305748835282979 0.113288724912421 ENSG00000162458 FBLIM1
ENST00000400773 0.542069067100568 0.295700323333484 0.115861255267953 ENSG00000162458 FBLIM1
ENST00000483633 0.727177562653159 0.508190102702915 -0.111657587242223 ENSG00000162458 FBLIM1
ENST00000502739 0.830199055337028 0.660456725637101 -0.0650403165356832 ENSG00000162458 FBLIM1
ENST00000431771 0.775838029098111 0.577181972694615 -0.0947606520381663 ENSG00000162458 FBLIM1
ENST00000441801 0.943301199424652 0.872934595645143 0.0231326232677065 ENSG00000162458 FBLIM1
ENST00000332305 0.475739422878393 0.235897928058631 0.15317335859018 ENSG00000162458 FBLIM1
ENST00000514156 0.385988652938627 0.164689466600836 0.254981200416778 ENSG00000162458 FBLIM1
ENST00000509138 0.345340025248962 0.137082130036641 0.266021669103669 ENSG00000162458 FBLIM1
ENST00000317122 0.635182740886452 0.393285068151504 0.104276017252926 ENSG00000179743 RP11-169K16.9
ENST00000375759 0.118675317882638 0.0249148903329195 0.158532460387003 ENSG00000065526 SPEN
ENST00000438066 0.936444348046664 0.858761305956353 0.0170579414510397 ENSG00000065526 SPEN
ENST00000471538 0.300256622487051 0.108928292601721 0.20311553007868 ENSG00000065526 SPEN
ENST00000442985 0.945385699981408 0.87663638879217 -0.0142897114307628 ENSG00000065526 SPEN
ENST00000487496 0.827632116064411 0.656265072426516 -0.0651519804060979 ENSG00000065526 SPEN
ENST00000462525 0.570214658605184 0.323525678843888 0.160039425552632 ENSG00000116809 ZBTB17
ENST00000440560 0.708513972540842 0.482316999848618 0.112018640210636 ENSG00000116809 ZBTB17
ENST00000375743 0.362341735302562 0.148365086037402 0.10699361418445 ENSG00000116809 ZBTB17
ENST00000537142 0.362341735302562 0.148365086037402 0.10699361418445 ENSG00000116809 ZBTB17
ENST00000375733 0.362341735302562 0.148365086037402 0.10699361418445 ENSG00000116809 ZBTB17
ENST00000444358 0.696548092944974 0.466359216372165 0.10335872353941 ENSG00000116809 ZBTB17
ENST00000471805 0.618462581412535 0.374647006271615 0.151315951294443 ENSG00000116809 ZBTB17
ENST00000472658 0.604429895441249 0.359565886293361 0.163953998785956 ENSG00000116809 ZBTB17
ENST00000474511 0.562352647299616 0.316006869686294 0.172777076090461 ENSG00000116809 ZBTB17
ENST00000487785 0.689576165769364 0.457779440853837 0.127557102367151 ENSG00000116809 ZBTB17
ENST00000448462 0.509797641125851 0.265719722963039 0.0861527450481646 ENSG00000116809 ZBTB17
ENST00000492834 0.450180236367426 0.214234694268859 0.145909359270538 ENSG00000116809 ZBTB17
ENST00000490899 0.606649460352265 0.361961720090528 0.104447882969407 ENSG00000116809 ZBTB17
ENST00000464719 0.970295565129715 0.93071825625293 -0.0117764558272983 ENSG00000116809 ZBTB17
ENST00000479282 0.912580593810579 0.811254361991926 0.0225133380657652 ENSG00000116809 ZBTB17
ENST00000494020 0.8902462869812 0.768513453729195 0.0333994835647801 ENSG00000116809 ZBTB17
ENST00000411503 0.698594190398524 0.469109771157384 0.124968358222955 ENSG00000173641 HSPB7
ENST00000442459 0.698594190398524 0.469109771157384 0.124968358222955 ENSG00000173641 HSPB7
ENST00000311890 0.684190916949514 0.450762482471046 0.129386460796332 ENSG00000173641 HSPB7
ENST00000375718 0.684679194839462 0.451311690338061 0.128406666530533 ENSG00000173641 HSPB7
ENST00000358432 0.352720884303789 0.141853294295232 0.195014195994392 ENSG00000142627 EPHA2
ENST00000478117 0.766143686360097 0.562607947736133 0.0920668750328942 ENSG00000142632 ARHGEF19
ENST00000270747 0.884419436461288 0.75760897425871 0.0484005170664931 ENSG00000142632 ARHGEF19
ENST00000375599 0.681837561117622 0.44769160313512 0.131371289685676 ENSG00000132881 RSG1
ENST00000375592 0.232306962983953 0.0723816413559986 -0.144492815893203 ENSG00000037637 FBXO42
ENST00000456164 0.909157602991691 0.804070416630411 -0.0343777905915569 ENSG00000037637 FBXO42
ENST00000444116 0.884454734062704 0.757751595123303 -0.0427093172937871 ENSG00000037637 FBXO42
ENST00000478089 0.0713711466452863 0.0113040462423106 -0.331278403506305 ENSG00000037637 FBXO42
ENST00000475078 0.699587112816166 0.470438506266292 -0.0595493921778973 ENSG00000055070 SZRD1
ENST00000401088 0.267305308234525 0.0903700570540857 0.0972902247762722 ENSG00000055070 SZRD1
ENST00000471507 0.875880751946467 0.741444488047518 -0.0231851124753747 ENSG00000055070 SZRD1
ENST00000401089 0.267305308234525 0.0903700570540857 0.0972902247762722 ENSG00000055070 SZRD1
ENST00000486763 0.878764808386861 0.747098014395339 -0.0225369854644954 ENSG00000055070 SZRD1
ENST00000476423 0.608155401568605 0.363672059335611 -0.0714185992862685 ENSG00000055070 SZRD1
ENST00000475554 0.847384667814493 0.690705017460161 -0.0275683472047828 ENSG00000055070 SZRD1
ENST00000375590 0.662312329049348 0.424029317010099 0.0465277407411442 ENSG00000055070 SZRD1
ENST00000472351 0.851691063819433 0.697454954854922 -0.0272311904622285 ENSG00000055070 SZRD1
ENST00000492354 0.267305308234525 0.0903700570540857 0.0972902247762722 ENSG00000055070 SZRD1
ENST00000472461 0.884535209526322 0.757971521972357 -0.0217868951327111 ENSG00000055070 SZRD1
ENST00000491418 0.238696737613607 0.0754680910719569 0.108156516462599 ENSG00000187144 SPATA21
ENST00000466212 0.120360810754382 0.0254768268999934 0.140344390313402 ENSG00000187144 SPATA21
ENST00000337132 0.870289012110015 0.729742275286635 -0.020201748102384 ENSG00000157191 NECAP2
ENST00000504551 0.650249875653626 0.410429767482796 -0.0537357348793483 ENSG00000157191 NECAP2
ENST00000406746 0.870274071835009 0.729712119084428 -0.0202017189150055 ENSG00000157191 NECAP2
ENST00000457722 0.725875554258459 0.505742073241596 -0.042817643351859 ENSG00000157191 NECAP2
ENST00000486390 0.438379644857182 0.204643016209309 -0.105870501656682 ENSG00000157191 NECAP2
ENST00000443980 0.870274071835009 0.729712119084428 -0.0202017189150055 ENSG00000157191 NECAP2
ENST00000504858 0.752485331364816 0.542462322751285 -0.0408979788472385 ENSG00000157191 NECAP2
ENST00000508680 0.907973550370202 0.801875165818623 -0.0184761530808971 ENSG00000157191 NECAP2
ENST00000492095 0.870274071835009 0.729712119084428 -0.0202017189150055 ENSG00000157191 NECAP2
ENST00000459640 0.676403686884076 0.44085277942236 -0.0498220632604574 ENSG00000157191 NECAP2
ENST00000496239 0.870274071835009 0.729712119084428 -0.0202017189150055 ENSG00000157191 NECAP2
ENST00000513161 0.650249875653626 0.410429767482796 -0.0537357348793483 ENSG00000157191 NECAP2
ENST00000509727 0.365887181631729 0.150725489504678 -0.177288870347921 ENSG00000157191 NECAP2
ENST00000457898 0.852606921224053 0.699062371919797 0.0507406920046412 ENSG00000226029 RP4-798A10.2
ENST00000263511 0.730068064355153 0.511873099649983 -0.0481352985447411 ENSG00000080947 CROCCP3
ENST00000591348 0.748739163729382 0.537328693450135 -0.0483147105019156 ENSG00000080947 CROCCP3
ENST00000420820 0.924739556131518 0.835922515007016 -0.0212917814024241 ENSG00000080947 CROCCP3
ENST00000591316 0.728114565445606 0.509396857976567 -0.0947413482296886 ENSG00000080947 CROCCP3
ENST00000590118 0.738813467962312 0.523854181973267 -0.0705279120857017 ENSG00000080947 CROCCP3
ENST00000589964 0.750221209393483 0.539625089555928 -0.0680378249658284 ENSG00000080947 CROCCP3
ENST00000430580 0.920822814617614 0.827826595073048 -0.0134570720508374 ENSG00000219481 NBPF1
ENST00000392963 0.904297647840114 0.795469441980116 -0.018015101192989 ENSG00000219481 NBPF1
ENST00000420031 0.517264145930763 0.272282064990907 0.128038925771323 ENSG00000219481 NBPF1
ENST00000432949 0.444552574064287 0.209767144963966 0.136313854352387 ENSG00000219481 NBPF1
ENST00000287968 0.525242983562073 0.279713571636364 0.151877820678188 ENSG00000219481 NBPF1
ENST00000420513 0.248063759811728 0.0801708752142174 -0.121977776826587 ENSG00000219481 NBPF1
ENST00000599069 0.250627633632706 0.0814420441230479 -0.115446198105936 ENSG00000219481 NBPF1
ENST00000599908 0.522071984653391 0.27681771734121 -0.135370697159229 ENSG00000219481 NBPF1
ENST00000449853 0.391441691358064 0.168433914544977 -0.119079737499122 ENSG00000219481 NBPF1
ENST00000540383 0.0619023250586933 0.00900372850073233 0.214603363292323 ENSG00000215908 CROCCP2
ENST00000412962 0.0183159550645569 0.00149772634173121 0.250394804552557 ENSG00000215908 CROCCP2
ENST00000362058 0.0533191587860297 0.00716456117385213 0.197874974665158 ENSG00000215908 CROCCP2
ENST00000334429 0.850610833386867 0.695863705777402 0.0731565932310378 ENSG00000186301 MST1P2
ENST00000457982 0.847955131568735 0.691626954837961 0.0745025528954347 ENSG00000186301 MST1P2
ENST00000419267 0.426971536558411 0.19527073053621 0.209497299583971 ENSG00000236698 EIF1AXP1
ENST00000466256 0.392708697532697 0.16932611384937 0.0914766874846961 ENSG00000058453 CROCC
ENST00000422124 0.183561381773919 0.0497704884201139 -0.33513370491701 ENSG00000238142 RP11-108M9.4
ENST00000457075 0.215946533514993 0.0644393293661458 -0.314195611899813 ENSG00000238142 RP11-108M9.4
ENST00000416869 0.215946533514993 0.0644393293661458 -0.314195611899813 ENSG00000238142 RP11-108M9.4
ENST00000375541 0.006790750144309 0.000377139462967731 0.291076730902707 ENSG00000058453 CROCC
ENST00000445545 0.00752795472414846 0.000430921180746586 0.275071303155602 ENSG00000058453 CROCC
ENST00000467938 0.0212987480905927 0.00185114999145119 0.244420971502137 ENSG00000058453 CROCC
ENST00000492631 0.0225446736245006 0.00200872440697859 0.287227381343674 ENSG00000058453 CROCC
ENST00000467715 0.447538380679672 0.212158161780415 0.17983472317975 ENSG00000058453 CROCC
ENST00000494191 0.0354100044242342 0.00393626842937226 0.250630632297922 ENSG00000058453 CROCC
ENST00000486318 0.0170144105530339 0.00134706021177194 0.283730587865567 ENSG00000058453 CROCC
ENST00000498688 0.0673148875332023 0.0103061127613656 0.256211250013273 ENSG00000058453 CROCC
ENST00000477773 0.223909194905268 0.0682330254388422 0.232643036044149 ENSG00000058453 CROCC
ENST00000497654 0.138298382782482 0.031728023018656 0.301241316215813 ENSG00000058453 CROCC
ENST00000465021 0.0506104103424775 0.00664554515756047 0.29135201752443 ENSG00000058453 CROCC
ENST00000465291 0.173161303061718 0.0452879913599742 0.282567690274604 ENSG00000058453 CROCC
ENST00000375535 0.781593711773057 0.585746946416431 -0.0611406246259482 ENSG00000117122 MFAP2
ENST00000375534 0.839138417346413 0.676163053234645 -0.0470550606350827 ENSG00000117122 MFAP2
ENST00000490075 0.786793678293638 0.593251584197184 -0.0599214921738682 ENSG00000117122 MFAP2
ENST00000438542 0.778421133568004 0.580853078120688 -0.0620368957269308 ENSG00000117122 MFAP2
ENST00000476788 0.877651184261232 0.744864165394473 -0.0378737928115362 ENSG00000117122 MFAP2
ENST00000478684 0.789975992854439 0.597744241263687 -0.0647664644529709 ENSG00000117122 MFAP2
ENST00000492598 0.809684811510585 0.627533165662819 -0.0608581418564252 ENSG00000117122 MFAP2
ENST00000446261 0.559622194924879 0.313137442776687 0.0593727876878213 ENSG00000226526 RP1-37C10.3
ENST00000326735 0.520310298155137 0.275146704326695 0.0665697986878549 ENSG00000159363 ATP13A2
ENST00000341676 0.446879889912524 0.211691054317269 0.0764913496079746 ENSG00000159363 ATP13A2
ENST00000452699 0.446879889912524 0.211691054317269 0.0764913496079746 ENSG00000159363 ATP13A2
ENST00000466561 0.707053859368823 0.480262415517235 0.0675958392874162 ENSG00000159363 ATP13A2
ENST00000502418 0.880140562372544 0.749376800616393 0.0322644700353835 ENSG00000159363 ATP13A2
ENST00000503552 0.591087051634714 0.345075972125109 0.0815747570734591 ENSG00000159363 ATP13A2
ENST00000463860 0.821663397361257 0.646746920203612 -0.0452624972980431 ENSG00000159363 ATP13A2
ENST00000502860 0.895067003664294 0.77794241232301 -0.0300169176175784 ENSG00000159363 ATP13A2
ENST00000509392 0.924949743085693 0.83643830905494 -0.030232207324179 ENSG00000159363 ATP13A2
ENST00000506174 0.63251656790295 0.390295715805482 -0.0962570080573454 ENSG00000159363 ATP13A2
ENST00000510069 0.741066696373825 0.527318023997124 0.0567552401764843 ENSG00000159363 ATP13A2
ENST00000511957 0.520310298155137 0.275152980247981 0.112976028302437 ENSG00000159363 ATP13A2
ENST00000508222 0.457442116937606 0.220438263617202 0.126042763795043 ENSG00000159363 ATP13A2
ENST00000509619 0.128296046513445 0.028165028699992 0.23552600444419 ENSG00000159363 ATP13A2
ENST00000375499 0.32061549952807 0.121068763942295 -0.123247100190171 ENSG00000117118 SDHB
ENST00000485092 0.422712409844909 0.191970724539073 -0.134649677822935 ENSG00000117118 SDHB
ENST00000475049 0.395864746850532 0.171666589098141 -0.139756137970711 ENSG00000117118 SDHB
ENST00000485515 0.305328303142321 0.111941399728575 -0.128940730820193 ENSG00000117118 SDHB
ENST00000491274 0.623333126805002 0.380324929374101 -0.0712193155928037 ENSG00000117118 SDHB
ENST00000475506 0.653733756555429 0.414255283415964 -0.0730601138647482 ENSG00000117118 SDHB
ENST00000463045 0.433008094782712 0.200030053351666 -0.115027161540954 ENSG00000117118 SDHB
ENST00000466613 0.171029539592714 0.0444282285807912 -0.197899047257664 ENSG00000117118 SDHB
ENST00000439577 0.215079401239633 0.0640103081043237 0.194986923859421 ENSG00000227751 RP1-20B21.4
ENST00000375436 0.127737324760778 0.0279714078906443 0.136775895187425 ENSG00000179051 RCC2
ENST00000474892 0.576722132781941 0.330247872160901 0.089582603909816 ENSG00000179051 RCC2
ENST00000375433 0.13451207830568 0.0302894555210365 0.126916300546297 ENSG00000179051 RCC2
ENST00000583469 0.388785613184618 0.166580636519669 0.196114407460317 ENSG00000266727 AC004824.1
ENST00000361221 0.103506248258523 0.020284889420854 -0.168558755005651 ENSG00000074964 ARHGEF10L
ENST00000452522 0.103506248258523 0.020284889420854 -0.168558755005651 ENSG00000074964 ARHGEF10L
ENST00000434513 0.0823696293362864 0.014132400569097 -0.190195690849581 ENSG00000074964 ARHGEF10L
ENST00000375415 0.245852583862574 0.0790521139475283 -0.13208795122321 ENSG00000074964 ARHGEF10L
ENST00000375420 0.143678292851115 0.0337412492196817 -0.201152118164266 ENSG00000074964 ARHGEF10L
ENST00000482892 0.654317224006814 0.414979764665455 -0.150311232699655 ENSG00000074964 ARHGEF10L
ENST00000469726 0.615958871954294 0.371688455547112 -0.0661901573634304 ENSG00000074964 ARHGEF10L
ENST00000375408 0.610638304373241 0.366000236238875 -0.0664323554330338 ENSG00000074964 ARHGEF10L
ENST00000167825 0.610371486093172 0.365763865397288 -0.0664359195984468 ENSG00000074964 ARHGEF10L
ENST00000475356 0.666057373673371 0.428500607114895 -0.0585302943716876 ENSG00000074964 ARHGEF10L
ENST00000482359 0.921093049049864 0.828520599985721 0.032789853579894 ENSG00000074964 ARHGEF10L
ENST00000466782 0.177715500170845 0.0473897639999104 -0.24327369000934 ENSG00000074964 ARHGEF10L
ENST00000495593 0.846432089485205 0.689292393557962 -0.0592527369239222 ENSG00000074964 ARHGEF10L
ENST00000494072 0.159435236476373 0.0397170671394124 0.144232428590464 ENSG00000255275 RP13-279N23.2
ENST00000538309 0.0674091224602122 0.0103287363363897 0.21373441313087 ENSG00000159423 ALDH4A1
ENST00000538839 0.040729212325573 0.00485259176694371 0.225464326066388 ENSG00000159423 ALDH4A1
ENST00000290597 0.0404985272986124 0.00481475893997231 0.226237901615877 ENSG00000159423 ALDH4A1
ENST00000375341 0.0400214642919776 0.00473272057732861 0.224241697700789 ENSG00000159423 ALDH4A1
ENST00000454547 0.0898053620024331 0.0162690294880335 0.358426988584943 ENSG00000159423 ALDH4A1
ENST00000432718 0.0682406101384557 0.0105429377085827 0.274737327938915 ENSG00000159423 ALDH4A1
ENST00000455833 0.678416752289862 0.443429334260807 -0.0521504351851332 ENSG00000169991 IFFO2
ENST00000355609 0.911589371788549 0.809186529149436 0.0375342339263242 ENSG00000169991 IFFO2
ENST00000416166 0.16174800704862 0.0406077919810742 -0.169211657409323 ENSG00000169991 IFFO2
ENST00000606379 0.816612874584996 0.63895110459855 -0.0744609846734299 ENSG00000272084 RP5-1126H10.2
ENST00000375254 5.14328705350849e-05 9.38209679823244e-07 0.280774325755345 ENSG00000127481 UBR4
ENST00000375226 5.14328705350849e-05 9.38004239928454e-07 0.280775161199426 ENSG00000127481 UBR4
ENST00000375267 5.14328705350849e-05 9.38004239928454e-07 0.280775161199426 ENSG00000127481 UBR4
ENST00000375217 5.14328705350849e-05 9.38004239928454e-07 0.280775161199426 ENSG00000127481 UBR4
ENST00000375225 0.0252450093534131 0.00238597403779186 0.276849952805868 ENSG00000127481 UBR4
ENST00000429347 0.000409118282421065 1.10691440322747e-05 0.298383952315979 ENSG00000127481 UBR4
ENST00000375224 0.000426148582220447 1.16230810016665e-05 0.315581036708323 ENSG00000127481 UBR4
ENST00000459947 0.196184383905881 0.0551934239781384 0.22372426543511 ENSG00000127481 UBR4
ENST00000486515 0.990311063468154 0.978117823318067 0.00390702677629128 ENSG00000127481 UBR4
ENST00000543981 0.000696737543607935 2.0885980494845e-05 0.310241542442536 ENSG00000127481 UBR4
ENST00000492606 0.106830456658632 0.0212605267162533 0.30575943420701 ENSG00000127481 UBR4
ENST00000467272 0.00636570145052525 0.00034579806226805 0.334849571999496 ENSG00000127481 UBR4
ENST00000483922 0.00996541594701402 0.000641383947969247 0.433849702385051 ENSG00000127481 UBR4
ENST00000494503 0.217629923003142 0.0652994439953111 0.213714671455386 ENSG00000127481 UBR4
ENST00000466969 0.206205394524721 0.0598050641843984 0.239377977592802 ENSG00000127481 UBR4
ENST00000375218 2.02907294619001e-06 2.3953902123707e-08 0.440749953585059 ENSG00000127481 UBR4
ENST00000425413 0.00422294334659497 0.000200410244781347 0.255264866477923 ENSG00000127481 UBR4
ENST00000417040 0.0011600631469121 3.91573936170757e-05 0.271518945101682 ENSG00000127481 UBR4
ENST00000475973 0.1390260276838 0.0319779373535699 0.233003760847807 ENSG00000127481 UBR4
ENST00000465036 0.611807951151344 0.367323864005359 0.123161204304379 ENSG00000127481 UBR4
ENST00000419533 0.00097812480608631 3.18699928072895e-05 0.286802492322878 ENSG00000127481 UBR4
ENST00000497018 0.99327457116462 0.984944805839563 -0.00290122563317037 ENSG00000127481 UBR4
ENST00000437898 0.180773190799242 0.0486335290537247 0.123271994747066 ENSG00000230424 RP1-43E13.2
ENST00000477853 0.0540835217788299 0.00732259339514339 0.16108802539493 ENSG00000127463 EMC1
ENST00000480380 0.362910785365578 0.148772635277451 0.139759869137643 ENSG00000127463 EMC1
ENST00000375199 0.0519068065489934 0.0068939755836309 0.165041281115769 ENSG00000127463 EMC1
ENST00000375208 0.0472544296416494 0.00600582292345531 0.167335887752967 ENSG00000127463 EMC1
ENST00000461353 0.407049645333524 0.179812211704622 0.158296695847124 ENSG00000127463 EMC1
ENST00000486405 0.462042580863743 0.224265780043905 0.140119081399142 ENSG00000127463 EMC1
ENST00000486238 0.487235181088785 0.245656347346902 0.168969867413012 ENSG00000127463 EMC1
ENST00000494770 0.463214551473848 0.225331088457428 0.118441745463031 ENSG00000127463 EMC1
ENST00000462505 0.641663197687213 0.400406139860625 0.124228379366611 ENSG00000127463 EMC1
ENST00000496654 0.472486878188349 0.232934957991255 0.192295990543342 ENSG00000127463 EMC1
ENST00000467423 0.245112189496934 0.0786839218243201 0.194212388750653 ENSG00000127463 EMC1
ENST00000475079 0.0260004976649974 0.00249624969981429 0.289818439677601 ENSG00000127463 EMC1
ENST00000488681 0.0135908037715798 0.000989286437800101 0.328684142108376 ENSG00000127463 EMC1
ENST00000356068 0.01294125995853 0.000923898791495246 0.331411278185688 ENSG00000127463 EMC1
ENST00000330263 0.806256013631992 0.621921585960194 -0.0333969972044687 ENSG00000053372 MRTO4
ENST00000493700 0.466843642276305 0.228329018517019 -0.117488148776796 ENSG00000053372 MRTO4
ENST00000479559 0.426400606123198 0.194753819718257 0.142457181239561 ENSG00000053372 MRTO4
ENST00000235835 0.459131168654583 0.221854846629761 -0.0909626027407316 ENSG00000053371 AKR7A2
ENST00000330072 0.444365801416396 0.20960210682095 -0.093026319218557 ENSG00000053371 AKR7A2
ENST00000489286 0.390756688510105 0.167943189098594 -0.109408825713536 ENSG00000053371 AKR7A2
ENST00000481966 0.721703624133266 0.499332698538971 -0.0574661276984845 ENSG00000053371 AKR7A2
ENST00000492217 0.748101687651993 0.536588209752782 -0.0599432935653506 ENSG00000053371 AKR7A2
ENST00000375155 0.576162536073761 0.329630167111974 0.0874743934773639 ENSG00000040487 PQLC2
ENST00000375153 0.576162536073761 0.329630167111974 0.0874743934773639 ENSG00000040487 PQLC2
ENST00000469076 0.576162536073761 0.329630167111974 0.0874743934773639 ENSG00000040487 PQLC2
ENST00000400548 0.576162536073761 0.329630167111974 0.0874743934773639 ENSG00000040487 PQLC2
ENST00000497827 0.573748124021696 0.327042993396687 0.0901510284529093 ENSG00000040487 PQLC2
ENST00000432465 0.966305417039652 0.922196158354444 0.0119721408839513 ENSG00000040487 PQLC2
ENST00000401084 0.0783211462870384 0.0130786245416127 -0.127100692803871 ENSG00000077549 CAPZB
ENST00000264203 0.0783211462870384 0.0130786245416127 -0.127100692803871 ENSG00000077549 CAPZB
ENST00000375144 0.410206071160354 0.182028831979644 -0.068353237240447 ENSG00000077549 CAPZB
ENST00000375142 0.0782949472519591 0.0130709530670907 -0.127100978246029 ENSG00000077549 CAPZB
ENST00000433834 0.112480098329711 0.0229644043619421 -0.119514273553683 ENSG00000077549 CAPZB
ENST00000264202 0.0870728557255019 0.0154447955067265 -0.130877690287328 ENSG00000077549 CAPZB
ENST00000413711 0.048272846126769 0.0061893133869436 -0.155956257536099 ENSG00000077549 CAPZB
ENST00000459967 0.0358301315384297 0.00400709677972085 -0.179845788017246 ENSG00000077549 CAPZB
ENST00000457768 0.41042871996753 0.182264603622817 -0.0887642684650256 ENSG00000077549 CAPZB
ENST00000489607 0.170594256882555 0.0442552109780123 -0.136183392444548 ENSG00000077549 CAPZB
ENST00000482808 0.0109892408571459 0.000733364822149612 -0.240169279432341 ENSG00000077549 CAPZB
ENST00000602662 0.218943173144304 0.0658988099590808 -0.100109043789565 ENSG00000270136 MINOS1-NBL1
ENST00000486890 0.220284228637317 0.0665158009255962 -0.138766913430334 ENSG00000173436 MINOS1
ENST00000322753 0.272292679566903 0.093035018810179 -0.122772047659298 ENSG00000173436 MINOS1
ENST00000498067 0.281246990094736 0.0982366186467933 -0.213653703598648 ENSG00000173436 MINOS1
ENST00000462646 0.236012607937118 0.0741888561881318 -0.134110696652686 ENSG00000173436 MINOS1
ENST00000467029 0.269916166357261 0.0917934476816394 -0.127931678014463 ENSG00000173436 MINOS1
ENST00000481464 0.274088610291826 0.094117715149116 -0.126948629187285 ENSG00000173436 MINOS1
ENST00000498642 0.275267269242525 0.0948142650199122 -0.126871707946887 ENSG00000173436 MINOS1
ENST00000479642 0.332759586142865 0.129050882319364 -0.174183268449332 ENSG00000173436 MINOS1
ENST00000602293 0.279246325093438 0.0970103515979802 -0.100675062798399 ENSG00000270136 MINOS1-NBL1
ENST00000602384 0.306677453726129 0.11272152937521 -0.0973583006071359 ENSG00000270136 MINOS1-NBL1
ENST00000602450 0.277706409459312 0.0961693981111297 -0.100926763931259 ENSG00000270136 MINOS1-NBL1
ENST00000485362 0.274439431222871 0.0943132806403535 -0.126891433464306 ENSG00000173436 MINOS1
ENST00000428975 0.704539478065722 0.477143670309807 -0.0610129212765988 ENSG00000158747 NBL1
ENST00000289749 0.738863187845756 0.524137608708987 -0.0540263325290622 ENSG00000158747 NBL1
ENST00000451758 0.709766818112089 0.48406649391264 -0.0596533337323678 ENSG00000158747 NBL1
ENST00000439664 0.756502850169103 0.548190854637863 -0.0527180897279288 ENSG00000158747 NBL1
ENST00000375136 0.422447049887709 0.191793515059713 -0.0867042083652363 ENSG00000158747 NBL1
ENST00000548815 0.418137195536308 0.188194089989819 -0.0874495992842332 ENSG00000158747 NBL1
ENST00000425400 0.631245855984508 0.389009295290458 -0.0734241773832496 ENSG00000158747 NBL1
ENST00000439278 0.629007561036918 0.386679964507232 -0.0783130035445068 ENSG00000158747 NBL1
ENST00000427894 0.703686659122773 0.476015551738305 -0.059483054411813 ENSG00000158747 NBL1
ENST00000294543 0.125539695253261 0.0272102390498651 -0.169594210547883 ENSG00000162542 TMCO4
ENST00000375127 0.134397987861745 0.0302498692328152 -0.166800698522884 ENSG00000162542 TMCO4
ENST00000489814 0.169441202491363 0.0437801513708392 -0.215347508713588 ENSG00000162542 TMCO4
ENST00000375122 0.125576012039702 0.0272254634738599 -0.169592119711362 ENSG00000162542 TMCO4
ENST00000489135 0.265126067588087 0.0891736361557013 -0.133387813147722 ENSG00000162542 TMCO4
ENST00000496528 0.570618595827974 0.323913563286058 -0.0884707564404623 ENSG00000162542 TMCO4
ENST00000462171 0.542729089345435 0.296337473143926 -0.104888438743501 ENSG00000162542 TMCO4
ENST00000488449 0.709464824032849 0.483649593696199 -0.0805268574824098 ENSG00000162542 TMCO4
ENST00000375120 0.000144297741125582 3.0757346477383e-06 0.357492367533069 ENSG00000169914 OTUD3
ENST00000466697 0.189712334370156 0.0523971349634648 0.281649563675295 ENSG00000169914 OTUD3
ENST00000375078 0.635696147017301 0.393836429782123 -0.0715603468106447 ENSG00000162545 CAMK2N1
ENST00000489020 0.839656001831846 0.677148271922107 -0.0453712442677543 ENSG00000162545 CAMK2N1
ENST00000264198 0.648960792055763 0.408824585367471 0.0701691774093628 ENSG00000090432 MUL1
ENST00000321556 0.234370103057669 0.073351458077338 0.103450659219903 ENSG00000158828 PINK1
ENST00000492302 0.486923287291114 0.245348014046962 0.0683496893367424 ENSG00000158828 PINK1
ENST00000451424 0.625292986073221 0.38260680181466 0.0437885502649006 ENSG00000117242 PINK1-AS
ENST00000400490 0.770031354844527 0.568574641640381 0.0352004799947078 ENSG00000158828 PINK1
ENST00000535128 0.870394545888182 0.730100372137355 0.0357258700737918 ENSG00000257033 AL391357.1
ENST00000602624 0.893650076926328 0.775184410117806 -0.0120869182428529 ENSG00000244038 DDOST
ENST00000375048 0.895219142670012 0.778280707084193 -0.0119251473969263 ENSG00000244038 DDOST
ENST00000415136 0.884848744516379 0.758592114161136 -0.0131066322588621 ENSG00000244038 DDOST
ENST00000475210 0.680447240361455 0.445900616377777 -0.069844936281683 ENSG00000244038 DDOST
ENST00000464364 0.961960116753078 0.91305561229436 0.00576015811000814 ENSG00000244038 DDOST
ENST00000477229 0.974795157635205 0.941098640140282 0.00393541025313666 ENSG00000244038 DDOST
ENST00000312239 0.0126283331819657 0.000890515314410138 0.216655155609844 ENSG00000127483 HP1BP3
ENST00000375003 0.0363876321526141 0.00410126527755711 0.19341307176585 ENSG00000127483 HP1BP3
ENST00000413451 0.208634403575592 0.0609371785827745 0.191064274039925 ENSG00000203394 RP5-930J4.4
ENST00000488722 0.0326041794599671 0.0034883663652022 0.230647616110198 ENSG00000127483 HP1BP3
ENST00000491748 0.0386227934591909 0.00448558716218367 0.255201140317474 ENSG00000127483 HP1BP3
ENST00000419948 0.0219925785534758 0.00193799321484304 0.217481934382467 ENSG00000127483 HP1BP3
ENST00000438032 0.00783890997036455 0.000454479236618574 0.222780911017865 ENSG00000127483 HP1BP3
ENST00000424732 0.00637888147623405 0.000346897467899864 0.226226593187285 ENSG00000127483 HP1BP3
ENST00000417710 0.00456791670981722 0.000222853459175989 0.271392971960058 ENSG00000127483 HP1BP3
ENST00000487117 0.00903751130499124 0.000553212182545046 0.270991826062423 ENSG00000127483 HP1BP3
ENST00000375000 0.0116433152982059 0.000794887521604592 0.240744588424368 ENSG00000127483 HP1BP3
ENST00000437575 0.0388921089745713 0.00453421010755091 0.196914736039916 ENSG00000127483 HP1BP3
ENST00000419490 0.0468936913049937 0.00593865102075921 0.195436786511057 ENSG00000127483 HP1BP3
ENST00000414993 0.0460681889995751 0.00579422043586779 0.196162618479246 ENSG00000127483 HP1BP3
ENST00000443615 0.033427986933088 0.00361242833906163 0.219179512362259 ENSG00000127483 HP1BP3
ENST00000264211 0.784331924053369 0.589612118851365 -0.0341786292506909 ENSG00000075151 EIF4G3
ENST00000400422 0.541429130463251 0.295161457934824 -0.0799519368285227 ENSG00000075151 EIF4G3
ENST00000602326 0.541429130463251 0.295161457934824 -0.0799519368285227 ENSG00000075151 EIF4G3
ENST00000374935 0.778875799899451 0.581532899053081 -0.034872939987545 ENSG00000075151 EIF4G3
ENST00000537738 0.203326740721318 0.0584581048614882 0.125990040585085 ENSG00000075151 EIF4G3
ENST00000374937 0.744565635915312 0.531961886979606 -0.0396141962616435 ENSG00000075151 EIF4G3
ENST00000536266 0.985757010118652 0.966584489879291 0.00254216506079094 ENSG00000075151 EIF4G3
ENST00000435383 0.626104738403344 0.383541507888864 0.0873765438965692 ENSG00000075151 EIF4G3
ENST00000496705 0.283461026314547 0.0994710115427963 0.157263871550683 ENSG00000075151 EIF4G3
ENST00000374933 0.584640568915515 0.338702099979788 -0.0788207930756632 ENSG00000075151 EIF4G3
ENST00000544689 0.56599483877338 0.319259595822116 -0.0810257276348271 ENSG00000075151 EIF4G3
ENST00000485722 0.201349700432487 0.0574929141419843 -0.30033440369381 ENSG00000075151 EIF4G3
ENST00000356916 0.229522067832725 0.0710354498704655 -0.184735421004158 ENSG00000075151 EIF4G3
ENST00000374927 0.136044566686895 0.0308728943268362 -0.183134920104832 ENSG00000075151 EIF4G3
ENST00000438975 0.243503881133501 0.0778901531894742 -0.187340707470124 ENSG00000075151 EIF4G3
ENST00000411888 0.270031399275525 0.0918680563929369 -0.177830178275617 ENSG00000075151 EIF4G3
ENST00000476088 0.404702787452903 0.177845561434749 0.175852913402155 ENSG00000075151 EIF4G3
ENST00000463775 0.503638099855669 0.26001240271057 -0.154794485053275 ENSG00000075151 EIF4G3
ENST00000415912 0.978595895246809 0.949851165133268 0.0048430075578271 ENSG00000117298 ECE1
ENST00000357071 0.820478493822865 0.644943405933279 0.0381765970768618 ENSG00000117298 ECE1
ENST00000531334 0.512569102644174 0.268139222226389 0.167264308249686 ENSG00000117298 ECE1
ENST00000374893 0.976549200692335 0.945191520799821 -0.00600249560157028 ENSG00000117298 ECE1
ENST00000436918 0.96693777108946 0.923450886623542 -0.00843101224532781 ENSG00000117298 ECE1
ENST00000264205 0.977586407759132 0.947766515332926 -0.00575936164968374 ENSG00000117298 ECE1
ENST00000526194 0.925070091012277 0.836684661303037 0.0198488712419326 ENSG00000117298 ECE1
ENST00000470394 0.924252772334678 0.83479020959036 -0.0321436863951811 ENSG00000117298 ECE1
ENST00000528294 0.939540752934017 0.864578117101395 -0.0220020370390482 ENSG00000117298 ECE1
ENST00000473505 0.746754332242863 0.534625860798709 0.0812219297376443 ENSG00000117298 ECE1
ENST00000481130 0.827126345312005 0.655442441496931 -0.0594059922267204 ENSG00000117298 ECE1
ENST00000527991 0.967736467163733 0.925147891646587 -0.0129255097326932 ENSG00000117298 ECE1
ENST00000463334 0.397116790082937 0.172598475805187 -0.146902235634032 ENSG00000117298 ECE1
ENST00000454000 0.827639616240095 0.656297379190758 -0.0402503832013884 ENSG00000142794 NBPF3
ENST00000475869 0.912038971067434 0.809947089307881 0.0395680204490074 ENSG00000142794 NBPF3
ENST00000318220 0.961204016978125 0.910889688196276 -0.0096347117981103 ENSG00000142794 NBPF3
ENST00000478653 0.735139892749485 0.518764062512175 0.0842696692062238 ENSG00000142794 NBPF3
ENST00000318249 0.961204016978125 0.910889688196276 -0.0096347117981103 ENSG00000142794 NBPF3
ENST00000485941 0.662583834056758 0.424319023387509 0.120363107871709 ENSG00000142794 NBPF3
ENST00000342104 0.961204016978125 0.910889688196276 -0.0096347117981103 ENSG00000142794 NBPF3
ENST00000486229 0.939540752934017 0.864803796292141 -0.0165002257473821 ENSG00000142794 NBPF3
ENST00000434838 0.612165903711226 0.367770624379039 -0.0851052979238061 ENSG00000142794 NBPF3
ENST00000467103 0.915091985895087 0.816256314531472 0.039255393268978 ENSG00000142794 NBPF3
ENST00000469876 0.789181089901813 0.596677971277379 -0.0920859659741626 ENSG00000142794 NBPF3
ENST00000477050 0.925554465075471 0.837515659971766 -0.0379275569491613 ENSG00000142794 NBPF3
ENST00000374761 0.557684573221426 0.311197306513975 -0.13510370728513 ENSG00000076864 RAP1GAP
ENST00000290101 0.409721893550759 0.181616919103563 -0.167024564538161 ENSG00000076864 RAP1GAP
ENST00000374763 0.576763608238652 0.33027666583796 -0.129014795920704 ENSG00000076864 RAP1GAP
ENST00000471600 0.409721893550759 0.181616919103563 -0.167024564538161 ENSG00000076864 RAP1GAP
ENST00000374765 0.253728312299134 0.083064376962465 -0.208505359973845 ENSG00000076864 RAP1GAP
ENST00000495204 0.253728312299134 0.083064376962465 -0.208505359973845 ENSG00000076864 RAP1GAP
ENST00000542643 0.253728312299134 0.083064376962465 -0.208505359973845 ENSG00000076864 RAP1GAP
ENST00000359708 0.85247841616558 0.698795931255412 -0.0697652107394959 ENSG00000076864 RAP1GAP
ENST00000374757 0.765081398799943 0.561070399519895 -0.106298164406806 ENSG00000076864 RAP1GAP
ENST00000317967 0.212453008325413 0.0626747328860378 -0.326179955712128 ENSG00000076864 RAP1GAP
ENST00000482984 0.12399094742164 0.0266826393694997 -0.405142989461533 ENSG00000076864 RAP1GAP
ENST00000464457 0.299997921838047 0.108737213119277 -0.297902335306512 ENSG00000076864 RAP1GAP
ENST00000400301 0.920304744892231 0.826964015057895 0.0115018817212654 ENSG00000090686 USP48
ENST00000308271 0.915149550805117 0.816452189772411 0.0122557892681827 ENSG00000090686 USP48
ENST00000374732 0.918070456529682 0.822611985907944 -0.0140233030504235 ENSG00000090686 USP48
ENST00000479177 0.169958609044344 0.0439637382547515 0.256329223437767 ENSG00000090686 USP48
ENST00000529637 0.894256236209066 0.776385358255506 0.0153414112614667 ENSG00000090686 USP48
ENST00000464577 0.803051058902364 0.616703606678735 0.0420246322484299 ENSG00000090686 USP48
ENST00000471752 0.631195767107963 0.388961868849906 -0.0878911584451676 ENSG00000090686 USP48
ENST00000487880 0.929596428889555 0.845525891811371 -0.017251413049499 ENSG00000090686 USP48
ENST00000526044 0.832135823887437 0.663567440786876 0.0355704442731526 ENSG00000090686 USP48
ENST00000534705 0.781024192559543 0.584593427473967 0.044316555174669 ENSG00000090686 USP48
ENST00000421625 0.806547698334264 0.622368416266901 0.0280760605547773 ENSG00000090686 USP48
ENST00000374730 0.587881742208659 0.341989812589645 0.0779034196540086 ENSG00000090686 USP48
ENST00000527823 0.895476167646127 0.778775705694921 -0.0254588048495965 ENSG00000090686 USP48
ENST00000532737 0.985554577183532 0.966083214178791 0.0032296645363757 ENSG00000090686 USP48
ENST00000489108 0.996166786051762 0.991401771562056 0.00086633767576306 ENSG00000090686 USP48
ENST00000344642 0.0391572956300467 0.00458004936307941 0.326622262932971 ENSG00000187942 LDLRAD2
ENST00000543870 0.0666501280682545 0.0101349226267227 0.302516215832515 ENSG00000187942 LDLRAD2
ENST00000486901 0.0945332035170829 0.0175798443967844 0.289772696553318 ENSG00000142798 HSPG2
ENST00000374695 0.529083390097438 0.28340444750402 0.0844245342433596 ENSG00000142798 HSPG2
ENST00000481644 0.0774077579595489 0.0128583459544606 0.380222791395251 ENSG00000142798 HSPG2
ENST00000469378 0.905375714361514 0.797487516559893 -0.0437982578426642 ENSG00000142798 HSPG2
ENST00000426143 0.723497876639657 0.501969362307099 0.101936782373314 ENSG00000142798 HSPG2
ENST00000471322 0.993157432763013 0.984675369163427 -0.00346015670138033 ENSG00000142798 HSPG2
ENST00000374676 0.735650151434646 0.519474315757939 0.0975670453487115 ENSG00000142798 HSPG2
ENST00000453796 0.136196984189583 0.0309231646845205 0.33882662537637 ENSG00000142798 HSPG2
ENST00000430507 0.140382926906725 0.0324873750833769 0.218405546270224 ENSG00000142798 HSPG2
ENST00000493940 0.708504738962786 0.482276397058303 0.0926908845587468 ENSG00000142798 HSPG2
ENST00000427897 0.938162421189007 0.86202130546442 0.0268299564518428 ENSG00000142798 HSPG2
ENST00000498495 0.483745184769995 0.24283073399971 0.200464598428246 ENSG00000142798 HSPG2
ENST00000480900 0.792758643935653 0.601499088348563 0.0882009517874139 ENSG00000142798 HSPG2
ENST00000412328 0.751801479171708 0.541495121484833 0.0568348889282591 ENSG00000142798 HSPG2
ENST00000374673 0.30877213705823 0.113866728974532 0.194169581881147 ENSG00000142798 HSPG2
ENST00000439717 0.962919185948482 0.914725751367894 0.0116211144709614 ENSG00000142798 HSPG2
ENST00000434233 0.882697586693619 0.754322177189501 0.0333562892198292 ENSG00000218510 LINC00339
ENST00000420503 0.835362447876163 0.66885974773676 0.04573963216758 ENSG00000218510 LINC00339
ENST00000404210 0.82363662338283 0.650024723076327 0.0485638060784392 ENSG00000218510 LINC00339
ENST00000416769 0.82363662338283 0.650024723076327 0.0485638060784392 ENSG00000218510 LINC00339
ENST00000452322 0.822155280321551 0.647522323660185 0.0636823199979961 ENSG00000218510 LINC00339
ENST00000400259 0.707198502428041 0.480451829936024 -0.0331743921559316 ENSG00000070831 CDC42
ENST00000344548 0.707451342588613 0.48077568292363 -0.0331760738787746 ENSG00000070831 CDC42
ENST00000315554 0.600311898634424 0.355115902457766 -0.0422615831910869 ENSG00000070831 CDC42
ENST00000498236 0.585614550420091 0.339744008731757 -0.0429066863040621 ENSG00000070831 CDC42
ENST00000421089 0.596847818650143 0.351367733336602 -0.0415350906899023 ENSG00000070831 CDC42
ENST00000411827 0.753187140207153 0.543385901255128 -0.0280753361654801 ENSG00000070831 CDC42
ENST00000431803 0.375077499230027 0.156781115501686 -0.229410284289694 ENSG00000230068 CDC42-IT1
ENST00000290167 0.87154229346661 0.732639976560067 -0.0563951430616197 ENSG00000162552 WNT4
ENST00000542383 0.954605080616308 0.896412177563353 -0.0229471447579645 ENSG00000162552 WNT4
ENST00000404138 0.862301036856805 0.716398690985244 -0.0221704571103445 ENSG00000184677 ZBTB40
ENST00000400239 0.418967678677967 0.188943047152301 -0.119504945984095 ENSG00000184677 ZBTB40
ENST00000375647 0.862182638960738 0.716255088988414 -0.022183379657811 ENSG00000184677 ZBTB40
ENST00000374651 0.549158750200703 0.302996557596199 -0.0694684298774803 ENSG00000184677 ZBTB40
ENST00000356634 0.98928096548279 0.975376265280524 -0.00157256575739105 ENSG00000004487 KDM1A
ENST00000400181 0.98928096548279 0.975376265280524 -0.00157256575739105 ENSG00000004487 KDM1A
ENST00000542151 0.98928096548279 0.975376265280524 -0.00157256575739105 ENSG00000004487 KDM1A
ENST00000427154 0.604556008929226 0.359705887618291 0.0451196132972855 ENSG00000240553 RP1-184J9.2
ENST00000481879 0.598699517686128 0.35337352347941 -0.128757107318412 ENSG00000004487 KDM1A
ENST00000465864 0.992373859325997 0.982723911955349 -0.00192213118076919 ENSG00000004487 KDM1A
ENST00000494920 0.838524235034192 0.674953517383048 0.0354321490450395 ENSG00000004487 KDM1A
ENST00000602503 0.763827314574901 0.558992612928985 0.0550615064876054 ENSG00000004487 KDM1A
ENST00000374623 0.153356025096539 0.0374649754984217 0.133648602157371 ENSG00000169641 LUZP1
ENST00000418342 0.667538437021852 0.429961183308833 0.0345036431412064 ENSG00000169641 LUZP1
ENST00000302291 0.685209509025086 0.452050957708204 0.0327085170554755 ENSG00000169641 LUZP1
ENST00000314174 0.786412047942148 0.592707533420996 -0.027921890267327 ENSG00000169641 LUZP1
ENST00000471849 0.344316096401454 0.136362183552813 -0.097803264341211 ENSG00000169641 LUZP1
ENST00000475164 0.393337593735275 0.169793847112073 -0.126358000252743 ENSG00000169641 LUZP1
ENST00000566551 0.919353585939398 0.825195313904749 -0.032411059151022 ENSG00000261326 RP5-1057J7.6
ENST00000464516 0.916392968572736 0.819364175246285 0.0284099978275065 ENSG00000125944 HNRNPR
ENST00000478691 0.564272536728934 0.31783907051131 -0.0399505966506525 ENSG00000125944 HNRNPR
ENST00000374616 0.662580935041852 0.424288196504261 -0.0333881690043156 ENSG00000125944 HNRNPR
ENST00000476660 0.988830992726537 0.974389180826454 0.00202682559654215 ENSG00000125944 HNRNPR
ENST00000374612 0.662580935041852 0.424288196504261 -0.0333881690043156 ENSG00000125944 HNRNPR
ENST00000302271 0.661067878068365 0.422567791098258 -0.0334918451984405 ENSG00000125944 HNRNPR
ENST00000427764 0.598928023346652 0.353581203354095 -0.0377582967358583 ENSG00000125944 HNRNPR
ENST00000606561 0.561101917457339 0.314733255156168 -0.0413251430393944 ENSG00000125944 HNRNPR
ENST00000426846 0.577048185286378 0.330653513597737 -0.0399160519092294 ENSG00000125944 HNRNPR
ENST00000463552 0.389257292172897 0.166932549020317 -0.0585917355634486 ENSG00000125944 HNRNPR
ENST00000470941 0.406844108196787 0.179576374983454 -0.063450389760415 ENSG00000125944 HNRNPR
ENST00000476451 0.246315372723059 0.0792741111250006 -0.0816052926369018 ENSG00000125944 HNRNPR
ENST00000490652 0.897715436156717 0.783211677232473 -0.0205406300846982 ENSG00000125944 HNRNPR
ENST00000314011 0.912646346289277 0.811455643406665 0.021759892071978 ENSG00000125945 ZNF436
ENST00000374608 0.820387133229121 0.644752331115393 0.0430030237170851 ENSG00000125945 ZNF436
ENST00000458053 0.7320456331404 0.514523454946171 -0.121901984383442 ENSG00000249087 C1orf213
ENST00000450454 0.0114916790047142 0.000779410278173784 -0.462767908792912 ENSG00000204219 TCEA3
ENST00000374601 0.0847601026305266 0.0147714055819489 -0.388629211538448 ENSG00000204219 TCEA3
ENST00000495646 0.114714555497355 0.0236521340520015 -0.303947615627135 ENSG00000088280 ASAP3
ENST00000336689 6.43237485588102e-05 1.21554475655274e-06 -0.457048890739797 ENSG00000088280 ASAP3
ENST00000465372 0.0187466432090173 0.00154704273502249 -0.518591142595529 ENSG00000088280 ASAP3
ENST00000492982 1.46080383638651e-05 2.21889402632448e-07 -0.494174877611529 ENSG00000088280 ASAP3
ENST00000437606 2.71368767712641e-05 4.47554978711941e-07 -0.489835634756952 ENSG00000088280 ASAP3
ENST00000484418 0.426490342564974 0.194849267170715 -0.207999910629742 ENSG00000088280 ASAP3
ENST00000475814 0.127244427430689 0.027796712357536 -0.331359352292334 ENSG00000088280 ASAP3
ENST00000530874 0.0941502808340595 0.0174736587356763 -0.425770195256054 ENSG00000088280 ASAP3
ENST00000478858 0.000137858940390087 2.92583313651996e-06 -0.523071972744329 ENSG00000088280 ASAP3
ENST00000608765 0.000120933038488487 2.5169046530768e-06 -0.611868434273541 ENSG00000088280 ASAP3
ENST00000449467 0.00440494848016876 0.000212360464965855 -0.554190554352154 ENSG00000088280 ASAP3
ENST00000361729 0.564689527915013 0.318195514389714 0.102057276717156 ENSG00000007968 E2F2
ENST00000374561 0.873097013133174 0.735783388940751 -0.0618907705439134 ENSG00000117318 ID3
ENST00000463312 0.873492473167204 0.736695859971878 -0.0657439060544468 ENSG00000117318 ID3
ENST00000486541 0.812102951070247 0.631417057282653 -0.0882392804714091 ENSG00000117318 ID3
ENST00000374550 0.0641139888092064 0.00953958742152637 -0.191800408229453 ENSG00000142676 RPL11
ENST00000467075 0.00362386599545148 0.00016491275974229 -0.223679186789228 ENSG00000142676 RPL11
ENST00000482370 0.0634277619044631 0.00938867321723447 -0.192228502327248 ENSG00000142676 RPL11
ENST00000443624 0.0652346228899892 0.00978790310477404 -0.191867515689365 ENSG00000142676 RPL11
ENST00000458455 0.0642784994649125 0.00957474495986462 -0.191890534030773 ENSG00000142676 RPL11
ENST00000418390 0.180911363555131 0.0486865219134201 0.0959678272238236 ENSG00000011007 TCEB3
ENST00000609199 0.14278182794578 0.0334039972926178 0.10939776746483 ENSG00000011007 TCEB3
ENST00000487554 0.605080213318132 0.360344302281417 0.0731731719427808 ENSG00000011007 TCEB3
ENST00000427796 0.882058545014613 0.753299143499075 0.0227278589795928 ENSG00000236810 RP5-886K2.3
ENST00000246151 0.853544984278409 0.701145163640951 0.0270246708633697 ENSG00000057757 PITHD1
ENST00000415372 0.838429198360102 0.674686143237794 -0.0457496965155565 ENSG00000057757 PITHD1
ENST00000374524 0.460347753745799 0.222889291864121 0.0971202633369188 ENSG00000057757 PITHD1
ENST00000374514 0.712417684669376 0.487456794516683 0.0394787447188059 ENSG00000011009 LYPLA2
ENST00000400061 0.714772590263407 0.490724463832627 0.0392410188772213 ENSG00000011009 LYPLA2
ENST00000420982 0.617138091275147 0.373135814492897 0.0542228518707936 ENSG00000011009 LYPLA2
ENST00000374505 0.626164846124034 0.383594755762487 0.0519009722408 ENSG00000011009 LYPLA2
ENST00000495365 0.623893150108608 0.380997369985436 0.0513728413475525 ENSG00000011009 LYPLA2
ENST00000374503 0.631182064537553 0.388909268937786 0.0508585622059444 ENSG00000011009 LYPLA2
ENST00000374502 0.611383944381472 0.366841059365439 0.0529885860462388 ENSG00000011009 LYPLA2
ENST00000492577 0.546270162814326 0.300342969112567 0.0635419599524017 ENSG00000011009 LYPLA2
ENST00000421070 0.413033760507548 0.18413859776677 0.089110145457828 ENSG00000011009 LYPLA2
ENST00000374501 0.713379889582079 0.488714038999166 -0.0467460151008727 ENSG00000011009 LYPLA2
ENST00000472213 0.877030600608573 0.743629610122931 -0.0251360291352811 ENSG00000011009 LYPLA2
ENST00000481736 0.879562788012076 0.748422518363998 0.0239364052662686 ENSG00000117308 GALE
ENST00000374497 0.882733053931387 0.754476501018814 0.0237756121377617 ENSG00000117308 GALE
ENST00000456977 0.978122564277899 0.948894014710953 0.00721194744688693 ENSG00000117308 GALE
ENST00000459934 0.879533237834686 0.748334201131962 0.0239579400939173 ENSG00000117308 GALE
ENST00000469556 0.92626553445574 0.838911906699337 0.0249900903582142 ENSG00000117308 GALE
ENST00000429356 0.864500616317613 0.720403320636357 0.0294310854642163 ENSG00000117308 GALE
ENST00000418277 0.890784658704837 0.769647915864393 0.0223649033090082 ENSG00000117308 GALE
ENST00000470949 0.785185315579812 0.590658752021667 0.0479414328692833 ENSG00000117308 GALE
ENST00000425913 0.828946170125261 0.658647312127355 0.0357853783752612 ENSG00000117308 GALE
ENST00000445705 0.821327798132878 0.64625935010482 0.0409359135717239 ENSG00000117308 GALE
ENST00000467493 0.768812461793541 0.566664299481371 0.0522797681960735 ENSG00000117308 GALE
ENST00000486382 0.842918703797622 0.682855919896915 0.0384168937485379 ENSG00000117308 GALE
ENST00000470383 0.598430204761714 0.353019135000835 0.0809922412324224 ENSG00000117308 GALE
ENST00000466250 0.610059869478163 0.365477226782387 0.0788646539868964 ENSG00000117308 GALE
ENST00000467070 0.660539282880535 0.42198271621254 0.0734388669519137 ENSG00000117308 GALE
ENST00000374490 0.419236982095556 0.189134151600802 0.0979251068074611 ENSG00000117305 HMGCL
ENST00000374487 0.428290411085323 0.196332347794167 0.0965522091110273 ENSG00000117305 HMGCL
ENST00000374483 0.428290411085323 0.196332347794167 0.0965522091110273 ENSG00000117305 HMGCL
ENST00000436439 0.419236982095556 0.189134151600802 0.0979251068074611 ENSG00000117305 HMGCL
ENST00000235958 0.42464012893283 0.193446963549961 0.097047498388038 ENSG00000117305 HMGCL
ENST00000509389 0.360604815820128 0.147076815309051 0.113417763989003 ENSG00000117305 HMGCL
ENST00000496907 0.758481083645179 0.551170962505735 0.068681285542488 ENSG00000117305 HMGCL
ENST00000513148 0.403811253366713 0.177273687565176 0.121307639881793 ENSG00000117305 HMGCL
ENST00000479458 0.84669854098743 0.689723044838659 -0.0563373427934977 ENSG00000117305 HMGCL
ENST00000498698 0.754228976447103 0.544759192299094 0.0783514693362645 ENSG00000117305 HMGCL
ENST00000374479 0.000798660778261018 2.47584492058529e-05 0.428247834738623 ENSG00000179163 FUCA1
ENST00000471915 0.999596443803094 0.999116545350457 -7.34818559862753e-05 ENSG00000189266 PNRC2
ENST00000334351 0.797250745133589 0.608163825370455 0.0328803188884037 ENSG00000189266 PNRC2
ENST00000374468 0.870984636205093 0.731475775451072 0.0223849787480495 ENSG00000189266 PNRC2
ENST00000579103 0.581623969585022 0.335333467612676 0.0857991401562061 ENSG00000189266 PNRC2
ENST00000344989 0.212845141662127 0.0628616904408703 0.111560013694562 ENSG00000188529 SRSF10
ENST00000453840 0.213763121591774 0.0633224156783997 0.111754586385369 ENSG00000188529 SRSF10
ENST00000341154 0.211093507121774 0.0619722025367687 0.112482587488171 ENSG00000188529 SRSF10
ENST00000484146 0.210366845129255 0.061677929111046 0.113480981107709 ENSG00000188529 SRSF10
ENST00000473858 0.213566657620477 0.0632323894339042 0.112655657012558 ENSG00000188529 SRSF10
ENST00000374452 0.211151554811188 0.061998476287834 0.113162936505356 ENSG00000188529 SRSF10
ENST00000374453 0.213985834405992 0.0634639035736609 0.112744565887915 ENSG00000188529 SRSF10
ENST00000343255 0.227005537933853 0.0697244765370002 0.108563541956907 ENSG00000188529 SRSF10
ENST00000492112 0.22945101623043 0.0710073194296594 0.108155402369617 ENSG00000188529 SRSF10
ENST00000485841 0.219458472160291 0.0661302041202525 0.111837760755172 ENSG00000188529 SRSF10
ENST00000338597 0.211998675231624 0.0624196178133773 0.11694230063937 ENSG00000188529 SRSF10
ENST00000495785 0.211768524857241 0.062311112976227 0.112429586629787 ENSG00000188529 SRSF10
ENST00000473754 0.351533692941699 0.141034571675808 0.0996216727010924 ENSG00000188529 SRSF10
ENST00000485292 0.677013126348532 0.441747873189683 0.0742950895686851 ENSG00000188529 SRSF10
ENST00000469303 0.94445013269724 0.875245863577608 0.0163527864626972 ENSG00000188529 SRSF10
ENST00000327535 0.648810836309813 0.408643492326688 0.0825119735683367 ENSG00000185436 IFNLR1
ENST00000327575 0.707150046711661 0.480389588376506 0.0742319726468948 ENSG00000185436 IFNLR1
ENST00000374421 0.712413748018576 0.487447871102842 0.0725318584378914 ENSG00000185436 IFNLR1
ENST00000374419 0.866385162702629 0.723435967216002 0.0403847086719932 ENSG00000185436 IFNLR1
ENST00000374418 0.966249637179858 0.922075328201883 0.0116331243616946 ENSG00000185436 IFNLR1
ENST00000350501 0.617783770182387 0.373733384821106 -0.108653302404332 ENSG00000158055 GRHL3
ENST00000374409 0.804927699537107 0.619591573188352 -0.0402228036483586 ENSG00000001460 STPG1
ENST00000440416 0.937742120140683 0.861299183286576 -0.0147205635137181 ENSG00000001460 STPG1
ENST00000003583 0.762698542285169 0.557095744304976 -0.0479996458762107 ENSG00000001460 STPG1
ENST00000468303 0.837038017371093 0.672126260207843 -0.0321042393776631 ENSG00000001460 STPG1
ENST00000337248 0.776482443462187 0.578046600156346 -0.0453050342211352 ENSG00000001460 STPG1
ENST00000497384 0.79673660802047 0.607270537446478 0.0628953684451102 ENSG00000001460 STPG1
ENST00000438866 0.874763106831987 0.739242422357543 0.0535222371605679 ENSG00000001460 STPG1
ENST00000435187 0.29018215138781 0.103253130514363 0.250488728509095 ENSG00000001460 STPG1
ENST00000483261 0.325735298418579 0.124261087475074 0.287457065998628 ENSG00000001460 STPG1
ENST00000498488 0.836314845069875 0.670878645615984 -0.0461961328593913 ENSG00000001460 STPG1
ENST00000483528 0.918061579918655 0.822534364322904 -0.0285130316711436 ENSG00000001460 STPG1
ENST00000475760 0.951404306565741 0.889730045496511 0.0197756843762408 ENSG00000001460 STPG1
ENST00000374399 0.51725296316271 0.272180313981487 0.0762819693787731 ENSG00000001461 NIPAL3
ENST00000003912 0.0498655993785044 0.00649161976256216 0.171237944329 ENSG00000001461 NIPAL3
ENST00000488155 0.68984638107813 0.45832511607531 0.0722867618456413 ENSG00000001461 NIPAL3
ENST00000358028 0.549583403848542 0.303360619279679 0.0747041705992844 ENSG00000001461 NIPAL3
ENST00000339255 0.468109591009045 0.229365717313793 0.0849120292047398 ENSG00000001461 NIPAL3
ENST00000475663 0.735144121203701 0.518779095733569 0.0628924404491011 ENSG00000001461 NIPAL3
ENST00000428131 0.775624380170688 0.576860246893595 0.0483724061994721 ENSG00000001461 NIPAL3
ENST00000432012 0.341247763119799 0.134314737598025 0.187697828198318 ENSG00000001461 NIPAL3
ENST00000374395 0.816738372012728 0.639127862326116 0.027439500482488 ENSG00000117602 RCAN3
ENST00000436717 0.842411198226031 0.681828017014243 -0.0256655369977041 ENSG00000117602 RCAN3
ENST00000425530 0.921923648162784 0.830038666418921 0.025258887135888 ENSG00000117602 RCAN3
ENST00000412742 0.853175148585216 0.700088890817178 0.0310042916894526 ENSG00000117602 RCAN3
ENST00000538532 0.834022233565392 0.666853123202467 0.0348377555598508 ENSG00000117602 RCAN3
ENST00000374393 0.929407612062149 0.844996962815683 0.0167954828325346 ENSG00000117602 RCAN3
ENST00000482807 0.579111482624803 0.332947956247215 0.109235533796296 ENSG00000117602 RCAN3
ENST00000577528 0.464706234563257 0.226488151909511 0.125403085703443 ENSG00000264443 RP4-594I10.3
ENST00000478890 0.21980083453007 0.066284093307625 0.122659120769459 ENSG00000133226 SRRM1
ENST00000593639 0.259175286570409 0.085955856048877 0.11803281640901 ENSG00000133226 SRRM1
ENST00000323848 0.176982124071134 0.0470611029579382 0.101266605859125 ENSG00000133226 SRRM1
ENST00000466910 0.167792180130531 0.0430943669313426 0.16468336619406 ENSG00000133226 SRRM1
ENST00000468822 0.221735454892137 0.0672700637188834 0.109902378389803 ENSG00000133226 SRRM1
ENST00000447431 0.143633334222239 0.0337244110346474 0.106615095258079 ENSG00000133226 SRRM1
ENST00000600523 0.163405113415356 0.0412917455499414 0.14604597212602 ENSG00000133226 SRRM1
ENST00000462710 0.256157087522308 0.0843881418235137 0.112794772076912 ENSG00000133226 SRRM1
ENST00000374389 0.143853520658976 0.0338122258025155 0.10742777269802 ENSG00000133226 SRRM1
ENST00000490543 0.256580550308863 0.0846071629099815 0.112784253533233 ENSG00000133226 SRRM1
ENST00000479034 0.175855068185578 0.0464875943102904 0.0994920957096698 ENSG00000133226 SRRM1
ENST00000596378 0.325674568485606 0.124223767179786 0.0770323704700927 ENSG00000133226 SRRM1
ENST00000494934 0.284339719178977 0.0999827191437566 0.130176053141355 ENSG00000133226 SRRM1
ENST00000495561 0.449586832682358 0.213742687856842 0.115151180944435 ENSG00000133226 SRRM1
ENST00000537199 0.623333126805002 0.380328324862859 0.0571283058667963 ENSG00000133226 SRRM1
ENST00000485441 0.904979340037812 0.796823167244939 0.0228663765545168 ENSG00000133226 SRRM1
ENST00000470243 0.991869792208092 0.981278906079111 -0.00227818707086303 ENSG00000133226 SRRM1
ENST00000496882 0.680881895635588 0.446456798394852 0.0636975610584114 ENSG00000133226 SRRM1
ENST00000461768 0.797228721572783 0.60807730997108 0.0401140069320704 ENSG00000133226 SRRM1
ENST00000485541 0.982568448433389 0.959223264800023 0.0045381308944949 ENSG00000133226 SRRM1
ENST00000488317 0.790497387130699 0.598506944886764 0.0529624464371566 ENSG00000133226 SRRM1
ENST00000489130 0.577911221000565 0.331660239329716 -0.136163503384524 ENSG00000133226 SRRM1
ENST00000474843 0.195390182098024 0.0548264628845386 0.218063353208944 ENSG00000133226 SRRM1
ENST00000374379 0.337178249755765 0.131722278252713 0.0821017227057106 ENSG00000169504 CLIC4
ENST00000497755 0.0808034856053706 0.0137243330061048 -0.233652366209494 ENSG00000169504 CLIC4
ENST00000488683 0.33792308172768 0.132187601896938 0.0820443482531891 ENSG00000169504 CLIC4
ENST00000489758 0.0840108548372338 0.0145879370775476 -0.241440551388432 ENSG00000169504 CLIC4
ENST00000399916 0.0539643435808488 0.0072941879124584 -0.156079780020017 ENSG00000020633 RUNX3
ENST00000308873 0.0610155722340718 0.00878831262531063 -0.15542717814376 ENSG00000020633 RUNX3
ENST00000338888 0.0165460834184083 0.00129903141034909 -0.219593065565078 ENSG00000020633 RUNX3
ENST00000540420 0.0403918424978366 0.00479744386299699 -0.225786436840699 ENSG00000020633 RUNX3
ENST00000496967 0.0154768177924324 0.00117711926337846 -0.267618238328906 ENSG00000020633 RUNX3
ENST00000479341 0.574234560439425 0.327496234869272 -0.112067889315825 ENSG00000020633 RUNX3
ENST00000236273 0.37057940421944 0.153815653857227 0.0754729174696363 ENSG00000117614 SYF2
ENST00000354361 0.354044627758537 0.142679783745811 0.0773061683480796 ENSG00000117614 SYF2
ENST00000474160 0.613754040437159 0.369575909291982 0.0551189809662467 ENSG00000117614 SYF2
ENST00000476231 0.729225401533536 0.510674751626013 0.0489247288346242 ENSG00000117614 SYF2
ENST00000243189 0.0610389532478594 0.00879597658793191 0.180491622218428 ENSG00000117616 C1orf63
ENST00000569495 0.24173605068597 0.0770329537234701 0.171119343752634 ENSG00000117616 C1orf63
ENST00000498238 0.06141896322684 0.00887700452126072 0.180144791335015 ENSG00000117616 C1orf63
ENST00000566395 0.270334802007575 0.0920327416987181 0.143532493283775 ENSG00000117616 C1orf63
ENST00000565733 0.235407526597546 0.0738614144927634 0.146498845992479 ENSG00000117616 C1orf63
ENST00000568254 0.0619024926701237 0.0090048355171834 0.179836670573129 ENSG00000117616 C1orf63
ENST00000473314 0.0503402308962231 0.00659321592933406 0.151077498072591 ENSG00000117616 C1orf63
ENST00000417642 0.0619024926701237 0.0090048355171834 0.179836670573129 ENSG00000117616 C1orf63
ENST00000570063 0.235455902508827 0.0739054187805678 0.146285449860635 ENSG00000117616 C1orf63
ENST00000564223 0.860253958868883 0.713396941808002 0.0444403624664896 ENSG00000117616 C1orf63
ENST00000475766 0.181500943699084 0.0489372445199059 0.168508839265437 ENSG00000117616 C1orf63
ENST00000491378 0.464821174977202 0.226608620026969 0.123858869623994 ENSG00000117616 C1orf63
ENST00000431849 0.0552927451106051 0.00755800785604969 0.193909193244036 ENSG00000117616 C1orf63
ENST00000568212 0.0910807020187001 0.0166242577661719 0.175895336172918 ENSG00000117616 C1orf63
ENST00000568701 0.141353075028285 0.0328589811855791 0.128683265727775 ENSG00000117616 C1orf63
ENST00000561867 0.0729444290509484 0.0117178012475705 0.152117292629788 ENSG00000117616 C1orf63
ENST00000568996 0.0722586208459014 0.0115337029976847 0.153439985320602 ENSG00000117616 C1orf63
ENST00000450820 0.968714394374525 0.927406016242218 -0.0113938838797922 ENSG00000117616 C1orf63
ENST00000328664 0.950738310807423 0.888018099039409 -0.0260840329979095 ENSG00000187010 RHD
ENST00000454452 0.934549210439371 0.855013434059952 -0.0344418976049674 ENSG00000187010 RHD
ENST00000342055 0.934549210439371 0.855013434059952 -0.0344418976049674 ENSG00000187010 RHD
ENST00000423810 0.934549210439371 0.855013434059952 -0.0344418976049674 ENSG00000187010 RHD
ENST00000568195 0.934549210439371 0.855013434059952 -0.0344418976049674 ENSG00000187010 RHD
ENST00000417538 0.934549210439371 0.855013434059952 -0.0344418976049674 ENSG00000187010 RHD
ENST00000357542 0.934549210439371 0.855013434059952 -0.0344418976049674 ENSG00000187010 RHD
ENST00000423253 0.831667763255867 0.662846952723241 0.0835884181397668 ENSG00000187010 RHD
ENST00000568399 0.807991949247872 0.624730288737688 0.0778834715597113 ENSG00000117616 C1orf63
ENST00000562018 0.888442701920698 0.765153844968404 0.0471607910655662 ENSG00000117616 C1orf63
ENST00000567741 0.877866659942706 0.745548573756119 0.0512902703809733 ENSG00000117616 C1orf63
ENST00000566599 0.0164427448007854 0.00128631712638561 0.524860827629329 ENSG00000117616 C1orf63
ENST00000374358 0.942751186445486 0.871825173717667 -0.00945367360477359 ENSG00000183726 TMEM50A
ENST00000498135 0.811433728182238 0.630093480280851 -0.0299685559026411 ENSG00000183726 TMEM50A
ENST00000491936 0.838562890412528 0.675198769275627 -0.0256749075278593 ENSG00000183726 TMEM50A
ENST00000480937 0.848518168130295 0.692504500139323 -0.024312529266626 ENSG00000183726 TMEM50A
ENST00000468704 0.661218072925227 0.422745883969337 -0.0533356500355715 ENSG00000183726 TMEM50A
ENST00000487234 0.626307653296385 0.383727101146164 -0.0687898402494068 ENSG00000183726 TMEM50A
ENST00000294413 0.650976522808226 0.411123124745058 -0.115270285308855 ENSG00000188672 RHCE
ENST00000374352 0.679441666870042 0.444775687466438 -0.108159845650758 ENSG00000188672 RHCE
ENST00000243186 0.659439968952041 0.420454610784236 -0.113500648379206 ENSG00000188672 RHCE
ENST00000413854 0.659439968952041 0.420454610784236 -0.113500648379206 ENSG00000188672 RHCE
ENST00000425135 0.659439968952041 0.420454610784236 -0.113500648379206 ENSG00000188672 RHCE
ENST00000455194 0.659439968952041 0.420454610784236 -0.113500648379206 ENSG00000188672 RHCE
ENST00000340849 0.750221209393483 0.539630497823977 -0.104137046257176 ENSG00000188672 RHCE
ENST00000349320 0.774280241231896 0.575189089914413 -0.0948059145769861 ENSG00000188672 RHCE
ENST00000399763 0.453895869950797 0.217398873294512 -0.0748756729655893 ENSG00000204178 TMEM57
ENST00000399766 0.453895869950797 0.217398873294512 -0.0748756729655893 ENSG00000204178 TMEM57
ENST00000374343 0.454013410821884 0.217482195313364 -0.0748710701258853 ENSG00000204178 TMEM57
ENST00000470035 0.662362699165625 0.424102110383517 0.08996085810972 ENSG00000204178 TMEM57
ENST00000374338 0.722553299685543 0.500577697645817 0.0477110087176682 ENSG00000157978 LDLRAP1
ENST00000485476 0.861288065188269 0.714977174065474 -0.0382312825742991 ENSG00000157978 LDLRAP1
ENST00000488127 0.850849458445095 0.696257522065978 0.0299032693264944 ENSG00000157978 LDLRAP1
ENST00000462394 0.846410622077626 0.689180015908122 -0.0522375354419094 ENSG00000157978 LDLRAP1
ENST00000484476 0.987267939766593 0.970463636718442 0.00466183173734191 ENSG00000157978 LDLRAP1
ENST00000474283 0.949076114404643 0.884971668532915 0.0153276436714191 ENSG00000157978 LDLRAP1
ENST00000470950 0.669117121188329 0.431775496734189 0.0889331346412374 ENSG00000157978 LDLRAP1
ENST00000374332 0.279106750265767 0.0969301340567065 0.156130107065276 ENSG00000117643 MAN1C1
ENST00000263979 0.344089862211891 0.136209696844107 0.146462339428525 ENSG00000117643 MAN1C1
ENST00000473891 0.259681284854917 0.0862582913971962 0.25608055641568 ENSG00000117643 MAN1C1
ENST00000374329 0.168106595576504 0.043204519644908 0.223748944285887 ENSG00000117643 MAN1C1
ENST00000496532 0.444442651492177 0.209661383092965 0.196349138249851 ENSG00000117643 MAN1C1
ENST00000475314 0.449789590297488 0.213895200846046 0.209981174189641 ENSG00000117643 MAN1C1
ENST00000487493 0.540367475575967 0.294143628347277 0.190112283951618 ENSG00000117643 MAN1C1
ENST00000354177 6.79785783635299e-09 4.89828591417504e-11 0.340109019546573 ENSG00000162430 SEPN1
ENST00000361547 6.79785783635299e-09 4.89828591417504e-11 0.340109019546573 ENSG00000162430 SEPN1
ENST00000374315 6.79785783635299e-09 4.89828591417504e-11 0.340109019546573 ENSG00000162430 SEPN1
ENST00000559265 2.99529773404968e-08 2.4490432262135e-10 0.325158374884287 ENSG00000255054 RP1-317E23.6
ENST00000494537 0.000209816122010333 4.88785054466816e-06 0.322430288472215 ENSG00000162430 SEPN1
ENST00000527604 1.00220593477344e-07 9.11454831152444e-10 0.306030998876894 ENSG00000255054 RP1-317E23.6
ENST00000442055 4.79989214141648e-08 4.07563750541332e-10 0.399158290828275 ENSG00000228172 RP1-317E23.3
ENST00000453649 4.43667245970599e-08 3.73618606855569e-10 0.399931541281948 ENSG00000228172 RP1-317E23.3
ENST00000424294 0.366614800650786 0.151220790799676 0.104047198810906 ENSG00000117640 MTFR1L
ENST00000536896 0.947040452471002 0.879851967569623 0.0245067163356897 ENSG00000223474 AL020996.1
ENST00000374303 0.560338726680622 0.313895472251103 0.0646074371156814 ENSG00000117640 MTFR1L
ENST00000533762 0.395051381481431 0.17111047667817 0.101955838594313 ENSG00000117640 MTFR1L
ENST00000529116 0.396096251132374 0.171881284333363 0.102047745813521 ENSG00000117640 MTFR1L
ENST00000474295 0.568296168619074 0.321695735938249 0.06359067877312 ENSG00000117640 MTFR1L
ENST00000488327 0.420043235038184 0.189740311740916 0.0972257893265541 ENSG00000117640 MTFR1L
ENST00000472643 0.402925472460549 0.176652280068926 0.0888336912249656 ENSG00000117640 MTFR1L
ENST00000494293 0.511819755419544 0.267546862769899 0.0892496535097992 ENSG00000117640 MTFR1L
ENST00000469815 0.424958371280469 0.193713425348466 0.0832986777745778 ENSG00000117640 MTFR1L
ENST00000526894 0.403391265205805 0.17699759628321 0.0888197876765767 ENSG00000117640 MTFR1L
ENST00000478284 0.416030754567609 0.186679953732917 0.0925317003040526 ENSG00000117640 MTFR1L
ENST00000524618 0.48373909222566 0.24282344550767 0.0752072412978307 ENSG00000117640 MTFR1L
ENST00000374307 0.572363153098208 0.32554578623981 0.0630819333843548 ENSG00000117640 MTFR1L
ENST00000528624 0.401455889798083 0.175579684949161 0.107810530511864 ENSG00000117640 MTFR1L
ENST00000525713 0.466473794522527 0.228034919872283 0.0919247502960737 ENSG00000117640 MTFR1L
ENST00000374301 0.621409675758626 0.378113888812281 0.0572268182848952 ENSG00000117640 MTFR1L
ENST00000464008 0.507193115086049 0.263223452920272 0.0787381330902621 ENSG00000117640 MTFR1L
ENST00000526158 0.474196421287813 0.234471273186989 0.0854885884189114 ENSG00000117640 MTFR1L
ENST00000530599 0.42411885824923 0.193088704595408 0.0981443205887958 ENSG00000117640 MTFR1L
ENST00000374300 0.587042678248737 0.341209091820724 0.0622964220957624 ENSG00000117640 MTFR1L
ENST00000466284 0.7498019850454 0.538857027496883 0.0412700666512901 ENSG00000117640 MTFR1L
ENST00000531361 0.715503631590757 0.491681966318477 0.0470720063409942 ENSG00000117640 MTFR1L
ENST00000497956 0.82363662338283 0.650017079944825 0.0355550374218679 ENSG00000117640 MTFR1L
ENST00000606617 0.834304087515688 0.667311946733505 0.0489090177118505 ENSG00000272478 RP1-317E23.7
ENST00000538789 0.517264145930763 0.27229347569072 0.0879715794970666 ENSG00000127423 AUNIP
ENST00000481602 0.212534941424223 0.0627299142403076 0.279062315498243 ENSG00000127423 AUNIP
ENST00000374298 0.546182230653706 0.300227089647687 0.132666451724966 ENSG00000127423 AUNIP
ENST00000455431 0.972571421646553 0.936011872065168 -0.00908449490361282 ENSG00000236528 RP1-125I3.2
ENST00000374296 0.900131281650332 0.78787877495683 0.0250299512692393 ENSG00000182749 PAQR7
ENST00000426559 0.664948421463448 0.427160953071881 -0.0492707368008522 ENSG00000117632 STMN1
ENST00000455785 0.670471602639099 0.433398284876762 -0.0485716801650957 ENSG00000117632 STMN1
ENST00000399728 0.663915038154324 0.425837251938145 -0.0493655615119481 ENSG00000117632 STMN1
ENST00000465604 0.669136716861196 0.431844938811508 -0.0489210390261756 ENSG00000117632 STMN1
ENST00000357865 0.664315022798959 0.426444110608439 -0.0494548924139991 ENSG00000117632 STMN1
ENST00000374291 0.640388045619093 0.398969455166869 -0.0521043523510509 ENSG00000117632 STMN1
ENST00000485226 0.746107821608529 0.533960704858641 -0.0351024047252128 ENSG00000117632 STMN1
ENST00000446334 0.813124473038459 0.633100115481836 -0.0273627948611856 ENSG00000117632 STMN1
ENST00000580971 0.284052027995608 0.0998075688591801 -0.113876024368498 ENSG00000264021 MIR3917
ENST00000374282 0.873081198162184 0.735646589722523 -0.0287346151200388 ENSG00000158006 PAFAH2
ENST00000374284 0.997399220707522 0.993903738872484 0.000669234547136127 ENSG00000158006 PAFAH2
ENST00000493892 0.608997277201898 0.364524984715952 0.103723755186228 ENSG00000158006 PAFAH2
ENST00000464540 0.60857934671798 0.364051308389986 0.103765817549002 ENSG00000158006 PAFAH2
ENST00000476611 0.950690953900944 0.887957239256752 0.0229603750103296 ENSG00000158006 PAFAH2
ENST00000439092 0.285905698651801 0.100918923755673 0.201822902802308 ENSG00000158006 PAFAH2
ENST00000441420 0.390429351963068 0.167739006269472 0.170782324614555 ENSG00000158006 PAFAH2
ENST00000481377 0.097370233577801 0.0184233286163515 -0.337161576936014 ENSG00000158008 EXTL1
ENST00000374280 0.0549774831121059 0.007498907199671 -0.349667351251139 ENSG00000158008 EXTL1
ENST00000484339 0.334341185210342 0.129926876214966 -0.285405691256055 ENSG00000158008 EXTL1
ENST00000374272 0.000320835609373096 8.21202246193915e-06 0.419451639284139 ENSG00000158022 TRIM63
ENST00000483052 0.000755274055986778 2.30171840769002e-05 0.414352477511431 ENSG00000158022 TRIM63
ENST00000444713 0.216417425741424 0.0646839333165679 -0.255068023337703 ENSG00000175087 PDIK1L
ENST00000374271 0.964512629421401 0.918284428301675 -0.0109997614402571 ENSG00000175087 PDIK1L
ENST00000374269 0.839632557705351 0.677086568898567 -0.0493176598195495 ENSG00000175087 PDIK1L
ENST00000374266 0.465321318656147 0.227075826921484 -0.170737511242856 ENSG00000142684 ZNF593
ENST00000270812 0.465321318656147 0.227075826921484 -0.170737511242856 ENSG00000142684 ZNF593
ENST00000407889 0.439427244332821 0.205574559200011 -0.178170563932141 ENSG00000236782 RP11-96L14.7
ENST00000414762 0.583494030112769 0.337507612443705 -0.135867896559135 ENSG00000236782 RP11-96L14.7
ENST00000433939 0.617784005964591 0.373746791975494 -0.124397371687468 ENSG00000236782 RP11-96L14.7
ENST00000444682 0.598977761872902 0.353656416456618 -0.13134005456378 ENSG00000236782 RP11-96L14.7
ENST00000448923 0.844981649386121 0.686568622928666 -0.0631892649777258 ENSG00000236782 RP11-96L14.7
ENST00000451429 0.292512782481633 0.104666873314494 0.128974046595568 ENSG00000130695 CEP85
ENST00000476272 0.343606199007746 0.135846966580729 0.118602693514619 ENSG00000130695 CEP85
ENST00000252992 0.343606199007746 0.135846966580729 0.118602693514619 ENSG00000130695 CEP85
ENST00000453146 0.511073025567723 0.26694409354344 0.101904219686564 ENSG00000130695 CEP85
ENST00000469609 0.528162299746584 0.282396287817807 0.104890088071665 ENSG00000130695 CEP85
ENST00000468163 0.317740566111629 0.119343259339253 0.227119435270209 ENSG00000130695 CEP85
ENST00000491670 0.604872671495674 0.360122360549258 0.115057352679857 ENSG00000130695 CEP85
ENST00000270792 0.0679851882161496 0.0104690591823702 -0.217199611766624 ENSG00000142669 SH3BGRL3
ENST00000319041 0.0634910276110807 0.009402583784946 -0.222560925852013 ENSG00000142669 SH3BGRL3
ENST00000314675 0.837723224884407 0.67319674237224 -0.0283353986570949 ENSG00000158062 UBXN11
ENST00000472155 0.732971663071833 0.515740838672123 0.0611126765321626 ENSG00000158062 UBXN11
ENST00000374223 0.732971663071833 0.515740838672123 0.0611126765321626 ENSG00000158062 UBXN11
ENST00000475591 0.732971663071833 0.515740838672123 0.0611126765321626 ENSG00000158062 UBXN11
ENST00000357089 0.732971663071833 0.515740838672123 0.0611126765321626 ENSG00000158062 UBXN11
ENST00000494942 0.732971663071833 0.515740838672123 0.0611126765321626 ENSG00000158062 UBXN11
ENST00000374221 0.732971663071833 0.515740838672123 0.0611126765321626 ENSG00000158062 UBXN11
ENST00000374217 0.713090821748669 0.48832896210003 0.0651637775605717 ENSG00000158062 UBXN11
ENST00000374222 0.713090821748669 0.48832896210003 0.0651637775605717 ENSG00000158062 UBXN11
ENST00000496466 0.476113644966077 0.236247794642212 0.113619827692867 ENSG00000158062 UBXN11
ENST00000535108 0.981961719456954 0.957619661588995 0.00616776809952383 ENSG00000158062 UBXN11
ENST00000436301 0.941304722862653 0.868341362594588 0.019991376898871 ENSG00000158062 UBXN11
ENST00000374215 0.937549805171591 0.86096170886262 0.0213785580076064 ENSG00000158062 UBXN11
ENST00000452980 0.895106730670099 0.7780630426485 0.0346212622619392 ENSG00000158062 UBXN11
ENST00000442942 0.871225857615281 0.731927238572495 0.0428693633619517 ENSG00000158062 UBXN11
ENST00000450041 0.942826655323381 0.872036798222017 -0.021057522875962 ENSG00000158062 UBXN11
ENST00000423664 0.942751186445486 0.871835654061208 -0.0211345585646123 ENSG00000158062 UBXN11
ENST00000421827 0.827453861913702 0.656036941020557 -0.061396066287636 ENSG00000158062 UBXN11
ENST00000434391 0.487772078606205 0.246157375334389 -0.0664583374550593 ENSG00000117682 DHDDS
ENST00000427245 0.520773536673201 0.275661518064221 -0.0791103129302151 ENSG00000117682 DHDDS
ENST00000527611 0.856230282736428 0.705574784341608 -0.0345168402180032 ENSG00000117682 DHDDS
ENST00000374186 0.612093217178962 0.367641315394491 -0.0704373088873578 ENSG00000117682 DHDDS
ENST00000525682 0.491856200966237 0.249477736545454 -0.0715348392169535 ENSG00000117682 DHDDS
ENST00000236342 0.548867897867921 0.302709200837669 -0.063601398251056 ENSG00000117682 DHDDS
ENST00000526219 0.552620011684734 0.306361027971349 -0.06267673782133 ENSG00000117682 DHDDS
ENST00000374185 0.584443237563978 0.33850739711261 -0.0695808545187009 ENSG00000117682 DHDDS
ENST00000487944 0.762688008325029 0.557068041584085 -0.0508334302506229 ENSG00000117682 DHDDS
ENST00000360009 0.488097581470692 0.246398455502896 -0.0664550443671564 ENSG00000117682 DHDDS
ENST00000533087 0.584289798581554 0.338362321992622 -0.0689660617537364 ENSG00000117682 DHDDS
ENST00000531312 0.443538130436811 0.208925057357433 -0.0905784135432177 ENSG00000117682 DHDDS
ENST00000525165 0.462664653427801 0.224860968984393 -0.0879442981790489 ENSG00000117682 DHDDS
ENST00000525546 0.736296553579363 0.520308643476244 -0.0499566214869124 ENSG00000117682 DHDDS
ENST00000528557 0.612109401914165 0.367667094562373 -0.0701295877915746 ENSG00000117682 DHDDS
ENST00000525326 0.77848030204525 0.580938074729006 -0.0439451638475716 ENSG00000117682 DHDDS
ENST00000526278 0.444869156639944 0.210007185369193 -0.0900533816418051 ENSG00000117682 DHDDS
ENST00000436153 0.576534019337802 0.330023827704944 -0.070453256410724 ENSG00000117682 DHDDS
ENST00000529688 0.443972047867086 0.20925211633381 -0.0905996564751963 ENSG00000117682 DHDDS
ENST00000530781 0.752751150236141 0.542905022665174 -0.054471104783595 ENSG00000117682 DHDDS
ENST00000531955 0.71421609945505 0.489830267570816 -0.0582265050975036 ENSG00000117682 DHDDS
ENST00000525410 0.477200779809843 0.237179491251384 -0.093441010595371 ENSG00000117682 DHDDS
ENST00000430232 0.42795230617975 0.19604859834584 -0.092612315704755 ENSG00000117682 DHDDS
ENST00000431933 0.437926738998236 0.204313474522617 -0.0847426425688986 ENSG00000117682 DHDDS
ENST00000416052 0.781593711773057 0.585726771311118 -0.0474910030333449 ENSG00000117682 DHDDS
ENST00000423060 0.933403326474758 0.852616939059853 0.0329672233150016 ENSG00000225891 RP3-476K8.3
ENST00000468388 0.198039792532593 0.0560098200348837 -0.12233431722705 ENSG00000198830 HMGN2
ENST00000479815 0.434863602809362 0.201682398425222 -0.0834158648366023 ENSG00000198830 HMGN2
ENST00000460563 0.527872146418246 0.282154208912392 -0.0680340245865861 ENSG00000198830 HMGN2
ENST00000464888 0.382559942617817 0.162186949220011 -0.0884145453086662 ENSG00000198830 HMGN2
ENST00000463817 0.599281856037043 0.35394548721144 -0.0578720252467493 ENSG00000198830 HMGN2
ENST00000467700 0.596702913099004 0.351149658868528 -0.0575324293052525 ENSG00000198830 HMGN2
ENST00000361427 0.603228498698346 0.358049386363945 -0.057033852092303 ENSG00000198830 HMGN2
ENST00000466194 0.533686879773083 0.287837628410517 -0.0710727841139751 ENSG00000198830 HMGN2
ENST00000493418 0.473387675595293 0.233653277719602 -0.0826226890970802 ENSG00000198830 HMGN2
ENST00000525525 0.677135835259588 0.441970504652839 -0.110163368975921 ENSG00000117676 RPS6KA1
ENST00000526040 0.829284813756864 0.65905498805507 -0.0537873090690556 ENSG00000117676 RPS6KA1
ENST00000374168 0.23531543564218 0.0738238207587771 0.157280304504486 ENSG00000117676 RPS6KA1
ENST00000524436 0.721307137486167 0.498869148736662 -0.0892154261097853 ENSG00000117676 RPS6KA1
ENST00000374166 0.23531543564218 0.0738238207587771 0.157280304504486 ENSG00000117676 RPS6KA1
ENST00000526792 0.170017130740177 0.0439854559306382 0.177783351316356 ENSG00000117676 RPS6KA1
ENST00000529454 0.803426195083602 0.617195438640237 -0.0614600317099141 ENSG00000117676 RPS6KA1
ENST00000374162 0.169127927546124 0.0436356116857229 0.17783853938984 ENSG00000117676 RPS6KA1
ENST00000530003 0.168591878812299 0.0434191720773119 0.189827452049048 ENSG00000117676 RPS6KA1
ENST00000366866 0.850197849865606 0.69520304594953 -0.0547348360049379 ENSG00000117676 RPS6KA1
ENST00000531113 0.126581163465973 0.0275672569988765 0.223126104818115 ENSG00000117676 RPS6KA1
ENST00000374163 0.159619449048874 0.039782920504753 0.194345355697236 ENSG00000117676 RPS6KA1
ENST00000530607 0.741252022806819 0.527613427341869 -0.103468033895338 ENSG00000117676 RPS6KA1
ENST00000531382 0.148523478020808 0.0355470248860944 0.204976796068191 ENSG00000117676 RPS6KA1
ENST00000527264 0.875361351445501 0.740506048989134 -0.0459597963326969 ENSG00000117676 RPS6KA1
ENST00000474934 0.929476587153941 0.845262456425053 -0.0331430791839301 ENSG00000117676 RPS6KA1
ENST00000488985 0.969365538042448 0.928778818013639 0.0164772502326185 ENSG00000117676 RPS6KA1
ENST00000403732 0.0362888109272741 0.00408568440985225 0.359697515184995 ENSG00000117676 RPS6KA1
ENST00000530305 0.00944320294139835 0.000590019544543668 0.571152631345478 ENSG00000117676 RPS6KA1
ENST00000438977 0.663799987307733 0.42562607904641 0.11889747313283 ENSG00000117676 RPS6KA1
ENST00000324856 0.438990494709459 0.205258910949413 -0.0696530324328462 ENSG00000117713 ARID1A
ENST00000457599 0.308149867923346 0.113540244719952 -0.0895347271166637 ENSG00000117713 ARID1A
ENST00000524572 0.941482734554998 0.868810196424466 -0.0227270722532414 ENSG00000117713 ARID1A
ENST00000374152 0.647754362854765 0.407579373154195 -0.0501497237546204 ENSG00000117713 ARID1A
ENST00000430291 0.983007252255941 0.9602533700757 -0.00563683889991955 ENSG00000117713 ARID1A
ENST00000430799 0.51070127866486 0.266629342312344 0.0900345520037122 ENSG00000117713 ARID1A
ENST00000466382 0.381421371508442 0.161390606587111 0.116467317334809 ENSG00000117713 ARID1A
ENST00000540690 0.360338433413388 0.146911449267915 0.120276784817105 ENSG00000117713 ARID1A
ENST00000532781 0.168862979878217 0.0435215965887298 0.16895987605805 ENSG00000117713 ARID1A
ENST00000430292 0.410579131179358 0.182361184365191 -0.159466279010002 ENSG00000060642 PIGV
ENST00000472757 0.302879147596684 0.110472556917124 -0.155505779373037 ENSG00000060642 PIGV
ENST00000078527 0.283198473722434 0.0992657892631533 -0.157635600635005 ENSG00000060642 PIGV
ENST00000431541 0.329547879488725 0.126921407996695 -0.180304586306435 ENSG00000060642 PIGV
ENST00000449950 0.224019478787571 0.0682842636710101 -0.178278515370189 ENSG00000060642 PIGV
ENST00000374145 0.248063759811728 0.0801706144199058 -0.171592256286706 ENSG00000060642 PIGV
ENST00000455364 0.337789550699288 0.13209992126993 -0.189659717184314 ENSG00000060642 PIGV
ENST00000374142 0.681631350483214 0.447436992908246 -0.0596235687249493 ENSG00000204160 ZDHHC18
ENST00000374141 0.757178894898332 0.549197203956515 -0.0676958926172847 ENSG00000204160 ZDHHC18
ENST00000534643 0.501876557082689 0.258625190261255 -0.140711150221658 ENSG00000204160 ZDHHC18
ENST00000488397 0.989889731578472 0.97713902041923 -0.00247993575882446 ENSG00000204160 ZDHHC18
ENST00000478902 0.820869997451372 0.645526624378531 -0.076071719634616 ENSG00000204160 ZDHHC18
ENST00000374135 0.121535517049622 0.025879449846849 0.156680806351091 ENSG00000142751 GPN2
ENST00000448791 0.326740571334344 0.124996019187299 0.173259352200309 ENSG00000226698 RP1-50O24.6
ENST00000374133 0.664027668097769 0.426044458207793 0.0798059299762745 ENSG00000142751 GPN2
ENST00000477418 0.700989485806448 0.47239782899032 0.0714313875937642 ENSG00000142751 GPN2
ENST00000431781 0.164773042353193 0.0418333762287635 0.245034849114235 ENSG00000142751 GPN2
ENST00000461282 0.664195747322795 0.426287146202734 0.136938977355412 ENSG00000142751 GPN2
ENST00000445019 0.547102949021852 0.301173890344135 0.13327929294869 ENSG00000198746 GPATCH3
ENST00000361720 0.711830619663034 0.486831016861757 0.0640925132626719 ENSG00000198746 GPATCH3
ENST00000450844 0.704747105880184 0.47740137778854 0.105993372362361 ENSG00000198746 GPATCH3
ENST00000435827 0.148164715102384 0.0353960198669235 -0.110078515830377 ENSG00000090273 NUDC
ENST00000321265 0.0919434790119051 0.0168666897180862 -0.119422928093163 ENSG00000090273 NUDC
ENST00000452707 0.199942836021083 0.0568924834182154 -0.104805713230346 ENSG00000090273 NUDC
ENST00000484772 0.233865880611022 0.0731220721546684 -0.137416782931702 ENSG00000090273 NUDC
ENST00000522111 0.722677613878531 0.500767504837237 -0.0752626488003483 ENSG00000253368 TRNP1
ENST00000531285 0.780936869061158 0.584441865456282 -0.0667277537277046 ENSG00000253368 TRNP1
ENST00000374089 0.842559018519221 0.682107933253812 0.0396745418228181 ENSG00000090020 SLC9A1
ENST00000263980 0.778750952434122 0.58135023338026 -0.0429195990169618 ENSG00000090020 SLC9A1
ENST00000490329 0.533642023290734 0.28780410252663 0.15392984255971 ENSG00000090020 SLC9A1
ENST00000545949 0.724360601963865 0.503592066239081 -0.0580563996871828 ENSG00000090020 SLC9A1
ENST00000447808 0.956777818136568 0.900921504780093 -0.0159491826083553 ENSG00000090020 SLC9A1
ENST00000374086 0.701404165902981 0.473018256631929 -0.0703462048037699 ENSG00000090020 SLC9A1
ENST00000374084 0.34249616192807 0.135033727923475 -0.148545950230835 ENSG00000090020 SLC9A1
ENST00000319394 0.249273128862466 0.0807470116081704 0.0963133210844151 ENSG00000142784 WDTC1
ENST00000361771 0.23583713851733 0.0741013879941078 0.0980916993266934 ENSG00000142784 WDTC1
ENST00000447062 0.325299204919992 0.123932582403474 0.0968996601978124 ENSG00000142784 WDTC1
ENST00000491239 0.452866988756165 0.216408285318258 0.0837571272452236 ENSG00000142784 WDTC1
ENST00000472249 0.529552853351322 0.283843663557949 0.0986579674711831 ENSG00000142784 WDTC1
ENST00000374076 0.859276174566988 0.711599303453074 -0.0261542752190911 ENSG00000186501 TMEM222
ENST00000464720 0.859276174566988 0.711599303453074 -0.0261542752190911 ENSG00000186501 TMEM222
ENST00000608611 0.859276174566988 0.711599303453074 -0.0261542752190911 ENSG00000186501 TMEM222
ENST00000466759 0.52165855272071 0.276482910426737 0.109146262086478 ENSG00000186501 TMEM222
ENST00000486082 0.929296031256486 0.844765076622845 -0.0151440207230089 ENSG00000186501 TMEM222
ENST00000464813 0.663777899514962 0.425594494970123 0.0731139563947942 ENSG00000186501 TMEM222
ENST00000478104 0.908409983462682 0.802930416878548 -0.0182349719796601 ENSG00000186501 TMEM222
ENST00000498220 0.922442686890554 0.831017166246791 0.0175284322361918 ENSG00000186501 TMEM222
ENST00000471456 0.284669415952838 0.100215470440443 -0.155493549371775 ENSG00000186501 TMEM222
ENST00000470223 0.321777601337875 0.121728083779414 -0.152636591443967 ENSG00000186501 TMEM222
ENST00000486046 0.546106517825678 0.300132940687405 0.156435106875321 ENSG00000142733 MAP3K6
ENST00000472410 0.215593236716115 0.0642566069432501 0.145286424136054 ENSG00000142733 MAP3K6
ENST00000374040 0.19803643822978 0.0560041103242781 0.135287150988666 ENSG00000142733 MAP3K6
ENST00000493901 0.186524975898625 0.0510649942762298 0.138124401647668 ENSG00000142733 MAP3K6
ENST00000470890 0.80256333072784 0.616052666466717 0.06162812393499 ENSG00000142733 MAP3K6
ENST00000357582 0.178962700186286 0.0479313029146382 0.140182929188703 ENSG00000142733 MAP3K6
ENST00000476509 0.831667763255867 0.662831816004022 0.0582972833682622 ENSG00000142733 MAP3K6
ENST00000495230 0.794335649912593 0.603758999210815 0.0865601375529606 ENSG00000142733 MAP3K6
ENST00000374024 0.54908214975184 0.302917267903638 -0.156067548672164 ENSG00000181773 GPR3
ENST00000430629 0.939413269973437 0.864344562186851 -0.00652383782404202 ENSG00000158195 WASF2
ENST00000536657 0.717625985772149 0.494387768449943 -0.0332743269592452 ENSG00000158195 WASF2
ENST00000247087 0.00490223268294734 0.000245208088377935 -0.276436076546236 ENSG00000126705 AHDC1
ENST00000374011 0.00578960163898864 0.000304023067134159 -0.274414724131881 ENSG00000126705 AHDC1
ENST00000490295 0.00168508232501836 6.28592313836328e-05 -0.40753221295618 ENSG00000126705 AHDC1
ENST00000480033 0.00134663312643963 4.72331377740313e-05 -0.387962935536955 ENSG00000126705 AHDC1
ENST00000361157 0.0552888143586191 0.00755637164628445 -0.524072867860191 ENSG00000126709 IFI6
ENST00000339145 0.0557691834543925 0.0076737186975197 -0.523117339873948 ENSG00000126709 IFI6
ENST00000362020 0.0554192084576207 0.00758437338241862 -0.523829847440666 ENSG00000126709 IFI6
ENST00000373954 0.345290118095488 0.137056217484782 -0.144507159796076 ENSG00000009780 FAM76A
ENST00000419687 0.202546500764175 0.0580831471357137 -0.189516289236676 ENSG00000009780 FAM76A
ENST00000373949 0.225764707592802 0.0691143446583781 -0.176060157699816 ENSG00000009780 FAM76A
ENST00000530324 0.398113908040029 0.173306881694204 -0.146479672671317 ENSG00000009780 FAM76A
ENST00000234549 0.274642905604028 0.094440846286277 -0.177826790910966 ENSG00000009780 FAM76A
ENST00000010299 0.274114950909913 0.0941346529420069 -0.177867422643788 ENSG00000009780 FAM76A
ENST00000446647 0.494225845135135 0.251764008230801 -0.145192853169098 ENSG00000009780 FAM76A
ENST00000373943 0.973515359290298 0.938307894661903 0.00482078946040785 ENSG00000117758 STX12
ENST00000440806 0.950984151501613 0.888777857552734 -0.0111182363633109 ENSG00000117758 STX12
ENST00000468761 0.755054234786775 0.545996639598203 -0.0618853887294205 ENSG00000117758 STX12
ENST00000481874 0.827131563024231 0.655564516988844 0.0627010163344393 ENSG00000117758 STX12
ENST00000472285 0.881612367070066 0.75230305721993 0.0395880395249419 ENSG00000117758 STX12
ENST00000311772 0.145613483775483 0.03448348348672 0.138846449266995 ENSG00000117751 PPP1R8
ENST00000236412 0.145672030861223 0.0345049914733764 0.138319095317896 ENSG00000117751 PPP1R8
ENST00000373931 0.145442267647637 0.0344242882701121 0.138845137835578 ENSG00000117751 PPP1R8
ENST00000431586 0.571628832490477 0.324791949552435 0.071605259136205 ENSG00000117751 PPP1R8
ENST00000486634 0.158640176658808 0.0394382819146214 0.168508731522417 ENSG00000117751 PPP1R8
ENST00000601459 0.124504786424932 0.0268607195652966 0.273234293212818 ENSG00000268552 AL109927.1
ENST00000328928 0.561067390944144 0.314708982181192 -0.114001409986348 ENSG00000130775 THEMIS2
ENST00000373925 0.561067390944144 0.314708982181192 -0.114001409986348 ENSG00000130775 THEMIS2
ENST00000373927 0.561393510471183 0.314945907662702 -0.114000067266267 ENSG00000130775 THEMIS2
ENST00000427466 0.712593973354042 0.487708276144703 -0.0912283673090591 ENSG00000130775 THEMIS2
ENST00000442118 0.354293939222348 0.142856096806928 -0.17588723747374 ENSG00000130775 THEMIS2
ENST00000467258 0.443538301840146 0.208931758680618 -0.140868489305137 ENSG00000130775 THEMIS2
ENST00000373921 0.554879197173648 0.308428501500991 -0.115500998572536 ENSG00000130775 THEMIS2
ENST00000466068 0.388895926322394 0.166678075506727 -0.168964074158563 ENSG00000130775 THEMIS2
ENST00000482828 0.46182341539649 0.224068008501573 -0.149882577823199 ENSG00000130775 THEMIS2
ENST00000456990 0.736169088498595 0.520119789743633 -0.0795503199852407 ENSG00000130775 THEMIS2
ENST00000492877 0.919326670810718 0.825106841490604 0.0346512242459636 ENSG00000130775 THEMIS2
ENST00000373912 0.912869147654783 0.811851840569497 -0.0195145158928918 ENSG00000117748 RPA2
ENST00000419958 0.919169797431592 0.824811864775893 0.0215527405613057 ENSG00000117748 RPA2
ENST00000373909 0.938787411226974 0.863089151516885 -0.0139539120853624 ENSG00000117748 RPA2
ENST00000313433 0.965254931099695 0.91984968643996 0.00788135810731858 ENSG00000117748 RPA2
ENST00000444045 0.91461393732467 0.815414456194524 -0.0214951379768052 ENSG00000117748 RPA2
ENST00000373884 0.849387840717647 0.693884236623879 0.0424873919364834 ENSG00000158156 XKR8
ENST00000481387 0.815898220536045 0.637540144336789 0.0776508739112229 ENSG00000158156 XKR8
ENST00000373871 0.989860241625114 0.977096296844403 0.0019630550755188 ENSG00000158161 EYA3
ENST00000436342 0.989860241625114 0.977096296844403 0.0019630550755188 ENSG00000158161 EYA3
ENST00000373864 0.933471105362595 0.852741831198111 0.0150330387766536 ENSG00000158161 EYA3
ENST00000540618 0.552106555955483 0.305907249284206 -0.0875100205391006 ENSG00000158161 EYA3
ENST00000545175 0.540395286772747 0.294196571844905 -0.0894265678411019 ENSG00000158161 EYA3
ENST00000373863 0.444309901237818 0.209554306877791 -0.109489603293806 ENSG00000158161 EYA3
ENST00000495923 0.751880900630261 0.541619877314664 0.0744642779733853 ENSG00000158161 EYA3
ENST00000471498 0.426988616220079 0.195286009504843 -0.118173614083663 ENSG00000158161 EYA3
ENST00000468665 0.404549799646379 0.177753378364739 -0.156128205421817 ENSG00000158161 EYA3
ENST00000543748 0.848204203020663 0.691914484496345 0.0544266774567389 ENSG00000228589 SPCS2P4
ENST00000436160 0.848399442599776 0.692371211892766 0.052601686573868 ENSG00000228589 SPCS2P4
ENST00000603289 0.636271332094665 0.394409773484871 0.0491306753104834 ENSG00000126698 DNAJC8
ENST00000263697 0.77073009949455 0.569648095923041 0.0275927772375708 ENSG00000126698 DNAJC8
ENST00000596102 0.394857480694484 0.170946649942919 0.122746379186425 ENSG00000269804 AL353354.2
ENST00000489277 0.77073009949455 0.569648095923041 0.0275927772375708 ENSG00000126698 DNAJC8
ENST00000470967 0.677016076385014 0.441773423688721 0.0688016748439951 ENSG00000126698 DNAJC8
ENST00000482674 0.439890113176979 0.205925735024295 -0.0858428075929933 ENSG00000126698 DNAJC8
ENST00000488868 0.444964971827694 0.210071871794268 -0.0849858877204784 ENSG00000126698 DNAJC8
ENST00000497986 0.0540156389190214 0.00730691234562062 -0.230291599417972 ENSG00000130770 ATPIF1
ENST00000335514 0.0540156389190214 0.00730691234562062 -0.230291599417972 ENSG00000130770 ATPIF1
ENST00000468425 0.0787991081062026 0.0132073592640776 -0.202651063847701 ENSG00000130770 ATPIF1
ENST00000465645 0.0540156389190214 0.00730691234562062 -0.230291599417972 ENSG00000130770 ATPIF1
ENST00000253063 0.551952081057122 0.305648092569017 -0.10649650649615 ENSG00000130766 SESN2
ENST00000479574 0.736587878843184 0.520822405766823 0.0616656127105521 ENSG00000130772 MED18
ENST00000373842 0.498976643971662 0.256127235577741 0.0981598805015428 ENSG00000130772 MED18
ENST00000398997 0.498976643971662 0.256127235577741 0.0981598805015428 ENSG00000130772 MED18
ENST00000475655 0.586823191602049 0.340984018500048 0.11886357418383 ENSG00000130772 MED18
ENST00000474683 0.512931500576533 0.268417182086493 0.129678124649406 ENSG00000130772 MED18
ENST00000373839 0.195044080946396 0.0546730620850573 -0.111644093021339 ENSG00000204138 PHACTR4
ENST00000463428 0.263849928396365 0.0884482276977959 -0.158908136901186 ENSG00000204138 PHACTR4
ENST00000493669 0.302477579316153 0.110227066988551 -0.114451330881169 ENSG00000204138 PHACTR4
ENST00000373836 0.64592425566339 0.405544748442307 -0.0420374044767971 ENSG00000204138 PHACTR4
ENST00000398958 0.76638833408022 0.563074767633702 -0.0325487269804501 ENSG00000180198 RCC1
ENST00000413987 0.475209825581933 0.235403201053788 -0.0844475429631591 ENSG00000242125 SNHG3
ENST00000427469 0.709443906817717 0.48354228078912 -0.0420565027352102 ENSG00000180198 RCC1
ENST00000447507 0.785840857656448 0.591723309697746 -0.050716332130129 ENSG00000242125 SNHG3
ENST00000434290 0.740586235020756 0.526495904407174 -0.0377240229492638 ENSG00000180198 RCC1
ENST00000373833 0.772278851988827 0.571988124060144 -0.0318460441350895 ENSG00000180198 RCC1
ENST00000437681 0.55038887630828 0.304184871804847 -0.07540275706354 ENSG00000242125 SNHG3
ENST00000364938 0.359410610182833 0.146240878770559 -0.265417762349532 ENSG00000242125 SNHG3
ENST00000419074 0.845611557306789 0.687854773925363 0.0269893767718404 ENSG00000180198 RCC1
ENST00000373832 0.83516468832028 0.668613766041902 0.0278271099164808 ENSG00000180198 RCC1
ENST00000373831 0.77775675348665 0.579932217680527 0.0384293453209819 ENSG00000180198 RCC1
ENST00000411533 0.742186364385049 0.528862633901286 0.0468066699400472 ENSG00000180198 RCC1
ENST00000486790 0.978493352720544 0.94961472856391 -0.00665749821350388 ENSG00000180198 RCC1
ENST00000430407 0.66420663169745 0.426316631134008 0.0615573862253519 ENSG00000180198 RCC1
ENST00000429051 0.73175704861575 0.514053606120875 0.0608424839987027 ENSG00000180198 RCC1
ENST00000478232 0.883195350796341 0.755390649795491 0.0375822728353151 ENSG00000180198 RCC1
ENST00000373830 0.82634255072593 0.654224577789758 0.0337555539491144 ENSG00000180098 TRNAU1AP
ENST00000495995 0.255049587345369 0.0838358679262916 -0.172041240303994 ENSG00000180098 TRNAU1AP
ENST00000411406 0.873060781900741 0.735621752599205 -0.0489215681816485 ENSG00000180098 TRNAU1AP
ENST00000480930 0.768150634181707 0.565800738377018 0.0437752908003266 ENSG00000180098 TRNAU1AP
ENST00000491577 0.785368858990201 0.590968518624003 0.0410534461498025 ENSG00000180098 TRNAU1AP
ENST00000464880 0.693218986933779 0.462416936014889 -0.089291911254256 ENSG00000180098 TRNAU1AP
ENST00000497790 0.590573707659157 0.344630766938166 -0.117563847982377 ENSG00000180098 TRNAU1AP
ENST00000495215 0.977324674118787 0.947131995852994 0.0061057283976689 ENSG00000180098 TRNAU1AP
ENST00000464093 0.360975086068532 0.147335509242783 -0.150058723371743 ENSG00000180098 TRNAU1AP
ENST00000484775 0.595722904246615 0.350039683487468 0.0722639271082322 ENSG00000180098 TRNAU1AP
ENST00000464612 0.598110396284509 0.352666395711294 -0.095377295281454 ENSG00000197989 SNHG12
ENST00000475441 0.698551341957487 0.469050455093399 -0.0735254659054436 ENSG00000197989 SNHG12
ENST00000531126 0.853175148585216 0.700153373543329 -0.0387523496684408 ENSG00000197989 SNHG12
ENST00000461448 0.853175148585216 0.700153373543329 -0.0387523496684408 ENSG00000197989 SNHG12
ENST00000470977 0.853456249135003 0.700767597640122 -0.0386913947309733 ENSG00000197989 SNHG12
ENST00000474814 0.853456249135003 0.700767597640122 -0.0386913947309733 ENSG00000197989 SNHG12
ENST00000481368 0.698282682557791 0.468624759847525 -0.0742187241003573 ENSG00000197989 SNHG12
ENST00000481220 0.852962875838577 0.699734627328657 -0.0387690709394522 ENSG00000197989 SNHG12
ENST00000488745 0.853456249135003 0.700750703589854 -0.0384640523402162 ENSG00000197989 SNHG12
ENST00000483436 0.853175148585216 0.700175559526395 -0.0387425499468594 ENSG00000197989 SNHG12
ENST00000384581 0.385691219289053 0.164441966574764 -0.190482135727692 ENSG00000197989 SNHG12
ENST00000464115 0.838298068308007 0.674390533124624 -0.0480736963258046 ENSG00000197989 SNHG12
ENST00000461832 0.838667926332957 0.675341599389616 -0.0479665509704984 ENSG00000197989 SNHG12
ENST00000471683 0.304085997829282 0.111201816738616 -0.184449027261066 ENSG00000120656 TAF12
ENST00000373824 0.101035455817763 0.0195453312369424 -0.194832810981048 ENSG00000120656 TAF12
ENST00000263974 0.0983025941703544 0.018714929628637 -0.196053855829205 ENSG00000120656 TAF12
ENST00000495422 0.04699274078481 0.00595859159092077 -0.239604422297268 ENSG00000120656 TAF12
ENST00000373816 0.32838411736455 0.126120391418328 0.105805949506634 ENSG00000162419 GMEB1
ENST00000361872 0.867955903205482 0.725840505263814 0.0278301014978263 ENSG00000162419 GMEB1
ENST00000294409 0.882836293563855 0.754682015454809 0.0248171770964896 ENSG00000162419 GMEB1
ENST00000480454 0.994002183556265 0.986387883780349 -0.00145273270691011 ENSG00000162419 GMEB1
ENST00000474884 0.595278636809844 0.349559804338077 -0.0698279448105946 ENSG00000198492 YTHDF2
ENST00000542507 0.564925572039269 0.318419331654612 -0.0425394408819405 ENSG00000198492 YTHDF2
ENST00000373812 0.569134509515937 0.322435564546347 -0.0422017115757507 ENSG00000198492 YTHDF2
ENST00000541996 0.569704347062154 0.323060800086918 -0.0421788258548191 ENSG00000198492 YTHDF2
ENST00000478283 0.431208469644338 0.198565928931845 -0.0617652585907762 ENSG00000198492 YTHDF2
ENST00000496288 0.589922623693857 0.343976657122843 -0.0678327927209555 ENSG00000198492 YTHDF2
ENST00000475796 0.336540709412824 0.131355498438477 -0.13866350192085 ENSG00000198492 YTHDF2
ENST00000476976 0.452121343609801 0.215818703018042 -0.0940778662563587 ENSG00000198492 YTHDF2
ENST00000468863 0.428766528611161 0.196731095476237 -0.103060894193636 ENSG00000198492 YTHDF2
ENST00000234961 0.257077438943446 0.0848853796963676 -0.216251688754374 ENSG00000116329 OPRD1
ENST00000443593 0.810147275292229 0.628274153423469 -0.0815718282012895 ENSG00000226852 RP1-212P9.2
ENST00000343067 0.3810253221023 0.161122512367576 -0.0992412270018508 ENSG00000159023 EPB41
ENST00000356093 0.3810253221023 0.161122512367576 -0.0992412270018508 ENSG00000159023 EPB41
ENST00000398863 0.3810253221023 0.161122512367576 -0.0992412270018508 ENSG00000159023 EPB41
ENST00000482464 0.278232855429282 0.0964782249690641 -0.180640412405749 ENSG00000159023 EPB41
ENST00000373800 0.417256136534286 0.187590448829441 -0.12183072905012 ENSG00000159023 EPB41
ENST00000349460 0.417256136534286 0.187590448829441 -0.12183072905012 ENSG00000159023 EPB41
ENST00000347529 0.417256136534286 0.187590448829441 -0.12183072905012 ENSG00000159023 EPB41
ENST00000373798 0.440668356915014 0.206521264939411 -0.089731032650681 ENSG00000159023 EPB41
ENST00000373797 0.554333027601177 0.307892235417047 -0.104576824636292 ENSG00000159023 EPB41
ENST00000488277 0.68691299853056 0.454177708179753 -0.0864197195871073 ENSG00000159023 EPB41
ENST00000490308 0.493632624411321 0.251155960579018 -0.13644458991005 ENSG00000159023 EPB41
ENST00000460378 0.985896432458543 0.967015638552862 -0.00306685713722743 ENSG00000159023 EPB41
ENST00000462032 0.828727803030537 0.658359541886079 -0.0710469445732116 ENSG00000159023 EPB41
ENST00000521452 0.634233480487904 0.392126059529149 -0.0932157520113571 ENSG00000253304 TMEM200B
ENST00000420504 0.708504738962786 0.482256505465225 -0.082652679935338 ENSG00000253304 TMEM200B
ENST00000373795 0.132127885423602 0.0294439724893122 0.0921093488412661 ENSG00000116350 SRSF4
ENST00000546138 0.142194916191465 0.0331802644716282 0.090005458597167 ENSG00000116350 SRSF4
ENST00000466448 0.121175014389486 0.0257587637164446 0.095700314932807 ENSG00000116350 SRSF4
ENST00000497015 0.336126572586022 0.131033089362981 0.101229529639598 ENSG00000116350 SRSF4
ENST00000605204 0.0672825479814919 0.0102987514307904 0.127085175895262 ENSG00000116350 SRSF4
ENST00000477193 0.354263061800847 0.142832868937868 0.136884201659765 ENSG00000116350 SRSF4
ENST00000489898 0.617951928181347 0.373959400865146 0.0857313746393984 ENSG00000116350 SRSF4
ENST00000472353 0.401528135905412 0.175621816042858 0.105916107930144 ENSG00000116350 SRSF4
ENST00000373791 0.492714521000168 0.250271659890829 -0.0924532412632218 ENSG00000116353 MECR
ENST00000475773 0.558576911657097 0.312173935761489 0.113525472742192 ENSG00000116353 MECR
ENST00000483435 0.662747710567971 0.424510902922327 0.0962579321506064 ENSG00000116353 MECR
ENST00000263702 0.586171671726465 0.340327734675364 -0.0783253403266599 ENSG00000116353 MECR
ENST00000473030 0.790225600216065 0.598049204097188 -0.0477000888133371 ENSG00000116353 MECR
ENST00000463412 0.736409306825554 0.520464536151787 -0.0596303748887775 ENSG00000116353 MECR
ENST00000453185 0.87909652540978 0.747725964238622 -0.0350316375661303 ENSG00000116353 MECR
ENST00000478505 0.958242608323548 0.904069120400692 -0.0109584334872636 ENSG00000116353 MECR
ENST00000490529 0.495649277335138 0.253166667737707 -0.0975442987988196 ENSG00000116353 MECR
ENST00000464511 0.445662826408496 0.210640133057486 0.209605540715402 ENSG00000116353 MECR
ENST00000463052 0.310242557206211 0.114705847673795 -0.163146219121431 ENSG00000116353 MECR
ENST00000489248 0.259074650715383 0.0858956303695996 -0.176732388771413 ENSG00000116353 MECR
ENST00000475861 0.256580550308863 0.0846084208963045 -0.180638947197291 ENSG00000116353 MECR
ENST00000474946 0.361521031868344 0.147738191257675 -0.154099119315179 ENSG00000116353 MECR
ENST00000464915 0.871453156084629 0.732428518316076 0.0475992184235323 ENSG00000116353 MECR
ENST00000482610 0.803576174650039 0.617471003940654 -0.0638772811980066 ENSG00000116353 MECR
ENST00000484012 0.672528177198156 0.4358861703098 -0.104419202858321 ENSG00000116353 MECR
ENST00000493928 0.323640768288278 0.1229186817218 -0.229594962721056 ENSG00000116353 MECR
ENST00000345512 0.969365273045737 0.92866229343393 0.00993373320959233 ENSG00000060656 PTPRU
ENST00000373779 0.876789927118314 0.743065182954347 0.0353786621449765 ENSG00000060656 PTPRU
ENST00000323874 0.876789927118314 0.743065182954347 0.0353786621449765 ENSG00000060656 PTPRU
ENST00000356870 0.876789927118314 0.743065182954347 0.0353786621449765 ENSG00000060656 PTPRU
ENST00000428026 0.876789927118314 0.743065182954347 0.0353786621449765 ENSG00000060656 PTPRU
ENST00000460170 0.88042775455486 0.750155684363424 0.0343412879916512 ENSG00000060656 PTPRU
ENST00000527027 0.723338080828729 0.501673783190731 -0.120709557648462 ENSG00000060656 PTPRU
ENST00000415600 0.989413206312226 0.975792417715259 0.00407782419448432 ENSG00000060656 PTPRU
ENST00000531385 0.881608336406019 0.75224944552405 -0.0502627134230079 ENSG00000060656 PTPRU
ENST00000526080 0.874744189446158 0.739151381942134 0.0592965653023954 ENSG00000060656 PTPRU
ENST00000493601 0.941824505777954 0.869783780691271 0.0220408636572354 ENSG00000060656 PTPRU
ENST00000465525 0.674562321298165 0.438543668528624 0.100817126081203 ENSG00000060656 PTPRU
ENST00000492954 0.543714268584377 0.297425089163532 0.14127361674162 ENSG00000060656 PTPRU
ENST00000336798 0.0345814879916101 0.00380576298696526 0.199450894014536 ENSG00000162512 SDC3
ENST00000339394 0.263165809205535 0.0880836394975407 0.156668376907281 ENSG00000162512 SDC3
ENST00000471567 0.4401086207835 0.206089602853707 0.143833184435783 ENSG00000162512 SDC3
ENST00000487984 0.660107181779366 0.421359133697563 0.116303556052365 ENSG00000162512 SDC3
ENST00000424085 0.38317129599067 0.162580162238322 0.0577759546920187 ENSG00000134644 PUM1
ENST00000257075 0.383311494189583 0.16269161693904 0.057772578606643 ENSG00000134644 PUM1
ENST00000373747 0.38335016316714 0.162720237761525 0.0577721398601563 ENSG00000134644 PUM1
ENST00000525843 0.427220332397939 0.19543058120009 0.0550413610882405 ENSG00000134644 PUM1
ENST00000426105 0.658116143665117 0.419046555767844 0.0360514152495609 ENSG00000134644 PUM1
ENST00000440538 0.6610813252377 0.422591061305246 0.0359236652550874 ENSG00000134644 PUM1
ENST00000498419 0.447552265017736 0.212185681432395 0.0602848772255928 ENSG00000134644 PUM1
ENST00000373741 0.666474381020327 0.428867857127032 0.0354367414123898 ENSG00000134644 PUM1
ENST00000423018 0.661218072925227 0.422739762659477 0.0359196692926961 ENSG00000134644 PUM1
ENST00000373742 0.658885612903878 0.419801545679477 0.0360155876681312 ENSG00000134644 PUM1
ENST00000530669 0.692358450702674 0.461519828430444 0.0596280207896245 ENSG00000134644 PUM1
ENST00000529846 0.17327594370467 0.0453437332461393 0.153862280968251 ENSG00000134644 PUM1
ENST00000525997 0.16046675966772 0.0401254601259102 0.156672626115505 ENSG00000134644 PUM1
ENST00000527498 0.507193115086049 0.263228497584762 0.0870098579189246 ENSG00000134644 PUM1
ENST00000498627 0.919459450759022 0.825362699832234 -0.033879960154871 ENSG00000134644 PUM1
ENST00000471894 0.911199433422094 0.808370537376847 -0.0254615536134165 ENSG00000134644 PUM1
ENST00000490546 0.973515359290298 0.938269073151849 -0.00715242450912508 ENSG00000134644 PUM1
ENST00000532678 0.992441957574036 0.983136729931433 0.00148800959355213 ENSG00000134644 PUM1
ENST00000526128 0.770759508463269 0.569738949370879 -0.0615934690535372 ENSG00000134644 PUM1
ENST00000526215 0.8742909678789 0.738170389401466 0.0202341524691715 ENSG00000134644 PUM1
ENST00000525948 0.765553301189752 0.561698082139172 0.0348482599866551 ENSG00000134644 PUM1
ENST00000480602 0.908696327531518 0.803457177498096 0.0151166783695683 ENSG00000134644 PUM1
ENST00000524516 0.861226165809612 0.714903196324107 0.0241131586469343 ENSG00000134644 PUM1
ENST00000531867 0.110567451660475 0.0223281374771138 0.211625223689535 ENSG00000134644 PUM1
ENST00000263694 0.408973606676511 0.18113859651575 0.100714738079879 ENSG00000060688 SNRNP40
ENST00000486941 0.92439068982001 0.835043566435982 -0.028904913150896 ENSG00000060688 SNRNP40
ENST00000489853 0.505008385087434 0.261303363610017 0.109944173507229 ENSG00000060688 SNRNP40
ENST00000373720 0.353157108892262 0.142087406960991 0.168920629194506 ENSG00000060688 SNRNP40
ENST00000491106 0.655075093378779 0.41575364913931 -0.128715608734141 ENSG00000060688 SNRNP40
ENST00000446633 0.41042871996753 0.182267606268472 0.100407542999066 ENSG00000060688 SNRNP40
ENST00000474025 0.928332844485633 0.843113164647048 0.0213705228920471 ENSG00000060688 SNRNP40
ENST00000463988 0.840633539464678 0.678696645713669 0.0479152538266214 ENSG00000060688 SNRNP40
ENST00000344147 0.0373809552053884 0.00428317656469944 -0.176399221877131 ENSG00000121766 ZCCHC17
ENST00000479629 0.0631396406066347 0.00930699647588968 -0.175885686530133 ENSG00000121766 ZCCHC17
ENST00000373714 0.0373809552053884 0.00428317656469944 -0.176399221877131 ENSG00000121766 ZCCHC17
ENST00000546109 0.0440221298517462 0.00542332005903896 -0.172161088898874 ENSG00000121766 ZCCHC17
ENST00000422613 0.0574448827347016 0.00801900485599604 -0.163273814131214 ENSG00000121766 ZCCHC17
ENST00000490049 0.149930127585225 0.0360852337154312 -0.163526072652978 ENSG00000121766 ZCCHC17
ENST00000430143 0.120417117411737 0.0254923527210942 -0.206766465908151 ENSG00000229044 RP11-266K22.2
ENST00000373713 0.733164333555349 0.515949453393964 -0.0590372846095863 ENSG00000121769 FABP3
ENST00000497275 0.473394993437302 0.233665169031249 -0.118441881339969 ENSG00000121769 FABP3
ENST00000498148 0.761929261459799 0.555928708982897 -0.0529814823858092 ENSG00000121769 FABP3
ENST00000482018 0.853375441531027 0.700516703678883 -0.0346593003704241 ENSG00000121769 FABP3
ENST00000373710 0.120926966373256 0.0256712883738735 0.286280820402506 ENSG00000168528 SERINC2
ENST00000536859 0.120556302007162 0.0255302519846745 0.286336528397032 ENSG00000168528 SERINC2
ENST00000487207 0.134393769483148 0.030239920270831 0.318762421454587 ENSG00000168528 SERINC2
ENST00000373709 0.12947784865257 0.0285370967376972 0.280118537881748 ENSG00000168528 SERINC2
ENST00000536384 0.120575299150592 0.0255386878017303 0.286264428505143 ENSG00000168528 SERINC2
ENST00000491976 0.120575299150592 0.0255386878017303 0.286264428505143 ENSG00000168528 SERINC2
ENST00000596131 0.875056512525919 0.73979215655581 -0.0627372568608229 ENSG00000268950 AC114494.1
ENST00000373705 0.984171730021157 0.963370790474251 0.00379631197937252 ENSG00000121764 HCRTR1
ENST00000373703 0.72048014182019 0.497792585788446 0.045915588800197 ENSG00000162517 PEF1
ENST00000461006 0.871342127857361 0.732207789571537 0.0295568914180694 ENSG00000162517 PEF1
ENST00000478502 0.372078743615876 0.154730485353968 0.101740858472555 ENSG00000162517 PEF1
ENST00000489164 0.355794690789379 0.143829171811889 0.118988598047212 ENSG00000162517 PEF1
ENST00000492061 0.296558115400161 0.106827442644448 0.1404662320221 ENSG00000162517 PEF1
ENST00000496805 0.273804618745019 0.0939406458501561 0.150722329349098 ENSG00000162517 PEF1
ENST00000472443 0.251565506781234 0.081938353645058 0.157182871167088 ENSG00000162517 PEF1
ENST00000471219 0.942374965308702 0.871006852614318 0.0185820543214831 ENSG00000162517 PEF1
ENST00000440872 0.400794953749509 0.175157436129469 0.12640980568275 ENSG00000162517 PEF1
ENST00000609625 2.12096181016614e-25 2.54096251141412e-28 1.88057096928667 ENSG00000235790 RP11-73M7.6
ENST00000609549 2.12096181016614e-25 2.54096251141412e-28 1.88057096928667 ENSG00000235790 RP11-73M7.6
ENST00000610043 2.82221265244455e-25 3.47979523409279e-28 1.88357389221677 ENSG00000235790 RP11-73M7.6
ENST00000608332 1.36939845824389e-23 2.08364594232378e-26 1.90891869069973 ENSG00000235790 RP11-73M7.6
ENST00000585660 1.08049491002368e-23 1.62515958658627e-26 1.96019233497168 ENSG00000235790 RP11-73M7.6
ENST00000591592 6.69571414906511e-24 9.71963227445069e-27 1.95965756516694 ENSG00000235790 RP11-73M7.6
ENST00000608246 6.80992492053922e-24 9.9449736498627e-27 1.95939173963602 ENSG00000235790 RP11-73M7.6
ENST00000608888 4.69667299983121e-24 6.73564227163062e-27 1.96312679575722 ENSG00000235790 RP11-73M7.6
ENST00000607926 4.69667299983121e-24 6.73564227163062e-27 1.96312679575722 ENSG00000235790 RP11-73M7.6
ENST00000610216 4.69667299983121e-24 6.73564227163062e-27 1.96312679575722 ENSG00000235790 RP11-73M7.6
ENST00000585413 1.60802491699104e-24 2.17956243394352e-27 1.97882368571375 ENSG00000235790 RP11-73M7.6
ENST00000609033 1.58599274088191e-24 2.10809231440732e-27 1.97927678534283 ENSG00000235790 RP11-73M7.6
ENST00000589462 1.60802491699104e-24 2.17956243394352e-27 1.97882368571375 ENSG00000235790 RP11-73M7.6
ENST00000593188 2.11770619262069e-24 2.90743624888678e-27 1.97652903664189 ENSG00000235790 RP11-73M7.6
ENST00000609373 2.0815815511108e-24 2.8396372871609e-27 1.97829913018495 ENSG00000235790 RP11-73M7.6
ENST00000587445 2.12489337282484e-24 2.93588520752328e-27 1.97681122663794 ENSG00000235790 RP11-73M7.6
ENST00000591929 1.08049491002368e-23 1.6235830914493e-26 1.96443102054532 ENSG00000235790 RP11-73M7.6
ENST00000609338 9.84551081826233e-24 1.46363240706974e-26 1.96559882501495 ENSG00000235790 RP11-73M7.6
ENST00000373672 1.48498875609015e-59 2.72701358732832e-63 2.5062142161682 ENSG00000084636 COL16A1
ENST00000271069 1.37717692577363e-59 2.40859940671353e-63 2.50648639549831 ENSG00000084636 COL16A1
ENST00000488128 2.80573095246334e-40 1.20222829496483e-43 2.38912037122505 ENSG00000084636 COL16A1
ENST00000488897 1.43292179024378e-30 1.14027268516623e-33 2.21545197460145 ENSG00000084636 COL16A1
ENST00000461217 2.37612337691238e-16 6.87767773825366e-19 1.74919539109334 ENSG00000084636 COL16A1
ENST00000440437 2.36798205520351e-33 1.42880295403824e-36 2.33379723260131 ENSG00000084636 COL16A1
ENST00000470799 4.92506950744269e-29 4.30682480647343e-32 2.22702695358765 ENSG00000084636 COL16A1
ENST00000482910 1.97276688291267e-28 1.77389252713208e-31 2.21335709028669 ENSG00000084636 COL16A1
ENST00000468459 6.66850879520529e-20 1.35871850752729e-22 1.9015736346507 ENSG00000084636 COL16A1
ENST00000479100 1.42082331443001e-16 3.98831956566861e-19 1.77336807358137 ENSG00000084636 COL16A1
ENST00000458715 4.73461388481889e-22 8.23915144137955e-25 1.94372375638316 ENSG00000084636 COL16A1
ENST00000373668 3.02024683286024e-40 1.32215432609187e-43 2.28018278329889 ENSG00000084636 COL16A1
ENST00000474000 2.0485221164212e-23 3.15281266660951e-26 1.95565346909816 ENSG00000084636 COL16A1
ENST00000482478 1.70840737072043e-23 2.61441379805058e-26 1.99682769058314 ENSG00000084636 COL16A1
ENST00000529928 3.96039616136941e-25 4.98707574865283e-28 2.11516858120165 ENSG00000084636 COL16A1
ENST00000373667 6.22143261346558e-25 8.05187378595519e-28 2.0564485212326 ENSG00000084636 COL16A1
ENST00000398556 0.809389146297801 0.627042134133311 0.0670414733347352 ENSG00000121753 BAI2
ENST00000398547 0.814402908561761 0.635156642061906 0.0640030238428625 ENSG00000121753 BAI2
ENST00000373655 0.813641468427468 0.634050507782304 0.0641347247262656 ENSG00000121753 BAI2
ENST00000373658 0.813641468427468 0.634050507782304 0.0641347247262656 ENSG00000121753 BAI2
ENST00000398542 0.805477089332947 0.620489596025692 0.0662759821695274 ENSG00000121753 BAI2
ENST00000465256 0.720013225732005 0.497224996277226 0.120853343636985 ENSG00000121753 BAI2
ENST00000257070 0.813641468427468 0.634050507782304 0.0641347247262656 ENSG00000121753 BAI2
ENST00000525655 0.613890383162234 0.36974072091556 0.162280364191193 ENSG00000121753 BAI2
ENST00000527361 0.859690665556331 0.712200208929602 0.0537042816688627 ENSG00000121753 BAI2
ENST00000440175 0.935354261364429 0.856682678697174 0.0271754988259381 ENSG00000121753 BAI2
ENST00000398538 0.941815308658545 0.869759498808048 0.0237715039761789 ENSG00000121753 BAI2
ENST00000420125 0.986524544791609 0.968947200280041 0.0066228666686525 ENSG00000121753 BAI2
ENST00000530134 0.948198285704158 0.882718666429044 -0.0267143692271769 ENSG00000121753 BAI2
ENST00000533175 0.740998742527777 0.527184431765772 0.110036461865364 ENSG00000121753 BAI2
ENST00000527035 5.43292499930277e-08 4.67491425763099e-10 0.832629106764747 ENSG00000254545 RP11-84A19.3
ENST00000257100 2.21696155793184e-19 4.86605177771757e-22 0.92394633959685 ENSG00000134668 SPOCD1
ENST00000373648 2.21696155793184e-19 4.86605177771757e-22 0.92394633959685 ENSG00000134668 SPOCD1
ENST00000360482 2.21696155793184e-19 4.86605177771757e-22 0.92394633959685 ENSG00000134668 SPOCD1
ENST00000473361 5.39923423934493e-19 1.22286010055558e-21 0.924617129915005 ENSG00000134668 SPOCD1
ENST00000452755 1.41454092104412e-19 3.01821507354087e-22 0.935408253184572 ENSG00000134668 SPOCD1
ENST00000533231 1.50448699227355e-19 3.23644615538711e-22 0.927130026438543 ENSG00000134668 SPOCD1
ENST00000528579 2.53186617288417e-18 6.00005013205903e-21 0.943902008473735 ENSG00000134668 SPOCD1
ENST00000532604 1.0843537315266e-16 2.97745679418785e-19 0.921051325984763 ENSG00000134668 SPOCD1
ENST00000531039 1.04769717316036e-18 2.41499348423682e-21 0.939833519689647 ENSG00000134668 SPOCD1
ENST00000468720 1.69247484535802e-17 4.44005468591147e-20 0.9265942125827 ENSG00000134668 SPOCD1
ENST00000485944 1.52023696806888e-17 3.93502813649064e-20 0.912066656130337 ENSG00000134668 SPOCD1
ENST00000460061 6.41419293801025e-17 1.73318667119511e-19 0.916844499711522 ENSG00000134668 SPOCD1
ENST00000602889 0.280675042318232 0.0978969414359233 0.0969287295519165 ENSG00000269967 RP11-84A19.4
ENST00000602725 0.249578908940863 0.080882640888136 0.104060739932288 ENSG00000184007 PTP4A2
ENST00000344035 0.331015990578838 0.127952966295835 0.0841240606436871 ENSG00000184007 PTP4A2
ENST00000356536 0.311345260434564 0.115428216181048 0.0865636844485456 ENSG00000184007 PTP4A2
ENST00000457805 0.165156669458551 0.0419889824961581 0.124412900001243 ENSG00000184007 PTP4A2
ENST00000489313 0.522118371410345 0.276889866571657 0.0871395002431499 ENSG00000184007 PTP4A2
ENST00000602683 0.229475531935749 0.0710169129046054 0.122406744751031 ENSG00000184007 PTP4A2
ENST00000470404 0.215037646271412 0.0639905728001751 0.131399988561914 ENSG00000184007 PTP4A2
ENST00000532001 0.278848142934911 0.0967891158018053 0.112247490549346 ENSG00000184007 PTP4A2
ENST00000528253 0.402812692464682 0.176540484888504 0.0926190246265847 ENSG00000184007 PTP4A2
ENST00000484483 0.189121107096144 0.0521073536165484 0.16893461096475 ENSG00000184007 PTP4A2
ENST00000468531 0.503019613534691 0.259581017295086 0.0749205337652517 ENSG00000184007 PTP4A2
ENST00000534796 0.628424966404334 0.385984983518934 0.0611832339543626 ENSG00000184007 PTP4A2
ENST00000532289 0.700493405495791 0.471721006607846 0.0507261119928875 ENSG00000184007 PTP4A2
ENST00000526960 0.71634868779934 0.492890243558353 0.0443530651480891 ENSG00000184007 PTP4A2
ENST00000524384 0.839185451287907 0.676243089691154 0.0302278512671893 ENSG00000184007 PTP4A2
ENST00000528840 0.864386232396633 0.720179502986787 0.0256419914461036 ENSG00000184007 PTP4A2
ENST00000494444 0.843354782884501 0.683565900988445 0.0289851855477563 ENSG00000184007 PTP4A2
ENST00000529477 0.806492617829316 0.622259251071804 0.032516809495194 ENSG00000184007 PTP4A2
ENST00000533408 0.982605468840507 0.959349091675009 -0.00353477517051156 ENSG00000184007 PTP4A2
ENST00000475464 0.945821100548975 0.877546247195666 0.0127653287303077 ENSG00000184007 PTP4A2
ENST00000327300 0.883113892234403 0.755290000456485 0.0121918952896249 ENSG00000121774 KHDRBS1
ENST00000307714 0.882713632080497 0.754369674470278 0.0122017151797707 ENSG00000121774 KHDRBS1
ENST00000492989 0.951734416793155 0.890163595968217 -0.00688926792345589 ENSG00000121774 KHDRBS1
ENST00000484270 0.782696679052302 0.587261773646235 0.0200755478776881 ENSG00000121774 KHDRBS1
ENST00000366152 0.53795670973966 0.291838751275583 -0.104893096424477 ENSG00000203325 RP11-277A4.4
ENST00000487305 0.175807462007547 0.0464627967014306 -0.191659696609195 ENSG00000121775 TMEM39B
ENST00000336294 0.155354103411996 0.0381881321053842 -0.200050906407427 ENSG00000121775 TMEM39B
ENST00000438825 0.430046052870762 0.197665870587145 -0.145506337360111 ENSG00000121775 TMEM39B
ENST00000441402 0.156216019072345 0.0385188499827983 -0.200024542361695 ENSG00000121775 TMEM39B
ENST00000472503 0.427243739316569 0.19546246958878 -0.139546214741614 ENSG00000121775 TMEM39B
ENST00000456834 0.274975212657479 0.0946464898378823 -0.172332879826715 ENSG00000121775 TMEM39B
ENST00000468135 0.156216019072345 0.0385188499827983 -0.200024542361695 ENSG00000121775 TMEM39B
ENST00000466321 0.419517189568416 0.189348086225298 -0.148395770796756 ENSG00000121775 TMEM39B
ENST00000373634 0.153011280396396 0.0373105446819213 -0.201730168844148 ENSG00000121775 TMEM39B
ENST00000427288 0.176751070446909 0.0469316558353369 -0.204259668962085 ENSG00000121775 TMEM39B
ENST00000476968 0.116065938373067 0.0240860546852455 -0.218525124742056 ENSG00000121775 TMEM39B
ENST00000498613 0.623067487564716 0.379937405822769 -0.114845540372747 ENSG00000121775 TMEM39B
ENST00000373625 0.0414499427858173 0.00497848772824276 0.142809842670715 ENSG00000025800 KPNA6
ENST00000471599 0.214245593778824 0.0636319998872281 0.0998829508415563 ENSG00000025800 KPNA6
ENST00000537234 0.714176998211703 0.489782510096038 0.041071617638193 ENSG00000025800 KPNA6
ENST00000469790 0.651193330219949 0.411369911023472 0.0636091038594984 ENSG00000025800 KPNA6
ENST00000545542 0.700417272980019 0.471571218410018 0.046453141653297 ENSG00000025800 KPNA6
ENST00000446515 0.681425131002774 0.447188407863532 0.059508405514863 ENSG00000025800 KPNA6
ENST00000515055 0.00537279810279435 0.000275746159462201 0.21861150410073 ENSG00000250135 RP4-622L5.2
ENST00000373610 0.0555378371113364 0.00761808852195727 0.159407704172492 ENSG00000084652 TXLNA
ENST00000373609 0.0542225017241598 0.00734899702000571 0.160093283285855 ENSG00000084652 TXLNA
ENST00000373602 0.142467833031671 0.0332813504570747 -0.257281902978048 ENSG00000160050 CCDC28B
ENST00000469003 0.675969972427297 0.440292479996081 -0.11436572347837 ENSG00000160050 CCDC28B
ENST00000421922 0.142212703570583 0.0331904212758718 -0.257384707698595 ENSG00000160050 CCDC28B
ENST00000461819 0.142212703570583 0.0331904212758718 -0.257384707698595 ENSG00000160050 CCDC28B
ENST00000483009 0.100668668936462 0.0194285997413992 -0.287201544985608 ENSG00000160050 CCDC28B
ENST00000373604 0.267888273774802 0.0906891586956751 -0.290974263160232 ENSG00000224066 RP4-622L5.7
ENST00000537469 0.517783434521612 0.272934875165303 0.179535047755281 ENSG00000160051 IQCC
ENST00000291358 0.519006195977184 0.273974273327434 0.17950228410436 ENSG00000160051 IQCC
ENST00000409358 0.392140098816967 0.16892663677077 -0.187288921367626 ENSG00000222046 DCDC2B
ENST00000487056 0.423091241751727 0.192304783109873 -0.177831336146966 ENSG00000222046 DCDC2B
ENST00000466796 0.458759160865481 0.221488609988488 -0.114873803510898 ENSG00000160055 TMEM234
ENST00000491434 0.640688005761215 0.399419979273809 -0.0757787892638841 ENSG00000160055 TMEM234
ENST00000489170 0.640435951917746 0.399143223763807 -0.0758001403521312 ENSG00000160055 TMEM234
ENST00000495091 0.892370580164492 0.772635496699889 -0.0484164005107971 ENSG00000160055 TMEM234
ENST00000461402 0.640435951917746 0.399143223763807 -0.0758001403521312 ENSG00000160055 TMEM234
ENST00000483001 0.694569307617159 0.463898039851589 -0.0704400738665305 ENSG00000160055 TMEM234
ENST00000545122 0.815977014512129 0.63761873149219 -0.0468416578228451 ENSG00000160055 TMEM234
ENST00000309777 0.838514872254672 0.674881468474905 -0.0417550824847885 ENSG00000160055 TMEM234
ENST00000373593 0.838405074585532 0.674591025910133 -0.0417600252583331 ENSG00000160055 TMEM234
ENST00000344461 0.829622822139736 0.659573655890681 -0.0437874381065579 ENSG00000160055 TMEM234
ENST00000484490 0.772849511467231 0.572782491328501 -0.0565193130969198 ENSG00000160055 TMEM234
ENST00000485689 0.544525259441926 0.298182993935664 0.149703431793276 ENSG00000160055 TMEM234
ENST00000487174 0.860294947693378 0.713553196055021 -0.0383609591363497 ENSG00000160055 TMEM234
ENST00000355082 0.644949867801556 0.404406439433114 -0.0533593404118377 ENSG00000084623 EIF3I
ENST00000373586 0.31957371601311 0.120485341193557 0.0734889511042488 ENSG00000084623 EIF3I
ENST00000489353 0.402981912262199 0.176691120465451 -0.0847486907026054 ENSG00000084623 EIF3I
ENST00000471486 0.306701276218339 0.112767612130361 -0.0905899605677346 ENSG00000084623 EIF3I
ENST00000483517 0.364526838149666 0.149862273113814 -0.0800744024391838 ENSG00000084623 EIF3I
ENST00000474371 0.681437844442355 0.447213038228719 0.0380447161906351 ENSG00000084623 EIF3I
ENST00000423995 2.32513041424956e-11 1.13049058661428e-13 0.533608631293286 ENSG00000220785 MTMR9LP
ENST00000403496 2.20716190147551e-11 1.06927348469016e-13 0.542923499833371 ENSG00000220785 MTMR9LP
ENST00000441044 6.64445494654441e-12 2.97491227548488e-14 0.506285931897208 ENSG00000220785 MTMR9LP
ENST00000426597 1.20669267132383e-11 5.72982484831308e-14 0.505800306123664 ENSG00000220785 MTMR9LP
ENST00000373582 0.295718893713354 0.106386911699247 0.124624265789864 ENSG00000183615 FAM167B
ENST00000373548 0.730316564980771 0.512169975617707 0.0323876584933739 ENSG00000116478 HDAC1
ENST00000481281 0.365406981170538 0.15042956654736 -0.0963394479748692 ENSG00000116478 HDAC1
ENST00000463172 0.269659848006359 0.0916850557503847 -0.115687848495321 ENSG00000116478 HDAC1
ENST00000428704 0.868416677292324 0.726563990656107 -0.021275278022143 ENSG00000116478 HDAC1
ENST00000472928 0.366342329367276 0.150990398782746 -0.096553978548667 ENSG00000116478 HDAC1
ENST00000373541 0.683009846884265 0.449106374157392 0.0376816967163756 ENSG00000116478 HDAC1
ENST00000490081 0.453745589115403 0.217244761922587 0.0924925950725555 ENSG00000116478 HDAC1
ENST00000482310 0.412568640345118 0.183787955720878 0.0971143777996868 ENSG00000116478 HDAC1
ENST00000476391 0.434420668676825 0.201215159440386 0.0910861582414787 ENSG00000116478 HDAC1
ENST00000484305 0.390910496785958 0.168061944506011 0.125660466912197 ENSG00000116478 HDAC1
ENST00000471488 0.543761523112885 0.297465203645629 0.0899306349711494 ENSG00000116478 HDAC1
ENST00000329421 0.992109580217254 0.981977798595737 -0.00143104788028643 ENSG00000175130 MARCKSL1
ENST00000574315 0.853900024774355 0.701810166835445 -0.043901750561734 ENSG00000162526 TSSK3
ENST00000416512 0.722677613878531 0.500771254438797 0.0988652075277957 ENSG00000225828 FAM229A
ENST00000415596 0.617843039870924 0.373846532330786 0.126811920374254 ENSG00000225828 FAM229A
ENST00000373534 0.672811531599238 0.436318548869866 0.113150511106526 ENSG00000162526 TSSK3
ENST00000455895 0.0252758639306983 0.00239154254497097 0.161662481465276 ENSG00000160058 BSDC1
ENST00000413080 0.0252542661060104 0.00238823508408538 0.161665877156004 ENSG00000160058 BSDC1
ENST00000444377 0.0257391359401758 0.00245608369882558 0.161072857786393 ENSG00000160058 BSDC1
ENST00000341071 0.0263393501883391 0.00254705165606504 0.160554912250954 ENSG00000160058 BSDC1
ENST00000526031 0.0478136969153893 0.00610324457937071 0.149634936567892 ENSG00000160058 BSDC1
ENST00000419121 0.0469453680404355 0.00594930063085997 0.15009984131429 ENSG00000160058 BSDC1
ENST00000446293 0.0362226736610705 0.00407285328961606 0.153950926168708 ENSG00000160058 BSDC1
ENST00000463967 0.119220295678649 0.0250763479686813 0.218575838109464 ENSG00000160058 BSDC1
ENST00000373520 0.0292770626046728 0.00296956538106423 0.15792683765697 ENSG00000160058 BSDC1
ENST00000449308 0.0704490642569394 0.0110692911247316 0.140024567524862 ENSG00000160058 BSDC1
ENST00000527513 0.14884670650954 0.0356866627206382 0.126302721852434 ENSG00000160058 BSDC1
ENST00000527163 0.146124626362771 0.0346671427853786 0.127935717642186 ENSG00000160058 BSDC1
ENST00000530485 0.112642652262034 0.023012178235719 0.14570384184188 ENSG00000160058 BSDC1
ENST00000474414 0.117057880436745 0.0243896755770449 0.149045312127624 ENSG00000160058 BSDC1
ENST00000530876 0.192801876191342 0.0537313441069614 0.141172135793264 ENSG00000160058 BSDC1
ENST00000530753 0.181830752209797 0.0491056719906883 0.144542804062418 ENSG00000160058 BSDC1
ENST00000533084 0.19158403059476 0.0531687359097137 0.151541845588436 ENSG00000160058 BSDC1
ENST00000531222 0.22469420178157 0.0685999621074719 0.168727346463437 ENSG00000160058 BSDC1
ENST00000480336 0.268287324223764 0.0908993255830504 -0.162088322209133 ENSG00000254553 RP1-27O5.3
ENST00000373510 0.242132676497518 0.0772168302764408 -0.131992204689117 ENSG00000160062 ZBTB8A
ENST00000316459 0.333343162406279 0.12934664986624 -0.148502108286621 ENSG00000160062 ZBTB8A
ENST00000341885 0.383508091102266 0.162845791841043 -0.0657792598745648 ENSG00000176261 ZBTB8OS
ENST00000468695 0.343191199126471 0.135544842888786 -0.0803383731854326 ENSG00000176261 ZBTB8OS
ENST00000492007 0.318728474244137 0.119957630212876 -0.0845244530297384 ENSG00000176261 ZBTB8OS
ENST00000373506 0.325508093561448 0.124104878876286 -0.0835972752267675 ENSG00000176261 ZBTB8OS
ENST00000467652 0.360228930392179 0.146845910070157 -0.134074333251318 ENSG00000176261 ZBTB8OS
ENST00000498691 0.430774286302826 0.198219080453454 -0.0934673890243098 ENSG00000176261 ZBTB8OS
ENST00000478041 0.349248603251752 0.139580332424597 -0.0818147953603195 ENSG00000176261 ZBTB8OS
ENST00000473294 0.349397636538827 0.139664337928611 -0.0818418121610757 ENSG00000176261 ZBTB8OS
ENST00000436661 0.35435554997833 0.142901145929786 -0.0812268507955995 ENSG00000176261 ZBTB8OS
ENST00000373501 0.35435554997833 0.142901145929786 -0.0812268507955995 ENSG00000176261 ZBTB8OS
ENST00000476493 0.34569879323699 0.137312147141888 -0.0823743506269397 ENSG00000176261 ZBTB8OS
ENST00000465588 0.34620756745584 0.137608499986397 -0.0823849816519173 ENSG00000176261 ZBTB8OS
ENST00000483138 0.493911987396707 0.251480262919621 -0.0670887994177684 ENSG00000176261 ZBTB8OS
ENST00000479075 0.343218060998467 0.135567457454766 -0.0895278353822697 ENSG00000176261 ZBTB8OS
ENST00000473383 0.713955598858913 0.489349430680416 -0.0594580758756146 ENSG00000176261 ZBTB8OS
ENST00000466361 0.22964435102216 0.0710932562186743 -0.120663556848991 ENSG00000176261 ZBTB8OS
ENST00000414241 0.0169524197305617 0.00134116165714129 0.195989122055174 ENSG00000162521 RBBP4
ENST00000373493 0.00462858441796424 0.00022658227075129 0.180288966892348 ENSG00000162521 RBBP4
ENST00000527118 0.0393496448755171 0.00461931771979156 0.206148608764991 ENSG00000162521 RBBP4
ENST00000401893 0.0434303447776386 0.00531931269640349 0.200324134529088 ENSG00000162521 RBBP4
ENST00000524393 0.037197897578444 0.00424561199067684 0.20767460756005 ENSG00000162521 RBBP4
ENST00000526193 0.016833830930102 0.00132765791752516 0.227490018166784 ENSG00000162521 RBBP4
ENST00000492348 0.0188036239358847 0.0015544144970409 0.190766585374827 ENSG00000162521 RBBP4
ENST00000544435 0.0188036239358847 0.0015544144970409 0.190766585374827 ENSG00000162521 RBBP4
ENST00000525506 0.108660725046742 0.0217796552734587 0.187404479318199 ENSG00000162521 RBBP4
ENST00000465780 0.232476410377401 0.0724680739864739 0.166127642101671 ENSG00000162521 RBBP4
ENST00000373485 0.0126542767247009 0.000893562017856326 0.194120579240097 ENSG00000162521 RBBP4
ENST00000477563 0.0488122657588597 0.00629018786472548 0.200971307193011 ENSG00000162521 RBBP4
ENST00000458695 0.0154381675666358 0.00117262842450088 0.20368359380293 ENSG00000162521 RBBP4
ENST00000490500 0.102536940724084 0.0199801552197521 0.19539566585733 ENSG00000162521 RBBP4
ENST00000445722 0.0497824141913834 0.00647513120268144 0.209976053881996 ENSG00000162521 RBBP4
ENST00000475321 0.00893567252144181 0.000543774606066316 0.286745273513373 ENSG00000162521 RBBP4
ENST00000531983 0.0307095644333401 0.00319392724792537 0.290733569258227 ENSG00000162521 RBBP4
ENST00000463378 0.0922450221926204 0.0169540779711704 0.185858934700374 ENSG00000162521 RBBP4
ENST00000460669 0.0498655993785044 0.00649156930792366 0.184146881556141 ENSG00000162521 RBBP4
ENST00000482190 0.0591920672024368 0.0084049381581893 0.178035355091201 ENSG00000162521 RBBP4
ENST00000373484 0.0308507430362787 0.00321874006862904 0.133622676707366 ENSG00000162520 SYNC
ENST00000409190 0.0508307351229402 0.00668393829778892 0.14407156306928 ENSG00000162520 SYNC
ENST00000417633 0.694283474421085 0.463610514540409 0.061174321966106 ENSG00000162520 SYNC
ENST00000426909 0.773683667429143 0.574244060128561 0.0496009079122141 ENSG00000162520 SYNC
ENST00000401073 0.0282797882859493 0.00282884437237527 0.192431838496379 ENSG00000162522 KIAA1522
ENST00000468130 0.225015543277299 0.0687551319417199 0.204502743052028 ENSG00000162522 KIAA1522
ENST00000373481 0.0133325463883764 0.000962326421141695 0.245424452039989 ENSG00000162522 KIAA1522
ENST00000294521 0.0330282984125731 0.00355078396820579 0.294331521245671 ENSG00000162522 KIAA1522
ENST00000373480 0.0192153943667352 0.00160135287757411 0.262150703288222 ENSG00000162522 KIAA1522
ENST00000469100 0.542679536685339 0.296254065009168 0.07386414165788 ENSG00000134684 YARS
ENST00000373477 0.199663278940697 0.0567780172958989 0.0841077999759994 ENSG00000134684 YARS
ENST00000490826 0.441541197629837 0.207351190548008 0.0935425655945737 ENSG00000134684 YARS
ENST00000487404 0.371241754334914 0.154262303200441 0.0894373576502965 ENSG00000134684 YARS
ENST00000478828 0.720787642374636 0.498213612139551 0.043767320307742 ENSG00000134684 YARS
ENST00000481895 0.256667272336742 0.0846681809363807 0.0940562526295589 ENSG00000134684 YARS
ENST00000466052 0.379063560992287 0.159639755573077 0.115828175546482 ENSG00000134684 YARS
ENST00000470377 0.800152655567298 0.612308676805025 0.0478219907464018 ENSG00000134684 YARS
ENST00000472692 0.354667785367977 0.143117003679816 0.117560466854989 ENSG00000134684 YARS
ENST00000530710 0.928400899128178 0.843414025063248 0.0158821539988649 ENSG00000116497 S100PBP
ENST00000373476 0.711727285593428 0.486729226029019 0.0479812418783366 ENSG00000116497 S100PBP
ENST00000373475 0.710357375046632 0.484863943926474 0.046124988381184 ENSG00000116497 S100PBP
ENST00000529027 0.824222692932262 0.650772305057531 0.041676188412454 ENSG00000116497 S100PBP
ENST00000531123 0.689993467777579 0.458594220731239 0.0530968136006643 ENSG00000116497 S100PBP
ENST00000398243 0.659876153006493 0.420980846859243 0.0600168782065625 ENSG00000116497 S100PBP
ENST00000356689 0.641146327443605 0.399890609551214 0.0621863546087586 ENSG00000116497 S100PBP
ENST00000526230 0.755924204770445 0.54730481348456 0.0533002713768069 ENSG00000116497 S100PBP
ENST00000531256 0.860178685526023 0.713155218093857 0.0312887705692135 ENSG00000116497 S100PBP
ENST00000477248 0.923859223179734 0.833702420899202 -0.0267337735481672 ENSG00000116497 S100PBP
ENST00000482212 0.853030413081388 0.699842248479583 0.0331458434452537 ENSG00000116497 S100PBP
ENST00000530552 0.57861880819599 0.332421830797605 0.123756351705455 ENSG00000116497 S100PBP
ENST00000525203 0.641993320565682 0.400944206355646 0.0984517930007405 ENSG00000116497 S100PBP
ENST00000524535 0.66844686160756 0.431036719149719 0.0942621340969199 ENSG00000116497 S100PBP
ENST00000527692 0.970590160607104 0.931593696698435 -0.0145614636145801 ENSG00000116497 S100PBP
ENST00000475486 0.987267939766593 0.970467420237182 -0.00624079379681155 ENSG00000116497 S100PBP
ENST00000470896 0.897332122235126 0.782512458954833 -0.0233540844764945 ENSG00000121905 HPCA
ENST00000482771 0.459889031288595 0.22256591833143 -0.172035629324333 ENSG00000121900 TMEM54
ENST00000329151 0.927763420525423 0.841775122453943 -0.0169305650567235 ENSG00000121900 TMEM54
ENST00000373463 0.917476699147404 0.821464774363206 -0.0191065785291473 ENSG00000121900 TMEM54
ENST00000474144 0.917476699147404 0.821464774363206 -0.0191065785291473 ENSG00000121900 TMEM54
ENST00000475208 0.948375374853261 0.883401320582096 -0.0124099351091699 ENSG00000121900 TMEM54
ENST00000463914 0.82426953750601 0.65085253953603 -0.0503458919229023 ENSG00000121900 TMEM54
ENST00000373456 0.00408166663978789 0.000192028040068723 0.295188728236726 ENSG00000116514 RNF19B
ENST00000356990 0.00407875770059401 0.000191641512179543 0.295190901514526 ENSG00000116514 RNF19B
ENST00000235150 0.00381717659059752 0.000176407412227086 0.298213322513116 ENSG00000116514 RNF19B
ENST00000427524 0.164798772919589 0.0418447522881357 0.0813373039226138 ENSG00000236065 RP1-117O3.2
ENST00000373449 0.227235473647386 0.06983285602195 0.0722048879872893 ENSG00000004455 AK2
ENST00000548033 0.0782393272592534 0.0130555099712393 0.101587065005961 ENSG00000004455 AK2
ENST00000482191 0.143514629590228 0.0336890098091039 0.130327720547155 ENSG00000004455 AK2
ENST00000491241 0.464647746825656 0.226409906302395 0.0799160217354712 ENSG00000004455 AK2
ENST00000467905 0.134077850163907 0.0301313162639347 0.0969585721008874 ENSG00000004455 AK2
ENST00000354858 0.277410165170737 0.0959684533216742 0.0884077882092849 ENSG00000004455 AK2
ENST00000480134 0.277489708811064 0.0960208971645046 0.0884059142590532 ENSG00000004455 AK2
ENST00000550338 0.367187380849029 0.151562929044081 0.0777586307632569 ENSG00000004455 AK2
ENST00000469238 0.38988083484092 0.167394247991076 0.0937054779201052 ENSG00000004455 AK2
ENST00000466029 0.372399830911343 0.154997528328943 0.0965754315856734 ENSG00000004455 AK2
ENST00000487289 0.26769329809353 0.0905646304634033 0.100873924657709 ENSG00000004455 AK2
ENST00000548559 0.32818692968931 0.126019992738291 0.102882058933851 ENSG00000004455 AK2
ENST00000551979 0.463585599899303 0.225633687267058 0.0837811112581248 ENSG00000004455 AK2
ENST00000478635 0.156733082072234 0.0387394090590395 0.238515944229347 ENSG00000142920 ADC
ENST00000358680 0.49241319653224 0.249976530035892 0.122118922809559 ENSG00000142920 ADC
ENST00000294517 0.333831458457807 0.129597427019159 0.135472244922091 ENSG00000142920 ADC
ENST00000481886 0.339505713954978 0.133166709932755 0.133680903093798 ENSG00000142920 ADC
ENST00000475935 0.339505713954978 0.133166709932755 0.133680903093798 ENSG00000142920 ADC
ENST00000462920 0.160409235937473 0.0400998542061523 0.245720641260465 ENSG00000142920 ADC
ENST00000471119 0.339505713954978 0.133166709932755 0.133680903093798 ENSG00000142920 ADC
ENST00000495135 0.239450579584143 0.0758363890519285 0.271684777641205 ENSG00000142920 ADC
ENST00000477570 0.269659848006359 0.0916799048429962 0.186865945438565 ENSG00000142920 ADC
ENST00000483027 0.206121036276696 0.0597710110759038 0.210265095524508 ENSG00000142920 ADC
ENST00000492420 0.153099040119288 0.0373460870192788 0.240115640099525 ENSG00000142920 ADC
ENST00000398167 0.339524212142247 0.133185056257067 0.133687561269207 ENSG00000142920 ADC
ENST00000373443 0.339505713954978 0.133166709932755 0.133680903093798 ENSG00000142920 ADC
ENST00000497710 0.165520662905915 0.0421304651670535 0.243865941339698 ENSG00000142920 ADC
ENST00000473089 0.269659848006359 0.0916799048429962 0.186865945438565 ENSG00000142920 ADC
ENST00000484656 0.342332951453224 0.134944717203886 0.133442713319631 ENSG00000142920 ADC
ENST00000373440 0.587064874595267 0.341230105969142 0.106933977538459 ENSG00000142920 ADC
ENST00000373441 0.39397874896059 0.170296138762716 0.123944044196198 ENSG00000142920 ADC
ENST00000478204 0.350668461259366 0.140442174432405 0.134298659645216 ENSG00000142920 ADC
ENST00000291416 0.443096771798537 0.208603328143524 -0.112075403012985 ENSG00000116525 TRIM62
ENST00000543586 0.478946711552752 0.238612671510501 -0.123248960316558 ENSG00000116525 TRIM62
ENST00000485148 0.39626423938856 0.172025053001629 -0.14127697261572 ENSG00000116525 TRIM62
ENST00000486583 0.943165045499502 0.872614271163419 -0.0278052996277 ENSG00000116525 TRIM62
ENST00000483388 0.380016750001738 0.160325902017494 -0.0936850616306195 ENSG00000160094 ZNF362
ENST00000539719 0.169361703750852 0.0437299901766551 -0.102089476218167 ENSG00000160094 ZNF362
ENST00000490959 0.630010004953212 0.387642165754058 -0.0642370952949666 ENSG00000160094 ZNF362
ENST00000373428 0.270323108911073 0.0920216692203248 -0.0999676194430687 ENSG00000160094 ZNF362
ENST00000477934 0.964228164901613 0.917599302836142 -0.0154431877192535 ENSG00000160094 ZNF362
ENST00000543783 0.802435897431549 0.615860190190313 -0.0488625948086099 ENSG00000256142 AL513327.1
ENST00000588828 3.4121988137432e-09 2.32741469522076e-11 0.430922371856179 ENSG00000225313 RP11-415J8.3
ENST00000457957 3.52331540309674e-09 2.40936788528849e-11 0.430373857938513 ENSG00000225313 RP11-415J8.3
ENST00000587696 7.78450433440218e-09 5.69091480351556e-11 0.424366739569353 ENSG00000225313 RP11-415J8.3
ENST00000431992 1.49918669227185e-09 9.5571430953275e-12 0.387737354713209 ENSG00000134686 PHC2
ENST00000485928 3.43134923489585e-12 1.5053315831367e-14 0.428290184390586 ENSG00000134686 PHC2
ENST00000373418 3.1178815129881e-12 1.36052020023704e-14 0.428270456361811 ENSG00000134686 PHC2
ENST00000373422 3.00794096085219e-11 1.49141054156197e-13 0.41140913233505 ENSG00000134686 PHC2
ENST00000257118 1.49918669227185e-09 9.5571430953275e-12 0.387737354713209 ENSG00000134686 PHC2
ENST00000419414 0.000352074106783014 9.23942455035482e-06 0.280209023410981 ENSG00000134686 PHC2
ENST00000467894 9.08524314840376e-12 4.25839738318781e-14 0.437818356781316 ENSG00000134686 PHC2
ENST00000373416 1.41725861446048e-08 1.09062793994598e-10 0.385763999743479 ENSG00000134686 PHC2
ENST00000486897 6.57435844561992e-12 2.93777899148422e-14 0.436633456910378 ENSG00000134686 PHC2
ENST00000493483 5.03095586927448e-12 2.23050555351507e-14 0.435991618559891 ENSG00000134686 PHC2
ENST00000473158 2.28295887354466e-05 3.65936217498785e-07 0.410079329628152 ENSG00000134686 PHC2
ENST00000583214 0.17019074643268 0.0440648313979954 0.260800109088426 ENSG00000266239 MIR3605
ENST00000432703 0.565699926870323 0.319033882941025 -0.154238205999975 ENSG00000233246 RP11-415J8.5
ENST00000459964 0.333993975486203 0.129716010959457 -0.285178754479353 ENSG00000134686 PHC2
ENST00000468406 0.309160397795818 0.114080719261123 -0.197400021230157 ENSG00000134686 PHC2
ENST00000484692 0.0711490762032672 0.011246475461941 -0.297666912703043 ENSG00000134686 PHC2
ENST00000361328 0.749441393946533 0.538377054636804 0.0648567728828712 ENSG00000121903 ZSCAN20
ENST00000373413 0.678012785396776 0.442991044686344 -0.0931134765467917 ENSG00000121903 ZSCAN20
ENST00000480917 0.572517651365235 0.325763443123937 -0.126202040543218 ENSG00000121903 ZSCAN20
ENST00000241312 0.374316916948752 0.15627989054087 -0.274728734120711 ENSG00000121904 CSMD2
ENST00000373381 0.374316916948752 0.15627989054087 -0.274728734120711 ENSG00000121904 CSMD2
ENST00000373380 0.255561555613329 0.084113732063963 -0.347553670369705 ENSG00000121904 CSMD2
ENST00000373388 0.224294059299631 0.0684071873218767 -0.367012598251899 ENSG00000121904 CSMD2
ENST00000426886 0.698312895994561 0.468692175333979 -0.0532842792677054 ENSG00000163866 SMIM12
ENST00000521580 0.909781257367526 0.80545789782744 -0.0186112546877868 ENSG00000163866 SMIM12
ENST00000446026 0.642295745519893 0.40139060957399 -0.0632805057109168 ENSG00000163866 SMIM12
ENST00000456842 0.673919632334083 0.437751298981698 -0.0585807299931466 ENSG00000163866 SMIM12
ENST00000423898 0.628895035386235 0.386510183043854 -0.0669885168216785 ENSG00000163866 SMIM12
ENST00000417239 0.404791155252719 0.177895271149188 -0.113904891285639 ENSG00000163866 SMIM12
ENST00000417456 0.207927041376325 0.0605989456953362 -0.228759881035773 ENSG00000241014 RP11-244H3.1
ENST00000487874 0.946039467287378 0.878028532386678 -0.0102374412528224 ENSG00000271741 RP11-244H3.4
ENST00000373337 0.111258036463074 0.0225561306227092 -0.298002768311567 ENSG00000243749 ZMYM6NB
ENST00000373340 0.933114525214621 0.85195221217141 0.0129096145507878 ENSG00000163867 ZMYM6
ENST00000493328 0.733165196334676 0.515979402167577 0.0472015517726493 ENSG00000163867 ZMYM6
ENST00000357182 0.794793113997988 0.604359239482384 0.0383932436580381 ENSG00000163867 ZMYM6
ENST00000466345 0.479406039627799 0.238950508912643 0.176985876988683 ENSG00000163867 ZMYM6
ENST00000472971 0.524170192500941 0.278769995365319 0.193050840997827 ENSG00000163867 ZMYM6
ENST00000415531 0.674443614488683 0.438425210705656 -0.0759023171334871 ENSG00000163867 ZMYM6
ENST00000317538 0.522315970054369 0.277036883806372 -0.110779956710512 ENSG00000163867 ZMYM6
ENST00000460607 0.557645627306136 0.311105510000026 -0.103296185930668 ENSG00000163867 ZMYM6
ENST00000373333 0.597942630919122 0.352422039090814 -0.105262843692379 ENSG00000163867 ZMYM6
ENST00000471566 0.962274905100713 0.913645753104062 -0.0159356078701496 ENSG00000163867 ZMYM6
ENST00000417119 0.949130307262078 0.885055400418798 -0.0111794719987606 ENSG00000197056 ZMYM1
ENST00000359858 0.46525654847591 0.226987428864868 0.0871111298270345 ENSG00000197056 ZMYM1
ENST00000466390 0.964745486044307 0.918775496507729 0.0115179947456854 ENSG00000197056 ZMYM1
ENST00000488455 0.55453624266306 0.308082694843859 0.0721782690688585 ENSG00000197056 ZMYM1
ENST00000475654 0.998150096583252 0.99561882529639 -0.000431163477676408 ENSG00000197056 ZMYM1
ENST00000373329 0.46525654847591 0.226987428864868 0.0871111298270345 ENSG00000197056 ZMYM1
ENST00000373330 0.472080933404794 0.232611992082199 0.0860598112615988 ENSG00000197056 ZMYM1
ENST00000476269 0.991552101268803 0.980738678952514 0.0045442527635475 ENSG00000197056 ZMYM1
ENST00000463393 0.578850105768998 0.33269644573279 0.153495165883904 ENSG00000197056 ZMYM1
ENST00000471991 0.228314656448487 0.0703681523897242 0.319535130897775 ENSG00000116560 SFPQ
ENST00000468598 0.000886608373663249 2.80663050383539e-05 0.343057099792179 ENSG00000116560 SFPQ
ENST00000460428 0.0121889434751361 0.000848232365660729 0.225091472346585 ENSG00000116560 SFPQ
ENST00000470472 0.0181585717655252 0.00147898156988415 0.206256173104094 ENSG00000116560 SFPQ
ENST00000466745 0.00507930692407759 0.000257228533357677 0.329041470249944 ENSG00000116560 SFPQ
ENST00000466213 0.00483864844421981 0.000240885187293458 0.33300357277799 ENSG00000116560 SFPQ
ENST00000490668 0.00134261776519531 4.70218543098878e-05 0.334448790916434 ENSG00000116560 SFPQ
ENST00000485365 0.00581373710162918 0.000305572906638343 0.303887527192662 ENSG00000116560 SFPQ
ENST00000485454 0.126903243029958 0.0276711325692099 0.355528274368849 ENSG00000116560 SFPQ
ENST00000357214 0.0415376770429044 0.00499447386944109 0.172234846571144 ENSG00000116560 SFPQ
ENST00000373297 0.967056954047217 0.923779654771919 -0.00536389423587393 ENSG00000146463 ZMYM4
ENST00000314607 0.967056954047217 0.923779654771919 -0.00536389423587393 ENSG00000146463 ZMYM4
ENST00000441447 0.166003858396019 0.0423200601969232 -0.194140571723356 ENSG00000146463 ZMYM4
ENST00000432683 0.304394555165953 0.111366004101554 0.161351927709439 ENSG00000227409 ZMYM4-AS1
ENST00000457946 0.330614721232109 0.127666246682682 0.0825797095669351 ENSG00000146463 ZMYM4
ENST00000482131 0.783857595840944 0.58887854539544 -0.0653658226923254 ENSG00000146463 ZMYM4
ENST00000470175 0.476672022428198 0.236779316492357 0.150250319551626 ENSG00000146463 ZMYM4
ENST00000492456 0.717463605927326 0.494203211393428 0.0990912956269678 ENSG00000146463 ZMYM4
ENST00000325722 0.389548554043029 0.167159609072148 -0.0703824495180966 ENSG00000142687 KIAA0319L
ENST00000373266 0.414193390859979 0.185123854665248 0.0806732285498865 ENSG00000142687 KIAA0319L
ENST00000426982 0.280976096217283 0.0980977713390322 -0.0869696804132307 ENSG00000142687 KIAA0319L
ENST00000461312 0.566465210192591 0.319802317083063 0.0751458349390778 ENSG00000142687 KIAA0319L
ENST00000485551 0.52074040364437 0.27560295687536 -0.0625815816660412 ENSG00000142687 KIAA0319L
ENST00000473423 0.531540016231681 0.285527000280527 0.1515833781341 ENSG00000142687 KIAA0319L
ENST00000473844 0.883522582820276 0.755979486347038 -0.0331693908818316 ENSG00000142687 KIAA0319L
ENST00000474856 0.66844686160756 0.431042640524858 -0.0932234769467258 ENSG00000142687 KIAA0319L
ENST00000492544 0.999280068887851 0.998507075804237 -0.000217900430086309 ENSG00000142687 KIAA0319L
ENST00000440579 0.0513083675149945 0.00678174085076421 -0.17768802086961 ENSG00000142687 KIAA0319L
ENST00000467109 0.50130213680745 0.258113150035522 0.176431873733972 ENSG00000142687 KIAA0319L
ENST00000431916 0.232714649826738 0.0726011653821563 -0.156159500255318 ENSG00000142687 KIAA0319L
ENST00000482929 0.100762603706517 0.0194546589763123 -0.170717618824752 ENSG00000142687 KIAA0319L
ENST00000478463 0.14884670650954 0.0356878055098472 -0.168142224051925 ENSG00000142687 KIAA0319L
ENST00000470388 0.148680078581684 0.0356289644508248 -0.168151809467336 ENSG00000142687 KIAA0319L
ENST00000492888 0.212030886547028 0.0624309560659785 -0.152621935229647 ENSG00000142687 KIAA0319L
ENST00000469892 0.121747866770717 0.0259518691828341 -0.188248848727809 ENSG00000142687 KIAA0319L
ENST00000494948 0.0355402481464703 0.0039625566338813 -0.237676699985641 ENSG00000142687 KIAA0319L
ENST00000476329 0.483284428727377 0.242519146014783 -0.116080887159777 ENSG00000142687 KIAA0319L
ENST00000473465 0.717511977119556 0.494280451414868 0.11337659597336 ENSG00000142687 KIAA0319L
ENST00000373253 0.201349700432487 0.0574904141960676 0.126648410628776 ENSG00000020129 NCDN
ENST00000356090 0.195471127310997 0.0548679787989653 0.128231997674796 ENSG00000020129 NCDN
ENST00000373243 0.195456782081501 0.0548519876748681 0.128236945357613 ENSG00000020129 NCDN
ENST00000459931 0.829109975566358 0.658858036899495 0.0389793364516523 ENSG00000020129 NCDN
ENST00000437806 0.884832077699907 0.758559043221021 -0.0281795068012362 ENSG00000020129 NCDN
ENST00000423723 0.152506849896212 0.0371241588086296 0.171983547524871 ENSG00000020129 NCDN
ENST00000444348 0.980138144708663 0.953053744924837 -0.00901019596159795 ENSG00000239636 RP4-728D4.2
ENST00000373235 0.976966517573431 0.946172769502928 -0.00728584611232547 ENSG00000116819 TFAP2E
ENST00000373237 0.29259653461105 0.104733977099682 -0.091783981677905 ENSG00000126067 PSMB2
ENST00000270815 0.63817947594422 0.396446432526794 -0.0468391531565139 ENSG00000142686 C1orf216
ENST00000503824 0.983550276734674 0.961575103309314 -0.00625537197416106 ENSG00000142686 C1orf216
ENST00000453178 0.726205616575356 0.506334014435628 -0.0713257926129066 ENSG00000142686 C1orf216
ENST00000251195 0.609852459783227 0.365273190763988 0.0638549591933208 ENSG00000092853 CLSPN
ENST00000466308 0.595212523039259 0.349476231335971 0.133368108731208 ENSG00000092853 CLSPN
ENST00000318121 0.734754254963241 0.518154187724678 0.0465145221547498 ENSG00000092853 CLSPN
ENST00000373220 0.734754254963241 0.518154187724678 0.0465145221547498 ENSG00000092853 CLSPN
ENST00000520551 0.734754254963241 0.518154187724678 0.0465145221547498 ENSG00000092853 CLSPN
ENST00000373226 0.542444234685457 0.296061514263986 0.126901011025509 ENSG00000232335 RP11-435D7.3
ENST00000517467 0.928569407076233 0.843657944614634 -0.0314137294490781 ENSG00000092853 CLSPN
ENST00000373210 0.0818556345392223 0.013981793604227 0.139462655463023 ENSG00000134698 AGO4
ENST00000488778 0.750069867436009 0.539423201828985 0.0803679762820445 ENSG00000134698 AGO4
ENST00000496257 0.0122916500851838 0.00085742199929615 0.388941942123324 ENSG00000134698 AGO4
ENST00000373206 0.387520242982411 0.165750427395004 0.106254572444693 ENSG00000092847 AGO1
ENST00000373204 0.0606677979642903 0.00870929438643252 0.177109448034924 ENSG00000092847 AGO1
ENST00000324350 0.755785110583734 0.547095760299164 -0.071650516046991 ENSG00000126070 AGO3
ENST00000373191 0.928052312642278 0.842482083229483 0.0161904600087719 ENSG00000126070 AGO3
ENST00000397828 0.859722410918723 0.712237352651715 -0.0436324057390517 ENSG00000126070 AGO3
ENST00000246314 0.640181124378721 0.398775934877088 -0.0754235311557688 ENSG00000126070 AGO3
ENST00000491443 0.725029123773703 0.504534036363483 -0.104062161501492 ENSG00000126070 AGO3
ENST00000466576 0.870274071835009 0.729688700742898 -0.0552845122392325 ENSG00000271554 RP4-665N4.8
ENST00000471099 0.895915614840845 0.779640705479649 -0.0542985387399254 ENSG00000126070 AGO3
ENST00000373178 0.731568548300391 0.51384126070601 0.0623597461954086 ENSG00000116863 ADPRHL2
ENST00000373166 0.965914572922911 0.921446392024691 -0.00563739175649018 ENSG00000054116 TRAPPC3
ENST00000462715 0.842853050260952 0.68273703667239 -0.0247603535709173 ENSG00000054116 TRAPPC3
ENST00000373163 0.962117033801254 0.91338648542316 -0.00619865652416708 ENSG00000054116 TRAPPC3
ENST00000373162 0.903685101052704 0.794299838760061 -0.0148247958187917 ENSG00000054116 TRAPPC3
ENST00000469757 0.940981385478861 0.867541143553289 0.010263643833077 ENSG00000054116 TRAPPC3
ENST00000373159 0.512846450476931 0.268353732053641 -0.0697338521845364 ENSG00000054116 TRAPPC3
ENST00000497251 0.393424999556704 0.169862030546221 -0.0966629900165662 ENSG00000054116 TRAPPC3
ENST00000429533 0.140348853599368 0.0324721259982691 -0.119687431838926 ENSG00000116871 MAP7D1
ENST00000316156 0.228991292825425 0.0707405156646945 -0.084773075466508 ENSG00000116871 MAP7D1
ENST00000527764 0.150630347977669 0.0363610322965902 -0.175449766049691 ENSG00000116871 MAP7D1
ENST00000373150 0.228941320778332 0.0706801581269836 -0.0845659078779827 ENSG00000116871 MAP7D1
ENST00000373151 0.228968407788292 0.0707102728704831 -0.0845651555401038 ENSG00000116871 MAP7D1
ENST00000530729 0.212905912200498 0.062890782071823 -0.128469819119895 ENSG00000116871 MAP7D1
ENST00000462118 0.660392741722745 0.42166846069144 -0.0610786047642715 ENSG00000116871 MAP7D1
ENST00000474796 0.396500918508746 0.172185174353061 -0.0878782565146547 ENSG00000116871 MAP7D1
ENST00000530975 0.763050914026169 0.557728315106552 0.0466606983777851 ENSG00000116871 MAP7D1
ENST00000487131 0.933367055757882 0.852544844859777 -0.0137275291558356 ENSG00000116871 MAP7D1
ENST00000373148 0.557645627306136 0.311114324554045 -0.0565720886789133 ENSG00000116871 MAP7D1
ENST00000532131 0.842559018519221 0.682096288106178 -0.0278325368377121 ENSG00000116871 MAP7D1
ENST00000487114 0.387174853869491 0.165538368503704 -0.0899571473704377 ENSG00000116871 MAP7D1
ENST00000354618 0.125807393018275 0.0273082480761379 0.119394443458213 ENSG00000054118 THRAP3
ENST00000469141 0.155472525716655 0.0382349161884437 0.114713843229292 ENSG00000054118 THRAP3
ENST00000478853 0.599763499562726 0.354555835454389 -0.0749674800277138 ENSG00000054118 THRAP3
ENST00000466743 0.801585222759248 0.614604759849383 0.0461022774190656 ENSG00000054118 THRAP3
ENST00000373139 0.159347504044646 0.0396815003670902 0.300551889348222 ENSG00000214193 SH3D21
ENST00000453908 0.142686341516228 0.0333722958348392 0.276615161058078 ENSG00000214193 SH3D21
ENST00000426732 0.142686341516228 0.0333722958348392 0.276615161058078 ENSG00000214193 SH3D21
ENST00000312808 0.127719180720802 0.0279652010499599 0.288702410151117 ENSG00000214193 SH3D21
ENST00000505871 0.134274127178339 0.0302006190558564 0.28764475935166 ENSG00000214193 SH3D21
ENST00000480549 0.752632147497121 0.542714983739528 0.0442067105452222 ENSG00000214193 SH3D21
ENST00000496636 0.185510815430348 0.0506235014325516 0.365202112109564 ENSG00000214193 SH3D21
ENST00000474766 0.804453328443515 0.618941206329187 -0.0437963084932891 ENSG00000214193 SH3D21
ENST00000270824 0.824459039115771 0.651095897542793 -0.0419263780573223 ENSG00000142694 EVA1B
ENST00000490466 0.703064910215294 0.475199114679332 -0.0694258941919151 ENSG00000142694 EVA1B
ENST00000373137 0.265270129400799 0.0892646569845845 0.255257852096047 ENSG00000116883 RP11-268J15.5
ENST00000359297 0.471263464136593 0.23203531979314 -0.0789289430098095 ENSG00000196182 STK40
ENST00000373129 0.380200224007121 0.160463422897034 -0.0955754408546236 ENSG00000196182 STK40
ENST00000373130 0.380200224007121 0.160463422897034 -0.0955754408546236 ENSG00000196182 STK40
ENST00000373132 0.380200224007121 0.160463422897034 -0.0955754408546236 ENSG00000196182 STK40
ENST00000460417 0.864023103977812 0.719455903436221 -0.0372691470232964 ENSG00000196182 STK40
ENST00000473733 0.526338888751075 0.280938250594324 -0.116899107058133 ENSG00000196182 STK40
ENST00000482458 0.428307975706752 0.196350114279662 -0.138680379166071 ENSG00000196182 STK40
ENST00000460017 0.405299236039631 0.178323866574247 -0.174193956402209 ENSG00000196182 STK40
ENST00000476041 0.68647463199289 0.453689766622593 -0.0641109320979927 ENSG00000181817 LSM10
ENST00000315732 0.705954870845488 0.478941810939047 -0.0612045783973299 ENSG00000181817 LSM10
ENST00000489912 0.998702126033897 0.997068989769035 -0.000340828849840842 ENSG00000181817 LSM10
ENST00000468441 0.747988721250324 0.536395986837952 -0.0974314698066177 ENSG00000116885 OSCP1
ENST00000495222 0.95986671998568 0.907765093494006 0.0168701215884888 ENSG00000116885 OSCP1
ENST00000235532 0.599285807827499 0.353953589667939 -0.105036233180299 ENSG00000116885 OSCP1
ENST00000356637 0.611434682173669 0.366898236987951 -0.102385503945204 ENSG00000116885 OSCP1
ENST00000433045 0.686975942018018 0.454233534334317 -0.0867903342131434 ENSG00000116885 OSCP1
ENST00000445843 0.589282594577054 0.343376727643234 -0.108929700361064 ENSG00000116885 OSCP1
ENST00000315643 0.555539349760077 0.309072292935412 -0.115157025468429 ENSG00000116885 OSCP1
ENST00000475160 0.840368574424896 0.67837871404385 0.0718944852384253 ENSG00000116885 OSCP1
ENST00000528112 0.868182270278146 0.726252688527284 -0.0464881453756065 ENSG00000116885 OSCP1
ENST00000354267 0.474467230610157 0.234695097620815 -0.178078851067022 ENSG00000116885 OSCP1
ENST00000524789 0.319751849056225 0.120588417475139 -0.252495040072666 ENSG00000116885 OSCP1
ENST00000373116 0.436791338337047 0.203364796008684 -0.0882915462417346 ENSG00000116898 MRPS15
ENST00000488606 0.338847406407295 0.132762520607572 -0.131715565536548 ENSG00000116898 MRPS15
ENST00000477040 0.353903365627055 0.142585717848239 -0.155790781452485 ENSG00000116898 MRPS15
ENST00000462067 0.428164834578916 0.196213354519768 -0.0896297205986782 ENSG00000116898 MRPS15
ENST00000424989 0.607626725136867 0.363029802936479 -0.144740395436671 ENSG00000233621 LINC01137
ENST00000373087 0.440120880134898 0.206103040987311 0.175524892721077 ENSG00000163874 ZC3H12A
ENST00000373075 0.881235024637131 0.751555305114344 0.0192438941137754 ENSG00000163875 MEAF6
ENST00000296214 0.831940821511411 0.663224634272802 0.0270683505924676 ENSG00000163875 MEAF6
ENST00000373074 0.843253443873568 0.68334094171938 0.0257532203205993 ENSG00000163875 MEAF6
ENST00000475828 0.808249222808307 0.625242849908741 0.0306184934009789 ENSG00000163875 MEAF6
ENST00000487788 0.824110589233311 0.650647759598876 0.028387468048144 ENSG00000163875 MEAF6
ENST00000373073 0.844981649386121 0.686673390987432 0.0267143023049293 ENSG00000163875 MEAF6
ENST00000487792 0.822223084163605 0.647633900496766 0.0317960388308026 ENSG00000163875 MEAF6
ENST00000448519 0.835536020710249 0.669334823883735 0.0315869865557946 ENSG00000163875 MEAF6
ENST00000485039 0.960923209371382 0.910328844073624 -0.00991355191765576 ENSG00000163875 MEAF6
ENST00000296215 0.819291374412889 0.642931123680103 0.0411564200600304 ENSG00000163877 SNIP1
ENST00000468040 0.908029346467522 0.801976791254193 -0.0298558898425511 ENSG00000163877 SNIP1
ENST00000493916 0.169304171546074 0.0437062520065729 -0.336675171803453 ENSG00000163877 SNIP1
ENST00000296218 0.128885705325025 0.0283479800650171 -0.315482907181727 ENSG00000163879 DNALI1
ENST00000466723 0.201714881126467 0.0576646893110103 -0.32106619593842 ENSG00000163879 DNALI1
ENST00000541606 0.257083930767397 0.0849025285125276 -0.271183200624365 ENSG00000163879 DNALI1
ENST00000497858 0.393201388997042 0.169678273538247 -0.223038671643465 ENSG00000163879 DNALI1
ENST00000490029 0.152194708698254 0.0369896160102362 -0.273261118721186 ENSG00000134697 GNL2
ENST00000373062 0.453470665707456 0.216976820808402 -0.0653258402017436 ENSG00000134697 GNL2
ENST00000462812 0.724346054628889 0.503500334583785 -0.0494064911443579 ENSG00000134697 GNL2
ENST00000479255 0.710064819658636 0.484418756553439 -0.080134197385271 ENSG00000134697 GNL2
ENST00000538069 0.916094642560518 0.818527591388829 -0.0212277852680468 ENSG00000134697 GNL2
ENST00000469191 0.889014687442152 0.766019616216388 -0.0342219858463342 ENSG00000134697 GNL2
ENST00000489146 0.941741183300688 0.869603083148597 -0.0209324830859991 ENSG00000134697 GNL2
ENST00000463351 0.397611979850139 0.172977118495602 -0.133984236268005 ENSG00000134697 GNL2
ENST00000488496 0.661312810466464 0.42285724730584 -0.084752413975069 ENSG00000134697 GNL2
ENST00000358011 0.111281815828275 0.0225658172116818 0.230043585252726 ENSG00000116922 C1orf109
ENST00000494120 0.0740830614502499 0.012028982423228 0.249413058392718 ENSG00000116922 C1orf109
ENST00000609516 0.303769007252299 0.110993469587348 0.231073714228121 ENSG00000116922 C1orf109
ENST00000464178 0.0815325212331789 0.0138887981603107 0.287218111759844 ENSG00000116922 C1orf109
ENST00000464085 0.103454207163981 0.0202640473759626 0.271870365385738 ENSG00000116922 C1orf109
ENST00000491981 0.0551094447426117 0.00752171662406699 0.308086929236024 ENSG00000116922 C1orf109
ENST00000461359 0.174063698488561 0.0456362728919818 0.257134290495672 ENSG00000116922 C1orf109
ENST00000477060 0.131238759407712 0.0291478467180016 0.277296331318683 ENSG00000116922 C1orf109
ENST00000486637 0.28349991152299 0.0995085577162345 0.219765887071333 ENSG00000116922 C1orf109
ENST00000491797 0.529251658116468 0.2835804017994 0.156613094454202 ENSG00000116922 C1orf109
ENST00000488137 0.495916591347355 0.253384914981989 0.162019963428653 ENSG00000116922 C1orf109
ENST00000472584 0.779521852653298 0.582567413505803 0.0804563504472187 ENSG00000116922 C1orf109
ENST00000373055 0.406143998345034 0.179057809632838 -0.104064165522912 ENSG00000134690 CDCA8
ENST00000327331 0.406143998345034 0.179057809632838 -0.104064165522912 ENSG00000134690 CDCA8
ENST00000373044 0.0587618020877767 0.00830439843942599 0.225826197588548 ENSG00000196449 YRDC
ENST00000373043 0.677033184789579 0.441831424200749 0.0753507771775854 ENSG00000197982 C1orf122
ENST00000419397 0.620666086844936 0.377349566594326 0.0969130554728615 ENSG00000197982 C1orf122
ENST00000468084 0.764369255415961 0.559874659794567 0.0587206119743583 ENSG00000197982 C1orf122
ENST00000373042 0.862715025966735 0.716965759662613 -0.0368094843709231 ENSG00000197982 C1orf122
ENST00000446260 0.88452196805766 0.757894424774887 -0.0313402499673425 ENSG00000197982 C1orf122
ENST00000373036 0.888167823195686 0.764699641783926 0.0188222521337131 ENSG00000188786 MTF1
ENST00000468190 0.935931551163461 0.85790929173238 -0.0271562047635457 ENSG00000188786 MTF1
ENST00000419993 0.6361593184043 0.394306960679435 -0.134024841703969 ENSG00000230955 RP11-109P14.10
ENST00000373027 0.755438216565477 0.546646469175608 -0.0389183957792206 ENSG00000204084 INPP5B
ENST00000373023 0.770234492669882 0.568881263265833 -0.0362997392880681 ENSG00000204084 INPP5B
ENST00000373026 0.834914526325443 0.66820978221683 -0.0279866491768221 ENSG00000204084 INPP5B
ENST00000373024 0.830204837167464 0.66047615766865 -0.0286383876978667 ENSG00000204084 INPP5B
ENST00000470364 0.112881508490983 0.0230817044558143 0.258200814617895 ENSG00000204084 INPP5B
ENST00000474758 0.0844224910031576 0.0146889449826403 0.280768848490094 ENSG00000204084 INPP5B
ENST00000458109 0.226956751433005 0.0696725596267624 0.174111650608064 ENSG00000204084 INPP5B
ENST00000467066 0.660345309061365 0.421571103050559 0.112268801536987 ENSG00000204084 INPP5B
ENST00000373021 0.911512089936594 0.808899671546997 -0.029459663646742 ENSG00000204084 INPP5B
ENST00000491406 0.70746649891849 0.480796879103496 0.101075026183863 ENSG00000204084 INPP5B
ENST00000373019 0.772492116480749 0.572260916930175 0.0272637966515491 ENSG00000183431 SF3A3
ENST00000448721 0.719713128797933 0.496866707876441 0.0331083456236702 ENSG00000183431 SF3A3
ENST00000487062 0.79045647844257 0.598370473637878 -0.0640846500189335 ENSG00000183431 SF3A3
ENST00000460925 0.627660251308554 0.385103051195389 0.0660985930799469 ENSG00000183431 SF3A3
ENST00000489537 0.813107137801988 0.633066538916378 0.0276698016630889 ENSG00000183431 SF3A3
ENST00000461869 0.643572068028315 0.402844296323487 0.0474428304151721 ENSG00000183431 SF3A3
ENST00000470585 0.714176998211703 0.489752801675978 0.0396236857671653 ENSG00000183431 SF3A3
ENST00000488934 0.385961668584 0.164663868804802 0.163861002570681 ENSG00000183431 SF3A3
ENST00000462258 0.805476229408991 0.620474846300013 0.0313377488046386 ENSG00000183431 SF3A3
ENST00000485803 0.932992777057481 0.851772514754939 0.0191283925273761 ENSG00000183386 FHL3
ENST00000373016 0.932661650916165 0.851201071410672 0.0191930588073688 ENSG00000183386 FHL3
ENST00000475084 0.88127656915303 0.751696899282828 0.033154481100015 ENSG00000183386 FHL3
ENST00000477194 0.879205554910981 0.747868135403468 0.0330193721030265 ENSG00000183386 FHL3
ENST00000483132 0.908258313506092 0.802558743956002 -0.0366997222699821 ENSG00000183386 FHL3
ENST00000483182 0.103787772029258 0.0203739828073869 0.185913087563155 ENSG00000183520 UTP11L
ENST00000486563 0.375103529484365 0.156846625830614 0.133238213451471 ENSG00000183520 UTP11L
ENST00000373014 0.0945171986289818 0.0175742955312286 0.165586042908542 ENSG00000183520 UTP11L
ENST00000537711 0.103332363581969 0.0202164747533504 0.160103095433143 ENSG00000183520 UTP11L
ENST00000488453 0.120895883636549 0.0256581968069524 0.168531758265612 ENSG00000183520 UTP11L
ENST00000373012 0.615257402199914 0.371080567418393 0.153289081033171 ENSG00000185668 POU3F1
ENST00000432922 0.79101230042696 0.599282345958555 -0.10423100155805 ENSG00000224592 RP5-884C9.2
ENST00000428151 0.941576816638199 0.868964550629597 0.0317797313992245 ENSG00000224592 RP5-884C9.2
ENST00000373001 0.104973576368739 0.0207340563576819 0.155313135915479 ENSG00000116954 RRAGC
ENST00000474456 0.100366553009591 0.0193264089656875 0.236988854109571 ENSG00000116954 RRAGC
ENST00000493015 0.259170658344362 0.0859448346744468 0.153648317088325 ENSG00000116954 RRAGC
ENST00000496778 0.336692622066911 0.131438345803078 0.184433311352336 ENSG00000116954 RRAGC
ENST00000433671 0.714427400670484 0.490243683573158 -0.0521658360283329 ENSG00000228436 RP5-864K19.4
ENST00000456813 0.494250424116074 0.251814100245478 -0.086824001995936 ENSG00000228436 RP5-864K19.4
ENST00000397572 0.461084933636575 0.223468237304358 -0.0929750638572877 ENSG00000214114 MYCBP
ENST00000494695 0.176691516435548 0.0468839092242886 -0.173456967811544 ENSG00000214114 MYCBP
ENST00000495043 0.281298546247335 0.0982570865401912 -0.141802675657639 ENSG00000214114 MYCBP
ENST00000489803 0.978869069162401 0.950516897278778 -0.00528780264724983 ENSG00000214114 MYCBP
ENST00000454994 0.978870310346486 0.950562635856382 -0.00528657738989871 ENSG00000131233 GJA9
ENST00000489575 0.978870310346486 0.950562635856382 -0.00528657738989871 ENSG00000214114 MYCBP
ENST00000465771 0.614508518156476 0.370309934211544 -0.0825061648471409 ENSG00000214114 MYCBP
ENST00000462027 0.941741183300688 0.869597284074248 -0.0150197211931778 ENSG00000214114 MYCBP
ENST00000357771 0.152121848215656 0.0369544728607632 0.371417582161111 ENSG00000131233 GJA9
ENST00000372990 0.852923891631616 0.699590767901453 -0.0587074924164601 ENSG00000158315 RHBDL2
ENST00000289248 0.92652823675159 0.839469989155107 -0.0309008655966013 ENSG00000158315 RHBDL2
ENST00000538156 0.92652823675159 0.839469989155107 -0.0309008655966013 ENSG00000158315 RHBDL2
ENST00000372985 0.896039082235316 0.779790244632735 -0.0426714727918327 ENSG00000158315 RHBDL2
ENST00000432648 9.65016996088734e-13 3.98310543617579e-15 0.452042188285692 ENSG00000174574 AKIRIN1
ENST00000446189 1.80634997942113e-11 8.65620032987434e-14 0.455820897310233 ENSG00000174574 AKIRIN1
ENST00000372984 5.2480572462146e-12 2.33134806617727e-14 0.458209452468385 ENSG00000174574 AKIRIN1
ENST00000531822 5.32571708583258e-08 4.5686926336424e-10 0.439409618765046 ENSG00000174574 AKIRIN1
ENST00000372967 0.0771622527508798 0.0127968354984079 -0.208693880576465 ENSG00000168653 NDUFS5
ENST00000372969 0.0771622527508798 0.0127968354984079 -0.208693880576465 ENSG00000168653 NDUFS5
ENST00000545844 0.65108868587268 0.411262063559764 0.0458863200925081 ENSG00000127603 MACF1
ENST00000567887 0.650679256713626 0.410810723655592 0.0459302843825707 ENSG00000127603 MACF1
ENST00000372915 0.651502001391162 0.411735819514138 0.0458338433429016 ENSG00000127603 MACF1
ENST00000539005 0.65108868587268 0.411262063559764 0.0458863200925081 ENSG00000127603 MACF1
ENST00000317713 0.65108868587268 0.411262063559764 0.0458863200925081 ENSG00000127603 MACF1
ENST00000361689 0.651502001391162 0.411735819514138 0.0458338433429016 ENSG00000127603 MACF1
ENST00000524432 0.173394632156981 0.045391471367683 -0.167338245814518 ENSG00000127603 MACF1
ENST00000467673 0.0184767009711575 0.00151696559946717 -0.407005381513214 ENSG00000127603 MACF1
ENST00000564288 0.326142963757988 0.124541321283188 0.0910442126682873 ENSG00000127603 MACF1
ENST00000494012 0.0392885952994914 0.00460688884938026 -0.414256322407443 ENSG00000127603 MACF1
ENST00000536367 0.0571649399594589 0.00795375243491716 -0.312031004001908 ENSG00000127603 MACF1
ENST00000480624 0.0295142847502571 0.00300904866302707 -0.408046531038502 ENSG00000127603 MACF1
ENST00000469366 0.0843101006260505 0.0146620171496678 -0.356369806569825 ENSG00000127603 MACF1
ENST00000496804 0.245971836808671 0.0791140757261136 0.124073220526801 ENSG00000127603 MACF1
ENST00000530262 0.146106236215536 0.0346615021843494 0.13755749589847 ENSG00000127603 MACF1
ENST00000485063 0.270988983349342 0.0923573489314614 0.207499436461927 ENSG00000127603 MACF1
ENST00000472385 0.63080645676655 0.388501315584027 0.0880853778803567 ENSG00000127603 MACF1
ENST00000484393 0.441246427990608 0.207044779170137 0.13827292939019 ENSG00000127603 MACF1
ENST00000476350 0.142790913803611 0.0334104951538605 0.144564457901641 ENSG00000127603 MACF1
ENST00000372925 0.30043154444007 0.109017597552229 0.099173809954834 ENSG00000127603 MACF1
ENST00000528611 0.928250821904648 0.842876913295056 0.0331781092266513 ENSG00000127603 MACF1
ENST00000289893 0.301768377164762 0.109795609013111 0.0997047022892874 ENSG00000127603 MACF1
ENST00000530275 0.380577271280586 0.160760658381433 0.112816389751618 ENSG00000255103 KIAA0754
ENST00000482035 0.923875464041028 0.833778317654901 0.0168397803284604 ENSG00000127603 MACF1
ENST00000473843 0.896941643716513 0.781825449612195 0.0292538776884127 ENSG00000127603 MACF1
ENST00000469490 0.452197462695759 0.215929051193609 0.0985262601129897 ENSG00000127603 MACF1
ENST00000487656 0.630677698403683 0.388394363400029 0.101487978521328 ENSG00000127603 MACF1
ENST00000360115 0.736799673592189 0.521160558433632 0.0498534417313851 ENSG00000127603 MACF1
ENST00000497964 0.452178714034748 0.215882390895944 0.111277255920229 ENSG00000127603 MACF1
ENST00000446276 0.713731245921467 0.489110776248364 0.0542261932790901 ENSG00000127603 MACF1
ENST00000442046 0.757165668337568 0.549091859118474 0.0471323911311477 ENSG00000127603 MACF1
ENST00000422234 0.779469248517737 0.582441160395644 0.0524961782396866 ENSG00000127603 MACF1
ENST00000462496 0.814045113223546 0.634564378321659 0.0454741877093496 ENSG00000127603 MACF1
ENST00000462103 0.534177022553247 0.288270929580658 -0.128232274884662 ENSG00000127603 MACF1
ENST00000496360 0.960964242940759 0.910418137206085 -0.0106055594974347 ENSG00000127603 MACF1
ENST00000497807 0.912204687314331 0.810373032581635 -0.0213271171997319 ENSG00000127603 MACF1
ENST00000331593 0.371588196875714 0.15446799978034 0.241183393647718 ENSG00000183682 BMP8A
ENST00000458207 0.197821668354787 0.055918721783643 0.261852766606929 ENSG00000182109 RP11-69E11.4
ENST00000450157 0.230986133397199 0.0717227547957477 0.237094400571852 ENSG00000182109 RP11-69E11.4
ENST00000431553 0.279022735745968 0.0968911970309333 0.217896954789704 ENSG00000182109 RP11-69E11.4
ENST00000417869 0.345830420804778 0.13740046246702 0.188164075381313 ENSG00000182109 RP11-69E11.4
ENST00000440190 0.411267277064324 0.182855786236356 0.165268394815093 ENSG00000182109 RP11-69E11.4
ENST00000427240 0.322951466655218 0.122518503588853 0.162026117391284 ENSG00000243970 PPIEL
ENST00000482028 0.448437045062496 0.21284690293266 0.119158113760238 ENSG00000090621 PABPC4
ENST00000372856 0.101052806441398 0.0195495713952433 0.105032777655922 ENSG00000090621 PABPC4
ENST00000372857 0.10100527796025 0.0195271276738682 0.104930654420565 ENSG00000090621 PABPC4
ENST00000372858 0.188815512418597 0.0519777214021025 0.0890807258829947 ENSG00000090621 PABPC4
ENST00000372862 0.183893486360512 0.049921642171971 0.0878591303125308 ENSG00000090621 PABPC4
ENST00000468476 0.207176574696993 0.0602298563753359 0.116164058622493 ENSG00000090621 PABPC4
ENST00000437136 0.189279769370661 0.052194904003624 0.121474207982693 ENSG00000090621 PABPC4
ENST00000492468 0.331199860050043 0.128060583348933 0.098428645903578 ENSG00000090621 PABPC4
ENST00000530186 0.480848234924009 0.2401865421459 0.114335289779402 ENSG00000090621 PABPC4
ENST00000421687 0.0612112212933215 0.00883201566472655 0.124519287498731 ENSG00000090621 PABPC4
ENST00000484555 0.45941518656298 0.222109794895846 0.105496271903359 ENSG00000090621 PABPC4
ENST00000525045 0.12150689551592 0.0258696898703695 0.148457882759541 ENSG00000090621 PABPC4
ENST00000527718 0.0333911117626805 0.00360672478241117 0.149897501812563 ENSG00000090621 PABPC4
ENST00000477556 0.156977543598779 0.0388315399704626 0.166925344404612 ENSG00000090621 PABPC4
ENST00000461578 0.471064299345117 0.231859780096535 0.107815729837045 ENSG00000090621 PABPC4
ENST00000483770 0.34223127969956 0.134875425766252 0.123432012114098 ENSG00000090621 PABPC4
ENST00000525669 0.0724003977092071 0.0115726729224045 0.142291405290985 ENSG00000090621 PABPC4
ENST00000470443 0.0922722720858634 0.0169641226735446 0.113651228282672 ENSG00000090621 PABPC4
ENST00000415255 0.139825268179689 0.0322605034817273 0.105761819257238 ENSG00000228060 RP11-69E11.8
ENST00000513632 0.188032611709259 0.0516668333271684 0.132910308871379 ENSG00000090621 PABPC4
ENST00000525751 0.169480002256566 0.0437916584904641 0.123538246545363 ENSG00000090621 PABPC4
ENST00000474378 0.104530816917761 0.0206023202429883 0.133027086887108 ENSG00000090621 PABPC4
ENST00000529216 0.150657154100934 0.0363735155224755 0.127009435691558 ENSG00000090621 PABPC4
ENST00000492519 0.764405219945864 0.55994152974476 0.0380588535643327 ENSG00000090621 PABPC4
ENST00000451091 0.425853137890244 0.194323540215895 0.0803194020894663 ENSG00000090621 PABPC4
ENST00000531243 0.51437267794029 0.269685213042586 0.0848096709534953 ENSG00000090621 PABPC4
ENST00000470018 0.762803928486956 0.55733948351074 0.0566780970307847 ENSG00000084072 PPIE
ENST00000485507 0.730441420492336 0.512308636531746 0.0713576536224981 ENSG00000084072 PPIE
ENST00000324379 0.96796647243899 0.925715558935143 -0.00793012145447014 ENSG00000084072 PPIE
ENST00000356511 0.986261479994578 0.96788441585246 0.00334357304010954 ENSG00000084072 PPIE
ENST00000456578 0.848256881406041 0.692063218724661 0.0433674266559939 ENSG00000084072 PPIE
ENST00000495526 0.959386833133025 0.906481762076614 -0.0100168633973934 ENSG00000084072 PPIE
ENST00000482751 0.959386833133025 0.906481762076614 -0.0100168633973934 ENSG00000084072 PPIE
ENST00000372830 0.986261479994578 0.96788441585246 0.00334357304010954 ENSG00000084072 PPIE
ENST00000497370 0.968714394374525 0.927370233444653 -0.00787444863959568 ENSG00000084072 PPIE
ENST00000372835 0.955669645082498 0.898666255207917 -0.0109929087053313 ENSG00000084072 PPIE
ENST00000470213 0.949995091301756 0.886702585319567 -0.0122091110671669 ENSG00000084072 PPIE
ENST00000474804 0.941135012149029 0.8679434417115 0.0143712874980531 ENSG00000084072 PPIE
ENST00000475350 0.959386833133025 0.906481762076614 -0.0100168633973934 ENSG00000084072 PPIE
ENST00000480169 0.756353154882179 0.547956712190319 0.0579215707850836 ENSG00000084072 PPIE
ENST00000441669 0.528204365557927 0.282469588311219 -0.0843856706894483 ENSG00000043514 TRIT1
ENST00000462797 0.528204365557927 0.282469588311219 -0.0843856706894483 ENSG00000043514 TRIT1
ENST00000316891 0.528204365557927 0.282469588311219 -0.0843856706894483 ENSG00000043514 TRIT1
ENST00000372818 0.528204365557927 0.282469588311219 -0.0843856706894483 ENSG00000043514 TRIT1
ENST00000495175 0.507165926699824 0.263182549273936 -0.0889285286593746 ENSG00000043514 TRIT1
ENST00000491865 0.509335890615637 0.265226125787066 -0.0887956349186176 ENSG00000043514 TRIT1
ENST00000537223 0.418482111086082 0.188606965355827 -0.105843873003036 ENSG00000043514 TRIT1
ENST00000537440 0.418482111086082 0.188606965355827 -0.105843873003036 ENSG00000043514 TRIT1
ENST00000541099 0.418482111086082 0.188606965355827 -0.105843873003036 ENSG00000043514 TRIT1
ENST00000545233 0.418482111086082 0.188606965355827 -0.105843873003036 ENSG00000043514 TRIT1
ENST00000465417 0.51775070007295 0.272908564980081 -0.139246691772558 ENSG00000043514 TRIT1
ENST00000492612 0.537989848353501 0.291861433362376 -0.088693405297651 ENSG00000043514 TRIT1
ENST00000467774 0.984981819537582 0.964869602768571 -0.00772713874052299 ENSG00000043514 TRIT1
ENST00000489945 0.696867681118318 0.466896166536157 -0.063000853357371 ENSG00000043514 TRIT1
ENST00000486825 0.588281710019357 0.342325373718054 -0.0819470944550525 ENSG00000043514 TRIT1
ENST00000469476 0.942093170038136 0.870320919612949 0.0187937716727763 ENSG00000043514 TRIT1
ENST00000544981 0.606050713598544 0.36137536207279 -0.0909889932674426 ENSG00000043514 TRIT1
ENST00000462243 0.801640107372975 0.614702564147195 0.0756550955160199 ENSG00000043514 TRIT1
ENST00000372811 0.900823726944019 0.789279290989953 0.0371391180677235 ENSG00000168389 MFSD2A
ENST00000420632 0.84442564008663 0.68531539710314 0.0555888747688387 ENSG00000168389 MFSD2A
ENST00000434861 0.729602473424535 0.511235333767955 0.10160283746685 ENSG00000168389 MFSD2A
ENST00000372809 0.900823726944019 0.789279290989953 0.0371391180677235 ENSG00000168389 MFSD2A
ENST00000483824 0.900823726944019 0.789279290989953 0.0371391180677235 ENSG00000168389 MFSD2A
ENST00000469745 0.532537744151353 0.286775452079791 0.15941813159092 ENSG00000168389 MFSD2A
ENST00000480630 0.918009555048544 0.822439586504511 0.0356191145139171 ENSG00000168389 MFSD2A
ENST00000372797 0.682188205172156 0.448070972764467 0.0277661102733671 ENSG00000131236 CAP1
ENST00000372802 0.681085754575395 0.446814134719198 0.0277963466971492 ENSG00000131236 CAP1
ENST00000449311 0.820750713616041 0.645382579852809 0.0208375829625252 ENSG00000131236 CAP1
ENST00000421589 0.833433642252377 0.665595870732196 0.0194640364702121 ENSG00000131236 CAP1
ENST00000414893 0.725007148388806 0.504490348640133 0.0276158294287547 ENSG00000131236 CAP1
ENST00000414281 0.831478849708865 0.662500797897819 0.0196612396467352 ENSG00000131236 CAP1
ENST00000420216 0.824856860673077 0.651814002140025 0.0204211891637518 ENSG00000131236 CAP1
ENST00000372792 0.634603093585379 0.392692081264414 0.0303401929240802 ENSG00000131236 CAP1
ENST00000372798 0.710141566311358 0.484545634161832 0.0253904117127689 ENSG00000131236 CAP1
ENST00000340450 0.679411184101852 0.444725617752844 0.0280167028270541 ENSG00000131236 CAP1
ENST00000372805 0.634178988517007 0.392059094680585 0.0314783532091376 ENSG00000131236 CAP1
ENST00000435719 0.738677166615022 0.523554418945301 0.0277818622203031 ENSG00000131236 CAP1
ENST00000427843 0.757892126957746 0.550344141755448 0.0265817869550691 ENSG00000131236 CAP1
ENST00000417287 0.828367119970259 0.657550583255479 0.0199672683610318 ENSG00000131236 CAP1
ENST00000424977 0.829622822139736 0.659589314823961 0.0198467226260262 ENSG00000131236 CAP1
ENST00000446031 0.884406642121816 0.757501578149302 0.0201050278619333 ENSG00000131236 CAP1
ENST00000479759 0.608155401568605 0.363661882993473 0.0381130034863936 ENSG00000131236 CAP1
ENST00000461993 0.777260202275154 0.579136132842625 0.0237088303185742 ENSG00000131236 CAP1
ENST00000494114 0.692795820683007 0.461998100952382 0.0402269153838211 ENSG00000131236 CAP1
ENST00000433473 0.838547981582474 0.675045227985879 -0.0223453930158717 ENSG00000131238 PPT1
ENST00000529905 0.863782689510114 0.718785334712893 -0.0195336853200822 ENSG00000131238 PPT1
ENST00000530704 0.548919809742288 0.302772556529653 -0.0640976491401106 ENSG00000131238 PPT1
ENST00000372775 0.952946119611497 0.892822300520409 0.0111463946210234 ENSG00000131238 PPT1
ENST00000449045 0.451607578359882 0.215408729650501 -0.0808519396363186 ENSG00000131238 PPT1
ENST00000439754 0.73864598718791 0.52346298323375 -0.0438355609363515 ENSG00000131238 PPT1
ENST00000530076 0.934157547245922 0.854085733349682 0.0138993266558155 ENSG00000131238 PPT1
ENST00000527311 0.505047480503759 0.261364219454316 -0.0754197864638119 ENSG00000131238 PPT1
ENST00000372779 0.43851277488968 0.20476063583479 -0.0908330974107408 ENSG00000131238 PPT1
ENST00000526547 0.171228331040825 0.0445039434672326 -0.165514310074579 ENSG00000131238 PPT1
ENST00000372771 0.835408565678724 0.66898615731999 0.025439302901489 ENSG00000117000 RLF
ENST00000567508 0.974211056045895 0.93971827361181 -0.0133567691200426 ENSG00000259943 RP1-39G22.7
ENST00000372759 0.179542214934709 0.0481516347324787 0.0982274583237408 ENSG00000084073 ZMPSTE24
ENST00000479131 0.299396074950604 0.10839575265712 0.132649700172429 ENSG00000084073 ZMPSTE24
ENST00000472583 0.376956451851304 0.158189525319332 0.109517767978714 ENSG00000084073 ZMPSTE24
ENST00000474142 0.340718529874822 0.133989543151234 0.135720573089668 ENSG00000084073 ZMPSTE24
ENST00000435168 0.867441538625416 0.725075435258183 0.0322465643067746 ENSG00000084070 SMAP2
ENST00000372718 0.965305584570002 0.919958396380898 0.00736715618196859 ENSG00000084070 SMAP2
ENST00000372708 0.875985345725585 0.741661979079226 -0.0255704133337959 ENSG00000084070 SMAP2
ENST00000539317 0.833749081709365 0.666197268087198 0.0344168368691121 ENSG00000084070 SMAP2
ENST00000487871 0.912554561963978 0.811040797084928 0.0391294970898667 ENSG00000084070 SMAP2
ENST00000469416 0.913619504221971 0.813313502075088 0.0382993637264695 ENSG00000187801 ZFP69B
ENST00000361584 0.913619504221971 0.813313502075088 0.0382993637264695 ENSG00000187801 ZFP69B
ENST00000484445 0.913619504221971 0.813313502075088 0.0382993637264695 ENSG00000187801 ZFP69B
ENST00000411995 0.913619504221971 0.813313502075088 0.0382993637264695 ENSG00000187801 ZFP69B
ENST00000372706 0.849669219390409 0.694413624689966 -0.0453895267427417 ENSG00000187815 ZFP69
ENST00000372705 0.749855112406709 0.539006516897656 -0.0718616614396034 ENSG00000187815 ZFP69
ENST00000450713 0.241569274551678 0.0769376826198458 -0.203695503920996 ENSG00000238287 RP11-656D10.3
ENST00000358527 0.94856160310585 0.883693788900211 -0.0175429522094738 ENSG00000164002 EXO5
ENST00000372703 0.94856160310585 0.883693788900211 -0.0175429522094738 ENSG00000164002 EXO5
ENST00000420209 0.770097687279172 0.56866390962245 -0.0763803902734403 ENSG00000164002 EXO5
ENST00000296380 0.984778008887938 0.964617042960242 -0.00526227097679295 ENSG00000164002 EXO5
ENST00000432259 0.574171440336313 0.327406508516902 -0.145521486874754 ENSG00000164002 EXO5
ENST00000418186 0.787121971910563 0.593684966299942 -0.0715539931245404 ENSG00000164002 EXO5
ENST00000415550 0.458074487598658 0.220959702771454 -0.17802129398983 ENSG00000164002 EXO5
ENST00000443729 0.770418383039407 0.569151976078505 -0.07357225374185 ENSG00000164002 EXO5
ENST00000419161 0.770418383039407 0.569151976078505 -0.07357225374185 ENSG00000164002 EXO5
ENST00000471429 0.538611338017711 0.292487050054794 -0.175553891571104 ENSG00000164002 EXO5
ENST00000453437 0.46415401922951 0.226100298554325 -0.193124595441866 ENSG00000227278 RP11-656D10.5
ENST00000372699 0.98192672048708 0.957549212206176 0.00684562350735666 ENSG00000117010 ZNF684
ENST00000465152 0.924698246032292 0.835822740613719 -0.0274772652188488 ENSG00000117010 ZNF684
ENST00000372696 0.871263962918445 0.732042097183923 -0.0482620421132713 ENSG00000117010 ZNF684
ENST00000372697 0.871263962918445 0.732042097183923 -0.0482620421132713 ENSG00000117010 ZNF684
ENST00000493756 0.901035597124344 0.789685546330227 0.0342673906711359 ENSG00000117010 ZNF684
ENST00000372684 0.779364999496209 0.582296255440985 -0.097492860173717 ENSG00000117016 RIMS3
ENST00000606277 0.962893085554223 0.914665199291562 -0.0153694963395114 ENSG00000272145 NFYC-AS1
ENST00000467203 0.387088096487213 0.165477580209644 -0.118187574964896 ENSG00000066136 NFYC
ENST00000424419 0.492843222425989 0.250383206384109 -0.0853509032125443 ENSG00000066136 NFYC
ENST00000427410 0.497968655471168 0.255216687114313 -0.0743045383230682 ENSG00000066136 NFYC
ENST00000447388 0.507378187242849 0.26338513665064 -0.0721260361180995 ENSG00000066136 NFYC
ENST00000425457 0.490551911011613 0.248448209785839 -0.0757339181515109 ENSG00000066136 NFYC
ENST00000453631 0.388202053490136 0.166161518711422 -0.121923140436033 ENSG00000066136 NFYC
ENST00000456393 0.514558574677299 0.269876084416251 -0.0712976916375906 ENSG00000066136 NFYC
ENST00000372654 0.535255744880421 0.289343748688496 -0.0703736095123481 ENSG00000066136 NFYC
ENST00000534399 0.255158863649784 0.0838901922358519 -0.164297153163444 ENSG00000066136 NFYC
ENST00000372653 0.467126342521504 0.228606510599764 -0.0795971826129277 ENSG00000066136 NFYC
ENST00000372669 0.458880219549406 0.221629510436946 -0.0936633871753568 ENSG00000066136 NFYC
ENST00000372652 0.829445941696486 0.659277333081723 -0.0296545689716506 ENSG00000066136 NFYC
ENST00000372651 0.729000052054163 0.510411596937332 -0.045561222103822 ENSG00000066136 NFYC
ENST00000531464 0.928133862390247 0.842588110262722 -0.0233917274646507 ENSG00000066136 NFYC
ENST00000440226 0.708097577684952 0.481676673223068 0.0492867366838669 ENSG00000066136 NFYC
ENST00000525290 0.79760427707376 0.608579979815433 0.0594692245082346 ENSG00000066136 NFYC
ENST00000530965 0.702864429087355 0.474995111226443 0.0850731736332972 ENSG00000066136 NFYC
ENST00000416859 0.371269665659107 0.154290527038809 0.133887980127913 ENSG00000066136 NFYC
ENST00000308733 0.588739483633189 0.342758520598372 0.0690180308165036 ENSG00000066136 NFYC
ENST00000414185 0.598173176222553 0.352721048015941 0.0774063049411635 ENSG00000066136 NFYC
ENST00000525349 0.453684121561386 0.217187561110196 0.140605425230582 ENSG00000066136 NFYC
ENST00000483091 0.930714856666526 0.847857932088027 0.0333124960292942 ENSG00000066136 NFYC
ENST00000488635 0.987683231918689 0.971269865599195 0.00487023131692922 ENSG00000066136 NFYC
ENST00000496608 0.957729467255717 0.903245764578874 -0.0139954575062788 ENSG00000066136 NFYC
ENST00000372621 0.328397538911298 0.126207118535033 0.0834357329368134 ENSG00000171793 CTPS1
ENST00000541520 0.5369446812357 0.290914097462465 0.0590990746037072 ENSG00000171793 CTPS1
ENST00000470271 0.324883635585855 0.123677664360623 0.147611455430628 ENSG00000171793 CTPS1
ENST00000475060 0.300215344078051 0.108899765534534 0.166415504460315 ENSG00000171793 CTPS1
ENST00000479480 0.49152605271423 0.249199474952673 0.108012200702334 ENSG00000171793 CTPS1
ENST00000543104 0.708767246047782 0.482566647807566 0.060035337584733 ENSG00000171793 CTPS1
ENST00000372616 0.474415091591999 0.234641626210938 0.0717966072144234 ENSG00000171793 CTPS1
ENST00000480420 0.988145893384314 0.972870159025386 -0.00344556522416993 ENSG00000171793 CTPS1
ENST00000463285 0.669390666411698 0.432196147644102 0.0772511784779868 ENSG00000171793 CTPS1
ENST00000486889 0.684293112087726 0.45085973092781 0.0822695861692608 ENSG00000171793 CTPS1
ENST00000497210 0.509338437612618 0.265235443869834 0.152276740478266 ENSG00000171793 CTPS1
ENST00000464283 0.690860943670771 0.45972414297207 0.0683551285713318 ENSG00000171793 CTPS1
ENST00000463423 0.603994694789661 0.358944913824494 0.0854737757816853 ENSG00000171793 CTPS1
ENST00000498694 0.591087051634714 0.345064663786432 0.0778396982774882 ENSG00000171793 CTPS1
ENST00000302946 0.608305900695419 0.363850497202279 -0.163607909329439 ENSG00000171790 SLFNL1
ENST00000372613 0.609429669665822 0.364911702776685 -0.163428064373453 ENSG00000171790 SLFNL1
ENST00000397197 0.609429669665822 0.364911702776685 -0.163428064373453 ENSG00000171790 SLFNL1
ENST00000439569 0.609429669665822 0.364911702776685 -0.163428064373453 ENSG00000171790 SLFNL1
ENST00000372611 0.609862393793637 0.365298550248556 -0.163551908043467 ENSG00000171790 SLFNL1
ENST00000359345 0.620957998431933 0.377613923037515 -0.149848391775695 ENSG00000171790 SLFNL1
ENST00000456518 0.441302629808958 0.207115667367818 -0.105814130981098 ENSG00000010803 SCMH1
ENST00000397174 0.358616441679892 0.145604139628328 -0.120244321765482 ENSG00000010803 SCMH1
ENST00000402904 0.358616441679892 0.145604139628328 -0.120244321765482 ENSG00000010803 SCMH1
ENST00000361191 0.358955537510945 0.145889102599103 -0.120166506642416 ENSG00000010803 SCMH1
ENST00000361705 0.358955537510945 0.145889102599103 -0.120166506642416 ENSG00000010803 SCMH1
ENST00000397171 0.358955537510945 0.145889102599103 -0.120166506642416 ENSG00000010803 SCMH1
ENST00000372597 0.349217294272414 0.139558426946018 -0.139864808999484 ENSG00000010803 SCMH1
ENST00000372596 0.349217294272414 0.139558426946018 -0.139864808999484 ENSG00000010803 SCMH1
ENST00000337495 0.349217294272414 0.139558426946018 -0.139864808999484 ENSG00000010803 SCMH1
ENST00000326197 0.39889470422388 0.173849094170032 -0.112527249921248 ENSG00000010803 SCMH1
ENST00000372595 0.36142228350929 0.147641665102232 -0.120793161950995 ENSG00000010803 SCMH1
ENST00000472037 0.6450550918138 0.404508291627471 0.0833752076942275 ENSG00000010803 SCMH1
ENST00000460215 0.531490371484303 0.285486389475085 0.100459967798123 ENSG00000010803 SCMH1
ENST00000498793 0.648652311704742 0.408481855224782 0.0751547172257295 ENSG00000010803 SCMH1
ENST00000489421 0.821258666076394 0.646162627095951 0.0500823291208736 ENSG00000010803 SCMH1
ENST00000482530 0.932391651517189 0.850832352053882 0.020741448254208 ENSG00000010803 SCMH1
ENST00000488592 0.280121843369084 0.0975368465133989 -0.217917017894453 ENSG00000010803 SCMH1
ENST00000372583 1.60680447451852e-05 2.47297964684762e-07 0.654870729402514 ENSG00000127124 HIVEP3
ENST00000372584 1.59971361388587e-05 2.45786963368237e-07 0.654422186476252 ENSG00000127124 HIVEP3
ENST00000247584 0.00444772033974859 0.000214694733727535 0.461209971454027 ENSG00000127124 HIVEP3
ENST00000460604 0.00369578118079775 0.00016938121786158 0.531344668438948 ENSG00000127124 HIVEP3
ENST00000429157 0.00346526296446838 0.000155028510569894 0.468919783091392 ENSG00000127124 HIVEP3
ENST00000491442 3.93510342304768e-05 6.88248710119506e-07 0.682888927789456 ENSG00000127124 HIVEP3
ENST00000489103 0.000849791926623705 2.67225024541021e-05 0.648817757862006 ENSG00000127124 HIVEP3
ENST00000479350 7.83667409720566e-05 1.5240927980574e-06 0.667843181058999 ENSG00000127124 HIVEP3
ENST00000372571 0.00389300343715708 0.000180871210367851 0.263761531547855 ENSG00000198815 FOXJ3
ENST00000372572 0.837333917032482 0.672612823505885 0.0217526580336815 ENSG00000198815 FOXJ3
ENST00000372573 0.855062218688192 0.703595336051082 0.0195787776544239 ENSG00000198815 FOXJ3
ENST00000361346 0.851922191899428 0.697778323484483 0.0200011520011281 ENSG00000198815 FOXJ3
ENST00000361776 0.851922191899428 0.697778323484483 0.0200011520011281 ENSG00000198815 FOXJ3
ENST00000545068 0.75946135805178 0.552502086694871 0.0307922368477443 ENSG00000198815 FOXJ3
ENST00000445886 0.106524328109343 0.0211651742591676 -0.190059114040389 ENSG00000198815 FOXJ3
ENST00000422278 0.595608022624199 0.349921991972229 -0.126415484171513 ENSG00000198815 FOXJ3
ENST00000454417 0.945688082103163 0.877197953154028 0.0217920734257931 ENSG00000198815 FOXJ3
ENST00000372562 0.562352647299616 0.31596175258562 -0.0740605197783362 ENSG00000127125 PPCS
ENST00000455780 0.465756534635795 0.22745520032592 -0.0870957998649062 ENSG00000127125 PPCS
ENST00000372560 0.714547313378422 0.490444830808206 -0.0718109861400789 ENSG00000127125 PPCS
ENST00000472013 0.465756534635795 0.22745520032592 -0.0870957998649062 ENSG00000127125 PPCS
ENST00000372561 0.465756534635795 0.22745520032592 -0.0870957998649062 ENSG00000127125 PPCS
ENST00000372556 0.465756534635795 0.22745520032592 -0.0870957998649062 ENSG00000127125 PPCS
ENST00000471420 0.217251202992053 0.0651003189447658 -0.139336702458264 ENSG00000127125 PPCS
ENST00000482168 0.304043122698629 0.111175794627543 -0.149264407339224 ENSG00000127125 PPCS
ENST00000469615 0.387779421512278 0.165891802542977 -0.134351889367563 ENSG00000127125 PPCS
ENST00000475614 0.449926301315122 0.214031226140014 -0.212929916909948 ENSG00000186409 CCDC30
ENST00000428554 0.329862247564297 0.127205590095212 -0.198225612913414 ENSG00000186409 CCDC30
ENST00000477155 0.330714308379258 0.12773232101806 -0.198136286822863 ENSG00000186409 CCDC30
ENST00000468651 0.593290851252523 0.347483710565384 -0.175505078228485 ENSG00000186409 CCDC30
ENST00000492422 0.61674738570084 0.372664167348665 -0.171314381093365 ENSG00000186409 CCDC30
ENST00000495044 0.729546030490401 0.51116468851699 -0.114620443582042 ENSG00000186409 CCDC30
ENST00000507855 0.465756534635795 0.227446380360378 -0.171650305330514 ENSG00000186409 CCDC30
ENST00000509712 0.764938886822857 0.56079910327111 -0.0971936642152681 ENSG00000186409 CCDC30
ENST00000471390 0.541139861727666 0.294810947963806 -0.156455537046004 ENSG00000186409 CCDC30
ENST00000342022 0.513952101801017 0.269315305812796 -0.164143645146882 ENSG00000186409 CCDC30
ENST00000340612 0.530364889436114 0.284441245849476 -0.160291577379294 ENSG00000186409 CCDC30
ENST00000514642 0.66727402530292 0.429680008755464 -0.134440037145175 ENSG00000186409 CCDC30
ENST00000390640 0.436699207207845 0.203274879101688 -0.188019167631042 ENSG00000186409 CCDC30
ENST00000304979 0.80573892880615 0.620980184622207 0.0353124541146188 ENSG00000171960 PPIH
ENST00000372550 0.186112672538409 0.050867487912098 -0.179156248187776 ENSG00000171960 PPIH
ENST00000440068 0.197361320680655 0.0557077391888678 -0.177955115448685 ENSG00000171960 PPIH
ENST00000372549 0.262612403458781 0.0877962030224533 -0.186529294560474 ENSG00000171960 PPIH
ENST00000455203 0.254950722857082 0.0837751783424532 -0.161695256515506 ENSG00000171960 PPIH
ENST00000436387 0.307973173030479 0.113458981300346 -0.182129033957347 ENSG00000171960 PPIH
ENST00000461351 0.151174039618326 0.0365789486794551 0.17385068750782 ENSG00000171960 PPIH
ENST00000321358 0.0590729422237898 0.008377166265944 -0.097702347254143 ENSG00000065978 YBX1
ENST00000332220 0.18821165036152 0.0517440083574468 -0.0758019224443055 ENSG00000065978 YBX1
ENST00000436427 0.0446732217413987 0.00555119129854642 -0.111230701841518 ENSG00000065978 YBX1
ENST00000467957 0.110352081817571 0.0222616760778003 -0.100766157810887 ENSG00000065978 YBX1
ENST00000397054 0.886095269470226 0.76076192505098 0.0203774584316936 ENSG00000117385 LEPRE1
ENST00000460031 0.886229410536153 0.761038995619437 0.020371865798067 ENSG00000117385 LEPRE1
ENST00000236040 0.88617936189434 0.760934021970976 0.020377326372226 ENSG00000117385 LEPRE1
ENST00000495874 0.88617936189434 0.760934021970976 0.020377326372226 ENSG00000117385 LEPRE1
ENST00000296388 0.88617936189434 0.760934021970976 0.020377326372226 ENSG00000117385 LEPRE1
ENST00000462474 0.891572229943081 0.771123632326968 -0.0412579719500234 ENSG00000117385 LEPRE1
ENST00000472802 0.645636665685427 0.405174938493252 -0.123775247809605 ENSG00000117385 LEPRE1
ENST00000431412 0.88272986352504 0.754398054849392 0.0296090076606833 ENSG00000117385 LEPRE1
ENST00000460831 0.745211260664676 0.532735958719227 0.0960953972187186 ENSG00000117385 LEPRE1
ENST00000481465 0.873140159500725 0.735883298529854 -0.0366755162467786 ENSG00000117385 LEPRE1
ENST00000447502 0.964387938626425 0.917941094971456 -0.0114055136591119 ENSG00000117385 LEPRE1
ENST00000463465 0.837884081334993 0.673562424789507 0.0411659773437727 ENSG00000117385 LEPRE1
ENST00000372526 0.566057724788365 0.319324767837851 0.0877235521910403 ENSG00000117385 LEPRE1
ENST00000492956 0.51680554374448 0.271786704518817 0.101344337075192 ENSG00000117385 LEPRE1
ENST00000372525 0.840841591775498 0.679107066370453 0.0504257695760616 ENSG00000164008 C1orf50
ENST00000464081 0.918553695985271 0.823537547414507 0.0218252954084307 ENSG00000164008 C1orf50
ENST00000603943 0.942826655323381 0.872035033709209 0.0157733975431667 ENSG00000164008 C1orf50
ENST00000536543 0.931039653863665 0.848606547554191 0.0187037317256381 ENSG00000164008 C1orf50
ENST00000468913 0.759975763694763 0.553192974246443 -0.0868049169886401 ENSG00000164008 C1orf50
ENST00000494155 0.916108925103017 0.818630854496403 0.0413160517071539 ENSG00000164008 C1orf50
ENST00000372522 0.264819117386209 0.0890109957148679 -0.23596676191794 ENSG00000177868 CCDC23
ENST00000372521 0.414982097190175 0.18575771601188 -0.178765814790934 ENSG00000177868 CCDC23
ENST00000537227 0.426988616220079 0.195283880385346 -0.174288908954524 ENSG00000177868 CCDC23
ENST00000497437 0.696547484811676 0.466352718111463 -0.100958469571194 ENSG00000177868 CCDC23
ENST00000487556 0.663915038154324 0.425877740367507 0.0793395487307857 ENSG00000164010 ERMAP
ENST00000372517 0.663915038154324 0.425877740367507 0.0793395487307857 ENSG00000164010 ERMAP
ENST00000372514 0.947598187888934 0.881008191492838 0.0178687305824611 ENSG00000164010 ERMAP
ENST00000328249 0.902097000918119 0.791689178999845 -0.0328122711315515 ENSG00000164010 ERMAP
ENST00000414798 0.873522903220547 0.736736801799793 -0.0435411781886732 ENSG00000228192 RP11-342M1.3
ENST00000416809 0.687659576332181 0.455200512519727 -0.0978161282724346 ENSG00000228192 RP11-342M1.3
ENST00000425076 0.836020278508474 0.670173269208304 -0.0607461495085056 ENSG00000228192 RP11-342M1.3
ENST00000444563 0.836020278508474 0.670173269208304 -0.0607461495085056 ENSG00000228192 RP11-342M1.3
ENST00000372508 0.659968548255256 0.421156687114179 -0.0936063102989433 ENSG00000164011 ZNF691
ENST00000372507 0.659968548255256 0.421156687114179 -0.0936063102989433 ENSG00000164011 ZNF691
ENST00000372506 0.659968548255256 0.421156687114179 -0.0936063102989433 ENSG00000164011 ZNF691
ENST00000397044 0.661121663721541 0.422654203748771 -0.103210521859665 ENSG00000164011 ZNF691
ENST00000372504 0.659968548255256 0.421156687114179 -0.0936063102989433 ENSG00000164011 ZNF691
ENST00000397034 0.81588224901428 0.637421322962532 -0.067762990557594 ENSG00000164011 ZNF691
ENST00000372503 0.528110625030813 0.282356230432052 -0.146995197638272 ENSG00000164011 ZNF691
ENST00000372502 0.43692270579672 0.203497784192926 -0.170866855740143 ENSG00000164011 ZNF691
ENST00000426263 0.374795711040418 0.156591224538403 -0.107541343775843 ENSG00000117394 SLC2A1
ENST00000475162 0.558394656876381 0.311961783066676 -0.0949993078122277 ENSG00000117394 SLC2A1
ENST00000439722 0.599296111232604 0.353969419683423 -0.116063071653387 ENSG00000117394 SLC2A1
ENST00000415851 0.213806133105092 0.0633447552935929 -0.188744689123724 ENSG00000117394 SLC2A1
ENST00000372500 0.364526838149666 0.149853008865631 -0.154497240757532 ENSG00000117394 SLC2A1
ENST00000460369 0.289746523098943 0.1029795047151 -0.284738268801581 ENSG00000117394 SLC2A1
ENST00000431759 0.129301909755685 0.0284745747311217 -0.392723197333289 ENSG00000227533 SLC2A1-AS1
ENST00000416689 0.148155866071232 0.0353920752683357 -0.404073730633438 ENSG00000227533 SLC2A1-AS1
ENST00000431635 0.447188677712995 0.211903801982599 -0.0788704300564119 ENSG00000117395 EBNA1BP2
ENST00000236051 0.455439549441928 0.21876882368507 -0.0776752937134681 ENSG00000117395 EBNA1BP2
ENST00000463906 0.40942036472678 0.181425976670586 -0.107807638980568 ENSG00000117395 EBNA1BP2
ENST00000491223 0.773239313960996 0.573428381778289 -0.0405741331086841 ENSG00000117395 EBNA1BP2
ENST00000472982 0.77565186474507 0.57694212154949 -0.0412599927812652 ENSG00000117395 EBNA1BP2
ENST00000483082 0.817519010959925 0.640168951947972 -0.0351846062195393 ENSG00000117395 EBNA1BP2
ENST00000461557 0.69163810280222 0.460598134921106 -0.0555175486721032 ENSG00000117395 EBNA1BP2
ENST00000372492 0.383368768912528 0.162749064310519 -0.189190440224044 ENSG00000243710 WDR65
ENST00000310955 0.0165245804268126 0.00129690970513439 -0.247735722463278 ENSG00000117399 CDC20
ENST00000372462 0.0165486965521969 0.00129938128059268 -0.247731669726112 ENSG00000117399 CDC20
ENST00000478882 0.0950542143953535 0.0177450622536212 -0.248257782148573 ENSG00000117399 CDC20
ENST00000482046 0.232306962983953 0.0723827501909074 -0.216068202192476 ENSG00000117399 CDC20
ENST00000372458 0.52619600981561 0.280797130694053 -0.0609380912039809 ENSG00000066322 ELOVL1
ENST00000413844 0.52619600981561 0.280797130694053 -0.0609380912039809 ENSG00000066322 ELOVL1
ENST00000468865 0.736461937851332 0.520632011202456 -0.0494784912332696 ENSG00000066322 ELOVL1
ENST00000464204 0.579245276840466 0.333108655047678 -0.0547333568828873 ENSG00000066322 ELOVL1
ENST00000470968 0.598654787366548 0.353297046013764 -0.0523238681087105 ENSG00000066322 ELOVL1
ENST00000487209 0.576063282622997 0.329503127968527 -0.0557324899298786 ENSG00000066322 ELOVL1
ENST00000470769 0.505957385903919 0.262108534811194 -0.066257986540896 ENSG00000066322 ELOVL1
ENST00000497569 0.429839975003358 0.197511008058471 -0.0788763772293816 ENSG00000066322 ELOVL1
ENST00000482302 0.578762180371905 0.332576988007312 -0.0601137724403197 ENSG00000066322 ELOVL1
ENST00000497050 0.581625358698941 0.335359622676519 -0.0598901017755779 ENSG00000066322 ELOVL1
ENST00000478481 0.942751186445486 0.871829951820262 -0.0148685619343559 ENSG00000066322 ELOVL1
ENST00000479439 0.241528677183008 0.0768959313641935 -0.110628933856042 ENSG00000066322 ELOVL1
ENST00000465321 0.347219718622803 0.138292745401834 -0.0880848095266706 ENSG00000066322 ELOVL1
ENST00000479686 0.3654364870866 0.15045203207164 -0.0875934100061277 ENSG00000066322 ELOVL1
ENST00000496932 0.57193665989347 0.325114314279628 -0.0609369498697794 ENSG00000066322 ELOVL1
ENST00000290663 0.375729266254478 0.157309831749656 -0.111160448076241 ENSG00000159479 MED8
ENST00000372457 0.378862094992313 0.159443112969263 -0.111044032039417 ENSG00000159479 MED8
ENST00000372455 0.473419423760357 0.233698679083149 -0.099472303195854 ENSG00000159479 MED8
ENST00000436713 0.481521826398141 0.240844725292727 -0.111537843411943 ENSG00000229431 RP1-92O14.6
ENST00000460803 0.884332898495003 0.7573262629325 -0.0392009508978793 ENSG00000159479 MED8
ENST00000473560 0.539138085325345 0.293034562439171 -0.0951008816363926 ENSG00000159479 MED8
ENST00000310739 0.980340575415817 0.953493927810168 -0.00594741167177015 ENSG00000198198 SZT2
ENST00000372450 0.980340575415817 0.953493927810168 -0.00594741167177015 ENSG00000198198 SZT2
ENST00000357658 0.911167395163025 0.808266556700637 -0.0230499886823565 ENSG00000198198 SZT2
ENST00000406439 0.909580149280525 0.804992948170914 0.0220639391435867 ENSG00000198198 SZT2
ENST00000562955 0.342955314458666 0.135397696487826 0.0859897029192951 ENSG00000198198 SZT2
ENST00000470139 0.205519641245495 0.0595328603417327 0.191163502202188 ENSG00000198198 SZT2
ENST00000372442 0.270771436593739 0.0922406101958631 0.107189621055569 ENSG00000198198 SZT2
ENST00000478140 0.284171412223154 0.0998768519091689 0.29063090091683 ENSG00000198198 SZT2
ENST00000471177 0.852903106864138 0.699491750349476 0.0657934738576221 ENSG00000198198 SZT2
ENST00000460536 0.631634818436331 0.389338872723574 0.0703051760745892 ENSG00000198198 SZT2
ENST00000396885 0.353014756769318 0.142017785712671 0.23926323890168 ENSG00000229372 SZT2-AS1
ENST00000583037 0.79091580980641 0.599069792181409 0.0447454423808048 ENSG00000178922 HYI
ENST00000483618 0.801233202708106 0.614022108857971 0.092940610671866 ENSG00000178922 HYI
ENST00000372425 0.79091580980641 0.599069792181409 0.0447454423808048 ENSG00000178922 HYI
ENST00000372433 0.841075271600927 0.679494381899551 0.0360455059923643 ENSG00000178922 HYI
ENST00000372434 0.84291174046913 0.682836677702214 0.0350262046615606 ENSG00000178922 HYI
ENST00000470662 0.836761368884426 0.671590672708974 0.0399741361617933 ENSG00000178922 HYI
ENST00000487366 0.838996676547703 0.675929100208408 0.0394784152412848 ENSG00000178922 HYI
ENST00000372430 0.891752820777329 0.771539472612912 0.0261083591078766 ENSG00000178922 HYI
ENST00000372432 0.805891208972143 0.621267552966061 0.0421533446585029 ENSG00000178922 HYI
ENST00000372427 0.831276005373052 0.662040408494122 0.0372678505439748 ENSG00000178922 HYI
ENST00000372426 0.808423196278783 0.625574826418859 0.0456383759667282 ENSG00000178922 HYI
ENST00000486909 0.799463726486597 0.611321218307173 0.0436402316139895 ENSG00000178922 HYI
ENST00000496142 0.980548537423266 0.95391582562897 -0.00892286803457306 ENSG00000178922 HYI
ENST00000469587 0.555609902499984 0.30916019156116 0.132283253995608 ENSG00000178922 HYI
ENST00000359947 0.964219116417504 0.917428417286454 -0.0146649872547957 ENSG00000142949 PTPRF
ENST00000438120 0.982280788359873 0.958624618615279 -0.00758984656871416 ENSG00000142949 PTPRF
ENST00000436724 0.950888220588382 0.888378675113961 0.0284055607310642 ENSG00000142949 PTPRF
ENST00000372405 0.986080248951819 0.967351148337737 -0.00831235789988463 ENSG00000142949 PTPRF
ENST00000372413 0.93394891741334 0.853649973283149 -0.0261908914717422 ENSG00000142949 PTPRF
ENST00000372414 0.93394891741334 0.853649973283149 -0.0261908914717422 ENSG00000142949 PTPRF
ENST00000412568 0.905226368927329 0.797268031790692 0.0422843817783549 ENSG00000142949 PTPRF
ENST00000429895 0.940648842579936 0.8668943334912 0.0267855618196928 ENSG00000142949 PTPRF
ENST00000414879 0.924854679365608 0.83620676593352 -0.0348988308544255 ENSG00000142949 PTPRF
ENST00000422171 0.924854679365608 0.83620676593352 -0.0348988308544255 ENSG00000142949 PTPRF
ENST00000496447 0.83950814601852 0.676818801224533 -0.0723689555696474 ENSG00000142949 PTPRF
ENST00000372407 0.893820939454082 0.775704730581237 -0.0497433598041946 ENSG00000142949 PTPRF
ENST00000477970 0.912593747535897 0.811370896818872 -0.0481169276039247 ENSG00000142949 PTPRF
ENST00000372396 0.965123076649617 0.919565520200361 0.00500891098187374 ENSG00000066135 KDM4A
ENST00000463151 0.738631885283004 0.523440071281968 0.0537512648504139 ENSG00000066135 KDM4A
ENST00000485249 0.745491253165015 0.533170806972619 0.0607913337157045 ENSG00000066135 KDM4A
ENST00000472265 0.84360951782962 0.684020477567208 0.0643779309765391 ENSG00000066135 KDM4A
ENST00000481296 0.99202109612393 0.981671910100793 0.0034415146969629 ENSG00000066135 KDM4A
ENST00000398804 0.805476229408991 0.620409152236401 0.0399630414928353 ENSG00000236200 KDM4A-AS1
ENST00000439057 0.765754058846698 0.561986003136803 0.0489775259481904 ENSG00000236200 KDM4A-AS1
ENST00000434346 0.484421480545542 0.24336084680041 0.13124545154084 ENSG00000236200 KDM4A-AS1
ENST00000453015 0.256588565865488 0.0846140138992382 0.187586145628464 ENSG00000236200 KDM4A-AS1
ENST00000418149 0.463255012109939 0.225391051421031 0.110479157445273 ENSG00000236200 KDM4A-AS1
ENST00000532911 0.0982858082708655 0.01871087443537 -0.280755543477896 ENSG00000126091 ST3GAL3
ENST00000489897 0.392416671419678 0.169117841962101 -0.130825929564198 ENSG00000126091 ST3GAL3
ENST00000372374 0.421173617870024 0.190689205240003 -0.116925849509103 ENSG00000126091 ST3GAL3
ENST00000372375 0.421173617870024 0.190689205240003 -0.116925849509103 ENSG00000126091 ST3GAL3
ENST00000545417 0.421173617870024 0.190689205240003 -0.116925849509103 ENSG00000126091 ST3GAL3
ENST00000372377 0.421173617870024 0.190689205240003 -0.116925849509103 ENSG00000126091 ST3GAL3
ENST00000361392 0.421173617870024 0.190689205240003 -0.116925849509103 ENSG00000126091 ST3GAL3
ENST00000361400 0.421173617870024 0.190689205240003 -0.116925849509103 ENSG00000126091 ST3GAL3
ENST00000353126 0.421173617870024 0.190689205240003 -0.116925849509103 ENSG00000126091 ST3GAL3
ENST00000530154 0.364281777736905 0.149688257932379 -0.141843522926453 ENSG00000126091 ST3GAL3
ENST00000262915 0.421173617870024 0.190689205240003 -0.116925849509103 ENSG00000126091 ST3GAL3
ENST00000330208 0.421173617870024 0.190689205240003 -0.116925849509103 ENSG00000126091 ST3GAL3
ENST00000335430 0.421173617870024 0.190689205240003 -0.116925849509103 ENSG00000126091 ST3GAL3
ENST00000351035 0.421173617870024 0.190689205240003 -0.116925849509103 ENSG00000126091 ST3GAL3
ENST00000479383 0.111447733285182 0.0226277248167142 -0.274384389676662 ENSG00000126091 ST3GAL3
ENST00000347631 0.392502188432582 0.169189019932729 -0.130793675189243 ENSG00000126091 ST3GAL3
ENST00000484868 0.0778697691184528 0.0129750681429521 -0.291273342243159 ENSG00000126091 ST3GAL3
ENST00000461066 0.118870120487956 0.024971508936926 -0.269255083457564 ENSG00000126091 ST3GAL3
ENST00000437753 0.664059370148248 0.426071130309276 -0.124938858227078 ENSG00000229444 RP11-184I16.4
ENST00000533997 0.41579560879621 0.186483539713524 -0.126978956296394 ENSG00000126091 ST3GAL3
ENST00000469715 0.41579560879621 0.186483539713524 -0.126978956296394 ENSG00000126091 ST3GAL3
ENST00000490541 0.41579560879621 0.186483539713524 -0.126978956296394 ENSG00000126091 ST3GAL3
ENST00000528371 0.41579560879621 0.186483539713524 -0.126978956296394 ENSG00000126091 ST3GAL3
ENST00000530581 0.41579560879621 0.186483539713524 -0.126978956296394 ENSG00000126091 ST3GAL3
ENST00000531816 0.41579560879621 0.186483539713524 -0.126978956296394 ENSG00000126091 ST3GAL3
ENST00000531993 0.41579560879621 0.186483539713524 -0.126978956296394 ENSG00000126091 ST3GAL3
ENST00000533212 0.41579560879621 0.186483539713524 -0.126978956296394 ENSG00000126091 ST3GAL3
ENST00000533933 0.41579560879621 0.186483539713524 -0.126978956296394 ENSG00000126091 ST3GAL3
ENST00000372369 0.41579560879621 0.186483539713524 -0.126978956296394 ENSG00000126091 ST3GAL3
ENST00000372372 0.41579560879621 0.186483539713524 -0.126978956296394 ENSG00000126091 ST3GAL3
ENST00000372368 0.41579560879621 0.186483539713524 -0.126978956296394 ENSG00000126091 ST3GAL3
ENST00000372367 0.41579560879621 0.186483539713524 -0.126978956296394 ENSG00000126091 ST3GAL3
ENST00000372366 0.41579560879621 0.186483539713524 -0.126978956296394 ENSG00000126091 ST3GAL3
ENST00000372365 0.41579560879621 0.186483539713524 -0.126978956296394 ENSG00000126091 ST3GAL3
ENST00000361746 0.41579560879621 0.186483539713524 -0.126978956296394 ENSG00000126091 ST3GAL3
ENST00000332628 0.41579560879621 0.186483539713524 -0.126978956296394 ENSG00000126091 ST3GAL3
ENST00000531451 0.410682486440464 0.182440383010722 -0.128148506067174 ENSG00000126091 ST3GAL3
ENST00000372362 0.410682486440464 0.182440383010722 -0.128148506067174 ENSG00000126091 ST3GAL3
ENST00000361812 0.410682486440464 0.182440383010722 -0.128148506067174 ENSG00000126091 ST3GAL3
ENST00000461375 0.895505484992793 0.77881713771919 -0.0247648419729714 ENSG00000126091 ST3GAL3
ENST00000490502 0.229210717401064 0.0708507755558812 0.155184315297748 ENSG00000126091 ST3GAL3
ENST00000495482 0.680005746388236 0.445409211520882 0.0964292811319004 ENSG00000126091 ST3GAL3
ENST00000372343 0.516693263853112 0.271668918564402 0.0769586551533106 ENSG00000117408 IPO13
ENST00000489061 0.861676823812509 0.715556086045274 -0.0462131905294549 ENSG00000117408 IPO13
ENST00000489773 0.840353054440214 0.678308323528044 0.036440902081931 ENSG00000117408 IPO13
ENST00000492152 0.163596930309053 0.0413974410594471 0.234846818272246 ENSG00000117408 IPO13
ENST00000480902 0.382394908755268 0.162070167833864 0.218325600111533 ENSG00000117408 IPO13
ENST00000372339 0.938112775493399 0.861877525415482 -0.021204182780059 ENSG00000117408 IPO13
ENST00000486876 0.741208800963746 0.527524346352562 -0.0923873766185118 ENSG00000117408 IPO13
ENST00000471934 0.176512898185495 0.0467711715965081 0.238930943029259 ENSG00000132768 DPH2
ENST00000476260 0.197590195555076 0.0558219599717137 0.216217281249662 ENSG00000132768 DPH2
ENST00000255108 0.543327761340239 0.29702361068764 0.0998818063816005 ENSG00000132768 DPH2
ENST00000412950 0.51268958591817 0.268236788295082 0.115972498978034 ENSG00000132768 DPH2
ENST00000524776 0.51268958591817 0.268236788295082 0.115972498978034 ENSG00000132768 DPH2
ENST00000495421 0.543327761340239 0.29702361068764 0.0998818063816005 ENSG00000132768 DPH2
ENST00000530988 0.270889334131445 0.0923039185659177 0.207271855562713 ENSG00000132768 DPH2
ENST00000527567 0.237862911081191 0.0750478232854653 0.213775775345715 ENSG00000132768 DPH2
ENST00000492306 0.172909341561931 0.0451709752628655 0.226706310385495 ENSG00000132768 DPH2
ENST00000490861 0.203696672799012 0.058643370057121 0.211466779898245 ENSG00000132768 DPH2
ENST00000396758 0.526744297234191 0.281255798077213 0.103147292242241 ENSG00000132768 DPH2
ENST00000477294 0.212905912200498 0.0628915370043533 0.221858000783567 ENSG00000132768 DPH2
ENST00000529729 0.17471147564328 0.0459603830933311 0.224476145338583 ENSG00000132768 DPH2
ENST00000532140 0.285782041119966 0.100842919259899 0.198664259933339 ENSG00000132768 DPH2
ENST00000534786 0.269659848006359 0.0916713417845621 0.215547703143689 ENSG00000132768 DPH2
ENST00000534655 0.201699914357465 0.0576518366254635 0.265776391205003 ENSG00000132768 DPH2
ENST00000459879 0.958102074803421 0.903852492936846 -0.0147178484990787 ENSG00000132768 DPH2
ENST00000527319 0.898698587479536 0.785098936550266 -0.0330246683584424 ENSG00000132768 DPH2
ENST00000472505 0.715898856695351 0.492175388612095 -0.0494870304168321 ENSG00000117410 ATP6V0B
ENST00000472174 0.553292883750383 0.306937116517483 -0.0745486304678794 ENSG00000117410 ATP6V0B
ENST00000532642 0.554141429520487 0.307717975229854 -0.0744426568316891 ENSG00000117410 ATP6V0B
ENST00000236067 0.551337210923261 0.305102943728969 -0.0747973256634612 ENSG00000117410 ATP6V0B
ENST00000471859 0.580022036113486 0.333826508056886 -0.0696927672267526 ENSG00000117410 ATP6V0B
ENST00000472277 0.535606081374272 0.289640647692034 -0.0789854799528635 ENSG00000117410 ATP6V0B
ENST00000461670 0.828318165259411 0.657475506470478 -0.0316220319444066 ENSG00000117410 ATP6V0B
ENST00000468183 0.552022784881251 0.305817388551415 -0.074728508870282 ENSG00000117410 ATP6V0B
ENST00000473485 0.552022784881251 0.305817388551415 -0.074728508870282 ENSG00000117410 ATP6V0B
ENST00000496131 0.675145108649616 0.439210024779844 -0.0556935937381471 ENSG00000117410 ATP6V0B
ENST00000498208 0.750282693293652 0.539708798085253 -0.0450620249332 ENSG00000117410 ATP6V0B
ENST00000532072 0.780641626666293 0.583997750966992 -0.0428650237706644 ENSG00000117410 ATP6V0B
ENST00000498664 0.392189914472964 0.168958385173456 -0.105301275939121 ENSG00000117410 ATP6V0B
ENST00000498543 0.248138866114349 0.0802168475581762 -0.229328995044491 ENSG00000117411 B4GALT2
ENST00000372324 0.0660340330557872 0.00998634558066406 -0.176413322910366 ENSG00000117411 B4GALT2
ENST00000497866 0.282232457234551 0.0987017658145615 -0.188854483825971 ENSG00000117411 B4GALT2
ENST00000434555 0.208316246318669 0.060801407606368 -0.131405323023268 ENSG00000117411 B4GALT2
ENST00000356836 0.240893905407517 0.0766024154566715 -0.126170368700515 ENSG00000117411 B4GALT2
ENST00000309519 0.324063940027551 0.123178586692122 -0.11062478616025 ENSG00000117411 B4GALT2
ENST00000485678 0.527116967061603 0.281556928219984 -0.106059954872028 ENSG00000117411 B4GALT2
ENST00000481924 0.764094413377847 0.559551908176302 -0.0733986617247556 ENSG00000117411 B4GALT2
ENST00000486064 0.673266521007329 0.43680538563751 -0.117463899209943 ENSG00000159214 CCDC24
ENST00000372307 0.354132656074463 0.142755517290198 -0.173537311742969 ENSG00000196517 SLC6A9
ENST00000372318 0.707848869359928 0.48131618541987 -0.106546856247346 ENSG00000159214 CCDC24
ENST00000460543 0.611336319762761 0.366771801166526 -0.144472243928405 ENSG00000159214 CCDC24
ENST00000463846 0.707848869359928 0.48131618541987 -0.106546856247346 ENSG00000159214 CCDC24
ENST00000490563 0.707848869359928 0.48131618541987 -0.106546856247346 ENSG00000159214 CCDC24
ENST00000490064 0.844996583005285 0.686763389629612 -0.0616036450040275 ENSG00000159214 CCDC24
ENST00000486504 0.825622477879854 0.652996118341638 -0.0689326160334307 ENSG00000159214 CCDC24
ENST00000485811 0.78297892703121 0.587718614486275 -0.0852683317698662 ENSG00000159214 CCDC24
ENST00000372306 0.195591568769796 0.0549513875338727 -0.211867644276934 ENSG00000196517 SLC6A9
ENST00000466180 0.784584090677287 0.589904596357248 -0.0835009284251301 ENSG00000159214 CCDC24
ENST00000479055 0.781223340383813 0.584919139802915 -0.0879212377915228 ENSG00000159214 CCDC24
ENST00000372310 0.175221210881355 0.0461760868446549 -0.274371410332885 ENSG00000196517 SLC6A9
ENST00000475075 0.161117101270031 0.0403669806172677 -0.296248400831839 ENSG00000196517 SLC6A9
ENST00000357730 0.211245507471902 0.0620593137468283 -0.277414088786335 ENSG00000196517 SLC6A9
ENST00000360584 0.211245507471902 0.0620593137468283 -0.277414088786335 ENSG00000196517 SLC6A9
ENST00000537678 0.0878799169999185 0.0156924906961128 -0.351921151237908 ENSG00000196517 SLC6A9
ENST00000492434 0.374881958559141 0.156654408533606 -0.243532197148367 ENSG00000196517 SLC6A9
ENST00000528803 0.512410337978431 0.268032435720832 -0.207731264347048 ENSG00000196517 SLC6A9
ENST00000489764 0.377602394463762 0.158647360013518 -0.2540545998421 ENSG00000196517 SLC6A9
ENST00000466926 0.359619949794867 0.146385807730325 -0.262534513373213 ENSG00000196517 SLC6A9
ENST00000361745 0.0354371351547708 0.00394145356157168 0.193665742852293 ENSG00000178028 DMAP1
ENST00000446292 0.0610325180356112 0.0087923545286053 0.192462712528061 ENSG00000178028 DMAP1
ENST00000440641 0.0685022813616549 0.0106142444444682 0.191999698943359 ENSG00000178028 DMAP1
ENST00000436069 0.813939843989792 0.634418259930411 0.0517963952490611 ENSG00000178028 DMAP1
ENST00000437511 0.063422276582996 0.00938663676777828 0.190885861100475 ENSG00000178028 DMAP1
ENST00000475794 0.699940777558835 0.470901523514398 0.0738933527043345 ENSG00000178028 DMAP1
ENST00000471829 0.142790913803611 0.0334086780274493 0.166427567901097 ENSG00000178028 DMAP1
ENST00000487922 0.142668096232774 0.0333642857553501 0.166872168651313 ENSG00000178028 DMAP1
ENST00000315913 0.0354371351547708 0.00394145356157168 0.193665742852293 ENSG00000178028 DMAP1
ENST00000372289 0.0354371351547708 0.00394145356157168 0.193665742852293 ENSG00000178028 DMAP1
ENST00000463950 0.840711168110276 0.678882976492056 0.0457670945809968 ENSG00000178028 DMAP1
ENST00000372290 0.0530445386570182 0.00711048693169019 0.225838644096491 ENSG00000178028 DMAP1
ENST00000488433 0.00911364037992603 0.000560581928489351 0.265868601984923 ENSG00000178028 DMAP1
ENST00000483741 0.211388918722234 0.0621236272266023 0.223982883642422 ENSG00000178028 DMAP1
ENST00000494092 0.45069284464596 0.214687519797118 0.17555365193753 ENSG00000178028 DMAP1
ENST00000372257 0.201262493445547 0.0574527815664942 -0.112081114300041 ENSG00000117419 ERI3
ENST00000372259 0.577624326631747 0.331316910842716 -0.0625099974540189 ENSG00000117419 ERI3
ENST00000456170 0.558356501323153 0.311909157107466 -0.0627904313342994 ENSG00000117419 ERI3
ENST00000537474 0.172155242752316 0.0448683035721221 -0.122978385072834 ENSG00000117419 ERI3
ENST00000489710 0.892323048631815 0.772498705710297 0.0215525142805565 ENSG00000117419 ERI3
ENST00000479101 0.869436599333038 0.72827062616331 0.0264612105864129 ENSG00000117419 ERI3
ENST00000462341 0.90197334814326 0.791338770220866 0.0193329511663473 ENSG00000117419 ERI3
ENST00000452396 0.0980852613391147 0.0186503197442459 -0.172165813179416 ENSG00000117419 ERI3
ENST00000495828 0.160118726913016 0.0399806362904882 -0.165979672637553 ENSG00000117419 ERI3
ENST00000457571 0.125316103782869 0.0271303538889097 -0.188339794535197 ENSG00000117419 ERI3
ENST00000355387 0.806547698334264 0.622414597373111 0.0277788343755494 ENSG00000187147 RNF220
ENST00000361799 0.806547698334264 0.622414597373111 0.0277788343755494 ENSG00000187147 RNF220
ENST00000372247 0.806708815618748 0.622636692263099 0.0277789053257377 ENSG00000187147 RNF220
ENST00000443020 0.954016801293785 0.895051380004428 0.00784451794677996 ENSG00000187147 RNF220
ENST00000453863 0.89784949959945 0.783445046466665 -0.0188322067530261 ENSG00000187147 RNF220
ENST00000335497 0.961734196849467 0.912357444176724 0.00716966186008724 ENSG00000187147 RNF220
ENST00000440132 0.982851075682801 0.960014564697614 0.00324252111922111 ENSG00000187147 RNF220
ENST00000474064 0.805034346878109 0.619762230982283 0.0282459643259527 ENSG00000187147 RNF220
ENST00000471494 0.798098800345834 0.609282253882434 -0.0339292761692713 ENSG00000187147 RNF220
ENST00000488865 0.931195118669753 0.848828465481483 -0.0131741399239076 ENSG00000187147 RNF220
ENST00000497469 0.781944629146128 0.586203761200371 -0.0370691161730506 ENSG00000187147 RNF220
ENST00000475378 0.923735902942739 0.83349081083766 0.0133004526490584 ENSG00000187147 RNF220
ENST00000484745 0.747663176368057 0.535881394995016 0.036037989674003 ENSG00000187147 RNF220
ENST00000372242 0.77259432702747 0.572491844032419 0.028703771494382 ENSG00000126106 TMEM53
ENST00000372243 0.77259432702747 0.572491844032419 0.028703771494382 ENSG00000126106 TMEM53
ENST00000372244 0.77259432702747 0.572491844032419 0.028703771494382 ENSG00000126106 TMEM53
ENST00000495630 0.75453970169046 0.545125324949156 0.0316786380678245 ENSG00000126106 TMEM53
ENST00000474394 0.943748821449788 0.873894853424435 0.0113903057923546 ENSG00000187147 RNF220
ENST00000480686 0.464041321974659 0.225996574922438 0.0820493985805513 ENSG00000187147 RNF220
ENST00000474956 0.447545885364195 0.2121775082614 0.104746419387682 ENSG00000187147 RNF220
ENST00000476724 0.652766709492554 0.413174412719077 -0.0924986090602661 ENSG00000126106 TMEM53
ENST00000468117 0.652766709492554 0.413174412719077 -0.0924986090602661 ENSG00000126106 TMEM53
ENST00000372237 0.652766709492554 0.413174412719077 -0.0924986090602661 ENSG00000126106 TMEM53
ENST00000372235 0.649676734153935 0.40971499939193 -0.0941455747979661 ENSG00000126106 TMEM53
ENST00000420706 0.738741030922224 0.523704760568431 -0.0775934829542613 ENSG00000126106 TMEM53
ENST00000424484 0.117078328361299 0.0243954563262913 -0.335340075594863 ENSG00000198520 C1orf228
ENST00000455805 0.0834948737904152 0.0144413896086802 -0.380093422307067 ENSG00000198520 C1orf228
ENST00000458657 0.118283809813152 0.0247749559032966 -0.334814776941938 ENSG00000198520 C1orf228
ENST00000418644 0.110206246643479 0.0222178696503728 -0.359016573987156 ENSG00000198520 C1orf228
ENST00000441519 0.0834948737904152 0.0144413896086802 -0.380093422307067 ENSG00000198520 C1orf228
ENST00000357508 0.118283809813152 0.0247749559032966 -0.334814776941938 ENSG00000198520 C1orf228
ENST00000535358 0.118283809813152 0.0247749559032966 -0.334814776941938 ENSG00000198520 C1orf228
ENST00000445071 0.105272280688889 0.0208205837456984 -0.361187368679071 ENSG00000198520 C1orf228
ENST00000453711 0.121634769000107 0.0259086153058861 -0.349357567171494 ENSG00000198520 C1orf228
ENST00000421398 0.123350039318884 0.0264853908043887 -0.330482363160892 ENSG00000198520 C1orf228
ENST00000444751 0.123350039318884 0.0264853908043887 -0.330482363160892 ENSG00000198520 C1orf228
ENST00000452259 0.936670533300792 0.859077560422924 0.0128077948218433 ENSG00000142945 KIF2C
ENST00000372224 0.990311063468154 0.97811222154937 -0.00155196373821749 ENSG00000142945 KIF2C
ENST00000493027 0.936687659309121 0.859192123961095 0.0128055760659162 ENSG00000142945 KIF2C
ENST00000372218 0.990832641219558 0.979362346874504 -0.00146301820701361 ENSG00000142945 KIF2C
ENST00000455186 0.964416775649204 0.918084336796224 0.00779827744761893 ENSG00000142945 KIF2C
ENST00000372222 0.858018765827919 0.708928867190483 -0.0218600384888236 ENSG00000142945 KIF2C
ENST00000480574 0.53429274491623 0.288413404131686 0.126806674862448 ENSG00000142945 KIF2C
ENST00000372217 0.84360951782962 0.684015609752905 -0.02317383684038 ENSG00000142945 KIF2C
ENST00000440985 0.769958787917013 0.568377307482278 -0.0634918604958567 ENSG00000225721 RP11-269F19.2
ENST00000428791 0.601445170632528 0.356156569415371 -0.0619067995345917 ENSG00000225721 RP11-269F19.2
ENST00000423289 0.612165903711226 0.367765220504028 -0.105640864177062 ENSG00000142945 KIF2C
ENST00000472235 0.759393505178249 0.552370703167564 0.0609579426996445 ENSG00000142945 KIF2C
ENST00000497035 0.221846411557496 0.0673124204438035 -0.10795002995706 ENSG00000142937 RPS8
ENST00000396651 0.214985960561334 0.0639663936798706 -0.1091738249035 ENSG00000142937 RPS8
ENST00000372209 0.213947751393892 0.0634242968468752 -0.109232632587589 ENSG00000142937 RPS8
ENST00000470475 0.126197231190492 0.0274564917320575 -0.13495209385646 ENSG00000142937 RPS8
ENST00000485390 0.214226465140176 0.0636176033915495 -0.109138485885894 ENSG00000142937 RPS8
ENST00000464658 0.519755824945499 0.274654999224366 -0.067469513143717 ENSG00000142937 RPS8
ENST00000484599 0.537253305738008 0.291198761717924 -0.0652849690076477 ENSG00000142937 RPS8
ENST00000474582 0.207545265671978 0.0604401750531104 -0.127216052520055 ENSG00000142937 RPS8
ENST00000372201 5.91308461691651e-21 1.12206668870699e-23 0.868242480691255 ENSG00000173846 PLK3
ENST00000465443 2.61964301106277e-21 4.76486158279966e-24 0.873897541056803 ENSG00000173846 PLK3
ENST00000476731 6.59972833345938e-07 7.02362763483893e-09 0.66315705398018 ENSG00000173846 PLK3
ENST00000492398 2.27024393871129e-15 7.14693557724686e-18 0.885760906560882 ENSG00000173846 PLK3
ENST00000461358 2.22209174029687e-10 1.21641330018438e-12 0.86324770780667 ENSG00000173846 PLK3
ENST00000461769 2.96217945169737e-10 1.68371880862515e-12 1.01542708094514 ENSG00000173846 PLK3
ENST00000493100 1.01180713158221e-08 7.52960403110019e-11 0.871329961124532 ENSG00000173846 PLK3
ENST00000372200 5.95329642225734e-12 2.6498429267885e-14 1.31586287599175 ENSG00000188396 TCTEX1D4
ENST00000450269 3.77205314860201e-23 5.97036963750569e-26 0.981037125183255 ENSG00000222009 BTBD19
ENST00000453418 3.77205314860201e-23 5.97036963750569e-26 0.981037125183255 ENSG00000222009 BTBD19
ENST00000409335 5.0540916666087e-25 6.4526901606827e-28 0.979150163030377 ENSG00000222009 BTBD19
ENST00000439563 1.20276397222908e-26 1.31472604196261e-29 0.948906981930788 ENSG00000222009 BTBD19
ENST00000485668 7.00954643042076e-24 1.02977902173992e-26 0.966518221730617 ENSG00000222009 BTBD19
ENST00000482715 6.47571599509709e-24 9.34365037987863e-27 0.933091835066227 ENSG00000222009 BTBD19
ENST00000475105 1.65268076926555e-18 3.90209267370644e-21 0.93705375595171 ENSG00000222009 BTBD19
ENST00000495433 2.36051651779506e-16 6.8118617539449e-19 0.987099791027008 ENSG00000222009 BTBD19
ENST00000489976 1.22295551682104e-09 7.68925728297256e-12 0.935741365627629 ENSG00000222009 BTBD19
ENST00000464114 1.29374952212578e-08 9.81914450729179e-11 1.01189753047363 ENSG00000222009 BTBD19
ENST00000439363 0.0309976408242628 0.00324519046782453 -0.322359518065893 ENSG00000070785 EIF2B3
ENST00000360403 0.00756740497405998 0.000434105868828066 -0.330152379691663 ENSG00000070785 EIF2B3
ENST00000486491 0.0711453289605366 0.011244638849484 -0.338448284950426 ENSG00000070785 EIF2B3
ENST00000372183 0.0297656618117416 0.00304931772222075 -0.299125381497325 ENSG00000070785 EIF2B3
ENST00000480675 0.00840237210454833 0.000499638234540935 -0.333593583722246 ENSG00000070785 EIF2B3
ENST00000477953 0.0159107925077925 0.00122661489876873 -0.307362895478823 ENSG00000070785 EIF2B3
ENST00000372182 0.0351296832602127 0.00389251205972765 -0.284804170828727 ENSG00000070785 EIF2B3
ENST00000487532 0.0910845305248754 0.0166262821055157 -0.261946343632659 ENSG00000070785 EIF2B3
ENST00000497010 0.080463735449767 0.0136237055290839 -0.272927828148355 ENSG00000070785 EIF2B3
ENST00000372168 0.310503695789291 0.114883521765594 0.129726032119486 ENSG00000126107 HECTD3
ENST00000372172 0.291117264382131 0.103802251367946 0.107453074956186 ENSG00000126107 HECTD3
ENST00000486132 0.392706740077035 0.169318401639615 0.117183079838924 ENSG00000126107 HECTD3
ENST00000486296 0.306586056202109 0.112669135690557 0.144578062165193 ENSG00000126107 HECTD3
ENST00000466423 0.389197043768848 0.166893056143527 0.12340162312568 ENSG00000126107 HECTD3
ENST00000487488 0.809357062934304 0.627010201236614 0.0483051636737868 ENSG00000126107 HECTD3
ENST00000484564 0.867964491406454 0.725855277357195 0.0471486033923238 ENSG00000126107 HECTD3
ENST00000246337 0.0763508755192165 0.0125744347166584 -0.135812873156672 ENSG00000126088 UROD
ENST00000491773 0.104119664047952 0.0204688397312055 -0.134873233459708 ENSG00000126088 UROD
ENST00000463092 0.0822878049604915 0.0141093816750882 -0.142550151203872 ENSG00000126088 UROD
ENST00000461035 0.175534807737481 0.0463276020995484 -0.120388544548404 ENSG00000126088 UROD
ENST00000491300 0.0977495034248111 0.0185369746077605 -0.130005625480647 ENSG00000126088 UROD
ENST00000434478 0.0941848365632287 0.0174846724254676 -0.131168043951539 ENSG00000126088 UROD
ENST00000494399 0.0763508755192165 0.0125744347166584 -0.135812873156672 ENSG00000126088 UROD
ENST00000460334 0.0876213166723312 0.0156171367794627 -0.135070552341528 ENSG00000126088 UROD
ENST00000462688 0.0991803520054881 0.0189689336069837 -0.129467662004248 ENSG00000126088 UROD
ENST00000460906 0.0870015190800854 0.0154237400752969 -0.135653449713589 ENSG00000126088 UROD
ENST00000490385 0.0900379719045254 0.0163362591368394 -0.133438238845386 ENSG00000126088 UROD
ENST00000469548 0.0854472282588344 0.0149734256829267 -0.13157512697053 ENSG00000126088 UROD
ENST00000486699 0.0849593088418015 0.0148262751363507 -0.131589666721154 ENSG00000126088 UROD
ENST00000478467 0.0793396425829624 0.0133341663311788 -0.13375479285619 ENSG00000126088 UROD
ENST00000428106 0.0809119944407184 0.0137484828375109 -0.133385410560569 ENSG00000126088 UROD
ENST00000496439 0.095977425569294 0.0180145989455584 -0.132327621382414 ENSG00000126088 UROD
ENST00000473012 0.0953935474674184 0.0178493891898096 -0.134006536379728 ENSG00000126088 UROD
ENST00000472254 0.620445398351311 0.377042477739065 -0.0886915792100172 ENSG00000126088 UROD
ENST00000466193 0.528445802331034 0.282769682921064 -0.117095741328458 ENSG00000126088 UROD
ENST00000465678 0.628034950759973 0.385450513533733 -0.0947870534328675 ENSG00000126088 UROD
ENST00000359600 0.173123734418868 0.0452727551518633 -0.362442952951831 ENSG00000162415 ZSWIM5
ENST00000464588 0.0340116471689384 0.00371033447101138 -0.500999841005299 ENSG00000162415 ZSWIM5
ENST00000334815 0.862897228653801 0.717248657909403 0.0709555415635813 ENSG00000186603 HPDL
ENST00000528332 0.244338470646883 0.078321638581891 -0.168802273128207 ENSG00000132781 MUTYH
ENST00000529984 0.244338470646883 0.078321638581891 -0.168802273128207 ENSG00000132781 MUTYH
ENST00000372110 0.234446139680323 0.0733916567555089 -0.170896873272647 ENSG00000132781 MUTYH
ENST00000372115 0.25202481766331 0.0821628894871746 -0.165269908467474 ENSG00000132781 MUTYH
ENST00000481571 0.234446139680323 0.0733916567555089 -0.170896873272647 ENSG00000132781 MUTYH
ENST00000372098 0.234446139680323 0.0733916567555089 -0.170896873272647 ENSG00000132781 MUTYH
ENST00000355498 0.158526973527442 0.0394005827606747 -0.194036988916248 ENSG00000132781 MUTYH
ENST00000475516 0.162267500611366 0.0408013616595621 -0.192340528646154 ENSG00000132781 MUTYH
ENST00000372104 0.155533230541229 0.0382656914253556 -0.194814341846313 ENSG00000132781 MUTYH
ENST00000448481 0.155533230541229 0.0382656914253556 -0.194814341846313 ENSG00000132781 MUTYH
ENST00000456914 0.161659465998571 0.0405693092145249 -0.192741058776183 ENSG00000132781 MUTYH
ENST00000354383 0.162267500611366 0.0408013616595621 -0.192340528646154 ENSG00000132781 MUTYH
ENST00000488731 0.146158004189577 0.0346788957865925 -0.199597092581026 ENSG00000132781 MUTYH
ENST00000372100 0.158526973527442 0.0394005827606747 -0.194036988916248 ENSG00000132781 MUTYH
ENST00000450313 0.25202481766331 0.0821628894871746 -0.165269908467474 ENSG00000132781 MUTYH
ENST00000531105 0.163132481828626 0.0411814829734492 -0.193395053569711 ENSG00000132781 MUTYH
ENST00000467459 0.768812461793541 0.566661840909886 -0.0882630453485234 ENSG00000132781 MUTYH
ENST00000482094 0.596531821755158 0.350971689867503 -0.156863597400821 ENSG00000132781 MUTYH
ENST00000529892 0.792117950892405 0.600653368839876 -0.0856967326468022 ENSG00000132781 MUTYH
ENST00000533178 0.367222276256578 0.151590177718228 -0.156057414477524 ENSG00000132781 MUTYH
ENST00000528013 0.175232638469909 0.0461852277861314 -0.188727954434375 ENSG00000132781 MUTYH
ENST00000412971 0.2511233656173 0.0817328542250911 -0.169329847414179 ENSG00000132781 MUTYH
ENST00000462388 0.711708406566978 0.486663208833436 -0.104006565571822 ENSG00000132781 MUTYH
ENST00000470256 0.168920936676692 0.0435487914301306 -0.198908362110534 ENSG00000132781 MUTYH
ENST00000461495 0.243463147241269 0.0778473173790127 -0.172813974658295 ENSG00000132781 MUTYH
ENST00000435155 0.151310547330143 0.0366352599878147 -0.204633104240626 ENSG00000132781 MUTYH
ENST00000467940 0.238115265984911 0.0751545126596423 -0.173851033022229 ENSG00000132781 MUTYH
ENST00000478796 0.52545782756137 0.279930185062885 -0.154813947699555 ENSG00000132781 MUTYH
ENST00000525160 0.222899351615457 0.067775203139531 -0.179563542621128 ENSG00000132781 MUTYH
ENST00000479746 0.13149108274616 0.0292395325359809 -0.218527556615155 ENSG00000132781 MUTYH
ENST00000492494 0.130998456995532 0.0290509454716163 -0.218640365178303 ENSG00000132781 MUTYH
ENST00000483642 0.196214876976961 0.0552191611287007 -0.192363362117468 ENSG00000132781 MUTYH
ENST00000481139 0.221189665408165 0.0669439405340964 -0.186746354674343 ENSG00000132781 MUTYH
ENST00000485484 0.144667734909688 0.0341292178838541 -0.224977710896571 ENSG00000132781 MUTYH
ENST00000476789 0.216690847039196 0.0648054476738271 -0.193525180934043 ENSG00000132781 MUTYH
ENST00000462387 0.207870523384289 0.0605715673141644 -0.204099392043086 ENSG00000132781 MUTYH
ENST00000474703 0.147595589770763 0.0351826195628746 -0.237937011168868 ENSG00000132781 MUTYH
ENST00000483127 0.234634917389634 0.0734938402866451 -0.210858375978129 ENSG00000132781 MUTYH
ENST00000534453 0.35471380229022 0.14315199371064 -0.184064113590985 ENSG00000132781 MUTYH
ENST00000372090 0.70370791926119 0.476038977029489 0.0845609142545611 ENSG00000132773 TOE1
ENST00000477731 0.802005598167121 0.615354255976102 0.0707329350697856 ENSG00000132773 TOE1
ENST00000539779 0.66395458683828 0.425951644914667 0.0948006353077244 ENSG00000132773 TOE1
ENST00000471337 0.666906194603985 0.429281064433297 0.10820611703427 ENSG00000132773 TOE1
ENST00000495703 0.659008631522533 0.419939256085519 0.0965136980793938 ENSG00000132773 TOE1
ENST00000460057 0.714545698723608 0.490431225581903 0.106056066969099 ENSG00000132773 TOE1
ENST00000372084 0.471230951521158 0.231995377024963 -0.120007627363582 ENSG00000070759 TESK2
ENST00000372086 0.468110919094089 0.229379639291942 -0.118857739702119 ENSG00000070759 TESK2
ENST00000341771 0.468110919094089 0.229379639291942 -0.118857739702119 ENSG00000070759 TESK2
ENST00000486676 0.464667413484338 0.226440496353235 -0.119670787911999 ENSG00000070759 TESK2
ENST00000538496 0.512833448871081 0.26833447958726 -0.112204319261759 ENSG00000070759 TESK2
ENST00000493974 0.415598913003821 0.186188167654224 -0.181844847854556 ENSG00000070759 TESK2
ENST00000451835 0.419847545986045 0.189582158472139 -0.161000354857506 ENSG00000070759 TESK2
ENST00000415578 0.70766919548383 0.481088810512076 0.12976234127335 ENSG00000236624 CCDC163P
ENST00000515561 0.708097577684952 0.481770786742652 0.129811753225084 ENSG00000236624 CCDC163P
ENST00000490551 0.675906464321884 0.440209537403396 0.145267814922349 ENSG00000236624 CCDC163P
ENST00000401061 0.0667623794998533 0.0101635160133344 -0.214188825245995 ENSG00000132763 MMACHC
ENST00000477188 0.054273162247711 0.00735776165735003 -0.366237774170389 ENSG00000132763 MMACHC
ENST00000262746 0.55034524866098 0.3041420898048 -0.0573415066001843 ENSG00000117450 PRDX1
ENST00000319248 0.549857811511469 0.303603446081463 -0.0573930308435296 ENSG00000117450 PRDX1
ENST00000372079 0.550307756944622 0.304078059952051 -0.0573400173935964 ENSG00000117450 PRDX1
ENST00000447184 0.568046381830259 0.321386942019601 -0.0561690276665735 ENSG00000117450 PRDX1
ENST00000424390 0.567832728142084 0.321175188570313 -0.0561646566590718 ENSG00000117450 PRDX1
ENST00000483583 0.76705216428807 0.564040749277933 -0.033663443866664 ENSG00000117450 PRDX1
ENST00000372070 0.416710389326727 0.187214489633597 -0.0942163624277325 ENSG00000117448 AKR1A1
ENST00000434299 0.585190324738579 0.339395548140761 -0.076141153306287 ENSG00000117448 AKR1A1
ENST00000496999 0.356605052031126 0.144304297281395 -0.118653474016567 ENSG00000117448 AKR1A1
ENST00000476957 0.60880386880618 0.364297417119228 -0.0667900255210982 ENSG00000117448 AKR1A1
ENST00000481885 0.634400171127935 0.392387650346176 -0.0757732803789879 ENSG00000117448 AKR1A1
ENST00000351829 0.526861013721556 0.281336547959364 -0.0815904036167185 ENSG00000117448 AKR1A1
ENST00000471651 0.474298469281638 0.23454999632062 -0.106185145998444 ENSG00000117448 AKR1A1
ENST00000497973 0.774893825860112 0.575957767623908 -0.0545829041886473 ENSG00000117448 AKR1A1
ENST00000473038 0.910719184354388 0.807235182250769 -0.0276776226684559 ENSG00000117448 AKR1A1
ENST00000495913 0.901232815822553 0.789976607865166 -0.0305428731452234 ENSG00000117448 AKR1A1
ENST00000487654 0.755232623219383 0.546306174567857 -0.0701490360339019 ENSG00000117448 AKR1A1
ENST00000475919 0.507846463987864 0.263922062947267 -0.1459372418524 ENSG00000117448 AKR1A1
ENST00000475985 0.540383509523548 0.294181929896478 -0.168127894594065 ENSG00000117448 AKR1A1
ENST00000437901 0.0624715327407908 0.00914284065642122 0.183594940613349 ENSG00000132780 NASP
ENST00000437362 0.0620626353156767 0.00905472438989769 0.184026470626929 ENSG00000132780 NASP
ENST00000464190 0.708361690320218 0.48207991385747 0.0554818776157021 ENSG00000132780 NASP
ENST00000528084 0.813807992325418 0.634230091242478 0.0383397554013714 ENSG00000132780 NASP
ENST00000527359 0.0499060127118362 0.0065058820119619 0.194429028671528 ENSG00000132780 NASP
ENST00000525515 0.092210498695267 0.016940670430579 0.185320540300567 ENSG00000132780 NASP
ENST00000453748 0.0559403352513744 0.00770411735275149 0.19353114234264 ENSG00000132780 NASP
ENST00000402363 0.085686404633371 0.0150489768760144 0.166698406900646 ENSG00000132780 NASP
ENST00000537798 0.0852606835823486 0.0149113782097104 0.166886506258848 ENSG00000132780 NASP
ENST00000527470 0.248132009456984 0.0802102912997846 0.133189252240774 ENSG00000132780 NASP
ENST00000529333 0.278392173741368 0.0965505103457011 0.128210952012718 ENSG00000132780 NASP
ENST00000531532 0.692069804847843 0.461199810573927 0.0579879599699553 ENSG00000132780 NASP
ENST00000530840 0.876789927118314 0.743053882605746 -0.0310598966787015 ENSG00000132780 NASP
ENST00000528238 0.0982318455005317 0.018692870359294 0.164443872769027 ENSG00000132780 NASP
ENST00000534101 0.258400747057731 0.0855453236160341 0.131902381394996 ENSG00000132780 NASP
ENST00000350030 0.0873977798988129 0.0155505454733168 0.167674500933423 ENSG00000132780 NASP
ENST00000470768 0.246236424113046 0.0792336294704014 0.137972925393899 ENSG00000132780 NASP
ENST00000372052 0.0854472282588344 0.0149726788056814 0.166709556116397 ENSG00000132780 NASP
ENST00000351223 0.0854472282588344 0.0149726788056814 0.166709556116397 ENSG00000132780 NASP
ENST00000530073 0.162921802148137 0.0410770597464035 0.155451394920075 ENSG00000132780 NASP
ENST00000481782 0.194353318219831 0.0543842580535733 0.149366373922156 ENSG00000132780 NASP
ENST00000531612 0.2807715674837 0.0979551611764216 0.123375599281173 ENSG00000132780 NASP
ENST00000527932 0.31243518249292 0.116113926539181 0.117060908043452 ENSG00000132780 NASP
ENST00000534450 0.274070667506985 0.0941002721203861 0.117517720911419 ENSG00000132780 NASP
ENST00000472408 0.594259861213146 0.348548185370452 0.135956958176153 ENSG00000132780 NASP
ENST00000479235 0.741779188759144 0.528291045167338 0.0522008775818685 ENSG00000159592 GPBP1L1
ENST00000290795 0.900748053947491 0.788990121173634 0.0134449575181491 ENSG00000159592 GPBP1L1
ENST00000355105 0.902743395100024 0.792737455607052 0.0132242171833109 ENSG00000159592 GPBP1L1
ENST00000467032 0.785753127236167 0.591530164868158 0.0666246720609869 ENSG00000159592 GPBP1L1
ENST00000487436 0.858613065619138 0.71010705673062 0.042073765726711 ENSG00000159592 GPBP1L1
ENST00000468724 0.85198121292647 0.697901168638662 0.0393716719696564 ENSG00000159592 GPBP1L1
ENST00000498128 0.981561862065849 0.956825777808853 0.00423686349745691 ENSG00000159592 GPBP1L1
ENST00000496278 0.685977747640846 0.453020075197725 0.0812031621465222 ENSG00000159592 GPBP1L1
ENST00000495616 0.912999260117722 0.812079700263452 0.0319872949226622 ENSG00000159592 GPBP1L1
ENST00000488278 0.912335301424315 0.810568658188795 -0.0153883504759259 ENSG00000159592 GPBP1L1
ENST00000480941 0.91452422101174 0.815254994355214 -0.0150647737258509 ENSG00000159592 GPBP1L1
ENST00000480083 0.895636608139964 0.77907187866642 -0.0181437481273667 ENSG00000159592 GPBP1L1
ENST00000493083 0.6963839431549 0.466115340623168 -0.0459394842604477 ENSG00000159592 GPBP1L1
ENST00000460859 0.674879659564426 0.438879810792428 -0.0500938608923807 ENSG00000159592 GPBP1L1
ENST00000372025 0.736923012090964 0.521339882387462 -0.0537511426958271 ENSG00000159596 TMEM69
ENST00000496366 0.930063008523362 0.846519593512632 -0.0172168699524065 ENSG00000159596 TMEM69
ENST00000359942 0.748928285724279 0.537660579818787 0.0449510567703426 ENSG00000197429 IPP
ENST00000430643 0.827974297077054 0.656930095643837 0.0732989538428794 ENSG00000230896 RP11-767N6.7
ENST00000461718 0.918354259434691 0.823174033971703 -0.0382139106921214 ENSG00000197429 IPP
ENST00000495072 0.777260202275154 0.579143649286452 0.0541150712309257 ENSG00000197429 IPP
ENST00000396478 0.676228718295055 0.440609640048647 0.0654203930216713 ENSG00000197429 IPP
ENST00000470809 0.451230942433934 0.215164811857636 -0.126416605546208 ENSG00000086015 MAST2
ENST00000372009 0.461043740684082 0.223420051014377 -0.072242267651559 ENSG00000086015 MAST2
ENST00000361297 0.460250710185057 0.222818414737135 -0.0722367183100754 ENSG00000086015 MAST2
ENST00000372008 0.280277725209681 0.0976367712873008 -0.103932033113551 ENSG00000086015 MAST2
ENST00000482881 0.57303436785026 0.32619432888432 -0.0732316873295626 ENSG00000086015 MAST2
ENST00000488619 0.811792179760856 0.630721101721766 0.0728675132278182 ENSG00000086015 MAST2
ENST00000467367 0.30960889910434 0.114343165020101 -0.209576090908027 ENSG00000086015 MAST2
ENST00000498668 0.561454073145805 0.315038800729953 -0.169013207126405 ENSG00000086015 MAST2
ENST00000477968 0.311320279979009 0.115413510117005 0.208206601562497 ENSG00000086015 MAST2
ENST00000492813 0.969730504962813 0.92941308346539 0.0131501604300778 ENSG00000086015 MAST2
ENST00000262741 0.000497217293591814 1.39962613621796e-05 -0.47070235136801 ENSG00000117461 PIK3R3
ENST00000372006 0.000488275309409243 1.36719648526815e-05 -0.472244987844637 ENSG00000117461 PIK3R3
ENST00000340332 0.000456745212522732 1.26413239266709e-05 -0.472313851208654 ENSG00000117461 PIK3R3
ENST00000354242 0.000456745212522732 1.26413239266709e-05 -0.472313851208654 ENSG00000117461 PIK3R3
ENST00000420542 0.000456745212522732 1.26413239266709e-05 -0.472313851208654 ENSG00000117461 PIK3R3
ENST00000488808 0.973225646050166 0.937464252453884 -0.0139943879879731 ENSG00000117461 PIK3R3
ENST00000540385 0.00243088632516724 9.82940699363674e-05 -0.474075070769823 ENSG00000117461 PIK3R3
ENST00000423209 0.00229603440690511 9.15265072789229e-05 -0.478058459007198 ENSG00000117461 PIK3R3
ENST00000493202 0.000516023260006289 1.46068584026965e-05 -0.597978847963647 ENSG00000117461 PIK3R3
ENST00000425892 0.000491141855183027 1.37908836254882e-05 -0.604668391157368 ENSG00000117461 PIK3R3
ENST00000396420 0.183945067994657 0.0499453406845999 0.09447675046984 ENSG00000085998 POMGNT1
ENST00000371984 0.0603159882623836 0.00864377085080619 0.136639389004869 ENSG00000085998 POMGNT1
ENST00000371992 0.178239012419938 0.0476150897679742 0.0953591939426118 ENSG00000085998 POMGNT1
ENST00000475642 0.989072745434617 0.974922474976281 -0.00321135248542391 ENSG00000085998 POMGNT1
ENST00000535522 0.20900789293311 0.0610857574886136 0.104048440811225 ENSG00000085998 POMGNT1
ENST00000371986 0.0600006350898291 0.00857502884545779 0.136646753679559 ENSG00000085998 POMGNT1
ENST00000480972 0.601022485285272 0.355736145481471 -0.0969505992627434 ENSG00000085998 POMGNT1
ENST00000485714 0.770419864836674 0.569162791492562 0.0436517061639863 ENSG00000085998 POMGNT1
ENST00000463030 0.455556940866323 0.218856956121849 -0.152281339696318 ENSG00000085998 POMGNT1
ENST00000477114 0.176558325655204 0.0468032799957312 0.182847917687236 ENSG00000085998 POMGNT1
ENST00000497439 0.0147532910565726 0.00110061060735098 0.257075745228546 ENSG00000085998 POMGNT1
ENST00000489985 0.0382742598034997 0.00442870889528144 0.229433444361289 ENSG00000085998 POMGNT1
ENST00000371980 0.447874141100993 0.212405264019021 -0.141414320542869 ENSG00000171357 LURAP1
ENST00000463715 0.985326940757167 0.96547478500093 -0.0050593880853855 ENSG00000085999 RAD54L
ENST00000442598 0.840633539464678 0.678777308675178 -0.0399027100519283 ENSG00000085999 RAD54L
ENST00000493985 0.98854625145221 0.973687513539466 -0.00390091601798916 ENSG00000085999 RAD54L
ENST00000371975 0.828158008508063 0.657246994553358 -0.0428186164079389 ENSG00000085999 RAD54L
ENST00000469835 0.948375374853261 0.883397279105151 0.017973176546466 ENSG00000085999 RAD54L
ENST00000493032 0.876534519140589 0.742514717927768 -0.0431729213615568 ENSG00000085999 RAD54L
ENST00000487700 0.902868060243319 0.792954381802197 -0.0319501732286036 ENSG00000085999 RAD54L
ENST00000472889 0.889144989483562 0.766357374828109 0.0385883777014636 ENSG00000085999 RAD54L
ENST00000473251 0.744022047478393 0.531184027000588 -0.0712764674925819 ENSG00000085999 RAD54L
ENST00000496156 0.362258971689269 0.148296359141412 0.0977229790468822 ENSG00000132128 LRRC41
ENST00000476687 0.880860499882559 0.750859339841302 -0.0371551939151843 ENSG00000085999 RAD54L
ENST00000488942 0.85354354897819 0.701036639062665 -0.045338521433679 ENSG00000085999 RAD54L
ENST00000459678 0.802819029448717 0.616377990883988 -0.0632292957871675 ENSG00000085999 RAD54L
ENST00000343304 0.419517189568416 0.189355946454142 0.0635995596601884 ENSG00000132128 LRRC41
ENST00000472710 0.600120794633095 0.354903357158471 0.0483077010458606 ENSG00000132128 LRRC41
ENST00000498402 0.816244018830138 0.638105747849912 -0.0249347434326177 ENSG00000132128 LRRC41
ENST00000469150 0.746934940268418 0.534882622172889 -0.06293192402421 ENSG00000132128 LRRC41
ENST00000311672 0.0481879113917811 0.00617208113467202 -0.168634729649104 ENSG00000173660 UQCRH
ENST00000489056 0.0481879113917811 0.00617208113467202 -0.168634729649104 ENSG00000173660 UQCRH
ENST00000486951 0.0942091442144823 0.0174923943780867 -0.163465357622017 ENSG00000173660 UQCRH
ENST00000496387 0.0481879113917811 0.00617208113467202 -0.168634729649104 ENSG00000173660 UQCRH
ENST00000460947 0.030302088565922 0.00312626505968911 -0.197589356551598 ENSG00000173660 UQCRH
ENST00000474844 0.999263327436448 0.998338584325327 0.000154651845843159 ENSG00000117481 NSUN4
ENST00000307089 0.977471053975114 0.947461559182386 -0.00457207287040749 ENSG00000117481 NSUN4
ENST00000486270 0.871852547119821 0.73307616430215 0.0265580945716236 ENSG00000117481 NSUN4
ENST00000536062 0.990387689319714 0.97839270047176 0.00202041818742275 ENSG00000117481 NSUN4
ENST00000469918 0.798557306482032 0.61007529643213 0.0471688452036609 ENSG00000117481 NSUN4
ENST00000472157 0.819802182108831 0.6436546296614 0.0746937779075302 ENSG00000117481 NSUN4
ENST00000471871 0.979609518288784 0.952184202837269 -0.00447900847153248 ENSG00000117481 NSUN4
ENST00000537428 0.97714779911063 0.946677220717145 0.00504069906209635 ENSG00000117481 NSUN4
ENST00000498008 0.944655450524784 0.875579250294902 -0.0118947014780211 ENSG00000117481 NSUN4
ENST00000495427 0.954833396157226 0.89690141226762 -0.00976572582127793 ENSG00000117481 NSUN4
ENST00000475281 0.891245552210824 0.770654265727876 0.0370824304451122 ENSG00000117481 NSUN4
ENST00000602433 0.180436560073587 0.0485145635309569 0.212971918220316 ENSG00000269956 MKNK1-AS1
ENST00000342571 0.114093170280774 0.0234601618292345 0.186126096898905 ENSG00000079277 MKNK1
ENST00000371946 0.0370384516721372 0.00421905067477866 0.19627457185376 ENSG00000079277 MKNK1
ENST00000341183 0.0370384516721372 0.00421905067477866 0.19627457185376 ENSG00000079277 MKNK1
ENST00000371944 0.114093170280774 0.0234601618292345 0.186126096898905 ENSG00000079277 MKNK1
ENST00000371945 0.0370384516721372 0.00421905067477866 0.19627457185376 ENSG00000079277 MKNK1
ENST00000524749 0.704063173868132 0.476488628848782 0.0932650819496526 ENSG00000079277 MKNK1
ENST00000528077 0.0854714026700185 0.0149858040622087 0.174340353687833 ENSG00000079277 MKNK1
ENST00000428112 0.0589483839281105 0.00834571584798312 0.18991053584582 ENSG00000079277 MKNK1
ENST00000532897 0.298980345367968 0.108124971912358 0.184460727979896 ENSG00000079277 MKNK1
ENST00000530528 0.957459862945102 0.902518916241838 -0.0208108606361308 ENSG00000079277 MKNK1
ENST00000531355 0.0999096207229881 0.0191862842152561 0.171208951417558 ENSG00000079277 MKNK1
ENST00000470237 0.836888461919104 0.67185995580852 0.0575147747684724 ENSG00000079277 MKNK1
ENST00000524417 0.808452554217308 0.625654114167866 0.081223518992206 ENSG00000079277 MKNK1
ENST00000460098 0.675806049144703 0.44005473035438 0.118072577996203 ENSG00000079277 MKNK1
ENST00000532783 0.19603283157403 0.0551170496350939 0.177573084426023 ENSG00000079277 MKNK1
ENST00000496619 0.0556135534553295 0.00763333772056186 0.201490517004308 ENSG00000079277 MKNK1
ENST00000528237 0.369624439402424 0.15311959025421 0.144682647682384 ENSG00000079277 MKNK1
ENST00000526513 0.118102638528504 0.0247056220524559 0.178516571693381 ENSG00000079277 MKNK1
ENST00000484301 0.197590195555076 0.0558239170827107 0.159660590136505 ENSG00000079277 MKNK1
ENST00000545730 0.228741661488219 0.0705797693639265 0.125163296824758 ENSG00000079277 MKNK1
ENST00000486716 0.343525339898824 0.135775481296644 0.128254840164476 ENSG00000079277 MKNK1
ENST00000480531 0.602474827968456 0.35734915509986 -0.115049242673997 ENSG00000079277 MKNK1
ENST00000529170 0.332345575057089 0.128788088086046 0.134478453172731 ENSG00000079277 MKNK1
ENST00000531769 0.207523582899465 0.0604251037541295 0.134408594877718 ENSG00000079277 MKNK1
ENST00000465783 0.222665401106126 0.0676845962821917 0.174115965433134 ENSG00000079277 MKNK1
ENST00000474868 0.222503335158338 0.0676236580248177 0.174048347298826 ENSG00000079277 MKNK1
ENST00000532110 0.209214659237682 0.0611644832987992 0.180458282016263 ENSG00000079277 MKNK1
ENST00000525888 0.170663977169038 0.0442804699782399 0.200350376131285 ENSG00000079277 MKNK1
ENST00000468852 0.677580584583065 0.442452190986873 0.121222784398634 ENSG00000079277 MKNK1
ENST00000319928 0.492032203283516 0.249593774476616 0.131170718139606 ENSG00000142961 MOB3C
ENST00000271139 0.497791751298484 0.255051150112789 0.132488656098893 ENSG00000142961 MOB3C
ENST00000371940 0.421392331574283 0.190950367101113 0.14945674470599 ENSG00000142961 MOB3C
ENST00000477318 0.557197985071965 0.310591720354575 0.143543990051693 ENSG00000142961 MOB3C
ENST00000576409 0.724084584820008 0.502980919765311 0.0436253977360106 ENSG00000123472 ATPAF1
ENST00000371937 0.737210811675923 0.521745254331038 0.0417433356173 ENSG00000123472 ATPAF1
ENST00000574428 0.737210811675923 0.521745254331038 0.0417433356173 ENSG00000123472 ATPAF1
ENST00000492233 0.712970061062845 0.488127777716167 0.0552525094498274 ENSG00000123472 ATPAF1
ENST00000526821 0.938162421189007 0.861974705047236 0.0134793955728669 ENSG00000123472 ATPAF1
ENST00000542495 0.935774981189771 0.857578702586658 0.0140247821271576 ENSG00000123472 ATPAF1
ENST00000529214 0.935774981189771 0.857578702586658 0.0140247821271576 ENSG00000123472 ATPAF1
ENST00000329231 0.983085634624466 0.960398712410536 0.00379053333844315 ENSG00000123472 ATPAF1
ENST00000534216 0.922311508898326 0.830745748236154 0.0190950959411337 ENSG00000123472 ATPAF1
ENST00000532925 0.804449775356983 0.618931437936544 0.0447347869773547 ENSG00000123472 ATPAF1
ENST00000474020 0.723055443457819 0.501317597743839 0.0740410154080042 ENSG00000123472 ATPAF1
ENST00000487193 0.832664264968175 0.664376595063541 0.0431396316840717 ENSG00000123472 ATPAF1
ENST00000544071 0.203860692670012 0.0587150694857243 0.103145342614679 ENSG00000159658 EFCAB14
ENST00000525633 0.956532358119606 0.900384677588591 -0.0144429104870105 ENSG00000123472 ATPAF1
ENST00000460928 0.863841349456641 0.719007890551196 0.0538069039390109 ENSG00000123472 ATPAF1
ENST00000442839 0.264622749889891 0.088885120929477 0.109954028567801 ENSG00000228237 EFCAB14-AS1
ENST00000418985 0.26010194221088 0.0864772606520996 0.110693109736488 ENSG00000228237 EFCAB14-AS1
ENST00000371933 0.171479080000188 0.0445961072030571 0.1154849863876 ENSG00000159658 EFCAB14
ENST00000479745 0.255023281514758 0.0838206030257853 0.140721624675988 ENSG00000159658 EFCAB14
ENST00000487741 0.278463976913834 0.0965915613358131 0.136408838316965 ENSG00000159658 EFCAB14
ENST00000481623 0.398955438372362 0.173920917439019 0.117822390739759 ENSG00000159658 EFCAB14
ENST00000459797 0.621082646742774 0.377727741818604 0.0997564663900941 ENSG00000159658 EFCAB14
ENST00000484461 0.254005154495737 0.0831991065154274 0.144313048016314 ENSG00000159658 EFCAB14
ENST00000337817 0.793883195188316 0.603220713682025 0.0324461656687112 ENSG00000123473 STIL
ENST00000360380 0.793883195188316 0.603220713682025 0.0324461656687112 ENSG00000123473 STIL
ENST00000371877 0.793883195188316 0.603220713682025 0.0324461656687112 ENSG00000123473 STIL
ENST00000243182 0.669276246350041 0.432034482822296 0.0499301215790832 ENSG00000123473 STIL
ENST00000396221 0.669276246350041 0.432034482822296 0.0499301215790832 ENSG00000123473 STIL
ENST00000447475 0.801941595503697 0.615269536295854 -0.0372446766169462 ENSG00000123473 STIL
ENST00000418131 0.648652311704742 0.408477644363624 0.0780082146330925 ENSG00000123473 STIL
ENST00000436811 0.467766854361124 0.229092556419856 0.140509639445498 ENSG00000123473 STIL
ENST00000433827 0.469747047265786 0.230870476126789 -0.196707227044694 ENSG00000123473 STIL
ENST00000413565 0.745888328810169 0.533582912392942 0.108118489897836 ENSG00000123473 STIL
ENST00000371873 0.991278542621431 0.980156944351278 -0.00139904721972959 ENSG00000162368 CMPK1
ENST00000371871 0.9090447152169 0.803930830652928 0.0146555918894309 ENSG00000162368 CMPK1
ENST00000471289 0.0798375104294709 0.0134592464213045 -0.280760095659089 ENSG00000162368 CMPK1
ENST00000450808 0.965840603476375 0.921288033117949 0.00593562176125849 ENSG00000162368 CMPK1
ENST00000371870 0.546228502456475 0.30029073729991 -0.06808137499367 ENSG00000162368 CMPK1
ENST00000445551 0.837046173993074 0.672144785315747 -0.0675558578533661 ENSG00000237424 FOXD2-AS1
ENST00000425816 0.92878378643879 0.843958305562862 0.0235473781134913 ENSG00000117834 SLC5A9
ENST00000533824 0.92878378643879 0.843958305562862 0.0235473781134913 ENSG00000117834 SLC5A9
ENST00000438567 0.98760746190067 0.971060254546363 0.00426956354680382 ENSG00000117834 SLC5A9
ENST00000236495 0.98760746190067 0.971060254546363 0.00426956354680382 ENSG00000117834 SLC5A9
ENST00000493837 0.98760746190067 0.971060254546363 0.00426956354680382 ENSG00000117834 SLC5A9
ENST00000420136 0.943212810967906 0.872757441012173 -0.0238839922031323 ENSG00000117834 SLC5A9
ENST00000441260 0.943212810967906 0.872757441012173 -0.0238839922031323 ENSG00000117834 SLC5A9
ENST00000525901 0.804927699537107 0.619577275735942 0.0893503684529534 ENSG00000117834 SLC5A9
ENST00000532322 0.88522653344769 0.759303049388457 0.0473880861800718 ENSG00000117834 SLC5A9
ENST00000471020 0.983840736358255 0.962293247803672 -0.00727734750177033 ENSG00000117834 SLC5A9
ENST00000371847 0.00420787726390595 0.000199474466771319 -0.412690153178105 ENSG00000132122 SPATA6
ENST00000371843 0.00428674380415811 0.000204475701257086 -0.428320830876654 ENSG00000132122 SPATA6
ENST00000603831 0.00330340136563106 0.000145071764751862 -0.472326401126428 ENSG00000132122 SPATA6
ENST00000396199 0.00305414191382799 0.000131267609693189 -0.447921741441888 ENSG00000132122 SPATA6
ENST00000371841 0.0012971617230072 4.50667882070505e-05 -0.517163068217018 ENSG00000132122 SPATA6
ENST00000490850 0.00103760935933063 3.42346212474702e-05 -0.52868592228627 ENSG00000132122 SPATA6
ENST00000487629 0.837163624904256 0.672307801641443 0.0761775954688767 ENSG00000132122 SPATA6
ENST00000463938 0.0154768177924324 0.0011771578551332 -0.372197096657653 ENSG00000132122 SPATA6
ENST00000487543 0.00954738951671353 0.000599701796148426 -0.394313685720823 ENSG00000132122 SPATA6
ENST00000465990 0.018263364729488 0.00149134974285303 -0.416904281720928 ENSG00000132122 SPATA6
ENST00000471975 0.00795379871269293 0.000463922324460337 -0.424254379480049 ENSG00000132122 SPATA6
ENST00000371839 0.0300056549235933 0.00308571117923534 -0.551177147447897 ENSG00000186094 AGBL4
ENST00000371838 0.0651149231687138 0.00975626567753722 -0.483336595372479 ENSG00000186094 AGBL4
ENST00000396153 0.125478500076249 0.0271881970608132 -0.267047572059082 ENSG00000185104 FAF1
ENST00000371778 0.128162985236515 0.028123874872108 -0.267603470224213 ENSG00000185104 FAF1
ENST00000545823 0.0856948532032727 0.0150549569398255 -0.262784372901691 ENSG00000185104 FAF1
ENST00000494400 0.0747107686879098 0.0121701036169681 -0.29651377590607 ENSG00000185104 FAF1
ENST00000424664 0.372555591118235 0.15513728908626 -0.238001957882709 ENSG00000225767 RP5-850O15.3
ENST00000472808 0.0755620557197306 0.0123715479798917 -0.293972425837621 ENSG00000185104 FAF1
ENST00000487898 0.258970217944564 0.0858493462643563 -0.242168832105121 ENSG00000185104 FAF1
ENST00000262662 0.451840813184122 0.215581175756781 -0.0870062321948097 ENSG00000123080 CDKN2C
ENST00000396148 0.479801273389521 0.239281768365217 -0.083300064729687 ENSG00000123080 CDKN2C
ENST00000371761 0.736966740375677 0.521498909514057 -0.0649526015800723 ENSG00000123080 CDKN2C
ENST00000242719 0.880145113221192 0.749419140649302 0.0173091106642658 ENSG00000123091 RNF11
ENST00000494873 0.869958681839368 0.729052077799066 -0.018755984247923 ENSG00000123091 RNF11
ENST00000486691 0.697882757018525 0.468088892886869 0.0507168123111776 ENSG00000123091 RNF11
ENST00000371730 0.368854451771509 0.152621976253531 -0.0805530071716834 ENSG00000085832 EPS15
ENST00000371733 0.368854451771509 0.152621976253531 -0.0805530071716834 ENSG00000085832 EPS15
ENST00000396122 0.507943592340976 0.264017004467889 -0.0771667339368011 ENSG00000085832 EPS15
ENST00000486505 0.507368021225507 0.263371720589107 -0.125066664363091 ENSG00000085832 EPS15
ENST00000478657 0.531891562217967 0.286069259779424 -0.15211839833208 ENSG00000085832 EPS15
ENST00000493793 0.892426739459269 0.77276447450661 0.0229083267817819 ENSG00000085832 EPS15
ENST00000371727 0.169102664968932 0.043623178842932 -0.14969766765173 ENSG00000085832 EPS15
ENST00000464478 0.975621082457029 0.943059655985947 0.00789662105468258 ENSG00000085832 EPS15
ENST00000471391 0.154211730736334 0.0377765136034009 -0.147490375346495 ENSG00000085832 EPS15
ENST00000465467 0.128548083552343 0.0282377496290924 -0.156048109779561 ENSG00000085832 EPS15
ENST00000371714 0.183371077511472 0.0496884227086529 0.0804534551973974 ENSG00000117859 OSBPL9
ENST00000337809 0.187142664680788 0.0513126514019161 0.0794373436908011 ENSG00000117859 OSBPL9
ENST00000371710 0.187142664680788 0.0513126514019161 0.0794373436908011 ENSG00000117859 OSBPL9
ENST00000447887 0.181581453980021 0.0489972768516585 0.0807668167825771 ENSG00000117859 OSBPL9
ENST00000495776 0.181581453980021 0.0489972768516585 0.0807668167825771 ENSG00000117859 OSBPL9
ENST00000435686 0.181742787638136 0.0490675781364687 0.0807671391252587 ENSG00000117859 OSBPL9
ENST00000435274 0.182287158263524 0.0492878489085964 0.0825106088194908 ENSG00000117859 OSBPL9
ENST00000428468 0.181581453980021 0.0489972768516585 0.0807668167825771 ENSG00000117859 OSBPL9
ENST00000453295 0.181581453980021 0.0489972768516585 0.0807668167825771 ENSG00000117859 OSBPL9
ENST00000489990 0.839387201878019 0.676581853234311 0.026798324087016 ENSG00000117859 OSBPL9
ENST00000530544 0.0498586263452436 0.00648983999955359 0.111227221405037 ENSG00000117859 OSBPL9
ENST00000484890 0.49348351634581 0.250985919235614 0.0843165089837623 ENSG00000117859 OSBPL9
ENST00000534040 0.0717070825396507 0.0113886352194068 0.173400374935613 ENSG00000117859 OSBPL9
ENST00000532975 0.0744629175978442 0.0121159118268133 0.159431074134592 ENSG00000117859 OSBPL9
ENST00000527631 0.077759449798547 0.0129495952250757 0.164639949503038 ENSG00000117859 OSBPL9
ENST00000531828 0.00615561655247952 0.000330994588616121 0.157808021793785 ENSG00000117859 OSBPL9
ENST00000361556 0.0061022308586106 0.000326842961053673 0.153065386517162 ENSG00000117859 OSBPL9
ENST00000473207 0.075633844233398 0.0123904818440038 0.168726856515265 ENSG00000117859 OSBPL9
ENST00000533884 0.0822234970939441 0.0140927860000988 0.165721566305417 ENSG00000117859 OSBPL9
ENST00000481937 0.38485683632263 0.16379086443766 0.102687190041948 ENSG00000117859 OSBPL9
ENST00000526917 0.0820986750961847 0.0140433927992346 0.159129471887565 ENSG00000117859 OSBPL9
ENST00000462759 0.0061022308586106 0.000326842961053673 0.153065386517162 ENSG00000117859 OSBPL9
ENST00000486942 0.00649729224308858 0.000354821302593574 0.155968146052742 ENSG00000117859 OSBPL9
ENST00000467064 0.257996286885906 0.0853414852348667 0.193058771806903 ENSG00000117859 OSBPL9
ENST00000524620 0.0275165260907162 0.00271423561980918 0.250198924579638 ENSG00000117859 OSBPL9
ENST00000528603 0.027325541860058 0.00268685750398321 0.191863970208815 ENSG00000117859 OSBPL9
ENST00000475697 0.00960902654710964 0.000606094254595792 0.164279273140463 ENSG00000117859 OSBPL9
ENST00000531061 0.375577388275164 0.157179035557579 0.104991475615983 ENSG00000117859 OSBPL9
ENST00000531819 0.039601433493748 0.00465811623387175 0.148230410286177 ENSG00000117859 OSBPL9
ENST00000533825 0.68151088447422 0.447304280049819 0.0524049950605792 ENSG00000117859 OSBPL9
ENST00000440943 0.97861372760089 0.949982662710472 0.00393385953777534 ENSG00000078618 NRD1
ENST00000352171 0.995190851176237 0.989069965011256 -0.000564263535016482 ENSG00000078618 NRD1
ENST00000354831 0.995190851176237 0.989069965011256 -0.000564263535016482 ENSG00000078618 NRD1
ENST00000485608 0.889144989483562 0.766332542454076 0.0131612026015934 ENSG00000078618 NRD1
ENST00000539524 0.904926964102246 0.796664922251144 -0.0107530752671496 ENSG00000078618 NRD1
ENST00000464385 0.477088250062844 0.23710270147848 -0.15891794924811 ENSG00000078618 NRD1
ENST00000588291 0.973493438456538 0.938085293281211 0.00740300896071005 ENSG00000266993 RP4-657D16.3
ENST00000586761 0.984426901707815 0.964084977273068 0.00405126363127594 ENSG00000266993 RP4-657D16.3
ENST00000475310 0.964914922032785 0.919174581623372 0.0121575355602112 ENSG00000078618 NRD1
ENST00000497358 0.748668113465407 0.537243269284988 0.0515835382268298 ENSG00000078618 NRD1
ENST00000544028 0.889840892353404 0.767809217408818 0.0113844889330557 ENSG00000078618 NRD1
ENST00000591675 0.960334818785456 0.909091436586976 0.0126042108332807 ENSG00000266993 RP4-657D16.3
ENST00000483007 0.960141953073483 0.908690334093689 -0.0118638846435649 ENSG00000078618 NRD1
ENST00000473805 0.923137770587981 0.832305308564843 0.0135052902661854 ENSG00000078618 NRD1
ENST00000475715 0.868416677292324 0.726559485142425 0.0232307187276077 ENSG00000078618 NRD1
ENST00000491410 0.558462411764375 0.312042587261753 -0.0617524031857774 ENSG00000078618 NRD1
ENST00000468722 0.826195557738602 0.653968936734965 0.0368792168494637 ENSG00000078618 NRD1
ENST00000371655 0.557190987475067 0.310551569915708 0.204373759757098 ENSG00000169213 RAB3B
ENST00000469458 0.954478777646859 0.896121783494274 0.0116572368852979 ENSG00000117862 TXNDC12
ENST00000371626 0.488846314470041 0.246994457642993 0.0685646155753332 ENSG00000117862 TXNDC12
ENST00000472624 0.480431867428457 0.239815554492414 0.0759678210226351 ENSG00000117862 TXNDC12
ENST00000471493 0.937927453639409 0.861559629575428 -0.0197869064443252 ENSG00000117862 TXNDC12
ENST00000371614 0.203267657776065 0.0584322304584196 0.20099899368959 ENSG00000198841 KTI12
ENST00000425802 0.233974331560431 0.0731667982557356 0.196906191371441 ENSG00000223390 RP11-91A18.4
ENST00000610127 0.400307442528182 0.17476235198091 0.122724233149161 ENSG00000117862 TXNDC12
ENST00000313334 0.00863754599067017 0.000518943535708286 0.215507458631888 ENSG00000134717 BTF3L4
ENST00000477828 0.155093211838469 0.0380948215665471 0.162397084905898 ENSG00000134717 BTF3L4
ENST00000489308 0.0706569140612516 0.0111322252690444 0.182954740237597 ENSG00000134717 BTF3L4
ENST00000526132 0.142478060407367 0.033286207784316 0.160815317389976 ENSG00000134717 BTF3L4
ENST00000472944 0.0163676891461796 0.00127729664588786 0.204100893302895 ENSG00000134717 BTF3L4
ENST00000524414 0.238268380665816 0.075238260030979 0.199423450987727 ENSG00000134717 BTF3L4
ENST00000484036 0.17595216443327 0.0465318119609196 0.157298461577216 ENSG00000134717 BTF3L4
ENST00000533836 0.376658352454706 0.158000224933891 0.117382644963047 ENSG00000134717 BTF3L4
ENST00000361625 0.577631494015871 0.331337662150615 -0.072562617862832 ENSG00000157077 ZFYVE9
ENST00000357206 0.805631202759974 0.620740458591005 -0.0334505875510263 ENSG00000157077 ZFYVE9
ENST00000287727 0.785840857656448 0.591736001153767 -0.0362037234290469 ENSG00000157077 ZFYVE9
ENST00000371591 0.985757010118652 0.966593691045979 0.00271294989578591 ENSG00000157077 ZFYVE9
ENST00000469134 0.987960119740733 0.971915799499134 0.00373748894382141 ENSG00000157077 ZFYVE9
ENST00000470844 0.174784565076381 0.0459998799400005 0.144943528675632 ENSG00000154222 CC2D1B
ENST00000371586 0.0831857215705716 0.0143456368197433 0.144376741149921 ENSG00000154222 CC2D1B
ENST00000284376 0.0763419170039176 0.012567964714696 0.15177287227649 ENSG00000154222 CC2D1B
ENST00000491136 0.0763419170039176 0.012567964714696 0.15177287227649 ENSG00000154222 CC2D1B
ENST00000438021 0.0135804963661407 0.000987183376295051 0.20129565639506 ENSG00000154222 CC2D1B
ENST00000460261 0.0468411521043454 0.00592953974782479 0.183798095529323 ENSG00000154222 CC2D1B
ENST00000606527 0.495111176435909 0.252771454531916 0.137532457601146 ENSG00000272100 RP11-155O18.6
ENST00000450942 0.0763508755192165 0.0125756829759419 0.173192592561944 ENSG00000154222 CC2D1B
ENST00000460370 0.0759069551562095 0.0124605427151621 0.209770251329704 ENSG00000154222 CC2D1B
ENST00000438831 0.13097148057395 0.0290358005816167 0.159121910037977 ENSG00000154222 CC2D1B
ENST00000492426 0.564848053830612 0.318323628657704 0.14642473369766 ENSG00000154222 CC2D1B
ENST00000485966 0.324180801359358 0.123231510953533 0.185123860041473 ENSG00000154222 CC2D1B
ENST00000494789 0.586011214178605 0.340143241242789 0.154373085803778 ENSG00000154222 CC2D1B
ENST00000371568 0.839483644189942 0.676784365573513 0.0376692227661671 ENSG00000085840 ORC1
ENST00000371566 0.839483644189942 0.676784365573513 0.0376692227661671 ENSG00000085840 ORC1
ENST00000257181 0.622815829774877 0.379680384441638 0.0651524386336717 ENSG00000134748 PRPF38A
ENST00000487160 0.881448805847681 0.752016001442152 0.0317651726158836 ENSG00000134748 PRPF38A
ENST00000474048 0.53461452814579 0.288763373354738 0.0827879039731885 ENSG00000134748 PRPF38A
ENST00000528457 0.60429362709812 0.359230636363251 0.0675064264705962 ENSG00000134744 ZCCHC11
ENST00000527941 0.483916390301488 0.243010625953367 0.0876122260815935 ENSG00000134744 ZCCHC11
ENST00000257177 0.954304248507295 0.895671555140041 0.00826053647424393 ENSG00000134744 ZCCHC11
ENST00000371544 0.954373217962129 0.895752978506347 0.00825919749355232 ENSG00000134744 ZCCHC11
ENST00000466440 0.214004413808093 0.0634742836565336 -0.208476627551406 ENSG00000134744 ZCCHC11
ENST00000494469 0.336624779456872 0.131391255573062 -0.183007499647806 ENSG00000134744 ZCCHC11
ENST00000471623 0.956131409941456 0.8995580187151 -0.0178810444318805 ENSG00000134744 ZCCHC11
ENST00000531722 0.876607888237643 0.742628482774488 0.02898368770412 ENSG00000134744 ZCCHC11
ENST00000474453 0.803888511963902 0.618028616307275 0.0451133107580747 ENSG00000134744 ZCCHC11
ENST00000470212 0.0421392888317998 0.00510121861700059 -0.395603593777667 ENSG00000134744 ZCCHC11
ENST00000469810 0.793883195188316 0.603178498732702 0.0462167988620632 ENSG00000134744 ZCCHC11
ENST00000528642 0.886853547103269 0.762293619763066 0.0198300139430236 ENSG00000134744 ZCCHC11
ENST00000497120 0.985365682012443 0.965607161113513 -0.00563519535569399 ENSG00000134744 ZCCHC11
ENST00000484723 0.920955557514909 0.828208545825446 0.0143552387067574 ENSG00000134744 ZCCHC11
ENST00000481528 0.927947178255202 0.842264923389244 -0.034972886175479 ENSG00000134744 ZCCHC11
ENST00000371541 0.795292438015928 0.605188648997823 0.037232836341028 ENSG00000134744 ZCCHC11
ENST00000481133 0.641728416612953 0.400545332967341 0.117483834352611 ENSG00000134744 ZCCHC11
ENST00000473856 0.818141129341756 0.640993735480437 -0.0352634433441649 ENSG00000134744 ZCCHC11
ENST00000355809 0.907242991498741 0.800689995512637 0.0211014740589569 ENSG00000134744 ZCCHC11
ENST00000470626 0.883195350796341 0.755411431332279 -0.0305817083298049 ENSG00000134744 ZCCHC11
ENST00000524582 0.820064678010243 0.644237989772935 -0.0457725314515778 ENSG00000134744 ZCCHC11
ENST00000361314 0.532424443221657 0.286690455989621 -0.195656492741647 ENSG00000116157 GPX7
ENST00000371538 0.565892419905938 0.319177081819886 -0.0737488358502758 ENSG00000162377 COA7
ENST00000486918 0.605056385080502 0.360322603636137 -0.0757817968542197 ENSG00000162377 COA7
ENST00000443756 0.638205597816841 0.396478196344152 -0.0634892183335098 ENSG00000162378 ZYG11B
ENST00000545132 0.525348177582004 0.279821236469939 -0.0869543539622523 ENSG00000162378 ZYG11B
ENST00000294353 0.662719321722154 0.424481128405937 0.0494152478310802 ENSG00000162378 ZYG11B
ENST00000371522 0.00859999131667265 0.000515300078718386 0.217872232987456 ENSG00000121310 ECHDC2
ENST00000460612 0.00833598259504291 0.000493940956355304 0.218598386270982 ENSG00000121310 ECHDC2
ENST00000539680 0.431672288868361 0.198956929361163 0.153110288062699 ENSG00000121310 ECHDC2
ENST00000479183 0.222314400128249 0.0675340789390866 0.193079871076388 ENSG00000121310 ECHDC2
ENST00000543419 0.0979619358174426 0.0186072424283212 0.183835474794898 ENSG00000121310 ECHDC2
ENST00000463923 0.100637199247376 0.0194205514756455 0.182762680666325 ENSG00000121310 ECHDC2
ENST00000371520 0.00834712691676249 0.000494827764422733 0.218598377196392 ENSG00000121310 ECHDC2
ENST00000358358 0.00834712691676249 0.000494827764422733 0.218598377196392 ENSG00000121310 ECHDC2
ENST00000498544 0.218052602000194 0.0654853789558188 0.182918656856558 ENSG00000121310 ECHDC2
ENST00000476477 0.00878895134532157 0.000531080003464405 0.218802035009325 ENSG00000121310 ECHDC2
ENST00000536120 0.00878895134532157 0.000531080003464405 0.218802035009325 ENSG00000121310 ECHDC2
ENST00000479593 0.131235360445016 0.0291357837846604 0.166198562640354 ENSG00000121310 ECHDC2
ENST00000467988 0.0100874559815466 0.000653737364166343 0.219060888251115 ENSG00000121310 ECHDC2
ENST00000487866 0.150510757139911 0.0363067095259837 0.183408091705682 ENSG00000121310 ECHDC2
ENST00000486170 0.0458341327252971 0.00575597026861957 0.254350044539051 ENSG00000121310 ECHDC2
ENST00000487851 0.13895004952134 0.0319539357756794 0.173474693823658 ENSG00000121310 ECHDC2
ENST00000541281 0.00991263420820611 0.000636339886515159 0.234494454770853 ENSG00000121310 ECHDC2
ENST00000488268 0.0362627943976144 0.00407958418893191 0.206636338853519 ENSG00000121310 ECHDC2
ENST00000544365 0.0169281091987581 0.00133797235379116 0.222472462507042 ENSG00000121310 ECHDC2
ENST00000495920 0.0142947359983025 0.00105817012646641 0.226008989494083 ENSG00000121310 ECHDC2
ENST00000492992 0.868416677292324 0.726567566058506 0.0515133613544573 ENSG00000121310 ECHDC2
ENST00000480312 0.0302057908273746 0.00311289619955935 0.218305603679439 ENSG00000121310 ECHDC2
ENST00000544531 0.012432029443933 0.000871019368674664 0.234283880493317 ENSG00000121310 ECHDC2
ENST00000493896 0.559733096457552 0.313231251582393 0.120541240561269 ENSG00000121310 ECHDC2
ENST00000487040 0.863309833548645 0.717829574441823 0.0562057386937703 ENSG00000121310 ECHDC2
ENST00000542552 0.00585284273718279 0.000308265242499689 0.249382557709301 ENSG00000121310 ECHDC2
ENST00000474789 0.00452158876746273 0.000219565234801456 0.255544963157878 ENSG00000121310 ECHDC2
ENST00000420575 0.757058038004973 0.548891075939227 0.110240904565743 ENSG00000230953 RP4-631H13.6
ENST00000371514 0.445561945115549 0.210540730761784 -0.0702783417322368 ENSG00000116171 SCP2
ENST00000478631 0.442566570298016 0.208231335008393 -0.0704231796253323 ENSG00000116171 SCP2
ENST00000528311 0.404549799646379 0.177751954387365 -0.0787609608232459 ENSG00000116171 SCP2
ENST00000371509 0.409258091500731 0.181314701497106 -0.0777852535371708 ENSG00000116171 SCP2
ENST00000407246 0.431439924723881 0.198759563216188 -0.0723003993423435 ENSG00000116171 SCP2
ENST00000371513 0.540770134168483 0.294518111716978 -0.0916374897522993 ENSG00000116171 SCP2
ENST00000528809 0.577134104659536 0.330761356750266 -0.106748856071441 ENSG00000116171 SCP2
ENST00000529363 0.739705671272257 0.525138955153398 -0.0664724268988692 ENSG00000116171 SCP2
ENST00000473584 0.955557649309369 0.89846733138423 -0.016667152751519 ENSG00000116171 SCP2
ENST00000430330 0.717894589185207 0.494700969935488 -0.0455537691725491 ENSG00000116171 SCP2
ENST00000408941 0.675951953588181 0.440246801344521 -0.0503165872589773 ENSG00000116171 SCP2
ENST00000478274 0.315481847053814 0.117935669447803 -0.136521302736385 ENSG00000116171 SCP2
ENST00000484100 0.679875134659872 0.445267529493388 -0.0516264986351533 ENSG00000116171 SCP2
ENST00000533119 0.686567040820109 0.453768850904498 -0.050962759983598 ENSG00000116171 SCP2
ENST00000435345 0.738844870185077 0.523928048872491 -0.042620009307746 ENSG00000116171 SCP2
ENST00000488965 0.748925934306212 0.537644402526642 -0.0406191410770173 ENSG00000116171 SCP2
ENST00000371486 0.758481083645179 0.551179298403711 0.0522350264449429 ENSG00000157184 CPT2
ENST00000468572 0.741208800963746 0.527534666091273 -0.0960298228154239 ENSG00000157184 CPT2
ENST00000452466 0.517362069645039 0.272493785372701 0.117764798400248 ENSG00000236723 RP5-1024G6.2
ENST00000294360 0.824134012924153 0.650680666563622 -0.0402952718411029 ENSG00000162384 C1orf123
ENST00000483739 0.722110159558978 0.499923389638623 -0.0606215911858606 ENSG00000162384 C1orf123
ENST00000470385 0.811769879910639 0.630689578510258 -0.0425966648884846 ENSG00000162384 C1orf123
ENST00000478839 0.623955243516854 0.381106220925379 -0.0974034928721782 ENSG00000162384 C1orf123
ENST00000489755 0.601456651031951 0.356192666325912 -0.101815266349211 ENSG00000162384 C1orf123
ENST00000474227 0.983085634624466 0.960391976697815 -0.0062581776665629 ENSG00000162384 C1orf123
ENST00000602807 0.892298001904476 0.772457840441435 -0.0377687251174792 ENSG00000162384 C1orf123
ENST00000371470 0.544685333710187 0.298446189734793 -0.0690467081263629 ENSG00000162385 MAGOH
ENST00000371466 0.542252218070251 0.295914036716139 -0.0694955237478474 ENSG00000162385 MAGOH
ENST00000495868 0.612779988126205 0.368498572195907 -0.068618512159215 ENSG00000162385 MAGOH
ENST00000462941 0.422779136314828 0.192044617514527 -0.0940872625773516 ENSG00000162385 MAGOH
ENST00000602943 0.803789879499349 0.617847354272855 -0.064945724870398 ENSG00000270172 RP5-1024G6.8
ENST00000306052 0.000337038129747678 8.7239986362916e-06 -0.341494969883356 ENSG00000157193 LRP8
ENST00000529670 0.418221764257144 0.188249654150249 -0.123898417972688 ENSG00000157193 LRP8
ENST00000371454 7.57645805329568e-05 1.4628848219734e-06 -0.368121327289358 ENSG00000157193 LRP8
ENST00000465675 9.32877426326401e-05 1.86404172896316e-06 -0.363978184022699 ENSG00000157193 LRP8
ENST00000354412 9.91307862346083e-05 1.99965658075177e-06 -0.364202052716896 ENSG00000157193 LRP8
ENST00000480045 3.34809799641024e-05 5.69166412052075e-07 -0.389693158862294 ENSG00000157193 LRP8
ENST00000347547 3.59023387062439e-05 6.15666006759166e-07 -0.390328674679114 ENSG00000157193 LRP8
ENST00000459674 0.00347744034277555 0.000155736343139702 -0.365818357224804 ENSG00000157193 LRP8
ENST00000460214 0.029618155547311 0.00302643651410371 -0.347167477699288 ENSG00000157193 LRP8
ENST00000481431 0.06200700281197 0.00903809183595092 -0.305083527181892 ENSG00000157193 LRP8
ENST00000475501 0.0694792216412803 0.0108409579969863 -0.248199264576128 ENSG00000157193 LRP8
ENST00000421637 0.222975558458433 0.0678121370741545 -0.330433485256109 ENSG00000228838 RP4-784A16.2
ENST00000496580 5.43199578811704e-05 1.00127761611314e-06 -0.608395343344224 ENSG00000157193 LRP8
ENST00000446686 0.040729212325573 0.0048523929729172 -0.51916793409724 ENSG00000232762 RP4-784A16.4
ENST00000312233 3.45312650806382e-07 3.48166224808498e-09 -0.839808340454305 ENSG00000174332 GLIS1
ENST00000371429 0.963848673376648 0.916448773665021 0.00620949910996179 ENSG00000058804 NDC1
ENST00000540001 0.963848673376648 0.916448773665021 0.00620949910996179 ENSG00000058804 NDC1
ENST00000537333 0.747603531740774 0.535795274365738 -0.0370476034629609 ENSG00000058804 NDC1
ENST00000234725 0.748066331591045 0.536480631715211 -0.0371796237121457 ENSG00000058804 NDC1
ENST00000480952 0.778258757969583 0.580541356574521 0.0516847515492149 ENSG00000058804 NDC1
ENST00000464950 0.938454585610493 0.862560851119427 0.0132991732029596 ENSG00000058799 YIPF1
ENST00000371399 0.938454585610493 0.862560851119427 0.0132991732029596 ENSG00000058799 YIPF1
ENST00000072644 0.938454585610493 0.862560851119427 0.0132991732029596 ENSG00000058799 YIPF1
ENST00000539954 0.964697106979633 0.918645062845123 -0.0087496270285428 ENSG00000058799 YIPF1
ENST00000469457 0.87154229346661 0.732567546417574 -0.0333593388647717 ENSG00000058799 YIPF1
ENST00000480151 0.871074730921412 0.731679649694244 -0.0333870304405179 ENSG00000058799 YIPF1
ENST00000412288 0.72708708636472 0.507938406474693 -0.0672177985583913 ENSG00000058799 YIPF1
ENST00000465897 0.731241166883293 0.513323561826971 -0.0665815582069921 ENSG00000058799 YIPF1
ENST00000472983 0.680206523398923 0.445680598114954 -0.0944615943068465 ENSG00000058799 YIPF1
ENST00000371378 0.227796408656161 0.0701263437872511 -0.122516029570793 ENSG00000081870 HSPB11
ENST00000194214 0.20553796180939 0.0595484505066774 -0.131911905132441 ENSG00000081870 HSPB11
ENST00000489675 0.858195309704905 0.709370411915058 -0.0390332462225514 ENSG00000081870 HSPB11
ENST00000371377 0.147586611104757 0.0351701731839923 -0.15481664701169 ENSG00000081870 HSPB11
ENST00000371376 0.203696672799012 0.0586514482545991 -0.14844915534355 ENSG00000081870 HSPB11
ENST00000488884 0.186112672538409 0.0508666619022361 -0.166802149273907 ENSG00000081870 HSPB11
ENST00000371370 0.226914061757949 0.0696447880685627 0.156207924401844 ENSG00000116212 LRRC42
ENST00000371368 0.363763375888142 0.149351180633328 0.163237414418611 ENSG00000116212 LRRC42
ENST00000319223 0.259887120571333 0.0863859834440408 0.147852052149342 ENSG00000116212 LRRC42
ENST00000444987 0.377620978649891 0.158663222265489 0.151025487196835 ENSG00000116212 LRRC42
ENST00000477905 0.639604666519637 0.398153974822849 0.118411365166168 ENSG00000116212 LRRC42
ENST00000371348 0.675287322431468 0.439403214605418 -0.0475094748260706 ENSG00000116209 TMEM59
ENST00000371344 0.771049926796797 0.570147442263218 -0.035261189886752 ENSG00000116209 TMEM59
ENST00000234831 0.814064379817713 0.634664150863001 -0.0276857128505883 ENSG00000116209 TMEM59
ENST00000371341 0.782701106750698 0.587284209379886 -0.0319463552408231 ENSG00000116209 TMEM59
ENST00000470395 0.647296920480387 0.40707450774577 -0.0624950585753307 ENSG00000116209 TMEM59
ENST00000420738 0.724143045944842 0.503148129230463 -0.0399758055740894 ENSG00000116209 TMEM59
ENST00000440019 0.722234667010211 0.500134673340254 -0.0403108301973659 ENSG00000116209 TMEM59
ENST00000452421 0.724180995278437 0.503282827400918 -0.0399746739771242 ENSG00000116209 TMEM59
ENST00000371337 0.927045186812077 0.840377448094641 -0.0138467864359777 ENSG00000116209 TMEM59
ENST00000498272 0.731041535365758 0.513136158313268 -0.0497185180751047 ENSG00000116205 TCEANC2
ENST00000234827 0.495196612054466 0.252841915718446 -0.0926005474572157 ENSG00000116205 TCEANC2
ENST00000371331 0.0400973118605265 0.00474414437036355 -0.34996982807126 ENSG00000116205 TCEANC2
ENST00000525949 0.108453823499219 0.0217201649755508 0.345448615870403 ENSG00000256407 RP11-446E24.4
ENST00000311841 0.694960513355136 0.464427243156074 0.0665912863150767 ENSG00000256407 RP11-446E24.4
ENST00000536061 0.180293879837715 0.0484422383449672 0.324677945242955 ENSG00000248835 AL357673.1
ENST00000420054 0.907160850475419 0.800481564827669 0.0293592722956101 ENSG00000215883 CYB5RL
ENST00000421415 0.904944061850964 0.796695801415834 -0.0285564763845135 ENSG00000215883 CYB5RL
ENST00000490863 0.907375879176315 0.800888554493441 -0.0278460599698737 ENSG00000215883 CYB5RL
ENST00000401046 0.901566297860669 0.790568511077578 0.0306930322547714 ENSG00000215883 CYB5RL
ENST00000419823 0.943578327718576 0.873576165009714 -0.017997090077727 ENSG00000215883 CYB5RL
ENST00000528287 0.958557239988742 0.904625559851559 -0.0132096438863588 ENSG00000215883 CYB5RL
ENST00000534324 0.451184213485565 0.215083347592603 0.161174794292011 ENSG00000215883 CYB5RL
ENST00000287899 0.576361125326342 0.329879865451746 0.12571228723396 ENSG00000215883 CYB5RL
ENST00000542737 0.752500025347741 0.542500171306182 0.0742442531045611 ENSG00000215883 CYB5RL
ENST00000537208 0.752500025347741 0.542500171306182 0.0742442531045611 ENSG00000215883 CYB5RL
ENST00000493530 0.263933618003349 0.0885087377521549 0.245404158326242 ENSG00000215883 CYB5RL
ENST00000487096 0.53432466188204 0.288453646847405 -0.0629431168599431 ENSG00000116221 MRPL37
ENST00000497820 0.443608657409889 0.20899796854368 -0.200573111842604 ENSG00000215883 CYB5RL
ENST00000360840 0.465858633940035 0.227544693822782 -0.0701283492642053 ENSG00000116221 MRPL37
ENST00000605337 0.467168081570455 0.228659769096455 -0.0682500378323731 ENSG00000116221 MRPL37
ENST00000490670 0.463214551473848 0.225338074866669 -0.0758984870761017 ENSG00000116221 MRPL37
ENST00000336230 0.465430354720492 0.227187204354331 -0.0701157068349246 ENSG00000116221 MRPL37
ENST00000398219 0.33163512859754 0.12828077721467 -0.131864465061656 ENSG00000116221 MRPL37
ENST00000326956 1.25356182971171e-09 7.92554066618485e-12 -0.473380860612258 ENSG00000157216 SSBP3
ENST00000528930 0.274546305435824 0.0943908228281655 -0.230311142603472 ENSG00000157216 SSBP3
ENST00000417664 8.39358702198734e-09 6.18022847493624e-11 -0.558483765357247 ENSG00000157216 SSBP3
ENST00000371320 1.04888121000322e-09 6.52139862981318e-12 -0.547330766081208 ENSG00000157216 SSBP3
ENST00000371319 2.08226446096943e-09 1.3638372447782e-11 -0.562822398426086 ENSG00000157216 SSBP3
ENST00000533946 9.38822068995129e-09 6.95362942100367e-11 -0.572821136320239 ENSG00000157216 SSBP3
ENST00000357475 5.02768455657652e-09 3.53483309298896e-11 -0.559283660881412 ENSG00000157216 SSBP3
ENST00000426150 3.93096639072011e-09 2.71219665277265e-11 -0.519479832837203 ENSG00000157216 SSBP3
ENST00000444533 0.0267258602813639 0.00260025290971496 -0.369002098479173 ENSG00000157216 SSBP3
ENST00000420121 0.003301795025559 0.000144914601314159 -0.413533023851767 ENSG00000157216 SSBP3
ENST00000530618 0.0951781458555405 0.0177921667085295 -0.334434162212449 ENSG00000157216 SSBP3
ENST00000533209 2.37855867436391e-07 2.34621501874207e-09 -0.548684615492774 ENSG00000157216 SSBP3
ENST00000525990 2.20826342263035e-08 1.76305758809104e-10 -0.578214934240724 ENSG00000157216 SSBP3
ENST00000528787 1.19150556530159e-06 1.34409704799882e-08 -0.546911611428934 ENSG00000157216 SSBP3
ENST00000481208 0.169923965140876 0.0439494654100974 -0.246495344892331 ENSG00000162390 ACOT11
ENST00000498228 0.0981790683516543 0.0186811101242941 -0.332930038742232 ENSG00000162390 ACOT11
ENST00000343744 0.061681516050735 0.00894841809524458 -0.331044330259512 ENSG00000162390 ACOT11
ENST00000371316 0.105502809555305 0.0208865209699842 -0.281059721786396 ENSG00000162390 ACOT11
ENST00000606515 0.773864183536506 0.57449543961478 0.0450274802697399 ENSG00000271723 MROH7-TTC4
ENST00000425300 0.779080252948719 0.581958062936754 0.0453107235280992 ENSG00000271723 MROH7-TTC4
ENST00000414150 0.764653550156995 0.560336312696752 0.0476895208198796 ENSG00000271723 MROH7-TTC4
ENST00000460155 0.755982865720787 0.547414374558814 0.0502178535911091 ENSG00000271723 MROH7-TTC4
ENST00000371281 0.748909799735778 0.537605957637999 0.0516141211261612 ENSG00000243725 TTC4
ENST00000486621 0.633841378387503 0.39170626741852 0.115219722894964 ENSG00000243725 TTC4
ENST00000371284 0.760111101235604 0.553397838699414 0.0497067852711882 ENSG00000243725 TTC4
ENST00000486091 0.663143024578683 0.424913286030176 0.0981141733329988 ENSG00000243725 TTC4
ENST00000371279 0.672284944633716 0.435593377532164 0.107443468556084 ENSG00000162396 PARS2
ENST00000371269 0.418241872006673 0.188287125194568 0.0783855676195835 ENSG00000116133 DHCR24
ENST00000436604 0.205076220484161 0.0593188617380228 0.11739527389709 ENSG00000116133 DHCR24
ENST00000537443 0.537414125364659 0.29136582010829 0.0661730033250758 ENSG00000116133 DHCR24
ENST00000535035 0.641442802882325 0.400191303755684 0.0534673106657578 ENSG00000116133 DHCR24
ENST00000415336 0.915113237198187 0.816363752286941 0.0182514660532812 ENSG00000242396 RP11-67L3.5
ENST00000294383 0.130878984440868 0.0290075921836104 0.108588520725842 ENSG00000162402 USP24
ENST00000407756 0.133081768621004 0.0297769638732774 0.108419369509956 ENSG00000162402 USP24
ENST00000484447 0.683421533781329 0.449693819517379 0.105942631094517 ENSG00000162402 USP24
ENST00000480962 0.659585482979269 0.420621945793921 0.126810567721065 ENSG00000162402 USP24
ENST00000472566 0.0844801841772408 0.0147054382206354 0.30904266190451 ENSG00000162402 USP24
ENST00000512504 0.126610717051944 0.0275829897592154 0.328324651415458 ENSG00000162402 USP24
ENST00000482197 0.577509605297313 0.331168465541311 0.132406742554399 ENSG00000162402 USP24
ENST00000371250 1.04057162502664e-05 1.50045002280895e-07 -0.555655036230566 ENSG00000162407 PPAP2B
ENST00000472957 0.186375244901078 0.0509889787493151 -0.356078855965645 ENSG00000162407 PPAP2B
ENST00000459962 0.0567972772209424 0.00787825990362108 -0.501852954418318 ENSG00000162407 PPAP2B
ENST00000461655 0.00258262535497697 0.000106484880842258 -0.546470608403054 ENSG00000162407 PPAP2B
ENST00000371244 0.458802619028684 0.221535605919346 -0.157470742561205 ENSG00000162409 PRKAA2
ENST00000485760 0.0270063002535319 0.00264217994172983 -0.284564791007659 ENSG00000173406 DAB1
ENST00000371234 0.430049494337258 0.19768130448373 -0.246325616970864 ENSG00000173406 DAB1
ENST00000467509 0.027475455977902 0.00270634022242218 -0.412263716903948 ENSG00000162600 OMA1
ENST00000460671 0.0322918190040371 0.00343998022917389 -0.392941304968411 ENSG00000162600 OMA1
ENST00000421528 0.019343364983661 0.00161590805551933 -0.308751209031241 ENSG00000162600 OMA1
ENST00000358603 0.133559151440951 0.0299481768287252 -0.181383261303738 ENSG00000162600 OMA1
ENST00000371226 0.221431676002996 0.0670918075796655 -0.151347002231612 ENSG00000162600 OMA1
ENST00000476933 0.191101872397169 0.0529597257499775 -0.260027703146658 ENSG00000162600 OMA1
ENST00000456980 0.612766226655478 0.368404598649214 -0.0809028970476713 ENSG00000162600 OMA1
ENST00000467063 0.671300932080547 0.434444986570214 -0.0699645048610515 ENSG00000162600 OMA1
ENST00000419242 0.676293552021459 0.440727772089504 -0.0725123752148982 ENSG00000162600 OMA1
ENST00000426139 0.743145148943022 0.530017709786577 -0.0584701012876209 ENSG00000162600 OMA1
ENST00000453710 0.81872405957138 0.641925767223949 -0.0461286900626076 ENSG00000162600 OMA1
ENST00000482274 0.896810152699591 0.781353867940324 -0.0304659331695887 ENSG00000162600 OMA1
ENST00000472487 0.0188520461348482 0.00156085149582215 0.21129599036613 ENSG00000162601 MYSM1
ENST00000493821 0.0403363805400701 0.00478485324717666 0.21016097708978 ENSG00000162601 MYSM1
ENST00000401044 0.0560100569653288 0.00772284176837116 0.190850598268927 ENSG00000162601 MYSM1
ENST00000481973 0.485601987722615 0.244246316091326 0.135996030670277 ENSG00000162601 MYSM1
ENST00000466774 0.0624715327407908 0.00914220231234958 0.192314212853348 ENSG00000162601 MYSM1
ENST00000483003 0.152471454377594 0.0371062093946784 0.16406881396594 ENSG00000162601 MYSM1
ENST00000489282 0.223766864732881 0.0681681279060765 0.157188057957744 ENSG00000162601 MYSM1
ENST00000371222 0.90167764784855 0.790831734915535 -0.0317329567622561 ENSG00000177606 JUN
ENST00000544621 0.861502811669807 0.71528351149317 -0.0546286106204912 ENSG00000234807 LINC01135
ENST00000419531 0.861502811669807 0.71528351149317 -0.0546286106204912 ENSG00000234807 LINC01135
ENST00000582567 0.245562436733164 0.0789029441242044 -0.307793584060857 ENSG00000172456 FGGY
ENST00000413489 0.0896936599685573 0.0162269962156812 -0.39962607707713 ENSG00000172456 FGGY
ENST00000474476 0.0845582032082154 0.0147255678752628 -0.328869782429863 ENSG00000172456 FGGY
ENST00000462744 0.110269026119508 0.0222379806774352 -0.400475170594435 ENSG00000172456 FGGY
ENST00000371218 0.110900199259882 0.0224360640975678 -0.304565117312582 ENSG00000172456 FGGY
ENST00000495718 0.0800287257835191 0.013503863344137 -0.327417002049641 ENSG00000172456 FGGY
ENST00000583635 0.2190657512657 0.0659698828156065 -0.339418949268413 ENSG00000172456 FGGY
ENST00000303721 0.110842577676487 0.0224149352375189 -0.304578011809163 ENSG00000172456 FGGY
ENST00000430447 0.120314536442318 0.0254601151446604 -0.30257022580081 ENSG00000172456 FGGY
ENST00000371212 0.108661958241202 0.021782054119824 -0.301954334984343 ENSG00000172456 FGGY
ENST00000475949 0.148346430366368 0.0354731593578622 -0.268673854360775 ENSG00000172456 FGGY
ENST00000485720 0.261533141148968 0.0872181178860306 -0.230887609472716 ENSG00000172456 FGGY
ENST00000371210 0.306893769206988 0.112884085660477 -0.22099342226702 ENSG00000172456 FGGY
ENST00000493891 0.325478861453171 0.124065560113626 -0.243817671247737 ENSG00000172456 FGGY
ENST00000466791 0.287965940723266 0.102003728397336 -0.299289719069373 ENSG00000172456 FGGY
ENST00000476939 0.460536468263727 0.223045356637823 -0.20526248353 ENSG00000172456 FGGY
ENST00000472783 0.435883928064509 0.202602015688011 -0.214556150524957 ENSG00000172456 FGGY
ENST00000471169 0.435883928064509 0.202602015688011 -0.214556150524957 ENSG00000172456 FGGY
ENST00000371208 0.0241652905231304 0.00223784591966293 0.579771964349612 ENSG00000134709 HOOK1
ENST00000371204 0.81786015779101 0.640627919845848 -0.0870525890875106 ENSG00000134716 CYP2J2
ENST00000466095 0.81786015779101 0.640627919845848 -0.0870525890875106 ENSG00000134716 CYP2J2
ENST00000469406 0.81786015779101 0.640627919845848 -0.0870525890875106 ENSG00000134716 CYP2J2
ENST00000423403 0.044650229226944 0.00554683453249722 -0.432152541553561 ENSG00000231252 RP11-436K8.1
ENST00000371191 0.000552081148929803 1.58243032411934e-05 -0.648641007343947 ENSG00000162599 NFIA
ENST00000476646 0.000443644422545844 1.21933839365274e-05 -0.684007519748066 ENSG00000162599 NFIA
ENST00000407417 0.000588588974701519 1.70778559578474e-05 -0.64764014653766 ENSG00000162599 NFIA
ENST00000479364 0.000337037883013159 8.72082610596575e-06 -0.678674810813887 ENSG00000162599 NFIA
ENST00000371189 0.000616836959246635 1.80808664893946e-05 -0.649473804512624 ENSG00000162599 NFIA
ENST00000403491 0.000346081040503413 9.01556923317449e-06 -0.559713432692635 ENSG00000162599 NFIA
ENST00000371187 0.000926930588059918 2.97399180411162e-05 -0.622054541770426 ENSG00000162599 NFIA
ENST00000485903 0.00060977267890165 1.78258061787261e-05 -0.654067076815798 ENSG00000162599 NFIA
ENST00000371185 0.000584827730498871 1.69533813703271e-05 -0.654901613164676 ENSG00000162599 NFIA
ENST00000371184 0.000583941989460188 1.69123857207131e-05 -0.654968489107278 ENSG00000162599 NFIA
ENST00000496712 0.000421706729279588 1.1458320830364e-05 -0.661269085252547 ENSG00000162599 NFIA
ENST00000482020 0.143858349109983 0.0338212733664632 -0.395248303334315 ENSG00000162599 NFIA
ENST00000357977 0.981103374354 0.955515277295028 0.00752733189657104 ENSG00000162599 NFIA
ENST00000493627 0.425730272691671 0.194220925977572 -0.202747903769908 ENSG00000162599 NFIA
ENST00000606498 0.286393542518241 0.101196308622575 0.100277517664356 ENSG00000162604 TM2D1
ENST00000294613 0.270195432391755 0.0919451275072604 0.103207269697373 ENSG00000162604 TM2D1
ENST00000472357 0.438664482943877 0.20495687397745 0.11173703081456 ENSG00000162604 TM2D1
ENST00000371180 0.270195432391755 0.0919451275072604 0.103207269697373 ENSG00000162604 TM2D1
ENST00000488206 0.261593954665563 0.0872589864957187 0.10446187075674 ENSG00000162604 TM2D1
ENST00000472989 0.372796052240095 0.155257918191455 0.106487194116749 ENSG00000162604 TM2D1
ENST00000488410 0.510495289953055 0.266432516201899 0.0909943634905656 ENSG00000162604 TM2D1
ENST00000468586 0.428809066837893 0.196778570245745 0.0877452108462588 ENSG00000162604 TM2D1
ENST00000371178 0.606422114741597 0.361688524456244 0.0743180279502962 ENSG00000162604 TM2D1
ENST00000494926 0.593501323685707 0.347817569930873 0.0782450871577617 ENSG00000162604 TM2D1
ENST00000496465 0.596862777522863 0.351412964719832 0.0776949078281343 ENSG00000162604 TM2D1
ENST00000371177 0.684306022960495 0.45093865299672 0.0639774291338495 ENSG00000162604 TM2D1
ENST00000316485 0.901652829531601 0.790788454541857 0.0308433963096599 ENSG00000132849 INADL
ENST00000459752 0.889142450844738 0.766277433939062 0.0345851684062328 ENSG00000132849 INADL
ENST00000484562 0.889142450844738 0.766277433939062 0.0345851684062328 ENSG00000132849 INADL
ENST00000371158 0.827701604981143 0.65637812118154 0.0501849277181187 ENSG00000132849 INADL
ENST00000484937 0.874461334718795 0.738629436781582 0.0392780197750777 ENSG00000132849 INADL
ENST00000494842 0.969365273045737 0.928683515336676 0.0148699720223981 ENSG00000132849 INADL
ENST00000490547 0.794245674205401 0.603641992361854 -0.0891273061477907 ENSG00000132849 INADL
ENST00000307297 0.615958871954294 0.371698492733946 -0.155124684331759 ENSG00000132849 INADL
ENST00000543708 0.783967254539011 0.589036338395753 -0.0798219378175155 ENSG00000132849 INADL
ENST00000545929 0.869064846229877 0.727679839896436 -0.0557935109748126 ENSG00000132849 INADL
ENST00000498273 0.681382656788775 0.447154575477361 -0.130665131022494 ENSG00000240563 L1TD1
ENST00000452143 0.00430092326728978 0.000205389724652787 0.312499269390138 ENSG00000162607 USP1
ENST00000442679 0.0529482023005107 0.00709013934157145 0.25556339538075 ENSG00000162607 USP1
ENST00000371146 0.0262596964341074 0.002533771942232 0.214121398552771 ENSG00000162607 USP1
ENST00000339950 0.0282815430174433 0.00282955090065303 0.213279209367883 ENSG00000162607 USP1
ENST00000251157 0.404046575524521 0.177443633506775 -0.0722593652166967 ENSG00000116641 DOCK7
ENST00000454575 0.480696061346792 0.240039070326153 0.0619325925585541 ENSG00000116641 DOCK7
ENST00000340370 0.409986400015101 0.18187124860395 -0.0716493017941039 ENSG00000116641 DOCK7
ENST00000489185 0.0522057900225741 0.00694783715931577 0.230115976664634 ENSG00000116641 DOCK7
ENST00000467758 0.214478110681164 0.0637274550329995 0.17742889406937 ENSG00000116641 DOCK7
ENST00000479983 0.498815746168395 0.255996663994847 0.157917863350686 ENSG00000116641 DOCK7
ENST00000404627 0.0126453989112091 0.00089227164369329 -0.231849646384144 ENSG00000116641 DOCK7
ENST00000371129 0.0367978402706889 0.00417802369229211 -0.489601420506699 ENSG00000132855 ANGPTL3
ENST00000464312 0.6125158820501 0.36808636507977 -0.0812710116527123 ENSG00000116641 DOCK7
ENST00000453229 0.144178267969222 0.0339406145225959 -0.355562886785515 ENSG00000235545 RP11-230B22.1
ENST00000443289 0.00746023728098874 0.000425870569457343 -0.352733396498221 ENSG00000125703 ATG4C
ENST00000317868 0.00964043061187617 0.00060858089796803 -0.28610545412259 ENSG00000125703 ATG4C
ENST00000371120 0.00964043061187617 0.00060858089796803 -0.28610545412259 ENSG00000125703 ATG4C
ENST00000371118 0.00977433783037614 0.000622437783650282 -0.356997073161 ENSG00000125703 ATG4C
ENST00000414558 0.693935119114152 0.463262602102335 -0.0998652349775836 ENSG00000125703 ATG4C
ENST00000420285 0.468550163192513 0.229786456667068 -0.197990250621295 ENSG00000229537 RP11-5P4.1
ENST00000425352 0.305008736312462 0.111743188219978 -0.25775448773626 ENSG00000229537 RP11-5P4.1
ENST00000420659 0.305931434898338 0.112284099987916 -0.257434775782281 ENSG00000229537 RP11-5P4.1
ENST00000426393 0.070538810393222 0.011094495594705 -0.396737735067016 ENSG00000230798 RP4-792G4.2
ENST00000418244 0.128162985236515 0.02812474034885 -0.272083721150002 ENSG00000230798 RP4-792G4.2
ENST00000449386 0.120208858600619 0.0254167285392363 -0.273941515666293 ENSG00000230798 RP4-792G4.2
ENST00000431294 0.130839856055925 0.0289894576790605 -0.201490788001767 ENSG00000230798 RP4-792G4.2
ENST00000427268 0.0760073788144322 0.0124843390868041 -0.225360147706649 ENSG00000230798 RP4-792G4.2
ENST00000371116 0.152679955948764 0.0372050164178939 -0.216530786179653 ENSG00000187140 FOXD3
ENST00000371108 0.394373340256222 0.170622533181709 -0.0965337702496441 ENSG00000088035 ALG6
ENST00000487136 0.292778014862132 0.104824539919551 -0.187054381947977 ENSG00000088035 ALG6
ENST00000263440 0.418339822983646 0.188396462258859 -0.0940141813519255 ENSG00000088035 ALG6
ENST00000603108 0.418339822983646 0.188396462258859 -0.0940141813519255 ENSG00000088035 ALG6
ENST00000465969 0.912040203012626 0.809971371201445 -0.0222718537200023 ENSG00000088035 ALG6
ENST00000462390 0.327347840514956 0.125467662041385 0.168344847778791 ENSG00000088035 ALG6
ENST00000494765 0.858679291776057 0.710501478397971 0.0486153656689756 ENSG00000088035 ALG6
ENST00000492655 0.990344412315095 0.978252600379396 -0.00327673815797655 ENSG00000142856 ITGB3BP
ENST00000371092 0.857790954062079 0.708607759674339 -0.0271414667877107 ENSG00000142856 ITGB3BP
ENST00000271002 0.857790954062079 0.708607759674339 -0.0271414667877107 ENSG00000142856 ITGB3BP
ENST00000489099 0.849387840717647 0.693890184774103 -0.028732527108066 ENSG00000142856 ITGB3BP
ENST00000461681 0.629732337101201 0.387329013995301 0.0729883729125975 ENSG00000142856 ITGB3BP
ENST00000463803 0.716916915206935 0.493506909607579 0.0652834201121216 ENSG00000142856 ITGB3BP
ENST00000478538 0.944259464405079 0.874817761522954 -0.0269296699213143 ENSG00000142856 ITGB3BP
ENST00000283568 0.792188327215142 0.600787431063756 -0.043422780732175 ENSG00000142856 ITGB3BP
ENST00000476508 0.886519681396178 0.761415473686527 -0.0256680542820278 ENSG00000142856 ITGB3BP
ENST00000460394 0.701414040503378 0.473033555311626 -0.0688429885732244 ENSG00000142856 ITGB3BP
ENST00000462285 0.62979639220328 0.387378065102482 -0.0835316256643579 ENSG00000142856 ITGB3BP
ENST00000489863 0.605691038141168 0.360930524271713 -0.0878817824787419 ENSG00000142856 ITGB3BP
ENST00000465781 0.543095804467697 0.296768577058961 -0.104808455194095 ENSG00000142856 ITGB3BP
ENST00000460251 0.545515748660119 0.299436172824937 -0.103731771618485 ENSG00000142856 ITGB3BP
ENST00000478138 0.89784949959945 0.783488135567777 -0.0181419405138479 ENSG00000142856 ITGB3BP
ENST00000480886 0.591035859237908 0.345003066554579 0.127969579323032 ENSG00000203965 EFCAB7
ENST00000371088 0.634400171127935 0.392377783140467 0.0726353313972127 ENSG00000203965 EFCAB7
ENST00000496956 0.74680725703041 0.534725881733636 0.0790853753214196 ENSG00000203965 EFCAB7
ENST00000460678 0.688815456001435 0.4568703169608 0.085817013873771 ENSG00000203965 EFCAB7
ENST00000461039 0.761229875300131 0.554942517107475 -0.0754572196479545 ENSG00000203965 EFCAB7
ENST00000371084 0.494991305637324 0.252616239918001 -0.0698292884779852 ENSG00000079739 PGM1
ENST00000540265 0.444764276950948 0.2099226713668 -0.0761729207406275 ENSG00000079739 PGM1
ENST00000371083 0.639169623984761 0.397547800057192 -0.0572603081691407 ENSG00000079739 PGM1
ENST00000483707 0.840586491339124 0.678629059100263 0.0434366245813424 ENSG00000079739 PGM1
ENST00000371080 0.00131020883807446 4.56420805023971e-05 -0.643419882121437 ENSG00000185483 ROR1
ENST00000371079 0.00123450223934349 4.21450460617986e-05 -0.598285633057957 ENSG00000185483 ROR1
ENST00000482426 0.00161756811918024 5.97349496506332e-05 -0.646288385825839 ENSG00000185483 ROR1
ENST00000412349 0.000901197971023939 2.86818105880072e-05 -0.736201316143094 ENSG00000223949 RP11-24J23.2
ENST00000424995 0.325478861453171 0.124067276533265 -0.161177449593139 ENSG00000223949 RP11-24J23.2
ENST00000545203 0.412282869011562 0.183551998052065 -0.134914920380048 ENSG00000185483 ROR1
ENST00000371073 0.176775335434046 0.0469504366350843 -0.152025605232419 ENSG00000158966 CACHD1
ENST00000290039 0.176691516435548 0.0468633301725367 -0.152294666768889 ENSG00000158966 CACHD1
ENST00000495994 0.411101264355081 0.182742429897791 -0.0998867159626183 ENSG00000158966 CACHD1
ENST00000470527 0.991062318861541 0.979735149513878 -0.00194240403772261 ENSG00000158966 CACHD1
ENST00000294428 0.939022511240703 0.863475925634589 0.014252846402108 ENSG00000162437 RAVER2
ENST00000371072 0.894007948664776 0.776044535542606 0.0234100164722689 ENSG00000162437 RAVER2
ENST00000430964 0.578199104401945 0.33202662143919 0.105342139765076 ENSG00000162437 RAVER2
ENST00000418058 0.768135054540574 0.565655633294391 0.0666368398527938 ENSG00000162437 RAVER2
ENST00000342505 0.0034657322186545 0.000155079810789691 0.161483787592092 ENSG00000162434 JAK1
ENST00000481702 0.0917108985324552 0.0167975582157516 0.241425719231405 ENSG00000162434 JAK1
ENST00000465376 0.00112560459168996 3.77973996072709e-05 0.303663477421912 ENSG00000162434 JAK1
ENST00000471473 0.0202266213981768 0.00171905498989008 0.291855129390496 ENSG00000162434 JAK1
ENST00000494904 0.515475561536709 0.270703254209721 0.0925508816993966 ENSG00000162434 JAK1
ENST00000467764 0.892849925775578 0.773597139334414 -0.0475217876488015 ENSG00000162434 JAK1
ENST00000447748 0.862971851049404 0.717346233355392 -0.0621439764266099 ENSG00000226891 RP11-182I10.3
ENST00000444349 0.904374420932776 0.795632798023191 -0.0499020451964874 ENSG00000226891 RP11-182I10.3
ENST00000415842 0.556167311304646 0.309640575764257 -0.169097547062933 ENSG00000226891 RP11-182I10.3
ENST00000436350 0.253458780312181 0.0829229447581621 -0.326423997759501 ENSG00000226891 RP11-182I10.3
ENST00000545314 0.738636299192597 0.523449658402064 0.094620513444506 ENSG00000162433 AK4
ENST00000546702 0.664477176482218 0.426647166133591 0.144692798746466 ENSG00000162433 AK4
ENST00000395334 0.752794907636696 0.542948523282494 0.089732454488994 ENSG00000162433 AK4
ENST00000327299 0.702491007271528 0.474474105647373 0.106390668759099 ENSG00000162433 AK4
ENST00000463018 0.0120297674859152 0.000832947391486831 -0.47623321219386 ENSG00000116675 DNAJC6
ENST00000494710 0.00242922682580365 9.80782672793971e-05 -0.489331586098024 ENSG00000116675 DNAJC6
ENST00000263441 0.00529925109294478 0.000270998385654681 -0.372806504589163 ENSG00000116675 DNAJC6
ENST00000395325 0.018354077497187 0.00150212768393313 -0.294288625354321 ENSG00000116675 DNAJC6
ENST00000483402 0.0142947359983025 0.00105812445228644 -0.480039228786502 ENSG00000116675 DNAJC6
ENST00000435739 0.16160473485598 0.0405470950329043 -0.366417947864647 ENSG00000229294 RP5-1044H5.1
ENST00000371069 0.113225623084639 0.0231916730314502 -0.20010256189255 ENSG00000116675 DNAJC6
ENST00000498720 0.626601144284912 0.384090939068134 -0.162546061379846 ENSG00000116675 DNAJC6
ENST00000344610 0.912580593810579 0.811114312893471 0.0110259791548075 ENSG00000116678 LEPR
ENST00000371065 0.625648042689264 0.382955361777602 0.0458169726894706 ENSG00000213625 LEPROT
ENST00000475108 0.633990937862191 0.391860872435014 0.0519286905686541 ENSG00000213625 LEPROT
ENST00000371059 0.920317353703951 0.827000148094291 0.0100791484655699 ENSG00000116678 LEPR
ENST00000371060 0.886853547103269 0.762323907587152 0.0138908626868496 ENSG00000116678 LEPR
ENST00000349533 0.877514787703103 0.744492892334879 0.0149598666085925 ENSG00000116678 LEPR
ENST00000497874 0.670475838908491 0.433406886344756 0.0655726628120756 ENSG00000213625 LEPROT
ENST00000488747 0.618174242053879 0.374331789073543 0.0558956887466 ENSG00000213625 LEPROT
ENST00000484243 0.462139041540941 0.224367080121652 0.0854117779298218 ENSG00000213625 LEPROT
ENST00000406510 0.88081954672358 0.750807733936206 0.0146618997327127 ENSG00000116678 LEPR
ENST00000462765 0.996219336478113 0.991593456825541 0.00171232545354611 ENSG00000116678 LEPR
ENST00000371058 0.430502677544598 0.198052689982456 0.216949937084162 ENSG00000116678 LEPR
ENST00000329654 0.000669259100174811 1.99686244571418e-05 0.53295335791442 ENSG00000184588 PDE4B
ENST00000341517 0.000975226375718634 3.17670259241127e-05 0.523546762409376 ENSG00000184588 PDE4B
ENST00000371049 0.00213173287334616 8.33082437233528e-05 0.514505881434536 ENSG00000184588 PDE4B
ENST00000423207 0.000470842788055386 1.30767932741367e-05 0.547010996019496 ENSG00000184588 PDE4B
ENST00000412480 0.00482033159007157 0.000239889004233285 0.63797708084605 ENSG00000184588 PDE4B
ENST00000528771 0.00843383394539202 0.000501859006065494 0.494916898339906 ENSG00000184588 PDE4B
ENST00000371045 0.000192603529436663 4.4009708575751e-06 0.577852262374401 ENSG00000184588 PDE4B
ENST00000531025 0.00809557762812808 0.000475023618422801 0.499745127602501 ENSG00000184588 PDE4B
ENST00000526197 0.00546863660878224 0.000282326231295567 0.517664091211871 ENSG00000184588 PDE4B
ENST00000480109 0.000100613561006597 2.03505895333181e-06 0.645314003184991 ENSG00000184588 PDE4B
ENST00000534463 0.00107274907810602 3.56754382758706e-05 0.696675707111294 ENSG00000184588 PDE4B
ENST00000524999 0.000326670214732943 8.38421652084464e-06 0.830233606858025 ENSG00000184588 PDE4B
ENST00000237247 0.145875911214739 0.0345790686206028 -0.257542628359954 ENSG00000118473 SGIP1
ENST00000371039 0.14105478500122 0.0327316669563409 -0.260706740591895 ENSG00000118473 SGIP1
ENST00000493564 0.0510872402603014 0.00673732386310704 -0.373824585409971 ENSG00000118473 SGIP1
ENST00000424320 0.0651149231687138 0.00975389858543243 -0.335905157378362 ENSG00000118473 SGIP1
ENST00000371035 0.128634667279129 0.0282612686871657 -0.271046667527929 ENSG00000118473 SGIP1
ENST00000468286 0.0658354479705037 0.00992740148261372 -0.33490972752889 ENSG00000118473 SGIP1
ENST00000497055 0.0471104936820383 0.00597945909148636 -0.378549000847698 ENSG00000118473 SGIP1
ENST00000371036 0.148495607397781 0.0355296079227903 -0.256624738356756 ENSG00000118473 SGIP1
ENST00000371037 0.151895834035504 0.0368558760612402 -0.255796362787102 ENSG00000118473 SGIP1
ENST00000483060 0.170984999579645 0.0444087295089916 -0.335091556125998 ENSG00000118473 SGIP1
ENST00000502413 0.643951425727799 0.403344150761461 -0.148302484271115 ENSG00000248458 AL139147.1
ENST00000480548 0.701083752704456 0.472547186314145 -0.109087766249283 ENSG00000118473 SGIP1
ENST00000487507 0.685120456155744 0.451931238685282 -0.128048552370497 ENSG00000118473 SGIP1
ENST00000435165 0.580419587969004 0.334215996747907 -0.134372231495968 ENSG00000118473 SGIP1
ENST00000320161 0.482067808795783 0.241461781470103 -0.20542444659417 ENSG00000118473 SGIP1
ENST00000468570 0.640780965478784 0.399557267958958 -0.149519445358182 ENSG00000118473 SGIP1
ENST00000371026 0.930456422143128 0.847300769707268 -0.0239094372447054 ENSG00000152763 WDR78
ENST00000491297 0.777641552742153 0.579760081960209 0.0869969474631804 ENSG00000152763 WDR78
[truncated: 10,382,825 more chars]
