# Supplementary material for: High-throughput allele-specific expression across 250 environmental conditions
Source: Genome Res. 2016 Dec;26(12):1627–38. doi: 10.1101/gr.209759.116 (PMC5131815; doi:10.1101/gr.209759.116)
Supplement: Supplemental Material [file supp_gr.209759.116_Supplemental_Table_S6.tar.gz › DEG_results/DP11_DEG_stats_CO3.txt]

t.id padj pval logFC ensg g.id
ENST00000541675 0.997551728848132 0.265913703780962 0.0975808558221933 ENSG00000227232 WASH7P
ENST00000423562 0.997551728848132 0.218970754070951 0.107586174778588 ENSG00000227232 WASH7P
ENST00000438504 0.997551728848132 0.218970754070951 0.107586174778588 ENSG00000227232 WASH7P
ENST00000488147 0.997551728848132 0.218884695785151 0.107602708440744 ENSG00000227232 WASH7P
ENST00000538476 0.997551728848132 0.2192317443534 0.107396795686952 ENSG00000227232 WASH7P
ENST00000466430 0.997551728848132 0.126427275035992 0.197895630690709 ENSG00000238009 RP11-34P13.7
ENST00000477740 0.997551728848132 0.119946628030405 0.275155468548798 ENSG00000238009 RP11-34P13.7
ENST00000471248 0.997551728848132 0.134252630354081 0.24857476656176 ENSG00000238009 RP11-34P13.7
ENST00000423372 0.997551728848132 0.460127258610876 0.151473546097761 ENSG00000237683 AL627309.1
ENST00000595919 0.997551728848132 0.10450969884091 0.278628844217754 ENSG00000269981 RP11-34P13.16
ENST00000493797 0.997551728848132 0.3616444372484 -0.0891696634042121 ENSG00000239906 RP11-34P13.14
ENST00000484859 0.997745403374713 0.760493932788688 0.0393310789654467 ENSG00000241860 RP11-34P13.13
ENST00000490997 0.997551728848132 0.715077715454164 0.0429139672485862 ENSG00000241860 RP11-34P13.13
ENST00000466557 0.998249004033549 0.808716358924413 -0.0495531930023598 ENSG00000241860 RP11-34P13.13
ENST00000491962 0.997551728848132 0.080973074674507 -0.324439153892338 ENSG00000241860 RP11-34P13.13
ENST00000442116 0.997551728848132 0.525354181267785 0.130096858423617 ENSG00000228463 AP006222.2
ENST00000448958 0.998249004033549 0.918476806195948 -0.0207801614866953 ENSG00000228463 AP006222.2
ENST00000424429 0.997551728848132 0.683100281596423 -0.0747067754058783 ENSG00000241670 AP006222.1
ENST00000450734 0.997551728848132 0.693704116771574 -0.0735233715014756 ENSG00000241670 AP006222.1
ENST00000424587 0.998249004033549 0.939584889765067 0.0155406347929169 ENSG00000228463 AP006222.2
ENST00000335577 0.998249004033549 0.936066692400081 -0.00823311608529142 ENSG00000228463 AP006222.2
ENST00000440038 0.997551728848132 0.674677347344574 -0.0547188357441375 ENSG00000237094 RP4-669L17.10
ENST00000423728 0.998249004033549 0.95422023959255 -0.0059233189287387 ENSG00000237094 RP4-669L17.10
ENST00000455464 0.997551728848132 0.48500472229101 0.0784338416277962 ENSG00000237094 RP4-669L17.10
ENST00000419160 0.997551728848132 0.704443471605483 0.0385074951535819 ENSG00000237094 RP4-669L17.10
ENST00000601814 0.997551728848132 0.72825990807614 0.0373184057267676 ENSG00000237094 RP4-669L17.10
ENST00000455207 0.998249004033549 0.922961196537564 -0.0103275057985578 ENSG00000237094 RP4-669L17.10
ENST00000440200 0.997551728848132 0.214263701163636 0.108200325690345 ENSG00000230021 RP5-857K21.4
ENST00000416931 0.858939392330301 0.00106577037106111 0.660831311902051 ENSG00000225972 MTND1P23
ENST00000457540 0.997551728848132 0.662899950423665 0.0861537769130605 ENSG00000225630 MTND2P28
ENST00000414273 0.997551728848132 0.533992246776501 0.0516287706944519 ENSG00000237973 hsa-mir-6723
ENST00000427426 0.997551728848132 0.114282391503669 0.312786187145353 ENSG00000229344 RP5-857K21.7
ENST00000467115 0.997551728848132 0.085430784701858 0.275857256450986 ENSG00000240409 MTATP8P1
ENST00000514057 0.997551728848132 0.0940192108561549 0.245395500036556 ENSG00000248527 MTATP6P1
ENST00000416718 0.997551728848132 0.0396121056569974 0.208830939315379 ENSG00000198744 RP5-857K21.11
ENST00000441245 0.997551728848132 0.459815447496668 0.146840057103475 ENSG00000230021 RP5-857K21.4
ENST00000419394 0.997551728848132 0.368008845749109 0.178698370499181 ENSG00000230021 RP5-857K21.4
ENST00000414688 0.997551728848132 0.352627180210585 0.181088106631051 ENSG00000230021 RP5-857K21.4
ENST00000447954 0.997551728848132 0.400729930171943 0.148968729768185 ENSG00000230021 RP5-857K21.4
ENST00000440782 0.997551728848132 0.638610882173214 0.0830024225278505 ENSG00000229376 CICP3
ENST00000506640 0.997551728848132 0.737777552316248 -0.0683171923700277 ENSG00000224956 RP11-206L10.1
ENST00000416385 0.997551728848132 0.37344724946942 -0.182537211892708 ENSG00000235373 RP11-206L10.3
ENST00000417659 0.997551728848132 0.161535421476624 -0.286180544423088 ENSG00000240618 RP11-206L10.5
ENST00000422528 0.997551728848132 0.618868153870823 -0.0524924192715287 ENSG00000229905 RP11-206L10.4
ENST00000428504 0.997551728848132 0.145504439663674 -0.210295467395658 ENSG00000228327 RP11-206L10.2
ENST00000434264 0.997551728848132 0.148701482910501 -0.269642465963875 ENSG00000237491 RP11-206L10.9
ENST00000457084 0.997551728848132 0.139563327504657 -0.299287206092467 ENSG00000237491 RP11-206L10.9
ENST00000589899 0.997551728848132 0.0931871014572977 -0.314900037436975 ENSG00000237491 RP11-206L10.9
ENST00000609830 0.997551728848132 0.0847830433121717 -0.326398422108055 ENSG00000237491 RP11-206L10.9
ENST00000429505 0.997551728848132 0.0820363893488292 0.214247517877353 ENSG00000237491 RP11-206L10.9
ENST00000591440 0.997551728848132 0.00990530898722122 0.341666003824664 ENSG00000237491 RP11-206L10.9
ENST00000587530 0.997551728848132 0.00990530898722122 0.341666003824664 ENSG00000237491 RP11-206L10.9
ENST00000593022 0.997551728848132 0.0118770087728407 0.331879961605279 ENSG00000237491 RP11-206L10.9
ENST00000589531 0.997551728848132 0.028567389850649 0.285010041720539 ENSG00000237491 RP11-206L10.9
ENST00000588951 0.997551728848132 0.0141914879284131 0.314684031245752 ENSG00000237491 RP11-206L10.9
ENST00000585768 0.992763312964901 0.0078026660185411 0.373405208644595 ENSG00000237491 RP11-206L10.9
ENST00000585745 0.997551728848132 0.0112896673233824 0.401952222778247 ENSG00000237491 RP11-206L10.9
ENST00000586928 0.997551728848132 0.0631770344259149 0.379569984919491 ENSG00000237491 RP11-206L10.9
ENST00000592547 0.998724750415763 0.979181052342171 0.00468945787244775 ENSG00000237491 RP11-206L10.9
ENST00000585826 0.998249004033549 0.928107322184015 0.0150289556023986 ENSG00000237491 RP11-206L10.9
ENST00000590848 0.997551728848132 0.00910369289776918 0.347076158286109 ENSG00000237491 RP11-206L10.9
ENST00000586288 0.997551728848132 0.0372934911724565 0.27128037390238 ENSG00000237491 RP11-206L10.9
ENST00000591702 0.997551728848132 0.335111445644547 0.197622852382193 ENSG00000237491 RP11-206L10.9
ENST00000358533 0.997551728848132 0.100758650554134 0.330957459216113 ENSG00000237491 RP11-206L10.9
ENST00000447500 0.997551728848132 0.691376162164814 0.0693256115109554 ENSG00000230092 RP11-206L10.8
ENST00000590817 0.997551728848132 0.691376162164814 0.0693256115109554 ENSG00000230092 RP11-206L10.8
ENST00000599533 0.997551728848132 0.696133332603046 -0.0558161587953303 ENSG00000269831 AL669831.1
ENST00000587126 0.997551728848132 0.223381932008979 0.201633005359136 ENSG00000237491 RP11-206L10.9
ENST00000443772 0.998249004033549 0.787530632626746 -0.05502510903456 ENSG00000237491 RP11-206L10.9
ENST00000412115 0.998249004033549 0.815512171238856 0.0454507302774556 ENSG00000237491 RP11-206L10.9
ENST00000435300 0.998249004033549 0.966125082516944 0.00687491628335418 ENSG00000240453 RP11-206L10.10
ENST00000326734 0.997551728848132 0.113106136664304 -0.324944412338806 ENSG00000177757 FAM87B
ENST00000473798 0.998249004033549 0.939731301304539 0.0152636575323973 ENSG00000225880 LINC00115
ENST00000536430 0.998249004033549 0.939731301304539 0.0152636575323973 ENSG00000225880 LINC00115
ENST00000445118 0.997551728848132 0.185744588696767 -0.122539380917723 ENSG00000228794 LINC01128
ENST00000610067 0.997551728848132 0.159530071583334 -0.160143556392608 ENSG00000228794 LINC01128
ENST00000441765 0.997551728848132 0.608241375006728 -0.0764610785197626 ENSG00000228794 LINC01128
ENST00000609139 0.997551728848132 0.14494335014104 -0.166459185627466 ENSG00000228794 LINC01128
ENST00000449005 0.997551728848132 0.144062448327772 -0.163722071027506 ENSG00000228794 LINC01128
ENST00000416570 0.997551728848132 0.128019976922461 -0.171295255724254 ENSG00000228794 LINC01128
ENST00000448975 0.997551728848132 0.128019976922461 -0.171295255724254 ENSG00000228794 LINC01128
ENST00000609009 0.997551728848132 0.172073012189951 -0.164066826523755 ENSG00000228794 LINC01128
ENST00000608189 0.997551728848132 0.172073012189951 -0.164066826523755 ENSG00000228794 LINC01128
ENST00000415295 0.997551728848132 0.724120015386763 -0.0593021781460537 ENSG00000228794 LINC01128
ENST00000425657 0.997551728848132 0.264276651690084 -0.228531139872384 ENSG00000228794 LINC01128
ENST00000607769 0.997551728848132 0.753575957126067 0.0628157790680414 ENSG00000272438 RP11-54O7.16
ENST00000448179 1 0.995877808908382 -0.000762695279213396 ENSG00000230699 RP11-54O7.1
ENST00000609207 0.997551728848132 0.519960848998163 -0.0860307881241429 ENSG00000223764 RP11-54O7.3
ENST00000417705 0.998249004033549 0.963123227797493 -0.00497983382360135 ENSG00000223764 RP11-54O7.3
ENST00000420190 0.997551728848132 0.668951265660401 0.0681077223444349 ENSG00000187634 SAMD11
ENST00000437963 0.997551728848132 0.639347820070649 0.0714589149257202 ENSG00000187634 SAMD11
ENST00000342066 0.997551728848132 0.0733996026652055 0.196279613616421 ENSG00000187634 SAMD11
ENST00000598827 0.997551728848132 0.562048172929397 0.078458387689948 ENSG00000268179 AL645608.1
ENST00000341065 0.997551728848132 0.0775844954314005 0.193520735610716 ENSG00000187634 SAMD11
ENST00000455979 0.997551728848132 0.0128548868416663 0.492728406562353 ENSG00000187634 SAMD11
ENST00000478729 0.997551728848132 0.00991361304951747 0.33381392204541 ENSG00000187634 SAMD11
ENST00000474461 0.997551728848132 0.074724195933735 0.266863432850987 ENSG00000187634 SAMD11
ENST00000466827 0.997551728848132 0.0170873229466848 0.25012584927281 ENSG00000187634 SAMD11
ENST00000464948 0.997551728848132 0.335323622592939 0.11356321887447 ENSG00000187634 SAMD11
ENST00000483767 0.997551728848132 0.604152608237819 0.0381015317334263 ENSG00000188976 NOC2L
ENST00000327044 0.997551728848132 0.079204367303331 0.0904030379903999 ENSG00000188976 NOC2L
ENST00000477976 0.997551728848132 0.143442270536757 0.0781981222236327 ENSG00000188976 NOC2L
ENST00000496938 0.997551728848132 0.338226464999592 0.11044693750649 ENSG00000188976 NOC2L
ENST00000487214 0.997551728848132 0.0321830710293894 0.126258158446291 ENSG00000188976 NOC2L
ENST00000469563 0.997551728848132 0.0971084564318704 0.131211717885215 ENSG00000188976 NOC2L
ENST00000338591 0.998249004033549 0.905721033795817 0.011516709280045 ENSG00000187961 KLHL17
ENST00000463212 0.997551728848132 0.321539789196474 0.151005468048703 ENSG00000187961 KLHL17
ENST00000466300 0.998249004033549 0.928338202322452 0.0105755118639331 ENSG00000187961 KLHL17
ENST00000481067 0.997551728848132 0.728717313050502 -0.0521877473619429 ENSG00000187961 KLHL17
ENST00000379410 0.997551728848132 0.699755686974941 -0.0686224568303096 ENSG00000187583 PLEKHN1
ENST00000379407 0.997551728848132 0.707457887972609 -0.0689791743583409 ENSG00000187583 PLEKHN1
ENST00000379409 0.997551728848132 0.707457887972609 -0.0689791743583409 ENSG00000187583 PLEKHN1
ENST00000480267 0.997551728848132 0.333083923191223 -0.162951891855278 ENSG00000187583 PLEKHN1
ENST00000491024 0.997551728848132 0.247637436379947 -0.226639288169624 ENSG00000187583 PLEKHN1
ENST00000433179 0.997551728848132 0.582861437116004 -0.111538419290119 ENSG00000187642 C1orf170
ENST00000341290 0.997551728848132 0.582861437116004 -0.111538419290119 ENSG00000187642 C1orf170
ENST00000479361 0.997551728848132 0.38880943464016 -0.176640872019646 ENSG00000187642 C1orf170
ENST00000606034 0.997745403374713 0.75888029786889 0.0557600714425391 ENSG00000272512 RP11-54O7.17
ENST00000428771 0.997551728848132 0.108095532230803 0.25238408116427 ENSG00000188290 HES4
ENST00000304952 0.997551728848132 0.123393902665137 0.244153051292464 ENSG00000188290 HES4
ENST00000481869 0.997551728848132 0.108786556237318 0.25485014245027 ENSG00000188290 HES4
ENST00000484667 0.997551728848132 0.12517535822869 0.248208664839424 ENSG00000188290 HES4
ENST00000423619 0.997551728848132 0.526035042141941 -0.098289622808033 ENSG00000231702 RP11-54O7.10
ENST00000458555 0.998249004033549 0.938086672037957 -0.0120932298928349 ENSG00000224969 RP11-54O7.11
ENST00000379389 0.997551728848132 0.675538500843346 -0.0857688547170525 ENSG00000187608 ISG15
ENST00000379370 0.997551728848132 0.459355110630136 -0.0472294743486377 ENSG00000188157 AGRN
ENST00000477585 0.997551728848132 0.510388166553072 0.0831344920499962 ENSG00000188157 AGRN
ENST00000469403 0.998249004033549 0.827629099873354 0.0247113742758554 ENSG00000188157 AGRN
ENST00000479707 0.997551728848132 0.19759562828789 0.139412024820835 ENSG00000188157 AGRN
ENST00000466223 0.997551728848132 0.0382397311444822 -0.232483915533578 ENSG00000188157 AGRN
ENST00000478677 0.997551728848132 0.42228939095513 -0.11693311141629 ENSG00000188157 AGRN
ENST00000492947 0.998631411783261 0.977019885869472 0.00339995937360523 ENSG00000188157 AGRN
ENST00000419249 0.998249004033549 0.774997923144577 -0.0302237841871411 ENSG00000188157 AGRN
ENST00000461111 0.997551728848132 0.14410359158327 -0.124364264670408 ENSG00000188157 AGRN
ENST00000418300 0.997551728848132 0.0222992477904258 -0.202145178128294 ENSG00000242590 RP11-54O7.14
ENST00000427998 0.997551728848132 0.334102154270637 -0.148202501635996 ENSG00000217801 RP11-465B22.3
ENST00000394517 0.997551728848132 0.145998790147254 -0.238111053172401 ENSG00000217801 RP11-465B22.3
ENST00000442292 0.998249004033549 0.830026418672703 0.0434167982067278 ENSG00000273443 RP11-54O7.18
ENST00000456409 0.997551728848132 0.0775567924082442 -0.314650058523275 ENSG00000217801 RP11-465B22.3
ENST00000412397 0.997551728848132 0.233181582229809 -0.204925865841863 ENSG00000217801 RP11-465B22.3
ENST00000433695 0.997551728848132 0.179337825794534 -0.26256450006902 ENSG00000217801 RP11-465B22.3
ENST00000451054 0.997551728848132 0.125151648979194 -0.299691002594039 ENSG00000217801 RP11-465B22.3
ENST00000453464 0.997551728848132 0.465366201570352 -0.0815369563352921 ENSG00000237330 RNF223
ENST00000379339 0.997551728848132 0.530994642959496 0.0358628760401648 ENSG00000131591 C1orf159
ENST00000294576 0.997551728848132 0.530958491072153 0.0358624535518854 ENSG00000131591 C1orf159
ENST00000448924 0.997551728848132 0.530958491072153 0.0358624535518854 ENSG00000131591 C1orf159
ENST00000465822 0.997551728848132 0.524411410351206 0.0624513661467708 ENSG00000131591 C1orf159
ENST00000379325 0.997551728848132 0.530994642959496 0.0358628760401648 ENSG00000131591 C1orf159
ENST00000421241 0.997551728848132 0.530994642959496 0.0358628760401648 ENSG00000131591 C1orf159
ENST00000487177 0.997551728848132 0.172215696091944 0.152198126458648 ENSG00000131591 C1orf159
ENST00000467751 0.997551728848132 0.530994642959496 0.0358628760401648 ENSG00000131591 C1orf159
ENST00000477196 0.997551728848132 0.530994642959496 0.0358628760401648 ENSG00000131591 C1orf159
ENST00000464905 0.997551728848132 0.200940672983715 0.173012949427738 ENSG00000131591 C1orf159
ENST00000379320 0.997551728848132 0.431025756854929 0.0774093459868307 ENSG00000131591 C1orf159
ENST00000379319 0.998249004033549 0.945401274969157 -0.00494129197458293 ENSG00000131591 C1orf159
ENST00000434641 0.997551728848132 0.750400132179632 0.0190610518814081 ENSG00000131591 C1orf159
ENST00000482816 0.997551728848132 0.721737220567264 0.0218430101240102 ENSG00000131591 C1orf159
ENST00000437760 0.998249004033549 0.898816995291608 0.00806381944388117 ENSG00000131591 C1orf159
ENST00000462097 0.998249004033549 0.929363708484729 -0.00576959460595851 ENSG00000131591 C1orf159
ENST00000473600 0.997551728848132 0.442762875449796 -0.101339027460392 ENSG00000131591 C1orf159
ENST00000475119 0.998249004033549 0.886208448601457 -0.0094047589238901 ENSG00000131591 C1orf159
ENST00000442117 0.997551728848132 0.524561823355268 -0.0863509994608901 ENSG00000131591 C1orf159
ENST00000427787 0.997551728848132 0.484963162773756 -0.106753718694437 ENSG00000131591 C1orf159
ENST00000472741 0.998249004033549 0.95661437668673 -0.00374310573773828 ENSG00000131591 C1orf159
ENST00000480643 0.998249004033549 0.929897737648711 0.00613116740794868 ENSG00000131591 C1orf159
ENST00000360001 0.997551728848132 0.049728806867857 0.0889811136413303 ENSG00000078808 SDF4
ENST00000465727 0.997551728848132 0.0489176427748972 0.0892746069057072 ENSG00000078808 SDF4
ENST00000263741 0.997551728848132 0.0489176427748972 0.0892746069057072 ENSG00000078808 SDF4
ENST00000494748 0.997551728848132 0.0353100187862866 0.130635069631913 ENSG00000078808 SDF4
ENST00000478938 0.997551728848132 0.0526009862591043 0.121736684478545 ENSG00000078808 SDF4
ENST00000403997 0.997551728848132 0.263356639062156 0.0572307742650876 ENSG00000078808 SDF4
ENST00000545427 0.997551728848132 0.17501096218308 0.0657892089872178 ENSG00000078808 SDF4
ENST00000459994 0.997551728848132 0.233051122220575 0.0665938815403239 ENSG00000078808 SDF4
ENST00000379198 0.997551728848132 0.387382175074728 0.0618474713129037 ENSG00000176022 B3GALT6
ENST00000462849 0.998249004033549 0.904759134927872 -0.0183340367166972 ENSG00000184163 FAM132A
ENST00000478606 0.997551728848132 0.692101147314819 -0.0553714102161341 ENSG00000184163 FAM132A
ENST00000330388 0.997551728848132 0.186023257206634 0.27068569345066 ENSG00000184163 FAM132A
ENST00000468365 0.997551728848132 0.34452588322023 0.176478383469463 ENSG00000184163 FAM132A
ENST00000486627 0.997551728848132 0.267659015834798 0.20491967991028 ENSG00000184163 FAM132A
ENST00000565563 0.997551728848132 0.0728415858174705 0.311664128743878 ENSG00000260179 RP5-902P8.12
ENST00000450390 0.997551728848132 0.411176718984217 0.0454783821318268 ENSG00000160087 UBE2J2
ENST00000347370 0.997551728848132 0.411176718984217 0.0454783821318268 ENSG00000160087 UBE2J2
ENST00000349431 0.997551728848132 0.491537136102252 0.0387845876423173 ENSG00000160087 UBE2J2
ENST00000348298 0.997551728848132 0.512121858602788 0.0378390169094636 ENSG00000160087 UBE2J2
ENST00000339385 0.997551728848132 0.634350198893172 0.0309164404205128 ENSG00000160087 UBE2J2
ENST00000400929 0.997551728848132 0.617114830438035 0.0296076821996571 ENSG00000160087 UBE2J2
ENST00000464036 0.997551728848132 0.500412627270596 0.0402742666983503 ENSG00000160087 UBE2J2
ENST00000360466 0.997551728848132 0.488313029145327 0.0419722110728726 ENSG00000160087 UBE2J2
ENST00000400930 0.997551728848132 0.489325414345294 0.0416239678161242 ENSG00000160087 UBE2J2
ENST00000467339 0.997551728848132 0.460188427658352 0.0798656675444535 ENSG00000160087 UBE2J2
ENST00000473215 0.997551728848132 0.38394501565612 0.0532127068971513 ENSG00000160087 UBE2J2
ENST00000435198 0.997551728848132 0.482238854455159 0.0438694499806902 ENSG00000160087 UBE2J2
ENST00000509720 0.997551728848132 0.491460928578997 0.0432507733686453 ENSG00000160087 UBE2J2
ENST00000491779 0.997551728848132 0.521110442929361 0.0412685124767425 ENSG00000160087 UBE2J2
ENST00000466752 0.997551728848132 0.584274527664705 0.0364592810215681 ENSG00000160087 UBE2J2
ENST00000503294 0.997551728848132 0.614932377945473 0.0338331321140191 ENSG00000160087 UBE2J2
ENST00000477894 0.997551728848132 0.578937003296381 0.0377037027727419 ENSG00000160087 UBE2J2
ENST00000471154 0.998249004033549 0.77127523088821 -0.0262399874571364 ENSG00000160087 UBE2J2
ENST00000422076 0.997551728848132 0.504757332222937 0.0451224219133231 ENSG00000160087 UBE2J2
ENST00000502382 0.997551728848132 0.479292285204032 0.0473583498112485 ENSG00000160087 UBE2J2
ENST00000461142 0.997551728848132 0.521594135956237 0.0501564456944971 ENSG00000160087 UBE2J2
ENST00000488418 1 0.999631995793997 -4.34842091691407e-05 ENSG00000160087 UBE2J2
ENST00000434139 0.997551728848132 0.644325194648588 0.0940790435703702 ENSG00000230415 RP5-902P8.10
ENST00000453732 1 0.999563395115399 0.00010628525785638 ENSG00000230415 RP5-902P8.10
ENST00000379116 0.997551728848132 0.686143849927939 -0.0749956581963349 ENSG00000162572 SCNN1D
ENST00000379101 0.998249004033549 0.829653087629113 0.0407170128980643 ENSG00000162572 SCNN1D
ENST00000338555 0.997551728848132 0.5885467993966 -0.101038071877817 ENSG00000162572 SCNN1D
ENST00000470022 0.998249004033549 0.876557563685015 -0.031843759799477 ENSG00000162572 SCNN1D
ENST00000325425 0.997551728848132 0.434355663583985 -0.15327135192049 ENSG00000162572 SCNN1D
ENST00000467651 0.997551728848132 0.611599264665137 0.103865046426663 ENSG00000162572 SCNN1D
ENST00000400928 0.997551728848132 0.485646636425392 -0.136771531777728 ENSG00000162572 SCNN1D
ENST00000379099 0.997551728848132 0.306253327272528 -0.191202851530918 ENSG00000162572 SCNN1D
ENST00000354700 0.997551728848132 0.120630153287788 0.0986472728625277 ENSG00000131584 ACAP3
ENST00000353662 0.997551728848132 0.121172311973389 0.0983286696328256 ENSG00000131584 ACAP3
ENST00000492936 0.997551728848132 0.0886594988834081 0.107357585557516 ENSG00000131584 ACAP3
ENST00000467278 0.997551728848132 0.0794628002476194 0.132578814237876 ENSG00000131584 ACAP3
ENST00000470659 0.997551728848132 0.584191721232896 0.0676810532289231 ENSG00000131584 ACAP3
ENST00000379037 0.997551728848132 0.502955681548482 0.0725158805575729 ENSG00000131584 ACAP3
ENST00000476572 0.997551728848132 0.430157828160294 0.075593999020253 ENSG00000131584 ACAP3
ENST00000493992 0.997551728848132 0.730441881471382 0.0415419479693611 ENSG00000131584 ACAP3
ENST00000472541 0.997551728848132 0.307321489307196 0.072935976823174 ENSG00000131584 ACAP3
ENST00000354980 0.997551728848132 0.532921271726313 0.0500884030191889 ENSG00000131584 ACAP3
ENST00000478065 0.997551728848132 0.119052338292722 0.146988033221929 ENSG00000131584 ACAP3
ENST00000479108 0.997551728848132 0.20408801278049 0.113634539202006 ENSG00000131584 ACAP3
ENST00000438966 0.997551728848132 0.235037934200731 0.110266872855624 ENSG00000131584 ACAP3
ENST00000379031 0.997551728848132 0.434077548435333 0.097365565821148 ENSG00000169972 PUSL1
ENST00000470520 0.997551728848132 0.444076736808148 0.10017145338278 ENSG00000169972 PUSL1
ENST00000463758 0.998249004033549 0.953439334466208 0.00877375823937343 ENSG00000169972 PUSL1
ENST00000467712 0.997551728848132 0.470330204244786 0.0956815455515485 ENSG00000169972 PUSL1
ENST00000493657 0.998249004033549 0.907110668695409 0.0167351002353409 ENSG00000169972 PUSL1
ENST00000470030 0.997551728848132 0.285758511795049 0.0779638604597114 ENSG00000127054 CPSF3L
ENST00000435064 0.998249004033549 0.823507934194831 0.0112304016611101 ENSG00000127054 CPSF3L
ENST00000497304 0.997551728848132 0.0221708482176447 0.25767209192712 ENSG00000127054 CPSF3L
ENST00000323275 0.998249004033549 0.823460326549917 0.0112314777626993 ENSG00000127054 CPSF3L
ENST00000411962 0.998249004033549 0.823460326549917 0.0112314777626993 ENSG00000127054 CPSF3L
ENST00000462432 0.998249004033549 0.787073158422672 0.0171443485111935 ENSG00000127054 CPSF3L
ENST00000478641 0.997551728848132 0.262470434562407 0.0849695566108838 ENSG00000127054 CPSF3L
ENST00000458452 0.998249004033549 0.823319807789118 0.0112347817348204 ENSG00000127054 CPSF3L
ENST00000419704 0.998249004033549 0.823319807789118 0.0112347817348204 ENSG00000127054 CPSF3L
ENST00000540437 0.998249004033549 0.823319807789118 0.0112347817348204 ENSG00000127054 CPSF3L
ENST00000421495 0.998249004033549 0.823319807789118 0.0112347817348204 ENSG00000127054 CPSF3L
ENST00000532772 0.998249004033549 0.859144867443435 0.00896047035195504 ENSG00000127054 CPSF3L
ENST00000450926 0.998249004033549 0.828804864006265 0.0109588425752628 ENSG00000127054 CPSF3L
ENST00000545578 0.998249004033549 0.820698111315382 0.0114890911155958 ENSG00000127054 CPSF3L
ENST00000527098 0.998249004033549 0.820698111315382 0.0114890911155958 ENSG00000127054 CPSF3L
ENST00000485710 0.997551728848132 0.02946083812312 0.175144266978636 ENSG00000127054 CPSF3L
ENST00000461514 0.997551728848132 0.086721489393783 0.1423273584939 ENSG00000127054 CPSF3L
ENST00000525164 0.997551728848132 0.0923377512642973 0.140912614085381 ENSG00000127054 CPSF3L
ENST00000528879 0.998249004033549 0.797788695813918 -0.0129764459324794 ENSG00000127054 CPSF3L
ENST00000525769 0.997551728848132 0.0826955514463135 0.147282872514272 ENSG00000127054 CPSF3L
ENST00000531377 0.997551728848132 0.13732581638286 -0.0830116168769096 ENSG00000127054 CPSF3L
ENST00000527383 0.997551728848132 0.60018152729286 -0.0423545005900354 ENSG00000127054 CPSF3L
ENST00000531292 0.997551728848132 0.577904147191555 -0.0586092224873045 ENSG00000127054 CPSF3L
ENST00000467408 0.997551728848132 0.223523912285171 -0.113835859571893 ENSG00000127054 CPSF3L
ENST00000434694 0.997551728848132 0.194569745126537 -0.0757142451177432 ENSG00000127054 CPSF3L
ENST00000531020 0.997551728848132 0.249141911018032 -0.150464419094972 ENSG00000127054 CPSF3L
ENST00000533916 0.997551728848132 0.36654846619277 -0.0995911239486054 ENSG00000127054 CPSF3L
ENST00000488042 0.997551728848132 0.368149376212572 -0.0540206661291544 ENSG00000127054 CPSF3L
ENST00000526797 0.997551728848132 0.433535811076306 -0.0468478844394912 ENSG00000127054 CPSF3L
ENST00000526332 0.997551728848132 0.433518092103033 -0.0468550038331615 ENSG00000127054 CPSF3L
ENST00000430786 0.997551728848132 0.482895580652346 -0.0423635764091514 ENSG00000127054 CPSF3L
ENST00000527719 0.997551728848132 0.428266988112587 -0.0479612793473727 ENSG00000127054 CPSF3L
ENST00000530031 0.997551728848132 0.427442483606597 -0.0479596525762605 ENSG00000127054 CPSF3L
ENST00000526113 0.997551728848132 0.390907276004828 -0.051575413723453 ENSG00000127054 CPSF3L
ENST00000526904 0.997551728848132 0.367199682091682 -0.0538091852534243 ENSG00000127054 CPSF3L
ENST00000525603 0.997551728848132 0.053537124785027 -0.128993589712612 ENSG00000127054 CPSF3L
ENST00000444968 0.997551728848132 0.103234924797529 -0.188504263733321 ENSG00000240731 RP5-890O3.9
ENST00000429572 0.997551728848132 0.370233839230138 0.0680674325903938 ENSG00000127054 CPSF3L
ENST00000498173 0.997551728848132 0.369896407108785 0.068073633883417 ENSG00000127054 CPSF3L
ENST00000496353 0.997551728848132 0.368947664026664 0.0680955581238504 ENSG00000127054 CPSF3L
ENST00000493534 0.997551728848132 0.33911553338898 0.0755947952803861 ENSG00000127054 CPSF3L
ENST00000534345 0.997551728848132 0.204216637514989 0.103015995346172 ENSG00000127054 CPSF3L
ENST00000532952 0.997551728848132 0.237576908843552 0.0959900091188154 ENSG00000127054 CPSF3L
ENST00000490853 0.997551728848132 0.229383522275488 0.0990229075180912 ENSG00000127054 CPSF3L
ENST00000531019 0.997551728848132 0.229383522275488 0.0990229075180912 ENSG00000127054 CPSF3L
ENST00000498476 0.997551728848132 0.205251304546613 0.106257732026315 ENSG00000127054 CPSF3L
ENST00000470679 0.997551728848132 0.137130510136115 0.127322629511188 ENSG00000127054 CPSF3L
ENST00000525285 0.997551728848132 0.147975747508399 0.129898005950537 ENSG00000127054 CPSF3L
ENST00000530233 0.876079583906279 0.00169807377799523 0.366469182806168 ENSG00000127054 CPSF3L
ENST00000464957 0.998249004033549 0.965852875018742 0.00467918748206105 ENSG00000224051 GLTPD1
ENST00000343938 0.997551728848132 0.161796011187195 0.131322217841881 ENSG00000224051 GLTPD1
ENST00000488011 0.998249004033549 0.886365934256764 0.0209357062939589 ENSG00000224051 GLTPD1
ENST00000339381 0.998249004033549 0.89136065814887 -0.0268908571893826 ENSG00000169962 TAS1R3
ENST00000378891 0.997551728848132 0.232532057413959 0.0709236357142489 ENSG00000107404 DVL1
ENST00000378888 0.997551728848132 0.194009336397502 0.0771903678699383 ENSG00000107404 DVL1
ENST00000472445 0.997551728848132 0.54198348675379 0.0577482964044202 ENSG00000107404 DVL1
ENST00000474033 0.997551728848132 0.438128430333793 0.105712439461125 ENSG00000162576 MXRA8
ENST00000309212 0.997551728848132 0.312199765169944 0.122405914952611 ENSG00000162576 MXRA8
ENST00000477278 0.997551728848132 0.241810496204001 0.137387238136176 ENSG00000162576 MXRA8
ENST00000342753 0.997551728848132 0.312199765169944 0.122405914952611 ENSG00000162576 MXRA8
ENST00000445648 0.997551728848132 0.312199765169944 0.122405914952611 ENSG00000162576 MXRA8
ENST00000473097 0.998249004033549 0.83710186640789 0.0308345997626731 ENSG00000162576 MXRA8
ENST00000478517 0.997551728848132 0.559398429973491 0.0901597381160047 ENSG00000162576 MXRA8
ENST00000476718 0.998249004033549 0.901928565555383 -0.0198271473520176 ENSG00000162576 MXRA8
ENST00000464351 0.999815771121482 0.992015461325036 0.00192940006601903 ENSG00000162576 MXRA8
ENST00000460473 0.998249004033549 0.871135562939408 -0.0316965432035358 ENSG00000162576 MXRA8
ENST00000338370 0.997551728848132 0.010499025486042 0.177794143837569 ENSG00000175756 AURKAIP1
ENST00000338338 0.997551728848132 0.0151576108792569 0.16948472595819 ENSG00000175756 AURKAIP1
ENST00000321751 0.997551728848132 0.0119679099966935 0.174847868181904 ENSG00000175756 AURKAIP1
ENST00000378853 0.997551728848132 0.0115088491621975 0.175990185045219 ENSG00000175756 AURKAIP1
ENST00000489799 0.992763312964901 0.00783985181536156 0.187820616003857 ENSG00000175756 AURKAIP1
ENST00000496905 0.992763312964901 0.00660977143181128 0.202959250335409 ENSG00000175756 AURKAIP1
ENST00000435351 0.997551728848132 0.203232011792781 0.132606376062111 ENSG00000223663 RP5-890O3.3
ENST00000480479 0.997551728848132 0.171122854410263 -0.0885017540205787 ENSG00000221978 CCNL2
ENST00000482621 0.997551728848132 0.313086661100746 -0.0576880978309681 ENSG00000221978 CCNL2
ENST00000408952 0.997551728848132 0.313086661100746 -0.0576880978309681 ENSG00000221978 CCNL2
ENST00000463260 0.998249004033549 0.803258377005482 -0.0180203830054058 ENSG00000221978 CCNL2
ENST00000400809 0.997551728848132 0.546022754396198 -0.0347777016942571 ENSG00000221978 CCNL2
ENST00000496007 0.997551728848132 0.546010428991572 -0.0347759821280092 ENSG00000221978 CCNL2
ENST00000482365 0.997551728848132 0.219258490137238 -0.0795728784082948 ENSG00000221978 CCNL2
ENST00000481223 0.997551728848132 0.501042911453645 -0.038902227803938 ENSG00000221978 CCNL2
ENST00000418865 0.997551728848132 0.284860943846612 -0.0653316731932745 ENSG00000221978 CCNL2
ENST00000505849 0.997551728848132 0.134395663347756 -0.0993542256377814 ENSG00000221978 CCNL2
ENST00000488340 0.997551728848132 0.542857718186335 -0.0359825767041436 ENSG00000221978 CCNL2
ENST00000492998 0.997551728848132 0.375835000078022 -0.0704151886956162 ENSG00000221978 CCNL2
ENST00000469113 0.997551728848132 0.161392477595256 -0.0889503889758117 ENSG00000221978 CCNL2
ENST00000480646 0.997551728848132 0.179724051400979 -0.120526766170739 ENSG00000221978 CCNL2
ENST00000471930 0.997551728848132 0.440795583542983 -0.0470073072895238 ENSG00000221978 CCNL2
ENST00000408918 1 0.995703878023344 -0.000341060388983024 ENSG00000221978 CCNL2
ENST00000473872 0.997551728848132 0.651643374935249 -0.0349860524741164 ENSG00000221978 CCNL2
ENST00000425598 0.997551728848132 0.28294009251854 0.0754051733843267 ENSG00000221978 CCNL2
ENST00000463895 0.997551728848132 0.495536626496185 -0.065788195361232 ENSG00000221978 CCNL2
ENST00000497013 0.997551728848132 0.645227824639001 0.0487104644847269 ENSG00000221978 CCNL2
ENST00000448629 0.997551728848132 0.14982100619707 -0.194482206450153 ENSG00000224870 RP4-758J18.2
ENST00000444362 0.997551728848132 0.169552392523468 -0.110116923771063 ENSG00000224870 RP4-758J18.2
ENST00000418833 0.997551728848132 0.132383441335118 -0.121797163664451 ENSG00000224870 RP4-758J18.2
ENST00000576232 0.997551728848132 0.330622651434643 -0.146985543225262 ENSG00000224870 RP4-758J18.2
ENST00000570344 0.997551728848132 0.280318742624298 -0.163813645773451 ENSG00000224870 RP4-758J18.2
ENST00000447725 0.997551728848132 0.313322521241678 -0.0865687002474721 ENSG00000224870 RP4-758J18.2
ENST00000572242 0.997551728848132 0.0775942189651043 -0.145869035289827 ENSG00000224870 RP4-758J18.2
ENST00000453521 0.997551728848132 0.453947126736782 -0.0657199245304204 ENSG00000224870 RP4-758J18.2
ENST00000344843 0.998249004033549 0.888973143394186 0.00791541219513196 ENSG00000242485 MRPL20
ENST00000493287 0.998413878387803 0.970657568099679 -0.00248660520123516 ENSG00000242485 MRPL20
ENST00000487659 0.998249004033549 0.879995464022138 0.00855893261105627 ENSG00000242485 MRPL20
ENST00000492508 0.998249004033549 0.923788051480866 0.00562078600108725 ENSG00000242485 MRPL20
ENST00000482352 0.997551728848132 0.70961489977251 -0.0226671155114625 ENSG00000242485 MRPL20
ENST00000582431 0.997551728848132 0.249807222677974 -0.227788432636644 ENSG00000264293 RN7SL657P
ENST00000477686 0.998099456088193 0.767745439345967 -0.019285374946328 ENSG00000242485 MRPL20
ENST00000607307 0.997551728848132 0.222954018194998 -0.240360720440293 ENSG00000272455 RP4-758J18.13
ENST00000427211 0.998249004033549 0.910285842742832 -0.0207667581441504 ENSG00000235098 ANKRD65
ENST00000520296 0.998249004033549 0.934496556701713 0.0149565766177658 ENSG00000235098 ANKRD65
ENST00000537107 0.998249004033549 0.934862762027914 0.0148740348916606 ENSG00000235098 ANKRD65
ENST00000454272 0.998249004033549 0.914864044075179 -0.0191671404672991 ENSG00000235098 ANKRD65
ENST00000442470 0.998249004033549 0.85892499339363 0.0279325383314916 ENSG00000235098 ANKRD65
ENST00000430109 0.997551728848132 0.427266773052763 0.0720085586122708 ENSG00000225285 RP4-758J18.10
ENST00000495558 0.997551728848132 0.0289943953763401 0.319137027020967 ENSG00000179403 VWA1
ENST00000338660 0.95708611837108 0.00391939722583123 0.302969027015371 ENSG00000179403 VWA1
ENST00000404702 0.95708611837108 0.00401572704543187 0.300769806035999 ENSG00000179403 VWA1
ENST00000476993 0.95708611837108 0.0043666502620955 0.298266562450353 ENSG00000179403 VWA1
ENST00000471398 0.997551728848132 0.0128413025968566 0.429147853545183 ENSG00000179403 VWA1
ENST00000378785 0.998249004033549 0.783313584685028 0.0352929905042063 ENSG00000215915 ATAD3C
ENST00000378741 0.998249004033549 0.798811620972818 -0.0174016723725731 ENSG00000160072 ATAD3B
ENST00000308647 0.997551728848132 0.209780214264056 -0.0758947059123605 ENSG00000160072 ATAD3B
ENST00000472194 0.997551728848132 0.288677750594884 -0.0701499215952671 ENSG00000160072 ATAD3B
ENST00000378736 0.997551728848132 0.0444978323544487 0.203148023829432 ENSG00000160072 ATAD3B
ENST00000485748 0.997551728848132 0.0984796107476609 -0.11550856793398 ENSG00000160072 ATAD3B
ENST00000474481 0.997551728848132 0.260754412301878 -0.0779608033838163 ENSG00000160072 ATAD3B
ENST00000378756 0.998249004033549 0.918272159430301 -0.00539731171028481 ENSG00000197785 ATAD3A
ENST00000378755 0.998249004033549 0.918011114335349 -0.00540854207661358 ENSG00000197785 ATAD3A
ENST00000339113 0.997551728848132 0.681510240240564 -0.0220227887578756 ENSG00000197785 ATAD3A
ENST00000536055 0.997551728848132 0.681510240240564 -0.0220227887578756 ENSG00000197785 ATAD3A
ENST00000439513 0.997551728848132 0.749186628354924 -0.0533831799155762 ENSG00000197785 ATAD3A
ENST00000429957 0.997551728848132 0.7316132793915 0.0302781030648185 ENSG00000197785 ATAD3A
ENST00000400830 0.997551728848132 0.640575608204746 -0.0355747314715106 ENSG00000197785 ATAD3A
ENST00000378733 0.998249004033549 0.868870250947623 0.0160850833959127 ENSG00000205090 TMEM240
ENST00000425828 0.998249004033549 0.869077810355007 0.0160575758405653 ENSG00000205090 TMEM240
ENST00000291386 0.997551728848132 0.591843862268261 -0.0266914109388029 ENSG00000160075 SSU72
ENST00000378726 0.998413878387803 0.969535898744445 -0.00127240861017771 ENSG00000160075 SSU72
ENST00000378725 0.997551728848132 0.477434371165865 -0.0401880781575735 ENSG00000160075 SSU72
ENST00000359060 0.997551728848132 0.337499009898704 0.0462878100283491 ENSG00000160075 SSU72
ENST00000539195 0.997551728848132 0.738359212427431 -0.0283243066305997 ENSG00000215791 AL645728.2
ENST00000366221 0.997551728848132 0.62874149517091 -0.0602157696956977 ENSG00000215014 AL645728.1
ENST00000422725 0.997551728848132 0.594283655777343 0.0451243986287921 ENSG00000228594 C1orf233
ENST00000607222 0.998249004033549 0.880590487125788 0.0242155312022928 ENSG00000272106 RP11-345P4.9
ENST00000520777 0.998249004033549 0.868490152136427 -0.00977051249709649 ENSG00000197530 MIB2
ENST00000378710 0.998249004033549 0.868490152136427 -0.00977051249709649 ENSG00000197530 MIB2
ENST00000360522 0.998249004033549 0.868490152136427 -0.00977051249709649 ENSG00000197530 MIB2
ENST00000357210 0.998249004033549 0.868490152136427 -0.00977051249709649 ENSG00000197530 MIB2
ENST00000355826 0.998249004033549 0.868490152136427 -0.00977051249709649 ENSG00000197530 MIB2
ENST00000518681 0.998249004033549 0.877199308929667 -0.00912410390261131 ENSG00000197530 MIB2
ENST00000505820 0.998249004033549 0.886913140121962 -0.00840135437374039 ENSG00000197530 MIB2
ENST00000479659 0.998249004033549 0.886345539841008 -0.00842872245188046 ENSG00000197530 MIB2
ENST00000489635 0.998249004033549 0.907325553701461 -0.00687305900336558 ENSG00000197530 MIB2
ENST00000511502 0.998249004033549 0.925325872942835 -0.0055274037444593 ENSG00000197530 MIB2
ENST00000477990 0.998249004033549 0.77128858245973 0.0295411275270017 ENSG00000197530 MIB2
ENST00000514363 0.997551728848132 0.404307706552441 0.0634088720702055 ENSG00000197530 MIB2
ENST00000487053 0.998249004033549 0.940438803396774 -0.00446882695952563 ENSG00000197530 MIB2
ENST00000502470 0.997551728848132 0.319494442666303 0.080625685359273 ENSG00000197530 MIB2
ENST00000378712 0.998249004033549 0.940496717971848 -0.00446691512478061 ENSG00000197530 MIB2
ENST00000507082 0.997551728848132 0.636869083096089 0.0538302851296762 ENSG00000197530 MIB2
ENST00000463492 0.997551728848132 0.146933866579618 0.190351311470896 ENSG00000197530 MIB2
ENST00000510793 0.997551728848132 0.302266508224227 0.0853688746536205 ENSG00000197530 MIB2
ENST00000504599 0.998249004033549 0.872208915631593 -0.00993160899290889 ENSG00000197530 MIB2
ENST00000507229 0.997551728848132 0.750434548549932 -0.0194330155133642 ENSG00000197530 MIB2
ENST00000503789 0.997551728848132 0.427492700450316 0.0716016949746329 ENSG00000197530 MIB2
ENST00000378708 0.997551728848132 0.628110865433471 -0.0307562508907192 ENSG00000197530 MIB2
ENST00000506488 0.997551728848132 0.64763426717772 -0.0291480576036494 ENSG00000197530 MIB2
ENST00000512004 0.997551728848132 0.0709628537581705 0.227667193290846 ENSG00000197530 MIB2
ENST00000508455 0.998249004033549 0.83462060783454 0.0327573927466309 ENSG00000197530 MIB2
ENST00000514234 0.997551728848132 0.51560267801086 -0.0464018016564063 ENSG00000197530 MIB2
ENST00000467597 0.997551728848132 0.717690464943453 -0.0458552018447862 ENSG00000197530 MIB2
ENST00000508148 0.997551728848132 0.206372922377792 -0.175443345486603 ENSG00000197530 MIB2
ENST00000486072 0.997551728848132 0.25077206792098 -0.126294358355177 ENSG00000197530 MIB2
ENST00000505370 0.997551728848132 0.417389586611836 -0.0948469375538701 ENSG00000197530 MIB2
ENST00000473511 0.997551728848132 0.310046815622435 -0.115893910609397 ENSG00000197530 MIB2
ENST00000464570 0.997551728848132 0.127161139072446 -0.181899510882128 ENSG00000197530 MIB2
ENST00000483015 0.997551728848132 0.442587224188052 -0.0997933565721035 ENSG00000197530 MIB2
ENST00000511910 0.997551728848132 0.528492603347049 0.099469265871962 ENSG00000197530 MIB2
ENST00000470373 0.997551728848132 0.429389974838553 0.156131723614252 ENSG00000197530 MIB2
ENST00000513088 0.997551728848132 0.253189038415752 0.0828384722237366 ENSG00000248333 CDK11B
ENST00000341832 0.997551728848132 0.103013325630752 0.111218723505863 ENSG00000248333 CDK11B
ENST00000317673 0.997551728848132 0.0863434297222611 0.114257457518731 ENSG00000248333 CDK11B
ENST00000340677 0.997551728848132 0.0863434297222611 0.114257457518731 ENSG00000248333 CDK11B
ENST00000407249 0.997551728848132 0.0863434297222611 0.114257457518731 ENSG00000248333 CDK11B
ENST00000341028 0.997551728848132 0.0889952961622964 0.230229401420888 ENSG00000248333 CDK11B
ENST00000607013 0.998413878387803 0.973186781183895 0.00365188186018559 ENSG00000272004 RP11-345P4.10
ENST00000378662 0.997551728848132 0.703903335022104 -0.0190753259612101 ENSG00000189339 SLC35E2B
ENST00000234800 0.997551728848132 0.693971361568627 -0.0198305080922125 ENSG00000189339 SLC35E2B
ENST00000480991 0.997551728848132 0.347141114274395 -0.057507786981595 ENSG00000189339 SLC35E2B
ENST00000481276 0.997551728848132 0.674481587759389 0.0283121935741461 ENSG00000189339 SLC35E2B
ENST00000596308 0.997551728848132 0.0763219460808536 0.25269450006389 ENSG00000269737 RP11-345P4.7
ENST00000597891 0.997551728848132 0.288540257703613 0.172423311752674 ENSG00000269227 RP11-345P4.6
ENST00000356200 0.999382120180335 0.987268953671561 -0.00110995726488436 ENSG00000008128 CDK11A
ENST00000598846 0.997551728848132 0.583490340105893 -0.0307863327496354 ENSG00000268575 RP1-283E3.8
ENST00000463652 0.998249004033549 0.798913432144176 -0.0426517451442136 ENSG00000008128 CDK11A
ENST00000358779 0.998249004033549 0.948161872152542 0.0045174153827485 ENSG00000008128 CDK11A
ENST00000460465 0.998249004033549 0.948161872152542 0.0045174153827485 ENSG00000008128 CDK11A
ENST00000404249 0.998249004033549 0.948161872152542 0.0045174153827485 ENSG00000008128 CDK11A
ENST00000378633 0.998249004033549 0.948161872152542 0.0045174153827485 ENSG00000008128 CDK11A
ENST00000357760 0.998249004033549 0.948161872152542 0.0045174153827485 ENSG00000008128 CDK11A
ENST00000509982 0.999382120180335 0.987268953671561 -0.00110995726488436 ENSG00000008128 CDK11A
ENST00000378638 0.999382120180335 0.987268953671561 -0.00110995726488436 ENSG00000008128 CDK11A
ENST00000356937 0.998249004033549 0.842067050526485 0.0140462089573944 ENSG00000008128 CDK11A
ENST00000478901 0.998249004033549 0.809714544610357 -0.0408380952412945 ENSG00000008128 CDK11A
ENST00000468397 0.998249004033549 0.877957671855378 0.0249659880390726 ENSG00000008128 CDK11A
ENST00000491311 0.997551728848132 0.694243267421865 0.06409395253344 ENSG00000008128 CDK11A
ENST00000495016 0.997551728848132 0.257110836829767 0.199667263507428 ENSG00000008128 CDK11A
ENST00000468800 0.997551728848132 0.387182417238862 -0.0980957086303002 ENSG00000008128 CDK11A
ENST00000464748 0.997551728848132 0.21795271613348 0.225394840314644 ENSG00000008128 CDK11A
ENST00000489300 0.997551728848132 0.341759868174329 0.143358258714275 ENSG00000008128 CDK11A
ENST00000492390 0.997551728848132 0.227253724301195 -0.137256845279042 ENSG00000008128 CDK11A
ENST00000474916 0.997551728848132 0.125016554011649 -0.179558707551826 ENSG00000008128 CDK11A
ENST00000378635 0.998249004033549 0.936354434832897 0.00589046105290628 ENSG00000008128 CDK11A
ENST00000479362 0.997551728848132 0.470577546614122 0.0621291027229936 ENSG00000008128 CDK11A
ENST00000498810 0.998249004033549 0.86440313435624 -0.0174260392895477 ENSG00000008128 CDK11A
ENST00000487462 0.999826006541531 0.992177899672356 0.00106337728874617 ENSG00000008128 CDK11A
ENST00000401096 0.998249004033549 0.90167665932058 0.013404183597945 ENSG00000008128 CDK11A
ENST00000577672 0.997551728848132 0.409570581286642 -0.0659380808566038 ENSG00000227775 RP1-283E3.4
ENST00000417099 0.997551728848132 0.537957196945338 -0.0536734715290492 ENSG00000227775 RP1-283E3.4
ENST00000355439 0.997551728848132 0.349613986255613 -0.0651614062708295 ENSG00000215790 SLC35E2
ENST00000400924 0.997551728848132 0.384463029530478 -0.0610472803395273 ENSG00000215790 SLC35E2
ENST00000246421 0.997551728848132 0.375881197562059 -0.0759069459210184 ENSG00000215790 SLC35E2
ENST00000475229 0.997551728848132 0.342032789289789 -0.118287112348906 ENSG00000215790 SLC35E2
ENST00000424604 0.997551728848132 0.463549182769664 -0.0858548076461513 ENSG00000227775 RP1-283E3.4
ENST00000418950 0.997551728848132 0.511636789214171 -0.0930313300680575 ENSG00000227775 RP1-283E3.4
ENST00000341426 0.997551728848132 0.492658634286033 -0.0368036239639622 ENSG00000008130 NADK
ENST00000341991 0.997551728848132 0.498507225315931 -0.0363078807426786 ENSG00000008130 NADK
ENST00000378625 0.997551728848132 0.52063063886206 -0.0343465650180155 ENSG00000008130 NADK
ENST00000344463 0.997551728848132 0.492658634286033 -0.0368036239639622 ENSG00000008130 NADK
ENST00000342348 0.997551728848132 0.723179923819945 -0.0213865468660784 ENSG00000008130 NADK
ENST00000498806 0.997551728848132 0.746932807164579 0.0352152949183383 ENSG00000008130 NADK
ENST00000469045 0.997551728848132 0.398149132559058 -0.0640179584469006 ENSG00000008130 NADK
ENST00000480499 0.997551728848132 0.409277822472731 -0.0715296986037169 ENSG00000008130 NADK
ENST00000497747 0.998249004033549 0.85662660949775 0.0193657376836567 ENSG00000008130 NADK
ENST00000477235 0.997551728848132 0.604428995859656 -0.040747983859623 ENSG00000008130 NADK
ENST00000489538 0.997551728848132 0.585032522333074 -0.0436962752555315 ENSG00000008130 NADK
ENST00000497615 0.998249004033549 0.948275679512959 0.00707295390928075 ENSG00000008130 NADK
ENST00000497186 0.997551728848132 0.515666029294956 -0.0522369123523022 ENSG00000008130 NADK
ENST00000400922 0.997551728848132 0.503167939171778 -0.05235219346548 ENSG00000008130 NADK
ENST00000492845 0.997551728848132 0.124129903876865 -0.102069105358781 ENSG00000008130 NADK
ENST00000492768 0.997551728848132 0.444736150162436 -0.0543001241954207 ENSG00000008130 NADK
ENST00000460602 0.997551728848132 0.627200311326183 -0.0351609214813756 ENSG00000008130 NADK
ENST00000464373 0.997551728848132 0.274614756455538 -0.0938332590332428 ENSG00000008130 NADK
ENST00000480542 0.997551728848132 0.0533109716832836 0.281486334949483 ENSG00000008130 NADK
ENST00000378609 0.997551728848132 0.317532521661979 -0.0225857000547955 ENSG00000078369 GNB1
ENST00000461893 0.997551728848132 0.470360835808812 -0.034173203449028 ENSG00000078369 GNB1
ENST00000471354 0.997551728848132 0.372287826634975 -0.0321438583783688 ENSG00000078369 GNB1
ENST00000439272 0.998959991331932 0.982617954403578 0.000813883321314741 ENSG00000078369 GNB1
ENST00000434686 1 0.998149959426477 -9.04310374999725e-05 ENSG00000078369 GNB1
ENST00000437146 0.998249004033549 0.798600788075353 0.0114156094335261 ENSG00000078369 GNB1
ENST00000472614 0.998249004033549 0.776234014697755 0.0152075378043931 ENSG00000078369 GNB1
ENST00000607589 1 0.99953219298758 -4.01219510286105e-05 ENSG00000078369 GNB1
ENST00000412228 0.997551728848132 0.590408423069298 -0.100742220184907 ENSG00000231050 RP1-140A9.1
ENST00000307786 0.998249004033549 0.959533824197279 0.00880255294934349 ENSG00000169885 CALML6
ENST00000378604 0.998249004033549 0.954614950737809 0.00959563796266164 ENSG00000169885 CALML6
ENST00000482402 0.998249004033549 0.950494974723522 0.0104665020299133 ENSG00000169885 CALML6
ENST00000462293 0.998249004033549 0.882958585136476 -0.0241459886988657 ENSG00000169885 CALML6
ENST00000378602 0.997551728848132 0.435313960590138 -0.0967403123300351 ENSG00000178821 TMEM52
ENST00000310991 0.997551728848132 0.288940528019762 -0.142270050125154 ENSG00000178821 TMEM52
ENST00000378598 0.997551728848132 0.288940528019762 -0.142270050125154 ENSG00000178821 TMEM52
ENST00000470931 0.997551728848132 0.271471125831701 -0.143441136382646 ENSG00000178821 TMEM52
ENST00000602604 0.997551728848132 0.254840147271009 -0.14234540112456 ENSG00000178821 TMEM52
ENST00000416272 0.997551728848132 0.60278580429425 -0.0567037590932179 ENSG00000178821 TMEM52
ENST00000378567 0.997551728848132 0.583507418410748 -0.0674221065608997 ENSG00000067606 PRKCZ
ENST00000468310 0.997551728848132 0.084301329819766 0.3141068270908 ENSG00000067606 PRKCZ
ENST00000484419 0.997551728848132 0.0204386945011596 0.33480741818936 ENSG00000067606 PRKCZ
ENST00000503297 0.997551728848132 0.218509688988689 0.165746902884739 ENSG00000067606 PRKCZ
ENST00000479566 0.997551728848132 0.660366529518283 0.0788150599878528 ENSG00000067606 PRKCZ
ENST00000466651 0.997551728848132 0.246365352437501 0.226166014936207 ENSG00000067606 PRKCZ
ENST00000400921 0.997551728848132 0.31585150279629 -0.127057861221574 ENSG00000067606 PRKCZ
ENST00000495347 0.997551728848132 0.275472031609401 0.208247765067288 ENSG00000067606 PRKCZ
ENST00000461106 0.997551728848132 0.260876379590189 -0.146967851551361 ENSG00000067606 PRKCZ
ENST00000461465 0.998249004033549 0.773124750530612 0.0540099961366776 ENSG00000067606 PRKCZ
ENST00000470596 0.997551728848132 0.684521750430642 0.0759103122773148 ENSG00000067606 PRKCZ
ENST00000496325 0.998249004033549 0.883651905514134 0.0274510775739243 ENSG00000067606 PRKCZ
ENST00000481140 0.997551728848132 0.342105578873093 0.179664900909683 ENSG00000067606 PRKCZ
ENST00000482686 0.997551728848132 0.558585327773911 0.114538386023197 ENSG00000067606 PRKCZ
ENST00000400920 0.997551728848132 0.389586982701816 -0.112499174088272 ENSG00000067606 PRKCZ
ENST00000486681 0.997551728848132 0.533063900034096 0.120797540089338 ENSG00000067606 PRKCZ
ENST00000470986 0.997551728848132 0.542474498153829 0.119304087407156 ENSG00000067606 PRKCZ
ENST00000470511 0.997551728848132 0.728837380115469 0.0683007002130983 ENSG00000067606 PRKCZ
ENST00000471018 0.997551728848132 0.365082715728705 0.182850512295681 ENSG00000067606 PRKCZ
ENST00000466352 0.997551728848132 0.30539260506957 0.210142507805236 ENSG00000067606 PRKCZ
ENST00000497183 0.998249004033549 0.87200505749124 -0.0324982509189835 ENSG00000067606 PRKCZ
ENST00000419838 0.998249004033549 0.881732077501894 -0.0301784177057226 ENSG00000067606 PRKCZ
ENST00000606533 0.997551728848132 0.126787693960881 0.294109946981977 ENSG00000271806 RP5-892K4.1
ENST00000479263 0.997551728848132 0.0565348200111001 -0.26365582033337 ENSG00000067606 PRKCZ
ENST00000503672 0.997551728848132 0.449357525161865 -0.155183946510173 ENSG00000067606 PRKCZ
ENST00000478770 0.997551728848132 0.03212259435625 -0.309663453997421 ENSG00000067606 PRKCZ
ENST00000505322 0.997551728848132 0.0726794095859871 -0.276482737475302 ENSG00000067606 PRKCZ
ENST00000472017 0.997551728848132 0.382376622083056 -0.173297223959551 ENSG00000067606 PRKCZ
ENST00000333854 0.997551728848132 0.00995135594505962 -0.513630970145915 ENSG00000182873 RP11-181G12.2
ENST00000536678 0.997551728848132 0.0329848857608438 -0.429439215977629 ENSG00000182873 RP11-181G12.2
ENST00000444529 0.997551728848132 0.0293488244573165 -0.438748894830502 ENSG00000182873 RP11-181G12.2
ENST00000469733 0.997551728848132 0.00961782882952407 0.161326910850692 ENSG00000162585 C1orf86
ENST00000414253 0.95708611837108 0.00365608299004566 0.193191870244336 ENSG00000162585 C1orf86
ENST00000428120 0.95708611837108 0.0036469108241208 0.193194514666926 ENSG00000162585 C1orf86
ENST00000400919 0.95708611837108 0.0036469108241208 0.193194514666926 ENSG00000162585 C1orf86
ENST00000400918 0.876079583906279 0.00155968842916873 0.209785027394813 ENSG00000162585 C1orf86
ENST00000497675 0.876079583906279 0.00150422960024523 0.229802378995345 ENSG00000162585 C1orf86
ENST00000378543 0.876079583906279 0.00149969292707058 0.226882793202498 ENSG00000162585 C1orf86
ENST00000378546 0.876079583906279 0.00150647601248097 0.226878607569649 ENSG00000162585 C1orf86
ENST00000401813 0.876079583906279 0.00173338365898046 0.216064869887214 ENSG00000162585 C1orf86
ENST00000487186 0.992763312964901 0.00675176172565117 0.176339811820914 ENSG00000162585 C1orf86
ENST00000378545 0.858939392330301 0.00107038562143124 0.23039489394372 ENSG00000162585 C1orf86
ENST00000476803 0.876079583906279 0.00127340156038731 0.232206295231172 ENSG00000162585 C1orf86
ENST00000440825 0.876079583906279 0.00138752465532115 0.229122870027649 ENSG00000162585 C1orf86
ENST00000597060 0.992763312964901 0.00756866406864767 0.379270526199747 ENSG00000269554 AL590822.2
ENST00000420515 0.997551728848132 0.00906455904916537 0.200458172131202 ENSG00000162585 C1orf86
ENST00000514625 0.997551728848132 0.278280171166295 -0.184385229487534 ENSG00000162585 C1orf86
ENST00000545087 0.997551728848132 0.633165724868782 -0.097365488008939 ENSG00000203301 AL590822.1
ENST00000420964 0.998249004033549 0.870214397980069 -0.0299055690525567 ENSG00000243558 RP11-181G12.5
ENST00000442483 0.997551728848132 0.751074699682867 0.0639828883287783 ENSG00000234396 RP11-181G12.4
ENST00000378536 0.997551728848132 0.387392327460201 -0.0400362935483867 ENSG00000157933 SKI
ENST00000508416 0.997551728848132 0.548145944429598 -0.0392537308341604 ENSG00000157933 SKI
ENST00000478223 0.998245024297945 0.770487831872369 -0.0197232461686211 ENSG00000157933 SKI
ENST00000507179 0.997551728848132 0.565557484074283 0.0681096537132692 ENSG00000157933 SKI
ENST00000378531 0.998249004033549 0.922713130734712 0.00908504718702759 ENSG00000116151 MORN1
ENST00000606372 0.998249004033549 0.917335707992246 0.00973316257001445 ENSG00000116151 MORN1
ENST00000602865 0.997551728848132 0.383194094393375 0.15815177189437 ENSG00000269896 RP4-740C4.6
ENST00000417061 0.997551728848132 0.751671410986574 0.0322063904843169 ENSG00000238240 RP4-740C4.5
ENST00000378529 0.998249004033549 0.879268446794365 -0.0146922446906872 ENSG00000116151 MORN1
ENST00000607342 0.997551728848132 0.527404987419707 0.0919995076571898 ENSG00000116151 MORN1
ENST00000607858 0.997551728848132 0.15534729345788 0.169016812938089 ENSG00000272420 RP4-740C4.7
ENST00000469374 0.998249004033549 0.819404654789816 0.0282644110912672 ENSG00000116151 MORN1
ENST00000419785 0.997551728848132 0.477836271930387 0.103358417210399 ENSG00000116151 MORN1
ENST00000606280 0.997551728848132 0.631017664458839 0.0832855440745353 ENSG00000271847 RP4-740C4.8
ENST00000378525 0.998249004033549 0.808475715012679 -0.0289482645670268 ENSG00000116151 MORN1
ENST00000449373 0.998249004033549 0.963898961112719 0.00591727778158851 ENSG00000116151 MORN1
ENST00000317490 0.997551728848132 0.686333309751901 -0.0648799742061788 ENSG00000178642 AL513477.1
ENST00000607031 0.997551728848132 0.359312410262877 -0.150465357476372 ENSG00000116151 MORN1
ENST00000475812 1 0.996953170245873 -0.000692782726656227 ENSG00000116151 MORN1
ENST00000494279 0.998249004033549 0.875832609796389 -0.026808580415969 ENSG00000116151 MORN1
ENST00000378518 0.997551728848132 0.149708884674751 0.0654119069041897 ENSG00000157916 RER1
ENST00000605895 0.997551728848132 0.0866814463733956 0.0672389719056336 ENSG00000157916 RER1
ENST00000378513 0.997551728848132 0.102808223967879 0.0682953661507301 ENSG00000157916 RER1
ENST00000306256 0.997551728848132 0.176789080629367 0.0605201256330677 ENSG00000157916 RER1
ENST00000493207 0.997551728848132 0.13307335660228 0.0897306166902789 ENSG00000157916 RER1
ENST00000378512 0.997551728848132 0.104287186056971 0.0680001913404834 ENSG00000157916 RER1
ENST00000443438 0.997551728848132 0.186756750386931 0.0624040300895841 ENSG00000157916 RER1
ENST00000488353 0.997551728848132 0.154918586213805 0.0653073189890126 ENSG00000157916 RER1
ENST00000462129 0.997551728848132 0.347276678085166 0.0635093422757668 ENSG00000157916 RER1
ENST00000288774 0.997551728848132 0.40207949505531 0.0585210567923199 ENSG00000157911 PEX10
ENST00000447513 0.997551728848132 0.319413085288519 0.069624467769873 ENSG00000157911 PEX10
ENST00000507596 0.997551728848132 0.365092590757137 0.0634415817202552 ENSG00000157911 PEX10
ENST00000510434 0.997551728848132 0.62213025071211 0.0488501175028395 ENSG00000157911 PEX10
ENST00000508384 0.997551728848132 0.434500788577358 0.0844622621984087 ENSG00000157911 PEX10
ENST00000515760 0.997551728848132 0.751341989294382 0.0478700680262707 ENSG00000157911 PEX10
ENST00000502666 0.998249004033549 0.773552946119476 0.0382386903039021 ENSG00000157911 PEX10
ENST00000504111 0.998249004033549 0.961143150065042 0.00652603225075712 ENSG00000157911 PEX10
ENST00000514502 0.997551728848132 0.707438350709905 0.0458320600632795 ENSG00000157911 PEX10
ENST00000609981 0.997551728848132 0.0283380881280224 -0.279013365566424 ENSG00000149527 PLCH2
ENST00000449969 0.997551728848132 0.234049730440092 -0.24399480579295 ENSG00000149527 PLCH2
ENST00000288766 0.997551728848132 0.33089367616132 -0.193749737214926 ENSG00000149527 PLCH2
ENST00000419816 0.997551728848132 0.232865455209498 -0.244667452776697 ENSG00000149527 PLCH2
ENST00000378488 0.997551728848132 0.232865455209498 -0.244667452776697 ENSG00000149527 PLCH2
ENST00000378486 0.997551728848132 0.232865455209498 -0.244667452776697 ENSG00000149527 PLCH2
ENST00000343889 0.997551728848132 0.278772527379417 -0.222140985074176 ENSG00000149527 PLCH2
ENST00000278878 0.997551728848132 0.386999328484372 -0.177466556946191 ENSG00000149527 PLCH2
ENST00000473964 0.997551728848132 0.205674968946459 -0.255205848446102 ENSG00000149527 PLCH2
ENST00000462379 0.997551728848132 0.316942671483851 -0.200236521225611 ENSG00000149527 PLCH2
ENST00000378466 0.997551728848132 0.502910378829097 -0.039427993518165 ENSG00000157881 PANK4
ENST00000435556 0.997551728848132 0.502498752607403 -0.0394280086791961 ENSG00000157881 PANK4
ENST00000505228 0.997551728848132 0.437711785832342 -0.0535085949650897 ENSG00000157881 PANK4
ENST00000502512 0.997551728848132 0.61846869474038 -0.0549739855743477 ENSG00000157881 PANK4
ENST00000471361 0.997551728848132 0.468530487020461 0.0964993526303773 ENSG00000157881 PANK4
ENST00000487804 0.998249004033549 0.821371204493225 -0.0328054336617082 ENSG00000157881 PANK4
ENST00000515423 0.997551728848132 0.0988406643448381 -0.219874469037588 ENSG00000157881 PANK4
ENST00000468002 0.997551728848132 0.467665077516094 -0.0751376792522574 ENSG00000157881 PANK4
ENST00000486396 0.998413878387803 0.971700439510341 -0.00293903577938534 ENSG00000157881 PANK4
ENST00000502770 0.998249004033549 0.80999895357158 -0.0224728536451361 ENSG00000157881 PANK4
ENST00000491212 0.998249004033549 0.925440273749255 0.0100782049853087 ENSG00000157881 PANK4
ENST00000514922 0.999322534359713 0.986409781643569 0.00185236932432141 ENSG00000157881 PANK4
ENST00000378453 0.997551728848132 0.0205512671141616 0.423677722416622 ENSG00000197921 HES5
ENST00000606645 0.997551728848132 0.722830647808593 0.0501777669289342 ENSG00000272449 RP3-395M20.12
ENST00000416860 0.998249004033549 0.961022192941257 0.00315469821787889 ENSG00000238164 RP3-395M20.8
ENST00000443892 0.997551728848132 0.535842927398923 -0.0818769023414807 ENSG00000238164 RP3-395M20.8
ENST00000449660 0.997551728848132 0.198258246505323 -0.207842164459761 ENSG00000238164 RP3-395M20.8
ENST00000448624 0.997551728848132 0.137569232603121 -0.277646577578156 ENSG00000238164 RP3-395M20.8
ENST00000432521 0.997551728848132 0.737893512248657 -0.0446216162461713 ENSG00000238164 RP3-395M20.8
ENST00000452793 0.998249004033549 0.872549400391277 0.0107456899544101 ENSG00000238164 RP3-395M20.8
ENST00000426449 0.998249004033549 0.808169728828438 0.0131403639085604 ENSG00000157873 TNFRSF14
ENST00000434817 0.997551728848132 0.735510716153142 -0.0180218323815408 ENSG00000157873 TNFRSF14
ENST00000435221 0.997551728848132 0.735426487757431 -0.0180235258196706 ENSG00000157873 TNFRSF14
ENST00000451778 0.997551728848132 0.751171785137773 -0.0169022389130392 ENSG00000157873 TNFRSF14
ENST00000409119 0.997551728848132 0.730901260172837 -0.0185702837027597 ENSG00000157873 TNFRSF14
ENST00000355716 0.997551728848132 0.655458353095588 -0.0234808002216671 ENSG00000157873 TNFRSF14
ENST00000475523 0.997551728848132 0.651566900897193 -0.0237136601591057 ENSG00000157873 TNFRSF14
ENST00000442392 0.997551728848132 0.455399018827084 0.0421894507579036 ENSG00000157873 TNFRSF14
ENST00000482074 0.997551728848132 0.527991293908552 0.0362401565097403 ENSG00000157873 TNFRSF14
ENST00000496064 0.998249004033549 0.838908039879708 -0.0110517817772341 ENSG00000157873 TNFRSF14
ENST00000463471 0.997551728848132 0.56341347829338 -0.030157770843359 ENSG00000157873 TNFRSF14
ENST00000466750 0.997551728848132 0.373446988012252 -0.0468369799328011 ENSG00000157873 TNFRSF14
ENST00000471768 0.997551728848132 0.217229264724751 -0.0702921152101928 ENSG00000157873 TNFRSF14
ENST00000463835 0.997551728848132 0.153899408519724 -0.0752300225769695 ENSG00000157873 TNFRSF14
ENST00000482602 0.997551728848132 0.111372698747175 -0.0841979067240314 ENSG00000157873 TNFRSF14
ENST00000480305 0.997551728848132 0.482833763172062 -0.0410695140424231 ENSG00000157873 TNFRSF14
ENST00000456687 0.997551728848132 0.659203719501783 0.0624815988938282 ENSG00000225931 RP3-395M20.7
ENST00000424215 0.997551728848132 0.63893371979299 -0.0945830522892113 ENSG00000228037 RP3-395M20.9
ENST00000493183 0.997551728848132 0.134951679167913 0.102779658074972 ENSG00000157870 FAM213B
ENST00000474659 0.997551728848132 0.144052410568528 0.101295722987527 ENSG00000157870 FAM213B
ENST00000419916 0.997551728848132 0.177306486308574 0.077570908196436 ENSG00000157870 FAM213B
ENST00000378424 0.997551728848132 0.177306486308574 0.077570908196436 ENSG00000157870 FAM213B
ENST00000537325 0.997551728848132 0.271486550760332 0.073249678256615 ENSG00000157870 FAM213B
ENST00000378427 0.997551728848132 0.177306486308574 0.077570908196436 ENSG00000157870 FAM213B
ENST00000378425 0.997551728848132 0.177306486308574 0.077570908196436 ENSG00000157870 FAM213B
ENST00000464043 0.997551728848132 0.205906454279134 0.0851178665931943 ENSG00000157870 FAM213B
ENST00000444521 0.997551728848132 0.177306486308574 0.077570908196436 ENSG00000157870 FAM213B
ENST00000465233 0.997551728848132 0.311677500547797 0.0739356410195053 ENSG00000157870 FAM213B
ENST00000498083 0.997551728848132 0.302259759726016 0.0747403855882742 ENSG00000157870 FAM213B
ENST00000481683 0.997551728848132 0.28298165768946 0.0755489396781373 ENSG00000157870 FAM213B
ENST00000484099 0.997551728848132 0.244174176647039 0.0671015831743393 ENSG00000157870 FAM213B
ENST00000477045 0.997551728848132 0.636699589441518 0.0349138345173282 ENSG00000157870 FAM213B
ENST00000476686 0.997551728848132 0.310640482404197 0.057982781131152 ENSG00000157870 FAM213B
ENST00000471840 0.997551728848132 0.310522985282247 0.0933343818179883 ENSG00000142606 MMEL1
ENST00000288709 0.997551728848132 0.307460689375021 0.0927037640115641 ENSG00000142606 MMEL1
ENST00000378412 0.997551728848132 0.307298641836796 0.0927054387689745 ENSG00000142606 MMEL1
ENST00000502556 0.997551728848132 0.502656870078718 0.0675715581989052 ENSG00000142606 MMEL1
ENST00000504800 0.997551728848132 0.502656870078718 0.0675715581989052 ENSG00000142606 MMEL1
ENST00000464195 0.997551728848132 0.662168464594089 -0.0507057297223417 ENSG00000142606 MMEL1
ENST00000491941 0.997551728848132 0.662168464594089 -0.0507057297223417 ENSG00000142606 MMEL1
ENST00000469962 0.997551728848132 0.691843489740922 -0.0460018614887117 ENSG00000142606 MMEL1
ENST00000579787 0.997551728848132 0.0453812715196268 -0.390209006092772 ENSG00000215912 TTC34
ENST00000401094 0.997551728848132 0.357423141557838 -0.187505388541148 ENSG00000215912 TTC34
ENST00000401095 0.997551728848132 0.165878569932386 0.270748305261292 ENSG00000215912 TTC34
ENST00000511072 0.997551728848132 0.500072966790351 0.13796279572321 ENSG00000142611 PRDM16
ENST00000378398 0.997551728848132 0.607916471248593 0.105220136638623 ENSG00000142611 PRDM16
ENST00000441472 0.997551728848132 0.607916471248593 0.105220136638623 ENSG00000142611 PRDM16
ENST00000442529 0.997551728848132 0.607916471248593 0.105220136638623 ENSG00000142611 PRDM16
ENST00000607632 0.997551728848132 0.218901291491596 0.229074954231964 ENSG00000142611 PRDM16
ENST00000378391 0.997551728848132 0.635141552779209 0.097341283514113 ENSG00000142611 PRDM16
ENST00000514189 0.997551728848132 0.530761300675269 0.128274177193516 ENSG00000142611 PRDM16
ENST00000270722 0.997551728848132 0.607916471248593 0.105220136638623 ENSG00000142611 PRDM16
ENST00000512462 0.998249004033549 0.808961483887359 -0.0484665382457438 ENSG00000142611 PRDM16
ENST00000463591 0.998249004033549 0.964262607709367 0.00867239636780183 ENSG00000142611 PRDM16
ENST00000509860 0.997551728848132 0.482239784369678 -0.0958417250176556 ENSG00000142611 PRDM16
ENST00000378378 0.997551728848132 0.0627751505639376 -0.263662804438465 ENSG00000130762 ARHGEF16
ENST00000378373 0.997551728848132 0.0678836847840957 -0.239867857244527 ENSG00000130762 ARHGEF16
ENST00000378371 0.997551728848132 0.0580717888893468 -0.245377537675072 ENSG00000130762 ARHGEF16
ENST00000294599 0.997551728848132 0.696859415992017 0.0271429532206085 ENSG00000162591 MEGF6
ENST00000356575 0.997551728848132 0.691846746582525 0.0276600189632092 ENSG00000162591 MEGF6
ENST00000494257 0.998249004033549 0.838698122006966 0.0340909723116044 ENSG00000162591 MEGF6
ENST00000485002 0.997551728848132 0.722698474260925 0.0251226016242341 ENSG00000162591 MEGF6
ENST00000491842 0.997551728848132 0.24773262602935 0.167207542606246 ENSG00000162591 MEGF6
ENST00000475790 0.997551728848132 0.2496598731642 0.178793256929982 ENSG00000162591 MEGF6
ENST00000461795 0.998249004033549 0.840430811654743 0.0363600972680481 ENSG00000162591 MEGF6
ENST00000435049 0.998249004033549 0.928288735531336 -0.0183985746135446 ENSG00000238260 RP11-46F15.2
ENST00000378344 0.997551728848132 0.140196479386587 0.0760999125518596 ENSG00000158109 TPRG1L
ENST00000344579 0.997551728848132 0.14012098855821 0.0760965314216557 ENSG00000158109 TPRG1L
ENST00000378322 0.997551728848132 0.672591349114922 -0.0400866548017513 ENSG00000116213 WRAP73
ENST00000270708 0.997551728848132 0.672591349114922 -0.0400866548017513 ENSG00000116213 WRAP73
ENST00000471223 0.998249004033549 0.81412425819035 -0.0269044997429894 ENSG00000116213 WRAP73
ENST00000424367 0.997551728848132 0.657548772650965 -0.043892463379622 ENSG00000116213 WRAP73
ENST00000497940 0.997551728848132 0.52544986113397 -0.0791971812052757 ENSG00000116213 WRAP73
ENST00000469643 0.997551728848132 0.671853159457194 0.0658171781125242 ENSG00000116213 WRAP73
ENST00000494884 0.998413878387803 0.972116975342106 -0.00640868044020144 ENSG00000116213 WRAP73
ENST00000465916 0.997551728848132 0.249811978682474 -0.125116832117441 ENSG00000116213 WRAP73
ENST00000419924 0.997551728848132 0.299189314312832 -0.117815753779607 ENSG00000116213 WRAP73
ENST00000479331 0.997551728848132 0.316995631319934 0.166708278292269 ENSG00000116213 WRAP73
ENST00000378295 0.998107122838861 0.769102803959645 0.0598308923841553 ENSG00000078900 TP73
ENST00000604074 0.998107122838861 0.769102803959645 0.0598308923841553 ENSG00000078900 TP73
ENST00000354437 0.997551728848132 0.427144311648878 0.148193922546355 ENSG00000078900 TP73
ENST00000346387 0.997551728848132 0.700540391469854 0.073458515902471 ENSG00000078900 TP73
ENST00000357733 0.997551728848132 0.700540391469854 0.073458515902471 ENSG00000078900 TP73
ENST00000603362 0.997551728848132 0.128144424786654 0.264543871748111 ENSG00000078900 TP73
ENST00000604479 0.997551728848132 0.128144424786654 0.264543871748111 ENSG00000078900 TP73
ENST00000378288 0.997551728848132 0.511339622231391 0.134437239675682 ENSG00000078900 TP73
ENST00000378285 0.997551728848132 0.116153931162922 0.271096684453801 ENSG00000078900 TP73
ENST00000378280 0.997551728848132 0.116153931162922 0.271096684453801 ENSG00000078900 TP73
ENST00000603364 0.997551728848132 0.530283625325061 0.0882479375420812 ENSG00000078900 TP73
ENST00000378290 0.997551728848132 0.150786328115688 0.243664504666077 ENSG00000078900 TP73
ENST00000604566 0.997551728848132 0.074621204446654 0.229807371606934 ENSG00000078900 TP73
ENST00000418088 0.997551728848132 0.601830229274209 -0.0428178202761872 ENSG00000227372 TP73-AS1
ENST00000452079 0.997551728848132 0.744754876798159 -0.025348652191666 ENSG00000227372 TP73-AS1
ENST00000419973 0.997551728848132 0.460991028161705 -0.116283213430278 ENSG00000227372 TP73-AS1
ENST00000423764 0.998249004033549 0.811015483862944 -0.019224415775024 ENSG00000227372 TP73-AS1
ENST00000587071 0.999607291069443 0.988415822450951 0.00172752377799505 ENSG00000227372 TP73-AS1
ENST00000608600 0.997551728848132 0.424261182429011 0.0927532293337296 ENSG00000227372 TP73-AS1
ENST00000544565 0.998413878387803 0.970104001047017 0.00500404979912996 ENSG00000227372 TP73-AS1
ENST00000294600 0.998249004033549 0.929043073524122 -0.0108762885817947 ENSG00000162592 CCDC27
ENST00000462521 0.998249004033549 0.929043073524122 -0.0108762885817947 ENSG00000162592 CCDC27
ENST00000444870 0.997551728848132 0.458869572106972 -0.151800098480524 ENSG00000235169 SMIM1
ENST00000452264 0.997551728848132 0.163838192653609 -0.284178404504216 ENSG00000235169 SMIM1
ENST00000561886 0.997551728848132 0.706228096198326 -0.0769715792461341 ENSG00000235169 SMIM1
ENST00000378251 0.997551728848132 0.204310805574793 -0.0857901565047774 ENSG00000130764 LRRC47
ENST00000462356 0.997551728848132 0.0899744816613347 -0.191383932630861 ENSG00000130764 LRRC47
ENST00000479239 0.997551728848132 0.161918303236598 -0.165275751754674 ENSG00000130764 LRRC47
ENST00000581512 0.998249004033549 0.831744724707795 0.0307945726722773 ENSG00000266075 RN7SL574P
ENST00000607459 0.998249004033549 0.818040388922784 -0.0281376249863193 ENSG00000272153 RP1-286D6.5
ENST00000378230 0.997551728848132 0.302865378570613 0.0536987853013829 ENSG00000116198 CEP104
ENST00000484420 0.997551728848132 0.298353003683206 0.177789427404592 ENSG00000116198 CEP104
ENST00000438539 0.997551728848132 0.476036745224095 0.0691029731713138 ENSG00000116198 CEP104
ENST00000461667 0.997551728848132 0.20124746009615 0.131981565502851 ENSG00000116198 CEP104
ENST00000495701 0.998249004033549 0.799720245514293 0.0394205301345973 ENSG00000116198 CEP104
ENST00000460038 0.998249004033549 0.861813859192366 -0.0181462179635845 ENSG00000116198 CEP104
ENST00000494653 0.997551728848132 0.563863193857324 0.0377992129679092 ENSG00000116198 CEP104
ENST00000443466 0.997551728848132 0.589397911578725 -0.0557429477698483 ENSG00000116198 CEP104
ENST00000428079 0.997551728848132 0.47082510583674 0.0596180167624063 ENSG00000116198 CEP104
ENST00000494951 0.998249004033549 0.791940859992253 0.0320003803948361 ENSG00000116198 CEP104
ENST00000378223 0.997551728848132 0.266664166473544 0.102812046714513 ENSG00000116198 CEP104
ENST00000378212 0.997551728848132 0.127406136847547 -0.17699696392268 ENSG00000169598 DFFB
ENST00000378209 0.997551728848132 0.152052215466879 -0.128057188824681 ENSG00000169598 DFFB
ENST00000491998 0.997551728848132 0.152052215466879 -0.128057188824681 ENSG00000169598 DFFB
ENST00000338895 0.997551728848132 0.233541340478484 -0.124832328133716 ENSG00000169598 DFFB
ENST00000341385 0.997551728848132 0.351281049770809 -0.135464616877158 ENSG00000169598 DFFB
ENST00000468793 0.997551728848132 0.191853061773394 -0.118494879557433 ENSG00000169598 DFFB
ENST00000339350 0.997551728848132 0.212796796192798 -0.114050897742064 ENSG00000169598 DFFB
ENST00000477548 0.997551728848132 0.212796796192798 -0.114050897742064 ENSG00000169598 DFFB
ENST00000378206 0.997551728848132 0.218094847039748 -0.113968664938139 ENSG00000169598 DFFB
ENST00000475969 0.997551728848132 0.202311094376237 -0.118545386848658 ENSG00000169598 DFFB
ENST00000481945 0.997551728848132 0.449623456927775 0.153885800447077 ENSG00000169598 DFFB
ENST00000461150 0.997551728848132 0.412852310429532 -0.130414214037041 ENSG00000169598 DFFB
ENST00000579705 0.998249004033549 0.811510455658826 -0.0474044202423836 ENSG00000264428 AL691523.1
ENST00000486765 0.997551728848132 0.340017522997026 -0.0724739138398571 ENSG00000198912 C1orf174
ENST00000361605 0.997551728848132 0.340017522997026 -0.0724739138398571 ENSG00000198912 C1orf174
ENST00000474140 0.997551728848132 0.340017522997026 -0.0724739138398571 ENSG00000198912 C1orf174
ENST00000413332 0.997551728848132 0.540314760266917 -0.125560683620984 ENSG00000236423 LINC01134
ENST00000442673 0.997551728848132 0.395175451684611 0.148752754895887 ENSG00000236423 LINC01134
ENST00000439488 0.997551728848132 0.496013976030438 0.120641457919001 ENSG00000236423 LINC01134
ENST00000378190 0.998249004033549 0.869581459580826 -0.0330751933531586 ENSG00000196581 AJAP1
ENST00000378191 0.997551728848132 0.657436339658469 -0.0896658938171549 ENSG00000196581 AJAP1
ENST00000413887 0.997551728848132 0.296446198177655 0.121748283708387 ENSG00000236948 RP11-154H17.1
ENST00000478423 0.998249004033549 0.841932127162991 0.0108959815148751 ENSG00000131697 NPHP4
ENST00000460696 0.998249004033549 0.880864618523647 0.0170500528714185 ENSG00000131697 NPHP4
ENST00000378161 0.998249004033549 0.808239632998292 0.0256225282104201 ENSG00000131697 NPHP4
ENST00000489180 0.998249004033549 0.826046883510246 0.0120163492291341 ENSG00000131697 NPHP4
ENST00000378156 0.998249004033549 0.826046883510246 0.0120163492291341 ENSG00000131697 NPHP4
ENST00000378169 0.997551728848132 0.699518259905098 0.0211305454482955 ENSG00000131697 NPHP4
ENST00000468253 0.997551728848132 0.597945013884575 -0.0754530730336647 ENSG00000131697 NPHP4
ENST00000506941 0.997551728848132 0.187173548836 -0.208866377378189 ENSG00000131697 NPHP4
ENST00000470763 0.998249004033549 0.783752100463048 -0.0352810033200377 ENSG00000131697 NPHP4
ENST00000466897 0.997551728848132 0.7458741489989 0.0413394066131762 ENSG00000131697 NPHP4
ENST00000378111 0.998413878387803 0.971063601059634 0.000946959119514281 ENSG00000069424 KCNAB2
ENST00000378097 0.998249004033549 0.825032396763817 -0.00552704696008702 ENSG00000069424 KCNAB2
ENST00000493807 0.998249004033549 0.955080215132752 -0.00779919353352384 ENSG00000069424 KCNAB2
ENST00000378092 0.997551728848132 0.715949637970408 -0.0123236027886435 ENSG00000069424 KCNAB2
ENST00000478098 0.997551728848132 0.618395191715567 0.0259658345158992 ENSG00000069424 KCNAB2
ENST00000445501 0.997551728848132 0.616495142294631 0.0272447906186011 ENSG00000069424 KCNAB2
ENST00000428161 0.998249004033549 0.81218702604634 -0.00863319593741649 ENSG00000069424 KCNAB2
ENST00000389632 0.997551728848132 0.747035593747968 -0.0119059034300704 ENSG00000069424 KCNAB2
ENST00000602612 0.997551728848132 0.666577282821732 -0.0144555252461209 ENSG00000069424 KCNAB2
ENST00000378087 0.998249004033549 0.889533352937678 -0.00359847210583103 ENSG00000069424 KCNAB2
ENST00000341524 0.998249004033549 0.902528170202536 -0.00311946380272006 ENSG00000069424 KCNAB2
ENST00000352527 0.998249004033549 0.902528170202536 -0.00311946380272006 ENSG00000069424 KCNAB2
ENST00000435937 0.998249004033549 0.827559522353451 0.00981262319677988 ENSG00000069424 KCNAB2
ENST00000164247 0.997551728848132 0.728751141029722 -0.00888247469649713 ENSG00000069424 KCNAB2
ENST00000459822 0.998249004033549 0.825937013429591 -0.015910946673541 ENSG00000069424 KCNAB2
ENST00000594544 0.997551728848132 0.534336644041931 -0.0530303660256094 ENSG00000268332 AL035406.1
ENST00000472700 0.997551728848132 0.736780571954338 0.0147088665291441 ENSG00000069424 KCNAB2
ENST00000378083 0.997551728848132 0.726374512854822 -0.00939775078895749 ENSG00000069424 KCNAB2
ENST00000458166 0.997551728848132 0.381337738345101 -0.0266795144081042 ENSG00000069424 KCNAB2
ENST00000462676 0.998249004033549 0.776586332425841 0.0171421210001682 ENSG00000069424 KCNAB2
ENST00000481789 0.997551728848132 0.309326102953131 -0.049610037907549 ENSG00000069424 KCNAB2
ENST00000378021 0.997551728848132 0.723118659920404 -0.0611004402715743 ENSG00000116254 CHD5
ENST00000262450 0.997551728848132 0.723118659920404 -0.0611004402715743 ENSG00000116254 CHD5
ENST00000462991 0.997551728848132 0.211806432712291 -0.147010432888306 ENSG00000116254 CHD5
ENST00000377999 0.997551728848132 0.158248318481936 -0.14848485270939 ENSG00000116254 CHD5
ENST00000496404 0.997551728848132 0.70889101272962 -0.0617671624576445 ENSG00000116254 CHD5
ENST00000484532 0.997551728848132 0.36312150061897 0.0389641623365035 ENSG00000116251 RPL22
ENST00000234875 0.997551728848132 0.331982963552009 0.0405923864282332 ENSG00000116251 RPL22
ENST00000480661 0.997551728848132 0.327462622372061 0.0472609806604539 ENSG00000116251 RPL22
ENST00000497965 0.997551728848132 0.323918089878436 0.0476364210510304 ENSG00000116251 RPL22
ENST00000471204 0.997551728848132 0.343399149657508 0.0452424561697485 ENSG00000116251 RPL22
ENST00000465387 0.997551728848132 0.333816336069209 0.0467191010522691 ENSG00000116251 RPL22
ENST00000462296 0.997551728848132 0.343013151493553 0.046705116983587 ENSG00000116251 RPL22
ENST00000465335 0.997551728848132 0.344519766518865 0.0462102153348779 ENSG00000116251 RPL22
ENST00000455744 0.997551728848132 0.736793404720489 -0.0682392123151559 ENSG00000226944 RP1-120G22.11
ENST00000466994 0.997551728848132 0.572659485532709 0.107654133958828 ENSG00000158286 RNF207
ENST00000377948 0.997551728848132 0.0695352295153206 -0.14374439668701 ENSG00000158286 RNF207
ENST00000484435 0.997551728848132 0.375161100856514 0.18105245302111 ENSG00000158286 RNF207
ENST00000377939 0.997551728848132 0.0582397670263273 -0.149910957240216 ENSG00000158286 RNF207
ENST00000485539 0.95708611837108 0.00444268207887362 -0.428356193487135 ENSG00000158286 RNF207
ENST00000496676 0.997551728848132 0.0964020751199895 -0.142313548482175 ENSG00000158286 RNF207
ENST00000463453 0.997551728848132 0.730727752386306 0.0597282163792643 ENSG00000158286 RNF207
ENST00000496329 0.997551728848132 0.666369981639261 0.0778860281641215 ENSG00000158286 RNF207
ENST00000492476 0.998249004033549 0.859409035750629 -0.0276240060784781 ENSG00000158286 RNF207
ENST00000483336 0.997551728848132 0.418314778116848 -0.0972993500447377 ENSG00000158286 RNF207
ENST00000343813 0.997551728848132 0.439255915980366 0.0324980819517895 ENSG00000116237 ICMT
ENST00000495791 0.997551728848132 0.289952642960141 0.0615913080718103 ENSG00000116237 ICMT
ENST00000489498 0.997551728848132 0.457924555298789 0.0328597476371155 ENSG00000116237 ICMT
ENST00000474756 0.997551728848132 0.33140670741162 0.0455328129588419 ENSG00000116237 ICMT
ENST00000362035 0.997551728848132 0.193118999251376 0.114916895442508 ENSG00000116237 ICMT
ENST00000441724 0.997551728848132 0.456463761486592 0.144529785953764 ENSG00000225077 LINC00337
ENST00000429480 0.998249004033549 0.963497852247759 0.00810230042545646 ENSG00000225077 LINC00337
ENST00000377893 0.997551728848132 0.271441640872198 -0.0665474367317028 ENSG00000158292 GPR153
ENST00000608083 0.997551728848132 0.595068198046663 -0.0262468550441372 ENSG00000097021 ACOT7
ENST00000377845 0.997551728848132 0.26862519807868 -0.0585008869189444 ENSG00000097021 ACOT7
ENST00000377855 0.997551728848132 0.599761018000038 -0.0262473842754456 ENSG00000097021 ACOT7
ENST00000377860 0.997551728848132 0.595068198046663 -0.0262468550441372 ENSG00000097021 ACOT7
ENST00000418124 0.997551728848132 0.595068198046663 -0.0262468550441372 ENSG00000097021 ACOT7
ENST00000545482 0.997551728848132 0.595145867924471 -0.0262460711496407 ENSG00000097021 ACOT7
ENST00000361521 0.997551728848132 0.534369494422018 -0.0302453797433776 ENSG00000097021 ACOT7
ENST00000377842 0.997551728848132 0.296036543765911 -0.0559004174056803 ENSG00000097021 ACOT7
ENST00000473466 0.997551728848132 0.161189097897027 -0.0850573293916923 ENSG00000097021 ACOT7
ENST00000481175 0.997551728848132 0.0140235161383691 -0.218437652316264 ENSG00000097021 ACOT7
ENST00000541130 0.997551728848132 0.186842889066525 -0.0972066304258731 ENSG00000097021 ACOT7
ENST00000607670 0.998249004033549 0.821990609081221 -0.0442608404870565 ENSG00000271746 RP1-202O8.3
ENST00000377837 0.997551728848132 0.228575470590222 0.201771069632766 ENSG00000069812 HES2
ENST00000377836 0.997551728848132 0.226174472631235 0.202510287937267 ENSG00000069812 HES2
ENST00000471190 0.997551728848132 0.230208905444897 0.134777532761062 ENSG00000069812 HES2
ENST00000377834 0.997551728848132 0.221959628218584 0.203186961752684 ENSG00000069812 HES2
ENST00000487437 0.997551728848132 0.237354081416814 0.113504608258069 ENSG00000069812 HES2
ENST00000377828 0.997551728848132 0.5790343207704 0.0738943613777418 ENSG00000187017 ESPN
ENST00000461727 0.997551728848132 0.714415847605367 0.0389059153224684 ENSG00000187017 ESPN
ENST00000475228 0.997551728848132 0.415504620936259 0.0803256417706132 ENSG00000187017 ESPN
ENST00000416731 0.997551728848132 0.691888279700682 0.039783570041885 ENSG00000187017 ESPN
ENST00000434576 0.997551728848132 0.12229520234626 0.159402011395554 ENSG00000187017 ESPN
ENST00000356876 0.997551728848132 0.48469865320106 -0.13262264066076 ENSG00000215788 TNFRSF25
ENST00000485036 0.997551728848132 0.48469865320106 -0.13262264066076 ENSG00000215788 TNFRSF25
ENST00000480393 0.997551728848132 0.48469865320106 -0.13262264066076 ENSG00000215788 TNFRSF25
ENST00000513135 0.997551728848132 0.389126147300768 -0.162295817700439 ENSG00000215788 TNFRSF25
ENST00000473343 0.997551728848132 0.348353533349116 0.147836296743564 ENSG00000215788 TNFRSF25
ENST00000377782 0.997551728848132 0.48469865320106 -0.13262264066076 ENSG00000215788 TNFRSF25
ENST00000351959 0.997551728848132 0.48469865320106 -0.13262264066076 ENSG00000215788 TNFRSF25
ENST00000510563 0.997551728848132 0.389126147300768 -0.162295817700439 ENSG00000215788 TNFRSF25
ENST00000502730 0.997551728848132 0.389126147300768 -0.162295817700439 ENSG00000215788 TNFRSF25
ENST00000502588 0.997551728848132 0.389126147300768 -0.162295817700439 ENSG00000215788 TNFRSF25
ENST00000414040 0.997551728848132 0.389126147300768 -0.162295817700439 ENSG00000215788 TNFRSF25
ENST00000351748 0.997551728848132 0.389126147300768 -0.162295817700439 ENSG00000215788 TNFRSF25
ENST00000348333 0.997551728848132 0.389126147300768 -0.162295817700439 ENSG00000215788 TNFRSF25
ENST00000453260 0.997551728848132 0.345219338858226 0.147264738939222 ENSG00000215788 TNFRSF25
ENST00000475730 0.998890879028073 0.980420533687001 -0.00237148344755026 ENSG00000215788 TNFRSF25
ENST00000469691 0.997551728848132 0.337262399401557 -0.175083681109561 ENSG00000215788 TNFRSF25
ENST00000481401 0.997551728848132 0.129302950797886 -0.27302083983852 ENSG00000215788 TNFRSF25
ENST00000461703 0.997551728848132 0.0346542993593924 -0.342055076269879 ENSG00000215788 TNFRSF25
ENST00000453341 0.997551728848132 0.13073146277848 -0.228243291679804 ENSG00000215788 TNFRSF25
ENST00000515145 0.997551728848132 0.184346385766765 -0.135696535357284 ENSG00000215788 TNFRSF25
ENST00000377748 0.997551728848132 0.479604226820057 0.117271174064636 ENSG00000171680 PLEKHG5
ENST00000400913 0.997551728848132 0.466405197113265 0.128003648502742 ENSG00000171680 PLEKHG5
ENST00000489097 0.997551728848132 0.319741017262868 0.179158407394287 ENSG00000171680 PLEKHG5
ENST00000340850 0.997551728848132 0.538338223295774 0.106690841183638 ENSG00000171680 PLEKHG5
ENST00000487949 0.997551728848132 0.334846721618929 0.191103552582619 ENSG00000171680 PLEKHG5
ENST00000377725 0.997551728848132 0.557005209904019 0.102634523056218 ENSG00000171680 PLEKHG5
ENST00000377728 0.997551728848132 0.53645057945688 0.106512029429751 ENSG00000171680 PLEKHG5
ENST00000377732 0.997551728848132 0.452789266905021 0.126818477981263 ENSG00000171680 PLEKHG5
ENST00000400915 0.997551728848132 0.496068947131942 0.114729245664135 ENSG00000171680 PLEKHG5
ENST00000377740 0.997551728848132 0.495689201877663 0.113770934621487 ENSG00000171680 PLEKHG5
ENST00000377737 0.997551728848132 0.495689201877663 0.113770934621487 ENSG00000171680 PLEKHG5
ENST00000535355 0.997551728848132 0.482144963010899 0.124489129193351 ENSG00000171680 PLEKHG5
ENST00000537245 0.997551728848132 0.401405868559855 0.142393975338391 ENSG00000171680 PLEKHG5
ENST00000544978 0.997551728848132 0.431678679354167 0.133958326611406 ENSG00000171680 PLEKHG5
ENST00000377705 0.997551728848132 0.228626659576096 -0.0776013794495791 ENSG00000162408 NOL9
ENST00000464383 0.997551728848132 0.598617849208466 -0.0628625522518631 ENSG00000162408 NOL9
ENST00000462798 0.997551728848132 0.220064948581286 -0.204861181523438 ENSG00000162408 NOL9
ENST00000456162 0.997551728848132 0.14113246420626 -0.286740069493907 ENSG00000229519 RP11-58A11.2
ENST00000460777 0.998413878387803 0.974751532467 0.0054815866168297 ENSG00000162408 NOL9
ENST00000464665 0.997551728848132 0.732950339662485 0.049016325612443 ENSG00000162408 NOL9
ENST00000333172 0.997551728848132 0.162874599848057 0.197673092425282 ENSG00000173662 TAS1R1
ENST00000328191 0.997551728848132 0.165112076912196 0.193580749533046 ENSG00000173662 TAS1R1
ENST00000351136 0.997551728848132 0.165112076912196 0.193580749533046 ENSG00000173662 TAS1R1
ENST00000411823 0.998249004033549 0.922714000085835 -0.0109100252621823 ENSG00000173662 TAS1R1
ENST00000415267 0.998249004033549 0.922714000085835 -0.0109100252621823 ENSG00000173662 TAS1R1
ENST00000319084 0.998249004033549 0.963235232482565 0.00548608339877409 ENSG00000204859 ZBTB48
ENST00000435905 0.999233337329606 0.985663299897003 0.00214329670437781 ENSG00000204859 ZBTB48
ENST00000377674 0.997551728848132 0.173620081530496 0.111991678955767 ENSG00000204859 ZBTB48
ENST00000488936 0.997551728848132 0.0783277034540839 0.151202067263078 ENSG00000204859 ZBTB48
ENST00000482360 0.997551728848132 0.676161927500768 0.0506908915887996 ENSG00000204859 ZBTB48
ENST00000498342 0.997551728848132 0.734364408598329 -0.0471331869711076 ENSG00000204859 ZBTB48
ENST00000466813 0.997551728848132 0.428947533251498 -0.122990047802398 ENSG00000204859 ZBTB48
ENST00000466941 0.997551728848132 0.0527554967159752 -0.37811243517923 ENSG00000204859 ZBTB48
ENST00000377658 0.997551728848132 0.617721748775916 -0.0282030082625368 ENSG00000162413 KLHL21
ENST00000377663 0.997551728848132 0.641436367324254 -0.0263878439405824 ENSG00000162413 KLHL21
ENST00000467612 0.997551728848132 0.728094165120664 -0.0240901679605163 ENSG00000162413 KLHL21
ENST00000496707 0.997551728848132 0.336941838244221 -0.0838185198134464 ENSG00000162413 KLHL21
ENST00000463043 0.998249004033549 0.871795701284826 -0.0116252130632954 ENSG00000162413 KLHL21
ENST00000377648 0.997551728848132 0.237054743469752 -0.0815608285393749 ENSG00000116273 PHF13
ENST00000495385 0.997551728848132 0.256749369995969 -0.0937969540552123 ENSG00000116273 PHF13
ENST00000054650 0.997551728848132 0.751920915192423 -0.0336885183315917 ENSG00000041988 THAP3
ENST00000484676 0.998249004033549 0.827578404363962 -0.0363744758743916 ENSG00000041988 THAP3
ENST00000307896 0.997551728848132 0.678725208391303 -0.0451321744431677 ENSG00000041988 THAP3
ENST00000377627 0.997551728848132 0.241980187786241 -0.0799222710350659 ENSG00000041988 THAP3
ENST00000484669 0.997551728848132 0.588953852177841 -0.0589002397825436 ENSG00000041988 THAP3
ENST00000487819 0.997551728848132 0.652576705526605 -0.0509325562385696 ENSG00000041988 THAP3
ENST00000472925 0.998249004033549 0.785656996296661 -0.0313573038888184 ENSG00000041988 THAP3
ENST00000480647 0.998249004033549 0.960759001362672 -0.00722470638288867 ENSG00000041988 THAP3
ENST00000465508 0.997551728848132 0.128605878035452 -0.091626783848518 ENSG00000007923 DNAJC11
ENST00000349363 0.997551728848132 0.106909847412342 -0.0622650338048179 ENSG00000007923 DNAJC11
ENST00000451196 0.997551728848132 0.106909847412342 -0.0622650338048179 ENSG00000007923 DNAJC11
ENST00000377577 0.997551728848132 0.0587474435724225 -0.0720777400897818 ENSG00000007923 DNAJC11
ENST00000294401 0.997551728848132 0.0929567554513196 -0.0665859931107181 ENSG00000007923 DNAJC11
ENST00000542246 0.997551728848132 0.217875292000885 -0.0507611738033455 ENSG00000007923 DNAJC11
ENST00000377573 0.997551728848132 0.134476081378045 -0.0603503813382139 ENSG00000007923 DNAJC11
ENST00000472414 0.998249004033549 0.957929730034621 0.00449163518971819 ENSG00000007923 DNAJC11
ENST00000426784 0.997551728848132 0.159884761408231 -0.0666829292636371 ENSG00000007923 DNAJC11
ENST00000473993 0.997551728848132 0.1812880098237 -0.0638041850196109 ENSG00000007923 DNAJC11
ENST00000469318 0.997551728848132 0.284268406606656 -0.0846854484918575 ENSG00000007923 DNAJC11
ENST00000485073 0.998249004033549 0.920214751218613 -0.00614323489975714 ENSG00000007923 DNAJC11
ENST00000460594 0.998413878387803 0.969014209349794 -0.00248369907381933 ENSG00000007923 DNAJC11
ENST00000465911 0.997551728848132 0.426892071608269 0.0664763628890104 ENSG00000007923 DNAJC11
ENST00000442889 0.998249004033549 0.872891115852447 0.0311288845769029 ENSG00000237436 RP11-312B8.1
ENST00000303635 0.997551728848132 0.516831793643062 -0.0494575330808425 ENSG00000171735 CAMTA1
ENST00000490738 0.999815771121482 0.990713298364823 0.000964812456796276 ENSG00000171735 CAMTA1
ENST00000476163 0.997551728848132 0.702653047946753 -0.0282149128446228 ENSG00000171735 CAMTA1
ENST00000473578 0.999815771121482 0.990713298364823 0.000964812456796276 ENSG00000171735 CAMTA1
ENST00000557126 0.997551728848132 0.738563168862059 -0.0248238826884112 ENSG00000171735 CAMTA1
ENST00000467404 0.999758576097216 0.989844070223427 0.00105351174949906 ENSG00000171735 CAMTA1
ENST00000439411 0.997551728848132 0.560244653784515 -0.0448867487317098 ENSG00000171735 CAMTA1
ENST00000461311 0.997551728848132 0.710817475891414 -0.0277631386785789 ENSG00000171735 CAMTA1
ENST00000486138 0.998249004033549 0.852176460995479 0.015991254047149 ENSG00000171735 CAMTA1
ENST00000482934 0.997551728848132 0.610006646974189 -0.0388614900085608 ENSG00000171735 CAMTA1
ENST00000433407 0.997551728848132 0.0408649127056338 0.267710778188976 ENSG00000227950 RP11-312B8.2
ENST00000470648 0.997551728848132 0.158931633544055 -0.108789358195096 ENSG00000171735 CAMTA1
ENST00000461580 0.997551728848132 0.15416135589735 -0.109939049325249 ENSG00000171735 CAMTA1
ENST00000472283 0.997551728848132 0.421287507146815 -0.0855552327540851 ENSG00000171735 CAMTA1
ENST00000467267 0.997551728848132 0.392081454237646 -0.0819814725736923 ENSG00000171735 CAMTA1
ENST00000456701 0.997551728848132 0.210856687304752 0.160045738279711 ENSG00000237365 RP11-334N17.1
ENST00000457311 0.997551728848132 0.38484775197686 0.136045570137579 ENSG00000237728 RP3-453P22.2
ENST00000495233 0.997551728848132 0.0445759266791433 -0.350601964160545 ENSG00000171735 CAMTA1
ENST00000490905 0.95708611837108 0.00443400263484209 -0.537752889337448 ENSG00000171735 CAMTA1
ENST00000476864 0.997551728848132 0.0287602641684203 -0.435310231302929 ENSG00000171735 CAMTA1
ENST00000054666 0.998249004033549 0.920646337144949 0.00389636406486768 ENSG00000049245 VAMP3
ENST00000470357 0.997551728848132 0.300733765195576 -0.0495176173183706 ENSG00000049245 VAMP3
ENST00000602406 0.998249004033549 0.93278373206403 -0.0170325190729739 ENSG00000269925 RP3-467L1.6
ENST00000487194 0.997551728848132 0.315776971002255 -0.0650449130666794 ENSG00000049245 VAMP3
ENST00000377541 0.997551728848132 0.43112953221637 -0.102016876430787 ENSG00000049246 PER3
ENST00000377532 0.997551728848132 0.621343689554933 -0.0493741915892969 ENSG00000049246 PER3
ENST00000361923 0.997551728848132 0.607829282331251 -0.051396741935631 ENSG00000049246 PER3
ENST00000473653 0.997551728848132 0.689006323014368 0.0677399421493212 ENSG00000049246 PER3
ENST00000602883 0.997551728848132 0.343756157441259 0.192566405113168 ENSG00000049246 PER3
ENST00000463106 0.997551728848132 0.302720373547486 0.171398006309491 ENSG00000049246 PER3
ENST00000451646 0.997551728848132 0.413392373022689 -0.103251829030309 ENSG00000236266 RP3-467L1.4
ENST00000494684 0.997551728848132 0.638604801809236 0.0871438658783678 ENSG00000049246 PER3
ENST00000377516 0.997551728848132 0.221516042573909 0.185223698360223 ENSG00000049247 UTS2
ENST00000361696 0.997551728848132 0.0393927607619534 0.246551528622274 ENSG00000049247 UTS2
ENST00000054668 0.997551728848132 0.0838432953283118 0.210947239918189 ENSG00000049247 UTS2
ENST00000493373 0.997551728848132 0.701095875146626 0.0169139578539133 ENSG00000116288 PARK7
ENST00000460192 0.997551728848132 0.701050405428479 0.0176773545134587 ENSG00000116288 PARK7
ENST00000338639 0.997551728848132 0.64271798873893 0.0204899079426476 ENSG00000116288 PARK7
ENST00000493678 0.997551728848132 0.640601948394514 0.0206156362368126 ENSG00000116288 PARK7
ENST00000377493 0.997551728848132 0.64271798873893 0.0204899079426476 ENSG00000116288 PARK7
ENST00000465354 0.997551728848132 0.718009208997952 0.0165511657010899 ENSG00000116288 PARK7
ENST00000377491 0.997551728848132 0.655824786185159 0.0196762919601567 ENSG00000116288 PARK7
ENST00000377488 0.997551728848132 0.648849267353848 0.0201263730703368 ENSG00000116288 PARK7
ENST00000497113 0.997551728848132 0.718851464476625 0.016497762733 ENSG00000116288 PARK7
ENST00000469225 0.997551728848132 0.658661032208439 0.0205793274908445 ENSG00000116288 PARK7
ENST00000363474 0.997551728848132 0.0111744793492544 -0.395666695585164 ENSG00000200344 Y_RNA
ENST00000474874 0.997551728848132 0.0438577688924047 -0.204161620608897 ENSG00000116285 ERRFI1
ENST00000377482 0.997551728848132 0.0393688647435418 -0.214792092836638 ENSG00000116285 ERRFI1
ENST00000467067 0.997551728848132 0.111278832345841 -0.226956527924985 ENSG00000116285 ERRFI1
ENST00000469499 0.997551728848132 0.207799510146677 -0.156972106422798 ENSG00000116285 ERRFI1
ENST00000487559 0.997551728848132 0.590072356549319 -0.0706768503034585 ENSG00000116285 ERRFI1
ENST00000445300 0.997551728848132 0.601377301681081 0.0910150781780521 ENSG00000238290 RP11-431K24.1
ENST00000471889 0.997551728848132 0.117194060969096 -0.303360767258332 ENSG00000162426 SLC45A1
ENST00000377479 0.997551728848132 0.115134978737626 -0.305125632764819 ENSG00000162426 SLC45A1
ENST00000289877 0.997551728848132 0.0982069096582253 -0.316810345580889 ENSG00000162426 SLC45A1
ENST00000497660 0.997551728848132 0.0700932517811955 -0.325766756670539 ENSG00000162426 SLC45A1
ENST00000481265 0.997551728848132 0.23539683850252 -0.139440230132835 ENSG00000162426 SLC45A1
ENST00000337907 0.997551728848132 0.5711858032643 0.0422766093185586 ENSG00000142599 RERE
ENST00000377464 0.997551728848132 0.732327686572501 0.0160088785827812 ENSG00000142599 RERE
ENST00000467350 0.997551728848132 0.212156749733108 -0.0946533204107271 ENSG00000142599 RERE
ENST00000400907 0.997551728848132 0.674483619730685 0.0270503956679404 ENSG00000142599 RERE
ENST00000476556 0.998249004033549 0.874274641949898 0.00788184502387104 ENSG00000142599 RERE
ENST00000400908 0.997551728848132 0.531238216234418 0.0510271897994516 ENSG00000142599 RERE
ENST00000505225 0.997551728848132 0.345470108210929 0.0692576568811116 ENSG00000142599 RERE
ENST00000464367 0.998249004033549 0.912496327410234 0.0135683887285206 ENSG00000142599 RERE
ENST00000488215 0.997551728848132 0.732790132094932 0.0253858153490462 ENSG00000142599 RERE
ENST00000460659 0.997551728848132 0.730744291700177 0.0294697789493895 ENSG00000142599 RERE
ENST00000492766 0.997551728848132 0.733769078399163 0.0292722699081021 ENSG00000142599 RERE
ENST00000465125 0.997551728848132 0.750773426468536 0.0271848346881527 ENSG00000142599 RERE
ENST00000464972 0.997551728848132 0.530960611614701 0.0516027633381461 ENSG00000142599 RERE
ENST00000449895 0.997551728848132 0.590407144782262 0.0828371855465954 ENSG00000232912 RP5-1115A15.1
ENST00000444276 0.997551728848132 0.484672812127798 0.135204051020458 ENSG00000232912 RP5-1115A15.1
ENST00000480342 0.997551728848132 0.636674696372908 0.0509711429683508 ENSG00000142599 RERE
ENST00000507012 0.998249004033549 0.773991188077765 0.03023796839475 ENSG00000142599 RERE
ENST00000408156 0.997551728848132 0.462053646805447 0.0793270791164879 ENSG00000221083 SNORA77
ENST00000605785 0.997551728848132 0.443722921457731 -0.127284953813117 ENSG00000270282 RP5-1115A15.2
ENST00000469251 0.998413878387803 0.974406667931005 -0.00359046309317416 ENSG00000142599 RERE
ENST00000514428 0.997551728848132 0.560143217670515 0.0610184415468236 ENSG00000142599 RERE
ENST00000468247 0.997551728848132 0.665872418241705 0.0455373458047441 ENSG00000142599 RERE
ENST00000437586 0.997551728848132 0.640291200110505 -0.095876085356635 ENSG00000234619 RPL7P11
ENST00000428803 0.997551728848132 0.172858761050454 0.273217856196551 ENSG00000224315 RPL7P7
ENST00000410579 0.997551728848132 0.328905863350952 -0.169062455626405 ENSG00000222511 Y_RNA
ENST00000445254 0.997551728848132 0.192441416475082 0.26533009318071 ENSG00000226545 RP4-633I8.3
ENST00000433876 0.997551728848132 0.176105901571527 -0.263571970004411 ENSG00000228423 RP4-633I8.4
ENST00000234590 0.998249004033549 0.804186590781599 -0.00790922711880953 ENSG00000074800 ENO1
ENST00000464920 0.998249004033549 0.827816090116588 -0.00695448618419929 ENSG00000074800 ENO1
ENST00000497492 0.997551728848132 0.683184372790605 -0.0155036295114757 ENSG00000074800 ENO1
ENST00000486051 0.997551728848132 0.641433309346969 -0.0192121304961009 ENSG00000074800 ENO1
ENST00000492343 0.997551728848132 0.633732739810899 -0.0200810722891848 ENSG00000074800 ENO1
ENST00000489867 0.998249004033549 0.790507534513467 -0.012154140114158 ENSG00000074800 ENO1
ENST00000414948 0.998249004033549 0.814237473470232 -0.044566099893514 ENSG00000236269 ENO1-IT1
ENST00000442636 0.997551728848132 0.418446893191951 0.1612847884475 ENSG00000230679 ENO1-AS1
ENST00000377424 0.997551728848132 0.492875238931405 -0.0769881631630242 ENSG00000142583 SLC2A5
ENST00000536305 0.997551728848132 0.374448513557012 -0.0806689542146161 ENSG00000142583 SLC2A5
ENST00000535586 0.997551728848132 0.48654503638687 -0.0759229253362856 ENSG00000142583 SLC2A5
ENST00000377414 0.997551728848132 0.435546617438057 -0.0770661199340323 ENSG00000142583 SLC2A5
ENST00000484798 0.997551728848132 0.696359215821261 -0.0379482377654574 ENSG00000142583 SLC2A5
ENST00000474145 0.997551728848132 0.696359215821261 -0.0379482377654574 ENSG00000142583 SLC2A5
ENST00000479813 0.998249004033549 0.962980055125799 0.004704022923624 ENSG00000142583 SLC2A5
ENST00000486632 0.997551728848132 0.724565545395784 0.043481447661329 ENSG00000142583 SLC2A5
ENST00000487835 0.997551728848132 0.724565545395784 0.043481447661329 ENSG00000142583 SLC2A5
ENST00000464985 0.997551728848132 0.271409326487761 0.12736175357236 ENSG00000142583 SLC2A5
ENST00000377411 0.998249004033549 0.888154840182274 0.0185191908749812 ENSG00000180758 GPR157
ENST00000414642 0.998249004033549 0.911987903404027 0.0169286748204292 ENSG00000180758 GPR157
ENST00000465853 0.997551728848132 0.0838489788201314 0.345924579622196 ENSG00000180758 GPR157
ENST00000466131 0.997551728848132 0.230455993229026 -0.207718610496396 ENSG00000180758 GPR157
ENST00000385130 0.998249004033549 0.869244561490415 -0.0323003611846418 ENSG00000207865 MIR34A
ENST00000437157 0.997551728848132 0.516395539961852 -0.0880169147015088 ENSG00000228526 RP3-510D11.1
ENST00000412639 0.997551728848132 0.627894496268429 -0.0760033765114689 ENSG00000234546 RP3-510D11.2
ENST00000377403 0.997551728848132 0.235190842716872 -0.0714109570254793 ENSG00000049239 H6PD
ENST00000602477 0.997551728848132 0.269426688651391 -0.0775586846141534 ENSG00000049239 H6PD
ENST00000495451 0.997551728848132 0.11247368264245 -0.132175142513837 ENSG00000049239 H6PD
ENST00000328089 0.997551728848132 0.327767598714948 0.0840939680869013 ENSG00000171621 SPSB1
ENST00000450402 0.997551728848132 0.566682694849781 0.055500535168085 ENSG00000171621 SPSB1
ENST00000357898 0.997551728848132 0.373762159721811 0.115625460478989 ENSG00000171621 SPSB1
ENST00000377399 0.997551728848132 0.0866299212405558 0.221197994256424 ENSG00000171621 SPSB1
ENST00000302692 0.997551728848132 0.431692936579377 0.0509862352300358 ENSG00000171612 SLC25A33
ENST00000435277 0.997551728848132 0.108988903981825 -0.328711098643603 ENSG00000231181 RP13-15M17.1
ENST00000377376 0.997551728848132 0.212008853147759 0.0781315974954822 ENSG00000188807 TMEM201
ENST00000340381 0.997551728848132 0.210125333314288 0.0787769739186732 ENSG00000188807 TMEM201
ENST00000340305 0.997551728848132 0.246732540360495 0.0773109084603766 ENSG00000188807 TMEM201
ENST00000416541 0.997551728848132 0.186814240498672 0.0871183129814616 ENSG00000188807 TMEM201
ENST00000510900 0.998249004033549 0.773308780374363 0.0546924689215128 ENSG00000188807 TMEM201
ENST00000508400 0.997551728848132 0.536908844743907 0.108416707892679 ENSG00000188807 TMEM201
ENST00000536656 0.997551728848132 0.239208163801792 -0.0380722348286253 ENSG00000171608 PIK3CD
ENST00000377346 0.997551728848132 0.193300396452783 -0.0418081487879194 ENSG00000171608 PIK3CD
ENST00000377320 0.997551728848132 0.548730662349522 -0.0935414048333101 ENSG00000179840 C1orf200
ENST00000426570 0.997551728848132 0.532868353889684 0.0789084369753394 ENSG00000233268 RP11-558F24.2
ENST00000415330 0.998249004033549 0.929227250007101 -0.0146785537433785 ENSG00000231789 RP11-558F24.4
ENST00000484851 0.997551728848132 0.0696592205048081 0.174514757827278 ENSG00000171608 PIK3CD
ENST00000361110 0.997551728848132 0.499044243471569 -0.0269798428784859 ENSG00000171608 PIK3CD
ENST00000481137 0.998249004033549 0.945189105943654 -0.00691137327867377 ENSG00000171608 PIK3CD
ENST00000479223 0.997551728848132 0.394043503174527 -0.0923005567120597 ENSG00000171608 PIK3CD
ENST00000543390 0.998249004033549 0.903857360976077 -0.00690561133972782 ENSG00000171608 PIK3CD
ENST00000377298 0.997551728848132 0.201776000857379 -0.0471415816942947 ENSG00000171603 CLSTN1
ENST00000377288 0.997551728848132 0.201776000857379 -0.0471415816942947 ENSG00000171603 CLSTN1
ENST00000477264 0.997551728848132 0.314098270332015 -0.0530441746975416 ENSG00000171603 CLSTN1
ENST00000435891 0.997551728848132 0.142199235111106 -0.06425138149174 ENSG00000171603 CLSTN1
ENST00000361311 0.997551728848132 0.196292970237886 -0.0477152645311559 ENSG00000171603 CLSTN1
ENST00000464286 0.997551728848132 0.104641852046933 -0.11831927597945 ENSG00000171603 CLSTN1
ENST00000603781 0.997551728848132 0.0976377056455081 -0.23092010373599 ENSG00000271264 RP11-558F24.6
ENST00000377263 0.997551728848132 0.23359099277133 0.0830655698621571 ENSG00000178585 CTNNBIP1
ENST00000454104 0.997551728848132 0.171455110543576 0.163472745401106 ENSG00000223989 RP11-84A14.5
ENST00000537447 0.997551728848132 0.59168087167011 0.0539966824010508 ENSG00000178585 CTNNBIP1
ENST00000400904 0.997551728848132 0.422723149320456 0.0595512239798915 ENSG00000178585 CTNNBIP1
ENST00000377258 0.998249004033549 0.842757347792278 0.0181777718464225 ENSG00000178585 CTNNBIP1
ENST00000377256 0.997551728848132 0.736272388881799 0.035977620078032 ENSG00000178585 CTNNBIP1
ENST00000488540 0.997551728848132 0.089498327249328 -0.0960349140155623 ENSG00000162441 LZIC
ENST00000377223 0.997551728848132 0.668123012449283 -0.0230283061918419 ENSG00000162441 LZIC
ENST00000400903 0.998249004033549 0.856012980909233 0.0102172152992016 ENSG00000162441 LZIC
ENST00000541052 0.998249004033549 0.946511680633229 -0.00371236245942159 ENSG00000162441 LZIC
ENST00000377213 0.998249004033549 0.90463096876524 0.00674490832992057 ENSG00000162441 LZIC
ENST00000471853 0.997551728848132 0.36278884809496 -0.108699242157679 ENSG00000162441 LZIC
ENST00000445884 0.997551728848132 0.409183305819728 -0.0880565036260846 ENSG00000228150 RP11-84A14.4
ENST00000403197 0.997551728848132 0.713451095766051 -0.026194534591904 ENSG00000173614 NMNAT1
ENST00000377205 0.997551728848132 0.516100068451584 -0.0390361177460461 ENSG00000173614 NMNAT1
ENST00000462686 0.998249004033549 0.781476402219597 -0.0177185546770696 ENSG00000173614 NMNAT1
ENST00000492735 0.997551728848132 0.683650605366891 -0.0315097962395446 ENSG00000173614 NMNAT1
ENST00000365545 0.997551728848132 0.515121409843478 0.124150239382539 ENSG00000202415 RN7SKP269
ENST00000578045 0.997551728848132 0.243946552454914 -0.172975101951106 ENSG00000265521 MIR5697
ENST00000496751 0.997551728848132 0.430747090136318 -0.0712088356572962 ENSG00000173614 NMNAT1
ENST00000413148 0.997551728848132 0.101851379382257 -0.186456054959291 ENSG00000241326 RP11-807G9.2
ENST00000315901 0.997551728848132 0.622294284076248 -0.0970106204355785 ENSG00000162444 RBP7
ENST00000294435 0.997551728848132 0.622294284076248 -0.0970106204355785 ENSG00000162444 RBP7
ENST00000253251 0.997551728848132 0.297200690102668 -0.0428705754388427 ENSG00000130939 UBE4B
ENST00000377157 0.997551728848132 0.260930195663236 -0.0449383530004792 ENSG00000130939 UBE4B
ENST00000377153 0.997551728848132 0.427679475377818 -0.0553287883954791 ENSG00000130939 UBE4B
ENST00000343090 0.997551728848132 0.285848335609707 -0.0448558163720885 ENSG00000130939 UBE4B
ENST00000456484 0.997551728848132 0.268210527321088 -0.178863447868714 ENSG00000224340 RP11-496H15.2
ENST00000416729 0.998249004033549 0.894625632564274 0.026005188300942 ENSG00000233623 PGAM1P11
ENST00000462658 0.997551728848132 0.176662754668443 -0.142580479909828 ENSG00000130939 UBE4B
ENST00000475795 0.997551728848132 0.386666106491456 -0.0554765954232529 ENSG00000130939 UBE4B
ENST00000470736 0.997551728848132 0.235890026565525 -0.0794544736319183 ENSG00000130939 UBE4B
ENST00000466379 0.997551728848132 0.178369770692325 -0.0925485317618418 ENSG00000130939 UBE4B
ENST00000488228 0.997551728848132 0.725773059699372 -0.0265247115375605 ENSG00000130939 UBE4B
ENST00000364876 0.997551728848132 0.484460820776532 0.123133095461513 ENSG00000201746 RNU6-828P
ENST00000487244 0.998249004033549 0.864327718673278 0.0145184788042183 ENSG00000130939 UBE4B
ENST00000465408 0.997551728848132 0.666174632598595 0.0503678125445059 ENSG00000130939 UBE4B
ENST00000377093 0.997551728848132 0.147181949780787 -0.0566032579262409 ENSG00000054523 KIF1B
ENST00000263934 0.997551728848132 0.355572009049107 -0.03633312211163 ENSG00000054523 KIF1B
ENST00000377086 0.997551728848132 0.621594117513942 -0.0182742823249029 ENSG00000054523 KIF1B
ENST00000577266 0.997551728848132 0.592837033806403 -0.0530878591297636 ENSG00000264881 MIR1273D
ENST00000377083 0.997551728848132 0.157741097725234 -0.05704337325443 ENSG00000054523 KIF1B
ENST00000377081 0.997551728848132 0.603700535299096 -0.0189396893815157 ENSG00000054523 KIF1B
ENST00000495136 0.997551728848132 0.634286776791838 -0.0667639840018173 ENSG00000054523 KIF1B
ENST00000497835 0.997551728848132 0.633595579322022 -0.0419917098302858 ENSG00000054523 KIF1B
ENST00000362692 0.997551728848132 0.26890477608408 -0.133796970789026 ENSG00000199562 RNU6-37P
ENST00000584329 0.997551728848132 0.634392102305792 0.0894173128943228 ENSG00000264501 RN7SL731P
ENST00000465635 0.997551728848132 0.374268976617058 0.0946909961695092 ENSG00000054523 KIF1B
ENST00000483340 0.997551728848132 0.374935036482517 0.0945637280061587 ENSG00000054523 KIF1B
ENST00000470616 0.998249004033549 0.887291196055291 0.0204714042497063 ENSG00000054523 KIF1B
ENST00000579866 0.998249004033549 0.92086358156318 -0.0133680606910276 ENSG00000265945 RN7SL721P
ENST00000491493 0.998249004033549 0.873283653036477 0.00738894873432622 ENSG00000142657 PGD
ENST00000487775 0.998249004033549 0.928738329206843 0.0074050360512611 ENSG00000142657 PGD
ENST00000541529 0.997551728848132 0.446196688784532 0.0295520489159735 ENSG00000142657 PGD
ENST00000477958 0.998249004033549 0.86138754634548 0.00944422333089883 ENSG00000142657 PGD
ENST00000270776 0.997551728848132 0.435477687405442 0.0295865378494574 ENSG00000142657 PGD
ENST00000483936 0.997551728848132 0.647516827641512 0.0190424369086417 ENSG00000142657 PGD
ENST00000538557 0.997551728848132 0.427900781077883 0.030156375103542 ENSG00000142657 PGD
ENST00000465632 0.997551728848132 0.751452517731954 0.0163260004672493 ENSG00000142657 PGD
ENST00000460189 0.997551728848132 0.7273947594466 0.0156209574390667 ENSG00000142657 PGD
ENST00000493288 0.998249004033549 0.884704599454379 0.00976005067487274 ENSG00000142657 PGD
ENST00000498356 0.997551728848132 0.524405304988747 0.0354222294466657 ENSG00000142657 PGD
ENST00000496718 0.997551728848132 0.452973573540355 0.0486532531153431 ENSG00000142657 PGD
ENST00000607572 0.997551728848132 0.550000905036805 0.120965313151691 ENSG00000271989 RP4-736L20.3
ENST00000400900 0.997551728848132 0.335487239399446 -0.0798682013671995 ENSG00000251503 APITD1-CORT
ENST00000602296 0.997551728848132 0.335487239399446 -0.0798682013671995 ENSG00000175279 APITD1
ENST00000602787 0.997551728848132 0.335487239399446 -0.0798682013671995 ENSG00000175279 APITD1
ENST00000470413 0.997551728848132 0.288598788863938 -0.0886357889317262 ENSG00000251503 APITD1-CORT
ENST00000309048 0.997551728848132 0.317582696643117 -0.0870548495808548 ENSG00000175279 APITD1
ENST00000602486 0.997551728848132 0.691453173785364 -0.0509042596795374 ENSG00000175279 APITD1
ENST00000477755 0.997551728848132 0.207069155530578 -0.116938717888258 ENSG00000175279 APITD1
ENST00000462462 0.997551728848132 0.434092800974732 -0.0738065854739568 ENSG00000175279 APITD1
ENST00000465026 0.997551728848132 0.442620292506381 -0.0693385320944358 ENSG00000251503 APITD1-CORT
ENST00000602446 0.997551728848132 0.201623363890226 -0.135911162845023 ENSG00000251503 APITD1-CORT
ENST00000464507 0.997745403374713 0.762152776246406 -0.0373668337585526 ENSG00000175279 APITD1
ENST00000377049 0.997551728848132 0.590354644922819 -0.108006898318405 ENSG00000241563 CORT
ENST00000320498 0.997551728848132 0.592660196089385 -0.108033090675427 ENSG00000241563 CORT
ENST00000377038 0.998249004033549 0.829993792723264 -0.0102072682363719 ENSG00000160049 DFFA
ENST00000424487 0.997551728848132 0.511308024136654 -0.0752180635440366 ENSG00000203469 RP5-1113E3.3
ENST00000476658 0.997551728848132 0.548043870096662 0.036199342436682 ENSG00000160049 DFFA
ENST00000377036 0.997551728848132 0.327902145122381 0.0616779755029445 ENSG00000160049 DFFA
ENST00000472851 0.997551728848132 0.0800045803447638 0.126913159250193 ENSG00000142655 PEX14
ENST00000356607 0.997583668065289 0.756228330702181 0.0196137005001235 ENSG00000142655 PEX14
ENST00000538836 0.998249004033549 0.774112381361293 0.0182073048690686 ENSG00000142655 PEX14
ENST00000491661 0.997551728848132 0.745357049614014 0.0240090305028917 ENSG00000142655 PEX14
ENST00000492696 0.997551728848132 0.710955116071659 0.0748362370235737 ENSG00000142655 PEX14
ENST00000461850 0.998249004033549 0.892966508695175 -0.0225845969752678 ENSG00000243267 RN7SL614P
ENST00000377022 0.997551728848132 0.645809406624175 -0.0936965939600189 ENSG00000130940 CASZ1
ENST00000606802 0.997551728848132 0.683245893217765 -0.0697883878501431 ENSG00000272078 RP4-734G22.3
ENST00000344008 0.997551728848132 0.648884467478447 -0.0929696459001209 ENSG00000130940 CASZ1
ENST00000496432 0.997551728848132 0.121377391700709 0.309021073351792 ENSG00000130940 CASZ1
ENST00000492173 0.997551728848132 0.257183535377074 0.125092213330451 ENSG00000130940 CASZ1
ENST00000478728 0.997551728848132 0.418968615384372 0.148546859764902 ENSG00000130940 CASZ1
ENST00000476357 0.997551728848132 0.627099189280502 0.0731315616393836 ENSG00000175262 C1orf127
ENST00000418570 0.997551728848132 0.491806983483737 0.136981177547943 ENSG00000175262 C1orf127
ENST00000377004 0.997551728848132 0.409490180349916 0.165226355675084 ENSG00000175262 C1orf127
ENST00000377008 0.997551728848132 0.409490180349916 0.165226355675084 ENSG00000175262 C1orf127
ENST00000520253 0.997551728848132 0.405772602745576 0.16615337128439 ENSG00000175262 C1orf127
ENST00000473118 0.997551728848132 0.233595389728984 -0.0694757265845564 ENSG00000120948 TARDBP
ENST00000240185 0.997551728848132 0.0825254530853027 -0.0848275597998762 ENSG00000120948 TARDBP
ENST00000476201 0.997551728848132 0.172637341614157 -0.0818505457993849 ENSG00000120948 TARDBP
ENST00000472476 0.997551728848132 0.231041007301002 -0.0698421803050494 ENSG00000120948 TARDBP
ENST00000439080 0.997551728848132 0.0923299304529871 -0.084966987357723 ENSG00000120948 TARDBP
ENST00000473869 0.997551728848132 0.126602747898857 -0.0766599535365739 ENSG00000120948 TARDBP
ENST00000315091 0.997551728848132 0.0885162482532438 -0.0837992444141829 ENSG00000120948 TARDBP
ENST00000477447 0.997551728848132 0.116408029226435 -0.085101443769161 ENSG00000120948 TARDBP
ENST00000496840 0.997551728848132 0.419298415185917 -0.055631218393417 ENSG00000120948 TARDBP
ENST00000480464 0.997551728848132 0.578366916163374 0.0771013537757583 ENSG00000120948 TARDBP
ENST00000400897 0.997551728848132 0.20907847393485 -0.182725520136198 ENSG00000009724 MASP2
ENST00000607145 0.997551728848132 0.587232832467308 -0.109742052507096 ENSG00000271895 RP4-635E18.8
ENST00000475189 0.997551728848132 0.0808792127237507 0.19035029838478 ENSG00000116649 SRM
ENST00000376957 0.997551728848132 0.24934416407047 0.0749619795921027 ENSG00000116649 SRM
ENST00000490101 0.997551728848132 0.0267965276186358 0.218463062082281 ENSG00000116649 SRM
ENST00000465788 0.998249004033549 0.773021081144631 0.0204777489821865 ENSG00000116649 SRM
ENST00000459997 0.997551728848132 0.534807387701386 0.0427329670832057 ENSG00000116649 SRM
ENST00000487300 0.997551728848132 0.541045677019926 0.0478879539155904 ENSG00000116649 SRM
ENST00000304457 0.997551728848132 0.670550048777841 0.01895629857032 ENSG00000171824 EXOSC10
ENST00000376936 0.997551728848132 0.670550048777841 0.01895629857032 ENSG00000171824 EXOSC10
ENST00000474216 0.998249004033549 0.940639952823201 0.00451274795442532 ENSG00000171824 EXOSC10
ENST00000544779 0.997551728848132 0.670550048777841 0.01895629857032 ENSG00000171824 EXOSC10
ENST00000490565 0.998249004033549 0.895302639690356 0.0176964580928082 ENSG00000171824 EXOSC10
ENST00000452378 0.998249004033549 0.912962317267361 -0.00962467275852443 ENSG00000226849 RP4-635E18.7
ENST00000469634 0.998249004033549 0.944266588349819 -0.00652587250875102 ENSG00000171824 EXOSC10
ENST00000478271 0.99921240744814 0.984566807524315 -0.00185330980144233 ENSG00000171824 EXOSC10
ENST00000470611 0.998249004033549 0.88470267395371 0.011558958033787 ENSG00000171824 EXOSC10
ENST00000498576 0.997551728848132 0.529706942510906 -0.0652653725097181 ENSG00000171824 EXOSC10
ENST00000472078 0.997551728848132 0.587578267398897 0.0604740538420358 ENSG00000171824 EXOSC10
ENST00000485606 0.997551728848132 0.0471573333013596 0.216076374923074 ENSG00000171824 EXOSC10
ENST00000460196 0.997551728848132 0.746305003773133 -0.0272958606074825 ENSG00000171824 EXOSC10
ENST00000447600 0.998249004033549 0.814589739740289 0.0385879520162604 ENSG00000230337 RP4-635E18.6
ENST00000435388 0.998249004033549 0.815156596487465 0.0385309278837686 ENSG00000230337 RP4-635E18.6
ENST00000376838 0.997551728848132 0.0632360255732286 -0.109531324432523 ENSG00000198793 MTOR
ENST00000361445 0.997551728848132 0.213548440928922 -0.0477565207658273 ENSG00000198793 MTOR
ENST00000473471 0.997551728848132 0.440598822033368 -0.072532399900832 ENSG00000198793 MTOR
ENST00000490931 0.997551728848132 0.126915140994841 -0.13503054385724 ENSG00000198793 MTOR
ENST00000455339 0.997551728848132 0.0418808998349213 -0.207147335313892 ENSG00000198793 MTOR
ENST00000495435 0.997551728848132 0.523886167132052 -0.0623029058127722 ENSG00000198793 MTOR
ENST00000476768 0.997551728848132 0.341176113767999 -0.133462530835374 ENSG00000198793 MTOR
ENST00000445982 0.998249004033549 0.81768973356941 0.0262000057262853 ENSG00000225602 MTOR-AS1
ENST00000420480 0.998249004033549 0.896305094504721 0.0148785132937363 ENSG00000225602 MTOR-AS1
ENST00000607349 0.997551728848132 0.0277475171820321 -0.214540143279359 ENSG00000271794 snoU13
ENST00000376819 0.997551728848132 0.618410961866093 -0.0931151533864079 ENSG00000171819 ANGPTL7
ENST00000476934 0.997551728848132 0.663392639672193 0.0874002849756408 ENSG00000171819 ANGPTL7
ENST00000384720 0.997551728848132 0.563005776773507 0.0646052765446432 ENSG00000207451 RNU6-291P
ENST00000376810 0.997551728848132 0.619768499542726 -0.0447683176252975 ENSG00000120942 UBIAD1
ENST00000376804 0.998249004033549 0.894515622397355 -0.0119564676426909 ENSG00000120942 UBIAD1
ENST00000486588 0.998249004033549 0.84913613921638 0.0182528067249901 ENSG00000120942 UBIAD1
ENST00000483738 0.998249004033549 0.933949562761784 -0.00790559891451062 ENSG00000120942 UBIAD1
ENST00000433562 0.997551728848132 0.530579641763752 -0.0986854477749313 ENSG00000238199 UBE2V2P3
ENST00000294484 0.997551728848132 0.499370613707272 -0.0947212627595855 ENSG00000204624 PTCHD2
ENST00000389575 0.997551728848132 0.499370613707272 -0.0947212627595855 ENSG00000204624 PTCHD2
ENST00000354287 0.997551728848132 0.155373785500371 0.23242285970157 ENSG00000116661 FBXO2
ENST00000471501 0.997551728848132 0.112765725710834 0.296958263789688 ENSG00000116661 FBXO2
ENST00000466919 0.997551728848132 0.0496292076943779 0.360227629269585 ENSG00000116661 FBXO2
ENST00000465901 0.997551728848132 0.0773383926268285 0.307326158521956 ENSG00000116661 FBXO2
ENST00000475961 0.997551728848132 0.0556600512270415 0.385131454103723 ENSG00000116661 FBXO2
ENST00000251546 0.997551728848132 0.121939184136118 0.125300227656583 ENSG00000132879 FBXO44
ENST00000425796 0.997551728848132 0.0340251019701992 0.218126102301851 ENSG00000132879 FBXO44
ENST00000376770 0.997551728848132 0.271043851756866 0.0862910929121088 ENSG00000132879 FBXO44
ENST00000376768 0.997551728848132 0.123436065286894 0.142607272034309 ENSG00000132879 FBXO44
ENST00000251547 0.997551728848132 0.271043851756866 0.0862910929121088 ENSG00000132879 FBXO44
ENST00000376760 0.997551728848132 0.121611736815452 0.14847205746675 ENSG00000132879 FBXO44
ENST00000376762 0.997551728848132 0.152453353649183 0.115712679304268 ENSG00000132879 FBXO44
ENST00000475435 0.997551728848132 0.177353730067956 0.11724367692317 ENSG00000132879 FBXO44
ENST00000471895 0.997551728848132 0.547617227903289 0.0559274742270922 ENSG00000132879 FBXO44
ENST00000376753 0.998249004033549 0.928792063614343 0.0143267866048878 ENSG00000116663 FBXO6
ENST00000474239 0.998249004033549 0.839550116962657 0.035899071313902 ENSG00000116663 FBXO6
ENST00000449067 0.998249004033549 0.937794949543786 0.0129479547159012 ENSG00000116663 FBXO6
ENST00000235310 0.997551728848132 0.0644418441239502 0.13893035939796 ENSG00000116670 MAD2L2
ENST00000376692 0.997551728848132 0.064106361111641 0.139505629849371 ENSG00000116670 MAD2L2
ENST00000376672 0.997551728848132 0.0641142009777513 0.138938504415372 ENSG00000116670 MAD2L2
ENST00000376669 0.997551728848132 0.0635055848519102 0.140519955708058 ENSG00000116670 MAD2L2
ENST00000376667 0.997551728848132 0.0462320626562756 0.149294194724155 ENSG00000116670 MAD2L2
ENST00000445656 0.997551728848132 0.0613601978307039 0.148079422569861 ENSG00000116670 MAD2L2
ENST00000456915 0.997551728848132 0.0613601978307039 0.148079422569861 ENSG00000116670 MAD2L2
ENST00000376664 0.997551728848132 0.0792911590430988 0.1417613636886 ENSG00000116670 MAD2L2
ENST00000376655 0.997551728848132 0.054253923724884 0.159305688695077 ENSG00000116670 MAD2L2
ENST00000294485 0.997551728848132 0.393774360236518 -0.137061003061655 ENSG00000162490 DRAXIN
ENST00000376637 0.997551728848132 0.624775782609353 0.0436033191325578 ENSG00000177674 AGTRAP
ENST00000476512 0.997551728848132 0.493883675952787 0.0620007430845072 ENSG00000177674 AGTRAP
ENST00000400895 0.997551728848132 0.50203106068409 0.060875079155727 ENSG00000177674 AGTRAP
ENST00000494437 0.997551728848132 0.404300486149319 0.0942154269752054 ENSG00000177674 AGTRAP
ENST00000491346 0.997551728848132 0.618865373483532 0.0444098650176284 ENSG00000177674 AGTRAP
ENST00000376629 0.997551728848132 0.637735238256848 0.0419512012597068 ENSG00000177674 AGTRAP
ENST00000376627 0.997551728848132 0.648188839612662 0.0406413369171195 ENSG00000177674 AGTRAP
ENST00000314340 0.997551728848132 0.637735238256848 0.0419512012597068 ENSG00000177674 AGTRAP
ENST00000452018 0.997551728848132 0.586654567134363 0.04826300023569 ENSG00000177674 AGTRAP
ENST00000510878 0.997551728848132 0.624505013173427 0.043617444802081 ENSG00000177674 AGTRAP
ENST00000476309 0.997583668065289 0.756891825866945 0.0311538010675005 ENSG00000177674 AGTRAP
ENST00000514733 0.998249004033549 0.796767094618203 0.0259701054120663 ENSG00000177674 AGTRAP
ENST00000513739 0.997551728848132 0.750136197864742 -0.0341490230314047 ENSG00000177674 AGTRAP
ENST00000471765 0.997551728848132 0.651952680017564 0.0512790988710816 ENSG00000177674 AGTRAP
ENST00000433342 0.997551728848132 0.601417728886632 -0.0586415548102172 ENSG00000215910 C1orf167
ENST00000312793 0.997551728848132 0.6248965488345 -0.0549020471375845 ENSG00000215910 C1orf167
ENST00000444493 0.997551728848132 0.435085509078661 -0.0883904178605507 ENSG00000215910 C1orf167
ENST00000449278 0.997551728848132 0.435085509078661 -0.0883904178605507 ENSG00000215910 C1orf167
ENST00000475041 0.997551728848132 0.468643411731865 -0.115912033115842 ENSG00000215910 C1orf167
ENST00000376592 0.998249004033549 0.865493962101639 -0.0129675265712387 ENSG00000177000 MTHFR
ENST00000376583 0.998413878387803 0.968393901313791 -0.00296283071548294 ENSG00000177000 MTHFR
ENST00000376590 0.998249004033549 0.91502311655699 0.00785795763761228 ENSG00000177000 MTHFR
ENST00000482358 0.998249004033549 0.872023101005244 -0.0210253903052403 ENSG00000215910 C1orf167
ENST00000376585 0.998413878387803 0.975846935945954 0.00237314980075929 ENSG00000177000 MTHFR
ENST00000418034 0.999412765588897 0.987418298056509 -0.00218981130694631 ENSG00000177000 MTHFR
ENST00000413656 0.998249004033549 0.877903836747946 -0.0257459401906097 ENSG00000177000 MTHFR
ENST00000423400 0.998249004033549 0.868548395758485 -0.0274976009364909 ENSG00000177000 MTHFR
ENST00000431243 0.998249004033549 0.868548395758485 -0.0274976009364909 ENSG00000177000 MTHFR
ENST00000376486 0.998249004033549 0.890489590147413 0.0174116083597392 ENSG00000177000 MTHFR
ENST00000312413 0.997551728848132 0.227444074686431 -0.0660332264208704 ENSG00000011021 CLCN6
ENST00000346436 0.997551728848132 0.227513398808538 -0.0660379347868666 ENSG00000011021 CLCN6
ENST00000376497 0.997551728848132 0.185895551847014 -0.114709180450751 ENSG00000011021 CLCN6
ENST00000376487 0.997551728848132 0.164626677710537 -0.0793914185057466 ENSG00000011021 CLCN6
ENST00000376496 0.997551728848132 0.141881125277489 -0.0845635802062519 ENSG00000011021 CLCN6
ENST00000376491 0.997551728848132 0.23591782502579 -0.0795538381858364 ENSG00000011021 CLCN6
ENST00000376492 0.997551728848132 0.244997353955401 -0.0735542113503739 ENSG00000011021 CLCN6
ENST00000376490 0.997551728848132 0.23591782502579 -0.0795538381858364 ENSG00000011021 CLCN6
ENST00000494028 0.997551728848132 0.547969624872265 -0.0611389663076468 ENSG00000011021 CLCN6
ENST00000446542 0.997551728848132 0.364028515749621 -0.0802283844779363 ENSG00000242349 NPPA-AS1
ENST00000400892 0.997551728848132 0.06309875358546 -0.292496379185258 ENSG00000242349 NPPA-AS1
ENST00000376480 0.997551728848132 0.127554435207183 -0.278211394985415 ENSG00000175206 NPPA
ENST00000376476 0.997551728848132 0.0393953353595875 -0.37259321092012 ENSG00000175206 NPPA
ENST00000376572 0.997551728848132 0.582923515081447 0.0354852043943855 ENSG00000116685 KIAA2013
ENST00000376576 0.997551728848132 0.161239985356697 0.0982706959897851 ENSG00000116685 KIAA2013
ENST00000485046 0.997551728848132 0.196691993791273 -0.0787995346190165 ENSG00000083444 PLOD1
ENST00000449038 0.997551728848132 0.553131994821543 -0.0435594548879785 ENSG00000083444 PLOD1
ENST00000358133 0.997551728848132 0.527633396275441 -0.0444264001008698 ENSG00000083444 PLOD1
ENST00000376369 0.997551728848132 0.358712735727485 -0.0427700754281489 ENSG00000083444 PLOD1
ENST00000429000 0.997551728848132 0.371258858155819 -0.0558066062330541 ENSG00000083444 PLOD1
ENST00000196061 0.997551728848132 0.184886325523116 -0.0608800675296354 ENSG00000083444 PLOD1
ENST00000465920 0.997551728848132 0.0831959676261327 -0.151990184199335 ENSG00000083444 PLOD1
ENST00000491536 0.997551728848132 0.278191810566905 -0.064338901697078 ENSG00000083444 PLOD1
ENST00000470133 0.997551728848132 0.45524223085725 0.0664351980280636 ENSG00000083444 PLOD1
ENST00000481933 0.997551728848132 0.0735551341257926 -0.131419884281678 ENSG00000083444 PLOD1
ENST00000444836 0.997551728848132 0.67291222379591 -0.0174359972473848 ENSG00000116688 MFN2
ENST00000490079 0.997551728848132 0.264749475825906 -0.071687710229474 ENSG00000116688 MFN2
ENST00000235329 0.997551728848132 0.672811638843207 -0.0174364334435989 ENSG00000116688 MFN2
ENST00000484391 0.997551728848132 0.267284735277093 -0.0688082196768314 ENSG00000116688 MFN2
ENST00000497302 0.997551728848132 0.310445718430274 -0.0601337768547934 ENSG00000116688 MFN2
ENST00000412236 0.997551728848132 0.323545668546515 -0.0601032432018159 ENSG00000116688 MFN2
ENST00000478749 0.997551728848132 0.0780755931425833 -0.133477657867087 ENSG00000116691 MIIP
ENST00000235332 0.997551728848132 0.0755126585330423 -0.127576993897909 ENSG00000116691 MIIP
ENST00000436478 0.997551728848132 0.0755126585330423 -0.127576993897909 ENSG00000116691 MIIP
ENST00000466860 0.997551728848132 0.0450915767515934 -0.162342123763536 ENSG00000116691 MIIP
ENST00000498685 0.997551728848132 0.0565015474770056 -0.159754628041855 ENSG00000116691 MIIP
ENST00000365591 1 0.995941991670137 0.0010433793590894 ENSG00000202461 Y_RNA
ENST00000492256 0.997551728848132 0.743291907374039 -0.0484458488177512 ENSG00000116691 MIIP
ENST00000460823 0.997551728848132 0.349236286502021 -0.108000095704817 ENSG00000116691 MIIP
ENST00000478299 0.997551728848132 0.422003562732609 -0.13824784565053 ENSG00000116691 MIIP
ENST00000536782 0.998249004033549 0.866153355988641 0.0323531567820343 ENSG00000028137 TNFRSF1B
ENST00000376259 0.997551728848132 0.362845341012024 -0.133239249977376 ENSG00000028137 TNFRSF1B
ENST00000492361 0.997551728848132 0.362845341012024 -0.133239249977376 ENSG00000028137 TNFRSF1B
ENST00000489921 0.997551728848132 0.743407729784212 0.0657765735713033 ENSG00000028137 TNFRSF1B
ENST00000356315 0.997551728848132 0.495856121370254 -0.0261585315229185 ENSG00000048707 VPS13D
ENST00000358136 0.997551728848132 0.495856121370254 -0.0261585315229185 ENSG00000048707 VPS13D
ENST00000476169 0.997551728848132 0.59770534448327 0.0730278992313418 ENSG00000048707 VPS13D
ENST00000489961 1 0.999678795948031 4.63496405383722e-05 ENSG00000048707 VPS13D
ENST00000011700 0.997551728848132 0.125408652022272 -0.0671276392808086 ENSG00000048707 VPS13D
ENST00000460333 0.997551728848132 0.348798919166557 -0.0482732844154866 ENSG00000048707 VPS13D
ENST00000487188 0.997551728848132 0.35095910582216 -0.0744833150397625 ENSG00000048707 VPS13D
ENST00000469054 0.997551728848132 0.402011828447958 0.116336911496938 ENSG00000048707 VPS13D
ENST00000496628 0.997551728848132 0.347798576816633 -0.0542635358025311 ENSG00000048707 VPS13D
ENST00000466732 0.997551728848132 0.418356155247113 0.143158825826376 ENSG00000048707 VPS13D
ENST00000476045 0.997551728848132 0.125244077981123 -0.224127268546121 ENSG00000048707 VPS13D
ENST00000481484 0.997551728848132 0.0549911910979351 -0.290535576447657 ENSG00000048707 VPS13D
ENST00000543766 0.997551728848132 0.319054796935561 -0.0660059337780959 ENSG00000048707 VPS13D
ENST00000471923 0.997551728848132 0.314325181986711 -0.0753789785124756 ENSG00000048707 VPS13D
ENST00000543710 0.997551728848132 0.267607667679405 -0.0954539131645752 ENSG00000048707 VPS13D
ENST00000473099 0.998724750415763 0.978917141724438 0.00367112531690362 ENSG00000048707 VPS13D
ENST00000459326 0.997551728848132 0.652379455553119 0.0665841811112513 ENSG00000239149 SNORA59A
ENST00000376223 0.997551728848132 0.500107978103606 -0.115565028863201 ENSG00000162496 DHRS3
ENST00000464917 0.997551728848132 0.550078621785268 -0.106121498326195 ENSG00000162496 DHRS3
ENST00000430996 0.997551728848132 0.375964742471824 -0.179619907387157 ENSG00000162496 DHRS3
ENST00000482265 0.997551728848132 0.323129471521992 -0.184048368999474 ENSG00000162496 DHRS3
ENST00000606790 0.997551728848132 0.147863415788371 -0.25392356936393 ENSG00000272482 RP11-474O21.5
ENST00000484063 0.997551728848132 0.703962588892533 -0.0488445793021843 ENSG00000116731 PRDM2
ENST00000376048 0.997551728848132 0.604813321313716 0.0193236199942966 ENSG00000116731 PRDM2
ENST00000311066 0.997551728848132 0.633888728372684 0.0182616478550996 ENSG00000116731 PRDM2
ENST00000235372 0.997551728848132 0.645974857353539 0.0173356765867758 ENSG00000116731 PRDM2
ENST00000491134 0.997551728848132 0.426686297344036 0.0320536851773283 ENSG00000116731 PRDM2
ENST00000502727 0.997551728848132 0.511650340295762 0.0441949305964664 ENSG00000116731 PRDM2
ENST00000502724 0.997551728848132 0.624141804841024 0.0338811100492174 ENSG00000116731 PRDM2
ENST00000413440 0.997551728848132 0.531442755350802 0.0257464072421793 ENSG00000116731 PRDM2
ENST00000343137 0.997551728848132 0.490033076160518 0.0284058196360608 ENSG00000116731 PRDM2
ENST00000491815 0.997551728848132 0.635517996241206 0.0323900201688383 ENSG00000116731 PRDM2
ENST00000503842 0.997551728848132 0.555279111409447 0.023505535261972 ENSG00000116731 PRDM2
ENST00000407521 0.997551728848132 0.289180157637548 0.069522140694697 ENSG00000116731 PRDM2
ENST00000505823 0.997551728848132 0.565843987678131 0.022908406093537 ENSG00000116731 PRDM2
ENST00000487453 0.997551728848132 0.17662541168884 0.144728868439717 ENSG00000116731 PRDM2
ENST00000449215 0.997551728848132 0.0271571570721309 0.243054442349804 ENSG00000231606 RP11-344F13.1
ENST00000447908 0.997551728848132 0.104046084297923 0.19991774142518 ENSG00000234593 RP4-704D23.1
ENST00000491547 0.997551728848132 0.149120902930422 0.104992166972839 ENSG00000189337 KAZN
ENST00000376030 0.997551728848132 0.306463219748276 0.0648046029744411 ENSG00000189337 KAZN
ENST00000503743 0.997551728848132 0.14043581845609 0.114303821174918 ENSG00000189337 KAZN
ENST00000422387 0.997551728848132 0.284850918304904 0.0697509176238691 ENSG00000189337 KAZN
ENST00000361144 0.997551728848132 0.322620373707216 0.0618384027360365 ENSG00000189337 KAZN
ENST00000376028 0.997551728848132 0.206577079158009 0.11556347555816 ENSG00000189337 KAZN
ENST00000400798 0.997551728848132 0.442004745144381 0.0499597218162345 ENSG00000189337 KAZN
ENST00000400797 0.997551728848132 0.322948954101009 0.078396733174473 ENSG00000189337 KAZN
ENST00000404665 0.998249004033549 0.907529657500434 0.0236091321640134 ENSG00000175147 TMEM51-AS1
ENST00000310916 0.998249004033549 0.907529657500434 0.0236091321640134 ENSG00000175147 TMEM51-AS1
ENST00000428417 0.998249004033549 0.843390764401185 0.0146858712586019 ENSG00000171729 TMEM51
ENST00000376014 0.998249004033549 0.835952507999991 0.0154031561886065 ENSG00000171729 TMEM51
ENST00000451326 0.998249004033549 0.913007008691615 0.00860953751963595 ENSG00000171729 TMEM51
ENST00000400796 0.998249004033549 0.808409621073188 0.0180101194653024 ENSG00000171729 TMEM51
ENST00000434578 0.998249004033549 0.808409621073188 0.0180101194653024 ENSG00000171729 TMEM51
ENST00000376008 0.998249004033549 0.815846852693036 0.0172857400914138 ENSG00000171729 TMEM51
ENST00000424792 0.997551728848132 0.299752828042797 -0.157705040988129 ENSG00000204464 C1orf195
ENST00000376005 0.997551728848132 0.49731669247059 -0.126771853939254 ENSG00000204464 C1orf195
ENST00000400795 0.997551728848132 0.172854170865557 0.262659557008227 ENSG00000215720 RP1-21O18.3
ENST00000417793 0.998249004033549 0.871632021649185 0.0322087023895138 ENSG00000142621 FHAD1
ENST00000358897 0.998249004033549 0.871632021649185 0.0322087023895138 ENSG00000142621 FHAD1
ENST00000375999 0.998249004033549 0.871057820606957 0.0323289527359414 ENSG00000142621 FHAD1
ENST00000433640 0.997551728848132 0.102931063534235 0.266843222836978 ENSG00000142621 FHAD1
ENST00000375998 0.998249004033549 0.874150773103736 0.0315224588125042 ENSG00000142621 FHAD1
ENST00000375996 0.997551728848132 0.269224066169809 -0.145642512604325 ENSG00000142621 FHAD1
ENST00000375997 0.997551728848132 0.269224066169809 -0.145642512604325 ENSG00000142621 FHAD1
ENST00000524761 0.997551728848132 0.245766439394786 -0.145063744324183 ENSG00000142621 FHAD1
ENST00000375995 0.997551728848132 0.25757205377085 -0.144970747101481 ENSG00000142621 FHAD1
ENST00000401090 0.997551728848132 0.25757205377085 -0.144970747101481 ENSG00000142621 FHAD1
ENST00000428747 0.997551728848132 0.675467524003456 -0.051142511287096 ENSG00000233485 RP3-467K16.2
ENST00000471347 0.997551728848132 0.727859282862408 -0.0559009302345716 ENSG00000142621 FHAD1
ENST00000444385 0.997551728848132 0.673226771689594 -0.0502302948086346 ENSG00000142621 FHAD1
ENST00000314740 0.997551728848132 0.682729158648949 -0.0536560600428038 ENSG00000142621 FHAD1
ENST00000529606 0.997551728848132 0.682729158648949 -0.0536560600428038 ENSG00000142621 FHAD1
ENST00000314668 0.997551728848132 0.678377508643063 -0.0541455775830928 ENSG00000142621 FHAD1
ENST00000481324 0.997551728848132 0.715280457464912 0.037116544468482 ENSG00000142621 FHAD1
ENST00000427824 0.998249004033549 0.943904613658462 -0.00949223623495522 ENSG00000228140 RP3-467K16.4
ENST00000375980 0.997551728848132 0.194219973823823 0.0850058906944259 ENSG00000142634 EFHD2
ENST00000445566 0.997551728848132 0.692909262991612 0.0343259779147125 ENSG00000142634 EFHD2
ENST00000375949 0.997551728848132 0.431880871896295 0.0844698411302355 ENSG00000162438 CTRC
ENST00000375943 0.997551728848132 0.438254556153215 0.0847273230912031 ENSG00000162438 CTRC
ENST00000359621 0.997551728848132 0.528625076885725 0.0705456941528039 ENSG00000142615 CELA2A
ENST00000494280 0.997551728848132 0.425217545832751 -0.15000228968616 ENSG00000215704 CELA2B
ENST00000375910 0.997551728848132 0.290055890868674 -0.212330646776959 ENSG00000215704 CELA2B
ENST00000422901 0.998107122838861 0.769045798822983 -0.0468189872856171 ENSG00000215704 CELA2B
ENST00000488764 0.997551728848132 0.194240767937398 -0.265710552602355 ENSG00000215704 CELA2B
ENST00000546424 0.997551728848132 0.254548228840516 -0.103494895863803 ENSG00000132906 CASP9
ENST00000333868 0.997551728848132 0.447533445400602 -0.0726666698891767 ENSG00000132906 CASP9
ENST00000348549 0.997551728848132 0.394155893122745 -0.0813505310407681 ENSG00000132906 CASP9
ENST00000400777 0.997551728848132 0.448085342665033 -0.0728902328453441 ENSG00000132906 CASP9
ENST00000424908 0.998249004033549 0.907163116257508 0.0151136874224516 ENSG00000132906 CASP9
ENST00000375890 0.997551728848132 0.323032775181273 -0.0989955463663284 ENSG00000132906 CASP9
ENST00000474305 0.997551728848132 0.493295760404092 -0.0693652024833128 ENSG00000132906 CASP9
ENST00000447522 0.997551728848132 0.291201564692714 -0.113294225703432 ENSG00000132906 CASP9
ENST00000440484 0.997551728848132 0.218414111206955 -0.135240095509387 ENSG00000132906 CASP9
ENST00000546969 0.997551728848132 0.211897176587962 -0.147352119305733 ENSG00000132906 CASP9
ENST00000469637 0.997551728848132 0.0557296346510311 -0.29133464838839 ENSG00000132906 CASP9
ENST00000375849 0.998249004033549 0.891302529773172 0.00816117518917378 ENSG00000116138 DNAJC16
ENST00000375847 0.998249004033549 0.832396983809399 -0.012660032099325 ENSG00000116138 DNAJC16
ENST00000475133 0.998249004033549 0.832396983809399 -0.012660032099325 ENSG00000116138 DNAJC16
ENST00000375838 0.998249004033549 0.84801544016237 0.0153614166675444 ENSG00000116138 DNAJC16
ENST00000483270 0.997551728848132 0.696306651668848 -0.0309774076829767 ENSG00000116138 DNAJC16
ENST00000472665 0.998249004033549 0.922034193879048 0.0135741248662547 ENSG00000116138 DNAJC16
ENST00000606186 0.997551728848132 0.120202421322828 0.291235105819734 ENSG00000272510 RP4-680D5.8
ENST00000479655 0.997551728848132 0.601688530174411 -0.0942954543508546 ENSG00000116138 DNAJC16
ENST00000490811 0.997551728848132 0.513029735880818 -0.109760208655156 ENSG00000116138 DNAJC16
ENST00000495523 0.997551728848132 0.742198077037388 -0.0362569203880483 ENSG00000116138 DNAJC16
ENST00000375826 0.997551728848132 0.503917761884466 -0.120356965458699 ENSG00000116771 AGMAT
ENST00000428945 0.997551728848132 0.584440716443733 0.106606280342994 ENSG00000237301 RP4-680D5.2
ENST00000420030 0.997551728848132 0.448159778466648 0.154999981671028 ENSG00000235084 CHCHD2P6
ENST00000454346 0.997551728848132 0.448159778466648 0.154999981671028 ENSG00000235084 CHCHD2P6
ENST00000480945 0.997551728848132 0.109115818656291 -0.0886790810671294 ENSG00000197312 DDI2
ENST00000486680 0.997551728848132 0.613962892547452 -0.0443096108066528 ENSG00000197312 DDI2
ENST00000546927 0.998249004033549 0.923684330993152 -0.0104709252132742 ENSG00000197312 DDI2
ENST00000320153 0.997551728848132 0.0692893801752627 -0.109030721564392 ENSG00000197312 DDI2
ENST00000483899 0.997551728848132 0.280101961259685 -0.0851007809115114 ENSG00000197312 DDI2
ENST00000548451 0.997551728848132 0.35329944713259 -0.0965099322593239 ENSG00000197312 DDI2
ENST00000345034 0.997551728848132 0.0476847363858489 -0.145750419481511 ENSG00000215695 RSC1A1
ENST00000606262 0.997551728848132 0.534537635140972 -0.117583523648548 ENSG00000271742 RP4-680D5.9
ENST00000375799 0.997551728848132 0.629121875348741 0.0182790769284819 ENSG00000116786 PLEKHM2
ENST00000375793 0.997551728848132 0.610603702816326 0.0192868595254338 ENSG00000116786 PLEKHM2
ENST00000584345 0.997551728848132 0.624622076211714 0.093341253112738 ENSG00000264048 AL121992.1
ENST00000462455 0.997551728848132 0.6019232689886 -0.0296432603269822 ENSG00000116786 PLEKHM2
ENST00000453804 0.997551728848132 0.361570600850983 0.0423893965833141 ENSG00000237938 RP11-288I21.1
ENST00000477849 0.997551728848132 0.104683166041577 0.0964204907687737 ENSG00000116786 PLEKHM2
ENST00000294454 0.998249004033549 0.828026232460474 -0.0303064490414884 ENSG00000162461 SLC25A34
ENST00000489568 0.998249004033549 0.960246299161251 0.00989236345950376 ENSG00000162461 SLC25A34
ENST00000465495 0.999815771121482 0.991869257942871 -0.0020906765684701 ENSG00000162461 SLC25A34
ENST00000418525 0.998249004033549 0.942565992057523 0.0134494859642747 ENSG00000224459 RP11-169K16.4
ENST00000496928 0.997551728848132 0.238645377435874 -0.200005300754589 ENSG00000162458 FBLIM1
ENST00000508310 0.997551728848132 0.191866057904159 -0.221005538508541 ENSG00000162458 FBLIM1
ENST00000510393 0.997551728848132 0.195121098601983 -0.215436696091279 ENSG00000162458 FBLIM1
ENST00000430076 0.997551728848132 0.211963227627912 -0.212791530813363 ENSG00000162458 FBLIM1
ENST00000375771 0.997551728848132 0.610583774539592 0.0510409809540266 ENSG00000162458 FBLIM1
ENST00000510929 0.997551728848132 0.166433163236139 -0.237150140979558 ENSG00000162458 FBLIM1
ENST00000502638 0.997551728848132 0.169402374817741 -0.233940586621699 ENSG00000162458 FBLIM1
ENST00000375766 0.997551728848132 0.591366384782371 0.0539987059976153 ENSG00000162458 FBLIM1
ENST00000400773 0.997551728848132 0.591690608204773 0.0540033797231895 ENSG00000162458 FBLIM1
ENST00000483633 0.997551728848132 0.115016373112257 -0.257129313198688 ENSG00000162458 FBLIM1
ENST00000502739 0.997551728848132 0.463810331034663 -0.104751415174509 ENSG00000162458 FBLIM1
ENST00000431771 0.997551728848132 0.12846480403276 -0.249095285364758 ENSG00000162458 FBLIM1
ENST00000441801 0.997551728848132 0.707090354522973 -0.0531785137271647 ENSG00000162458 FBLIM1
ENST00000332305 0.998249004033549 0.779770122488328 0.0335662577880529 ENSG00000162458 FBLIM1
ENST00000514156 0.997551728848132 0.366010640399536 0.157958510807801 ENSG00000162458 FBLIM1
ENST00000509138 0.997551728848132 0.31753185319016 0.168899643456439 ENSG00000162458 FBLIM1
ENST00000538385 0.997551728848132 0.154134742813431 0.289547748577653 ENSG00000233954 RP11-169K16.7
ENST00000483273 0.997551728848132 0.154134742813431 0.289547748577653 ENSG00000233954 RP11-169K16.7
ENST00000395968 0.997583668065289 0.756619020171667 0.0633546160491044 ENSG00000178715 RP11-169K16.8
ENST00000321418 0.997583668065289 0.756619020171667 0.0633546160491044 ENSG00000178715 RP11-169K16.8
ENST00000535249 0.9989374923985 0.982166872846909 0.00403457596376174 ENSG00000179743 RP11-169K16.9
ENST00000317122 0.998249004033549 0.801704714023525 -0.0291921331989445 ENSG00000179743 RP11-169K16.9
ENST00000375759 0.997551728848132 0.0605472443693742 -0.101634543480995 ENSG00000065526 SPEN
ENST00000438066 0.997551728848132 0.0873815808923688 -0.144256723458542 ENSG00000065526 SPEN
ENST00000471538 0.997551728848132 0.473269418755925 -0.0831676025587628 ENSG00000065526 SPEN
ENST00000442985 0.997551728848132 0.0412423046737369 -0.166267144287879 ENSG00000065526 SPEN
ENST00000604816 0.997551728848132 0.228655927448821 0.161633114616963 ENSG00000270620 RP1-134O19.3
ENST00000487496 0.997551728848132 0.609963552478244 -0.0724259077818193 ENSG00000065526 SPEN
ENST00000462525 0.997551728848132 0.748615880315482 -0.0478695240850055 ENSG00000116809 ZBTB17
ENST00000440560 0.998249004033549 0.953090390550412 -0.00861115353913725 ENSG00000116809 ZBTB17
ENST00000375743 0.997551728848132 0.586360411532092 -0.0359257757506401 ENSG00000116809 ZBTB17
ENST00000537142 0.997551728848132 0.586360411532092 -0.0359257757506401 ENSG00000116809 ZBTB17
ENST00000375733 0.997551728848132 0.586360411532092 -0.0359257757506401 ENSG00000116809 ZBTB17
ENST00000444358 0.997551728848132 0.293173256794366 -0.135083339506908 ENSG00000116809 ZBTB17
ENST00000488008 0.998249004033549 0.795763968268059 0.0502389212773094 ENSG00000116809 ZBTB17
ENST00000471805 0.997551728848132 0.376890314049553 -0.142945947756426 ENSG00000116809 ZBTB17
ENST00000472658 0.997551728848132 0.155786968648306 -0.239644062637151 ENSG00000116809 ZBTB17
ENST00000474511 0.997551728848132 0.176088464196832 -0.220923941626934 ENSG00000116809 ZBTB17
ENST00000487785 0.997551728848132 0.15838530837998 -0.232534363974019 ENSG00000116809 ZBTB17
ENST00000448462 0.997551728848132 0.585630951022121 -0.038511750551754 ENSG00000116809 ZBTB17
ENST00000492834 0.997551728848132 0.612070451614112 0.0564811885840562 ENSG00000116809 ZBTB17
ENST00000490899 0.997551728848132 0.579935696844581 0.0588675639540767 ENSG00000116809 ZBTB17
ENST00000464719 0.997551728848132 0.495333584335703 0.0878896667926526 ENSG00000116809 ZBTB17
ENST00000479282 0.997551728848132 0.622253556498654 -0.0424496452535575 ENSG00000116809 ZBTB17
ENST00000494020 0.997551728848132 0.630379464020359 -0.0516848236880374 ENSG00000116809 ZBTB17
ENST00000416882 0.997551728848132 0.439805582179301 -0.137570643752744 ENSG00000234607 RP11-5P18.1
ENST00000411503 0.997551728848132 0.0644874814732979 -0.303559251079197 ENSG00000173641 HSPB7
ENST00000442459 0.997551728848132 0.0644874814732979 -0.303559251079197 ENSG00000173641 HSPB7
ENST00000311890 0.997551728848132 0.0577586615315612 -0.310366727343838 ENSG00000173641 HSPB7
ENST00000375718 0.997551728848132 0.0451106731838284 -0.325952082278895 ENSG00000173641 HSPB7
ENST00000463576 0.997551728848132 0.451325088889289 -0.152810610236678 ENSG00000173641 HSPB7
ENST00000487046 0.997551728848132 0.317306470284271 -0.198190566931448 ENSG00000173641 HSPB7
ENST00000406363 0.997551728848132 0.560099300014363 -0.117184612006047 ENSG00000173641 HSPB7
ENST00000545268 0.997551728848132 0.363340694515076 -0.184261170976768 ENSG00000173641 HSPB7
ENST00000464764 0.997551728848132 0.452278655199364 -0.132143531825799 ENSG00000186510 CLCNKA
ENST00000375692 0.998249004033549 0.907678026680422 -0.0186424933611958 ENSG00000186510 CLCNKA
ENST00000495784 0.997551728848132 0.309579431630777 0.121906979603455 ENSG00000186510 CLCNKA
ENST00000420078 0.998249004033549 0.907678026680422 -0.0186424933611958 ENSG00000186510 CLCNKA
ENST00000439316 0.998249004033549 0.907678026680422 -0.0186424933611958 ENSG00000186510 CLCNKA
ENST00000331433 0.998249004033549 0.907678026680422 -0.0186424933611958 ENSG00000186510 CLCNKA
ENST00000491433 1 1 0 ENSG00000186510 CLCNKA
ENST00000375662 0.998249004033549 0.945687253551609 -0.0073049913113344 ENSG00000185519 FAM131C
ENST00000358432 0.998249004033549 0.890292858112018 -0.0173349943547332 ENSG00000142627 EPHA2
ENST00000462805 0.997551728848132 0.483795763786995 0.143257579698277 ENSG00000142627 EPHA2
ENST00000480202 0.998249004033549 0.900712083071033 -0.0234428462920765 ENSG00000142627 EPHA2
ENST00000461614 0.997551728848132 0.10218841197284 -0.299868178583042 ENSG00000142627 EPHA2
ENST00000424774 0.998249004033549 0.831050249610028 -0.0435940787742182 ENSG00000227959 RP11-276H7.2
ENST00000426353 0.997551728848132 0.0826670485817554 0.20457015631323 ENSG00000224621 RP11-276H7.3
ENST00000457809 0.997551728848132 0.196926328924496 0.198436827805082 ENSG00000234166 ARHGEF19-AS1
ENST00000478117 0.997551728848132 0.641706512655068 0.070116465284371 ENSG00000142632 ARHGEF19
ENST00000270747 0.998249004033549 0.845295635670325 0.0290151911970713 ENSG00000142632 ARHGEF19
ENST00000449495 0.997551728848132 0.527073462965031 -0.11880139993277 ENSG00000142632 ARHGEF19
ENST00000478210 0.997551728848132 0.431463233776006 -0.150480979089937 ENSG00000142632 ARHGEF19
ENST00000471928 0.998249004033549 0.890499801196317 -0.0274940816998077 ENSG00000142632 ARHGEF19
ENST00000441785 0.998249004033549 0.820475837013605 0.0462746397292263 ENSG00000142632 ARHGEF19
ENST00000442385 0.999322534359713 0.986106423205326 0.00332304509134101 ENSG00000237276 ANO7P1
ENST00000475369 0.997551728848132 0.528780688445824 0.129064532479933 ENSG00000237276 ANO7P1
ENST00000602586 0.997551728848132 0.480104846077399 0.143988639220467 ENSG00000237276 ANO7P1
ENST00000375605 0.997551728848132 0.325233768288209 0.201358803625081 ENSG00000204377 C1orf134
ENST00000375599 0.997551728848132 0.324163688953669 0.159413035588932 ENSG00000132881 RSG1
ENST00000434014 0.997551728848132 0.666701714947366 0.0858306686249459 ENSG00000132881 RSG1
ENST00000375592 0.998249004033549 0.840165426217781 0.0134031080153021 ENSG00000037637 FBXO42
ENST00000456164 0.997551728848132 0.622373004407031 -0.0689671676815978 ENSG00000037637 FBXO42
ENST00000444116 0.997583668065289 0.757285324346678 -0.0430466502667182 ENSG00000037637 FBXO42
ENST00000478089 0.997551728848132 0.587079853359415 0.0651430617181944 ENSG00000037637 FBXO42
ENST00000475078 0.997551728848132 0.452053341872804 -0.0520372285247873 ENSG00000055070 SZRD1
ENST00000401088 0.997551728848132 0.183554375993902 -0.0580857342126952 ENSG00000055070 SZRD1
ENST00000471507 0.997551728848132 0.181133587418861 -0.0771300360141932 ENSG00000055070 SZRD1
ENST00000401089 0.997551728848132 0.183554375993902 -0.0580857342126952 ENSG00000055070 SZRD1
ENST00000486763 0.997551728848132 0.285357709702382 -0.062538042238386 ENSG00000055070 SZRD1
ENST00000476423 0.997551728848132 0.481901019913212 -0.0467436670026302 ENSG00000055070 SZRD1
ENST00000475554 0.997551728848132 0.368840929550148 -0.0518664923071014 ENSG00000055070 SZRD1
ENST00000375590 0.997551728848132 0.13796486216182 -0.0696136498203574 ENSG00000055070 SZRD1
ENST00000472351 0.997551728848132 0.220566772161583 -0.0705293214825929 ENSG00000055070 SZRD1
ENST00000492354 0.997551728848132 0.183554375993902 -0.0580857342126952 ENSG00000055070 SZRD1
ENST00000472461 0.997551728848132 0.291985962399538 -0.0614672046903986 ENSG00000055070 SZRD1
ENST00000445689 0.998249004033549 0.867199702129661 -0.0324294782657527 ENSG00000226457 RP11-430L17.1
ENST00000491418 0.997551728848132 0.231147228348557 -0.0552255396962667 ENSG00000187144 SPATA21
ENST00000466212 0.997551728848132 0.274045241458681 -0.0527746677807073 ENSG00000187144 SPATA21
ENST00000335496 0.998724750415763 0.977567747761252 -0.00570413660192744 ENSG00000187144 SPATA21
ENST00000540400 0.998724750415763 0.977623329062408 -0.00569020347346671 ENSG00000187144 SPATA21
ENST00000337132 0.997551728848132 0.340456751380514 -0.0456797745868667 ENSG00000157191 NECAP2
ENST00000504551 0.997551728848132 0.228210869165371 -0.0654679811235529 ENSG00000157191 NECAP2
ENST00000406746 0.997551728848132 0.340406981294752 -0.0456803250374837 ENSG00000157191 NECAP2
ENST00000457722 0.997551728848132 0.217321626313999 -0.0661843940437564 ENSG00000157191 NECAP2
ENST00000486390 0.997551728848132 0.617189712302884 -0.0381487707189779 ENSG00000157191 NECAP2
ENST00000443980 0.997551728848132 0.340406981294752 -0.0456803250374837 ENSG00000157191 NECAP2
ENST00000504858 0.997551728848132 0.215317124446814 -0.0705700904623327 ENSG00000157191 NECAP2
ENST00000508680 0.997551728848132 0.632902121877729 -0.0299779969503796 ENSG00000157191 NECAP2
ENST00000492095 0.997551728848132 0.340406981294752 -0.0456803250374837 ENSG00000157191 NECAP2
ENST00000459640 0.997551728848132 0.284611784157813 -0.0579175446028139 ENSG00000157191 NECAP2
ENST00000496239 0.997551728848132 0.340406981294752 -0.0456803250374837 ENSG00000157191 NECAP2
ENST00000513161 0.997551728848132 0.228210869165371 -0.0654679811235529 ENSG00000157191 NECAP2
ENST00000509727 0.997551728848132 0.407093315680567 -0.0947648508848642 ENSG00000157191 NECAP2
ENST00000457898 0.997551728848132 0.460777763436748 -0.0885111148565135 ENSG00000226029 RP4-798A10.2
ENST00000263511 0.997551728848132 0.613528564708294 -0.031566648612019 ENSG00000080947 CROCCP3
ENST00000591348 0.997551728848132 0.675471811208034 -0.0278923861622827 ENSG00000080947 CROCCP3
ENST00000420820 0.997551728848132 0.176360649597778 0.125274116584404 ENSG00000080947 CROCCP3
ENST00000591316 0.998249004033549 0.963444055910605 -0.00594021930528672 ENSG00000080947 CROCCP3
ENST00000590118 0.997551728848132 0.498882765336649 0.0672187978296625 ENSG00000080947 CROCCP3
ENST00000589964 0.997551728848132 0.477091267339608 0.0708640038508309 ENSG00000080947 CROCCP3
ENST00000383925 0.997551728848132 0.722536272664103 0.0591845496912787 ENSG00000206652 RNU1-1
ENST00000562878 0.997551728848132 0.0980695943683977 0.162934801825618 ENSG00000261135 RP4-798A10.7
ENST00000452795 0.997551728848132 0.567164211844422 0.0734315646761617 ENSG00000224174 RP4-798A10.4
ENST00000430580 0.997551728848132 0.524204452410239 0.0330765138408156 ENSG00000219481 NBPF1
ENST00000392963 0.997551728848132 0.713707037229666 0.0221738876338328 ENSG00000219481 NBPF1
ENST00000420031 0.997551728848132 0.518657151605829 0.0705820223633438 ENSG00000219481 NBPF1
ENST00000432949 0.997551728848132 0.678203254761079 0.0413847977942366 ENSG00000219481 NBPF1
ENST00000287968 0.997551728848132 0.625873817386632 0.0651733751422548 ENSG00000219481 NBPF1
ENST00000420513 0.997551728848132 0.23728876336034 0.0779229356549057 ENSG00000219481 NBPF1
ENST00000599069 0.997551728848132 0.33790376860655 0.0594153713216973 ENSG00000219481 NBPF1
ENST00000599908 0.998249004033549 0.930056643947941 -0.0100405882014515 ENSG00000219481 NBPF1
ENST00000449853 0.997551728848132 0.123517665451963 0.123478696552472 ENSG00000219481 NBPF1
ENST00000607700 0.998249004033549 0.817639812987951 0.0324980346456223 ENSG00000271732 RP5-1182A14.5
ENST00000540383 0.998249004033549 0.784513777827882 0.0187915662231251 ENSG00000215908 CROCCP2
ENST00000412962 0.998249004033549 0.786941297802894 0.0176755602549663 ENSG00000215908 CROCCP2
ENST00000362058 0.998249004033549 0.868925688599099 0.0113871208866327 ENSG00000215908 CROCCP2
ENST00000334429 0.997551728848132 0.458075776699529 0.13329875713547 ENSG00000186301 MST1P2
ENST00000418421 0.997551728848132 0.389174715673166 0.16092233159652 ENSG00000186301 MST1P2
ENST00000457982 0.997551728848132 0.456231656266768 0.13435880666095 ENSG00000186301 MST1P2
ENST00000419267 0.997551728848132 0.31423406698322 -0.148439779295237 ENSG00000236698 EIF1AXP1
ENST00000270691 0.998249004033549 0.950427480112105 -0.00689450834200548 ENSG00000268869 ESPNP
ENST00000492551 0.998249004033549 0.950427480112105 -0.00689450834200548 ENSG00000268869 ESPNP
ENST00000466256 0.997551728848132 0.647231776138772 0.0267328988868036 ENSG00000058453 CROCC
ENST00000455405 0.998249004033549 0.909735206330049 -0.0223932233291855 ENSG00000186715 MST1L
ENST00000389184 0.998249004033549 0.785818917787282 -0.0551523785578782 ENSG00000186715 MST1L
ENST00000442552 0.997551728848132 0.657453028320147 0.0881289098097214 ENSG00000186715 MST1L
ENST00000544155 0.998249004033549 0.832340822730259 0.0301251902958311 ENSG00000186715 MST1L
ENST00000545160 0.997551728848132 0.556268341771979 0.0737355893430104 ENSG00000186715 MST1L
ENST00000422124 0.997551728848132 0.601529992943929 0.0876095870467898 ENSG00000238142 RP11-108M9.4
ENST00000457075 0.998249004033549 0.853302474099812 0.0306528268224676 ENSG00000238142 RP11-108M9.4
ENST00000416869 0.998249004033549 0.853302474099812 0.0306528268224676 ENSG00000238142 RP11-108M9.4
ENST00000453917 0.997551728848132 0.301220333359186 0.191299495275604 ENSG00000235241 RP11-108M9.5
ENST00000606899 0.997551728848132 0.742181922322879 -0.0572963170435819 ENSG00000272426 RP11-108M9.6
ENST00000375541 0.997551728848132 0.482203143658509 0.0448106129612191 ENSG00000058453 CROCC
ENST00000445545 0.997551728848132 0.353051754415757 0.0580509535990655 ENSG00000058453 CROCC
ENST00000467938 0.997551728848132 0.448083451912276 0.0485467863033019 ENSG00000058453 CROCC
ENST00000492631 0.997551728848132 0.260876411901347 0.0894395825250934 ENSG00000058453 CROCC
ENST00000467715 0.997551728848132 0.387183149512577 0.114607822103365 ENSG00000058453 CROCC
ENST00000494191 0.997551728848132 0.304262172460182 0.0757628336916994 ENSG00000058453 CROCC
ENST00000486318 0.997551728848132 0.634927135014799 0.037613099255583 ENSG00000058453 CROCC
ENST00000498688 0.999815771121482 0.990771697925155 -0.00106624090628692 ENSG00000058453 CROCC
ENST00000477773 0.998249004033549 0.96252950768877 0.00568999561994624 ENSG00000058453 CROCC
ENST00000497654 0.997551728848132 0.413744896550769 0.110034218131706 ENSG00000058453 CROCC
ENST00000465021 0.998249004033549 0.832431688880127 -0.0202971639342528 ENSG00000058453 CROCC
ENST00000465291 0.997551728848132 0.7078277406499 -0.0497527766924368 ENSG00000058453 CROCC
ENST00000375535 0.997551728848132 0.335475606762966 0.0883261549105435 ENSG00000117122 MFAP2
ENST00000375534 0.997551728848132 0.353544556388165 0.0856198984864242 ENSG00000117122 MFAP2
ENST00000490075 0.997551728848132 0.369537746469741 0.0823569524387294 ENSG00000117122 MFAP2
ENST00000438542 0.997551728848132 0.371740072392606 0.082093474095876 ENSG00000117122 MFAP2
ENST00000476788 0.997551728848132 0.392109148720785 0.0821241828588295 ENSG00000117122 MFAP2
ENST00000478684 0.997551728848132 0.302209804047859 0.105572098746673 ENSG00000117122 MFAP2
ENST00000492598 0.997551728848132 0.307090259538929 0.106734922112222 ENSG00000117122 MFAP2
ENST00000446261 0.997551728848132 0.33188266953236 0.0497825041374651 ENSG00000226526 RP1-37C10.3
ENST00000326735 0.997551728848132 0.311164725662696 0.0534943344591294 ENSG00000159363 ATP13A2
ENST00000341676 0.997551728848132 0.244280923316379 0.0614406960097606 ENSG00000159363 ATP13A2
ENST00000452699 0.997551728848132 0.244280923316379 0.0614406960097606 ENSG00000159363 ATP13A2
ENST00000466561 0.997551728848132 0.597677218031175 0.0463080608443239 ENSG00000159363 ATP13A2
ENST00000502418 0.998249004033549 0.903245320962629 0.0114794995259134 ENSG00000159363 ATP13A2
ENST00000503552 0.997551728848132 0.283132491497043 0.0844707750103963 ENSG00000159363 ATP13A2
ENST00000463860 0.997745403374713 0.76164887913516 0.0273561556715463 ENSG00000159363 ATP13A2
ENST00000502860 0.997551728848132 0.488702414182236 0.0680871128732501 ENSG00000159363 ATP13A2
ENST00000509392 0.998249004033549 0.892209217946908 -0.0188853632741229 ENSG00000159363 ATP13A2
ENST00000506174 0.997551728848132 0.674754383995356 0.0433920615868385 ENSG00000159363 ATP13A2
ENST00000510069 0.999841088476963 0.993440720513053 -0.000669682784976032 ENSG00000159363 ATP13A2
ENST00000511957 0.998356900464104 0.967410959955053 -0.00387160070224639 ENSG00000159363 ATP13A2
ENST00000508222 1 0.995837561562369 -0.000489062130739486 ENSG00000159363 ATP13A2
ENST00000509619 0.997849955755413 0.76632816453387 0.0295004649163673 ENSG00000159363 ATP13A2
ENST00000375499 0.997551728848132 0.372115391944512 0.0562967799007246 ENSG00000117118 SDHB
ENST00000485092 0.997551728848132 0.433921622976899 -0.0755587176928153 ENSG00000117118 SDHB
ENST00000475049 0.997551728848132 0.41444521924668 -0.078269924105455 ENSG00000117118 SDHB
ENST00000485515 0.997551728848132 0.296939274873488 0.0671986158973833 ENSG00000117118 SDHB
ENST00000491274 0.997551728848132 0.188171734932126 0.0861448081572475 ENSG00000117118 SDHB
ENST00000475506 0.997551728848132 0.189063121662922 0.0948935907369006 ENSG00000117118 SDHB
ENST00000463045 0.997551728848132 0.221881004264205 0.0877357898674236 ENSG00000117118 SDHB
ENST00000466613 0.997551728848132 0.262968257815646 0.0896948659710288 ENSG00000117118 SDHB
ENST00000375486 0.997551728848132 0.358046633349703 0.187742757358742 ENSG00000117115 PADI2
ENST00000479534 0.998249004033549 0.812975231889735 0.040085265496567 ENSG00000117115 PADI2
ENST00000466151 0.997551728848132 0.731425223265816 0.0629266860098912 ENSG00000117115 PADI2
ENST00000444885 0.997551728848132 0.176867713877344 0.272280699131529 ENSG00000117115 PADI2
ENST00000375481 0.997551728848132 0.381841279374174 0.165098868869695 ENSG00000117115 PADI2
ENST00000412427 0.997551728848132 0.098929827056338 0.205336137336968 ENSG00000204362 RP11-380J14.1
ENST00000375471 0.998249004033549 0.928545360369182 -0.018031678621267 ENSG00000142623 PADI1
ENST00000483501 0.997551728848132 0.39732840855163 0.114894990825929 ENSG00000142623 PADI1
ENST00000537499 0.998249004033549 0.938712701000078 0.0132039487886993 ENSG00000142623 PADI1
ENST00000413717 0.997551728848132 0.539821992441477 0.107695557085751 ENSG00000142623 PADI1
ENST00000536552 0.997551728848132 0.710671164483017 0.0673446533867702 ENSG00000142623 PADI1
ENST00000460293 0.997551728848132 0.713320532430217 -0.0658604691417258 ENSG00000142623 PADI1
ENST00000439577 0.997551728848132 0.554237133709577 0.0525501768784635 ENSG00000227751 RP1-20B21.4
ENST00000375436 0.997551728848132 0.0556688206107106 -0.0913498804197127 ENSG00000179051 RCC2
ENST00000474892 0.997551728848132 0.051296548243229 -0.146274452716235 ENSG00000179051 RCC2
ENST00000375433 0.997551728848132 0.044542208839499 -0.0948758511820269 ENSG00000179051 RCC2
ENST00000583469 0.997551728848132 0.0100191134073962 -0.339053275852292 ENSG00000266727 AC004824.1
ENST00000361221 0.997551728848132 0.266999799060648 0.0644567142639424 ENSG00000074964 ARHGEF10L
ENST00000452522 0.997551728848132 0.266999799060648 0.0644567142639424 ENSG00000074964 ARHGEF10L
ENST00000434513 0.997551728848132 0.347510204085201 0.0579588959117484 ENSG00000074964 ARHGEF10L
ENST00000375415 0.997551728848132 0.292302064746064 0.0645759615465233 ENSG00000074964 ARHGEF10L
ENST00000375420 0.997551728848132 0.699922368449386 0.0305665113503798 ENSG00000074964 ARHGEF10L
ENST00000482892 0.997551728848132 0.393623890623067 0.149420953617284 ENSG00000074964 ARHGEF10L
ENST00000469726 0.997551728848132 0.561713656188063 0.0363138552463794 ENSG00000074964 ARHGEF10L
ENST00000375408 0.997551728848132 0.359274339063897 0.0573869446936242 ENSG00000074964 ARHGEF10L
ENST00000167825 0.997551728848132 0.359142213565057 0.0573842856443696 ENSG00000074964 ARHGEF10L
ENST00000475356 0.997551728848132 0.426880995987746 0.051056847285703 ENSG00000074964 ARHGEF10L
ENST00000482359 0.997551728848132 0.632197162797881 0.0704890015346785 ENSG00000074964 ARHGEF10L
ENST00000466782 0.997551728848132 0.485679217911473 0.0785757274939787 ENSG00000074964 ARHGEF10L
ENST00000495593 0.997551728848132 0.110220057007356 0.228873826444791 ENSG00000074964 ARHGEF10L
ENST00000494072 0.997551728848132 0.672510040795978 -0.0243392340773292 ENSG00000255275 RP13-279N23.2
ENST00000538309 0.998249004033549 0.832768763542217 0.0155035146085661 ENSG00000159423 ALDH4A1
ENST00000538839 0.998249004033549 0.857015092771119 0.0126929998991325 ENSG00000159423 ALDH4A1
ENST00000290597 0.998249004033549 0.857001177047723 0.012716596211863 ENSG00000159423 ALDH4A1
ENST00000375341 0.998249004033549 0.819099754900472 0.0160150722309002 ENSG00000159423 ALDH4A1
ENST00000454547 0.997551728848132 0.193406075507408 0.184161546650975 ENSG00000159423 ALDH4A1
ENST00000432718 0.997551728848132 0.191154717210445 0.128263953668136 ENSG00000159423 ALDH4A1
ENST00000455833 0.998249004033549 0.817502559104774 -0.0134529455510147 ENSG00000169991 IFFO2
ENST00000355609 0.997551728848132 0.719315869790792 -0.0517601275934507 ENSG00000169991 IFFO2
ENST00000416166 0.997551728848132 0.521453336216231 0.047549096940456 ENSG00000169991 IFFO2
ENST00000606379 0.997551728848132 0.20493124457689 -0.189477963788806 ENSG00000272084 RP5-1126H10.2
ENST00000375254 0.997551728848132 0.142851391940797 -0.0630770358223887 ENSG00000127481 UBR4
ENST00000375226 0.997551728848132 0.142840197895085 -0.0630784589915128 ENSG00000127481 UBR4
ENST00000375267 0.997551728848132 0.142840197895085 -0.0630784589915128 ENSG00000127481 UBR4
ENST00000375217 0.997551728848132 0.142840197895085 -0.0630784589915128 ENSG00000127481 UBR4
ENST00000375225 0.997551728848132 0.0265380273559757 -0.190582534504345 ENSG00000127481 UBR4
ENST00000429347 0.997551728848132 0.0652983846148145 -0.10464376680261 ENSG00000127481 UBR4
ENST00000375224 0.997551728848132 0.201655705568196 -0.0742691798400337 ENSG00000127481 UBR4
ENST00000459947 0.992763312964901 0.00738407962541838 -0.289918267624622 ENSG00000127481 UBR4
ENST00000486515 0.98888812769254 0.00496405861036967 -0.37206903119096 ENSG00000127481 UBR4
ENST00000543981 0.997551728848132 0.130635598404376 -0.0896991212011063 ENSG00000127481 UBR4
ENST00000582644 0.997551728848132 0.121649617495008 -0.241818073340565 ENSG00000266098 AL137127.1
ENST00000492606 0.997551728848132 0.136152713883837 -0.192867274079913 ENSG00000127481 UBR4
ENST00000467272 0.997551728848132 0.503431775100259 -0.055036584321887 ENSG00000127481 UBR4
ENST00000483922 0.997583668065289 0.754420858859765 0.0381987644590388 ENSG00000127481 UBR4
ENST00000494503 0.997551728848132 0.350951628425333 -0.099113700552801 ENSG00000127481 UBR4
ENST00000466969 0.997551728848132 0.277425814640199 -0.136930692958448 ENSG00000127481 UBR4
ENST00000375218 0.997551728848132 0.0401621176698379 -0.154306429280748 ENSG00000127481 UBR4
ENST00000425413 0.998249004033549 0.901754101367568 -0.00704219939001266 ENSG00000127481 UBR4
ENST00000417040 0.997551728848132 0.369722961531275 -0.0464174666879177 ENSG00000127481 UBR4
ENST00000475973 0.997551728848132 0.632298438421215 -0.0497425791572862 ENSG00000127481 UBR4
ENST00000465036 0.997551728848132 0.650245344206649 0.0577724751793273 ENSG00000127481 UBR4
ENST00000419533 0.997551728848132 0.154048121662065 -0.0787831946892108 ENSG00000127481 UBR4
ENST00000497018 0.997551728848132 0.160720164823831 0.206265059500905 ENSG00000127481 UBR4
ENST00000437898 0.999815771121482 0.990976054639583 0.000587908684132703 ENSG00000230424 RP1-43E13.2
ENST00000477853 0.997551728848132 0.713294781728514 -0.0181167819168548 ENSG00000127463 EMC1
ENST00000480380 0.998249004033549 0.862106753174423 -0.0140364710127612 ENSG00000127463 EMC1
ENST00000375199 0.998249004033549 0.936281861827829 -0.00401198667944706 ENSG00000127463 EMC1
ENST00000375208 0.998249004033549 0.874475708639852 -0.00803164198157107 ENSG00000127463 EMC1
ENST00000461353 1 0.997240758429062 -0.000359363935532572 ENSG00000127463 EMC1
ENST00000486405 0.997551728848132 0.667907476962713 -0.0447713390969429 ENSG00000127463 EMC1
ENST00000486238 0.997551728848132 0.66828011998378 0.0551587180054045 ENSG00000127463 EMC1
ENST00000494770 0.997551728848132 0.446358040391241 0.0681725571639683 ENSG00000127463 EMC1
ENST00000462505 0.997551728848132 0.698416649903538 -0.0510138406413068 ENSG00000127463 EMC1
ENST00000496654 0.998249004033549 0.890045032474637 0.0201818944594845 ENSG00000127463 EMC1
ENST00000467423 0.997551728848132 0.455493512324646 -0.0771993568171928 ENSG00000127463 EMC1
ENST00000475079 0.997551728848132 0.51318301600451 -0.0567202853482408 ENSG00000127463 EMC1
ENST00000488681 0.997551728848132 0.62613938164357 -0.0446068527854234 ENSG00000127463 EMC1
ENST00000356068 0.997551728848132 0.576649077573591 -0.0512294869385378 ENSG00000127463 EMC1
ENST00000330263 0.997551728848132 0.551394638504029 0.0353815294309794 ENSG00000053372 MRTO4
ENST00000493700 0.997551728848132 0.222625206945358 -0.109281318567014 ENSG00000053372 MRTO4
ENST00000479559 0.997551728848132 0.689646635304293 -0.0395720997536393 ENSG00000053372 MRTO4
ENST00000457194 0.998249004033549 0.822481788698712 0.0406113318698527 ENSG00000211454 AKR7L
ENST00000420396 0.998249004033549 0.822749063051568 0.0406742859318803 ENSG00000211454 AKR7L
ENST00000429712 0.997551728848132 0.629452885821587 0.0847055003882634 ENSG00000211454 AKR7L
ENST00000361640 0.997551728848132 0.125824598573194 0.306151296652933 ENSG00000162482 AKR7A3
ENST00000604801 0.997551728848132 0.06316695430241 -0.380808383311174 ENSG00000270728 RP4-657E11.10
ENST00000235835 0.997551728848132 0.290121089900718 0.069718793755117 ENSG00000053371 AKR7A2
ENST00000330072 0.997551728848132 0.314604311446934 0.0661050568679806 ENSG00000053371 AKR7A2
ENST00000489286 0.997551728848132 0.299338242699489 0.0740464783688228 ENSG00000053371 AKR7A2
ENST00000481966 0.997551728848132 0.649258542261182 0.0357841555603877 ENSG00000053371 AKR7A2
ENST00000363533 0.997551728848132 0.194381408509704 0.16145506505244 ENSG00000200403 RNU6-1099P
ENST00000492217 0.997551728848132 0.178138940354724 0.118581145356594 ENSG00000053371 AKR7A2
ENST00000375155 0.997551728848132 0.237665786575901 -0.0957365565633942 ENSG00000040487 PQLC2
ENST00000375153 0.997551728848132 0.237665786575901 -0.0957365565633942 ENSG00000040487 PQLC2
ENST00000469076 0.997551728848132 0.237665786575901 -0.0957365565633942 ENSG00000040487 PQLC2
ENST00000400548 0.997551728848132 0.237665786575901 -0.0957365565633942 ENSG00000040487 PQLC2
ENST00000497827 0.997551728848132 0.12852682076631 -0.127185828686371 ENSG00000040487 PQLC2
ENST00000432465 0.997551728848132 0.407603386076819 -0.0980446308339034 ENSG00000040487 PQLC2
ENST00000401084 0.997551728848132 0.475443184778316 -0.0283903532897894 ENSG00000077549 CAPZB
ENST00000264203 0.997551728848132 0.475443184778316 -0.0283903532897894 ENSG00000077549 CAPZB
ENST00000375144 0.997551728848132 0.423556153530014 -0.0323822673207692 ENSG00000077549 CAPZB
ENST00000375142 0.997551728848132 0.475394301929908 -0.0283914952345484 ENSG00000077549 CAPZB
ENST00000433834 0.997551728848132 0.460606298644021 -0.0301118955636507 ENSG00000077549 CAPZB
ENST00000264202 0.997551728848132 0.531096981357871 -0.0264191350192205 ENSG00000077549 CAPZB
ENST00000413711 0.997551728848132 0.30388608335988 -0.0458557019721451 ENSG00000077549 CAPZB
ENST00000459967 0.997551728848132 0.488211722459743 -0.0338880511641903 ENSG00000077549 CAPZB
ENST00000457768 0.997551728848132 0.603985972882631 -0.028429672263631 ENSG00000077549 CAPZB
ENST00000489607 0.997551728848132 0.34295671440282 -0.0518696852550374 ENSG00000077549 CAPZB
ENST00000482808 0.997551728848132 0.561226086980134 -0.0324915448795605 ENSG00000077549 CAPZB
ENST00000481521 0.997551728848132 0.284439971558294 -0.14344144666487 ENSG00000240490 RN7SL277P
ENST00000602662 0.997551728848132 0.0923679705505517 0.0716528565873043 ENSG00000270136 MINOS1-NBL1
ENST00000486890 0.997551728848132 0.101325057812635 0.0999852999687011 ENSG00000173436 MINOS1
ENST00000322753 0.997551728848132 0.102403133483678 0.0960655083177952 ENSG00000173436 MINOS1
ENST00000498067 0.997551728848132 0.0897518201360699 0.179309816582846 ENSG00000173436 MINOS1
ENST00000462646 0.997551728848132 0.119095097822018 0.0946345459519461 ENSG00000173436 MINOS1
ENST00000467029 0.997551728848132 0.0960575100407204 0.101391642022358 ENSG00000173436 MINOS1
ENST00000481464 0.997551728848132 0.0931071370208001 0.102248681921515 ENSG00000173436 MINOS1
ENST00000498642 0.997551728848132 0.101104243026441 0.0999712008164559 ENSG00000173436 MINOS1
ENST00000479642 0.997551728848132 0.0861628314857515 0.160622268750245 ENSG00000173436 MINOS1
ENST00000602293 0.997551728848132 0.0731570374428687 0.0865799843794817 ENSG00000270136 MINOS1-NBL1
ENST00000602384 0.997551728848132 0.0694803184261952 0.0886555827113751 ENSG00000270136 MINOS1-NBL1
ENST00000602450 0.997551728848132 0.0731523855643546 0.0865803165936599 ENSG00000270136 MINOS1-NBL1
ENST00000485362 0.997551728848132 0.101029795007461 0.0998702274325924 ENSG00000173436 MINOS1
ENST00000457263 0.998249004033549 0.842209815049132 -0.040842287615488 ENSG00000226396 RPS14P3
ENST00000428975 0.997551728848132 0.273730133766935 0.077772394078592 ENSG00000158747 NBL1
ENST00000289749 0.997551728848132 0.17285557355107 0.0954585015760038 ENSG00000158747 NBL1
ENST00000451758 0.997551728848132 0.255934870513871 0.0801489195230607 ENSG00000158747 NBL1
ENST00000439664 0.997551728848132 0.237036893988763 0.0859871529315033 ENSG00000158747 NBL1
ENST00000375136 0.997551728848132 0.196671526141292 0.06773387212083 ENSG00000158747 NBL1
ENST00000548815 0.997551728848132 0.196855720019285 0.0677280585770156 ENSG00000158747 NBL1
ENST00000425400 0.997551728848132 0.369965100391597 0.0636002320435681 ENSG00000158747 NBL1
ENST00000439278 0.997551728848132 0.536368835520762 0.0469972534716402 ENSG00000158747 NBL1
ENST00000427894 0.997551728848132 0.258403649324414 0.0788057163888268 ENSG00000158747 NBL1
ENST00000289753 0.997551728848132 0.0699275408717335 -0.271532112072889 ENSG00000158748 HTR6
ENST00000294543 0.997551728848132 0.616064960182086 -0.0317451099494547 ENSG00000162542 TMCO4
ENST00000375127 0.997551728848132 0.641328678118949 -0.0295632408887505 ENSG00000162542 TMCO4
ENST00000489814 0.998249004033549 0.896002813616307 -0.0120532737702252 ENSG00000162542 TMCO4
ENST00000375122 0.997551728848132 0.616102053997413 -0.0317439684353323 ENSG00000162542 TMCO4
ENST00000494342 0.997551728848132 0.602985229360165 0.0961569565267835 ENSG00000162542 TMCO4
ENST00000489135 0.997551728848132 0.243464545509675 -0.0810837682349631 ENSG00000162542 TMCO4
ENST00000496528 0.998249004033549 0.900154719389267 -0.00981177869539877 ENSG00000162542 TMCO4
ENST00000462171 0.997551728848132 0.359905681688986 0.086196564077319 ENSG00000162542 TMCO4
ENST00000488449 0.997551728848132 0.191365756229764 -0.136497894808441 ENSG00000162542 TMCO4
ENST00000375120 0.997551728848132 0.533214873815942 -0.0411877251169622 ENSG00000169914 OTUD3
ENST00000466697 0.998249004033549 0.876599238413611 0.0215636683136137 ENSG00000169914 OTUD3
ENST00000481686 0.997551728848132 0.415267241952403 -0.161165968313846 ENSG00000169914 OTUD3
ENST00000375099 0.997551728848132 0.562857557740588 0.0877865273656816 ENSG00000162543 UBXN10
ENST00000375078 0.998249004033549 0.770808909546762 -0.021115418330985 ENSG00000162545 CAMK2N1
ENST00000489020 0.998413878387803 0.968902239066123 -0.00382186956095491 ENSG00000162545 CAMK2N1
ENST00000264198 0.997551728848132 0.64902122119627 0.0337751131006687 ENSG00000090432 MUL1
ENST00000321556 0.997551728848132 0.206101911420367 0.0628094583118983 ENSG00000158828 PINK1
ENST00000492302 0.997551728848132 0.580743141658814 0.0292709601455502 ENSG00000158828 PINK1
ENST00000451424 0.998249004033549 0.900304456850651 0.00559056505274787 ENSG00000117242 PINK1-AS
ENST00000400490 0.997551728848132 0.318500345781277 0.056308682102743 ENSG00000158828 PINK1
ENST00000535128 0.997551728848132 0.266073042820991 0.112632394493713 ENSG00000257033 AL391357.1
ENST00000602624 0.997551728848132 0.527410849915668 0.0218871183372298 ENSG00000244038 DDOST
ENST00000375048 0.997551728848132 0.52770302303888 0.0218846586518554 ENSG00000244038 DDOST
ENST00000415136 0.997551728848132 0.571476426330049 0.0197275004305348 ENSG00000244038 DDOST
ENST00000475210 0.997551728848132 0.614948473823228 -0.0408469683776971 ENSG00000244038 DDOST
ENST00000464364 0.997551728848132 0.13515208977015 0.0646906865678338 ENSG00000244038 DDOST
ENST00000477229 0.997551728848132 0.142273151224238 0.0673511929556248 ENSG00000244038 DDOST
ENST00000477167 0.997551728848132 0.549951781325547 -0.095587033756756 ENSG00000117245 KIF17
ENST00000490034 0.997551728848132 0.585156068319487 -0.0915776958876321 ENSG00000117245 KIF17
ENST00000375044 0.997551728848132 0.622635204784314 -0.0952662608862569 ENSG00000117245 KIF17
ENST00000400463 0.997551728848132 0.624190263004347 -0.0948612768720011 ENSG00000117245 KIF17
ENST00000247986 0.997551728848132 0.624190263004347 -0.0948612768720011 ENSG00000117245 KIF17
ENST00000462858 0.997551728848132 0.549726320133456 -0.0902073772067846 ENSG00000117245 KIF17
ENST00000498225 0.997551728848132 0.521031475578403 -0.0897461178369277 ENSG00000117245 KIF17
ENST00000375031 0.997745403374713 0.760017804323734 -0.0621346971504636 ENSG00000189410 SH2D5
ENST00000460804 0.997849955755413 0.766251256676957 -0.0604955852830915 ENSG00000189410 SH2D5
ENST00000444387 0.997551728848132 0.667020857883168 -0.0882735406406048 ENSG00000189410 SH2D5
ENST00000447746 0.997551728848132 0.543063597944209 0.120040651751347 ENSG00000189410 SH2D5
ENST00000518294 0.997551728848132 0.367919639825158 0.179516541579163 ENSG00000189410 SH2D5
ENST00000517430 0.997551728848132 0.610713697142128 -0.0937522349920555 ENSG00000189410 SH2D5
ENST00000519434 0.998249004033549 0.919718425175223 -0.0173348547961828 ENSG00000189410 SH2D5
ENST00000312239 0.997551728848132 0.223857502489762 -0.0592722695733844 ENSG00000127483 HP1BP3
ENST00000375003 0.997551728848132 0.171850535682873 -0.0699176183379366 ENSG00000127483 HP1BP3
ENST00000413451 0.997551728848132 0.589005272481963 -0.0451867958616633 ENSG00000203394 RP5-930J4.4
ENST00000488722 0.997551728848132 0.344275570958994 -0.0584424231684773 ENSG00000127483 HP1BP3
ENST00000491748 0.998249004033549 0.961440971749072 0.00379305977533515 ENSG00000127483 HP1BP3
ENST00000419948 0.997551728848132 0.125133223814825 -0.0827241985851508 ENSG00000127483 HP1BP3
ENST00000438032 0.997551728848132 0.22815884377928 -0.0585758259268834 ENSG00000127483 HP1BP3
ENST00000424732 0.997551728848132 0.198449222975934 -0.0622656192965905 ENSG00000127483 HP1BP3
ENST00000417710 0.997551728848132 0.210261068236352 -0.0706589349694377 ENSG00000127483 HP1BP3
ENST00000487117 0.997551728848132 0.205209267367374 -0.0785015953129611 ENSG00000127483 HP1BP3
ENST00000375000 0.997551728848132 0.407344166356267 -0.0470593575815549 ENSG00000127483 HP1BP3
ENST00000437575 0.998726026313882 0.979484819291165 0.00147433698348342 ENSG00000127483 HP1BP3
ENST00000419490 1 0.99852604258641 0.000108284261940388 ENSG00000127483 HP1BP3
ENST00000414993 0.998927299566622 0.981243437323399 -0.00137895481071767 ENSG00000127483 HP1BP3
ENST00000443615 0.998249004033549 0.90457186796467 0.00742397536166245 ENSG00000127483 HP1BP3
ENST00000264211 0.998249004033549 0.779740279559008 0.0135486956860002 ENSG00000075151 EIF4G3
ENST00000400422 0.997551728848132 0.673929996649052 0.0239712507321258 ENSG00000075151 EIF4G3
ENST00000602326 0.997551728848132 0.673929996649052 0.0239712507321258 ENSG00000075151 EIF4G3
ENST00000374935 0.997930735296552 0.766882093887195 0.0143449308255234 ENSG00000075151 EIF4G3
ENST00000537738 0.998249004033549 0.815987598069919 0.0122651171473349 ENSG00000075151 EIF4G3
ENST00000374937 0.997733569742188 0.758289669778449 0.0149260085346676 ENSG00000075151 EIF4G3
ENST00000536266 0.997551728848132 0.567021856898068 0.0270697668131173 ENSG00000075151 EIF4G3
ENST00000435383 0.998249004033549 0.912708030964032 0.00955398738553049 ENSG00000075151 EIF4G3
ENST00000496705 0.997551728848132 0.657335506824788 0.036925550966546 ENSG00000075151 EIF4G3
ENST00000374933 0.997551728848132 0.149941266383702 0.099556033806899 ENSG00000075151 EIF4G3
ENST00000544689 0.997551728848132 0.135720265031299 0.102093650138515 ENSG00000075151 EIF4G3
ENST00000485722 0.997551728848132 0.344174582919097 0.132897370833599 ENSG00000075151 EIF4G3
ENST00000356916 0.998249004033549 0.923391838969974 -0.00748807250677197 ENSG00000075151 EIF4G3
ENST00000374927 0.998249004033549 0.827637581064595 -0.0145121278297032 ENSG00000075151 EIF4G3
ENST00000438975 0.998249004033549 0.911808552062315 0.00898058125732142 ENSG00000075151 EIF4G3
ENST00000411888 0.998249004033549 0.776843841238243 0.0228553887770056 ENSG00000075151 EIF4G3
ENST00000476088 0.997551728848132 0.675659929264242 -0.0527909707223544 ENSG00000075151 EIF4G3
ENST00000408881 0.997551728848132 0.752832214324279 0.0311168107894122 ENSG00000221808 MIR1256
ENST00000420703 0.997551728848132 0.133272755658487 -0.264640859567742 ENSG00000233072 RPS15AP6
ENST00000463775 0.999029360370993 0.983846295851675 0.00234097190395672 ENSG00000075151 EIF4G3
ENST00000431514 0.997551728848132 0.21829127317701 -0.140154691575853 ENSG00000236073 RP11-487E1.2
ENST00000430808 0.997551728848132 0.616170462549535 -0.101479389800651 ENSG00000235112 HSPE1P27
ENST00000584440 0.997551728848132 0.0496567248255367 0.396096613317222 ENSG00000266867 AL031005.1
ENST00000415912 0.997551728848132 0.325693889793807 -0.063214178542294 ENSG00000117298 ECE1
ENST00000357071 0.997551728848132 0.22074377760792 -0.0864104749793636 ENSG00000117298 ECE1
ENST00000531334 0.997551728848132 0.112331499529565 -0.224018236405328 ENSG00000117298 ECE1
ENST00000374893 0.997551728848132 0.239152194520724 -0.0885079816691969 ENSG00000117298 ECE1
ENST00000436918 0.997551728848132 0.228323556991496 -0.091006109664352 ENSG00000117298 ECE1
ENST00000264205 0.997551728848132 0.236538766204209 -0.0897092954482387 ENSG00000117298 ECE1
ENST00000526194 0.997551728848132 0.355181294242389 -0.0781755445937459 ENSG00000117298 ECE1
ENST00000470394 0.997551728848132 0.065331134869789 -0.267791215013076 ENSG00000117298 ECE1
ENST00000528294 0.997551728848132 0.574015997233848 0.0661135953222731 ENSG00000117298 ECE1
ENST00000473505 0.997551728848132 0.664594315219824 -0.0534728830202122 ENSG00000117298 ECE1
ENST00000416959 0.998249004033549 0.793225407433247 0.037099680380922 ENSG00000236936 RP3-329E20.2
ENST00000481130 0.997551728848132 0.623651515727199 -0.0612512699351598 ENSG00000117298 ECE1
ENST00000527991 0.997551728848132 0.548807867016189 -0.0780874601692885 ENSG00000117298 ECE1
ENST00000463334 0.997551728848132 0.501700862811885 -0.066196475470452 ENSG00000117298 ECE1
ENST00000449034 0.997551728848132 0.729721637198494 -0.0701386073308913 ENSG00000231105 RP5-1071N3.1
ENST00000453025 0.997551728848132 0.364239280406498 0.185057905166023 ENSG00000227001 NBPF2P
ENST00000426482 0.997551728848132 0.353484986906007 0.188897432375121 ENSG00000227001 NBPF2P
ENST00000454000 0.998249004033549 0.784855376554897 0.0224062993425361 ENSG00000142794 NBPF3
ENST00000475869 0.998249004033549 0.940268243039729 -0.0118292584727277 ENSG00000142794 NBPF3
ENST00000318220 0.998249004033549 0.87488492822605 0.0124407422322863 ENSG00000142794 NBPF3
ENST00000478653 0.998249004033549 0.959515505959216 0.00617402904881076 ENSG00000142794 NBPF3
ENST00000318249 0.998249004033549 0.87488492822605 0.0124407422322863 ENSG00000142794 NBPF3
ENST00000485941 0.998249004033549 0.780491221679545 0.0398533524635462 ENSG00000142794 NBPF3
ENST00000342104 0.998249004033549 0.87488492822605 0.0124407422322863 ENSG00000142794 NBPF3
ENST00000486229 0.997745403374713 0.760610097290691 0.0275460728303142 ENSG00000142794 NBPF3
ENST00000434838 0.998249004033549 0.788206222364159 0.0232017408831293 ENSG00000142794 NBPF3
ENST00000467103 0.997551728848132 0.73828898860678 0.053838680786043 ENSG00000142794 NBPF3
ENST00000455962 0.997551728848132 0.229384617465726 0.206503698737857 ENSG00000176378 PFN1P10
ENST00000469876 0.997551728848132 0.427121878195441 0.12864140339192 ENSG00000142794 NBPF3
ENST00000477050 0.998249004033549 0.784194305609985 0.0477004843934753 ENSG00000142794 NBPF3
ENST00000374761 0.997551728848132 0.167383394441928 -0.169740873051796 ENSG00000076864 RAP1GAP
ENST00000290101 0.997551728848132 0.140065929648163 -0.16961588083848 ENSG00000076864 RAP1GAP
ENST00000374763 0.997551728848132 0.166117305352183 -0.169903329124896 ENSG00000076864 RAP1GAP
ENST00000471600 0.997551728848132 0.140065929648163 -0.16961588083848 ENSG00000076864 RAP1GAP
ENST00000374765 0.997551728848132 0.222037839238957 -0.133887437372759 ENSG00000076864 RAP1GAP
ENST00000495204 0.997551728848132 0.222037839238957 -0.133887437372759 ENSG00000076864 RAP1GAP
ENST00000542643 0.997551728848132 0.222037839238957 -0.133887437372759 ENSG00000076864 RAP1GAP
ENST00000359708 0.997551728848132 0.671981251374317 -0.0722197421188732 ENSG00000076864 RAP1GAP
ENST00000374757 0.997551728848132 0.603834955663382 -0.0898633848881456 ENSG00000076864 RAP1GAP
ENST00000599760 0.998249004033549 0.815422813126677 -0.0474406573647306 ENSG00000076864 RAP1GAP
ENST00000317967 1 0.997843937311779 0.000445242156770695 ENSG00000076864 RAP1GAP
ENST00000447293 0.997551728848132 0.615807300368134 -0.0946847652179898 ENSG00000076864 RAP1GAP
ENST00000482984 0.997551728848132 0.664385932999505 0.0754800002886854 ENSG00000076864 RAP1GAP
ENST00000464457 0.998249004033549 0.866006422041391 0.029628589873594 ENSG00000076864 RAP1GAP
ENST00000400301 0.997551728848132 0.544893009087947 -0.0249605045371215 ENSG00000090686 USP48
ENST00000308271 0.997551728848132 0.538835597123349 -0.025408903347392 ENSG00000090686 USP48
ENST00000374732 0.997551728848132 0.468779426105736 -0.0364800028089336 ENSG00000090686 USP48
ENST00000479177 0.999473774969085 0.987936367897748 -0.00179393944384099 ENSG00000090686 USP48
ENST00000529637 0.997551728848132 0.411136263707895 -0.0347726083045244 ENSG00000090686 USP48
ENST00000464577 0.997551728848132 0.719303840647844 -0.0259174279327724 ENSG00000090686 USP48
ENST00000471752 0.997551728848132 0.305720948267707 0.0946072886371465 ENSG00000090686 USP48
ENST00000487880 0.997551728848132 0.595822754352057 -0.0392494733680266 ENSG00000090686 USP48
ENST00000526044 0.997551728848132 0.270825580424931 -0.0742302597921834 ENSG00000090686 USP48
ENST00000534705 0.997551728848132 0.248630092244965 -0.0775004357307754 ENSG00000090686 USP48
ENST00000421625 0.998249004033549 0.922217512627128 0.00470088043484073 ENSG00000090686 USP48
ENST00000374730 0.998249004033549 0.930563385130537 0.00623717476221593 ENSG00000090686 USP48
ENST00000527823 0.998249004033549 0.963559155045638 0.00365026340505329 ENSG00000090686 USP48
ENST00000532737 0.997551728848132 0.643786144400537 0.0318105724824659 ENSG00000090686 USP48
ENST00000489108 0.997551728848132 0.598563014654383 0.0412480314298455 ENSG00000090686 USP48
ENST00000434488 0.997551728848132 0.150741677532553 -0.289768064041742 ENSG00000231978 RP11-132G19.3
ENST00000344642 0.997551728848132 0.179254338805844 -0.138207983858877 ENSG00000187942 LDLRAD2
ENST00000543870 0.997551728848132 0.487497605452951 -0.0756209691183559 ENSG00000187942 LDLRAD2
ENST00000484271 0.998249004033549 0.806565498849871 0.0478588027243571 ENSG00000187942 LDLRAD2
ENST00000486901 0.997551728848132 0.370932563645339 -0.0917095746868945 ENSG00000142798 HSPG2
ENST00000374695 0.998249004033549 0.92567450938468 -0.00562427468128065 ENSG00000142798 HSPG2
ENST00000481644 0.997551728848132 0.339070307380791 -0.134876008627578 ENSG00000142798 HSPG2
ENST00000469378 0.997551728848132 0.330597112406837 -0.160057011039272 ENSG00000142798 HSPG2
ENST00000426143 0.997551728848132 0.149888866274348 -0.199858580883193 ENSG00000142798 HSPG2
ENST00000471322 0.997551728848132 0.208383932337542 -0.214317089447783 ENSG00000142798 HSPG2
ENST00000374676 0.997551728848132 0.196319743395559 -0.178202473593092 ENSG00000142798 HSPG2
ENST00000453796 0.998933520920428 0.981972905359491 -0.00333612569480763 ENSG00000142798 HSPG2
ENST00000430507 0.998249004033549 0.828423925589753 0.0198033226755549 ENSG00000142798 HSPG2
ENST00000493940 0.997551728848132 0.521404624667791 0.0790878586026939 ENSG00000142798 HSPG2
ENST00000427897 0.997551728848132 0.533171419590774 -0.0916138632507639 ENSG00000142798 HSPG2
ENST00000498495 0.997551728848132 0.454268078694629 0.126306076834904 ENSG00000142798 HSPG2
ENST00000480900 0.998249004033549 0.803866085756483 0.039765996680109 ENSG00000142798 HSPG2
ENST00000412328 0.997551728848132 0.515393867904427 0.0552597242013519 ENSG00000142798 HSPG2
ENST00000374673 0.997551728848132 0.354809809236921 0.110054540334132 ENSG00000142798 HSPG2
ENST00000439717 0.997551728848132 0.711543839776069 0.0374539162323301 ENSG00000142798 HSPG2
ENST00000423231 0.997551728848132 0.671737182132184 -0.0491245524158386 ENSG00000232037 RP11-26H16.1
ENST00000398929 0.997551728848132 0.620558038657525 -0.0539934099342434 ENSG00000232037 RP11-26H16.1
ENST00000455966 0.997551728848132 0.434388054054787 -0.13147316215016 ENSG00000228397 RP1-224A6.3
ENST00000434233 0.997551728848132 0.0396233255233628 -0.197434197311964 ENSG00000218510 LINC00339
ENST00000420503 0.997551728848132 0.038645337539025 -0.19952726335834 ENSG00000218510 LINC00339
ENST00000404210 0.997551728848132 0.0480061398379667 -0.190429447405176 ENSG00000218510 LINC00339
ENST00000416769 0.997551728848132 0.0480061398379667 -0.190429447405176 ENSG00000218510 LINC00339
ENST00000452322 0.997551728848132 0.0579284397607198 -0.242006349299715 ENSG00000218510 LINC00339
ENST00000400259 0.997551728848132 0.677274849666295 0.015561104345492 ENSG00000070831 CDC42
ENST00000344548 0.997551728848132 0.673987065108608 0.0157391937826613 ENSG00000070831 CDC42
ENST00000315554 0.997551728848132 0.523980244669747 0.0255352517111578 ENSG00000070831 CDC42
ENST00000498236 0.997551728848132 0.514329947636511 0.0258763217064953 ENSG00000070831 CDC42
ENST00000421089 0.997551728848132 0.618925142808721 0.0193254555596221 ENSG00000070831 CDC42
ENST00000411827 0.998249004033549 0.830891885605102 0.0087405118085817 ENSG00000070831 CDC42
ENST00000431803 0.997551728848132 0.249938714660986 0.177550605583152 ENSG00000230068 CDC42-IT1
ENST00000604049 0.998249004033549 0.844995879188262 -0.0377061901263249 ENSG00000271428 RP1-224A6.8
ENST00000606754 0.997551728848132 0.382747500281011 -0.178113490004286 ENSG00000271840 RP1-224A6.9
ENST00000290167 0.998249004033549 0.805833705850246 -0.0401245722484806 ENSG00000162552 WNT4
ENST00000542383 0.997551728848132 0.677981271378323 0.0723907195221658 ENSG00000162552 WNT4
ENST00000415567 0.998249004033549 0.824410637870118 0.0413818846881794 ENSG00000162552 WNT4
ENST00000441048 0.997551728848132 0.540887882529135 -0.124509356106403 ENSG00000162552 WNT4
ENST00000404138 0.997551728848132 0.145490336256004 -0.0773963167267031 ENSG00000184677 ZBTB40
ENST00000400239 0.997551728848132 0.329215319950051 -0.0780035554870781 ENSG00000184677 ZBTB40
ENST00000375647 0.997551728848132 0.145506035699972 -0.0773961565814402 ENSG00000184677 ZBTB40
ENST00000374651 0.997551728848132 0.136686428992364 -0.0883839470272243 ENSG00000184677 ZBTB40
ENST00000438551 0.997551728848132 0.402692287284993 -0.165470167593737 ENSG00000237200 ZBTB40-IT1
ENST00000544305 0.997551728848132 0.539743549209063 -0.105088515105745 ENSG00000133216 EPHB2
ENST00000374630 0.997551728848132 0.713236426873792 -0.064693332092501 ENSG00000133216 EPHB2
ENST00000400191 0.997551728848132 0.718863354763647 -0.0648365471446641 ENSG00000133216 EPHB2
ENST00000374632 0.997551728848132 0.718718250033015 -0.0647046962291803 ENSG00000133216 EPHB2
ENST00000374627 0.997551728848132 0.386098100288119 -0.130076708155014 ENSG00000133216 EPHB2
ENST00000465676 0.997551728848132 0.686349316459243 -0.0509739195865906 ENSG00000133216 EPHB2
ENST00000440767 0.997551728848132 0.521913659697253 0.0938869467948698 ENSG00000227868 C1orf234
ENST00000566855 0.997551728848132 0.148177768018826 0.22953299739324 ENSG00000227868 C1orf234
ENST00000356634 0.997551728848132 0.0822575597226573 -0.0776537011412548 ENSG00000004487 KDM1A
ENST00000400181 0.997551728848132 0.0822575597226573 -0.0776537011412548 ENSG00000004487 KDM1A
ENST00000542151 0.997551728848132 0.0822575597226573 -0.0776537011412548 ENSG00000004487 KDM1A
ENST00000427154 0.997551728848132 0.0230044380432875 -0.094524293289583 ENSG00000240553 RP1-184J9.2
ENST00000481879 0.997551728848132 0.278822564640452 0.141152440527392 ENSG00000004487 KDM1A
ENST00000465864 0.997551728848132 0.0964102321146885 -0.139172369142033 ENSG00000004487 KDM1A
ENST00000494920 0.997551728848132 0.03270524536882 -0.158319990771656 ENSG00000004487 KDM1A
ENST00000602503 0.997551728848132 0.53161056046921 -0.0537478894954191 ENSG00000004487 KDM1A
ENST00000374623 0.997551728848132 0.220946537647698 -0.0634725481658167 ENSG00000169641 LUZP1
ENST00000418342 0.997551728848132 0.120653261344445 -0.058038414829639 ENSG00000169641 LUZP1
ENST00000302291 0.997551728848132 0.138235118679594 -0.055179202797409 ENSG00000169641 LUZP1
ENST00000314174 0.997551728848132 0.207437140374328 -0.0565253236184782 ENSG00000169641 LUZP1
ENST00000471849 0.997551728848132 0.442499040626557 -0.0426822993853922 ENSG00000169641 LUZP1
ENST00000475164 0.998249004033549 0.948424023169304 0.00525653184779237 ENSG00000169641 LUZP1
ENST00000450968 0.997551728848132 0.567212620814002 0.112611914959168 ENSG00000229010 RP5-979D14.1
ENST00000384208 0.997551728848132 0.47467694698727 -0.126802271368819 ENSG00000206935 RNU6-514P
ENST00000516769 0.997551728848132 0.708780537115231 -0.0440147984118178 ENSG00000252578 RNU6-135P
ENST00000566551 0.997551728848132 0.543637624362253 -0.0816955228156214 ENSG00000261326 RP5-1057J7.6
ENST00000604481 0.997551728848132 0.0627776161532191 0.361256435058247 ENSG00000261326 RP5-1057J7.6
ENST00000464516 0.997551728848132 0.477554021708701 -0.0803074012688542 ENSG00000125944 HNRNPR
ENST00000478691 0.997551728848132 0.382625909838229 -0.0277038905915425 ENSG00000125944 HNRNPR
ENST00000374616 0.997551728848132 0.38232210153331 -0.0289055357633492 ENSG00000125944 HNRNPR
ENST00000476660 0.997551728848132 0.0880424029364359 -0.0863150962468343 ENSG00000125944 HNRNPR
ENST00000374612 0.997551728848132 0.38232210153331 -0.0289055357633492 ENSG00000125944 HNRNPR
ENST00000302271 0.997551728848132 0.382089614109109 -0.0289049290229963 ENSG00000125944 HNRNPR
ENST00000427764 0.997551728848132 0.419288877883856 -0.0262500979222575 ENSG00000125944 HNRNPR
ENST00000606561 0.997551728848132 0.502360544779991 -0.0220319428287043 ENSG00000125944 HNRNPR
ENST00000426846 0.997551728848132 0.487717026173672 -0.0228027436376339 ENSG00000125944 HNRNPR
ENST00000463552 1 0.99770654362142 -0.000101805564606532 ENSG00000125944 HNRNPR
ENST00000470941 0.998249004033549 0.789829327556976 -0.0106043307506815 ENSG00000125944 HNRNPR
ENST00000476451 0.998249004033549 0.8652063978588 0.00663319895154966 ENSG00000125944 HNRNPR
ENST00000490652 0.997551728848132 0.56099874335753 0.0368418868734278 ENSG00000125944 HNRNPR
ENST00000314011 0.997551728848132 0.0822138716992701 0.146297076260289 ENSG00000125945 ZNF436
ENST00000374608 0.997551728848132 0.1599274837697 0.121779735082308 ENSG00000125945 ZNF436
ENST00000458053 0.997551728848132 0.650056608875286 0.0818620225006971 ENSG00000249087 C1orf213
ENST00000454117 0.998249004033549 0.93394160643067 0.0152238399016556 ENSG00000249087 C1orf213
ENST00000335648 0.999332804389794 0.986870045461986 0.00302889763383138 ENSG00000249087 C1orf213
ENST00000518821 0.999233337329606 0.985711537527401 0.00330651223601498 ENSG00000249087 C1orf213
ENST00000437367 0.998249004033549 0.960049480021026 -0.00921911714382751 ENSG00000249087 C1orf213
ENST00000364535 0.997551728848132 0.575576239124288 0.0714815280387176 ENSG00000201405 Y_RNA
ENST00000518600 0.997551728848132 0.633381430123139 -0.0950328824284727 ENSG00000249087 C1orf213
ENST00000450454 0.997551728848132 0.68384695293249 0.0528425039803343 ENSG00000204219 TCEA3
ENST00000476978 0.998249004033549 0.950437241136339 0.0127394498207281 ENSG00000204219 TCEA3
ENST00000374601 0.997551728848132 0.379602421415276 0.135939548129369 ENSG00000204219 TCEA3
ENST00000461794 0.998249004033549 0.82355319296143 0.0409708682945277 ENSG00000204219 TCEA3
ENST00000374602 0.998249004033549 0.814101804429191 -0.045616400386344 ENSG00000204219 TCEA3
ENST00000445848 0.997551728848132 0.269134159701731 0.139395987198109 ENSG00000232482 RP4-654C18.1
ENST00000492271 0.997551728848132 0.0142884212655345 -0.490595690362989 ENSG00000204219 TCEA3
ENST00000495646 0.997551728848132 0.502942726991499 -0.0793489798428498 ENSG00000088280 ASAP3
ENST00000336689 0.998249004033549 0.796505428659685 -0.0208194973075554 ENSG00000088280 ASAP3
ENST00000465372 0.997551728848132 0.25813619325403 -0.17279507374103 ENSG00000088280 ASAP3
ENST00000492982 0.998249004033549 0.876587962935555 -0.0128234113162975 ENSG00000088280 ASAP3
ENST00000437606 0.998249004033549 0.938426400437418 -0.00646704402054324 ENSG00000088280 ASAP3
ENST00000484418 0.998249004033549 0.795340752813367 0.0381966352964367 ENSG00000088280 ASAP3
ENST00000475814 0.997551728848132 0.376898791351978 -0.124979338663334 ENSG00000088280 ASAP3
ENST00000530874 0.997551728848132 0.313077660735069 -0.17877446638545 ENSG00000088280 ASAP3
ENST00000478858 0.997551728848132 0.59620374598639 0.0535156090794224 ENSG00000088280 ASAP3
ENST00000608765 0.997551728848132 0.295860886300402 0.124481607377634 ENSG00000088280 ASAP3
ENST00000449467 0.998249004033549 0.777704287755029 0.0385364273165147 ENSG00000088280 ASAP3
ENST00000361729 0.997551728848132 0.417050944291086 -0.0739460608756809 ENSG00000007968 E2F2
ENST00000487237 0.997551728848132 0.296803205250761 0.211110344104391 ENSG00000007968 E2F2
ENST00000374561 0.997551728848132 0.601371273610759 -0.0844723127308991 ENSG00000117318 ID3
ENST00000463312 0.997551728848132 0.285251449568859 -0.19768913338635 ENSG00000117318 ID3
ENST00000486541 0.997551728848132 0.62186389982613 -0.0802406958083306 ENSG00000117318 ID3
ENST00000477916 0.998249004033549 0.903533768115043 -0.0167741740283066 ENSG00000197880 MDS2
ENST00000374550 0.997551728848132 0.255499454828317 0.0618391771730547 ENSG00000142676 RPL11
ENST00000467075 0.997551728848132 0.0658521811158922 0.0819653506253849 ENSG00000142676 RPL11
ENST00000482370 0.997551728848132 0.25164495776932 0.062351191831297 ENSG00000142676 RPL11
ENST00000443624 0.997551728848132 0.264094386339571 0.0609809972544031 ENSG00000142676 RPL11
ENST00000458455 0.997551728848132 0.255701594045669 0.0618749450380817 ENSG00000142676 RPL11
ENST00000366398 0.997551728848132 0.732476682256135 -0.0701155171164238 ENSG00000203589 RP5-886K2.1
ENST00000466184 0.997551728848132 0.597151455219364 -0.102805014724997 ENSG00000244609 RN7SL532P
ENST00000418390 0.997551728848132 0.0138102215202628 -0.102114719948888 ENSG00000011007 TCEB3
ENST00000609199 0.997551728848132 0.0193490087217517 -0.104922715225083 ENSG00000011007 TCEB3
ENST00000487554 0.997551728848132 0.429860564885776 -0.0583452872898234 ENSG00000011007 TCEB3
ENST00000427796 0.997551728848132 0.122323357108853 -0.102281325723733 ENSG00000236810 RP5-886K2.3
ENST00000447961 0.997551728848132 0.380067357262969 0.175804388122611 ENSG00000236810 RP5-886K2.3
ENST00000246151 0.997551728848132 0.73851361516123 0.0207356944409392 ENSG00000057757 PITHD1
ENST00000415372 0.997551728848132 0.498665109024026 -0.0681167665943534 ENSG00000057757 PITHD1
ENST00000374524 0.998249004033549 0.869054330547993 0.0119884141294102 ENSG00000057757 PITHD1
ENST00000374514 0.997551728848132 0.446535719256781 0.0362965402464103 ENSG00000011009 LYPLA2
ENST00000400061 0.997551728848132 0.443753843603331 0.0365609265006908 ENSG00000011009 LYPLA2
ENST00000420982 0.997551728848132 0.499374464981943 0.0348229574648778 ENSG00000011009 LYPLA2
ENST00000374505 0.997551728848132 0.51437209335699 0.0327692929749917 ENSG00000011009 LYPLA2
ENST00000495365 0.997551728848132 0.482052569629675 0.0347907322916897 ENSG00000011009 LYPLA2
ENST00000374503 0.997551728848132 0.482084648185124 0.0348881839467434 ENSG00000011009 LYPLA2
ENST00000374502 0.997551728848132 0.463765555245042 0.036293382429463 ENSG00000011009 LYPLA2
ENST00000492577 0.997551728848132 0.472082807792044 0.0371297168742692 ENSG00000011009 LYPLA2
ENST00000421070 0.998099456088193 0.767709782036922 0.016753853310043 ENSG00000011009 LYPLA2
ENST00000374501 0.997551728848132 0.626736148073662 0.0302247366874728 ENSG00000011009 LYPLA2
ENST00000472213 0.997551728848132 0.285109972768404 0.076553537704807 ENSG00000011009 LYPLA2
ENST00000481736 0.997551728848132 0.509365260214276 -0.0427571449983737 ENSG00000117308 GALE
ENST00000374497 0.997551728848132 0.549963711379192 -0.039400217105458 ENSG00000117308 GALE
ENST00000456977 1 0.995229114954275 -0.000613722065679306 ENSG00000117308 GALE
ENST00000459934 0.997551728848132 0.51830450285673 -0.0418782037958092 ENSG00000117308 GALE
ENST00000469556 0.997551728848132 0.715594624114766 0.0404812195686122 ENSG00000117308 GALE
ENST00000429356 0.997551728848132 0.457592604096593 -0.0525898600148474 ENSG00000117308 GALE
ENST00000418277 0.997551728848132 0.448915784720073 -0.0513808486797825 ENSG00000117308 GALE
ENST00000470949 0.997551728848132 0.354269592964553 -0.072639433002442 ENSG00000117308 GALE
ENST00000425913 0.997551728848132 0.47929418878685 -0.0513204545040446 ENSG00000117308 GALE
ENST00000445705 0.997551728848132 0.324939402784418 -0.0771769027871357 ENSG00000117308 GALE
ENST00000467493 0.997551728848132 0.374435314914871 -0.0711804496574915 ENSG00000117308 GALE
ENST00000486382 0.997551728848132 0.517176525869234 -0.0547799482461728 ENSG00000117308 GALE
ENST00000470383 0.998249004033549 0.887179732503729 -0.0113682080481287 ENSG00000117308 GALE
ENST00000466250 0.998249004033549 0.911682996415421 -0.00889562314723793 ENSG00000117308 GALE
ENST00000467070 0.997551728848132 0.744777983941346 -0.0276059727395325 ENSG00000117308 GALE
ENST00000374490 0.997551728848132 0.689967498811931 0.0268713011299018 ENSG00000117305 HMGCL
ENST00000374487 0.997551728848132 0.681214091654652 0.0277191125312351 ENSG00000117305 HMGCL
ENST00000374483 0.997551728848132 0.681214091654652 0.0277191125312351 ENSG00000117305 HMGCL
ENST00000436439 0.997551728848132 0.689967498811931 0.0268713011299018 ENSG00000117305 HMGCL
ENST00000235958 0.997551728848132 0.690205667851984 0.0268606310580371 ENSG00000117305 HMGCL
ENST00000509389 0.998249004033549 0.964164557273769 0.00319524950101523 ENSG00000117305 HMGCL
ENST00000496907 0.998107122838861 0.768006949552615 0.0329443966206088 ENSG00000117305 HMGCL
ENST00000513148 0.997551728848132 0.348881129307842 0.0760964371542248 ENSG00000117305 HMGCL
ENST00000479458 0.998724750415763 0.977762427008456 0.00386424199090412 ENSG00000117305 HMGCL
ENST00000498698 1 0.998309506790315 -0.000267406819812498 ENSG00000117305 HMGCL
ENST00000374479 0.998249004033549 0.81685206429487 0.0222044517889593 ENSG00000179163 FUCA1
ENST00000536471 0.997551728848132 0.584071776651571 0.0675812649395422 ENSG00000188822 CNR2
ENST00000471915 0.997551728848132 0.454303316914601 0.0450258104393554 ENSG00000189266 PNRC2
ENST00000334351 0.997551728848132 0.447224052825404 0.0439652697588409 ENSG00000189266 PNRC2
ENST00000374468 0.997551728848132 0.495284316334268 0.0400008816878258 ENSG00000189266 PNRC2
ENST00000579103 0.997551728848132 0.179812706683066 0.114055555182506 ENSG00000189266 PNRC2
ENST00000344989 0.997551728848132 0.423292548195315 -0.0410799250184838 ENSG00000188529 SRSF10
ENST00000453840 0.997551728848132 0.421006685288478 -0.0413907436854041 ENSG00000188529 SRSF10
ENST00000341154 0.997551728848132 0.431839500060652 -0.0404670054142597 ENSG00000188529 SRSF10
ENST00000484146 0.997551728848132 0.464790765001776 -0.0378581826846432 ENSG00000188529 SRSF10
ENST00000473858 0.997551728848132 0.457626440239221 -0.0384315386745332 ENSG00000188529 SRSF10
ENST00000374452 0.997551728848132 0.452620374299827 -0.0388554636283461 ENSG00000188529 SRSF10
ENST00000374453 0.997551728848132 0.448207817364573 -0.0392929039001425 ENSG00000188529 SRSF10
ENST00000343255 0.997551728848132 0.511369274483384 -0.033776857787746 ENSG00000188529 SRSF10
ENST00000492112 0.997551728848132 0.505527163441778 -0.0342657924188206 ENSG00000188529 SRSF10
ENST00000485841 0.997551728848132 0.476578215641011 -0.0385091282923087 ENSG00000188529 SRSF10
ENST00000338597 0.997551728848132 0.396395293967032 -0.0470445855039219 ENSG00000188529 SRSF10
ENST00000495785 0.997551728848132 0.429707203592949 -0.0409905484816106 ENSG00000188529 SRSF10
ENST00000473754 0.997551728848132 0.635889765017898 -0.0278098529595255 ENSG00000188529 SRSF10
ENST00000497214 0.998249004033549 0.796746258218174 -0.0494914067356991 ENSG00000188529 SRSF10
ENST00000485292 0.997551728848132 0.635579831467174 0.0401440100173042 ENSG00000188529 SRSF10
ENST00000469303 0.997551728848132 0.687379243372925 0.0371523257769967 ENSG00000188529 SRSF10
ENST00000327535 0.997551728848132 0.0103695315547354 -0.208654335533427 ENSG00000185436 IFNLR1
ENST00000327575 0.997551728848132 0.0187557035075756 -0.206365923759704 ENSG00000185436 IFNLR1
ENST00000374421 0.997551728848132 0.0221577581911327 -0.199812142921103 ENSG00000185436 IFNLR1
ENST00000374419 0.997551728848132 0.039438731727537 -0.197541567357615 ENSG00000185436 IFNLR1
ENST00000374418 0.997551728848132 0.0291085938845773 -0.219275545065805 ENSG00000185436 IFNLR1
ENST00000361548 0.997551728848132 0.278497389002908 0.153177058697099 ENSG00000158055 GRHL3
ENST00000342072 0.997551728848132 0.278497389002908 0.153177058697099 ENSG00000158055 GRHL3
ENST00000350501 0.997583668065289 0.754763413357393 -0.0365030518210401 ENSG00000158055 GRHL3
ENST00000530984 0.997551728848132 0.376662507290743 0.0845274594921314 ENSG00000158055 GRHL3
ENST00000356046 0.997551728848132 0.278497389002908 0.153177058697099 ENSG00000158055 GRHL3
ENST00000236255 0.997551728848132 0.326576095567384 0.122191501680495 ENSG00000158055 GRHL3
ENST00000528064 0.997551728848132 0.326576095567384 0.122191501680495 ENSG00000158055 GRHL3
ENST00000374409 0.997551728848132 0.405961217284757 -0.0615390157069674 ENSG00000001460 STPG1
ENST00000440416 0.997551728848132 0.370031338274873 -0.069185348777737 ENSG00000001460 STPG1
ENST00000003583 0.997551728848132 0.401755147764537 -0.0625876648265337 ENSG00000001460 STPG1
ENST00000468303 0.997551728848132 0.250713938017319 -0.0804985088051844 ENSG00000001460 STPG1
ENST00000337248 0.997551728848132 0.390667806550507 -0.0639713749146313 ENSG00000001460 STPG1
ENST00000497384 0.997551728848132 0.354575954380424 -0.101670822760499 ENSG00000001460 STPG1
ENST00000438866 0.997551728848132 0.386836333652083 -0.136372989648772 ENSG00000001460 STPG1
ENST00000435187 0.997551728848132 0.27532649348569 -0.153098550126044 ENSG00000001460 STPG1
ENST00000483261 0.997551728848132 0.331525020380745 -0.173470601631817 ENSG00000001460 STPG1
ENST00000498488 0.997551728848132 0.459603223221013 -0.0733120703563322 ENSG00000001460 STPG1
ENST00000483528 0.998249004033549 0.895054814625357 -0.015100362125665 ENSG00000001460 STPG1
ENST00000475760 0.997551728848132 0.637123487791023 -0.062039392265926 ENSG00000001460 STPG1
ENST00000492753 0.997551728848132 0.185344101834587 -0.244816819229884 ENSG00000001460 STPG1
ENST00000374399 0.997551728848132 0.710442708761312 0.0227058964204486 ENSG00000001461 NIPAL3
ENST00000003912 0.997551728848132 0.499716659635872 -0.0352048987998536 ENSG00000001461 NIPAL3
ENST00000488155 0.997551728848132 0.570039149203436 0.0522958594734923 ENSG00000001461 NIPAL3
ENST00000358028 0.998413878387803 0.974622730624613 -0.00211889308449731 ENSG00000001461 NIPAL3
ENST00000339255 0.998249004033549 0.86950921114406 0.0103176791944457 ENSG00000001461 NIPAL3
ENST00000475663 0.998249004033549 0.943509029374783 -0.00643923501821461 ENSG00000001461 NIPAL3
ENST00000428131 0.997551728848132 0.370198039714683 -0.073248818588934 ENSG00000001461 NIPAL3
ENST00000432012 0.998249004033549 0.940119166454337 0.00868669541755334 ENSG00000001461 NIPAL3
ENST00000374395 0.999322534359713 0.986490113178429 -0.000812390312116214 ENSG00000117602 RCAN3
ENST00000436717 0.997551728848132 0.607045061203734 0.0275411351502134 ENSG00000117602 RCAN3
ENST00000425530 0.998249004033549 0.925707413783294 0.00998422017804497 ENSG00000117602 RCAN3
ENST00000412742 0.998249004033549 0.904371795434243 0.00855729553866185 ENSG00000117602 RCAN3
ENST00000538532 0.997551728848132 0.703737469312918 0.0272048952517552 ENSG00000117602 RCAN3
ENST00000374393 0.998249004033549 0.772311733676613 0.0218246319939982 ENSG00000117602 RCAN3
ENST00000580228 0.998249004033549 0.800249334900811 0.032592641873603 ENSG00000266551 RN7SL857P
ENST00000482807 0.997551728848132 0.240747100405374 -0.116442373775414 ENSG00000117602 RCAN3
ENST00000577528 0.998249004033549 0.959301738399868 0.00444858220265287 ENSG00000264443 RP4-594I10.3
ENST00000478890 0.997551728848132 0.370490346080237 -0.0521985405080168 ENSG00000133226 SRRM1
ENST00000593639 0.997551728848132 0.325393391713968 -0.0587111511633419 ENSG00000133226 SRRM1
ENST00000323848 0.997551728848132 0.0798555864731568 -0.0735899564733687 ENSG00000133226 SRRM1
ENST00000466910 0.997551728848132 0.622507050524741 -0.0354536450520747 ENSG00000133226 SRRM1
ENST00000468822 0.997551728848132 0.163567412768704 -0.0738361750709604 ENSG00000133226 SRRM1
ENST00000447431 0.997551728848132 0.0504395278466444 -0.0819530563485264 ENSG00000133226 SRRM1
ENST00000600523 0.997551728848132 0.290092846107812 -0.0671827702124294 ENSG00000133226 SRRM1
ENST00000462710 0.997551728848132 0.422512667562107 -0.0458639492889169 ENSG00000133226 SRRM1
ENST00000374389 0.997551728848132 0.0527878646723168 -0.0816741776572459 ENSG00000133226 SRRM1
ENST00000490543 0.997551728848132 0.42265530700946 -0.0458688949906088 ENSG00000133226 SRRM1
ENST00000479034 0.997551728848132 0.0532834644153611 -0.0814507952176447 ENSG00000133226 SRRM1
ENST00000596378 0.997551728848132 0.0507655367076482 -0.0840348592219379 ENSG00000133226 SRRM1
ENST00000494934 0.997551728848132 0.29784632295234 -0.0751883092722554 ENSG00000133226 SRRM1
ENST00000495561 0.997551728848132 0.743751644491209 -0.0268109053691987 ENSG00000133226 SRRM1
ENST00000537199 0.997551728848132 0.135601586594231 -0.0839887887862495 ENSG00000133226 SRRM1
ENST00000485441 0.997551728848132 0.18459639416525 -0.109472466933547 ENSG00000133226 SRRM1
ENST00000470243 0.876079583906279 0.00144956541752804 -0.285340263020171 ENSG00000133226 SRRM1
ENST00000496882 0.997551728848132 0.0178689877758504 -0.177759301685829 ENSG00000133226 SRRM1
ENST00000461768 0.997551728848132 0.381799946120181 -0.0621198951368773 ENSG00000133226 SRRM1
ENST00000485541 0.997551728848132 0.108796319605726 -0.130952266114005 ENSG00000133226 SRRM1
ENST00000488317 0.997551728848132 0.66035407617077 -0.0403260252432825 ENSG00000133226 SRRM1
ENST00000489130 0.997551728848132 0.307633653780476 -0.13942780625832 ENSG00000133226 SRRM1
ENST00000459464 0.997551728848132 0.113891000416727 -0.183882514070378 ENSG00000238986 snoU13
ENST00000474843 0.998249004033549 0.80817356211606 -0.0259475749163612 ENSG00000133226 SRRM1
ENST00000374379 0.997551728848132 0.433585843525821 -0.0322768401855615 ENSG00000169504 CLIC4
ENST00000497755 0.998249004033549 0.85378822912447 0.0136414582923668 ENSG00000169504 CLIC4
ENST00000488683 0.997551728848132 0.432134564825034 -0.0323936875315031 ENSG00000169504 CLIC4
ENST00000489758 0.998249004033549 0.849720423054998 0.0148122102187197 ENSG00000169504 CLIC4
ENST00000459588 0.997551728848132 0.580746812372963 0.0919166732461905 ENSG00000238482 RNU6-1208P
ENST00000399916 0.997551728848132 0.401782910965826 0.0386237565789706 ENSG00000020633 RUNX3
ENST00000308873 0.997551728848132 0.586659394344101 0.025620446750921 ENSG00000020633 RUNX3
ENST00000338888 0.997551728848132 0.251928959200132 0.0620696210649349 ENSG00000020633 RUNX3
ENST00000540420 0.997551728848132 0.48420865908966 0.0444613097371667 ENSG00000020633 RUNX3
ENST00000496967 0.997551728848132 0.715563004119993 0.0241398790085787 ENSG00000020633 RUNX3
ENST00000479341 0.997551728848132 0.0369294949296865 0.214014369777376 ENSG00000020633 RUNX3
ENST00000456316 0.998249004033549 0.796993019097611 -0.0423977512698153 ENSG00000229162 RP11-84D1.1
ENST00000424084 0.998249004033549 0.960133580874947 -0.00607991332966896 ENSG00000233755 RP4-799D16.1
ENST00000236273 0.997551728848132 0.073047945592281 0.0830877249642985 ENSG00000117614 SYF2
ENST00000354361 0.997551728848132 0.078673674732717 0.08134794890725 ENSG00000117614 SYF2
ENST00000474160 0.997551728848132 0.0625187764573644 0.103832983443017 ENSG00000117614 SYF2
ENST00000476231 0.997551728848132 0.111433453924649 0.104963516895098 ENSG00000117614 SYF2
ENST00000243189 0.997551728848132 0.243490121249423 0.064919422700276 ENSG00000117616 C1orf63
ENST00000569495 0.998249004033549 0.916363667711539 -0.00893309733930672 ENSG00000117616 C1orf63
ENST00000498238 0.997551728848132 0.243256073578259 0.064912679741275 ENSG00000117616 C1orf63
ENST00000566395 0.997551728848132 0.716265350551853 0.0257396157205828 ENSG00000117616 C1orf63
ENST00000565733 0.997551728848132 0.621015117365913 0.0338027508582824 ENSG00000117616 C1orf63
ENST00000568254 0.997551728848132 0.243323072526578 0.0649111908445135 ENSG00000117616 C1orf63
ENST00000473314 0.997551728848132 0.0802665393657863 0.0801425158668085 ENSG00000117616 C1orf63
ENST00000417642 0.997551728848132 0.243323072526578 0.0649111908445135 ENSG00000117616 C1orf63
ENST00000570063 0.997551728848132 0.584022747085343 0.0374291945046356 ENSG00000117616 C1orf63
ENST00000564223 0.997551728848132 0.536526679773129 -0.068530224439128 ENSG00000117616 C1orf63
ENST00000475766 0.998249004033549 0.863412527566381 0.0122697980661385 ENSG00000117616 C1orf63
ENST00000491378 0.997551728848132 0.153776261156106 0.128111648390262 ENSG00000117616 C1orf63
ENST00000431849 0.997551728848132 0.0908967688000748 0.102412477375246 ENSG00000117616 C1orf63
ENST00000568212 0.997551728848132 0.0964947754478287 0.102753452166233 ENSG00000117616 C1orf63
ENST00000568701 0.997551728848132 0.0563934857819922 0.101648181490501 ENSG00000117616 C1orf63
ENST00000561867 0.997551728848132 0.0208291225078583 0.120854698687223 ENSG00000117616 C1orf63
ENST00000568996 0.997551728848132 0.0254192039813178 0.117426603862756 ENSG00000117616 C1orf63
ENST00000607698 0.998249004033549 0.961763339538799 0.00833811766138506 ENSG00000272432 RP3-465N24.6
ENST00000450820 0.997551728848132 0.378167684111317 0.0992854086886009 ENSG00000117616 C1orf63
ENST00000566714 0.997551728848132 0.492102414684641 -0.133570157320402 ENSG00000261349 RP3-465N24.5
ENST00000564398 0.997551728848132 0.162620002651511 0.281798561043571 ENSG00000187010 RHD
ENST00000328664 0.997551728848132 0.112347830993527 0.279026175998466 ENSG00000187010 RHD
ENST00000454452 0.997551728848132 0.121405113757019 0.279318786363305 ENSG00000187010 RHD
ENST00000342055 0.997551728848132 0.121405113757019 0.279318786363305 ENSG00000187010 RHD
ENST00000423810 0.997551728848132 0.121405113757019 0.279318786363305 ENSG00000187010 RHD
ENST00000568195 0.997551728848132 0.121405113757019 0.279318786363305 ENSG00000187010 RHD
ENST00000417538 0.997551728848132 0.121405113757019 0.279318786363305 ENSG00000187010 RHD
ENST00000357542 0.997551728848132 0.121405113757019 0.279318786363305 ENSG00000187010 RHD
ENST00000423253 0.997551728848132 0.24804664620265 0.213430861308677 ENSG00000187010 RHD
ENST00000414693 0.997551728848132 0.192195486775449 0.221604480679541 ENSG00000224183 SDHDP6
ENST00000568399 0.992763312964901 0.00749779735618777 0.400431903115011 ENSG00000117616 C1orf63
ENST00000562018 0.997551728848132 0.0103118365608255 0.382258085245894 ENSG00000117616 C1orf63
ENST00000567741 0.997551728848132 0.0115088727210561 0.376940615336587 ENSG00000117616 C1orf63
ENST00000566599 0.998249004033549 0.896185329110995 0.0202086005161442 ENSG00000117616 C1orf63
ENST00000564413 0.997551728848132 0.166622197648584 0.280019691177985 ENSG00000117616 C1orf63
ENST00000570165 0.997551728848132 0.229998971544443 0.23912704079576 ENSG00000259984 RP11-335G20.7
ENST00000374358 0.997551728848132 0.747224473836 -0.014619924654043 ENSG00000183726 TMEM50A
ENST00000498135 0.998249004033549 0.908220605949138 -0.0055966736666319 ENSG00000183726 TMEM50A
ENST00000491936 0.998249004033549 0.882466983891038 -0.00704699212544101 ENSG00000183726 TMEM50A
ENST00000480937 0.998249004033549 0.886557138899324 -0.00681820262790962 ENSG00000183726 TMEM50A
ENST00000468704 0.998413878387803 0.974591858649104 -0.00165328433508118 ENSG00000183726 TMEM50A
ENST00000487234 0.997551728848132 0.545723574740772 0.0404007881233079 ENSG00000183726 TMEM50A
ENST00000459565 0.997551728848132 0.41921236121384 0.136227078371821 ENSG00000238889 snoU13
ENST00000294413 0.997551728848132 0.491703587662197 0.0934517436912915 ENSG00000188672 RHCE
ENST00000374352 0.997551728848132 0.44249734878542 0.105400842124966 ENSG00000188672 RHCE
ENST00000243186 0.997551728848132 0.477949121037266 0.0969677602655366 ENSG00000188672 RHCE
ENST00000413854 0.997551728848132 0.477949121037266 0.0969677602655366 ENSG00000188672 RHCE
ENST00000425135 0.997551728848132 0.477949121037266 0.0969677602655366 ENSG00000188672 RHCE
ENST00000455194 0.997551728848132 0.477949121037266 0.0969677602655366 ENSG00000188672 RHCE
ENST00000340849 0.997551728848132 0.578853785847137 -0.0918704941936236 ENSG00000188672 RHCE
ENST00000349320 0.997551728848132 0.495458318792923 -0.112280433776737 ENSG00000188672 RHCE
ENST00000527747 0.997551728848132 0.399579471109734 -0.166663236463108 ENSG00000188672 RHCE
ENST00000346452 0.997551728848132 0.423113893453363 -0.162788983726164 ENSG00000188672 RHCE
ENST00000349438 0.997551728848132 0.418988071207252 -0.164162122022746 ENSG00000188672 RHCE
ENST00000527187 0.997551728848132 0.404515217357419 -0.170939561974425 ENSG00000188672 RHCE
ENST00000533771 0.997551728848132 0.475177930796788 -0.146428263613946 ENSG00000188672 RHCE
ENST00000541879 0.997551728848132 0.751676769826467 -0.0643063323594485 ENSG00000238084 RP3-469D22.1
ENST00000419297 0.997551728848132 0.750047134647922 -0.0647319565560853 ENSG00000238084 RP3-469D22.1
ENST00000495048 0.997551728848132 0.249114793754459 -0.146959503771842 ENSG00000188672 RHCE
ENST00000399763 0.998249004033549 0.827199695278584 -0.0117000069425721 ENSG00000204178 TMEM57
ENST00000399766 0.998249004033549 0.827199695278584 -0.0117000069425721 ENSG00000204178 TMEM57
ENST00000374343 0.998249004033549 0.827265124379318 -0.0116964352732434 ENSG00000204178 TMEM57
ENST00000470035 0.997551728848132 0.0427342043919399 -0.208805887581404 ENSG00000204178 TMEM57
ENST00000374338 0.998249004033549 0.812949372455816 -0.0138633191594082 ENSG00000157978 LDLRAP1
ENST00000485476 0.997551728848132 0.626188667832356 -0.04648957873489 ENSG00000157978 LDLRAP1
ENST00000488127 0.998249004033549 0.881450372105536 -0.00969705310181163 ENSG00000157978 LDLRAP1
ENST00000462394 0.997551728848132 0.0629137334172684 -0.231206837647467 ENSG00000157978 LDLRAP1
ENST00000484476 0.998249004033549 0.898539566314108 0.0148480031269709 ENSG00000157978 LDLRAP1
ENST00000474283 0.997551728848132 0.301973111323932 0.10166337334251 ENSG00000157978 LDLRAP1
ENST00000470950 0.997551728848132 0.270542186142871 0.115097825274478 ENSG00000157978 LDLRAP1
ENST00000412797 0.997551728848132 0.0712969058995 -0.325372933729507 ENSG00000225643 RP11-70P17.1
ENST00000374332 0.990308270054049 0.00505973859646321 -0.235637910283017 ENSG00000117643 MAN1C1
ENST00000263979 0.986668292131635 0.00493764491264626 -0.246180482449202 ENSG00000117643 MAN1C1
ENST00000436991 0.997551728848132 0.0876331068233615 -0.345273167862654 ENSG00000233478 RP1-187B23.1
ENST00000473891 0.997551728848132 0.181400652021242 -0.17684403127961 ENSG00000117643 MAN1C1
ENST00000374329 0.997551728848132 0.101253211458837 -0.168699614489194 ENSG00000117643 MAN1C1
ENST00000496532 0.997551728848132 0.0771403077176527 -0.272778663195702 ENSG00000117643 MAN1C1
ENST00000475314 0.997551728848132 0.364268108169118 -0.149456721097115 ENSG00000117643 MAN1C1
ENST00000487493 0.997551728848132 0.511314584059654 0.115228556700839 ENSG00000117643 MAN1C1
ENST00000354177 0.997551728848132 0.0927775399515147 -0.066567479887652 ENSG00000162430 SEPN1
ENST00000361547 0.997551728848132 0.0927775399515147 -0.066567479887652 ENSG00000162430 SEPN1
ENST00000374315 0.997551728848132 0.0927775399515147 -0.066567479887652 ENSG00000162430 SEPN1
ENST00000559265 0.997551728848132 0.149649205739596 -0.0573744198782303 ENSG00000255054 RP1-317E23.6
ENST00000494537 0.997551728848132 0.0989726346234213 -0.0957541695356489 ENSG00000162430 SEPN1
ENST00000527604 0.997551728848132 0.210060366707397 -0.0494581230436026 ENSG00000255054 RP1-317E23.6
ENST00000442055 0.997551728848132 0.605466888148469 -0.0272052312686437 ENSG00000228172 RP1-317E23.3
ENST00000453649 0.997551728848132 0.605510049180058 -0.0271993820066648 ENSG00000228172 RP1-317E23.3
ENST00000424294 0.998249004033549 0.794147095159069 -0.0167859430340806 ENSG00000117640 MTFR1L
ENST00000536896 0.997551728848132 0.592719388603466 0.0842192906206012 ENSG00000223474 AL020996.1
ENST00000374303 0.998249004033549 0.83591255419189 -0.0115340301880327 ENSG00000117640 MTFR1L
ENST00000533762 0.998249004033549 0.794945639235717 -0.0172324397015496 ENSG00000117640 MTFR1L
ENST00000529116 0.997583668065289 0.755089765454058 -0.0207006113559318 ENSG00000117640 MTFR1L
ENST00000474295 0.998249004033549 0.835926402057628 -0.0115346328894533 ENSG00000117640 MTFR1L
ENST00000488327 0.997551728848132 0.732915123809855 -0.022383727053237 ENSG00000117640 MTFR1L
ENST00000472643 0.998249004033549 0.830177616965645 -0.0126019470506999 ENSG00000117640 MTFR1L
ENST00000494293 0.998249004033549 0.913453079358904 -0.00777860860644229 ENSG00000117640 MTFR1L
ENST00000469815 0.998249004033549 0.94680847431573 0.00376347563608556 ENSG00000117640 MTFR1L
ENST00000526894 0.998249004033549 0.830293482416673 -0.0125984474155824 ENSG00000117640 MTFR1L
ENST00000478284 0.997551728848132 0.683787042623306 -0.0254223566865474 ENSG00000117640 MTFR1L
ENST00000524618 1 0.996683820325007 0.000235701514139018 ENSG00000117640 MTFR1L
ENST00000374307 0.998249004033549 0.835901572998447 -0.0115355699531766 ENSG00000117640 MTFR1L
ENST00000528624 0.998249004033549 0.898361655975952 -0.00899191031286837 ENSG00000117640 MTFR1L
ENST00000525713 0.998249004033549 0.849654224426575 -0.0128056046349716 ENSG00000117640 MTFR1L
ENST00000374301 0.998249004033549 0.876688441713741 -0.00872856691333338 ENSG00000117640 MTFR1L
ENST00000464008 0.997551728848132 0.601307723770473 -0.0325579960957339 ENSG00000117640 MTFR1L
ENST00000526158 0.998249004033549 0.836072811782473 -0.0132694888759736 ENSG00000117640 MTFR1L
ENST00000530599 0.997551728848132 0.696621575041681 -0.0261011885944207 ENSG00000117640 MTFR1L
ENST00000374300 0.998249004033549 0.822941365558863 -0.0126880346308504 ENSG00000117640 MTFR1L
ENST00000466284 0.998249004033549 0.847973854939527 -0.0111738365019584 ENSG00000117640 MTFR1L
ENST00000531361 0.998249004033549 0.953738741416969 -0.00360037170423552 ENSG00000117640 MTFR1L
ENST00000497956 0.998249004033549 0.791491326783378 -0.018947576311159 ENSG00000117640 MTFR1L
ENST00000606617 0.997551728848132 0.678224684132985 0.0454092415428286 ENSG00000272478 RP1-317E23.7
ENST00000538789 0.998249004033549 0.878178999527784 0.0114189244555247 ENSG00000127423 AUNIP
ENST00000481602 0.998249004033549 0.945401848250475 0.00999570790003099 ENSG00000127423 AUNIP
ENST00000374298 0.997551728848132 0.715519686148887 0.045218867735879 ENSG00000127423 AUNIP
ENST00000455431 0.998249004033549 0.797313621122962 -0.0264160876055769 ENSG00000236528 RP1-125I3.2
ENST00000374296 0.998249004033549 0.80341540355143 -0.0214986722008266 ENSG00000182749 PAQR7
ENST00000513116 0.997551728848132 0.596279113330514 -0.0967550491768379 ENSG00000117632 STMN1
ENST00000426559 0.997551728848132 0.301501342975752 0.047550850085825 ENSG00000117632 STMN1
ENST00000455785 0.997551728848132 0.291025616862864 0.0485626544778139 ENSG00000117632 STMN1
ENST00000399728 0.997551728848132 0.288935272612212 0.0487653225936268 ENSG00000117632 STMN1
ENST00000465604 0.997551728848132 0.260888167177234 0.0519166255322274 ENSG00000117632 STMN1
ENST00000357865 0.997551728848132 0.266073561598111 0.0513188808777663 ENSG00000117632 STMN1
ENST00000374291 0.997551728848132 0.232829347961195 0.0547274855712497 ENSG00000117632 STMN1
ENST00000485226 0.997551728848132 0.180438762156658 0.056999017817562 ENSG00000117632 STMN1
ENST00000446334 0.997551728848132 0.0635755274155965 0.0811657612996823 ENSG00000117632 STMN1
ENST00000580971 0.997551728848132 0.323905643193066 0.0563706235109107 ENSG00000264021 MIR3917
ENST00000374282 0.998249004033549 0.82134162200072 0.0171381854265195 ENSG00000158006 PAFAH2
ENST00000374284 0.997551728848132 0.622838166910416 0.0389051683487517 ENSG00000158006 PAFAH2
ENST00000493892 0.997551728848132 0.464116011974448 0.0796385214165188 ENSG00000158006 PAFAH2
ENST00000464540 0.997551728848132 0.444468244338119 0.0831211975924406 ENSG00000158006 PAFAH2
ENST00000476611 0.998249004033549 0.781248133139997 0.0447014088098365 ENSG00000158006 PAFAH2
ENST00000439092 0.997551728848132 0.446940055907577 0.089698165458192 ENSG00000158006 PAFAH2
ENST00000441420 0.997551728848132 0.517810143442798 0.0768046939492611 ENSG00000158006 PAFAH2
ENST00000481377 0.997551728848132 0.274665117394758 -0.147644832183222 ENSG00000158008 EXTL1
ENST00000374280 0.997551728848132 0.259948398672925 -0.139070826084384 ENSG00000158008 EXTL1
ENST00000484339 0.998249004033549 0.920092007796387 0.018063576994501 ENSG00000158008 EXTL1
ENST00000470037 0.998249004033549 0.898318759408766 -0.0262043482109678 ENSG00000158008 EXTL1
ENST00000374278 0.997551728848132 0.08655634142297 -0.231163745000265 ENSG00000158014 SLC30A2
ENST00000374276 0.997551728848132 0.0564485811698363 -0.236003526460211 ENSG00000158014 SLC30A2
ENST00000374272 0.997551728848132 0.135288351325521 0.106935739467917 ENSG00000158022 TRIM63
ENST00000483052 0.997551728848132 0.0728157530336502 0.138340863759044 ENSG00000158022 TRIM63
ENST00000444713 0.998249004033549 0.829622333051594 0.0289242530115046 ENSG00000175087 PDIK1L
ENST00000374271 0.997551728848132 0.745308766885217 0.0325680881926504 ENSG00000175087 PDIK1L
ENST00000374269 0.997745403374713 0.759374257539912 -0.0338870305805738 ENSG00000175087 PDIK1L
ENST00000374266 0.998249004033549 0.771035068369083 0.0364049896492657 ENSG00000142684 ZNF593
ENST00000270812 0.998249004033549 0.771035068369083 0.0364049896492657 ENSG00000142684 ZNF593
ENST00000407889 0.997551728848132 0.679170114060404 0.0516393401986045 ENSG00000236782 RP11-96L14.7
ENST00000414762 0.997551728848132 0.738236506202396 0.0426946458556692 ENSG00000236782 RP11-96L14.7
ENST00000433939 0.997551728848132 0.743552739895511 0.0412984771236782 ENSG00000236782 RP11-96L14.7
ENST00000444682 0.997551728848132 0.575265438903959 0.0717291343721418 ENSG00000236782 RP11-96L14.7
ENST00000448923 0.998249004033549 0.89689501750618 -0.0187088959603056 ENSG00000236782 RP11-96L14.7
ENST00000361530 0.998249004033549 0.935943430910571 -0.014859584168166 ENSG00000142675 CNKSR1
ENST00000481077 0.998249004033549 0.787172902832963 -0.0370282859745527 ENSG00000142675 CNKSR1
ENST00000480348 0.998249004033549 0.822071550535958 0.0310928285652449 ENSG00000142675 CNKSR1
ENST00000465415 0.997551728848132 0.511892359027537 0.074418790427181 ENSG00000142675 CNKSR1
ENST00000374253 0.998249004033549 0.934765439656069 -0.0151316738758154 ENSG00000142675 CNKSR1
ENST00000525687 0.997551728848132 0.514558991402425 -0.0966414507601147 ENSG00000142675 CNKSR1
ENST00000482227 0.998249004033549 0.934765439656069 -0.0151316738758154 ENSG00000142675 CNKSR1
ENST00000531191 0.997551728848132 0.521870447032624 -0.113892245137142 ENSG00000142675 CNKSR1
ENST00000531150 0.997551728848132 0.691357577606362 -0.034473220897457 ENSG00000142675 CNKSR1
ENST00000528001 0.997551728848132 0.440653720625853 -0.0730041815559408 ENSG00000142675 CNKSR1
ENST00000528281 0.997551728848132 0.575772024237289 -0.0911620753206928 ENSG00000142675 CNKSR1
ENST00000480617 0.997551728848132 0.697802289595151 0.0394357821468427 ENSG00000142675 CNKSR1
ENST00000484874 0.998249004033549 0.956259290159889 -0.00604332513614453 ENSG00000142675 CNKSR1
ENST00000428812 0.997551728848132 0.292321698247823 0.200731230143192 ENSG00000236155 RP11-231P20.2
ENST00000451482 0.997551728848132 0.310599683580253 0.201316087282257 ENSG00000236155 RP11-231P20.2
ENST00000451429 0.998249004033549 0.962454030848911 0.00324173194060941 ENSG00000130695 CEP85
ENST00000476272 0.998413878387803 0.974268504507996 -0.0021919615115014 ENSG00000130695 CEP85
ENST00000252992 0.998413878387803 0.974268504507996 -0.0021919615115014 ENSG00000130695 CEP85
ENST00000480446 0.997551728848132 0.15065201166048 -0.277868214498463 ENSG00000130695 CEP85
ENST00000453146 0.998249004033549 0.799872759379838 -0.0202751771647177 ENSG00000130695 CEP85
ENST00000603670 0.997551728848132 0.337126304574029 -0.162366805979743 ENSG00000270733 RP11-231P20.5
ENST00000469609 0.997551728848132 0.260851658524391 -0.0986890619335954 ENSG00000130695 CEP85
ENST00000468163 0.997551728848132 0.0122049167241225 -0.355301604753368 ENSG00000130695 CEP85
ENST00000491670 0.997551728848132 0.440768949606201 -0.0912617156223967 ENSG00000130695 CEP85
ENST00000270792 0.997551728848132 0.435404016349497 0.0509809216530094 ENSG00000142669 SH3BGRL3
ENST00000319041 0.997551728848132 0.471496951325594 0.0475246752944184 ENSG00000142669 SH3BGRL3
ENST00000314675 0.997551728848132 0.166706524367926 0.0831454897541006 ENSG00000158062 UBXN11
ENST00000472155 0.997551728848132 0.275069239556866 0.0923351550706523 ENSG00000158062 UBXN11
ENST00000374223 0.997551728848132 0.275069239556866 0.0923351550706523 ENSG00000158062 UBXN11
ENST00000475591 0.997551728848132 0.275069239556866 0.0923351550706523 ENSG00000158062 UBXN11
ENST00000357089 0.997551728848132 0.275069239556866 0.0923351550706523 ENSG00000158062 UBXN11
ENST00000494942 0.997551728848132 0.275069239556866 0.0923351550706523 ENSG00000158062 UBXN11
ENST00000374221 0.997551728848132 0.275069239556866 0.0923351550706523 ENSG00000158062 UBXN11
ENST00000374217 0.997551728848132 0.275117604326983 0.0923442250245973 ENSG00000158062 UBXN11
ENST00000374222 0.997551728848132 0.275117604326983 0.0923442250245973 ENSG00000158062 UBXN11
ENST00000496466 0.997551728848132 0.425321118800821 0.0712710383372556 ENSG00000158062 UBXN11
ENST00000535108 0.997551728848132 0.264412917495804 0.115217417428502 ENSG00000158062 UBXN11
ENST00000436301 0.997551728848132 0.26177192490273 0.119702274471049 ENSG00000158062 UBXN11
ENST00000374215 0.997551728848132 0.264631344085831 0.121136066498825 ENSG00000158062 UBXN11
ENST00000452980 0.997551728848132 0.444320944842549 0.0851824046259515 ENSG00000158062 UBXN11
ENST00000442942 0.997551728848132 0.52460118933779 0.0720718697774468 ENSG00000158062 UBXN11
ENST00000450041 0.997551728848132 0.341446358412233 0.112924386018734 ENSG00000158062 UBXN11
ENST00000423664 0.997551728848132 0.341950654051338 0.112973381033137 ENSG00000158062 UBXN11
ENST00000421827 0.997551728848132 0.55288486682969 0.0760198997612529 ENSG00000158062 UBXN11
ENST00000308182 0.997551728848132 0.400952865345523 -0.077132380079607 ENSG00000176092 AIM1L
ENST00000527815 0.997551728848132 0.400952865345523 -0.077132380079607 ENSG00000176092 AIM1L
ENST00000434391 0.997551728848132 0.585478532015717 -0.0278723667666891 ENSG00000117682 DHDDS
ENST00000427245 0.997849955755413 0.764758574768848 -0.0200231946150265 ENSG00000117682 DHDDS
ENST00000527611 0.998249004033549 0.834531081083377 -0.0179411756882406 ENSG00000117682 DHDDS
ENST00000374186 0.998249004033549 0.782587148783576 -0.0200677401059071 ENSG00000117682 DHDDS
ENST00000525682 0.998249004033549 0.823494892039325 -0.0124281202051291 ENSG00000117682 DHDDS
ENST00000236342 0.998249004033549 0.804229083865119 -0.0137326171640409 ENSG00000117682 DHDDS
ENST00000526219 0.997551728848132 0.686759638442724 -0.0223951528919925 ENSG00000117682 DHDDS
ENST00000374185 0.998107122838861 0.76896257808519 -0.0197111769738527 ENSG00000117682 DHDDS
ENST00000487944 0.997551728848132 0.563997301498823 -0.046400709721345 ENSG00000117682 DHDDS
ENST00000360009 0.997551728848132 0.585622025690738 -0.0278700131334237 ENSG00000117682 DHDDS
ENST00000533087 0.997551728848132 0.673636993433298 -0.028264327350131 ENSG00000117682 DHDDS
ENST00000531312 0.998249004033549 0.902170493022393 -0.00831467253018116 ENSG00000117682 DHDDS
ENST00000525165 0.998249004033549 0.955233037090327 -0.00381806752225972 ENSG00000117682 DHDDS
ENST00000525546 0.998249004033549 0.934988687216456 -0.0059288921829431 ENSG00000117682 DHDDS
ENST00000528557 0.998249004033549 0.781986345241258 -0.0200766603199993 ENSG00000117682 DHDDS
ENST00000525326 0.998249004033549 0.884096333496664 -0.0107813754692221 ENSG00000117682 DHDDS
ENST00000526278 0.997583668065289 0.755274274066922 -0.0209662393056644 ENSG00000117682 DHDDS
ENST00000436153 0.997551728848132 0.687904408001375 -0.0270059050086451 ENSG00000117682 DHDDS
ENST00000529688 0.998249004033549 0.902412903872483 -0.00829862727675256 ENSG00000117682 DHDDS
ENST00000530781 0.997551728848132 0.387626105785855 -0.0716745664370806 ENSG00000117682 DHDDS
ENST00000531955 0.998249004033549 0.859827585108937 -0.0139094535701027 ENSG00000117682 DHDDS
ENST00000525410 0.998249004033549 0.952709440722607 -0.00437520384583616 ENSG00000117682 DHDDS
ENST00000430232 0.998249004033549 0.899423612032832 -0.00823635310080068 ENSG00000117682 DHDDS
ENST00000431933 0.997551728848132 0.549597564429039 -0.0369534760344001 ENSG00000117682 DHDDS
ENST00000416052 0.997551728848132 0.347083544122448 -0.0787174948267375 ENSG00000117682 DHDDS
ENST00000446498 0.999322534359713 0.986346458983515 0.00325911283484443 ENSG00000223583 RP3-476K8.4
ENST00000423060 0.997551728848132 0.120307998873696 -0.269076399804737 ENSG00000225891 RP3-476K8.3
ENST00000468388 0.997551728848132 0.628771607563441 -0.0246829651767566 ENSG00000198830 HMGN2
ENST00000479815 0.998249004033549 0.89504289255743 -0.00668328049449266 ENSG00000198830 HMGN2
ENST00000460563 0.998249004033549 0.788213236265878 0.0131177662511952 ENSG00000198830 HMGN2
ENST00000464888 0.998249004033549 0.773739951080762 -0.014185195890066 ENSG00000198830 HMGN2
ENST00000463817 0.998249004033549 0.865304088265697 0.00815362912569403 ENSG00000198830 HMGN2
ENST00000467700 0.998249004033549 0.86736049149482 0.00794226082344286 ENSG00000198830 HMGN2
ENST00000361427 0.998249004033549 0.824665227991123 0.0105793530579951 ENSG00000198830 HMGN2
ENST00000466194 0.999233337329606 0.985604992016809 0.000925841955296203 ENSG00000198830 HMGN2
ENST00000493418 0.998249004033549 0.926127760178629 -0.00494633844364922 ENSG00000198830 HMGN2
ENST00000525525 0.997551728848132 0.563345377768314 0.0800080202271478 ENSG00000117676 RPS6KA1
ENST00000526040 0.997551728848132 0.546690801214255 0.0680603189061686 ENSG00000117676 RPS6KA1
ENST00000374168 0.998249004033549 0.815318645577591 0.0182506243416322 ENSG00000117676 RPS6KA1
ENST00000524436 0.997551728848132 0.614202888290725 0.0624124913866371 ENSG00000117676 RPS6KA1
ENST00000374166 0.998249004033549 0.815318645577591 0.0182506243416322 ENSG00000117676 RPS6KA1
ENST00000526792 0.997551728848132 0.597850958668762 -0.0420794207656706 ENSG00000117676 RPS6KA1
ENST00000529454 0.997551728848132 0.519565998830666 -0.0744945402886449 ENSG00000117676 RPS6KA1
ENST00000374162 0.997551728848132 0.610857631515481 -0.0405631583672179 ENSG00000117676 RPS6KA1
ENST00000530003 0.998249004033549 0.802521071001751 -0.0208226935568455 ENSG00000117676 RPS6KA1
ENST00000366866 0.997551728848132 0.668131338070989 -0.0560331042936965 ENSG00000117676 RPS6KA1
ENST00000531113 0.997551728848132 0.711659363244263 -0.033344568494684 ENSG00000117676 RPS6KA1
ENST00000374163 0.998249004033549 0.913906153638605 -0.00905713345506221 ENSG00000117676 RPS6KA1
ENST00000530607 0.998249004033549 0.845587640435109 -0.0300494278210021 ENSG00000117676 RPS6KA1
ENST00000531382 0.998249004033549 0.784943180570441 -0.023664138277754 ENSG00000117676 RPS6KA1
ENST00000525582 0.997551728848132 0.278747749692945 -0.196655047894707 ENSG00000117676 RPS6KA1
ENST00000527264 0.998249004033549 0.865495566390313 0.0226143087228958 ENSG00000117676 RPS6KA1
ENST00000474934 0.998249004033549 0.799646558967017 0.0404475912337192 ENSG00000117676 RPS6KA1
ENST00000488985 0.997551728848132 0.390612344946322 0.153308249765294 ENSG00000117676 RPS6KA1
ENST00000403732 0.997551728848132 0.64095469473005 -0.0548547488815595 ENSG00000117676 RPS6KA1
ENST00000530305 0.997551728848132 0.723638943618867 -0.0569870012501115 ENSG00000117676 RPS6KA1
ENST00000438977 0.997551728848132 0.746301676523354 -0.0472500377931 ENSG00000117676 RPS6KA1
ENST00000569378 0.997551728848132 0.259905963408422 0.209785270743538 ENSG00000260063 RP5-968P14.2
ENST00000324856 0.997551728848132 0.350932544481893 -0.0404419959224055 ENSG00000117713 ARID1A
ENST00000457599 0.997551728848132 0.250379561593056 -0.051447393728308 ENSG00000117713 ARID1A
ENST00000524572 0.998249004033549 0.915009162862626 -0.0138256771240718 ENSG00000117713 ARID1A
ENST00000374152 0.997551728848132 0.102511954489994 -0.0804781848803515 ENSG00000117713 ARID1A
ENST00000578818 0.998249004033549 0.901181231233723 -0.0182532271933526 ENSG00000266138 RN7SL501P
ENST00000430291 0.997551728848132 0.308939008199908 -0.104256131809347 ENSG00000117713 ARID1A
ENST00000430799 0.997551728848132 0.0665174404162173 -0.121766572789551 ENSG00000117713 ARID1A
ENST00000466382 0.997551728848132 0.0846223288328621 -0.1179492939932 ENSG00000117713 ARID1A
ENST00000540690 0.997551728848132 0.0836575101682592 -0.118051968766875 ENSG00000117713 ARID1A
ENST00000532781 0.997551728848132 0.0872757018043547 -0.120571337748847 ENSG00000117713 ARID1A
ENST00000430292 0.997551728848132 0.389196791334651 0.0980590845826473 ENSG00000060642 PIGV
ENST00000472757 0.997551728848132 0.52856368090744 0.0560067061436888 ENSG00000060642 PIGV
ENST00000078527 0.997551728848132 0.497793804922623 0.0589979695791014 ENSG00000060642 PIGV
ENST00000431541 0.997551728848132 0.522664715544412 0.0712816895341765 ENSG00000060642 PIGV
ENST00000449950 0.997551728848132 0.55563812733405 0.0524861630944231 ENSG00000060642 PIGV
ENST00000374145 0.997551728848132 0.555117790141081 0.0526716554329848 ENSG00000060642 PIGV
ENST00000455364 0.997551728848132 0.314897614014548 0.117443434250653 ENSG00000060642 PIGV
ENST00000374142 0.998305556692993 0.966557146952127 0.00292569246269541 ENSG00000204160 ZDHHC18
ENST00000374141 0.997551728848132 0.522373100896682 -0.0651634244904144 ENSG00000204160 ZDHHC18
ENST00000534643 0.997551728848132 0.552645780044717 -0.0683746428810223 ENSG00000204160 ZDHHC18
ENST00000488397 0.997551728848132 0.63983245723147 0.0369178929995128 ENSG00000204160 ZDHHC18
ENST00000478902 0.997551728848132 0.562145931714824 -0.0934126750694753 ENSG00000204160 ZDHHC18
ENST00000374135 0.998249004033549 0.946003615073686 0.00420530129975747 ENSG00000142751 GPN2
ENST00000448791 0.998249004033549 0.852226153960477 -0.0196699481779569 ENSG00000226698 RP1-50O24.6
ENST00000374133 0.998249004033549 0.85871529972023 0.0162005446997202 ENSG00000142751 GPN2
ENST00000477418 1 0.997861712704835 0.000243363604696265 ENSG00000142751 GPN2
ENST00000431781 0.997551728848132 0.442969406620403 0.0807522107042109 ENSG00000142751 GPN2
ENST00000461282 0.997551728848132 0.266108021579322 0.181182521154561 ENSG00000142751 GPN2
ENST00000445019 0.997551728848132 0.615981526302008 -0.0606153345399005 ENSG00000198746 GPATCH3
ENST00000361720 0.997551728848132 0.589132747259192 0.0468459429848075 ENSG00000198746 GPATCH3
ENST00000450844 0.997551728848132 0.402686481027363 -0.118998644837066 ENSG00000198746 GPATCH3
ENST00000435827 0.997551728848132 0.310325656767471 0.0463847484621193 ENSG00000090273 NUDC
ENST00000321265 0.998249004033549 0.830280032714221 0.00883389777456948 ENSG00000090273 NUDC
ENST00000452707 0.997551728848132 0.623226964520548 0.0238212999075899 ENSG00000090273 NUDC
ENST00000484772 0.997551728848132 0.428679561049974 -0.0513157552148637 ENSG00000090273 NUDC
ENST00000320567 0.997551728848132 0.673447059708792 -0.0458438635296215 ENSG00000175707 C1orf172
ENST00000522111 0.997551728848132 0.721910138762112 -0.0326840388680359 ENSG00000253368 TRNP1
ENST00000531285 0.997551728848132 0.55306303886301 -0.0623466187463856 ENSG00000253368 TRNP1
ENST00000289166 0.998249004033549 0.777362985939918 -0.0569342868811143 ENSG00000158246 FAM46B
ENST00000374089 0.997551728848132 0.446421238150474 -0.0674755017835512 ENSG00000090020 SLC9A1
ENST00000263980 0.997551728848132 0.456061025056553 -0.0482833190782637 ENSG00000090020 SLC9A1
ENST00000490329 0.997551728848132 0.294991494560384 -0.144323533822688 ENSG00000090020 SLC9A1
ENST00000545949 0.997551728848132 0.616785296453852 -0.0361101169271524 ENSG00000090020 SLC9A1
ENST00000447808 0.997551728848132 0.577206011565807 -0.0670933440073845 ENSG00000090020 SLC9A1
ENST00000374086 0.997551728848132 0.669372250262504 -0.0348191845223808 ENSG00000090020 SLC9A1
ENST00000374084 0.998249004033549 0.942766280508606 0.00610369489178867 ENSG00000090020 SLC9A1
ENST00000446783 0.997551728848132 0.205885975585794 0.205718037152143 ENSG00000214973 CHCHD3P3
ENST00000449818 0.998249004033549 0.815651887764334 0.044314130987777 ENSG00000225159 NPM1P39
ENST00000319394 0.997551728848132 0.128927862655895 -0.0721586487792959 ENSG00000142784 WDTC1
ENST00000361771 0.997551728848132 0.133258168595412 -0.0711744340099577 ENSG00000142784 WDTC1
ENST00000516289 0.997551728848132 0.313400789408377 0.125034822598521 ENSG00000252098 Y_RNA
ENST00000447062 0.997551728848132 0.240498410122929 -0.0632090949853191 ENSG00000142784 WDTC1
ENST00000491239 0.997551728848132 0.396838007346809 -0.0493483434189559 ENSG00000142784 WDTC1
ENST00000472249 0.997551728848132 0.490153791308642 0.0608738197342451 ENSG00000142784 WDTC1
ENST00000428741 0.998249004033549 0.960906943761487 -0.0072871939462165 ENSG00000243659 RP11-4K3__A.3
ENST00000374076 0.998249004033549 0.96343854313699 0.00299831202787797 ENSG00000186501 TMEM222
ENST00000464720 0.998249004033549 0.96343854313699 0.00299831202787797 ENSG00000186501 TMEM222
ENST00000608611 0.998249004033549 0.96343854313699 0.00299831202787797 ENSG00000186501 TMEM222
ENST00000466759 0.997551728848132 0.693388824260624 0.036069477032032 ENSG00000186501 TMEM222
ENST00000486082 0.997551728848132 0.703697721157726 0.0271391777513747 ENSG00000186501 TMEM222
ENST00000464813 0.997551728848132 0.506619290815655 0.0552912451552475 ENSG00000186501 TMEM222
ENST00000478104 0.998249004033549 0.927761193220439 -0.0061431544092061 ENSG00000186501 TMEM222
ENST00000498220 0.997551728848132 0.646476320831733 0.0347406017258866 ENSG00000186501 TMEM222
ENST00000384161 0.998249004033549 0.905985363741882 -0.0191678985979901 ENSG00000206888 RNU6-48P
ENST00000486001 0.978867512544485 0.00483045952454365 -0.555050561779003 ENSG00000241547 RP11-4K3__A.5
ENST00000471456 0.998249004033549 0.821239278544118 0.0196108702034245 ENSG00000186501 TMEM222
ENST00000470223 0.998249004033549 0.937033223821454 0.00709296743851769 ENSG00000186501 TMEM222
ENST00000318074 0.997551728848132 0.300165589650686 0.208322735396092 ENSG00000142765 SYTL1
ENST00000483926 0.997551728848132 0.300165589650686 0.208322735396092 ENSG00000142765 SYTL1
ENST00000473280 0.997551728848132 0.317183835812352 0.143325684641493 ENSG00000142765 SYTL1
ENST00000543823 0.997551728848132 0.338974169872012 0.192936532788804 ENSG00000142765 SYTL1
ENST00000490170 0.997551728848132 0.508032608502815 0.134610842667747 ENSG00000142765 SYTL1
ENST00000496001 0.997551728848132 0.741561773911584 -0.0633705313338469 ENSG00000142765 SYTL1
ENST00000485269 0.997551728848132 0.744595536593065 -0.06254627004281 ENSG00000142765 SYTL1
ENST00000475199 0.997551728848132 0.355033317476488 0.186784852979691 ENSG00000142765 SYTL1
ENST00000486046 0.997551728848132 0.0250681221339325 0.323686110956806 ENSG00000142733 MAP3K6
ENST00000472410 0.997551728848132 0.181236574228021 0.092831419894179 ENSG00000142733 MAP3K6
ENST00000374040 0.997551728848132 0.0746066368778401 0.111180598888266 ENSG00000142733 MAP3K6
ENST00000493901 0.997551728848132 0.0725751667398966 0.111956088595031 ENSG00000142733 MAP3K6
ENST00000470890 0.997551728848132 0.0910314690084993 0.196617182563256 ENSG00000142733 MAP3K6
ENST00000357582 0.997551728848132 0.0739212517055262 0.111587969561388 ENSG00000142733 MAP3K6
ENST00000476509 0.997551728848132 0.240738258626896 0.149860318714269 ENSG00000142733 MAP3K6
ENST00000495230 0.997551728848132 0.0860852327971952 0.280856870030314 ENSG00000142733 MAP3K6
ENST00000270879 0.997551728848132 0.50842627569409 0.0938407894060041 ENSG00000142748 FCN3
ENST00000354982 0.997551728848132 0.50842627569409 0.0938407894060041 ENSG00000142748 FCN3
ENST00000374027 0.997551728848132 0.349076392229046 -0.0952099104863358 ENSG00000174950 CD164L2
ENST00000374030 0.997551728848132 0.349076392229046 -0.0952099104863358 ENSG00000174950 CD164L2
ENST00000374024 0.997551728848132 0.167304423440095 -0.198373119768388 ENSG00000181773 GPR3
ENST00000430629 0.998249004033549 0.918525369014398 0.0032906812956505 ENSG00000158195 WASF2
ENST00000536657 0.998249004033549 0.866838789245744 -0.00712126508248631 ENSG00000158195 WASF2
ENST00000492975 0.997551728848132 0.19691642655394 0.263937482374355 ENSG00000241169 RP4-752I6.1
ENST00000443579 0.997551728848132 0.589958914920631 -0.0914431536607679 ENSG00000237429 RP1-159A19.4
ENST00000247087 0.998249004033549 0.872728530056499 0.0099959785074986 ENSG00000126705 AHDC1
ENST00000374011 0.998249004033549 0.881343634440681 0.00937669482570208 ENSG00000126705 AHDC1
ENST00000487743 0.997551728848132 0.662617406427989 -0.0866796277559594 ENSG00000126705 AHDC1
ENST00000490295 0.998249004033549 0.947861930043563 0.0055005215519157 ENSG00000126705 AHDC1
ENST00000480033 0.997551728848132 0.568299288153175 0.0460851836004629 ENSG00000126705 AHDC1
ENST00000433132 0.997551728848132 0.620286490115365 -0.079826412569198 ENSG00000235912 RP1-159A19.3
ENST00000361157 0.997551728848132 0.32161174849365 -0.181392931339897 ENSG00000126709 IFI6
ENST00000339145 0.997551728848132 0.321973209840528 -0.18131197579964 ENSG00000126709 IFI6
ENST00000362020 0.997551728848132 0.321609193937899 -0.181394291329428 ENSG00000126709 IFI6
ENST00000430683 0.997551728848132 0.134927254929813 -0.260829488553512 ENSG00000225886 RP11-288L9.4
ENST00000373954 0.997551728848132 0.751402403694607 -0.0270494171072043 ENSG00000009780 FAM76A
ENST00000419687 0.998249004033549 0.848539880308625 -0.0170659808625646 ENSG00000009780 FAM76A
ENST00000373949 0.998249004033549 0.936236534940803 -0.00693203000745587 ENSG00000009780 FAM76A
ENST00000530324 0.997551728848132 0.745405417157877 0.0314060570868619 ENSG00000009780 FAM76A
ENST00000234549 0.998249004033549 0.826399815091043 0.020892164440991 ENSG00000009780 FAM76A
ENST00000010299 0.998249004033549 0.826293239245155 0.0208951579889528 ENSG00000009780 FAM76A
ENST00000446554 0.997551728848132 0.177525874216573 0.214689725701055 ENSG00000231344 RP3-426I6.2
ENST00000425462 0.997583668065289 0.756350520969563 0.0520787068822279 ENSG00000230833 RPEP3
ENST00000446647 0.997551728848132 0.710843207544154 -0.0431049852993024 ENSG00000009780 FAM76A
ENST00000373943 0.998249004033549 0.794807778502412 -0.014185664232448 ENSG00000117758 STX12
ENST00000440806 0.997551728848132 0.449506190672878 -0.0529899029965815 ENSG00000117758 STX12
ENST00000468761 0.997849955755413 0.764491029860323 -0.02704560497795 ENSG00000117758 STX12
ENST00000602607 0.997551728848132 0.58517455381347 0.0943480839213344 ENSG00000269971 RP3-426I6.5
ENST00000481874 0.997551728848132 0.0240339085119248 -0.310951159316532 ENSG00000117758 STX12
ENST00000472285 0.997551728848132 0.293452552928889 -0.12662226635145 ENSG00000117758 STX12
ENST00000602843 0.997551728848132 0.169910791345383 -0.232520197439559 ENSG00000270031 RP3-426I6.6
ENST00000311772 0.998249004033549 0.918677743544185 -0.00575206985821504 ENSG00000117751 PPP1R8
ENST00000236412 0.998249004033549 0.918706293815351 -0.00573497762917513 ENSG00000117751 PPP1R8
ENST00000373931 0.998249004033549 0.918685837247592 -0.0057501209862129 ENSG00000117751 PPP1R8
ENST00000431586 0.997551728848132 0.660513276219078 0.0291398540394994 ENSG00000117751 PPP1R8
ENST00000517138 0.997551728848132 0.0223902947835762 0.352104959730098 ENSG00000252947 SCARNA1
ENST00000486634 0.997551728848132 0.503538613261798 -0.0475330227929014 ENSG00000117751 PPP1R8
ENST00000601459 0.997551728848132 0.487844430884521 -0.0761624631704741 ENSG00000268552 AL109927.1
ENST00000328928 0.998249004033549 0.95246800242124 0.0056670568480172 ENSG00000130775 THEMIS2
ENST00000373925 0.998249004033549 0.95246800242124 0.0056670568480172 ENSG00000130775 THEMIS2
ENST00000373927 0.998249004033549 0.965363792240178 0.0041305118119681 ENSG00000130775 THEMIS2
ENST00000427466 0.997551728848132 0.076197100633214 0.208014067368825 ENSG00000130775 THEMIS2
ENST00000442118 0.997551728848132 0.149984513008092 0.151538922512357 ENSG00000130775 THEMIS2
ENST00000467258 0.997551728848132 0.622424875548383 0.0471036210844154 ENSG00000130775 THEMIS2
ENST00000373921 0.998249004033549 0.952470249021098 0.00566694104431982 ENSG00000130775 THEMIS2
ENST00000466068 0.997551728848132 0.19809766160923 0.1362232618859 ENSG00000130775 THEMIS2
ENST00000482828 0.999233337329606 0.985688939356287 0.00198044466097615 ENSG00000130775 THEMIS2
ENST00000456990 0.997551728848132 0.27469296986318 -0.116781295524742 ENSG00000130775 THEMIS2
ENST00000492877 0.997551728848132 0.229793406787528 -0.167970969861475 ENSG00000130775 THEMIS2
ENST00000373912 0.997551728848132 0.190550067814951 0.0902668424762826 ENSG00000117748 RPA2
ENST00000419958 0.997551728848132 0.233963882663544 0.101590269712519 ENSG00000117748 RPA2
ENST00000373909 0.997551728848132 0.29723416788447 0.0715279934894778 ENSG00000117748 RPA2
ENST00000313433 0.997551728848132 0.372816412224783 0.0609347817426523 ENSG00000117748 RPA2
ENST00000444045 0.997551728848132 0.225143329031296 0.0984189935412089 ENSG00000117748 RPA2
ENST00000373894 0.997551728848132 0.705597715441806 -0.0521437763601396 ENSG00000130768 SMPDL3B
ENST00000548116 0.997551728848132 0.705597715441806 -0.0521437763601396 ENSG00000130768 SMPDL3B
ENST00000411604 0.998249004033549 0.952821990713434 -0.00746600529924186 ENSG00000130768 SMPDL3B
ENST00000373888 0.997551728848132 0.694989310119974 -0.0517914177588979 ENSG00000130768 SMPDL3B
ENST00000549094 0.997551728848132 0.705597715441806 -0.0521437763601396 ENSG00000130768 SMPDL3B
ENST00000448015 0.997551728848132 0.486770459147955 0.142608396040082 ENSG00000227050 RP11-460I13.2
ENST00000373884 0.997551728848132 0.363866707858543 0.0921798594798285 ENSG00000158156 XKR8
ENST00000481387 0.998413878387803 0.974639689223391 -0.00502778871776838 ENSG00000158156 XKR8
ENST00000373871 0.997551728848132 0.573202875187151 0.0311412651335701 ENSG00000158161 EYA3
ENST00000436342 0.997551728848132 0.573202875187151 0.0311412651335701 ENSG00000158161 EYA3
ENST00000373864 0.998249004033549 0.932507707344211 0.00566154391834068 ENSG00000158161 EYA3
ENST00000540618 0.998249004033549 0.819154612595844 0.0156989494719227 ENSG00000158161 EYA3
ENST00000545175 0.998249004033549 0.813290261879499 0.0161846406268083 ENSG00000158161 EYA3
ENST00000373863 0.997551728848132 0.623268886751816 0.0344208760665194 ENSG00000158161 EYA3
ENST00000495923 0.997551728848132 0.73195198268713 -0.0368280180985386 ENSG00000158161 EYA3
ENST00000471498 0.997551728848132 0.460263504882811 0.0542131473972259 ENSG00000158161 EYA3
ENST00000426041 0.997551728848132 0.167777981893425 -0.179557942026157 ENSG00000238231 RP11-460I13.6
ENST00000468665 0.998249004033549 0.952850964307099 0.00605553682520465 ENSG00000158161 EYA3
ENST00000476501 0.997551728848132 0.097040345550969 -0.299661968202877 ENSG00000240750 RN7SL559P
ENST00000543748 0.997551728848132 0.0187848797747478 0.297898121751426 ENSG00000228589 SPCS2P4
ENST00000436160 0.997551728848132 0.0268121450566764 0.275047048810608 ENSG00000228589 SPCS2P4
ENST00000373857 0.997551728848132 0.454740914815008 0.131137838963252 ENSG00000169403 PTAFR
ENST00000539896 0.998249004033549 0.830813685879155 0.0433871986639903 ENSG00000169403 PTAFR
ENST00000305392 0.998724750415763 0.978409829242829 -0.00544950479652886 ENSG00000169403 PTAFR
ENST00000603289 0.998249004033549 0.919852646892295 -0.00488877676456479 ENSG00000126698 DNAJC8
ENST00000321830 0.997551728848132 0.531467334444859 -0.124824889043214 ENSG00000215902 AL353354.1
ENST00000263697 0.997849955755413 0.762654113422728 -0.012254711059878 ENSG00000126698 DNAJC8
ENST00000596102 0.997849955755413 0.763525166007033 -0.0258653592421702 ENSG00000269804 AL353354.2
ENST00000489277 0.997849955755413 0.762654113422728 -0.012254711059878 ENSG00000126698 DNAJC8
ENST00000470967 0.997551728848132 0.572365006419818 0.0421130829788234 ENSG00000126698 DNAJC8
ENST00000482674 0.997551728848132 0.641546944711988 -0.0289661508680991 ENSG00000126698 DNAJC8
ENST00000488868 0.997551728848132 0.665116302133382 -0.0269410139783171 ENSG00000126698 DNAJC8
ENST00000497986 0.997551728848132 0.261782244969496 0.07793718438944 ENSG00000130770 ATPIF1
ENST00000335514 0.997551728848132 0.261782244969496 0.07793718438944 ENSG00000130770 ATPIF1
ENST00000468425 0.997551728848132 0.241898922130982 0.0777293784610257 ENSG00000130770 ATPIF1
ENST00000465645 0.997551728848132 0.261782244969496 0.07793718438944 ENSG00000130770 ATPIF1
ENST00000604716 0.997551728848132 0.429069318527017 -0.157346847578431 ENSG00000270605 RP5-1092A3.4
ENST00000253063 0.997551728848132 0.410965469283068 -0.0758048618085869 ENSG00000130766 SESN2
ENST00000479574 0.990308270054049 0.00520842871512384 -0.251078861195089 ENSG00000130772 MED18
ENST00000373842 0.997551728848132 0.0440466898068437 -0.161990164636029 ENSG00000130772 MED18
ENST00000398997 0.997551728848132 0.0440466898068437 -0.161990164636029 ENSG00000130772 MED18
ENST00000475655 0.997551728848132 0.12224402953643 -0.17884947740361 ENSG00000130772 MED18
ENST00000474683 0.997551728848132 0.0808001698504453 -0.189105896331631 ENSG00000130772 MED18
ENST00000373839 0.998249004033549 0.887843086810187 -0.00669128309483362 ENSG00000204138 PHACTR4
ENST00000463428 0.997551728848132 0.737107572616735 0.0251096870699117 ENSG00000204138 PHACTR4
ENST00000493669 0.998249004033549 0.900297838230001 -0.00717655450986977 ENSG00000204138 PHACTR4
ENST00000384052 0.997551728848132 0.199974705397506 0.208505984133636 ENSG00000206779 Y_RNA
ENST00000373836 0.997551728848132 0.549426609612592 -0.0268671945267946 ENSG00000204138 PHACTR4
ENST00000438601 0.997551728848132 0.411172074470765 0.162089156997061 ENSG00000229820 RP1-308E4.1
ENST00000408289 0.997551728848132 0.591240570319852 0.0759599663100972 ENSG00000221216 RNU6ATAC27P
ENST00000398958 0.998249004033549 0.81473558585144 -0.0107364946731315 ENSG00000180198 RCC1
ENST00000413987 0.998249004033549 0.778400640716081 -0.0168835648200927 ENSG00000242125 SNHG3
ENST00000427469 0.998249004033549 0.865932369010981 -0.00836401836885147 ENSG00000180198 RCC1
ENST00000447507 0.997551728848132 0.644380305103954 0.037451433657092 ENSG00000242125 SNHG3
ENST00000434290 0.998249004033549 0.883032202428268 -0.00724071248992602 ENSG00000180198 RCC1
ENST00000373833 0.998249004033549 0.820405765019959 -0.0104115978316814 ENSG00000180198 RCC1
ENST00000437681 0.997551728848132 0.665511028049946 0.0274491182513234 ENSG00000242125 SNHG3
ENST00000364938 0.998249004033549 0.84371743797519 0.0349931408875397 ENSG00000242125 SNHG3
ENST00000363217 0.998249004033549 0.914523082870753 0.0210176131593038 ENSG00000200087 SNORA73B
ENST00000419074 0.997551728848132 0.457848501772689 -0.0438641235708666 ENSG00000180198 RCC1
ENST00000459072 0.997551728848132 0.0614058011396385 -0.288347843348424 ENSG00000238821 snoU13
ENST00000373832 0.997551728848132 0.578571713686459 -0.0313563685227325 ENSG00000180198 RCC1
ENST00000373831 0.997551728848132 0.559153873595989 -0.0360773857288905 ENSG00000180198 RCC1
ENST00000411533 0.997551728848132 0.471131346736915 -0.0475663014127376 ENSG00000180198 RCC1
ENST00000486790 0.997551728848132 0.399705424310202 -0.0825844771372777 ENSG00000180198 RCC1
ENST00000430407 0.997551728848132 0.631566118094735 -0.03318496695385 ENSG00000180198 RCC1
ENST00000447051 0.997551728848132 0.736699151626325 -0.0689465029217775 ENSG00000231468 PRDX3P2
ENST00000429051 0.997849955755413 0.763400342917778 -0.0260725186674361 ENSG00000180198 RCC1
ENST00000478232 0.997551728848132 0.740336610266575 -0.0377551832167624 ENSG00000180198 RCC1
ENST00000373830 0.998249004033549 0.902636237389638 0.00838141472577331 ENSG00000180098 TRNAU1AP
ENST00000495995 0.997551728848132 0.683273949098823 0.038899362663585 ENSG00000180098 TRNAU1AP
ENST00000411406 0.997551728848132 0.637416819919077 0.0663756492947008 ENSG00000180098 TRNAU1AP
ENST00000480930 0.998249004033549 0.940458792504576 -0.00519833470512627 ENSG00000180098 TRNAU1AP
ENST00000491577 0.998249004033549 0.939607499881839 -0.00527940819147679 ENSG00000180098 TRNAU1AP
ENST00000464880 0.997551728848132 0.521134166196187 0.0746770424528246 ENSG00000180098 TRNAU1AP
ENST00000497790 0.997551728848132 0.515051146984386 0.0778386486336612 ENSG00000180098 TRNAU1AP
ENST00000495215 0.997551728848132 0.470380098051547 0.0632596440476493 ENSG00000180098 TRNAU1AP
ENST00000464093 0.997551728848132 0.612984444275909 0.0501651494813521 ENSG00000180098 TRNAU1AP
ENST00000484775 0.998249004033549 0.942087070022952 -0.00517733354736092 ENSG00000180098 TRNAU1AP
ENST00000464612 0.997551728848132 0.367448404253768 -0.0836981722038931 ENSG00000197989 SNHG12
ENST00000475441 0.997551728848132 0.351061092198405 -0.0854724912365005 ENSG00000197989 SNHG12
ENST00000531126 0.997551728848132 0.67291595898945 -0.0367631277801314 ENSG00000197989 SNHG12
ENST00000461448 0.997551728848132 0.67291595898945 -0.0367631277801314 ENSG00000197989 SNHG12
ENST00000470977 0.997551728848132 0.684317167090349 -0.0354182344131785 ENSG00000197989 SNHG12
ENST00000474814 0.997551728848132 0.684317167090349 -0.0354182344131785 ENSG00000197989 SNHG12
ENST00000481368 0.997551728848132 0.429759772840228 -0.0715990184742842 ENSG00000197989 SNHG12
ENST00000481220 0.997551728848132 0.672696890247402 -0.0367610395828255 ENSG00000197989 SNHG12
ENST00000488745 0.997551728848132 0.650021445878891 -0.0392536711817112 ENSG00000197989 SNHG12
ENST00000483436 0.997551728848132 0.672874078144544 -0.0367633785051309 ENSG00000197989 SNHG12
ENST00000408612 0.997551728848132 0.527507109506756 -0.129236074663734 ENSG00000221539 SNORD99
ENST00000384581 0.997551728848132 0.508650980887898 0.0875656396848778 ENSG00000197989 SNHG12
ENST00000464115 0.999588833142678 0.988378156763721 -0.00150937616446198 ENSG00000197989 SNHG12
ENST00000461832 0.999925510469859 0.993710210442825 0.00081715692359258 ENSG00000197989 SNHG12
ENST00000384584 0.997551728848132 0.411529916625786 -0.168297993715693 ENSG00000197989 SNHG12
ENST00000384342 0.998249004033549 0.849012085757496 0.0369512419623399 ENSG00000197989 SNHG12
ENST00000471683 0.997551728848132 0.0452164691993212 -0.219811351062295 ENSG00000120656 TAF12
ENST00000373826 0.997551728848132 0.715949106164164 0.073868522885741 ENSG00000188060 RAB42
ENST00000465518 0.997551728848132 0.372478024208476 0.179942390951885 ENSG00000188060 RAB42
ENST00000373824 0.997551728848132 0.0866734013109651 -0.130089271425689 ENSG00000120656 TAF12
ENST00000263974 0.997551728848132 0.0864826005803089 -0.130105280039542 ENSG00000120656 TAF12
ENST00000495422 0.997551728848132 0.0991564778088643 -0.13213595133178 ENSG00000120656 TAF12
ENST00000420776 0.997551728848132 0.619924027754836 -0.0985651833831586 ENSG00000229388 RP11-442N24__B.1
ENST00000427804 0.997551728848132 0.544525076461104 -0.0926636278243929 ENSG00000229388 RP11-442N24__B.1
ENST00000602813 0.997551728848132 0.0770677624475732 0.32152204434748 ENSG00000270103 RNU11
ENST00000387069 0.997551728848132 0.122619413692981 0.28193927181533 ENSG00000270103 RNU11
ENST00000373816 0.997551728848132 0.65804886327832 0.0277500034252227 ENSG00000162419 GMEB1
ENST00000361872 0.997551728848132 0.66768531828609 0.031141972086859 ENSG00000162419 GMEB1
ENST00000294409 0.997551728848132 0.654838605604184 0.0324397721393709 ENSG00000162419 GMEB1
ENST00000480454 0.997551728848132 0.742278531228723 -0.0265123634861719 ENSG00000162419 GMEB1
ENST00000516968 0.997551728848132 0.666245687378136 -0.0554478241380525 ENSG00000252777 SCARNA24
ENST00000474884 0.997551728848132 0.657086680544374 0.0281858233262934 ENSG00000198492 YTHDF2
ENST00000542507 0.997551728848132 0.601018624553273 -0.0189136292524042 ENSG00000198492 YTHDF2
ENST00000373812 0.997551728848132 0.611806928882197 -0.0183607018740008 ENSG00000198492 YTHDF2
ENST00000541996 0.997551728848132 0.612175409036267 -0.0183528402845011 ENSG00000198492 YTHDF2
ENST00000478283 0.997551728848132 0.686090461293858 -0.0162596616646851 ENSG00000198492 YTHDF2
ENST00000496288 0.997551728848132 0.487338074518068 0.0424025481211136 ENSG00000198492 YTHDF2
ENST00000475796 0.998249004033549 0.787316286663028 0.0220583508285263 ENSG00000198492 YTHDF2
ENST00000476976 0.997551728848132 0.631025196930939 0.0322908629378289 ENSG00000198492 YTHDF2
ENST00000468863 0.998249004033549 0.922722479637514 -0.00699230639316392 ENSG00000198492 YTHDF2
ENST00000234961 0.997551728848132 0.314343429400593 0.120954628906039 ENSG00000116329 OPRD1
ENST00000443593 0.997551728848132 0.0981652876753798 -0.250589828269943 ENSG00000226852 RP1-212P9.2
ENST00000418471 0.997551728848132 0.134865440255425 -0.30090735014667 ENSG00000233427 RP1-212P9.3
ENST00000343067 0.998249004033549 0.931515489595939 0.00486948553717415 ENSG00000159023 EPB41
ENST00000356093 0.998249004033549 0.931515489595939 0.00486948553717415 ENSG00000159023 EPB41
ENST00000398863 0.998249004033549 0.931515489595939 0.00486948553717415 ENSG00000159023 EPB41
ENST00000482464 0.998249004033549 0.790477920827767 0.0244155768711863 ENSG00000159023 EPB41
ENST00000373800 0.997745403374713 0.761425588041823 0.0222230835423958 ENSG00000159023 EPB41
ENST00000349460 0.997745403374713 0.761425588041823 0.0222230835423958 ENSG00000159023 EPB41
ENST00000347529 0.997745403374713 0.761425588041823 0.0222230835423958 ENSG00000159023 EPB41
ENST00000373798 0.998249004033549 0.831513214350854 0.0121146743100905 ENSG00000159023 EPB41
ENST00000373797 0.998249004033549 0.793814659998622 0.0217918307662617 ENSG00000159023 EPB41
ENST00000425821 0.997551728848132 0.493215410746538 0.0853288284216403 ENSG00000225616 RP4-604A21.1
ENST00000488277 0.997551728848132 0.407572712433859 0.0818199095605158 ENSG00000159023 EPB41
ENST00000490308 0.997551728848132 0.669947217884337 0.0432469832624661 ENSG00000159023 EPB41
ENST00000460378 0.997551728848132 0.511781202096127 -0.0439875642320447 ENSG00000159023 EPB41
ENST00000462032 0.999029360370993 0.983688501064671 0.00317349323509454 ENSG00000159023 EPB41
ENST00000521452 0.998249004033549 0.850829755160949 0.0188851660065744 ENSG00000253304 TMEM200B
ENST00000420504 0.998249004033549 0.947341045054451 0.00706835370665022 ENSG00000253304 TMEM200B
ENST00000413004 0.997551728848132 0.391256889031673 0.17535515570314 ENSG00000225750 RP11-242O24.3
ENST00000373795 0.997551728848132 0.445751468673014 -0.0267164186426315 ENSG00000116350 SRSF4
ENST00000546138 0.997551728848132 0.361301904882942 -0.0320541691962421 ENSG00000116350 SRSF4
ENST00000466448 0.997551728848132 0.322816399735909 -0.0355436401441251 ENSG00000116350 SRSF4
ENST00000450108 0.997551728848132 0.495853158652968 -0.132526498451756 ENSG00000227637 RP11-242O24.5
ENST00000497015 0.998249004033549 0.777390773908989 -0.0170002499001767 ENSG00000116350 SRSF4
ENST00000605204 0.998249004033549 0.888900617411142 -0.00582526345299369 ENSG00000116350 SRSF4
ENST00000477193 0.997551728848132 0.254951167777018 -0.0971863984919542 ENSG00000116350 SRSF4
ENST00000489898 0.997551728848132 0.3855837205 -0.0774993067670326 ENSG00000116350 SRSF4
ENST00000472353 0.997551728848132 0.355307063273278 -0.0645329936012574 ENSG00000116350 SRSF4
ENST00000373791 0.997551728848132 0.0274797343097722 -0.165320567268658 ENSG00000116353 MECR
ENST00000475773 0.997551728848132 0.465993900090355 -0.0806525063043737 ENSG00000116353 MECR
ENST00000483435 0.997551728848132 0.696100481395469 -0.0461271466542011 ENSG00000116353 MECR
ENST00000263702 0.997551728848132 0.0296123708300685 -0.165749625098545 ENSG00000116353 MECR
ENST00000473030 0.997551728848132 0.338701922093361 -0.0829405107708292 ENSG00000116353 MECR
ENST00000463412 0.997551728848132 0.242004797531734 -0.10474867694695 ENSG00000116353 MECR
ENST00000453185 0.997551728848132 0.286329572945857 -0.115582223664265 ENSG00000116353 MECR
ENST00000478505 0.997551728848132 0.0657460256622804 -0.159128263025874 ENSG00000116353 MECR
ENST00000490529 0.997551728848132 0.0141492457192532 -0.19535252977271 ENSG00000116353 MECR
ENST00000464511 0.997551728848132 0.304966876427276 -0.174521810125113 ENSG00000116353 MECR
ENST00000463052 0.997551728848132 0.0489262607085169 -0.185541761256387 ENSG00000116353 MECR
ENST00000489248 0.997551728848132 0.0277256845363789 -0.207331412240758 ENSG00000116353 MECR
ENST00000475861 0.997551728848132 0.0239843963179125 -0.215981927020576 ENSG00000116353 MECR
ENST00000474946 0.997551728848132 0.0222337424915695 -0.222375035622384 ENSG00000116353 MECR
ENST00000464915 0.997551728848132 0.039674289837257 -0.26708696716005 ENSG00000116353 MECR
ENST00000482610 0.997551728848132 0.0509174905074005 -0.227115928280542 ENSG00000116353 MECR
ENST00000484012 0.997551728848132 0.0177282297716479 -0.292836239569082 ENSG00000116353 MECR
ENST00000493928 0.997551728848132 0.0780889079678669 -0.247120195772155 ENSG00000116353 MECR
ENST00000427046 0.876079583906279 0.00128444562714189 -0.613469940811939 ENSG00000237934 RP11-467D18.2
ENST00000345512 0.997551728848132 0.171739630290871 -0.12113110966932 ENSG00000060656 PTPRU
ENST00000373779 0.997551728848132 0.152428833650848 -0.122836197299232 ENSG00000060656 PTPRU
ENST00000323874 0.997551728848132 0.152428833650848 -0.122836197299232 ENSG00000060656 PTPRU
ENST00000356870 0.997551728848132 0.152428833650848 -0.122836197299232 ENSG00000060656 PTPRU
ENST00000428026 0.997551728848132 0.152428833650848 -0.122836197299232 ENSG00000060656 PTPRU
ENST00000460170 0.997551728848132 0.149031503033382 -0.123770395179986 ENSG00000060656 PTPRU
ENST00000408623 0.997551728848132 0.602187666332308 -0.0577072599832955 ENSG00000221550 AL645859.1
ENST00000527027 0.997551728848132 0.144171620195952 -0.240230031244422 ENSG00000060656 PTPRU
ENST00000415600 0.997551728848132 0.296252408913477 -0.119458593275029 ENSG00000060656 PTPRU
ENST00000531385 0.998249004033549 0.816813055686281 -0.0330566910882926 ENSG00000060656 PTPRU
ENST00000526080 0.997551728848132 0.120728628055257 -0.263534425423197 ENSG00000060656 PTPRU
ENST00000493601 0.997551728848132 0.672117277595617 -0.04947699279293 ENSG00000060656 PTPRU
ENST00000465525 0.997551728848132 0.709543832965376 -0.0420703338691447 ENSG00000060656 PTPRU
ENST00000492954 0.998249004033549 0.920461710232685 0.0125931660346145 ENSG00000060656 PTPRU
ENST00000417651 0.997551728848132 0.649706847106985 -0.08285133871624 ENSG00000230523 RP3-437I16.1
ENST00000373765 0.997551728848132 0.0646701385687598 0.37791172893395 ENSG00000162510 MATN1
ENST00000477320 0.997551728848132 0.698070443284159 0.0594078146475137 ENSG00000162510 MATN1
ENST00000414532 0.997551728848132 0.223325002452885 0.248890730596914 ENSG00000186056 MATN1-AS1
ENST00000454613 0.997551728848132 0.223525614806083 0.248768026213379 ENSG00000186056 MATN1-AS1
ENST00000414763 0.997551728848132 0.143511965031484 0.285594998129296 ENSG00000186056 MATN1-AS1
ENST00000443076 0.998249004033549 0.799619007179806 0.0328622420523002 ENSG00000186056 MATN1-AS1
ENST00000294507 0.997745403374713 0.760688847044446 0.0398337001685138 ENSG00000162511 LAPTM5
ENST00000464569 0.997551728848132 0.436446183823895 0.0805175715305386 ENSG00000162511 LAPTM5
ENST00000440358 0.999042135791241 0.983990260778907 0.00391720513383288 ENSG00000229607 RP5-1125N11.1
ENST00000430320 0.997551728848132 0.331911239785645 0.14541670830867 ENSG00000223382 RP1-65J11.1
ENST00000438790 0.997551728848132 0.344893861581986 0.121318635870078 ENSG00000223382 RP1-65J11.1
ENST00000336798 0.997551728848132 0.119575160132419 -0.0822847257163265 ENSG00000162512 SDC3
ENST00000339394 0.997551728848132 0.0723076255823284 -0.129245281643352 ENSG00000162512 SDC3
ENST00000471567 0.997551728848132 0.0375457258796288 -0.206304377494036 ENSG00000162512 SDC3
ENST00000487984 0.997551728848132 0.36941873341089 -0.121651770374973 ENSG00000162512 SDC3
ENST00000424085 0.997551728848132 0.332527035761031 -0.0333159380764121 ENSG00000134644 PUM1
ENST00000257075 0.997551728848132 0.335487429123134 -0.0331170428251025 ENSG00000134644 PUM1
ENST00000373747 0.997551728848132 0.335512674848871 -0.0331167928563891 ENSG00000134644 PUM1
ENST00000525843 0.997551728848132 0.371989707042192 -0.0313730638627426 ENSG00000134644 PUM1
ENST00000426105 0.997551728848132 0.479290172736989 -0.0259540099754743 ENSG00000134644 PUM1
ENST00000440538 0.997551728848132 0.488070295330171 -0.025520132294955 ENSG00000134644 PUM1
ENST00000498419 0.997551728848132 0.398578382033045 -0.0358152930399193 ENSG00000134644 PUM1
ENST00000373741 0.997551728848132 0.495833891640373 -0.0250643646519674 ENSG00000134644 PUM1
ENST00000423018 0.997551728848132 0.480600271105953 -0.0259651369617876 ENSG00000134644 PUM1
ENST00000373742 0.997551728848132 0.589216506688101 -0.019844294078046 ENSG00000134644 PUM1
ENST00000530669 0.997551728848132 0.386996449915536 -0.0651346303691999 ENSG00000134644 PUM1
ENST00000363284 0.998249004033549 0.903350851107927 -0.0115971777365239 ENSG00000200154 SNORD103A
ENST00000529846 0.997551728848132 0.176017916853142 -0.0931209367831138 ENSG00000134644 PUM1
ENST00000525997 0.997551728848132 0.154216634367045 -0.0976607385478223 ENSG00000134644 PUM1
ENST00000527498 0.997551728848132 0.318375842321108 -0.0695650792383091 ENSG00000134644 PUM1
ENST00000365237 0.998249004033549 0.908325742541915 0.0186564199985709 ENSG00000202107 SNORD103B
ENST00000498627 0.997551728848132 0.131307508733053 -0.21789583837374 ENSG00000134644 PUM1
ENST00000471894 0.997551728848132 0.265590158206802 -0.112802025061456 ENSG00000134644 PUM1
ENST00000490546 0.998249004033549 0.839540853948605 -0.0181599431232267 ENSG00000134644 PUM1
ENST00000532678 0.997551728848132 0.302321929371032 0.0656073337220005 ENSG00000134644 PUM1
ENST00000363311 0.998249004033549 0.884487544772222 0.0223480192557652 ENSG00000200181 SNORD85
ENST00000526128 0.997551728848132 0.149786647848669 0.152995526164 ENSG00000134644 PUM1
ENST00000526215 0.997745403374713 0.759494998646428 0.0150991782553982 ENSG00000134644 PUM1
ENST00000525948 0.998249004033549 0.90926718155301 -0.00568529367602259 ENSG00000134644 PUM1
ENST00000480602 0.998249004033549 0.786561554973547 -0.01381105298183 ENSG00000134644 PUM1
ENST00000524516 0.998249004033549 0.862228248427751 0.00986608479096666 ENSG00000134644 PUM1
ENST00000417263 0.997551728848132 0.215140849390946 0.245658941667144 ENSG00000237329 RP11-201O14.1
ENST00000429616 0.997551728848132 0.0637600486276036 -0.286745960793227 ENSG00000232768 RP11-201O14.2
ENST00000531867 0.998249004033549 0.965320382584079 -0.00353276517710169 ENSG00000134644 PUM1
ENST00000373736 0.998249004033549 0.856399505822705 -0.0363770894276886 ENSG00000084628 NKAIN1
ENST00000263693 0.997551728848132 0.0487949804146921 -0.326544824296808 ENSG00000084628 NKAIN1
ENST00000528449 0.997551728848132 0.118034774368607 -0.214238642730436 ENSG00000084628 NKAIN1
ENST00000398657 0.997551728848132 0.126589211286531 -0.230160772263492 ENSG00000084628 NKAIN1
ENST00000526106 0.997551728848132 0.711441700257583 -0.0415160947280401 ENSG00000084628 NKAIN1
ENST00000530145 0.997551728848132 0.717901176765948 -0.0394497399785879 ENSG00000084628 NKAIN1
ENST00000263694 0.998249004033549 0.830668297682052 -0.0141718497557751 ENSG00000060688 SNRNP40
ENST00000486941 0.997551728848132 0.268075635087033 -0.143185556652983 ENSG00000060688 SNRNP40
ENST00000489853 0.997551728848132 0.432748867333621 -0.0686714684231913 ENSG00000060688 SNRNP40
ENST00000373720 0.997551728848132 0.675825357193857 -0.0431102441217549 ENSG00000060688 SNRNP40
ENST00000491106 0.997551728848132 0.612395575234102 -0.0748971255454343 ENSG00000060688 SNRNP40
ENST00000446633 0.997583668065289 0.756279700885302 -0.0205815201183973 ENSG00000060688 SNRNP40
ENST00000452686 0.998249004033549 0.915126250691688 0.0187121612277597 ENSG00000229447 RP11-490K7.4
ENST00000474025 0.997551728848132 0.734922926428355 -0.0346153020947395 ENSG00000060688 SNRNP40
ENST00000463988 0.997551728848132 0.320690768244954 0.104343576953048 ENSG00000060688 SNRNP40
ENST00000344147 0.997551728848132 0.179312230494728 -0.0728172981060194 ENSG00000121766 ZCCHC17
ENST00000479629 0.997551728848132 0.194226093598264 -0.0807245153348335 ENSG00000121766 ZCCHC17
ENST00000373714 0.997551728848132 0.179312230494728 -0.0728172981060194 ENSG00000121766 ZCCHC17
ENST00000546109 0.997551728848132 0.236162341673911 -0.065317903061013 ENSG00000121766 ZCCHC17
ENST00000422613 0.997551728848132 0.242629738093999 -0.0637254397574902 ENSG00000121766 ZCCHC17
ENST00000490049 0.997551728848132 0.0840895428721741 -0.124065001082542 ENSG00000121766 ZCCHC17
ENST00000430143 0.997551728848132 0.188635164381477 -0.114285524884313 ENSG00000229044 RP11-266K22.2
ENST00000373713 0.998249004033549 0.907171459776556 -0.00927896373453489 ENSG00000121769 FABP3
ENST00000497275 0.998249004033549 0.917205853374944 -0.0089979742204328 ENSG00000121769 FABP3
ENST00000498148 0.998249004033549 0.85020316559516 -0.0149485358199081 ENSG00000121769 FABP3
ENST00000482018 0.998249004033549 0.907212863284072 -0.00921475082821915 ENSG00000121769 FABP3
ENST00000373710 0.998249004033549 0.952124207050749 -0.00648195254103411 ENSG00000168528 SERINC2
ENST00000536859 0.998249004033549 0.931366478668358 -0.00929332697463318 ENSG00000168528 SERINC2
ENST00000487207 0.998249004033549 0.935864052114244 -0.0102655305936476 ENSG00000168528 SERINC2
ENST00000373709 0.998413878387803 0.975955818309279 -0.00324628534646376 ENSG00000168528 SERINC2
ENST00000536384 0.998249004033549 0.948728478302719 -0.00694585524923313 ENSG00000168528 SERINC2
ENST00000491976 0.998249004033549 0.948728478302719 -0.00694585524923313 ENSG00000168528 SERINC2
ENST00000596131 0.997551728848132 0.742601868148812 -0.0597597686283015 ENSG00000268950 AC114494.1
ENST00000485464 0.997551728848132 0.61602188655999 -0.0512051188456456 ENSG00000121764 HCRTR1
ENST00000468521 0.997551728848132 0.272420692856509 -0.184187635640327 ENSG00000121764 HCRTR1
ENST00000403528 0.997551728848132 0.267040920176196 -0.184861017454804 ENSG00000121764 HCRTR1
ENST00000373706 0.997551728848132 0.167366627309541 -0.227608225429949 ENSG00000121764 HCRTR1
ENST00000373705 0.997551728848132 0.138263773797055 -0.112784754696726 ENSG00000121764 HCRTR1
ENST00000373703 0.997551728848132 0.10384294770352 -0.0996618013324316 ENSG00000162517 PEF1
ENST00000461006 0.997551728848132 0.0165287550244592 -0.187050723196783 ENSG00000162517 PEF1
ENST00000478502 0.997551728848132 0.201052382640134 -0.0856845542798339 ENSG00000162517 PEF1
ENST00000489164 0.997551728848132 0.540749080359219 -0.0469143523977952 ENSG00000162517 PEF1
ENST00000492061 0.997551728848132 0.389100814039307 -0.0721500472102526 ENSG00000162517 PEF1
ENST00000496805 0.997551728848132 0.430220330613237 -0.068106336487585 ENSG00000162517 PEF1
ENST00000472443 0.997551728848132 0.292250080952756 -0.0918277304686705 ENSG00000162517 PEF1
ENST00000471219 0.997551728848132 0.482403857575433 -0.074221380340951 ENSG00000162517 PEF1
ENST00000440872 0.997551728848132 0.580585621737432 -0.0497560902989363 ENSG00000162517 PEF1
ENST00000609625 0.998249004033549 0.855091589200042 0.0297430376282889 ENSG00000235790 RP11-73M7.6
ENST00000609549 0.998249004033549 0.855091589200042 0.0297430376282889 ENSG00000235790 RP11-73M7.6
ENST00000610043 0.998249004033549 0.876405366532305 0.0254018980716587 ENSG00000235790 RP11-73M7.6
ENST00000581333 0.997551728848132 0.253370918444661 0.229747357847414 ENSG00000264078 RP11-73M7.9
ENST00000608332 0.998249004033549 0.882388239060715 -0.0252727568463916 ENSG00000235790 RP11-73M7.6
ENST00000585660 0.997551728848132 0.67465082235061 -0.0736511278997806 ENSG00000235790 RP11-73M7.6
ENST00000591592 0.997551728848132 0.691453643817934 -0.0693604052712574 ENSG00000235790 RP11-73M7.6
ENST00000608246 0.997551728848132 0.691685071503961 -0.0693219361901369 ENSG00000235790 RP11-73M7.6
ENST00000608888 0.997551728848132 0.690928038133619 -0.0694187777747317 ENSG00000235790 RP11-73M7.6
ENST00000607926 0.997551728848132 0.690928038133619 -0.0694187777747317 ENSG00000235790 RP11-73M7.6
ENST00000610216 0.997551728848132 0.690928038133619 -0.0694187777747317 ENSG00000235790 RP11-73M7.6
ENST00000585413 0.997551728848132 0.574360397063763 -0.0980385237410553 ENSG00000235790 RP11-73M7.6
ENST00000609033 0.997551728848132 0.574021565984671 -0.0981041973704909 ENSG00000235790 RP11-73M7.6
ENST00000589462 0.997551728848132 0.574360397063763 -0.0980385237410553 ENSG00000235790 RP11-73M7.6
ENST00000593188 0.997551728848132 0.575526725416438 -0.0978472721143355 ENSG00000235790 RP11-73M7.6
ENST00000609373 0.997551728848132 0.57594242853316 -0.0977857779292875 ENSG00000235790 RP11-73M7.6
ENST00000587445 0.997551728848132 0.575927746555017 -0.097767735697005 ENSG00000235790 RP11-73M7.6
ENST00000591929 0.997551728848132 0.488691653158831 -0.122071561653235 ENSG00000235790 RP11-73M7.6
ENST00000609338 0.997551728848132 0.488237915817222 -0.122172038276809 ENSG00000235790 RP11-73M7.6
ENST00000373672 0.997551728848132 0.193150938738325 -0.17018721035257 ENSG00000084636 COL16A1
ENST00000271069 0.997551728848132 0.192909296462617 -0.17022740257882 ENSG00000084636 COL16A1
ENST00000488128 0.997551728848132 0.16753234294172 -0.219560669607784 ENSG00000084636 COL16A1
ENST00000488897 0.997551728848132 0.266723325522712 -0.191754326214587 ENSG00000084636 COL16A1
ENST00000461217 0.997551728848132 0.229097543749293 -0.233411154882803 ENSG00000084636 COL16A1
ENST00000445166 0.998249004033549 0.882002048563132 -0.0299301282320649 ENSG00000235790 RP11-73M7.6
ENST00000440437 0.997551728848132 0.333046967680112 -0.170676969070069 ENSG00000084636 COL16A1
ENST00000588288 0.998249004033549 0.953440478792482 0.0119649451770716 ENSG00000235790 RP11-73M7.6
ENST00000466829 0.997551728848132 0.0655253078688404 -0.377540450039643 ENSG00000084636 COL16A1
ENST00000470799 0.997551728848132 0.238814210544131 -0.213933335321344 ENSG00000084636 COL16A1
ENST00000482910 0.997551728848132 0.273791221343464 -0.199860772846916 ENSG00000084636 COL16A1
ENST00000468459 0.997551728848132 0.481930464822031 -0.132247677880584 ENSG00000084636 COL16A1
ENST00000479100 0.998249004033549 0.903195635780742 -0.0234573933599735 ENSG00000084636 COL16A1
ENST00000458715 0.997551728848132 0.573762608479814 0.101914555960605 ENSG00000084636 COL16A1
ENST00000373668 0.997551728848132 0.155006887590397 -0.215512775606632 ENSG00000084636 COL16A1
ENST00000474000 0.997551728848132 0.162276678467134 -0.25195294691989 ENSG00000084636 COL16A1
ENST00000482478 0.997551728848132 0.136707585036969 -0.273906225468279 ENSG00000084636 COL16A1
ENST00000529928 0.997551728848132 0.466286459805103 -0.137619439698324 ENSG00000084636 COL16A1
ENST00000373667 0.997551728848132 0.177414363747956 -0.244369870989626 ENSG00000084636 COL16A1
ENST00000532877 0.997551728848132 0.439830107837679 -0.158155593784638 ENSG00000084636 COL16A1
ENST00000465239 0.997551728848132 0.331998262203531 -0.19372266804105 ENSG00000121753 BAI2
ENST00000398556 0.998249004033549 0.84211291176284 -0.0255126424462605 ENSG00000121753 BAI2
ENST00000398547 0.998249004033549 0.932335450013943 -0.0105984851764571 ENSG00000121753 BAI2
ENST00000373655 0.998927299566622 0.98148832586604 0.0028901152942778 ENSG00000121753 BAI2
ENST00000373658 0.998927299566622 0.98148832586604 0.0028901152942778 ENSG00000121753 BAI2
ENST00000398542 0.999473774969085 0.987932880207782 -0.00187638103466455 ENSG00000121753 BAI2
ENST00000465256 0.998249004033549 0.892273211526155 0.0236672942043722 ENSG00000121753 BAI2
ENST00000257070 0.998927299566622 0.98148832586604 0.0028901152942778 ENSG00000121753 BAI2
ENST00000530999 0.997551728848132 0.694924116756148 -0.0724248808931145 ENSG00000121753 BAI2
ENST00000525655 0.998249004033549 0.949822330311319 -0.0112697112339978 ENSG00000121753 BAI2
ENST00000527361 0.997551728848132 0.672152016902375 -0.0566501814728584 ENSG00000121753 BAI2
ENST00000440175 0.998249004033549 0.796051154040261 -0.0364481766439775 ENSG00000121753 BAI2
ENST00000398538 0.997551728848132 0.560455202541116 -0.0777557924955339 ENSG00000121753 BAI2
ENST00000484002 0.997551728848132 0.423669093810551 0.15832887747536 ENSG00000121753 BAI2
ENST00000466109 0.998249004033549 0.92949269699271 0.0163417754859931 ENSG00000121753 BAI2
ENST00000420125 0.997551728848132 0.130642825949575 -0.24365300993819 ENSG00000121753 BAI2
ENST00000530134 0.997551728848132 0.072645042887337 -0.308441733081861 ENSG00000121753 BAI2
ENST00000533175 0.998249004033549 0.8345583025793 0.0345230215374244 ENSG00000121753 BAI2
ENST00000468430 0.997551728848132 0.610870412345594 -0.0980064685033559 ENSG00000121753 BAI2
ENST00000473952 0.997551728848132 0.183945648688056 -0.259142263162496 ENSG00000121753 BAI2
ENST00000436464 0.997551728848132 0.140520734188701 0.296912040147447 ENSG00000121753 BAI2
ENST00000527035 0.997551728848132 0.0590721218157442 -0.253697953438783 ENSG00000254545 RP11-84A19.3
ENST00000257100 0.997551728848132 0.106283599511089 -0.127206827556003 ENSG00000134668 SPOCD1
ENST00000373648 0.997551728848132 0.106283599511089 -0.127206827556003 ENSG00000134668 SPOCD1
ENST00000360482 0.997551728848132 0.106283599511089 -0.127206827556003 ENSG00000134668 SPOCD1
ENST00000473361 0.997551728848132 0.10708407312878 -0.128604212226202 ENSG00000134668 SPOCD1
ENST00000452755 0.997551728848132 0.117075380640357 -0.124611937014975 ENSG00000134668 SPOCD1
ENST00000533231 0.997551728848132 0.112516769488338 -0.12491860169027 ENSG00000134668 SPOCD1
ENST00000528579 0.997551728848132 0.122284588063739 -0.130097819895721 ENSG00000134668 SPOCD1
ENST00000532604 0.997551728848132 0.0854785690069807 -0.149749314582063 ENSG00000134668 SPOCD1
ENST00000531039 0.997551728848132 0.130820774050015 -0.129092631631806 ENSG00000134668 SPOCD1
ENST00000468720 0.997551728848132 0.166075163203387 -0.12061563745839 ENSG00000134668 SPOCD1
ENST00000485944 0.997551728848132 0.131109048562144 -0.129034482841503 ENSG00000134668 SPOCD1
ENST00000460061 0.997551728848132 0.161766806870812 -0.122504312365392 ENSG00000134668 SPOCD1
ENST00000529396 0.997551728848132 0.398996587661288 -0.169026159775806 ENSG00000134668 SPOCD1
ENST00000528791 0.997551728848132 0.398392093061493 -0.16933026640994 ENSG00000134668 SPOCD1
ENST00000525930 0.997551728848132 0.513302728330265 -0.13171815259075 ENSG00000134668 SPOCD1
ENST00000602889 0.997551728848132 0.514598236365604 -0.0298983552736519 ENSG00000269967 RP11-84A19.4
ENST00000602725 0.997551728848132 0.454306210772761 -0.0350972362689458 ENSG00000184007 PTP4A2
ENST00000344035 0.997551728848132 0.546886110681478 -0.0259136910040052 ENSG00000184007 PTP4A2
ENST00000356536 0.997551728848132 0.274237352237589 -0.048257110455688 ENSG00000184007 PTP4A2
ENST00000457805 0.997551728848132 0.187414535839363 -0.0665840529220564 ENSG00000184007 PTP4A2
ENST00000489313 0.997551728848132 0.178821395629662 -0.0917987032090418 ENSG00000184007 PTP4A2
ENST00000602683 0.997551728848132 0.386174451689472 -0.0488870265590038 ENSG00000184007 PTP4A2
ENST00000470404 0.997551728848132 0.340386116142088 -0.0557148982193238 ENSG00000184007 PTP4A2
ENST00000532001 0.997551728848132 0.33313566577247 -0.0534860204387455 ENSG00000184007 PTP4A2
ENST00000528253 0.997551728848132 0.173049468229129 -0.0774799737424774 ENSG00000184007 PTP4A2
ENST00000391369 0.997551728848132 0.572103554155975 0.10489741386789 ENSG00000212673 AL136115.1
ENST00000484483 0.998249004033549 0.826964191146351 0.0164745050724572 ENSG00000184007 PTP4A2
ENST00000468531 0.997551728848132 0.704157736331411 -0.0203613214261723 ENSG00000184007 PTP4A2
ENST00000534796 0.997551728848132 0.367227367888644 -0.0526801315927583 ENSG00000184007 PTP4A2
ENST00000532289 0.997551728848132 0.35195510818684 -0.055078941389101 ENSG00000184007 PTP4A2
ENST00000526960 0.997551728848132 0.584407741801745 -0.0296350142009817 ENSG00000184007 PTP4A2
ENST00000524384 0.997551728848132 0.380590897031788 -0.0536601406590442 ENSG00000184007 PTP4A2
ENST00000528840 0.997551728848132 0.347695120802788 -0.0570239476218382 ENSG00000184007 PTP4A2
ENST00000494444 0.997551728848132 0.337242541914013 -0.0579587914543565 ENSG00000184007 PTP4A2
ENST00000529477 0.997551728848132 0.575051991721583 -0.0310653218956473 ENSG00000184007 PTP4A2
ENST00000533408 0.997551728848132 0.560094226346497 -0.0350817542546673 ENSG00000184007 PTP4A2
ENST00000475464 0.997551728848132 0.626088953486356 -0.0348671747626779 ENSG00000184007 PTP4A2
ENST00000447478 0.997551728848132 0.342724080409532 -0.186076990975699 ENSG00000228634 RP4-534N18.2
ENST00000327300 0.997551728848132 0.163272384193463 0.0471984843652011 ENSG00000121774 KHDRBS1
ENST00000307714 0.997551728848132 0.166972709591258 0.0467017868528522 ENSG00000121774 KHDRBS1
ENST00000492989 0.997551728848132 0.318268967256466 0.0426030535283433 ENSG00000121774 KHDRBS1
ENST00000484270 0.997551728848132 0.347663527044525 0.0304108126705191 ENSG00000121774 KHDRBS1
ENST00000366152 0.997551728848132 0.650292219643078 0.040011526164824 ENSG00000203325 RP11-277A4.4
ENST00000487305 0.999990079227346 0.994137787942432 0.000621507560594869 ENSG00000121775 TMEM39B
ENST00000336294 0.998413878387803 0.975754561696805 -0.00257737639245445 ENSG00000121775 TMEM39B
ENST00000438825 0.997551728848132 0.726938033904987 -0.0363239935139207 ENSG00000121775 TMEM39B
ENST00000441402 0.998413878387803 0.976025823257386 -0.0025513873203857 ENSG00000121775 TMEM39B
ENST00000472503 0.998249004033549 0.893662943511931 -0.0132925162306876 ENSG00000121775 TMEM39B
ENST00000456834 0.998413878387803 0.974330899192647 -0.00294265367721171 ENSG00000121775 TMEM39B
ENST00000468135 0.998413878387803 0.976025823257386 -0.0025513873203857 ENSG00000121775 TMEM39B
ENST00000466321 0.997551728848132 0.727159520883972 -0.036311854916637 ENSG00000121775 TMEM39B
ENST00000373634 0.99852501822741 0.976507909193116 -0.00250377800420119 ENSG00000121775 TMEM39B
ENST00000427288 0.998249004033549 0.960771616199422 -0.00445471399432143 ENSG00000121775 TMEM39B
ENST00000476968 0.998249004033549 0.934004868933326 -0.00704183957150622 ENSG00000121775 TMEM39B
ENST00000498613 0.998249004033549 0.860032522772113 0.0216685826372215 ENSG00000121775 TMEM39B
ENST00000577515 0.997551728848132 0.0845401303975823 -0.227303793621861 ENSG00000266203 MIR5585
ENST00000373625 0.997551728848132 0.15138137058546 -0.0585280574855544 ENSG00000025800 KPNA6
ENST00000471599 0.997551728848132 0.478105204694011 -0.0316926613536075 ENSG00000025800 KPNA6
ENST00000537234 0.997551728848132 0.311515548407844 -0.0510760152437783 ENSG00000025800 KPNA6
ENST00000469790 0.997551728848132 0.201042146385482 -0.0898181208959861 ENSG00000025800 KPNA6
ENST00000545542 0.997551728848132 0.360920739432586 -0.0511438218239834 ENSG00000025800 KPNA6
ENST00000446515 0.997551728848132 0.419492477022227 -0.0551844707881107 ENSG00000025800 KPNA6
ENST00000515055 0.997551728848132 0.199393034519362 -0.062968604873206 ENSG00000250135 RP4-622L5.2
ENST00000373610 0.997551728848132 0.595168164101273 -0.024943494313186 ENSG00000084652 TXLNA
ENST00000373609 0.997551728848132 0.593053787621588 -0.0250843262612526 ENSG00000084652 TXLNA
ENST00000373602 0.997551728848132 0.217630779435818 0.140114049340494 ENSG00000160050 CCDC28B
ENST00000469003 0.997551728848132 0.115686266026811 0.227207008131206 ENSG00000160050 CCDC28B
ENST00000421922 0.997551728848132 0.229615394338172 0.136517394396138 ENSG00000160050 CCDC28B
ENST00000461819 0.997551728848132 0.229615394338172 0.136517394396138 ENSG00000160050 CCDC28B
ENST00000483009 0.997551728848132 0.22493139652809 0.140308789933957 ENSG00000160050 CCDC28B
ENST00000373604 0.997551728848132 0.206684130099419 -0.216920139974284 ENSG00000224066 RP4-622L5.7
ENST00000421616 0.997551728848132 0.571119331652915 -0.109755724785795 ENSG00000224066 RP4-622L5.7
ENST00000537469 0.998249004033549 0.874703383050668 -0.0258793287985009 ENSG00000160051 IQCC
ENST00000291358 0.998249004033549 0.830075940569515 -0.0352837554878848 ENSG00000160051 IQCC
ENST00000409358 0.997551728848132 0.471503760011703 -0.0937492777224334 ENSG00000222046 DCDC2B
ENST00000487056 0.997551728848132 0.496920696567388 -0.0885592243988925 ENSG00000222046 DCDC2B
ENST00000466796 0.997551728848132 0.595391474168514 -0.0468141418235702 ENSG00000160055 TMEM234
ENST00000491434 0.998249004033549 0.956335588580845 0.00449831398659916 ENSG00000160055 TMEM234
ENST00000489170 0.998249004033549 0.956375583017092 0.00449331870114231 ENSG00000160055 TMEM234
ENST00000495091 0.997551728848132 0.400396739546071 0.139454269405493 ENSG00000160055 TMEM234
ENST00000461402 0.998249004033549 0.956375583017092 0.00449331870114231 ENSG00000160055 TMEM234
ENST00000483001 0.998249004033549 0.842977751825197 -0.0173233426854228 ENSG00000160055 TMEM234
ENST00000545122 0.997551728848132 0.633997786238842 -0.0429892665576814 ENSG00000160055 TMEM234
ENST00000309777 0.997551728848132 0.726685301054664 -0.0316418465500501 ENSG00000160055 TMEM234
ENST00000373593 0.997551728848132 0.743995868221663 -0.0295395439869504 ENSG00000160055 TMEM234
ENST00000344461 0.997551728848132 0.725315798417155 -0.0317751848012198 ENSG00000160055 TMEM234
ENST00000484490 0.998249004033549 0.857111720957012 -0.0164281080679841 ENSG00000160055 TMEM234
ENST00000485689 0.997551728848132 0.208773310840403 -0.178650255465023 ENSG00000160055 TMEM234
ENST00000487174 0.998249004033549 0.941895028096131 0.0069508465383122 ENSG00000160055 TMEM234
ENST00000355082 0.997551728848132 0.420000469719842 0.0422324258857898 ENSG00000084623 EIF3I
ENST00000373586 0.998413878387803 0.968428456801481 0.00150475858748015 ENSG00000084623 EIF3I
ENST00000489353 0.997551728848132 0.46514652472368 0.0373034814449916 ENSG00000084623 EIF3I
ENST00000471486 0.997551728848132 0.485161914999892 0.0318737920599498 ENSG00000084623 EIF3I
ENST00000483517 0.997583668065289 0.754337125231817 0.0139031362008682 ENSG00000084623 EIF3I
ENST00000474371 0.998754734789796 0.979698955352256 0.00102156784058423 ENSG00000084623 EIF3I
ENST00000423995 0.997551728848132 0.243157135154027 -0.0651491228217328 ENSG00000220785 MTMR9LP
ENST00000403496 0.997551728848132 0.210587563279831 -0.071065554260566 ENSG00000220785 MTMR9LP
ENST00000441044 0.997551728848132 0.132244566566073 -0.077908089962121 ENSG00000220785 MTMR9LP
ENST00000426597 0.997551728848132 0.157550958968288 -0.0739576014058173 ENSG00000220785 MTMR9LP
ENST00000373582 0.997551728848132 0.365420421105921 0.0603550386944394 ENSG00000183615 FAM167B
ENST00000373548 0.997551728848132 0.651141126490099 -0.0184600957558093 ENSG00000116478 HDAC1
ENST00000481281 0.998249004033549 0.8814677714797 -0.00847172814124827 ENSG00000116478 HDAC1
ENST00000463172 0.998249004033549 0.909141819876245 0.0066668011621821 ENSG00000116478 HDAC1
ENST00000428704 0.997551728848132 0.730026780394834 -0.0179038837228001 ENSG00000116478 HDAC1
ENST00000472928 0.998249004033549 0.856131821767392 -0.0103307218821013 ENSG00000116478 HDAC1
ENST00000373541 0.997551728848132 0.626648411123642 -0.0199929414588904 ENSG00000116478 HDAC1
ENST00000490081 0.997551728848132 0.256576791495268 -0.0709934087019207 ENSG00000116478 HDAC1
ENST00000482310 0.997551728848132 0.207549539684756 -0.0776521483139205 ENSG00000116478 HDAC1
ENST00000476391 0.997551728848132 0.694133291431044 -0.0231109951376555 ENSG00000116478 HDAC1
ENST00000484305 0.997551728848132 0.578996137526974 -0.0462186536646025 ENSG00000116478 HDAC1
ENST00000471488 0.998249004033549 0.824180245509417 -0.0164020800494511 ENSG00000116478 HDAC1
ENST00000329421 0.999704204850453 0.989521972363755 0.00066183322255146 ENSG00000175130 MARCKSL1
ENST00000448134 0.997551728848132 0.333383166967887 -0.171921664122195 ENSG00000233775 RP4-811H24.9
ENST00000421153 0.997551728848132 0.668884838704826 -0.0877432096393793 ENSG00000162526 TSSK3
ENST00000574792 0.998249004033549 0.807393283955693 0.0499099125832271 ENSG00000162526 TSSK3
ENST00000574315 0.997551728848132 0.365129184996618 -0.0951157062292834 ENSG00000162526 TSSK3
ENST00000432622 0.997551728848132 0.168110916910279 -0.281184500180104 ENSG00000225828 FAM229A
ENST00000416512 0.997551728848132 0.34519465510123 -0.130394941455859 ENSG00000225828 FAM229A
ENST00000428500 0.997551728848132 0.0625713041624071 -0.356799412775477 ENSG00000225828 FAM229A
ENST00000415596 0.997551728848132 0.239246825193262 -0.159844281627348 ENSG00000225828 FAM229A
ENST00000373534 0.997551728848132 0.140670782499036 -0.203133707659074 ENSG00000162526 TSSK3
ENST00000455895 0.997551728848132 0.094586212341592 0.0760906197264459 ENSG00000160058 BSDC1
ENST00000413080 0.997551728848132 0.0945574451667392 0.0760910481715841 ENSG00000160058 BSDC1
ENST00000444377 0.997551728848132 0.0959367650409319 0.0757281022576708 ENSG00000160058 BSDC1
ENST00000341071 0.997551728848132 0.0939178697751587 0.0762237002191151 ENSG00000160058 BSDC1
ENST00000526031 0.997551728848132 0.132076555306245 0.0709902469143719 ENSG00000160058 BSDC1
ENST00000419121 0.997551728848132 0.132079049498667 0.070990614214628 ENSG00000160058 BSDC1
ENST00000446293 0.997551728848132 0.0962943143163439 0.0777252925353367 ENSG00000160058 BSDC1
ENST00000463967 0.997551728848132 0.694955744362609 -0.0354859833225715 ENSG00000160058 BSDC1
ENST00000373520 0.997551728848132 0.0781211139249084 0.0833523263744842 ENSG00000160058 BSDC1
ENST00000449308 0.997551728848132 0.03002866111176 0.10686013920246 ENSG00000160058 BSDC1
ENST00000527513 0.997551728848132 0.03496095364361 0.114430306994597 ENSG00000160058 BSDC1
ENST00000527163 0.997551728848132 0.0293637771478409 0.119094623390057 ENSG00000160058 BSDC1
ENST00000530485 0.997551728848132 0.0268288875546892 0.128650603498417 ENSG00000160058 BSDC1
ENST00000474414 0.997551728848132 0.0148133918254736 0.145206123905725 ENSG00000160058 BSDC1
ENST00000530876 0.997551728848132 0.0340628483817174 0.137932548163574 ENSG00000160058 BSDC1
ENST00000530753 0.997551728848132 0.0287729751913019 0.142853055568562 ENSG00000160058 BSDC1
ENST00000533084 0.997551728848132 0.0169844458939827 0.163871437445392 ENSG00000160058 BSDC1
ENST00000531222 0.997551728848132 0.0174508028507735 0.190517304333592 ENSG00000160058 BSDC1
ENST00000480336 0.997551728848132 0.691373914333671 0.032685865252229 ENSG00000254553 RP1-27O5.3
ENST00000609129 0.997551728848132 0.573157083491024 0.115174953998577 ENSG00000273274 ZBTB8B
ENST00000373510 0.997551728848132 0.493339420173388 0.0448499263598111 ENSG00000160062 ZBTB8A
ENST00000316459 0.997551728848132 0.643564937942785 0.038989369172136 ENSG00000160062 ZBTB8A
ENST00000341885 0.997551728848132 0.220966850666688 -0.0521897399418186 ENSG00000176261 ZBTB8OS
ENST00000468695 0.997551728848132 0.0593412089325172 -0.092466116572545 ENSG00000176261 ZBTB8OS
ENST00000492007 0.997551728848132 0.0683941768841746 -0.0900581397657282 ENSG00000176261 ZBTB8OS
ENST00000373506 0.997551728848132 0.0779348070198703 -0.0871933384421798 ENSG00000176261 ZBTB8OS
ENST00000467652 0.997551728848132 0.0418581883962326 -0.178936253962816 ENSG00000176261 ZBTB8OS
ENST00000498691 0.997551728848132 0.355861771326254 -0.0618762651640096 ENSG00000176261 ZBTB8OS
ENST00000478041 0.997551728848132 0.0759946191362601 -0.0889025319019367 ENSG00000176261 ZBTB8OS
ENST00000473294 0.997551728848132 0.0739469246971252 -0.0895531797186133 ENSG00000176261 ZBTB8OS
ENST00000436661 0.997551728848132 0.0760599925001752 -0.0889203216729257 ENSG00000176261 ZBTB8OS
ENST00000373501 0.997551728848132 0.0760599925001752 -0.0889203216729257 ENSG00000176261 ZBTB8OS
ENST00000476493 0.997551728848132 0.0738917761875021 -0.0895828478356974 ENSG00000176261 ZBTB8OS
ENST00000465588 0.997551728848132 0.0875837428239205 -0.0857237546199905 ENSG00000176261 ZBTB8OS
ENST00000483138 0.997551728848132 0.402564482636229 -0.0447870323335106 ENSG00000176261 ZBTB8OS
ENST00000479075 0.997551728848132 0.35163157049904 -0.0509526565996302 ENSG00000176261 ZBTB8OS
ENST00000473383 0.997551728848132 0.630527344039595 0.0384880306092004 ENSG00000176261 ZBTB8OS
ENST00000466361 0.997551728848132 0.399475893917854 -0.0506958290160106 ENSG00000176261 ZBTB8OS
ENST00000363721 0.997551728848132 0.344413393954459 0.185494686627606 ENSG00000200591 Y_RNA
ENST00000414241 0.997551728848132 0.0545904554722212 -0.0942189581113096 ENSG00000162521 RBBP4
ENST00000373493 0.997551728848132 0.0610497038572551 -0.0731649362267656 ENSG00000162521 RBBP4
ENST00000527118 0.997551728848132 0.0974710750766785 -0.101223214893441 ENSG00000162521 RBBP4
ENST00000401893 0.997551728848132 0.0726893744336901 -0.111130692710793 ENSG00000162521 RBBP4
ENST00000524393 0.997551728848132 0.127268412079008 -0.0928603422864362 ENSG00000162521 RBBP4
ENST00000526193 0.997551728848132 0.135945180103938 -0.0887030498667341 ENSG00000162521 RBBP4
ENST00000492348 0.997551728848132 0.0877057909447154 -0.0820937476945197 ENSG00000162521 RBBP4
ENST00000544435 0.997551728848132 0.0877057909447154 -0.0820937476945197 ENSG00000162521 RBBP4
ENST00000525506 0.997551728848132 0.0279206096501781 -0.156344806586902 ENSG00000162521 RBBP4
ENST00000465780 0.997551728848132 0.0973752194882614 -0.131950553388222 ENSG00000162521 RBBP4
ENST00000373485 0.997551728848132 0.111039794173821 -0.0743492401062958 ENSG00000162521 RBBP4
ENST00000477563 0.997551728848132 0.0588314720807672 -0.119565419562022 ENSG00000162521 RBBP4
ENST00000458695 0.997551728848132 0.0553099688028826 -0.096304639550752 ENSG00000162521 RBBP4
ENST00000490500 0.997551728848132 0.0164565641765953 -0.175452725006963 ENSG00000162521 RBBP4
ENST00000445722 0.997551728848132 0.0311200013427628 -0.142675260518537 ENSG00000162521 RBBP4
ENST00000475321 0.997551728848132 0.557269789872687 -0.0425375930343876 ENSG00000162521 RBBP4
ENST00000531983 0.997551728848132 0.733636603090996 0.0312204814388163 ENSG00000162521 RBBP4
ENST00000463378 0.997551728848132 0.261155570570429 -0.0730946344908257 ENSG00000162521 RBBP4
ENST00000460669 0.997551728848132 0.365270379020594 -0.0499483114705546 ENSG00000162521 RBBP4
ENST00000482190 0.997551728848132 0.325219801463939 -0.0543597727499009 ENSG00000162521 RBBP4
ENST00000373484 0.997551728848132 0.4321174712444 -0.0296519715005189 ENSG00000162520 SYNC
ENST00000409190 0.997551728848132 0.599653808407175 -0.0231742634959661 ENSG00000162520 SYNC
ENST00000417633 0.997745403374713 0.761502913395716 0.0223423090681858 ENSG00000162520 SYNC
ENST00000426909 0.999955625246415 0.99381106209808 -0.000602006887491075 ENSG00000162520 SYNC
ENST00000421619 0.997551728848132 0.243222236396339 0.12373658668271 ENSG00000224409 RP11-114B7.6
ENST00000401073 0.998249004033549 0.81553281877924 -0.0134651059359838 ENSG00000162522 KIAA1522
ENST00000468130 0.997551728848132 0.1259548502636 -0.169785631685427 ENSG00000162522 KIAA1522
ENST00000373481 0.997551728848132 0.324460437993035 -0.0649761274822741 ENSG00000162522 KIAA1522
ENST00000294521 0.997551728848132 0.47881519759717 -0.0641908807054048 ENSG00000162522 KIAA1522
ENST00000373480 0.997551728848132 0.57905125439275 -0.0403445391756153 ENSG00000162522 KIAA1522
ENST00000469100 0.997551728848132 0.627644635172702 0.0316988209333706 ENSG00000134684 YARS
ENST00000373477 0.997551728848132 0.177964987179975 -0.0531388063297516 ENSG00000134684 YARS
ENST00000490826 0.997551728848132 0.6762345856235 0.0289362477668617 ENSG00000134684 YARS
ENST00000487404 0.997551728848132 0.44081813021402 -0.0456756809714248 ENSG00000134684 YARS
ENST00000478828 0.997551728848132 0.101493518838976 -0.0977657932583339 ENSG00000134684 YARS
ENST00000481895 0.997551728848132 0.0555334288866872 -0.0943129967844213 ENSG00000134684 YARS
ENST00000466052 0.876079583906279 0.00172881423853424 -0.24428304650162 ENSG00000134684 YARS
ENST00000470377 0.997551728848132 0.0129332126945003 -0.209367356407415 ENSG00000134684 YARS
ENST00000472692 0.997551728848132 0.507196109160527 0.0504012441139478 ENSG00000134684 YARS
ENST00000530710 0.997551728848132 0.375358011318915 0.0636820388875312 ENSG00000116497 S100PBP
ENST00000373476 0.997551728848132 0.186048957204478 -0.0753703413858601 ENSG00000116497 S100PBP
ENST00000373475 0.997551728848132 0.0802479006074777 -0.0957861175970822 ENSG00000116497 S100PBP
ENST00000529027 0.997551728848132 0.719987767813284 0.0307773978606458 ENSG00000116497 S100PBP
ENST00000531123 0.997551728848132 0.248528003325698 -0.0714250120948887 ENSG00000116497 S100PBP
ENST00000398243 0.997551728848132 0.406863596732027 -0.0556178853442161 ENSG00000116497 S100PBP
ENST00000356689 0.997551728848132 0.324945689459492 -0.0643448099790816 ENSG00000116497 S100PBP
ENST00000526230 0.997551728848132 0.618719650483201 0.0403689279838833 ENSG00000116497 S100PBP
ENST00000531256 0.997551728848132 0.544767353113092 0.0476458109377708 ENSG00000116497 S100PBP
ENST00000477248 0.998249004033549 0.817467965731312 -0.0289620859859373 ENSG00000116497 S100PBP
ENST00000482212 0.997551728848132 0.728488241006226 0.0275497033194204 ENSG00000116497 S100PBP
ENST00000474103 0.997551728848132 0.235650109966523 -0.225319413388981 ENSG00000116497 S100PBP
ENST00000530552 0.997551728848132 0.115891561931807 0.195728814717525 ENSG00000116497 S100PBP
ENST00000525203 0.997551728848132 0.241430770759357 -0.12963063569989 ENSG00000116497 S100PBP
ENST00000524535 0.997551728848132 0.324572832105087 -0.111561197099681 ENSG00000116497 S100PBP
ENST00000527692 0.997551728848132 0.401229918696682 0.137968965361387 ENSG00000116497 S100PBP
ENST00000475486 0.997551728848132 0.37158110977386 0.146265202683581 ENSG00000116497 S100PBP
ENST00000483143 0.998249004033549 0.837913116874722 0.0279996961849652 ENSG00000160097 FNDC5
ENST00000481487 0.997551728848132 0.429001032904152 0.155366772350489 ENSG00000160097 FNDC5
ENST00000373471 0.997551728848132 0.166526907417016 0.282822213295088 ENSG00000160097 FNDC5
ENST00000609187 0.997551728848132 0.166526907417016 0.282822213295088 ENSG00000160097 FNDC5
ENST00000497068 0.997551728848132 0.634695940098038 0.0838409698465102 ENSG00000160097 FNDC5
ENST00000496770 0.997551728848132 0.278506638550837 0.220447689619306 ENSG00000160097 FNDC5
ENST00000470166 0.997551728848132 0.318894760223982 -0.171434631154784 ENSG00000121905 HPCA
ENST00000480118 0.998249004033549 0.920647891143232 -0.0157047453136716 ENSG00000121905 HPCA
ENST00000373467 0.997551728848132 0.292742743202015 -0.214195812553279 ENSG00000121905 HPCA
ENST00000459874 0.997551728848132 0.127108947396128 -0.246721613629417 ENSG00000121905 HPCA
ENST00000470896 0.997551728848132 0.616622734618122 0.0377793065718125 ENSG00000121905 HPCA
ENST00000482771 0.997551728848132 0.291296524523554 0.13771507554065 ENSG00000121900 TMEM54
ENST00000329151 0.997551728848132 0.607030091630214 0.0388692514468707 ENSG00000121900 TMEM54
ENST00000373463 0.997551728848132 0.606869651010847 0.0388386490671305 ENSG00000121900 TMEM54
ENST00000474144 0.997551728848132 0.606869651010847 0.0388386490671305 ENSG00000121900 TMEM54
ENST00000475208 0.997551728848132 0.554295702944236 0.0446557283465073 ENSG00000121900 TMEM54
ENST00000463914 0.997551728848132 0.201962172839635 0.129701004604012 ENSG00000121900 TMEM54
ENST00000373456 0.997551728848132 0.254378402987778 0.0843687676850089 ENSG00000116514 RNF19B
ENST00000356990 0.997551728848132 0.254333240419595 0.0843704177534363 ENSG00000116514 RNF19B
ENST00000235150 0.997551728848132 0.230832377253194 0.0889192565099117 ENSG00000116514 RNF19B
ENST00000594612 0.998249004033549 0.920573037373173 0.0153590541358663 ENSG00000267885 FKSG48
ENST00000395888 0.997849955755413 0.765425222361461 0.0327890842543787 ENSG00000217644 RP4-803A2.1
ENST00000401937 0.997724589946154 0.757748891745725 0.0335979460356677 ENSG00000217644 RP4-803A2.1
ENST00000447420 0.997551728848132 0.658206622214792 0.0784964380134758 ENSG00000239670 RP4-803A2.2
ENST00000427524 0.997551728848132 0.199188289253871 -0.0425558609288662 ENSG00000236065 RP1-117O3.2
ENST00000373449 0.997551728848132 0.223536215368518 -0.0404445662104372 ENSG00000004455 AK2
ENST00000548033 0.997551728848132 0.248342473249644 -0.040167038799096 ENSG00000004455 AK2
ENST00000482191 0.997551728848132 0.555736843760977 -0.033163313805137 ENSG00000004455 AK2
ENST00000491241 0.997551728848132 0.733389677775586 -0.0199259844400902 ENSG00000004455 AK2
ENST00000467905 0.997551728848132 0.290362894313447 -0.0403877588958945 ENSG00000004455 AK2
ENST00000354858 0.997551728848132 0.387884301249766 -0.0381896804600028 ENSG00000004455 AK2
ENST00000480134 0.997551728848132 0.387933660060143 -0.0381896009053141 ENSG00000004455 AK2
ENST00000550338 0.997551728848132 0.371698166564443 -0.0401949530174894 ENSG00000004455 AK2
ENST00000469238 0.997551728848132 0.329717754643368 -0.0550512399506811 ENSG00000004455 AK2
ENST00000466029 0.997551728848132 0.328705732478497 -0.0551432314555804 ENSG00000004455 AK2
ENST00000487289 0.997551728848132 0.391019198396337 -0.0424175386122639 ENSG00000004455 AK2
ENST00000548559 0.997551728848132 0.452463747785725 -0.0412218489850766 ENSG00000004455 AK2
ENST00000551979 0.997551728848132 0.654519359398362 -0.0262066976150351 ENSG00000004455 AK2
ENST00000478635 0.997551728848132 0.255187172236133 -0.127479725436282 ENSG00000142920 ADC
ENST00000358680 0.997551728848132 0.232519751948593 -0.119645717845815 ENSG00000142920 ADC
ENST00000294517 0.997551728848132 0.319721268054805 -0.0806070238316699 ENSG00000142920 ADC
ENST00000481886 0.997551728848132 0.308255981130847 -0.0823179518724139 ENSG00000142920 ADC
ENST00000475935 0.997551728848132 0.308255981130847 -0.0823179518724139 ENSG00000142920 ADC
ENST00000462920 0.997551728848132 0.416789162147556 -0.0953391550521602 ENSG00000142920 ADC
ENST00000471119 0.997551728848132 0.308255981130847 -0.0823179518724139 ENSG00000142920 ADC
ENST00000495135 0.998249004033549 0.86560160626172 0.0254427400238022 ENSG00000142920 ADC
ENST00000477570 0.997551728848132 0.147000189140874 -0.153684498790437 ENSG00000142920 ADC
ENST00000483027 0.997551728848132 0.205602295124548 -0.13658240746012 ENSG00000142920 ADC
ENST00000492420 0.997551728848132 0.285706645976821 -0.119369069915358 ENSG00000142920 ADC
ENST00000398167 0.997551728848132 0.308271866908871 -0.0823203811540795 ENSG00000142920 ADC
ENST00000373443 0.997551728848132 0.308255981130847 -0.0823179518724139 ENSG00000142920 ADC
ENST00000497710 0.997551728848132 0.417033994141011 -0.0953594862616984 ENSG00000142920 ADC
ENST00000473089 0.997551728848132 0.147000189140874 -0.153684498790437 ENSG00000142920 ADC
ENST00000484656 0.997551728848132 0.411298371888208 -0.0671927949217734 ENSG00000142920 ADC
ENST00000373440 0.997551728848132 0.217557104759616 -0.131718099851567 ENSG00000142920 ADC
ENST00000373441 0.997551728848132 0.313301751989454 -0.0835334048728307 ENSG00000142920 ADC
ENST00000478204 0.997551728848132 0.343261036586777 -0.0791364532915617 ENSG00000142920 ADC
ENST00000497280 0.997551728848132 0.201320260033299 -0.243892895359864 ENSG00000142920 ADC
ENST00000492521 0.997551728848132 0.168864874937997 -0.274737499350623 ENSG00000142920 ADC
ENST00000291416 0.997551728848132 0.460522208361897 -0.0584296849799149 ENSG00000116525 TRIM62
ENST00000543586 0.998249004033549 0.800226113763323 0.0237279962320727 ENSG00000116525 TRIM62
ENST00000485148 0.998249004033549 0.921321779559206 -0.00949477981980394 ENSG00000116525 TRIM62
ENST00000486583 0.997551728848132 0.572170096999989 0.0930905772758445 ENSG00000116525 TRIM62
ENST00000483388 0.997551728848132 0.0133228045249984 -0.152757341533591 ENSG00000160094 ZNF362
ENST00000539719 0.997551728848132 0.235244441672688 -0.0533977018208793 ENSG00000160094 ZNF362
ENST00000490959 0.992763312964901 0.00589693338655373 -0.191082558997573 ENSG00000160094 ZNF362
ENST00000602618 0.997551728848132 0.281365795260557 -0.220096266365631 ENSG00000270115 RP11-415J8.7
ENST00000373428 0.998249004033549 0.844937276474369 -0.0103329611709159 ENSG00000160094 ZNF362
ENST00000477934 0.997551728848132 0.483286260603019 -0.100672173324439 ENSG00000160094 ZNF362
ENST00000543783 0.997551728848132 0.673805924344432 -0.0376087628219848 ENSG00000256142 AL513327.1
ENST00000330379 0.997551728848132 0.724267232169045 -0.0659831087337706 ENSG00000184389 A3GALT2
ENST00000442999 0.997551728848132 0.657512438398444 -0.0908136760615613 ENSG00000184389 A3GALT2
ENST00000588828 0.997551728848132 0.294644376020756 -0.0583063974022434 ENSG00000225313 RP11-415J8.3
ENST00000457957 0.997551728848132 0.317614122798534 -0.0555542867792456 ENSG00000225313 RP11-415J8.3
ENST00000587696 0.997551728848132 0.312190409724669 -0.0564872781594049 ENSG00000225313 RP11-415J8.3
ENST00000431992 0.997551728848132 0.0459919650054184 -0.0896329046090974 ENSG00000134686 PHC2
ENST00000485928 0.997551728848132 0.0466401122810023 -0.0886815183886059 ENSG00000134686 PHC2
ENST00000373418 0.997551728848132 0.0456920176653063 -0.0889404265851622 ENSG00000134686 PHC2
ENST00000373422 0.997551728848132 0.0382721235055729 -0.0920227687873553 ENSG00000134686 PHC2
ENST00000257118 0.997551728848132 0.0459919650054184 -0.0896329046090974 ENSG00000134686 PHC2
ENST00000419414 0.997551728848132 0.0783636163269854 -0.0863657842313894 ENSG00000134686 PHC2
ENST00000467894 0.997551728848132 0.0742712249444753 -0.0843023754880387 ENSG00000134686 PHC2
ENST00000373416 0.997551728848132 0.0395875051460656 -0.0993402832976042 ENSG00000134686 PHC2
ENST00000486897 0.997551728848132 0.0105450872826662 -0.12575711119612 ENSG00000134686 PHC2
ENST00000493483 0.997551728848132 0.0142301482255324 -0.119874612445927 ENSG00000134686 PHC2
ENST00000473158 0.992763312964901 0.00641851115448075 -0.195417636190312 ENSG00000134686 PHC2
ENST00000583214 0.997551728848132 0.188802970823523 -0.158273540210142 ENSG00000266239 MIR3605
ENST00000410180 0.997551728848132 0.3700339916268 -0.181748512132197 ENSG00000222112 RN7SKP16
ENST00000432703 0.997551728848132 0.609312890300269 -0.0722188942296848 ENSG00000233246 RP11-415J8.5
ENST00000459964 0.997551728848132 0.0930030309621324 -0.30465159311448 ENSG00000134686 PHC2
ENST00000468406 0.997551728848132 0.651117584097483 -0.0493513838325118 ENSG00000134686 PHC2
ENST00000484692 0.997551728848132 0.719575086519313 -0.0343700143752335 ENSG00000134686 PHC2
ENST00000361328 0.998249004033549 0.882995447473776 -0.0136275823162661 ENSG00000121903 ZSCAN20
ENST00000373413 0.997551728848132 0.639751271366236 -0.0512188607345306 ENSG00000121903 ZSCAN20
ENST00000480917 0.998249004033549 0.94735827434597 -0.0079545624378306 ENSG00000121903 ZSCAN20
ENST00000241312 0.997551728848132 0.29808795979306 -0.212930567135577 ENSG00000121904 CSMD2
ENST00000373381 0.997551728848132 0.29808795979306 -0.212930567135577 ENSG00000121904 CSMD2
ENST00000465819 0.998249004033549 0.778117330609096 -0.0478199318911156 ENSG00000121904 CSMD2
ENST00000373380 1 0.996816099234703 0.000783698012802829 ENSG00000121904 CSMD2
ENST00000489419 0.998249004033549 0.918433022734446 0.015954258322096 ENSG00000121904 CSMD2
ENST00000373377 0.997551728848132 0.428967557885359 -0.16048645833708 ENSG00000121904 CSMD2
ENST00000373388 0.997551728848132 0.70135975892527 -0.0755489334596896 ENSG00000121904 CSMD2
ENST00000338325 0.999809159710976 0.990634088545254 0.00237912957099088 ENSG00000121904 CSMD2
ENST00000471438 0.997551728848132 0.671981110804574 -0.0862346732677113 ENSG00000121904 CSMD2
ENST00000425631 0.997551728848132 0.684624551157043 0.0594952277446354 ENSG00000231163 RP5-1007G16.1
ENST00000431046 0.998249004033549 0.78763018082846 0.0324270726090898 ENSG00000231163 RP5-1007G16.1
ENST00000426886 0.997551728848132 0.284417045241811 -0.0660568265958764 ENSG00000163866 SMIM12
ENST00000542839 0.998249004033549 0.85369982630535 0.0251359905094803 ENSG00000255811 RP1-34M23.5
ENST00000429293 0.998249004033549 0.830629261331685 0.0419989229756716 ENSG00000230163 RP5-997D16.2
ENST00000521580 0.997551728848132 0.201854737616635 -0.0816757789630287 ENSG00000163866 SMIM12
ENST00000446026 0.997551728848132 0.335754256142895 -0.06287321494033 ENSG00000163866 SMIM12
ENST00000456842 0.997551728848132 0.358479469563316 -0.0598302841234284 ENSG00000163866 SMIM12
ENST00000423898 0.997551728848132 0.383643718267118 -0.0581418088302368 ENSG00000163866 SMIM12
ENST00000417239 0.997551728848132 0.697200620268746 -0.0291820221819395 ENSG00000163866 SMIM12
ENST00000235180 0.998249004033549 0.93780140837693 -0.0108124834614207 ENSG00000116544 DLGAP3
ENST00000373347 0.998249004033549 0.935142958862378 -0.0115821288847074 ENSG00000116544 DLGAP3
ENST00000417456 0.997551728848132 0.708564824212983 -0.0421322753336785 ENSG00000241014 RP11-244H3.1
ENST00000311990 0.997551728848132 0.506893995098423 -0.129415077562565 ENSG00000241014 RP11-244H3.1
ENST00000487874 0.997551728848132 0.601964134535216 -0.030624905428689 ENSG00000271741 RP11-244H3.4
ENST00000373337 0.997551728848132 0.725461590014548 -0.0434873584712394 ENSG00000243749 ZMYM6NB
ENST00000373340 0.997551728848132 0.495459495932202 -0.0414395286849992 ENSG00000163867 ZMYM6
ENST00000493328 0.997551728848132 0.663675909966212 -0.0278055291608593 ENSG00000163867 ZMYM6
ENST00000357182 0.998249004033549 0.840426089226262 -0.0130994238465737 ENSG00000163867 ZMYM6
ENST00000466345 0.999565821259125 0.988237142009611 0.00206868290830776 ENSG00000163867 ZMYM6
ENST00000472971 0.997551728848132 0.495442057031942 0.115985941049752 ENSG00000163867 ZMYM6
ENST00000415531 0.998249004033549 0.818437423810486 -0.020832894499134 ENSG00000163867 ZMYM6
ENST00000317538 0.9989374923985 0.982179834840412 0.00214237380184391 ENSG00000163867 ZMYM6
ENST00000460607 0.998777695942778 0.979859044786247 0.00242380560198315 ENSG00000163867 ZMYM6
ENST00000373333 0.997551728848132 0.663255380695615 -0.0454665288497074 ENSG00000163867 ZMYM6
ENST00000471566 0.998249004033549 0.787760277678237 -0.0364267597314746 ENSG00000163867 ZMYM6
ENST00000417119 0.997551728848132 0.267358105967577 -0.0808400653151222 ENSG00000197056 ZMYM1
ENST00000359858 0.997551728848132 0.250321800155102 -0.0753977723749907 ENSG00000197056 ZMYM1
ENST00000466390 0.997551728848132 0.241408140270729 -0.122173860071152 ENSG00000197056 ZMYM1
ENST00000488455 0.997551728848132 0.158982278931129 -0.0931215023550582 ENSG00000197056 ZMYM1
ENST00000475654 0.997551728848132 0.290468860121316 -0.078206959377534 ENSG00000197056 ZMYM1
ENST00000373329 0.997551728848132 0.250321800155102 -0.0753977723749907 ENSG00000197056 ZMYM1
ENST00000373330 0.997551728848132 0.250325871051847 -0.0753983411364436 ENSG00000197056 ZMYM1
ENST00000476269 0.997551728848132 0.13883118268031 -0.265258851801102 ENSG00000197056 ZMYM1
ENST00000463393 0.997551728848132 0.623333551694395 -0.0767458954519129 ENSG00000197056 ZMYM1
ENST00000471991 0.999902657849085 0.993587151808377 0.00133651026579531 ENSG00000116560 SFPQ
ENST00000468598 0.689692980693982 7.5713286817464e-05 -0.274275295366188 ENSG00000116560 SFPQ
ENST00000460428 0.997551728848132 0.181682631421261 -0.0678167548063691 ENSG00000116560 SFPQ
ENST00000470472 0.997551728848132 0.205670666057599 -0.0613482027827804 ENSG00000116560 SFPQ
ENST00000466745 0.689692980693982 0.000211517540397774 -0.296680114859894 ENSG00000116560 SFPQ
ENST00000466213 0.689692980693982 0.000118947633844135 -0.306382548068778 ENSG00000116560 SFPQ
ENST00000490668 0.747556321843939 0.000794297284912264 -0.227115496678561 ENSG00000116560 SFPQ
ENST00000485365 0.876079583906279 0.00173900018969708 -0.214057712767041 ENSG00000116560 SFPQ
ENST00000485454 0.997551728848132 0.225837452138739 -0.179352294600981 ENSG00000116560 SFPQ
ENST00000357214 0.998249004033549 0.844835661015311 -0.00898151461386291 ENSG00000116560 SFPQ
ENST00000373297 0.997551728848132 0.392229509288905 -0.0387421081643281 ENSG00000146463 ZMYM4
ENST00000314607 0.997551728848132 0.392229509288905 -0.0387421081643281 ENSG00000146463 ZMYM4
ENST00000441447 0.998249004033549 0.853963847953556 0.0144849971481331 ENSG00000146463 ZMYM4
ENST00000475222 0.997551728848132 0.0584060621191218 -0.280724310953035 ENSG00000240374 RN7SL503P
ENST00000364672 0.998249004033549 0.936502707510832 -0.0116244710172861 ENSG00000201542 SNORA62
ENST00000434805 1 0.996239986749018 0.000966517048477553 ENSG00000229994 RPL5P4
ENST00000432683 0.998249004033549 0.916924344390966 -0.00959677296860156 ENSG00000227409 ZMYM4-AS1
ENST00000457946 0.997551728848132 0.153675043543039 -0.0663624249534262 ENSG00000146463 ZMYM4
ENST00000482131 0.998249004033549 0.96551288552742 -0.00459511587485931 ENSG00000146463 ZMYM4
ENST00000470175 0.997551728848132 0.218030885792293 0.149285329699936 ENSG00000146463 ZMYM4
ENST00000492456 0.997551728848132 0.415657152559382 -0.109232286667103 ENSG00000146463 ZMYM4
ENST00000325722 0.998249004033549 0.941292455477058 0.00310232063464261 ENSG00000142687 KIAA0319L
ENST00000373266 0.998249004033549 0.949921233984729 0.00342582956666951 ENSG00000142687 KIAA0319L
ENST00000426982 0.998249004033549 0.87685592930571 0.00674911673517838 ENSG00000142687 KIAA0319L
ENST00000461312 0.997551728848132 0.600312376112565 0.0374057207790473 ENSG00000142687 KIAA0319L
ENST00000485551 0.998249004033549 0.917382467036357 -0.0053711950026447 ENSG00000142687 KIAA0319L
ENST00000473423 0.997551728848132 0.219503590975768 0.162495798387916 ENSG00000142687 KIAA0319L
ENST00000473844 0.997551728848132 0.114703944315398 0.154105227859473 ENSG00000142687 KIAA0319L
ENST00000474856 0.997551728848132 0.186207647663796 0.147864559069531 ENSG00000142687 KIAA0319L
ENST00000492544 0.997551728848132 0.314375063241148 -0.108922922018833 ENSG00000142687 KIAA0319L
ENST00000440579 0.997551728848132 0.604127685777214 -0.0281835499890269 ENSG00000142687 KIAA0319L
ENST00000467109 0.997551728848132 0.0444350753603411 -0.293251392196556 ENSG00000142687 KIAA0319L
ENST00000431916 0.997551728848132 0.58686763501212 -0.0404419250977428 ENSG00000142687 KIAA0319L
ENST00000482929 0.997551728848132 0.495669174558625 0.0409271675477993 ENSG00000142687 KIAA0319L
ENST00000478463 0.998249004033549 0.792434231138005 0.0172826979370785 ENSG00000142687 KIAA0319L
ENST00000470388 0.998249004033549 0.792431385921074 0.0172792872084074 ENSG00000142687 KIAA0319L
ENST00000492888 0.997551728848132 0.446223155575557 0.051707555285938 ENSG00000142687 KIAA0319L
ENST00000469892 0.997551728848132 0.411966665648242 0.0574931298505827 ENSG00000142687 KIAA0319L
ENST00000494948 0.997551728848132 0.688785589251849 0.0291854159432309 ENSG00000142687 KIAA0319L
ENST00000442276 0.997551728848132 0.242134959569778 0.224776234569463 ENSG00000236274 RP4-728D4.3
ENST00000476329 0.997551728848132 0.733174370304228 0.0300889312160739 ENSG00000142687 KIAA0319L
ENST00000473465 0.998249004033549 0.938562627905675 -0.0120218367326639 ENSG00000142687 KIAA0319L
ENST00000373253 0.997551728848132 0.323079668149358 0.0550305385582932 ENSG00000020129 NCDN
ENST00000356090 0.997551728848132 0.375690488842537 0.049421192207103 ENSG00000020129 NCDN
ENST00000373243 0.997551728848132 0.37047854530929 0.0499643377167881 ENSG00000020129 NCDN
ENST00000459931 0.998249004033549 0.886575379486984 -0.0112856456131075 ENSG00000020129 NCDN
ENST00000437806 0.997551728848132 0.437048569655065 -0.0649588200710113 ENSG00000020129 NCDN
ENST00000423723 0.997551728848132 0.32297642394692 0.0715008967968463 ENSG00000020129 NCDN
ENST00000425881 0.997551728848132 0.105227655564362 0.319948306316514 ENSG00000239636 RP4-728D4.2
ENST00000444348 0.997551728848132 0.746192040231692 0.0461459586757504 ENSG00000239636 RP4-728D4.2
ENST00000373235 0.997551728848132 0.711361116040091 -0.0337115687725457 ENSG00000116819 TFAP2E
ENST00000373237 0.997551728848132 0.594603575075073 0.0257675539630543 ENSG00000126067 PSMB2
ENST00000270815 0.997551728848132 0.434228341911023 0.0372838638529181 ENSG00000142686 C1orf216
ENST00000503824 0.997551728848132 0.477776946844796 0.0894214923307429 ENSG00000142686 C1orf216
ENST00000453178 0.997551728848132 0.053415625153162 0.201241879947107 ENSG00000142686 C1orf216
ENST00000251195 0.998249004033549 0.852559803039061 -0.0104747061136555 ENSG00000092853 CLSPN
ENST00000466308 0.997551728848132 0.368655774824264 -0.12033751253867 ENSG00000092853 CLSPN
ENST00000318121 0.998249004033549 0.83547995667788 -0.012063978704936 ENSG00000092853 CLSPN
ENST00000373220 0.998249004033549 0.83547995667788 -0.012063978704936 ENSG00000092853 CLSPN
ENST00000520551 0.998249004033549 0.83547995667788 -0.012063978704936 ENSG00000092853 CLSPN
ENST00000373226 0.998249004033549 0.909815969418361 -0.0131198233849079 ENSG00000232335 RP11-435D7.3
ENST00000517467 0.997551728848132 0.459375471341331 -0.114039348831442 ENSG00000092853 CLSPN
ENST00000373210 0.998249004033549 0.920756307599259 -0.0047498784575765 ENSG00000134698 AGO4
ENST00000488778 0.997551728848132 0.108590338514365 -0.198982759253022 ENSG00000134698 AGO4
ENST00000496257 0.997551728848132 0.369361091935222 0.103283996916128 ENSG00000134698 AGO4
ENST00000373206 1 0.995629205849884 -0.00036475546812444 ENSG00000092847 AGO1
ENST00000373204 0.997551728848132 0.385821806985998 -0.0478846974893955 ENSG00000092847 AGO1
ENST00000606838 0.997551728848132 0.297223940524187 -0.187125539476861 ENSG00000271914 RP4-789D17.5
ENST00000324350 0.997551728848132 0.138230650871671 -0.166256768740381 ENSG00000126070 AGO3
ENST00000373191 0.997551728848132 0.634082764143056 -0.0346399548868523 ENSG00000126070 AGO3
ENST00000397828 0.997551728848132 0.0964152773401183 -0.18395412641229 ENSG00000126070 AGO3
ENST00000246314 0.998249004033549 0.888063917188554 -0.0113899220834239 ENSG00000126070 AGO3
ENST00000491443 0.997551728848132 0.165197900832117 -0.22254295988976 ENSG00000126070 AGO3
ENST00000466576 0.997551728848132 0.263684132069043 0.171234020907195 ENSG00000271554 RP4-665N4.8
ENST00000479395 0.997551728848132 0.285384440380948 0.21480153197803 ENSG00000271554 RP4-665N4.8
ENST00000471099 0.998249004033549 0.88171362496056 -0.0282084630791726 ENSG00000126070 AGO3
ENST00000373178 0.997551728848132 0.071588358096661 0.151940349784079 ENSG00000116863 ADPRHL2
ENST00000303143 0.998249004033549 0.854510532944489 -0.0370769308287288 ENSG00000171812 COL8A2
ENST00000397799 0.997551728848132 0.649755731504622 -0.0926028989699176 ENSG00000171812 COL8A2
ENST00000481785 0.997551728848132 0.709335979785223 0.0652528990577829 ENSG00000171812 COL8A2
ENST00000373166 0.997551728848132 0.700574888547481 -0.0190458220805434 ENSG00000054116 TRAPPC3
ENST00000462715 0.997551728848132 0.440017419656712 -0.0410183241230042 ENSG00000054116 TRAPPC3
ENST00000373163 0.997551728848132 0.746348082171752 -0.0160445658168109 ENSG00000054116 TRAPPC3
ENST00000373162 0.997551728848132 0.61448864802013 -0.0250827972507221 ENSG00000054116 TRAPPC3
ENST00000469757 0.997551728848132 0.419801241324181 -0.0433544390933928 ENSG00000054116 TRAPPC3
ENST00000373159 0.997551728848132 0.118630310702659 -0.0880556336936783 ENSG00000054116 TRAPPC3
ENST00000497251 0.997551728848132 0.0358823492198366 -0.131017337790671 ENSG00000054116 TRAPPC3
ENST00000429533 0.997551728848132 0.378455527720606 0.043642602480408 ENSG00000116871 MAP7D1
ENST00000316156 0.998249004033549 0.856703597506201 -0.00685248225805167 ENSG00000116871 MAP7D1
ENST00000527764 0.997551728848132 0.466950218554614 0.053034448563011 ENSG00000116871 MAP7D1
ENST00000373150 0.998249004033549 0.867174907444867 -0.00633370101315505 ENSG00000116871 MAP7D1
ENST00000373151 0.998249004033549 0.867179130135328 -0.00633398454462317 ENSG00000116871 MAP7D1
ENST00000530729 0.997551728848132 0.368206364792461 0.0550249254456578 ENSG00000116871 MAP7D1
ENST00000462118 0.997551728848132 0.127986812300459 0.103778489330072 ENSG00000116871 MAP7D1
ENST00000474796 0.998249004033549 0.776630409201548 0.0160767978284132 ENSG00000116871 MAP7D1
ENST00000530975 0.997551728848132 0.455164858762092 -0.0499157816514118 ENSG00000116871 MAP7D1
ENST00000487131 0.997551728848132 0.20009489363571 -0.0784870830127383 ENSG00000116871 MAP7D1
ENST00000373148 0.997551728848132 0.539539528883388 -0.0284623268207969 ENSG00000116871 MAP7D1
ENST00000532131 0.997551728848132 0.643189436977373 -0.0262817301864134 ENSG00000116871 MAP7D1
ENST00000487114 0.998249004033549 0.916228644886142 -0.00590547703013357 ENSG00000116871 MAP7D1
ENST00000354618 0.997551728848132 0.10840011738296 -0.0666345438466374 ENSG00000054118 THRAP3
ENST00000469141 0.997551728848132 0.149377683693456 -0.0615926189368641 ENSG00000054118 THRAP3
ENST00000478853 0.998249004033549 0.826467377751556 -0.0147657935971261 ENSG00000054118 THRAP3
ENST00000447495 0.997551728848132 0.693683084600698 -0.0722602288876986 ENSG00000231849 UBE2V2P4
ENST00000466743 0.997551728848132 0.508041100349722 -0.053296578334804 ENSG00000054118 THRAP3
ENST00000373139 0.997551728848132 0.612188493352793 -0.0695412779202878 ENSG00000214193 SH3D21
ENST00000453908 0.998413878387803 0.968974176232523 0.00475684836666904 ENSG00000214193 SH3D21
ENST00000426732 0.998413878387803 0.968974176232523 0.00475684836666904 ENSG00000214193 SH3D21
ENST00000312808 0.998249004033549 0.910397716990444 -0.0139479193560209 ENSG00000214193 SH3D21
ENST00000505871 0.998249004033549 0.953812196250574 -0.0072411105891335 ENSG00000214193 SH3D21
ENST00000480549 0.997551728848132 0.121524606145461 0.0994168133306921 ENSG00000214193 SH3D21
ENST00000496636 0.998249004033549 0.883775600757503 -0.0264130466778843 ENSG00000214193 SH3D21
ENST00000508854 0.998249004033549 0.909829288519377 -0.0216137230337189 ENSG00000214193 SH3D21
ENST00000474766 0.997551728848132 0.0639204202168193 0.140153878436329 ENSG00000214193 SH3D21
ENST00000270824 0.997551728848132 0.0644825010040262 0.146610956809061 ENSG00000142694 EVA1B
ENST00000490466 0.997551728848132 0.0704699605893612 0.150047115140361 ENSG00000142694 EVA1B
ENST00000373137 0.997551728848132 0.307597598768464 -0.139360519251282 ENSG00000116883 RP11-268J15.5
ENST00000359297 0.997551728848132 0.190501159262599 0.0772378099245963 ENSG00000196182 STK40
ENST00000373129 0.997551728848132 0.325357125589228 0.0563281562247406 ENSG00000196182 STK40
ENST00000373130 0.997551728848132 0.325357125589228 0.0563281562247406 ENSG00000196182 STK40
ENST00000373132 0.997551728848132 0.325357125589228 0.0563281562247406 ENSG00000196182 STK40
ENST00000460417 0.997551728848132 0.12595409059477 0.145858639889344 ENSG00000196182 STK40
ENST00000473733 0.997551728848132 0.206613515692834 0.127441341945256 ENSG00000196182 STK40
ENST00000482458 0.997551728848132 0.552045920647227 0.0531956159612447 ENSG00000196182 STK40
ENST00000460017 0.998249004033549 0.847809542974954 0.0212383303057399 ENSG00000196182 STK40
ENST00000476041 1 0.997046277612455 -0.000289788792789896 ENSG00000181817 LSM10
ENST00000315732 0.998249004033549 0.827412039857927 0.0172653493165021 ENSG00000181817 LSM10
ENST00000489912 0.997551728848132 0.566939015577123 0.0484597820141964 ENSG00000181817 LSM10
ENST00000468441 0.998249004033549 0.892718887272244 0.0201726348796379 ENSG00000116885 OSCP1
ENST00000495222 0.997551728848132 0.653420454361806 0.0647152003080373 ENSG00000116885 OSCP1
ENST00000235532 0.998249004033549 0.83705534846254 0.0213673927021522 ENSG00000116885 OSCP1
ENST00000356637 0.998249004033549 0.837143047115459 0.0213724105665373 ENSG00000116885 OSCP1
ENST00000471369 0.997551728848132 0.109537750382019 0.313337868503634 ENSG00000116885 OSCP1
ENST00000433045 0.998249004033549 0.965403751417053 0.00462895922915355 ENSG00000116885 OSCP1
ENST00000445843 0.998249004033549 0.809509265506514 0.0253422772845731 ENSG00000116885 OSCP1
ENST00000315643 0.997551728848132 0.656787391087876 0.0463497958738816 ENSG00000116885 OSCP1
ENST00000364578 0.997551728848132 0.475643091827227 0.122848958110426 ENSG00000201448 SNORA63
ENST00000475160 0.997551728848132 0.165938391576035 -0.24105167726994 ENSG00000116885 OSCP1
ENST00000525869 0.997551728848132 0.610330395717156 0.103192550671386 ENSG00000116885 OSCP1
ENST00000528112 0.998249004033549 0.835549820244547 -0.0256898849141251 ENSG00000116885 OSCP1
ENST00000354267 0.998249004033549 0.837756098762231 -0.0287525917345717 ENSG00000116885 OSCP1
ENST00000524789 0.998249004033549 0.793201344420276 0.0412397960053614 ENSG00000116885 OSCP1
ENST00000373116 0.998249004033549 0.854807611357154 -0.0108812483448069 ENSG00000116898 MRPS15
ENST00000488606 0.997551728848132 0.182273648761839 -0.106245036080559 ENSG00000116898 MRPS15
ENST00000477040 0.997551728848132 0.723053386825782 -0.0345347910514071 ENSG00000116898 MRPS15
ENST00000462067 0.998249004033549 0.86472933296451 -0.0101254420686051 ENSG00000116898 MRPS15
ENST00000424989 0.997551728848132 0.619004812390337 0.0730990724679167 ENSG00000233621 LINC01137
ENST00000373087 0.997551728848132 0.0745412572730205 -0.226547459017863 ENSG00000163874 ZC3H12A
ENST00000472312 0.997551728848132 0.0728920936130422 -0.353057246908507 ENSG00000163874 ZC3H12A
ENST00000471012 0.997551728848132 0.198937827945504 -0.260048397214535 ENSG00000163874 ZC3H12A
ENST00000373075 0.997551728848132 0.130334439215786 0.0823974665718409 ENSG00000163875 MEAF6
ENST00000296214 0.997551728848132 0.153373986925459 0.0792706837463172 ENSG00000163875 MEAF6
ENST00000373074 0.997551728848132 0.156515948141541 0.0797617732075961 ENSG00000163875 MEAF6
ENST00000475828 0.997551728848132 0.170014845083921 0.0768249681596142 ENSG00000163875 MEAF6
ENST00000487788 0.997551728848132 0.16513969820274 0.0776977219031754 ENSG00000163875 MEAF6
ENST00000373073 0.997551728848132 0.414304300380091 0.0486356218015805 ENSG00000163875 MEAF6
ENST00000487792 0.997551728848132 0.614458040188139 0.031420795922146 ENSG00000163875 MEAF6
ENST00000448519 0.998249004033549 0.818676620580675 0.0151494587497379 ENSG00000163875 MEAF6
ENST00000580821 0.997551728848132 0.0973998580911963 0.319815533642377 ENSG00000263675 MIR5581
ENST00000485039 0.997551728848132 0.697136288741645 -0.030404988101882 ENSG00000163875 MEAF6
ENST00000296215 0.998249004033549 0.849858295486606 -0.0154235897563153 ENSG00000163877 SNIP1
ENST00000468040 0.998249004033549 0.910057576556239 -0.0133771904767816 ENSG00000163877 SNIP1
ENST00000437933 0.997551728848132 0.748561338956281 0.053806457411999 ENSG00000232273 FTH1P1
ENST00000493916 0.997551728848132 0.512309864080368 0.108742678352925 ENSG00000163877 SNIP1
ENST00000368565 0.997551728848132 0.0298005367787508 -0.27862043424208 ENSG00000237749 RP3-423B22.5
ENST00000423216 0.997551728848132 0.0298005367787508 -0.27862043424208 ENSG00000237749 RP3-423B22.5
ENST00000296218 0.997551728848132 0.303874747637915 0.137207970191438 ENSG00000163879 DNALI1
ENST00000490312 0.998249004033549 0.923903851089513 0.0190594273009774 ENSG00000163879 DNALI1
ENST00000466723 0.997551728848132 0.356461223966278 0.150324528759039 ENSG00000163879 DNALI1
ENST00000541606 0.998249004033549 0.828173399329398 0.0324105545461382 ENSG00000163879 DNALI1
ENST00000497858 0.997551728848132 0.431437887593715 0.119539802482523 ENSG00000163879 DNALI1
ENST00000467277 0.997551728848132 0.58843434863033 0.102658618965737 ENSG00000163879 DNALI1
ENST00000490029 0.997551728848132 0.162596229314512 0.169843616630703 ENSG00000134697 GNL2
ENST00000373062 0.997551728848132 0.217461607932616 0.057276175497891 ENSG00000134697 GNL2
ENST00000462812 0.998249004033549 0.778043829456261 0.0195087630514715 ENSG00000134697 GNL2
ENST00000479255 0.997551728848132 0.615615022791939 0.0537449291452533 ENSG00000134697 GNL2
ENST00000538069 0.997551728848132 0.135786296942235 0.132049045745229 ENSG00000134697 GNL2
ENST00000469191 0.997551728848132 0.288678646976756 0.121519601407321 ENSG00000134697 GNL2
ENST00000489146 0.997551728848132 0.290915660729351 0.126950622346235 ENSG00000134697 GNL2
ENST00000463351 0.997551728848132 0.148070112690066 0.134578887328846 ENSG00000134697 GNL2
ENST00000488496 0.997551728848132 0.629574520892923 0.0470996196786464 ENSG00000134697 GNL2
ENST00000358011 0.997551728848132 0.442568728855784 -0.069437859694421 ENSG00000116922 C1orf109
ENST00000494120 0.997551728848132 0.665838186361261 -0.038376719923449 ENSG00000116922 C1orf109
ENST00000609516 0.997551728848132 0.362962155606172 0.120368806970566 ENSG00000116922 C1orf109
ENST00000464178 0.997551728848132 0.185090170372564 -0.145046917462714 ENSG00000116922 C1orf109
ENST00000464085 0.997551728848132 0.10415520207001 -0.171614875461704 ENSG00000116922 C1orf109
ENST00000491981 0.997551728848132 0.226143894169838 -0.125277772031927 ENSG00000116922 C1orf109
ENST00000461359 0.997551728848132 0.169287344060289 -0.160704988484129 ENSG00000116922 C1orf109
ENST00000477060 0.997551728848132 0.353409414547745 -0.106716932980384 ENSG00000116922 C1orf109
ENST00000486637 0.997551728848132 0.197904609016991 -0.155848716703355 ENSG00000116922 C1orf109
ENST00000491797 0.997551728848132 0.585429987200301 -0.0742303367708098 ENSG00000116922 C1orf109
ENST00000488137 0.998339209248817 0.967145333311818 -0.00542002359617189 ENSG00000116922 C1orf109
ENST00000472584 0.997551728848132 0.517317121903976 -0.0886766912636603 ENSG00000116922 C1orf109
ENST00000498448 0.997551728848132 0.120030366371551 0.318044441561342 ENSG00000116922 C1orf109
ENST00000373055 0.997551728848132 0.409853001815531 0.0544272296295829 ENSG00000134690 CDCA8
ENST00000327331 0.997551728848132 0.409853001815531 0.0544272296295829 ENSG00000134690 CDCA8
ENST00000373045 0.997551728848132 0.231554231824313 0.243389776706429 ENSG00000185090 MANEAL
ENST00000397631 0.997551728848132 0.231554231824313 0.243389776706429 ENSG00000185090 MANEAL
ENST00000532512 0.998249004033549 0.929212370511743 0.0162536692920405 ENSG00000185090 MANEAL
ENST00000525897 0.997551728848132 0.241759352087212 0.227495934919706 ENSG00000185090 MANEAL
ENST00000329006 0.997551728848132 0.398278095981445 0.16837573425694 ENSG00000185090 MANEAL
ENST00000433474 0.997551728848132 0.137852039653588 0.282152571809684 ENSG00000233728 RP11-109P14.9
ENST00000373044 0.998249004033549 0.775129601020168 0.020957997778226 ENSG00000196449 YRDC
ENST00000373043 0.997551728848132 0.0945894171762098 0.134256539317581 ENSG00000197982 C1orf122
ENST00000419397 0.997551728848132 0.06613944620988 0.165744242242517 ENSG00000197982 C1orf122
ENST00000468084 0.997551728848132 0.0914584529638104 0.139323158329562 ENSG00000197982 C1orf122
ENST00000373042 0.997551728848132 0.0699680720624015 0.158721399272198 ENSG00000197982 C1orf122
ENST00000446260 0.997551728848132 0.0606612280345223 0.164968796507679 ENSG00000197982 C1orf122
ENST00000373036 0.997551728848132 0.337883370302603 -0.0546960940002655 ENSG00000188786 MTF1
ENST00000448796 0.997551728848132 0.725764423268087 0.057248711384919 ENSG00000230610 AL929472.1
ENST00000447422 0.997551728848132 0.579429923933217 -0.0918299267423804 ENSG00000235673 RP11-109P14.8
ENST00000468190 0.997551728848132 0.450802146303496 -0.108348401806363 ENSG00000188786 MTF1
ENST00000419993 0.997551728848132 0.423714660964054 -0.115043083090462 ENSG00000230955 RP11-109P14.10
ENST00000373027 0.997551728848132 0.718146212196539 -0.0196561201210554 ENSG00000204084 INPP5B
ENST00000373023 0.997551728848132 0.599584464931846 -0.0278478840981144 ENSG00000204084 INPP5B
ENST00000373026 0.998249004033549 0.796221208374426 -0.0141120864776502 ENSG00000204084 INPP5B
ENST00000373024 0.998249004033549 0.788788157354442 -0.0146206753784314 ENSG00000204084 INPP5B
ENST00000487328 0.997551728848132 0.237412127883521 0.222112435186474 ENSG00000204084 INPP5B
ENST00000470364 0.997551728848132 0.298331746331706 -0.111201932334792 ENSG00000204084 INPP5B
ENST00000474758 0.997551728848132 0.261571720311165 -0.122593916494316 ENSG00000204084 INPP5B
ENST00000458109 0.997551728848132 0.700151015091711 -0.0330084470466516 ENSG00000204084 INPP5B
ENST00000516639 0.998249004033549 0.861909756557527 -0.0328408860231786 ENSG00000252448 SNORA63
ENST00000410350 0.997551728848132 0.70964734840685 -0.0561083404497978 ENSG00000222282 RNU6-584P
ENST00000467066 0.998249004033549 0.793709429503699 -0.033370235157479 ENSG00000204084 INPP5B
ENST00000373021 0.997551728848132 0.384284001437797 -0.0940430323071762 ENSG00000204084 INPP5B
ENST00000491406 0.997551728848132 0.428516803363731 -0.104113488918207 ENSG00000204084 INPP5B
ENST00000373019 0.998249004033549 0.955813772845489 -0.00229966425534416 ENSG00000183431 SF3A3
ENST00000448721 0.997551728848132 0.735276040334987 0.0143620641541242 ENSG00000183431 SF3A3
ENST00000487062 0.998249004033549 0.850020530013026 0.0213635225845681 ENSG00000183431 SF3A3
ENST00000460925 0.998249004033549 0.872015708309114 -0.0116323901397336 ENSG00000183431 SF3A3
ENST00000489537 0.999815771121482 0.991127577848803 -0.000569942192806901 ENSG00000183431 SF3A3
ENST00000461869 0.997551728848132 0.460628811183376 0.0370563346287188 ENSG00000183431 SF3A3
ENST00000470585 0.997551728848132 0.540428460874895 0.0311065030224782 ENSG00000183431 SF3A3
ENST00000488934 0.997551728848132 0.387797865648142 0.0977110621542282 ENSG00000183431 SF3A3
ENST00000462258 0.997551728848132 0.739519815406439 0.0184137538927944 ENSG00000183431 SF3A3
ENST00000391239 0.997551728848132 0.424791723284082 -0.0956295191772005 ENSG00000212541 RNU6-510P
ENST00000485803 0.997551728848132 0.363950005857819 0.0854555021921552 ENSG00000183386 FHL3
ENST00000373016 0.997551728848132 0.377239786604912 0.0830637700043916 ENSG00000183386 FHL3
ENST00000475084 0.997551728848132 0.260853599209811 0.108771595000751 ENSG00000183386 FHL3
ENST00000477194 0.997551728848132 0.172069176850566 0.131445003406551 ENSG00000183386 FHL3
ENST00000483132 0.998249004033549 0.854895576033692 -0.0259577610670236 ENSG00000183386 FHL3
ENST00000483182 0.997551728848132 0.618787824098517 0.035232213253089 ENSG00000183520 UTP11L
ENST00000486563 0.997551728848132 0.243956286822095 0.0988964691983551 ENSG00000183520 UTP11L
ENST00000373014 0.997551728848132 0.712678926584319 0.0220257112438354 ENSG00000183520 UTP11L
ENST00000537711 0.997551728848132 0.53666127548694 0.0370556509567672 ENSG00000183520 UTP11L
ENST00000488453 0.997551728848132 0.588279092205829 0.0359570430917262 ENSG00000183520 UTP11L
ENST00000373012 0.997551728848132 0.374054011356248 0.142893419585376 ENSG00000185668 POU3F1
ENST00000432922 0.997551728848132 0.55300078710789 -0.113435507985316 ENSG00000224592 RP5-884C9.2
ENST00000428151 0.997551728848132 0.577436525262145 -0.101830754421555 ENSG00000224592 RP5-884C9.2
ENST00000442006 0.998249004033549 0.839198878079049 0.0416280887827631 ENSG00000215895 RP11-334L9.1
ENST00000373001 0.997551728848132 0.338981572816556 -0.0531679135607437 ENSG00000116954 RRAGC
ENST00000474456 0.997551728848132 0.190289150457765 -0.120494890540109 ENSG00000116954 RRAGC
ENST00000493015 0.997551728848132 0.219228910607951 -0.0968864215758541 ENSG00000116954 RRAGC
ENST00000496778 0.997551728848132 0.106640366139629 -0.181344579844271 ENSG00000116954 RRAGC
ENST00000433671 0.998249004033549 0.960130640991493 -0.00314770033173024 ENSG00000228436 RP5-864K19.4
ENST00000456813 0.997551728848132 0.732721977410849 -0.0221308536360349 ENSG00000228436 RP5-864K19.4
ENST00000397572 0.997551728848132 0.583102086893256 -0.0366780893411754 ENSG00000214114 MYCBP
ENST00000494695 0.998249004033549 0.861935570487714 0.0133247521572246 ENSG00000214114 MYCBP
ENST00000495043 0.998249004033549 0.908224097080382 0.00881714850899453 ENSG00000214114 MYCBP
ENST00000489803 0.997551728848132 0.72656237776019 0.0263391609266335 ENSG00000214114 MYCBP
ENST00000454994 0.997551728848132 0.726713744369272 0.0263364125924883 ENSG00000131233 GJA9
ENST00000489575 0.997551728848132 0.726713744369272 0.0263364125924883 ENSG00000214114 MYCBP
ENST00000465771 0.997551728848132 0.519206726425759 0.0531070642799933 ENSG00000214114 MYCBP
ENST00000462027 0.998249004033549 0.943225499809038 0.00601950830348035 ENSG00000214114 MYCBP
ENST00000443161 0.997551728848132 0.557797760845069 0.113718464029313 ENSG00000228436 RP5-864K19.4
ENST00000357771 0.998249004033549 0.82250147786587 -0.0378616682299162 ENSG00000131233 GJA9
ENST00000360786 0.997551728848132 0.279724460891157 0.215895991603705 ENSG00000131233 GJA9
ENST00000372990 0.997551728848132 0.209663219721101 0.17159357785148 ENSG00000158315 RHBDL2
ENST00000289248 0.997551728848132 0.234407758483613 0.163395914742021 ENSG00000158315 RHBDL2
ENST00000538156 0.997551728848132 0.234407758483613 0.163395914742021 ENSG00000158315 RHBDL2
ENST00000372985 0.997551728848132 0.23758456486774 0.162385564419099 ENSG00000158315 RHBDL2
ENST00000540558 0.997551728848132 0.184419637840177 0.270939219556981 ENSG00000158315 RHBDL2
ENST00000432648 0.998249004033549 0.941963985649582 0.00357313690397282 ENSG00000174574 AKIRIN1
ENST00000446189 0.997551728848132 0.753164848801912 -0.016571346438142 ENSG00000174574 AKIRIN1
ENST00000372984 0.998249004033549 0.889457774812165 -0.00720875397349393 ENSG00000174574 AKIRIN1
ENST00000531822 0.997551728848132 0.242136337448218 0.0729172572825658 ENSG00000174574 AKIRIN1
ENST00000372967 0.997551728848132 0.718633099049379 0.022791621532051 ENSG00000168653 NDUFS5
ENST00000372969 0.997551728848132 0.718633099049379 0.022791621532051 ENSG00000168653 NDUFS5
ENST00000484793 0.997551728848132 0.460423405059439 -0.0788172253446141 ENSG00000127603 MACF1
ENST00000602421 0.997551728848132 0.468875301479707 -0.0777115609984767 ENSG00000127603 MACF1
ENST00000545844 0.997551728848132 0.506770092854621 -0.0272750374425026 ENSG00000127603 MACF1
ENST00000567887 0.997551728848132 0.50676420401242 -0.0272752622993514 ENSG00000127603 MACF1
ENST00000372915 0.997551728848132 0.503771461436747 -0.0274643590664471 ENSG00000127603 MACF1
ENST00000539005 0.997551728848132 0.506770092854621 -0.0272750374425026 ENSG00000127603 MACF1
ENST00000317713 0.997551728848132 0.506770092854621 -0.0272750374425026 ENSG00000127603 MACF1
ENST00000361689 0.997551728848132 0.503771461436747 -0.0274643590664471 ENSG00000127603 MACF1
ENST00000524432 0.997551728848132 0.703638213011909 -0.0243880470113457 ENSG00000127603 MACF1
ENST00000467673 0.997551728848132 0.639866546101264 0.0473645477363477 ENSG00000127603 MACF1
ENST00000383927 0.998249004033549 0.864332669853831 -0.0207954945932021 ENSG00000206654 RNU6-608P
ENST00000410446 0.997551728848132 0.30664909767757 -0.166654934061309 ENSG00000222378 RNA5SP44
ENST00000564288 0.997551728848132 0.437225012818775 -0.0339055352563957 ENSG00000127603 MACF1
ENST00000494012 0.997551728848132 0.405145707213035 0.108438150721798 ENSG00000127603 MACF1
ENST00000536367 0.997551728848132 0.302768357512125 -0.104741900976804 ENSG00000127603 MACF1
ENST00000602528 0.997551728848132 0.659436141646236 -0.0431693620350179 ENSG00000270040 RP11-416A14.1
ENST00000480624 0.998724750415763 0.978919762873799 -0.00333494204287028 ENSG00000127603 MACF1
ENST00000469366 0.997551728848132 0.67394194165528 0.0573381871043611 ENSG00000127603 MACF1
ENST00000289890 0.997551728848132 0.343124488983386 -0.176453339468026 ENSG00000226438 RP11-420K8.1
ENST00000496804 0.997551728848132 0.324265690832302 -0.0573553304096784 ENSG00000127603 MACF1
ENST00000530262 0.998249004033549 0.882893229161806 0.0074887260729487 ENSG00000127603 MACF1
ENST00000485063 0.997551728848132 0.251140934120274 -0.135258716777792 ENSG00000127603 MACF1
ENST00000472385 0.997551728848132 0.408740808985488 -0.0797112744822927 ENSG00000127603 MACF1
ENST00000484393 0.997551728848132 0.126365750494619 -0.158118347437156 ENSG00000127603 MACF1
ENST00000476350 0.997551728848132 0.331508961905055 0.0517994032662868 ENSG00000127603 MACF1
ENST00000372925 0.997551728848132 0.56663347766731 -0.0261406874941333 ENSG00000127603 MACF1
ENST00000406997 0.997551728848132 0.331391337581966 0.121923670041339 ENSG00000217897 HSPE1P8
ENST00000528611 0.997551728848132 0.654756402242572 0.074971868694687 ENSG00000127603 MACF1
ENST00000289893 0.997551728848132 0.481349025578485 -0.0324122345892292 ENSG00000127603 MACF1
ENST00000530275 0.997551728848132 0.565024866075385 -0.0374514523636417 ENSG00000255103 KIAA0754
ENST00000482035 0.997551728848132 0.409081778935402 0.0573253590046312 ENSG00000127603 MACF1
ENST00000473843 0.997551728848132 0.184864275382181 -0.119834563350291 ENSG00000127603 MACF1
ENST00000469490 0.997551728848132 0.0661796970279464 -0.120389357654879 ENSG00000127603 MACF1
ENST00000487656 0.998249004033549 0.850627973461272 -0.0209261812828293 ENSG00000127603 MACF1
ENST00000360115 0.997551728848132 0.353992055347556 -0.0568898864741446 ENSG00000127603 MACF1
ENST00000497964 0.997583668065289 0.756054690753356 -0.023539004166537 ENSG00000127603 MACF1
ENST00000446276 0.997551728848132 0.247860039372618 -0.072211442127559 ENSG00000127603 MACF1
ENST00000442046 0.997551728848132 0.3426297263074 -0.0601278799089048 ENSG00000127603 MACF1
ENST00000422234 0.997551728848132 0.485835964991072 0.0569167334543934 ENSG00000127603 MACF1
ENST00000462496 0.997551728848132 0.538414288962056 0.0502230435545055 ENSG00000127603 MACF1
ENST00000462103 0.998249004033549 0.888797576152042 0.0145908078679586 ENSG00000127603 MACF1
ENST00000496360 0.997551728848132 0.394886200625129 -0.066446170328794 ENSG00000127603 MACF1
ENST00000497807 0.997551728848132 0.277117897115867 -0.0792184936682211 ENSG00000127603 MACF1
ENST00000331593 0.998107122838861 0.767991201565323 -0.049737596054299 ENSG00000183682 BMP8A
ENST00000447263 0.997551728848132 0.238887266362179 -0.225575597479618 ENSG00000237624 OXCT2P1
ENST00000441741 0.997551728848132 0.333301622453979 0.194524273181861 ENSG00000182109 RP11-69E11.4
ENST00000331856 0.998249004033549 0.876362051687668 0.0293879317968096 ENSG00000182109 RP11-69E11.4
ENST00000458207 0.997551728848132 0.105862443874478 -0.204709334684596 ENSG00000182109 RP11-69E11.4
ENST00000450157 0.997551728848132 0.112432828944188 -0.190869321993928 ENSG00000182109 RP11-69E11.4
ENST00000431553 0.997551728848132 0.106951509790184 -0.193208633072345 ENSG00000182109 RP11-69E11.4
ENST00000417869 0.997551728848132 0.104265396755393 -0.18902311901521 ENSG00000182109 RP11-69E11.4
ENST00000440190 0.997551728848132 0.108892162105065 -0.180675410507234 ENSG00000182109 RP11-69E11.4
ENST00000427240 0.998249004033549 0.957370313083542 -0.00523454826980704 ENSG00000243970 PPIEL
ENST00000482028 0.997551728848132 0.110814654680968 0.138712437041264 ENSG00000090621 PABPC4
ENST00000372856 0.997551728848132 0.0182376805504761 0.0835584533830608 ENSG00000090621 PABPC4
ENST00000372857 0.997551728848132 0.0180739435314708 0.0835978433860018 ENSG00000090621 PABPC4
ENST00000372858 0.997551728848132 0.0724416541788788 0.0652685969185965 ENSG00000090621 PABPC4
ENST00000372862 0.997551728848132 0.082885634352136 0.0619587606200686 ENSG00000090621 PABPC4
ENST00000468476 0.997551728848132 0.0497653673803907 0.110859930383355 ENSG00000090621 PABPC4
ENST00000437136 0.997551728848132 0.0562004668972203 0.10908762001132 ENSG00000090621 PABPC4
ENST00000492468 0.997551728848132 0.0487731076375408 0.117609041718357 ENSG00000090621 PABPC4
ENST00000530186 0.997551728848132 0.0250472731048647 0.199553419537798 ENSG00000090621 PABPC4
ENST00000421687 0.997551728848132 0.0470622863729547 0.0762352777298694 ENSG00000090621 PABPC4
ENST00000484555 0.997551728848132 0.323647380019436 0.0803561212285077 ENSG00000090621 PABPC4
ENST00000525045 0.997551728848132 0.136771861263245 0.0894010079319499 ENSG00000090621 PABPC4
ENST00000527718 0.997551728848132 0.0153408532239986 0.106285076381869 ENSG00000090621 PABPC4
ENST00000477556 0.997551728848132 0.109614475403472 0.123423502023249 ENSG00000090621 PABPC4
ENST00000461578 0.997551728848132 0.321299087641885 0.0854889505788246 ENSG00000090621 PABPC4
ENST00000483770 0.997551728848132 0.239611781619449 0.0888383495303556 ENSG00000090621 PABPC4
ENST00000525669 0.997551728848132 0.0410428431870262 0.0972030008798911 ENSG00000090621 PABPC4
ENST00000470443 0.997551728848132 0.118359824322615 0.0611476573785027 ENSG00000090621 PABPC4
ENST00000415255 0.997551728848132 0.266694791164596 0.0449728718949534 ENSG00000228060 RP11-69E11.8
ENST00000513632 0.997551728848132 0.248130806857196 0.0675067087566754 ENSG00000090621 PABPC4
ENST00000364587 0.997551728848132 0.344068707223607 -0.188824709282287 ENSG00000201457 SNORA55
ENST00000525751 0.997551728848132 0.12793616941636 0.0779520190966888 ENSG00000090621 PABPC4
ENST00000474378 0.997551728848132 0.0977059658886333 0.0797311946794949 ENSG00000090621 PABPC4
ENST00000529216 0.997551728848132 0.217440103894108 0.0635697457554305 ENSG00000090621 PABPC4
ENST00000492519 0.998249004033549 0.957519642771642 0.00307251062621148 ENSG00000090621 PABPC4
ENST00000451091 0.997551728848132 0.0381803503911266 0.105200546488252 ENSG00000090621 PABPC4
ENST00000531243 0.997551728848132 0.03872424008001 0.130620625212046 ENSG00000090621 PABPC4
ENST00000372852 0.997551728848132 0.400838264200089 0.130924664798001 ENSG00000163909 HEYL
ENST00000535435 0.997551728848132 0.292676112683828 0.110607639245175 ENSG00000163909 HEYL
ENST00000372844 0.997551728848132 0.511237591869777 -0.0898911107977666 ENSG00000116983 HPCAL4
ENST00000470018 0.998249004033549 0.786804719902176 0.0228638351026253 ENSG00000084072 PPIE
ENST00000485507 0.997745403374713 0.76183438812752 0.0292923951841942 ENSG00000084072 PPIE
ENST00000324379 0.997551728848132 0.451222051031994 0.0546988787326233 ENSG00000084072 PPIE
ENST00000356511 0.997551728848132 0.52830382774257 0.0445805075603153 ENSG00000084072 PPIE
ENST00000456578 0.997551728848132 0.512735499709286 0.064003498176067 ENSG00000084072 PPIE
ENST00000495526 0.997551728848132 0.451993244616193 0.0547121741685976 ENSG00000084072 PPIE
ENST00000482751 0.997551728848132 0.451993244616193 0.0547121741685976 ENSG00000084072 PPIE
ENST00000372830 0.997551728848132 0.52830382774257 0.0445805075603153 ENSG00000084072 PPIE
ENST00000497370 0.997551728848132 0.553417255336397 0.044011842278483 ENSG00000084072 PPIE
ENST00000372835 0.997551728848132 0.455930840400925 0.0547906456527639 ENSG00000084072 PPIE
ENST00000470213 0.997551728848132 0.498596766046646 0.0499291315212375 ENSG00000084072 PPIE
ENST00000474804 0.997551728848132 0.511139943824357 0.0493504426688828 ENSG00000084072 PPIE
ENST00000475350 0.997551728848132 0.451993244616193 0.0547121741685976 ENSG00000084072 PPIE
ENST00000480169 0.997551728848132 0.734142355893888 0.0283261903707094 ENSG00000084072 PPIE
ENST00000372827 0.997551728848132 0.118109651389653 0.32025450986402 ENSG00000116985 BMP8B
ENST00000467741 0.997551728848132 0.0624763156895299 0.26891322746895 ENSG00000084072 PPIE
ENST00000397360 0.997551728848132 0.129686316594232 0.272495751582655 ENSG00000116985 BMP8B
ENST00000327582 0.998249004033549 0.798939456358127 0.0302558371276583 ENSG00000198754 OXCT2
ENST00000441669 0.997551728848132 0.443625648434937 0.054644928545366 ENSG00000043514 TRIT1
ENST00000462797 0.997551728848132 0.443625648434937 0.054644928545366 ENSG00000043514 TRIT1
ENST00000316891 0.997551728848132 0.443625648434937 0.054644928545366 ENSG00000043514 TRIT1
ENST00000372818 0.997551728848132 0.443625648434937 0.054644928545366 ENSG00000043514 TRIT1
ENST00000495175 0.997551728848132 0.426549935865669 0.0575655902653172 ENSG00000043514 TRIT1
ENST00000491865 0.997551728848132 0.447580624184378 0.0551124088487058 ENSG00000043514 TRIT1
ENST00000537223 0.997551728848132 0.525144231324463 0.0467498896788118 ENSG00000043514 TRIT1
ENST00000537440 0.997551728848132 0.525144231324463 0.0467498896788118 ENSG00000043514 TRIT1
ENST00000541099 0.997551728848132 0.525144231324463 0.0467498896788118 ENSG00000043514 TRIT1
ENST00000545233 0.997551728848132 0.525144231324463 0.0467498896788118 ENSG00000043514 TRIT1
ENST00000465417 0.997551728848132 0.643597286142124 -0.05528498698112 ENSG00000043514 TRIT1
ENST00000492612 0.998249004033549 0.780311217194424 0.0215360788027989 ENSG00000043514 TRIT1
ENST00000467774 0.997551728848132 0.134888106150039 -0.255370105158239 ENSG00000043514 TRIT1
ENST00000489945 0.997551728848132 0.710552913154645 0.0296192195444452 ENSG00000043514 TRIT1
ENST00000486825 0.997551728848132 0.535495841319079 0.049599172006873 ENSG00000043514 TRIT1
ENST00000469476 0.998249004033549 0.829182854043517 0.0233005130989141 ENSG00000043514 TRIT1
ENST00000544981 0.997551728848132 0.510345065326247 0.0609764890596019 ENSG00000043514 TRIT1
ENST00000462243 0.998249004033549 0.953810979489019 0.00841374047329434 ENSG00000043514 TRIT1
ENST00000365352 0.997551728848132 0.725105424356765 -0.054105970684982 ENSG00000202222 Y_RNA
ENST00000397332 0.997551728848132 0.684301325343013 -0.0573756212342433 ENSG00000116990 MYCL
ENST00000372816 0.997551728848132 0.559406591703433 0.0670474773287487 ENSG00000116990 MYCL
ENST00000372811 0.998249004033549 0.808426253828194 -0.0322738265023664 ENSG00000168389 MFSD2A
ENST00000420632 0.997551728848132 0.563177078231826 -0.0766127272119882 ENSG00000168389 MFSD2A
ENST00000434861 0.997551728848132 0.352907318891061 -0.137788462607702 ENSG00000168389 MFSD2A
ENST00000372809 0.998249004033549 0.808426253828194 -0.0322738265023664 ENSG00000168389 MFSD2A
ENST00000483824 0.998249004033549 0.808426253828194 -0.0322738265023664 ENSG00000168389 MFSD2A
ENST00000469745 0.997551728848132 0.0782572633738929 -0.26416111094781 ENSG00000168389 MFSD2A
ENST00000438210 0.997551728848132 0.364954461712288 -0.14602316027479 ENSG00000228477 RP3-342P20.2
ENST00000480630 0.997551728848132 0.401446176953741 0.134715127872512 ENSG00000168389 MFSD2A
ENST00000491515 0.998249004033549 0.953366290594053 -0.0111664139085413 ENSG00000168389 MFSD2A
ENST00000459917 0.997551728848132 0.753881394723503 0.0640872940563267 ENSG00000168389 MFSD2A
ENST00000481612 0.998245024297945 0.770058776061686 0.0599093399755056 ENSG00000168389 MFSD2A
ENST00000372797 0.997551728848132 0.570431448567263 -0.0159659122866601 ENSG00000131236 CAP1
ENST00000372802 0.997551728848132 0.569616396267718 -0.0159767468097706 ENSG00000131236 CAP1
ENST00000449311 0.997551728848132 0.652341864112131 -0.0162285575088694 ENSG00000131236 CAP1
ENST00000421589 0.997551728848132 0.614402550175418 -0.0180277018343923 ENSG00000131236 CAP1
ENST00000414893 0.997551728848132 0.592817771980299 -0.0176699129852935 ENSG00000131236 CAP1
ENST00000414281 0.997551728848132 0.611470132820181 -0.0181811718853364 ENSG00000131236 CAP1
ENST00000420216 0.997551728848132 0.634260370592069 -0.0171034610453293 ENSG00000131236 CAP1
ENST00000372792 0.997551728848132 0.650935809589789 -0.0126580281161102 ENSG00000131236 CAP1
ENST00000372798 0.997551728848132 0.591576251649911 -0.0152463701360212 ENSG00000131236 CAP1
ENST00000340450 0.997551728848132 0.565976924773039 -0.0161738367099466 ENSG00000131236 CAP1
ENST00000372805 0.997551728848132 0.568575372040141 -0.0161249213713315 ENSG00000131236 CAP1
ENST00000435719 0.997551728848132 0.626028069760554 -0.0168548121130767 ENSG00000131236 CAP1
ENST00000427843 0.997551728848132 0.531037553243967 -0.0221543003632787 ENSG00000131236 CAP1
ENST00000417287 0.997551728848132 0.586507085738786 -0.0194875817298973 ENSG00000131236 CAP1
ENST00000424977 0.997551728848132 0.608608338319338 -0.018330701464624 ENSG00000131236 CAP1
ENST00000446031 0.997551728848132 0.481703721443602 -0.0358462531048393 ENSG00000131236 CAP1
ENST00000479759 0.998249004033549 0.919016613237729 0.00353779640469638 ENSG00000131236 CAP1
ENST00000461993 0.998249004033549 0.820937865307105 -0.0079788766786879 ENSG00000131236 CAP1
ENST00000494114 0.997551728848132 0.219809507918605 -0.0551145490902617 ENSG00000131236 CAP1
ENST00000433473 0.997551728848132 0.616239208688555 0.022556524120089 ENSG00000131238 PPT1
ENST00000529905 0.997551728848132 0.695604905237167 0.0178492946165358 ENSG00000131238 PPT1
ENST00000530704 0.997551728848132 0.660187095603272 0.0232511698507165 ENSG00000131238 PPT1
ENST00000372775 0.998959991331932 0.98283783072393 0.00154785988682459 ENSG00000131238 PPT1
ENST00000449045 0.998249004033549 0.798099155038356 0.0140780498835714 ENSG00000131238 PPT1
ENST00000439754 0.997551728848132 0.701145009199201 -0.0229532113370863 ENSG00000131238 PPT1
ENST00000530076 0.998249004033549 0.913846008173116 -0.00738502457463582 ENSG00000131238 PPT1
ENST00000527311 0.997551728848132 0.752523977391744 0.0180053551807869 ENSG00000131238 PPT1
ENST00000372779 0.997551728848132 0.591483482358345 0.0326340223432335 ENSG00000131238 PPT1
ENST00000526547 0.997551728848132 0.712579830861936 0.0268275771590273 ENSG00000131238 PPT1
ENST00000372771 0.997551728848132 0.368624932706934 0.0459284072621772 ENSG00000117000 RLF
ENST00000384777 0.997551728848132 0.370217172428057 -0.164557733161145 ENSG00000207508 RNU6-1237P
ENST00000468258 0.997551728848132 0.619276417758555 -0.0504790950737617 ENSG00000188800 TMCO2
ENST00000567508 0.997551728848132 0.0969246882665008 -0.283824058508079 ENSG00000259943 RP1-39G22.7
ENST00000372759 0.997551728848132 0.702505868553135 -0.0158177904920605 ENSG00000084073 ZMPSTE24
ENST00000479131 0.998249004033549 0.798150416939516 0.0180085539664973 ENSG00000084073 ZMPSTE24
ENST00000472583 0.997551728848132 0.456057356876061 0.0492813438770802 ENSG00000084073 ZMPSTE24
ENST00000447743 0.997551728848132 0.494865132168379 0.132167538232383 ENSG00000231296 RP1-39G22.4
ENST00000474142 0.997551728848132 0.137880989118414 -0.121389778248695 ENSG00000084073 ZMPSTE24
ENST00000372748 0.997551728848132 0.478517674823436 -0.135906710745736 ENSG00000049089 COL9A2
ENST00000482722 0.997551728848132 0.284421662455081 -0.203551362126012 ENSG00000049089 COL9A2
ENST00000466267 0.997551728848132 0.712973883989526 0.0479101210912864 ENSG00000049089 COL9A2
ENST00000427563 0.997551728848132 0.350776563400782 0.10721656798461 ENSG00000049089 COL9A2
ENST00000488463 0.997551728848132 0.103556015477895 -0.26019267723849 ENSG00000049089 COL9A2
ENST00000417105 0.997551728848132 0.0536061105496159 -0.301904793733668 ENSG00000049089 COL9A2
ENST00000496215 0.997551728848132 0.091657984855906 -0.227008736447639 ENSG00000049089 COL9A2
ENST00000372736 0.997551728848132 0.091657984855906 -0.227008736447639 ENSG00000049089 COL9A2
ENST00000461118 0.997551728848132 0.271945719047753 -0.137190428255532 ENSG00000049089 COL9A2
ENST00000490132 0.998413878387803 0.969107338973541 -0.00369877894294211 ENSG00000049089 COL9A2
ENST00000435168 0.997551728848132 0.00874019307458103 -0.20836231523565 ENSG00000084070 SMAP2
ENST00000372718 0.997551728848132 0.0330336944267806 -0.134527546471066 ENSG00000084070 SMAP2
ENST00000372708 0.997551728848132 0.065093348786721 -0.123975543245601 ENSG00000084070 SMAP2
ENST00000539317 0.997551728848132 0.306627062408258 -0.0758995973998682 ENSG00000084070 SMAP2
ENST00000487871 0.997551728848132 0.368008479945805 0.140570189658002 ENSG00000084070 SMAP2
ENST00000469416 0.997551728848132 0.745487355317298 0.0522062740747159 ENSG00000187801 ZFP69B
ENST00000361584 0.997551728848132 0.745487355317298 0.0522062740747159 ENSG00000187801 ZFP69B
ENST00000484445 0.997551728848132 0.745487355317298 0.0522062740747159 ENSG00000187801 ZFP69B
ENST00000411995 0.997551728848132 0.745487355317298 0.0522062740747159 ENSG00000187801 ZFP69B
ENST00000565390 0.998249004033549 0.961495613490986 0.00968497912569497 ENSG00000260920 RP1-228H13.5
ENST00000372706 0.997551728848132 0.193181559560662 0.139629080814339 ENSG00000187815 ZFP69
ENST00000372705 0.997551728848132 0.180957599939372 0.14568189122381 ENSG00000187815 ZFP69
ENST00000482712 0.997551728848132 0.0335182606094521 0.420336282002465 ENSG00000187815 ZFP69
ENST00000450713 0.997551728848132 0.180098722893739 0.146825405922149 ENSG00000238287 RP11-656D10.3
ENST00000358527 0.997551728848132 0.704209490773269 0.0433912906944214 ENSG00000164002 EXO5
ENST00000372703 0.997551728848132 0.704209490773269 0.0433912906944214 ENSG00000164002 EXO5
ENST00000420209 0.998249004033549 0.811288686383214 0.0304471986068305 ENSG00000164002 EXO5
ENST00000296380 0.997583668065289 0.757127851190809 0.0349213280311271 ENSG00000164002 EXO5
ENST00000432259 0.997551728848132 0.574930785505138 0.0792661190644671 ENSG00000164002 EXO5
ENST00000418186 0.997551728848132 0.716992360006567 0.0463215428167917 ENSG00000164002 EXO5
ENST00000415550 0.997551728848132 0.642149930010745 0.0640415449553954 ENSG00000164002 EXO5
ENST00000443729 0.998249004033549 0.962936091048158 0.00577084700425948 ENSG00000164002 EXO5
ENST00000419161 0.998249004033549 0.962936091048158 0.00577084700425948 ENSG00000164002 EXO5
ENST00000471429 0.998249004033549 0.796943648540269 -0.0405526534505566 ENSG00000164002 EXO5
ENST00000453437 0.997551728848132 0.115633715111787 0.245564292449058 ENSG00000227278 RP11-656D10.5
ENST00000437060 0.997551728848132 0.668743997166635 -0.0811537053336852 ENSG00000238186 RP11-656D10.6
ENST00000372699 0.997551728848132 0.206107280095294 0.146138936337431 ENSG00000117010 ZNF684
ENST00000465152 0.997551728848132 0.121178349351891 0.189920200268894 ENSG00000117010 ZNF684
ENST00000372696 0.997551728848132 0.199411486919838 0.165438409410626 ENSG00000117010 ZNF684
ENST00000372697 0.997551728848132 0.199411486919838 0.165438409410626 ENSG00000117010 ZNF684
ENST00000493756 0.997551728848132 0.298204052866984 0.120558911615932 ENSG00000117010 ZNF684
ENST00000472043 0.997551728848132 0.159843389799733 0.259547975938223 ENSG00000117010 ZNF684
ENST00000372684 0.997551728848132 0.481028748055172 0.120497567605535 ENSG00000117016 RIMS3
ENST00000372683 0.998249004033549 0.789459716267421 0.0543983549401931 ENSG00000117016 RIMS3
ENST00000440100 0.998249004033549 0.894022751839943 -0.0271211511204443 ENSG00000237899 RP4-739H11.3
ENST00000606277 0.997551728848132 0.0316980775564016 0.302143099654686 ENSG00000272145 NFYC-AS1
ENST00000467203 0.997551728848132 0.312901333422281 0.0697213985799447 ENSG00000066136 NFYC
ENST00000424419 0.997551728848132 0.204211992192483 0.077598418334932 ENSG00000066136 NFYC
ENST00000427410 0.997551728848132 0.207344358488441 0.0688735070948942 ENSG00000066136 NFYC
ENST00000447388 0.997551728848132 0.223199345358875 0.0656134829082719 ENSG00000066136 NFYC
ENST00000425457 0.997551728848132 0.216502680404795 0.0677456883933936 ENSG00000066136 NFYC
ENST00000453631 0.997551728848132 0.36489304662037 0.0647635363668822 ENSG00000066136 NFYC
ENST00000456393 0.997551728848132 0.229453074740007 0.0648428144810013 ENSG00000066136 NFYC
ENST00000372654 0.997551728848132 0.253074716181955 0.0633604556110999 ENSG00000066136 NFYC
ENST00000534399 0.997551728848132 0.507597398122477 0.0512527726678285 ENSG00000066136 NFYC
ENST00000372653 0.997551728848132 0.260409986393533 0.0623875336264273 ENSG00000066136 NFYC
ENST00000372669 0.997551728848132 0.244752387246771 0.0733292742485505 ENSG00000066136 NFYC
ENST00000372652 0.997551728848132 0.202875882667933 0.0745151034107178 ENSG00000066136 NFYC
ENST00000372651 0.997551728848132 0.109632961466678 0.0967004591964401 ENSG00000066136 NFYC
ENST00000531464 0.997551728848132 0.341765870282259 0.104348929279243 ENSG00000066136 NFYC
ENST00000440226 0.997551728848132 0.160969552723757 0.0915264006429559 ENSG00000066136 NFYC
ENST00000525290 0.997551728848132 0.197323718701372 0.132872199132906 ENSG00000066136 NFYC
ENST00000530965 0.997551728848132 0.242178174947413 0.125720556133304 ENSG00000066136 NFYC
ENST00000416859 0.997551728848132 0.0794645341146299 0.14924125733378 ENSG00000066136 NFYC
ENST00000308733 0.997551728848132 0.140790070433536 0.0975379135231818 ENSG00000066136 NFYC
ENST00000414185 0.997551728848132 0.279425446656513 0.0832796508730011 ENSG00000066136 NFYC
ENST00000525349 0.997551728848132 0.306235313672109 0.109415192758966 ENSG00000066136 NFYC
ENST00000483091 0.997551728848132 0.355569971110785 0.153863192570797 ENSG00000066136 NFYC
ENST00000488635 0.997551728848132 0.566162176223024 -0.0727665320915471 ENSG00000066136 NFYC
ENST00000496608 0.997551728848132 0.671131001978859 -0.0464676380939469 ENSG00000066136 NFYC
ENST00000347132 0.998249004033549 0.876810491798919 0.0317865759871952 ENSG00000117013 KCNQ4
ENST00000509682 0.997551728848132 0.698912648805484 0.079330077039454 ENSG00000117013 KCNQ4
ENST00000443478 0.997551728848132 0.470190749860538 0.138440475123814 ENSG00000117013 KCNQ4
ENST00000506017 0.997551728848132 0.69323733634797 0.0761819124463722 ENSG00000117013 KCNQ4
ENST00000372638 0.997551728848132 0.0321922314223674 0.428574033606304 ENSG00000179862 CITED4
ENST00000372621 0.997551728848132 0.196510762833031 -0.0608051356135612 ENSG00000171793 CTPS1
ENST00000541520 0.997551728848132 0.0846447698225177 -0.083348991355813 ENSG00000171793 CTPS1
ENST00000470271 0.997551728848132 0.487685083582919 -0.0593827732202132 ENSG00000171793 CTPS1
ENST00000475060 0.998249004033549 0.818929921715493 -0.0224816806389737 ENSG00000171793 CTPS1
ENST00000479480 0.997551728848132 0.490715339930543 -0.0550230318614684 ENSG00000171793 CTPS1
ENST00000543104 0.997551728848132 0.2727702729054 -0.0805360438667908 ENSG00000171793 CTPS1
ENST00000372616 0.997551728848132 0.251483513425235 -0.0594666722113823 ENSG00000171793 CTPS1
ENST00000480420 0.997551728848132 0.107318948733849 -0.142068650935897 ENSG00000171793 CTPS1
ENST00000463285 0.997551728848132 0.671001967844777 -0.0381128107210662 ENSG00000171793 CTPS1
ENST00000486889 0.997551728848132 0.250238745609427 -0.118544714394154 ENSG00000171793 CTPS1
ENST00000497210 0.997551728848132 0.696139199787276 0.0489513228235426 ENSG00000171793 CTPS1
ENST00000464283 0.998249004033549 0.845310365989578 0.0160607665366692 ENSG00000171793 CTPS1
ENST00000463423 0.998249004033549 0.925250866916682 -0.0077624062491918 ENSG00000171793 CTPS1
ENST00000498694 0.997551728848132 0.56672225501855 -0.0432240840541195 ENSG00000171793 CTPS1
ENST00000302946 0.997551728848132 0.289956930511872 -0.182481251762973 ENSG00000171790 SLFNL1
ENST00000372613 0.997551728848132 0.267368579422495 -0.191308950206093 ENSG00000171790 SLFNL1
ENST00000397197 0.997551728848132 0.267368579422495 -0.191308950206093 ENSG00000171790 SLFNL1
ENST00000439569 0.997551728848132 0.267368579422495 -0.191308950206093 ENSG00000171790 SLFNL1
ENST00000372611 0.997551728848132 0.244264084595601 -0.200938983234626 ENSG00000171790 SLFNL1
ENST00000359345 0.997551728848132 0.233113179717686 -0.194233919430981 ENSG00000171790 SLFNL1
ENST00000456518 0.997551728848132 0.619350090133266 0.0335057948924557 ENSG00000010803 SCMH1
ENST00000397174 0.997551728848132 0.657479366189828 0.0294632459712571 ENSG00000010803 SCMH1
ENST00000402904 0.997551728848132 0.657479366189828 0.0294632459712571 ENSG00000010803 SCMH1
ENST00000361191 0.997551728848132 0.657484819326218 0.0294647970791181 ENSG00000010803 SCMH1
ENST00000361705 0.997551728848132 0.657484819326218 0.0294647970791181 ENSG00000010803 SCMH1
ENST00000397171 0.997551728848132 0.657484819326218 0.0294647970791181 ENSG00000010803 SCMH1
ENST00000372597 0.998249004033549 0.827340296889638 0.0159879835338662 ENSG00000010803 SCMH1
ENST00000372596 0.998249004033549 0.827340296889638 0.0159879835338662 ENSG00000010803 SCMH1
ENST00000337495 0.998249004033549 0.827340296889638 0.0159879835338662 ENSG00000010803 SCMH1
ENST00000326197 0.997551728848132 0.647922304020605 0.0304195831660221 ENSG00000010803 SCMH1
ENST00000372595 0.997551728848132 0.687840708562258 0.0268836080902929 ENSG00000010803 SCMH1
ENST00000472037 0.998249004033549 0.822567070586233 -0.0215568313374052 ENSG00000010803 SCMH1
ENST00000460215 0.997551728848132 0.47712267107519 -0.064998310614569 ENSG00000010803 SCMH1
ENST00000498793 0.997551728848132 0.724178264519846 -0.0308896331018523 ENSG00000010803 SCMH1
ENST00000489421 0.998249004033549 0.836739679461395 0.0214062089807903 ENSG00000010803 SCMH1
ENST00000482530 0.997551728848132 0.459560855755905 0.0793362946465502 ENSG00000010803 SCMH1
ENST00000401064 0.997551728848132 0.66971880667184 0.0853470641215625 ENSG00000215893 RP4-635E8.1
ENST00000488592 0.998249004033549 0.84940327594635 0.0216803835712449 ENSG00000010803 SCMH1
ENST00000425554 0.997551728848132 0.436072770607564 0.156266531054939 ENSG00000235358 RP11-399E6.1
ENST00000445073 0.997551728848132 0.200588266864727 0.254441852588212 ENSG00000235358 RP11-399E6.1
ENST00000422305 0.998249004033549 0.829827640089971 0.0300709691477422 ENSG00000235358 RP11-399E6.1
ENST00000372591 0.998249004033549 0.950551226343198 -0.00943650650645094 ENSG00000204060 FOXO6
ENST00000372583 0.997551728848132 0.47493417539531 0.0723147916838319 ENSG00000127124 HIVEP3
ENST00000372584 0.997551728848132 0.470187389179622 0.073020169528012 ENSG00000127124 HIVEP3
ENST00000247584 0.998249004033549 0.954441652972893 0.00616715880458029 ENSG00000127124 HIVEP3
ENST00000460604 0.998249004033549 0.921622870801993 0.0131647013475951 ENSG00000127124 HIVEP3
ENST00000429157 0.998249004033549 0.92668678188063 0.00989606075729426 ENSG00000127124 HIVEP3
ENST00000434240 0.997551728848132 0.479119528124898 0.124063789969566 ENSG00000230638 RP11-486B10.4
ENST00000455975 0.997551728848132 0.0677405874371579 0.314789314281649 ENSG00000230638 RP11-486B10.4
ENST00000491442 0.997551728848132 0.175223058534177 0.157083759093436 ENSG00000127124 HIVEP3
ENST00000489103 0.997551728848132 0.229136335639876 0.152581832832192 ENSG00000127124 HIVEP3
ENST00000479350 0.997551728848132 0.0780097594474677 0.231298144444475 ENSG00000127124 HIVEP3
ENST00000372571 0.997551728848132 0.0926705139314046 -0.101720386937312 ENSG00000198815 FOXJ3
ENST00000372572 0.997551728848132 0.605230115370634 -0.0221693133118217 ENSG00000198815 FOXJ3
ENST00000372573 0.997551728848132 0.606530036286944 -0.0220759702221336 ENSG00000198815 FOXJ3
ENST00000361346 0.997551728848132 0.622195807259456 -0.0211416026012458 ENSG00000198815 FOXJ3
ENST00000361776 0.997551728848132 0.622195807259456 -0.0211416026012458 ENSG00000198815 FOXJ3
ENST00000545068 0.998249004033549 0.801156780735009 -0.0110163140227016 ENSG00000198815 FOXJ3
ENST00000445886 0.997551728848132 0.535020632630329 0.0412200467572216 ENSG00000198815 FOXJ3
ENST00000422278 0.997551728848132 0.727523980796148 -0.0452886491205222 ENSG00000198815 FOXJ3
ENST00000454417 0.998249004033549 0.830841964679975 -0.0292345081621538 ENSG00000198815 FOXJ3
ENST00000436207 0.997551728848132 0.400128505456546 0.171791570948894 ENSG00000227527 RP11-223A3.1
ENST00000410070 0.997551728848132 0.335357275358052 -0.0974159753127239 ENSG00000177181 RIMKLA
ENST00000431473 0.997551728848132 0.120864126430778 -0.249414408165618 ENSG00000177181 RIMKLA
ENST00000372565 0.997551728848132 0.599959735834984 0.106338916101167 ENSG00000066185 ZMYND12
ENST00000433602 0.997551728848132 0.599959735834984 0.106338916101167 ENSG00000066185 ZMYND12
ENST00000475426 0.997551728848132 0.566766698054732 -0.0942855872426633 ENSG00000066185 ZMYND12
ENST00000461083 0.997551728848132 0.445916499938594 0.154374903325104 ENSG00000066185 ZMYND12
ENST00000372562 0.997551728848132 0.0344966635795827 0.139587409520033 ENSG00000127125 PPCS
ENST00000455780 0.997551728848132 0.0367090791051836 0.135498746166215 ENSG00000127125 PPCS
ENST00000372560 0.997551728848132 0.0124954503149451 0.238239355638289 ENSG00000127125 PPCS
ENST00000472013 0.997551728848132 0.0367090791051836 0.135498746166215 ENSG00000127125 PPCS
ENST00000372561 0.997551728848132 0.0367090791051836 0.135498746166215 ENSG00000127125 PPCS
ENST00000372556 0.997551728848132 0.0367090791051836 0.135498746166215 ENSG00000127125 PPCS
ENST00000471420 0.997551728848132 0.142829126598561 0.0994860514545105 ENSG00000127125 PPCS
ENST00000482168 0.997551728848132 0.567824696560362 0.0478199258761293 ENSG00000127125 PPCS
ENST00000469615 0.997551728848132 0.673296072895031 0.0363851467247335 ENSG00000127125 PPCS
ENST00000475614 0.997551728848132 0.133467965149013 0.249227590336265 ENSG00000186409 CCDC30
ENST00000428554 0.997551728848132 0.106192406499244 0.186167580935519 ENSG00000186409 CCDC30
ENST00000477155 0.997551728848132 0.106564593462042 0.186103783924039 ENSG00000186409 CCDC30
ENST00000468651 0.997551728848132 0.301655852105792 0.187417758544432 ENSG00000186409 CCDC30
ENST00000492422 0.997551728848132 0.414786033111402 0.152154513761614 ENSG00000186409 CCDC30
ENST00000462063 0.997551728848132 0.704549977380762 0.0750080010630171 ENSG00000186409 CCDC30
ENST00000495044 0.997551728848132 0.400173841525937 -0.13885600682912 ENSG00000186409 CCDC30
ENST00000507855 0.997551728848132 0.164217188171432 0.178652500677218 ENSG00000186409 CCDC30
ENST00000509712 0.997551728848132 0.361412457740985 0.139944665232051 ENSG00000186409 CCDC30
ENST00000471390 0.997551728848132 0.0117344054376554 0.353939303493481 ENSG00000186409 CCDC30
ENST00000342022 0.992763312964901 0.00766652069436127 0.373424540630172 ENSG00000186409 CCDC30
ENST00000340612 0.992763312964901 0.00644247016016146 0.384234873218596 ENSG00000186409 CCDC30
ENST00000514642 0.997551728848132 0.0226588733343988 0.365824709841288 ENSG00000186409 CCDC30
ENST00000390640 0.997551728848132 0.0183602968871033 0.33335029278059 ENSG00000186409 CCDC30
ENST00000471699 0.997551728848132 0.212966296049991 0.255158674920188 ENSG00000186409 CCDC30
ENST00000304979 0.998249004033549 0.813856226009021 0.0149852535962557 ENSG00000171960 PPIH
ENST00000372550 0.997551728848132 0.548669654286946 -0.047877737108034 ENSG00000171960 PPIH
ENST00000440068 0.997551728848132 0.522658548340199 -0.0515913063873346 ENSG00000171960 PPIH
ENST00000372549 0.998249004033549 0.790618480595438 0.0255153955339987 ENSG00000171960 PPIH
ENST00000455203 0.997551728848132 0.461515423685644 -0.0597619911293325 ENSG00000171960 PPIH
ENST00000436387 0.998249004033549 0.846145939934619 -0.0194939347376564 ENSG00000171960 PPIH
ENST00000461351 0.998249004033549 0.907760111898401 0.00911207260621705 ENSG00000171960 PPIH
ENST00000414339 0.998249004033549 0.809898065639774 0.048070342365793 ENSG00000234917 RP5-994D16.3
ENST00000321358 0.997551728848132 0.334289241549174 0.0264955213859698 ENSG00000065978 YBX1
ENST00000332220 0.997551728848132 0.380912362842163 0.0255083019377487 ENSG00000065978 YBX1
ENST00000436427 0.997551728848132 0.567914151003736 0.0169629963285802 ENSG00000065978 YBX1
ENST00000467957 0.997551728848132 0.618442719277899 0.0164521448186199 ENSG00000065978 YBX1
ENST00000397054 0.998249004033549 0.887468972479084 -0.00827820021064685 ENSG00000117385 LEPRE1
ENST00000460031 0.998249004033549 0.887592351193494 -0.00827425213736365 ENSG00000117385 LEPRE1
ENST00000236040 0.998249004033549 0.887564665279567 -0.00827525775290791 ENSG00000117385 LEPRE1
ENST00000495874 0.998249004033549 0.887564665279567 -0.00827525775290791 ENSG00000117385 LEPRE1
ENST00000296388 0.998249004033549 0.887564665279567 -0.00827525775290791 ENSG00000117385 LEPRE1
ENST00000462474 0.997551728848132 0.132318945632592 -0.200913086762721 ENSG00000117385 LEPRE1
ENST00000472802 0.997551728848132 0.32751006204952 -0.139878235343566 ENSG00000117385 LEPRE1
ENST00000431412 0.997551728848132 0.626013016499678 -0.0413718558239259 ENSG00000117385 LEPRE1
ENST00000460831 0.997551728848132 0.456424171482701 -0.110082047810514 ENSG00000117385 LEPRE1
ENST00000481465 0.997551728848132 0.50054285832027 -0.067728056647622 ENSG00000117385 LEPRE1
ENST00000447502 0.997551728848132 0.433750937319902 -0.0813617741772923 ENSG00000117385 LEPRE1
ENST00000463465 0.997551728848132 0.542352620236794 -0.0549125324942104 ENSG00000117385 LEPRE1
ENST00000372526 0.997551728848132 0.531396583589369 0.0516400733787618 ENSG00000117385 LEPRE1
ENST00000492956 0.997551728848132 0.373001948820588 0.0773749590175309 ENSG00000117385 LEPRE1
ENST00000372525 0.997551728848132 0.406583705425319 0.0962002949399021 ENSG00000164008 C1orf50
ENST00000464081 0.998249004033549 0.828689198727522 -0.0201016780053818 ENSG00000164008 C1orf50
ENST00000603943 0.998249004033549 0.808828535928817 -0.0225062851621338 ENSG00000164008 C1orf50
ENST00000536543 0.998249004033549 0.806689184574169 -0.022738894107539 ENSG00000164008 C1orf50
ENST00000468913 0.999826006541531 0.992806192352546 0.0012707082713896 ENSG00000164008 C1orf50
ENST00000494155 0.997551728848132 0.609782957389984 -0.0899859345428324 ENSG00000164008 C1orf50
ENST00000447572 0.997551728848132 0.115100149778156 -0.314216078501901 ENSG00000228452 RP5-994D16.9
ENST00000421630 0.997583668065289 0.756961417453549 -0.0438256879700555 ENSG00000164008 C1orf50
ENST00000438946 0.997551728848132 0.63946661017347 -0.0526924724460834 ENSG00000164008 C1orf50
ENST00000605272 1 1 0 ENSG00000164008 C1orf50
ENST00000372522 0.997551728848132 0.705034430787066 -0.0479007559308222 ENSG00000177868 CCDC23
ENST00000372521 0.997551728848132 0.740524813474535 -0.0405976522960417 ENSG00000177868 CCDC23
ENST00000537227 0.997551728848132 0.682941763268263 -0.0497657457012496 ENSG00000177868 CCDC23
ENST00000497437 0.998249004033549 0.843861062342606 0.0248450511347518 ENSG00000177868 CCDC23
ENST00000487556 0.859840715776514 0.00108853332751463 -0.293752173651383 ENSG00000164010 ERMAP
ENST00000372517 0.859840715776514 0.00108853332751463 -0.293752173651383 ENSG00000164010 ERMAP
ENST00000470938 1 0.995522944199152 -0.00111645289861733 ENSG00000164010 ERMAP
ENST00000372514 0.412021552139633 8.10709633178916e-06 -0.496118395905304 ENSG00000164010 ERMAP
ENST00000328249 0.689692980693982 0.000121064029373178 -0.450732151342813 ENSG00000164010 ERMAP
ENST00000414798 0.931791220251683 0.00290136616684464 -0.371220171869903 ENSG00000228192 RP11-342M1.3
ENST00000416809 0.876079583906279 0.00174826696230211 -0.403196536230964 ENSG00000228192 RP11-342M1.3
ENST00000425076 0.95708611837108 0.00393665182354132 -0.402853779059428 ENSG00000228192 RP11-342M1.3
ENST00000444563 0.95708611837108 0.00393665182354132 -0.402853779059428 ENSG00000228192 RP11-342M1.3
ENST00000372508 0.997551728848132 0.556514930307269 -0.0619138167859374 ENSG00000164011 ZNF691
ENST00000372507 0.997551728848132 0.556514930307269 -0.0619138167859374 ENSG00000164011 ZNF691
ENST00000372506 0.997551728848132 0.556514930307269 -0.0619138167859374 ENSG00000164011 ZNF691
ENST00000397044 0.997551728848132 0.707233324573709 -0.0429246666282397 ENSG00000164011 ZNF691
ENST00000372504 0.997551728848132 0.556514930307269 -0.0619138167859374 ENSG00000164011 ZNF691
ENST00000397034 0.998249004033549 0.888166234183141 -0.0182412435519726 ENSG00000164011 ZNF691
ENST00000372503 0.997551728848132 0.724086638776384 0.0439128673382585 ENSG00000164011 ZNF691
ENST00000372502 0.997551728848132 0.588919088266573 -0.0691982046101025 ENSG00000164011 ZNF691
ENST00000426263 0.998413878387803 0.969137572763256 -0.00261547239183973 ENSG00000117394 SLC2A1
ENST00000475162 0.998249004033549 0.775341561512355 -0.0236025010818672 ENSG00000117394 SLC2A1
ENST00000439722 0.997551728848132 0.547166340022397 0.0678653865545651 ENSG00000117394 SLC2A1
ENST00000415851 0.997551728848132 0.15380727957061 0.130551077275121 ENSG00000117394 SLC2A1
ENST00000372500 0.997551728848132 0.128967380470592 0.149857381151649 ENSG00000117394 SLC2A1
ENST00000460369 0.997551728848132 0.677926760375368 0.0709741534116942 ENSG00000117394 SLC2A1
ENST00000431759 0.997551728848132 0.480793760570843 -0.121891182596099 ENSG00000227533 SLC2A1-AS1
ENST00000416689 0.997551728848132 0.34811666246281 -0.175543402617395 ENSG00000227533 SLC2A1-AS1
ENST00000410048 0.997551728848132 0.584559289167485 0.0732360661776569 ENSG00000186973 FAM183A
ENST00000409337 0.998249004033549 0.858045971053002 -0.0214952446006408 ENSG00000186973 FAM183A
ENST00000410025 0.998249004033549 0.858045971053002 -0.0214952446006408 ENSG00000186973 FAM183A
ENST00000409396 0.998249004033549 0.864272774188374 -0.020480321562886 ENSG00000186973 FAM183A
ENST00000335282 0.998249004033549 0.858045971053002 -0.0214952446006408 ENSG00000186973 FAM183A
ENST00000431635 0.998249004033549 0.772732663304741 0.0153550225448905 ENSG00000117395 EBNA1BP2
ENST00000236051 0.997551728848132 0.750225378914877 0.0169230001737663 ENSG00000117395 EBNA1BP2
ENST00000463906 0.997551728848132 0.670444867438716 -0.030241018869424 ENSG00000117395 EBNA1BP2
ENST00000491223 0.997551728848132 0.664573283453127 0.0269962960083538 ENSG00000117395 EBNA1BP2
ENST00000472982 0.997551728848132 0.507608193281808 0.0422500639206828 ENSG00000117395 EBNA1BP2
ENST00000483082 0.997551728848132 0.420571620565578 0.0521850366159469 ENSG00000117395 EBNA1BP2
ENST00000461557 0.997551728848132 0.497325735696589 0.0443844445751449 ENSG00000117395 EBNA1BP2
ENST00000372492 0.997551728848132 0.40551891608945 0.101090786605808 ENSG00000243710 WDR65
ENST00000528956 0.997551728848132 0.500875137406142 -0.0884398710913328 ENSG00000243710 WDR65
ENST00000529956 0.997551728848132 0.107826527028351 -0.170164009116221 ENSG00000243710 WDR65
ENST00000533339 0.998249004033549 0.958652228274647 -0.00604983190090941 ENSG00000243710 WDR65
ENST00000466927 0.998099456088193 0.767768539123754 0.035564150060419 ENSG00000117395 EBNA1BP2
ENST00000474566 0.997551728848132 0.452115619214557 0.0763426916870161 ENSG00000117395 EBNA1BP2
ENST00000372476 0.997551728848132 0.605058788044214 -0.0478399220246306 ENSG00000066056 TIE1
ENST00000372470 0.997551728848132 0.534918354526799 0.126348210116943 ENSG00000117400 MPL
ENST00000413998 0.997551728848132 0.124645756595507 0.300221157896531 ENSG00000117400 MPL
ENST00000424948 0.997551728848132 0.0903900287589367 -0.3133264646069 ENSG00000234694 RP1-92O14.3
ENST00000310955 0.997551728848132 0.502079454251116 0.0438731680717004 ENSG00000117399 CDC20
ENST00000372462 0.997551728848132 0.502125198307751 0.0438734629493161 ENSG00000117399 CDC20
ENST00000478882 0.997551728848132 0.697434874715683 0.0360449521299211 ENSG00000117399 CDC20
ENST00000482046 0.997551728848132 0.658458821139945 0.0462735825428996 ENSG00000117399 CDC20
ENST00000372458 0.998249004033549 0.78826264772937 -0.0124088432291833 ENSG00000066322 ELOVL1
ENST00000413844 0.998249004033549 0.78826264772937 -0.0124088432291833 ENSG00000066322 ELOVL1
ENST00000468865 0.997551728848132 0.588174957334564 -0.0340335663737709 ENSG00000066322 ELOVL1
ENST00000464204 0.997551728848132 0.682897131976254 -0.0190022226637324 ENSG00000066322 ELOVL1
ENST00000470968 0.997551728848132 0.703665143998782 -0.0176580257869649 ENSG00000066322 ELOVL1
ENST00000487209 0.997551728848132 0.710290455843683 -0.0174872366792706 ENSG00000066322 ELOVL1
ENST00000470769 0.998249004033549 0.786484903838245 -0.0131495619631947 ENSG00000066322 ELOVL1
ENST00000497569 0.998249004033549 0.877850740221555 -0.00771398279663248 ENSG00000066322 ELOVL1
ENST00000482302 0.997551728848132 0.718803583254817 -0.0182590455332711 ENSG00000066322 ELOVL1
ENST00000497050 0.997551728848132 0.672105791428357 -0.0215225895887432 ENSG00000066322 ELOVL1
ENST00000478481 0.997551728848132 0.649910186771959 -0.0345328871176099 ENSG00000066322 ELOVL1
ENST00000479439 0.998249004033549 0.782441152101671 0.0146389425296182 ENSG00000066322 ELOVL1
ENST00000465321 0.998249004033549 0.820063652987905 0.011538386869004 ENSG00000066322 ELOVL1
ENST00000479686 0.998249004033549 0.944063590707752 0.00369083538297387 ENSG00000066322 ELOVL1
ENST00000496932 0.998249004033549 0.929429336284164 0.0047250697037771 ENSG00000066322 ELOVL1
ENST00000290663 0.997551728848132 0.129157224820815 -0.10486781003343 ENSG00000159479 MED8
ENST00000372457 0.997551728848132 0.129812135009038 -0.104995666589003 ENSG00000159479 MED8
ENST00000372455 0.997551728848132 0.159843146458475 -0.102819326492175 ENSG00000159479 MED8
ENST00000436713 0.997551728848132 0.0929921330467426 -0.13932504738474 ENSG00000229431 RP1-92O14.6
ENST00000460803 0.997551728848132 0.152180320066287 -0.17206587713063 ENSG00000159479 MED8
ENST00000473560 0.997551728848132 0.0372284458755676 -0.169888349571853 ENSG00000159479 MED8
ENST00000310739 0.998249004033549 0.961154944070667 0.00464932229752541 ENSG00000198198 SZT2
ENST00000372450 0.998249004033549 0.961154944070667 0.00464932229752541 ENSG00000198198 SZT2
ENST00000357658 0.998249004033549 0.941364424628569 -0.00636093451273001 ENSG00000198198 SZT2
ENST00000406439 0.998249004033549 0.963362950029742 0.00370494338196158 ENSG00000198198 SZT2
ENST00000562955 0.997551728848132 0.150620185744319 -0.0673900639167315 ENSG00000198198 SZT2
ENST00000470139 0.997551728848132 0.0336572096870494 -0.194611132670332 ENSG00000198198 SZT2
ENST00000372442 0.997551728848132 0.147313971725411 -0.0768634987155118 ENSG00000198198 SZT2
ENST00000478140 0.997551728848132 0.361155503218051 -0.15394737696002 ENSG00000198198 SZT2
ENST00000470897 0.998249004033549 0.953218723136629 -0.0109357482625289 ENSG00000198198 SZT2
ENST00000471177 0.997551728848132 0.722283745658439 -0.057568736550551 ENSG00000198198 SZT2
ENST00000460536 0.997551728848132 0.493856643725323 -0.049862443706901 ENSG00000198198 SZT2
ENST00000396885 0.997551728848132 0.298434781342655 -0.160214344192555 ENSG00000229372 SZT2-AS1
ENST00000583037 0.997551728848132 0.750668382790567 0.0254383035671383 ENSG00000178922 HYI
ENST00000483618 0.997551728848132 0.51125250803364 0.116126686157854 ENSG00000178922 HYI
ENST00000372425 0.997551728848132 0.750668382790567 0.0254383035671383 ENSG00000178922 HYI
ENST00000372433 0.998249004033549 0.785761620088282 0.0223374937237266 ENSG00000178922 HYI
ENST00000372434 0.997551728848132 0.745345078154918 0.0262893920671192 ENSG00000178922 HYI
ENST00000470662 0.997551728848132 0.700098290337518 0.0339321299537701 ENSG00000178922 HYI
ENST00000487366 0.997745403374713 0.760097232753695 0.0268883120249591 ENSG00000178922 HYI
ENST00000372430 0.998249004033549 0.882708288765667 0.0124004819117116 ENSG00000178922 HYI
ENST00000372432 0.998249004033549 0.781026857373684 0.0222984240001826 ENSG00000178922 HYI
ENST00000372427 0.998249004033549 0.781248005838417 0.0222628395167103 ENSG00000178922 HYI
ENST00000372426 0.997849955755413 0.764227874551805 0.0262447899442988 ENSG00000178922 HYI
ENST00000486909 0.998249004033549 0.865191103081022 0.0137780954730235 ENSG00000178922 HYI
ENST00000496142 0.997551728848132 0.569035087457511 0.0839254450369401 ENSG00000178922 HYI
ENST00000469587 0.998249004033549 0.779177855224468 0.0356266083889445 ENSG00000178922 HYI
ENST00000444386 0.997551728848132 0.64751051814669 -0.0935713110497416 ENSG00000229348 HYI-AS1
ENST00000496043 0.997551728848132 0.626598290695843 -0.0998157799968653 ENSG00000142949 PTPRF
ENST00000481019 0.997551728848132 0.523308177886673 -0.130930497246307 ENSG00000142949 PTPRF
ENST00000359947 0.998249004033549 0.863317803645782 -0.0219038922975503 ENSG00000142949 PTPRF
ENST00000438120 0.997551728848132 0.672983820683098 -0.0556210728333432 ENSG00000142949 PTPRF
ENST00000436724 0.997551728848132 0.448165844481506 -0.150444523476507 ENSG00000142949 PTPRF
ENST00000372405 0.997551728848132 0.469087327433183 -0.144967219344848 ENSG00000142949 PTPRF
ENST00000372413 0.998249004033549 0.946568824533711 -0.00857199114884045 ENSG00000142949 PTPRF
ENST00000372414 0.998249004033549 0.946568824533711 -0.00857199114884045 ENSG00000142949 PTPRF
ENST00000437607 0.997551728848132 0.476877034550868 -0.14434146579882 ENSG00000142949 PTPRF
ENST00000467464 0.997745403374713 0.761296349467218 -0.0622972405123303 ENSG00000142949 PTPRF
ENST00000412568 0.998249004033549 0.960205583100403 0.0075602715597492 ENSG00000142949 PTPRF
ENST00000429895 0.998249004033549 0.837672623085522 0.0300583886172617 ENSG00000142949 PTPRF
ENST00000414879 0.998249004033549 0.951707266176062 0.00940265463578106 ENSG00000142949 PTPRF
ENST00000422171 0.998249004033549 0.951707266176062 0.00940265463578106 ENSG00000142949 PTPRF
ENST00000496447 0.997551728848132 0.667596949270608 0.0686831139391005 ENSG00000142949 PTPRF
ENST00000372407 0.997551728848132 0.61309662879252 0.0817479179575582 ENSG00000142949 PTPRF
ENST00000463041 0.998249004033549 0.904362482824408 0.0225380594841136 ENSG00000142949 PTPRF
ENST00000477970 0.998249004033549 0.796713583248176 0.0504286389202355 ENSG00000142949 PTPRF
ENST00000372396 0.997551728848132 0.0233985841129239 0.0985414945952655 ENSG00000066135 KDM4A
ENST00000463151 0.997551728848132 0.435002615584786 0.0595105904512923 ENSG00000066135 KDM4A
ENST00000485249 0.998249004033549 0.891450481696251 0.0120491992371841 ENSG00000066135 KDM4A
ENST00000472265 0.997551728848132 0.193158418466743 -0.194842995836349 ENSG00000066135 KDM4A
ENST00000481296 0.997551728848132 0.306963142428128 0.145888076803109 ENSG00000066135 KDM4A
ENST00000398804 0.997551728848132 0.0395997413532733 0.154176629232264 ENSG00000236200 KDM4A-AS1
ENST00000439057 0.997551728848132 0.0395399582799045 0.160503509362493 ENSG00000236200 KDM4A-AS1
ENST00000434346 0.997551728848132 0.395398000659276 0.0917714393124372 ENSG00000236200 KDM4A-AS1
ENST00000453015 0.997551728848132 0.0935542306629294 0.173550799716427 ENSG00000236200 KDM4A-AS1
ENST00000418149 0.997551728848132 0.0904726168431308 0.146710506605143 ENSG00000236200 KDM4A-AS1
ENST00000532911 0.997551728848132 0.26446177943768 0.104858691024389 ENSG00000126091 ST3GAL3
ENST00000489897 0.997551728848132 0.387027358426975 0.0631052703316561 ENSG00000126091 ST3GAL3
ENST00000372374 0.997551728848132 0.341461750416479 0.0651158719741681 ENSG00000126091 ST3GAL3
ENST00000372375 0.997551728848132 0.341461750416479 0.0651158719741681 ENSG00000126091 ST3GAL3
ENST00000545417 0.997551728848132 0.341461750416479 0.0651158719741681 ENSG00000126091 ST3GAL3
ENST00000372377 0.997551728848132 0.341461750416479 0.0651158719741681 ENSG00000126091 ST3GAL3
ENST00000361392 0.997551728848132 0.341461750416479 0.0651158719741681 ENSG00000126091 ST3GAL3
ENST00000361400 0.997551728848132 0.341461750416479 0.0651158719741681 ENSG00000126091 ST3GAL3
ENST00000353126 0.997551728848132 0.341461750416479 0.0651158719741681 ENSG00000126091 ST3GAL3
ENST00000530154 0.997551728848132 0.357079635394725 0.0696555723484882 ENSG00000126091 ST3GAL3
ENST00000262915 0.997551728848132 0.341461750416479 0.0651158719741681 ENSG00000126091 ST3GAL3
ENST00000330208 0.997551728848132 0.341461750416479 0.0651158719741681 ENSG00000126091 ST3GAL3
ENST00000335430 0.997551728848132 0.341461750416479 0.0651158719741681 ENSG00000126091 ST3GAL3
ENST00000351035 0.997551728848132 0.341461750416479 0.0651158719741681 ENSG00000126091 ST3GAL3
ENST00000479383 0.997551728848132 0.237585416127842 0.11197271641453 ENSG00000126091 ST3GAL3
ENST00000347631 0.997551728848132 0.389565997440063 0.0627629813688243 ENSG00000126091 ST3GAL3
ENST00000484868 0.997551728848132 0.173990289365131 0.12804541550719 ENSG00000126091 ST3GAL3
ENST00000461066 0.997551728848132 0.237578104332133 0.111728920094166 ENSG00000126091 ST3GAL3
ENST00000437753 0.997551728848132 0.310631270648732 0.14308256097284 ENSG00000229444 RP11-184I16.4
ENST00000516392 0.998249004033549 0.859534199146061 0.0255999737451972 ENSG00000252201 RNU6-1058P
ENST00000533997 0.997551728848132 0.403158186714035 0.0618419997996616 ENSG00000126091 ST3GAL3
ENST00000469715 0.997551728848132 0.403158186714035 0.0618419997996616 ENSG00000126091 ST3GAL3
ENST00000490541 0.997551728848132 0.403158186714035 0.0618419997996616 ENSG00000126091 ST3GAL3
ENST00000528371 0.997551728848132 0.403158186714035 0.0618419997996616 ENSG00000126091 ST3GAL3
ENST00000530581 0.997551728848132 0.403158186714035 0.0618419997996616 ENSG00000126091 ST3GAL3
ENST00000531816 0.997551728848132 0.403158186714035 0.0618419997996616 ENSG00000126091 ST3GAL3
ENST00000531993 0.997551728848132 0.403158186714035 0.0618419997996616 ENSG00000126091 ST3GAL3
ENST00000533212 0.997551728848132 0.403158186714035 0.0618419997996616 ENSG00000126091 ST3GAL3
ENST00000533933 0.997551728848132 0.403158186714035 0.0618419997996616 ENSG00000126091 ST3GAL3
ENST00000372369 0.997551728848132 0.403158186714035 0.0618419997996616 ENSG00000126091 ST3GAL3
ENST00000372372 0.997551728848132 0.403158186714035 0.0618419997996616 ENSG00000126091 ST3GAL3
ENST00000372368 0.997551728848132 0.403158186714035 0.0618419997996616 ENSG00000126091 ST3GAL3
ENST00000372367 0.997551728848132 0.403158186714035 0.0618419997996616 ENSG00000126091 ST3GAL3
ENST00000372366 0.997551728848132 0.403158186714035 0.0618419997996616 ENSG00000126091 ST3GAL3
ENST00000372365 0.997551728848132 0.403158186714035 0.0618419997996616 ENSG00000126091 ST3GAL3
ENST00000361746 0.997551728848132 0.403158186714035 0.0618419997996616 ENSG00000126091 ST3GAL3
ENST00000332628 0.997551728848132 0.403158186714035 0.0618419997996616 ENSG00000126091 ST3GAL3
ENST00000531451 0.997551728848132 0.396901234044431 0.0626705761942471 ENSG00000126091 ST3GAL3
ENST00000372362 0.997551728848132 0.396901234044431 0.0626705761942471 ENSG00000126091 ST3GAL3
ENST00000361812 0.997551728848132 0.396901234044431 0.0626705761942471 ENSG00000126091 ST3GAL3
ENST00000427515 0.998249004033549 0.946448131731692 -0.0136108529866963 ENSG00000233674 RP11-184I16.3
ENST00000461375 0.998249004033549 0.829775432172631 0.0151352294219627 ENSG00000126091 ST3GAL3
ENST00000419974 0.997551728848132 0.191810621316849 0.261908491384901 ENSG00000224751 SHMT1P1
ENST00000490502 0.997551728848132 0.523746912531261 -0.0494614674699594 ENSG00000126091 ST3GAL3
ENST00000495482 0.997583668065289 0.755229135366177 0.0371687571263137 ENSG00000126091 ST3GAL3
ENST00000414809 0.998249004033549 0.897380026448234 -0.0239298744463727 ENSG00000117407 ARTN
ENST00000372359 0.998249004033549 0.897380026448234 -0.0239298744463727 ENSG00000117407 ARTN
ENST00000477048 0.998249004033549 0.928841864315828 0.0158422440468675 ENSG00000117407 ARTN
ENST00000471394 0.998249004033549 0.928224524898603 0.0159821718505296 ENSG00000117407 ARTN
ENST00000498139 0.997733569742188 0.758037925073933 -0.0560364586288728 ENSG00000117407 ARTN
ENST00000491846 0.997551728848132 0.745129220428286 -0.0571227058496191 ENSG00000117407 ARTN
ENST00000479128 0.997551728848132 0.575179553427911 -0.095337325296678 ENSG00000117407 ARTN
ENST00000472435 0.997551728848132 0.575179553427911 -0.095337325296678 ENSG00000117407 ARTN
ENST00000474592 0.997551728848132 0.728693899851437 -0.0580880505186818 ENSG00000117407 ARTN
ENST00000372354 0.998249004033549 0.853085521431135 0.0267770922697593 ENSG00000117407 ARTN
ENST00000438616 0.998249004033549 0.833399779637324 0.0286254345681471 ENSG00000117407 ARTN
ENST00000446167 0.997551728848132 0.634952900921833 0.0950285322368593 ENSG00000237950 RP11-7O11.3
ENST00000445226 0.997551728848132 0.51009014759659 0.132004698889314 ENSG00000237950 RP11-7O11.3
ENST00000412378 0.997551728848132 0.460798401178121 0.142846651785568 ENSG00000237950 RP11-7O11.3
ENST00000372343 0.998107122838861 0.768160315207945 0.0173319377248183 ENSG00000117408 IPO13
ENST00000489061 0.998249004033549 0.837183798103723 0.0256189878962215 ENSG00000117408 IPO13
ENST00000489773 0.997551728848132 0.37406344278847 0.0737953002955228 ENSG00000117408 IPO13
ENST00000492152 0.998249004033549 0.960518334004916 -0.0051633180454008 ENSG00000117408 IPO13
ENST00000480902 0.997551728848132 0.050597993947279 -0.284206664953851 ENSG00000117408 IPO13
ENST00000372339 0.998249004033549 0.963280488861202 -0.00525114423509959 ENSG00000117408 IPO13
ENST00000486876 0.998249004033549 0.868815177646758 -0.0229745478786571 ENSG00000117408 IPO13
ENST00000471934 0.997551728848132 0.753358038751695 0.0363890563127507 ENSG00000132768 DPH2
ENST00000476260 0.997551728848132 0.737695705368852 0.036124507238639 ENSG00000132768 DPH2
ENST00000255108 0.997551728848132 0.240288729360099 0.0991735799733469 ENSG00000132768 DPH2
ENST00000412950 0.997551728848132 0.425792111829673 0.0731758946338598 ENSG00000132768 DPH2
ENST00000524776 0.997551728848132 0.425792111829673 0.0731758946338598 ENSG00000132768 DPH2
ENST00000495421 0.997551728848132 0.240288729360099 0.0991735799733469 ENSG00000132768 DPH2
ENST00000530988 0.998249004033549 0.781262826582878 -0.0329790459438842 ENSG00000132768 DPH2
ENST00000527567 0.997551728848132 0.752728748384491 0.0360473313107184 ENSG00000132768 DPH2
ENST00000492306 0.997551728848132 0.744460364048392 0.0350844270532619 ENSG00000132768 DPH2
ENST00000490861 0.998249004033549 0.836157404035108 0.0218776883466789 ENSG00000132768 DPH2
ENST00000396758 0.997551728848132 0.240018185892685 0.0991775001611958 ENSG00000132768 DPH2
ENST00000477294 0.997551728848132 0.59969621437562 0.0595564727242077 ENSG00000132768 DPH2
ENST00000529729 0.997551728848132 0.594032887076026 0.0558145922986975 ENSG00000132768 DPH2
ENST00000532140 0.997551728848132 0.74529420443645 0.0374195615123852 ENSG00000132768 DPH2
ENST00000534786 0.997551728848132 0.662922816187766 0.0535350416218306 ENSG00000132768 DPH2
ENST00000534655 0.997551728848132 0.385059373686003 0.117246266189716 ENSG00000132768 DPH2
ENST00000459879 0.997551728848132 0.193569980083667 0.142301210803191 ENSG00000132768 DPH2
ENST00000527319 0.997551728848132 0.328602473708449 0.106945201594585 ENSG00000132768 DPH2
ENST00000472505 0.997551728848132 0.294861229733737 0.0592729067749496 ENSG00000117410 ATP6V0B
ENST00000472174 0.997551728848132 0.341045439835354 0.0537403534211658 ENSG00000117410 ATP6V0B
ENST00000532642 0.997551728848132 0.348334310517302 0.052945685478108 ENSG00000117410 ATP6V0B
ENST00000236067 0.997551728848132 0.345541569571158 0.0532221000676322 ENSG00000117410 ATP6V0B
ENST00000471859 0.997551728848132 0.403525093180636 0.0467403742481488 ENSG00000117410 ATP6V0B
ENST00000472277 0.997551728848132 0.412122099479874 0.0474991292880658 ENSG00000117410 ATP6V0B
ENST00000461670 0.997551728848132 0.317277484050982 0.0563640313907147 ENSG00000117410 ATP6V0B
ENST00000468183 0.997551728848132 0.34575568581422 0.0532246849697031 ENSG00000117410 ATP6V0B
ENST00000473485 0.997551728848132 0.34575568581422 0.0532246849697031 ENSG00000117410 ATP6V0B
ENST00000496131 0.997551728848132 0.349349250862923 0.0526796115059655 ENSG00000117410 ATP6V0B
ENST00000498208 0.997551728848132 0.52652691600855 0.0368780120056213 ENSG00000117410 ATP6V0B
ENST00000532072 0.999815771121482 0.99089860154243 0.000740639043379124 ENSG00000117410 ATP6V0B
ENST00000498664 0.998249004033549 0.793214230334002 0.0159926566958894 ENSG00000117410 ATP6V0B
ENST00000498543 0.997551728848132 0.708315952689401 0.0449989272325447 ENSG00000117411 B4GALT2
ENST00000372324 0.997551728848132 0.179306159911591 -0.0815358770972513 ENSG00000117411 B4GALT2
ENST00000497866 0.998249004033549 0.825976404979946 0.0230543701914331 ENSG00000117411 B4GALT2
ENST00000434555 0.997551728848132 0.182178298111792 -0.0830616920490813 ENSG00000117411 B4GALT2
ENST00000356836 0.997551728848132 0.118888774683634 -0.0985092740703334 ENSG00000117411 B4GALT2
ENST00000309519 0.997551728848132 0.0827565311905454 -0.112520485040664 ENSG00000117411 B4GALT2
ENST00000485678 0.997551728848132 0.370117078068195 -0.0802827696361994 ENSG00000117411 B4GALT2
ENST00000481924 0.997551728848132 0.470975083428162 -0.0826296099221843 ENSG00000117411 B4GALT2
ENST00000486064 0.998249004033549 0.902243343807245 0.0177092073117825 ENSG00000159214 CCDC24
ENST00000372307 0.997551728848132 0.384089897217192 -0.093070463054922 ENSG00000196517 SLC6A9
ENST00000372318 0.998249004033549 0.895534249814114 0.0189538832371846 ENSG00000159214 CCDC24
ENST00000460543 0.998249004033549 0.770938020610556 -0.044373565423198 ENSG00000159214 CCDC24
ENST00000463846 0.998249004033549 0.895534249814114 0.0189538832371846 ENSG00000159214 CCDC24
ENST00000490563 0.998249004033549 0.895534249814114 0.0189538832371846 ENSG00000159214 CCDC24
ENST00000490064 0.999412160579871 0.987348431537688 0.0023119227583023 ENSG00000159214 CCDC24
ENST00000486504 0.998249004033549 0.8896505923929 0.0202387640489875 ENSG00000159214 CCDC24
ENST00000485811 0.998249004033549 0.934059749679244 0.0123619138886143 ENSG00000159214 CCDC24
ENST00000372306 0.997551728848132 0.468384971032306 -0.0724889451201497 ENSG00000196517 SLC6A9
ENST00000466180 0.998249004033549 0.863176443798406 0.0254537986335192 ENSG00000159214 CCDC24
ENST00000479055 0.997551728848132 0.557838204452377 0.0904489437662241 ENSG00000159214 CCDC24
ENST00000472562 0.997551728848132 0.535302239100291 0.126667215660697 ENSG00000159214 CCDC24
ENST00000372310 0.997551728848132 0.333535636822966 -0.119554155063563 ENSG00000196517 SLC6A9
ENST00000475075 0.997551728848132 0.111515374065993 -0.208057954778248 ENSG00000196517 SLC6A9
ENST00000357730 0.997551728848132 0.0854708555670519 -0.236456516581083 ENSG00000196517 SLC6A9
ENST00000360584 0.997551728848132 0.0854708555670519 -0.236456516581083 ENSG00000196517 SLC6A9
ENST00000537678 0.997551728848132 0.169310021032935 -0.184725481210129 ENSG00000196517 SLC6A9
ENST00000492434 0.997551728848132 0.62095232112962 -0.0804958502174087 ENSG00000196517 SLC6A9
ENST00000528803 0.998249004033549 0.894321535544263 0.0245601642615558 ENSG00000196517 SLC6A9
ENST00000489764 0.998249004033549 0.792188035228722 0.0450716517052962 ENSG00000196517 SLC6A9
ENST00000466926 0.998249004033549 0.839391352699627 0.0346960510747151 ENSG00000196517 SLC6A9
ENST00000533007 0.997551728848132 0.331883776575107 0.196027067300658 ENSG00000196517 SLC6A9
ENST00000607988 0.997551728848132 0.577304476995022 -0.10108301524529 ENSG00000230615 RP5-1198O20.4
ENST00000434244 0.998249004033549 0.876427118868335 0.0277065285477778 ENSG00000230615 RP5-1198O20.4
ENST00000431800 0.998249004033549 0.85317891746446 0.0255388316972934 ENSG00000230615 RP5-1198O20.4
ENST00000437643 0.998249004033549 0.847512319255274 0.0266174355249009 ENSG00000230615 RP5-1198O20.4
ENST00000453688 0.997551728848132 0.666069585618223 0.0568413852555994 ENSG00000230615 RP5-1198O20.4
ENST00000447959 0.997551728848132 0.672597312535175 0.0556541637349475 ENSG00000230615 RP5-1198O20.4
ENST00000609027 0.997551728848132 0.676142847364604 0.0551565541197703 ENSG00000230615 RP5-1198O20.4
ENST00000372299 0.997551728848132 0.103151804285243 -0.194481974667348 ENSG00000171872 KLF17
ENST00000476802 0.997551728848132 0.0878144944771514 -0.192452148321805 ENSG00000171872 KLF17
ENST00000402743 0.997551728848132 0.174976453990015 -0.145529645189036 ENSG00000233514 RP11-570P14.1
ENST00000361745 0.997551728848132 0.599197175899829 -0.032622055435652 ENSG00000178028 DMAP1
ENST00000446292 0.997551728848132 0.462306453466577 -0.0489627066255466 ENSG00000178028 DMAP1
ENST00000440641 0.997551728848132 0.427237067083089 -0.0543802110781047 ENSG00000178028 DMAP1
ENST00000436069 0.997551728848132 0.741312626003964 0.0319008382198619 ENSG00000178028 DMAP1
ENST00000437511 0.997551728848132 0.475611465260036 -0.048023814975358 ENSG00000178028 DMAP1
ENST00000475794 0.999990079227346 0.994324775869519 0.000652509537964077 ENSG00000178028 DMAP1
ENST00000471829 0.997551728848132 0.374548610634279 -0.0629734174246253 ENSG00000178028 DMAP1
ENST00000487922 0.997551728848132 0.446290305403252 -0.0543223064526558 ENSG00000178028 DMAP1
ENST00000315913 0.997551728848132 0.599197175899829 -0.032622055435652 ENSG00000178028 DMAP1
ENST00000372289 0.997551728848132 0.599197175899829 -0.032622055435652 ENSG00000178028 DMAP1
ENST00000463950 0.997551728848132 0.555049557958555 0.058454110091292 ENSG00000178028 DMAP1
ENST00000372290 0.997551728848132 0.0666452789221559 -0.145334463257311 ENSG00000178028 DMAP1
ENST00000488433 0.997551728848132 0.254199937654302 -0.0850905202217165 ENSG00000178028 DMAP1
ENST00000483741 0.998249004033549 0.898976529782079 -0.0152176186446071 ENSG00000178028 DMAP1
ENST00000494092 0.997551728848132 0.667272340829139 0.0599525655342978 ENSG00000178028 DMAP1
ENST00000372257 0.997551728848132 0.470244767025722 0.0349258986911556 ENSG00000117419 ERI3
ENST00000372259 0.998249004033549 0.931112080411958 0.00466413241924595 ENSG00000117419 ERI3
ENST00000456170 0.998249004033549 0.834485749797482 0.0109990583772653 ENSG00000117419 ERI3
ENST00000537474 0.997551728848132 0.615732350135276 0.0252283598506377 ENSG00000117419 ERI3
ENST00000489710 0.998249004033549 0.883244247912705 0.00976745006448762 ENSG00000117419 ERI3
ENST00000479101 0.998724750415763 0.977794120834854 0.00188052117762756 ENSG00000117419 ERI3
ENST00000462341 0.997551728848132 0.700672578688784 -0.0247121464305201 ENSG00000117419 ERI3
ENST00000414156 0.997551728848132 0.521305202841988 0.129995496359956 ENSG00000233602 ERI3-IT1
ENST00000452396 0.997551728848132 0.340178705600661 0.057140995211944 ENSG00000117419 ERI3
ENST00000495828 0.997551728848132 0.34199118414923 0.0646233653252528 ENSG00000117419 ERI3
ENST00000457571 0.997551728848132 0.472053634589151 0.0518173659440513 ENSG00000117419 ERI3
ENST00000516337 0.998249004033549 0.95365727046055 -0.00660408145760614 ENSG00000252146 AL390776.1
ENST00000355387 0.997551728848132 0.564772541420002 -0.0276013203909898 ENSG00000187147 RNF220
ENST00000361799 0.997551728848132 0.564772541420002 -0.0276013203909898 ENSG00000187147 RNF220
ENST00000372247 0.997551728848132 0.565058042610385 -0.0275937065127183 ENSG00000187147 RNF220
ENST00000443020 0.998249004033549 0.786067762791287 0.0138658449530659 ENSG00000187147 RNF220
ENST00000496262 0.997551728848132 0.633162227192456 -0.0614225552136188 ENSG00000187147 RNF220
ENST00000453863 0.997551728848132 0.681044875717045 0.0259222264532133 ENSG00000187147 RNF220
ENST00000335497 0.998249004033549 0.877754464737854 -0.00851979447319576 ENSG00000187147 RNF220
ENST00000440132 0.998249004033549 0.954111634929979 0.00316057812398042 ENSG00000187147 RNF220
ENST00000474064 0.997551728848132 0.568904340299451 -0.0274917285180254 ENSG00000187147 RNF220
ENST00000471494 0.998249004033549 0.890870317569007 -0.00790658790849815 ENSG00000187147 RNF220
ENST00000488865 0.998249004033549 0.818988589691644 0.0144491334442863 ENSG00000187147 RNF220
ENST00000497469 0.997551728848132 0.333387253870434 -0.0581197375575607 ENSG00000187147 RNF220
ENST00000475378 0.997551728848132 0.464726680765187 -0.039863005903806 ENSG00000187147 RNF220
ENST00000484745 0.997551728848132 0.232155464159298 -0.0594421040457262 ENSG00000187147 RNF220
ENST00000372242 0.997551728848132 0.693658314444396 -0.0173854860030824 ENSG00000126106 TMEM53
ENST00000372243 0.997551728848132 0.693658314444396 -0.0173854860030824 ENSG00000126106 TMEM53
ENST00000372244 0.997551728848132 0.693658314444396 -0.0173854860030824 ENSG00000126106 TMEM53
ENST00000495630 0.997551728848132 0.572291534908919 -0.0256198006358744 ENSG00000126106 TMEM53
ENST00000474394 0.997551728848132 0.567260494493956 0.0363960127577779 ENSG00000187147 RNF220
ENST00000480686 0.998138852922606 0.769407978100626 -0.0175143676916917 ENSG00000187147 RNF220
ENST00000474956 0.997551728848132 0.477313422766821 -0.0526357400030929 ENSG00000187147 RNF220
ENST00000476724 0.997551728848132 0.161524284954725 0.148042068285967 ENSG00000126106 TMEM53
ENST00000468117 0.997551728848132 0.161524284954725 0.148042068285967 ENSG00000126106 TMEM53
ENST00000372237 0.997551728848132 0.161524284954725 0.148042068285967 ENSG00000126106 TMEM53
[truncated: 13,963,154 more chars]
