# Supplementary material for: High-throughput allele-specific expression across 250 environmental conditions
Source: Genome Res. 2016 Dec;26(12):1627–38. doi: 10.1101/gr.209759.116 (PMC5131815; doi:10.1101/gr.209759.116)
Supplement: Supplemental Material [file supp_gr.209759.116_Supplemental_Table_S6.tar.gz › DEG_results/DP11_DEG_stats_T7C1.txt]

t.id padj pval logFC ensg g.id
ENST00000541675 0.130635048302783 0.0328886628537197 0.201504996198238 ENSG00000227232 WASH7P
ENST00000423562 0.110421473366426 0.0253074758030752 0.21074156024575 ENSG00000227232 WASH7P
ENST00000438504 0.110421473366426 0.0253074758030752 0.21074156024575 ENSG00000227232 WASH7P
ENST00000488147 0.107973426837585 0.0243866701793639 0.212063292630795 ENSG00000227232 WASH7P
ENST00000538476 0.107407989774284 0.0241650366045453 0.21213019402587 ENSG00000227232 WASH7P
ENST00000440200 0.000154280472104193 2.3299582468973e-06 0.539771091830011 ENSG00000230021 RP5-857K21.4
ENST00000414273 0.00204457307350998 6.86538697339078e-05 0.432928170423094 ENSG00000237973 hsa-mir-6723
ENST00000427426 0.000104159783947814 1.41729714081617e-06 0.970864928563179 ENSG00000229344 RP5-857K21.7
ENST00000467115 2.43439164284446e-07 6.79087870287597e-10 1.07455950809303 ENSG00000240409 MTATP8P1
ENST00000514057 6.71766768641502e-06 4.18844568266705e-08 0.921729424802761 ENSG00000248527 MTATP6P1
ENST00000416718 5.31477640749891e-06 2.96982390310158e-08 0.679365674853827 ENSG00000198744 RP5-857K21.11
ENST00000428504 0.620080387349292 0.400109235466133 -0.12653895718081 ENSG00000228327 RP11-206L10.2
ENST00000429505 0.664738332886675 0.453712192345513 0.0974640153050857 ENSG00000237491 RP11-206L10.9
ENST00000591440 0.935471836737647 0.867496034903412 0.0232000672769055 ENSG00000237491 RP11-206L10.9
ENST00000587530 0.935471836737647 0.867496034903412 0.0232000672769055 ENSG00000237491 RP11-206L10.9
ENST00000593022 0.922861313619026 0.842127593349298 0.0280235798712645 ENSG00000237491 RP11-206L10.9
ENST00000589531 0.916986497562456 0.830648395868127 0.0297143280388056 ENSG00000237491 RP11-206L10.9
ENST00000588951 0.830311894473293 0.681777152439799 0.0561263029123612 ENSG00000237491 RP11-206L10.9
ENST00000585768 0.980155992152507 0.955796730819838 0.00821492849041675 ENSG00000237491 RP11-206L10.9
ENST00000585745 0.890981276955779 0.782697180901302 0.0460048745057024 ENSG00000237491 RP11-206L10.9
ENST00000590848 0.929490804129116 0.85553902518687 0.0254284738715328 ENSG00000237491 RP11-206L10.9
ENST00000586288 0.90280896718934 0.80517383629001 0.0343077878925021 ENSG00000237491 RP11-206L10.9
ENST00000447500 0.768235158289571 0.588264138735999 0.0930628951537836 ENSG00000230092 RP11-206L10.8
ENST00000590817 0.768235158289571 0.588264138735999 0.0930628951537836 ENSG00000230092 RP11-206L10.8
ENST00000435300 0.732590666079789 0.540201392476537 0.102086486409567 ENSG00000240453 RP11-206L10.10
ENST00000445118 0.392582358147318 0.18680559747313 0.137369656890247 ENSG00000228794 LINC01128
ENST00000610067 0.889204090496326 0.779907140682008 0.0343554628549591 ENSG00000228794 LINC01128
ENST00000441765 0.996313074038287 0.991696909504095 0.00164389137299309 ENSG00000228794 LINC01128
ENST00000609139 0.896536118240325 0.793535011848463 0.0323345026459074 ENSG00000228794 LINC01128
ENST00000449005 0.984524801842679 0.965380588168096 0.00524711287605056 ENSG00000228794 LINC01128
ENST00000416570 0.94864318970214 0.892912984546154 0.0163711350368834 ENSG00000228794 LINC01128
ENST00000448975 0.94864318970214 0.892912984546154 0.0163711350368834 ENSG00000228794 LINC01128
ENST00000609009 0.892473879661978 0.785444132071716 0.0349788690352225 ENSG00000228794 LINC01128
ENST00000608189 0.892473879661978 0.785444132071716 0.0349788690352225 ENSG00000228794 LINC01128
ENST00000415295 0.28043934139521 0.109041623678865 0.276035128561987 ENSG00000228794 LINC01128
ENST00000342066 0.0753075757242517 0.013900505516921 0.285002861123101 ENSG00000187634 SAMD11
ENST00000341065 0.0765353442158668 0.0142231841673686 0.282575525612365 ENSG00000187634 SAMD11
ENST00000483767 0.096530269272528 0.0204321207445371 0.200227950248822 ENSG00000188976 NOC2L
ENST00000327044 0.373510916881431 0.172339906592032 0.0880348919109222 ENSG00000188976 NOC2L
ENST00000477976 0.588931742755355 0.366265022194203 0.0597389931464025 ENSG00000188976 NOC2L
ENST00000496938 0.917887171434053 0.832436764635284 0.0266591845497283 ENSG00000188976 NOC2L
ENST00000487214 0.411496396804177 0.201939279369102 0.0873130957204718 ENSG00000188976 NOC2L
ENST00000469563 0.376634736890251 0.174654046281782 0.119516948569944 ENSG00000188976 NOC2L
ENST00000338591 0.157067183780773 0.0440483108202474 0.219161081888963 ENSG00000187961 KLHL17
ENST00000463212 0.58389014313351 0.360923812231021 0.142442651789378 ENSG00000187961 KLHL17
ENST00000466300 0.754704640245674 0.569862308676025 0.0707086666310902 ENSG00000187961 KLHL17
ENST00000481067 0.82621582357049 0.675422675446318 -0.0618736896673763 ENSG00000187961 KLHL17
ENST00000379410 0.894479849484645 0.789321466977833 -0.0474166685236661 ENSG00000187583 PLEKHN1
ENST00000428771 0.0737489494275285 0.0134731854206448 0.419297571190758 ENSG00000188290 HES4
ENST00000304952 0.0727658808695893 0.0131920969103959 0.425049427692721 ENSG00000188290 HES4
ENST00000481869 0.0747193143116765 0.0137474913481498 0.423568695952759 ENSG00000188290 HES4
ENST00000484667 0.0717975552940386 0.0129167347959296 0.430772654964363 ENSG00000188290 HES4
ENST00000379389 0.989502861122493 0.976921538398763 -0.00568580880771584 ENSG00000187608 ISG15
ENST00000379370 1.48539361471358e-05 1.19371844862208e-07 0.440826183809726 ENSG00000188157 AGRN
ENST00000477585 0.0730937844633477 0.0132873384760096 0.341931258097492 ENSG00000188157 AGRN
ENST00000469403 0.0271035042619679 0.00293041604385441 0.374836111469719 ENSG00000188157 AGRN
ENST00000479707 0.0358507372657931 0.00449062971094591 0.334515509447609 ENSG00000188157 AGRN
ENST00000466223 0.0126789318437963 0.000932576934211882 0.402685324393079 ENSG00000188157 AGRN
ENST00000478677 0.268592689598778 0.101905741101151 0.257076111545611 ENSG00000188157 AGRN
ENST00000492947 0.00086298618951923 2.1160537583944e-05 0.499618455727011 ENSG00000188157 AGRN
ENST00000419249 0.00123885419851795 3.46344005304699e-05 0.522680861480177 ENSG00000188157 AGRN
ENST00000461111 0.0149364544771476 0.00117997402602904 0.336286718167843 ENSG00000188157 AGRN
ENST00000418300 0.171302955199764 0.0506067624142628 0.19550975563048 ENSG00000242590 RP11-54O7.14
ENST00000427998 0.826092826028973 0.675249886933079 0.0691102297688376 ENSG00000217801 RP11-465B22.3
ENST00000394517 0.864557600605698 0.737544634927103 0.0579292731975962 ENSG00000217801 RP11-465B22.3
ENST00000456409 0.529509455123607 0.306879796583595 0.188886973305748 ENSG00000217801 RP11-465B22.3
ENST00000412397 0.68343158126091 0.476331283194063 0.128742928094098 ENSG00000217801 RP11-465B22.3
ENST00000379339 0.695084781256773 0.491133272793743 0.041366070059768 ENSG00000131591 C1orf159
ENST00000294576 0.694965456191375 0.490981427491506 0.0413731849363018 ENSG00000131591 C1orf159
ENST00000448924 0.694965456191375 0.490981427491506 0.0413731849363018 ENSG00000131591 C1orf159
ENST00000465822 0.193255092471089 0.0610463355807192 0.193866322121606 ENSG00000131591 C1orf159
ENST00000379325 0.695084781256773 0.491133272793743 0.041366070059768 ENSG00000131591 C1orf159
ENST00000421241 0.695084781256773 0.491133272793743 0.041366070059768 ENSG00000131591 C1orf159
ENST00000487177 0.248846267033368 0.0903880669298676 0.192140250251612 ENSG00000131591 C1orf159
ENST00000467751 0.695084781256773 0.491133272793743 0.041366070059768 ENSG00000131591 C1orf159
ENST00000477196 0.695084781256773 0.491133272793743 0.041366070059768 ENSG00000131591 C1orf159
ENST00000464905 0.47201741712976 0.253284795897937 0.15983953917848 ENSG00000131591 C1orf159
ENST00000379320 0.168844855275405 0.0493903130935908 0.201062024639668 ENSG00000131591 C1orf159
ENST00000379319 0.452960469361216 0.236242125955504 0.0903890777366465 ENSG00000131591 C1orf159
ENST00000434641 0.865263837868025 0.738820534168033 0.0209873898200635 ENSG00000131591 C1orf159
ENST00000482816 0.801003502845985 0.637398598679367 0.0304832224463598 ENSG00000131591 C1orf159
ENST00000437760 0.78052569844396 0.6065310230495 0.0349514154192831 ENSG00000131591 C1orf159
ENST00000462097 0.934898518676156 0.866077151363539 0.0118157350307271 ENSG00000131591 C1orf159
ENST00000473600 0.346040412882637 0.152541144485035 0.195042096205494 ENSG00000131591 C1orf159
ENST00000475119 0.940398280088078 0.876970428797628 0.010977131959056 ENSG00000131591 C1orf159
ENST00000442117 0.388025133053385 0.183217219049019 0.185991954975507 ENSG00000131591 C1orf159
ENST00000427787 0.502249545178987 0.280707229076338 0.168819999596686 ENSG00000131591 C1orf159
ENST00000472741 0.98733171097567 0.972066943672054 0.00261596152778796 ENSG00000131591 C1orf159
ENST00000480643 0.998796259799023 0.997323040413765 0.000255187083994954 ENSG00000131591 C1orf159
ENST00000360001 0.00994473611485445 0.000655414603300596 0.191758190706322 ENSG00000078808 SDF4
ENST00000465727 0.00992886519594271 0.000653010319957021 0.191752542044164 ENSG00000078808 SDF4
ENST00000263741 0.00992886519594271 0.000653010319957021 0.191752542044164 ENSG00000078808 SDF4
ENST00000494748 0.00540748018843513 0.000271709861070773 0.277204249425719 ENSG00000078808 SDF4
ENST00000478938 0.00444574551938095 0.000206163162863689 0.285020018921551 ENSG00000078808 SDF4
ENST00000403997 0.0297974439889039 0.00337906740980373 0.180886547206342 ENSG00000078808 SDF4
ENST00000545427 0.139745593878729 0.0365529741761664 0.120690988843451 ENSG00000078808 SDF4
ENST00000459994 0.633660675588894 0.416164150054027 0.0509258832348458 ENSG00000078808 SDF4
ENST00000379198 0.524913813537876 0.302329715305895 0.0816676620106444 ENSG00000176022 B3GALT6
ENST00000450390 0.284238730430843 0.111224823657202 0.0990487826115934 ENSG00000160087 UBE2J2
ENST00000347370 0.284238730430843 0.111224823657202 0.0990487826115934 ENSG00000160087 UBE2J2
ENST00000349431 0.361320598061218 0.163419724999556 0.0885592372299505 ENSG00000160087 UBE2J2
ENST00000348298 0.444824568928782 0.229003646731452 0.0780360972010065 ENSG00000160087 UBE2J2
ENST00000339385 0.790753663799722 0.621884832321842 0.034601879085285 ENSG00000160087 UBE2J2
ENST00000400929 0.382460553178606 0.178901887027853 0.0896333081103722 ENSG00000160087 UBE2J2
ENST00000464036 0.473727184078586 0.254943975887056 0.0765577064299873 ENSG00000160087 UBE2J2
ENST00000360466 0.520457474700032 0.298006335782508 0.0712063105830318 ENSG00000160087 UBE2J2
ENST00000400930 0.490874027411699 0.270270321717805 0.0747097260241994 ENSG00000160087 UBE2J2
ENST00000467339 0.928471402638227 0.853479704110013 0.0207511382593883 ENSG00000160087 UBE2J2
ENST00000473215 0.570191324858014 0.346687095600348 0.064718231404402 ENSG00000160087 UBE2J2
ENST00000435198 0.495600931591114 0.27437391076286 0.0767600803802891 ENSG00000160087 UBE2J2
ENST00000509720 0.586392127035742 0.363630126042726 0.0643335497937995 ENSG00000160087 UBE2J2
ENST00000491779 0.536673586471766 0.313877218487722 0.0724363116033572 ENSG00000160087 UBE2J2
ENST00000466752 0.540916930758392 0.318178639013546 0.0742410182657324 ENSG00000160087 UBE2J2
ENST00000503294 0.550050158734292 0.327079408943692 0.0735995242877591 ENSG00000160087 UBE2J2
ENST00000477894 0.539175964078762 0.316483092306752 0.0761685418102097 ENSG00000160087 UBE2J2
ENST00000471154 0.841948260786669 0.700347588577919 -0.0363424720458537 ENSG00000160087 UBE2J2
ENST00000422076 0.564837669614057 0.341490813380325 0.0711887186207472 ENSG00000160087 UBE2J2
ENST00000502382 0.497483720048527 0.275929342062157 0.0798302519847579 ENSG00000160087 UBE2J2
ENST00000461142 0.326105323258271 0.138623635773756 0.124726972993573 ENSG00000160087 UBE2J2
ENST00000488418 0.313120274402329 0.129780401915134 -0.149835557316453 ENSG00000160087 UBE2J2
ENST00000354700 0.00493117036033897 0.000237569952111845 0.293658966536069 ENSG00000131584 ACAP3
ENST00000353662 0.00467987780465377 0.000219967147916698 0.294576536846113 ENSG00000131584 ACAP3
ENST00000492936 0.0026093026215937 9.5674049165689e-05 0.306112289733254 ENSG00000131584 ACAP3
ENST00000467278 0.00523104832528461 0.000259322399160845 0.332114743003627 ENSG00000131584 ACAP3
ENST00000470659 0.0592262080232211 0.00961925253454217 0.346388964344905 ENSG00000131584 ACAP3
ENST00000379037 0.310352146718818 0.127975872104451 0.178297837246021 ENSG00000131584 ACAP3
ENST00000476572 0.29890995980315 0.120180859007732 0.165359348035058 ENSG00000131584 ACAP3
ENST00000493992 0.425119774765906 0.212792233899703 0.160987213239506 ENSG00000131584 ACAP3
ENST00000472541 0.0101627039080359 0.00067514011709062 0.291211071028886 ENSG00000131584 ACAP3
ENST00000354980 0.0300229096900259 0.00342400354953375 0.280323432437392 ENSG00000131584 ACAP3
ENST00000478065 0.139568074995978 0.0364765078693962 0.224430220581063 ENSG00000131584 ACAP3
ENST00000479108 0.152693412548842 0.0420588380022259 0.216023392719731 ENSG00000131584 ACAP3
ENST00000438966 0.208191329916673 0.0684734739145291 0.200016315457136 ENSG00000131584 ACAP3
ENST00000379031 0.458699498230285 0.241730283427484 0.152193294107843 ENSG00000169972 PUSL1
ENST00000470520 0.252069198607505 0.0923334991288144 0.226008772114845 ENSG00000169972 PUSL1
ENST00000463758 0.189864437977725 0.0592914285461887 0.292178335375966 ENSG00000169972 PUSL1
ENST00000467712 0.340706573315455 0.148670875855373 0.19811792195418 ENSG00000169972 PUSL1
ENST00000493657 0.818644347697438 0.66389261087635 -0.0654071567919902 ENSG00000169972 PUSL1
ENST00000470030 0.287292272463555 0.113005060624224 0.133327479254401 ENSG00000127054 CPSF3L
ENST00000435064 0.886311025081916 0.774225130234524 0.0168260838015416 ENSG00000127054 CPSF3L
ENST00000497304 0.377739934878985 0.175543118877827 0.166616696774001 ENSG00000127054 CPSF3L
ENST00000323275 0.88899174021634 0.779502077644289 0.0164184146129514 ENSG00000127054 CPSF3L
ENST00000411962 0.88899174021634 0.779502077644289 0.0164184146129514 ENSG00000127054 CPSF3L
ENST00000462432 0.452837168680375 0.236152830763165 0.0858656727897495 ENSG00000127054 CPSF3L
ENST00000478641 0.26181247834406 0.0980328670387329 0.144948148552739 ENSG00000127054 CPSF3L
ENST00000458452 0.88899174021634 0.779503220525841 0.0164063000127827 ENSG00000127054 CPSF3L
ENST00000419704 0.88899174021634 0.779503220525841 0.0164063000127827 ENSG00000127054 CPSF3L
ENST00000540437 0.88899174021634 0.779503220525841 0.0164063000127827 ENSG00000127054 CPSF3L
ENST00000421495 0.88899174021634 0.779503220525841 0.0164063000127827 ENSG00000127054 CPSF3L
ENST00000532772 0.870114916499536 0.746238615481974 0.0190523695622365 ENSG00000127054 CPSF3L
ENST00000450926 0.848866935957346 0.71189616334325 0.021830237338555 ENSG00000127054 CPSF3L
ENST00000545578 0.854558436861154 0.721706004606179 0.0210599360436041 ENSG00000127054 CPSF3L
ENST00000527098 0.854558436861154 0.721706004606179 0.0210599360436041 ENSG00000127054 CPSF3L
ENST00000485710 0.0349247508648051 0.00430561967287852 0.2467861059196 ENSG00000127054 CPSF3L
ENST00000461514 0.0192442706026784 0.00171381795127172 0.280698375603623 ENSG00000127054 CPSF3L
ENST00000525164 0.0116828888156867 0.000827829548979139 0.301873178814938 ENSG00000127054 CPSF3L
ENST00000528879 0.894185604236832 0.788694300955304 0.0157406030524562 ENSG00000127054 CPSF3L
ENST00000525769 0.00969818617418644 0.000631139010172668 0.314389689821655 ENSG00000127054 CPSF3L
ENST00000531377 0.752636894720003 0.566868238283489 0.0355539866070332 ENSG00000127054 CPSF3L
ENST00000527383 0.92679056840261 0.850065227918438 -0.0169641835111215 ENSG00000127054 CPSF3L
ENST00000531292 0.734354773734715 0.542795131388455 -0.0693352974873843 ENSG00000127054 CPSF3L
ENST00000467408 0.696617051654202 0.493151358267753 -0.0709397179492875 ENSG00000127054 CPSF3L
ENST00000434694 0.262945178784986 0.0986550029985078 -0.112156110545563 ENSG00000127054 CPSF3L
ENST00000531020 0.40600208691836 0.197521053767794 -0.186436722538179 ENSG00000127054 CPSF3L
ENST00000533916 0.490253030031133 0.269573788014146 -0.133120498997212 ENSG00000127054 CPSF3L
ENST00000488042 0.354809474497503 0.158759050247809 -0.0976718705330518 ENSG00000127054 CPSF3L
ENST00000526797 0.346920254416706 0.153147901564987 -0.0979394036150984 ENSG00000127054 CPSF3L
ENST00000526332 0.346984318229604 0.153205130359924 -0.0979421178143196 ENSG00000127054 CPSF3L
ENST00000430786 0.361784329583869 0.163692822287998 -0.0965713529549516 ENSG00000127054 CPSF3L
ENST00000527719 0.407583516243283 0.198682484626519 -0.0892914853964561 ENSG00000127054 CPSF3L
ENST00000530031 0.409218325058313 0.200023326461103 -0.0887945950935968 ENSG00000127054 CPSF3L
ENST00000526113 0.37166142284546 0.170881955693413 -0.0937114891139685 ENSG00000127054 CPSF3L
ENST00000526904 0.408190605502819 0.199210536077517 -0.0867650250498756 ENSG00000127054 CPSF3L
ENST00000525603 0.0799214041759713 0.0152152029712295 -0.179437122514212 ENSG00000127054 CPSF3L
ENST00000444968 0.820777198667528 0.666957285724116 0.0530230420338906 ENSG00000240731 RP5-890O3.9
ENST00000429572 0.264761959619218 0.0997577592069717 -0.136552775184981 ENSG00000127054 CPSF3L
ENST00000498173 0.263968604326569 0.0993111037028724 -0.136599503561236 ENSG00000127054 CPSF3L
ENST00000496353 0.262401186323497 0.0983657387548918 -0.136618463316348 ENSG00000127054 CPSF3L
ENST00000493534 0.283345790414061 0.110657365221389 -0.13674521455646 ENSG00000127054 CPSF3L
ENST00000534345 0.329824989620216 0.141235479137534 -0.129549186612422 ENSG00000127054 CPSF3L
ENST00000532952 0.316729762754358 0.132228547974779 -0.13222426334004 ENSG00000127054 CPSF3L
ENST00000490853 0.366779872982721 0.167277666000969 -0.12298529101581 ENSG00000127054 CPSF3L
ENST00000531019 0.366779872982721 0.167277666000969 -0.12298529101581 ENSG00000127054 CPSF3L
ENST00000498476 0.342234231330825 0.149786395681061 -0.13169761321227 ENSG00000127054 CPSF3L
ENST00000470679 0.233543472906855 0.081789647457754 -0.16118514955365 ENSG00000127054 CPSF3L
ENST00000525285 0.441263953794995 0.226063461448118 -0.118597189957991 ENSG00000127054 CPSF3L
ENST00000530233 0.605441055325964 0.383957583563148 -0.107075205350264 ENSG00000127054 CPSF3L
ENST00000464957 0.0527022408343749 0.00801490682830322 0.297901667982334 ENSG00000224051 GLTPD1
ENST00000343938 0.1981833028219 0.0634106848581217 0.18265322650839 ENSG00000224051 GLTPD1
ENST00000488011 0.0573497411956303 0.00913343086576729 0.393119579787717 ENSG00000224051 GLTPD1
ENST00000378891 0.0108066766215814 0.000742217985862452 0.233429506211169 ENSG00000107404 DVL1
ENST00000378888 0.012479622796181 0.000911458262373341 0.231425914012393 ENSG00000107404 DVL1
ENST00000472445 0.660628139862358 0.448537362032209 0.0762674281352412 ENSG00000107404 DVL1
ENST00000474033 0.348411028076554 0.15424190688146 0.215682447012802 ENSG00000162576 MXRA8
ENST00000309212 0.127817787301187 0.0317803606867617 0.295330992229305 ENSG00000162576 MXRA8
ENST00000477278 0.167385655714906 0.0487510909597158 0.262231024339926 ENSG00000162576 MXRA8
ENST00000342753 0.127817787301187 0.0317803606867617 0.295330992229305 ENSG00000162576 MXRA8
ENST00000445648 0.127817787301187 0.0317803606867617 0.295330992229305 ENSG00000162576 MXRA8
ENST00000473097 0.259446523512266 0.0966115282298354 0.274689136797839 ENSG00000162576 MXRA8
ENST00000478517 0.239898938354113 0.0852463746561028 0.290731907345403 ENSG00000162576 MXRA8
ENST00000476718 0.273836778789441 0.105020852672542 0.285121860289428 ENSG00000162576 MXRA8
ENST00000338370 0.0304833853541331 0.00350217058093306 0.257335136048503 ENSG00000175756 AURKAIP1
ENST00000338338 0.0225506972276695 0.00217747189705677 0.271639313241599 ENSG00000175756 AURKAIP1
ENST00000321751 0.0320856960073965 0.00379122743416004 0.255570208166591 ENSG00000175756 AURKAIP1
ENST00000378853 0.0320528633978014 0.0037847913467755 0.255916215716875 ENSG00000175756 AURKAIP1
ENST00000489799 0.0106908789515009 0.000731921571521145 0.298954629632632 ENSG00000175756 AURKAIP1
ENST00000496905 0.00204022674161823 6.84229010030674e-05 0.372038805738381 ENSG00000175756 AURKAIP1
ENST00000480479 0.293140654306982 0.116748703246532 0.120952313048679 ENSG00000221978 CCNL2
ENST00000482621 0.0185823858317877 0.00162692358836831 0.229039732461678 ENSG00000221978 CCNL2
ENST00000408952 0.0185823858317877 0.00162692358836831 0.229039732461678 ENSG00000221978 CCNL2
ENST00000463260 0.731803951485165 0.539132669655032 0.0503095641899802 ENSG00000221978 CCNL2
ENST00000400809 0.0111387788480982 0.000773690003851552 0.248402185443545 ENSG00000221978 CCNL2
ENST00000496007 0.0114483067814241 0.000805217737755168 0.247570167066526 ENSG00000221978 CCNL2
ENST00000482365 0.132110287565738 0.0334684487898804 0.169857373549897 ENSG00000221978 CCNL2
ENST00000481223 0.0127590325604247 0.000942198321069615 0.245264787045662 ENSG00000221978 CCNL2
ENST00000418865 0.0170997792087898 0.00144313732800517 0.243122074256989 ENSG00000221978 CCNL2
ENST00000505849 0.491364394630156 0.270730241027462 0.088876430651859 ENSG00000221978 CCNL2
ENST00000488340 0.0244450080489499 0.00248394030456733 0.228594381323478 ENSG00000221978 CCNL2
ENST00000492998 0.885548109970223 0.772718011836785 0.0256101777813433 ENSG00000221978 CCNL2
ENST00000469113 0.00272364006201194 0.000101605076337221 0.301453862898141 ENSG00000221978 CCNL2
ENST00000480646 0.136892171384792 0.0354539411473339 0.211362322127992 ENSG00000221978 CCNL2
ENST00000471930 0.005929048192399 0.000307508939959936 0.266550371325303 ENSG00000221978 CCNL2
ENST00000408918 0.00155557752017438 4.72978272716219e-05 0.303763499081299 ENSG00000221978 CCNL2
ENST00000473872 0.53880587682594 0.316131173150597 0.0843854422845142 ENSG00000221978 CCNL2
ENST00000425598 0.0264978047374643 0.00283526858263839 0.231261282552991 ENSG00000221978 CCNL2
ENST00000463895 0.624126336318571 0.404673790675325 0.0849290039324269 ENSG00000221978 CCNL2
ENST00000497013 0.706390058401277 0.505467404164085 -0.0754924151684853 ENSG00000221978 CCNL2
ENST00000448629 0.659376867151646 0.446948776232783 -0.10534014516266 ENSG00000224870 RP4-758J18.2
ENST00000444362 0.519302966515995 0.296851962933631 -0.0878655023014579 ENSG00000224870 RP4-758J18.2
ENST00000418833 0.495600931591114 0.274365695270815 -0.0923944322399789 ENSG00000224870 RP4-758J18.2
ENST00000576232 0.224406655683782 0.0768149545720429 -0.270361919390825 ENSG00000224870 RP4-758J18.2
ENST00000570344 0.152739839799297 0.0420894393052815 -0.31263597479773 ENSG00000224870 RP4-758J18.2
ENST00000447725 0.232665232837413 0.0813020807333546 -0.158170045072416 ENSG00000224870 RP4-758J18.2
ENST00000572242 0.453485114963095 0.236743614884492 -0.102669056545662 ENSG00000224870 RP4-758J18.2
ENST00000453521 0.90771853119528 0.814672519891261 -0.0218057250749432 ENSG00000224870 RP4-758J18.2
ENST00000344843 0.843992998488548 0.703889644106946 -0.0256420270391753 ENSG00000242485 MRPL20
ENST00000493287 0.950303837550512 0.895656484695524 -0.00965707989423552 ENSG00000242485 MRPL20
ENST00000487659 0.839165086204506 0.695834471331992 -0.0263694981947449 ENSG00000242485 MRPL20
ENST00000492508 0.370101950630994 0.169763698293893 -0.0932533643546414 ENSG00000242485 MRPL20
ENST00000482352 0.860986327959446 0.731802615702631 -0.0245174033356159 ENSG00000242485 MRPL20
ENST00000477686 0.522308806563678 0.299776076278464 -0.0788251832879981 ENSG00000242485 MRPL20
ENST00000495558 0.00327197587644307 0.000133927722081146 0.574557730498894 ENSG00000179403 VWA1
ENST00000338660 0.00408227853304575 0.000183524934969072 0.404383055819207 ENSG00000179403 VWA1
ENST00000404702 0.00291464563164084 0.000111432212859374 0.415044732922135 ENSG00000179403 VWA1
ENST00000476993 0.00309728467392364 0.000123137918740797 0.412958723778255 ENSG00000179403 VWA1
ENST00000471398 0.00175000250708031 5.55966867056339e-05 0.710600942139863 ENSG00000179403 VWA1
ENST00000378741 0.650876601210447 0.436287104133464 -0.0597541344471626 ENSG00000160072 ATAD3B
ENST00000308647 0.872358125651925 0.750069330111027 -0.0237588937386326 ENSG00000160072 ATAD3B
ENST00000472194 0.986780183514649 0.970522968126239 -0.00298830400580942 ENSG00000160072 ATAD3B
ENST00000378736 0.885187506113473 0.772188585293404 0.0310707953199782 ENSG00000160072 ATAD3B
ENST00000485748 0.932527829211094 0.86145983890394 0.0143042644567838 ENSG00000160072 ATAD3B
ENST00000474481 0.920697364926918 0.838115992253617 0.0160629129464004 ENSG00000160072 ATAD3B
ENST00000378756 0.29444457269269 0.117510046858896 0.0948203109573852 ENSG00000197785 ATAD3A
ENST00000378755 0.293223590899126 0.116797128790505 0.0948499521830588 ENSG00000197785 ATAD3A
ENST00000339113 0.231226828736268 0.0805709889786549 0.107680695079165 ENSG00000197785 ATAD3A
ENST00000536055 0.231226828736268 0.0805709889786549 0.107680695079165 ENSG00000197785 ATAD3A
ENST00000439513 0.40302889730854 0.195260425286582 0.223897325250624 ENSG00000197785 ATAD3A
ENST00000429957 0.112469112691264 0.026057073775894 0.209517463725069 ENSG00000197785 ATAD3A
ENST00000400830 0.549414187136392 0.326395891891897 0.0767663750754311 ENSG00000197785 ATAD3A
ENST00000378733 0.0550421052536333 0.00855221132566619 0.279260484547053 ENSG00000205090 TMEM240
ENST00000425828 0.052422024506007 0.00794249483267961 0.281839570240482 ENSG00000205090 TMEM240
ENST00000291386 0.448210043736244 0.232071327791728 0.0815592226636096 ENSG00000160075 SSU72
ENST00000378726 0.252523950372052 0.0925652481456489 -0.0715195053035494 ENSG00000160075 SSU72
ENST00000378725 0.443996780726912 0.228317351149019 0.0930014184341235 ENSG00000160075 SSU72
ENST00000359060 0.4216344776929 0.210111606477748 -0.0709150573089081 ENSG00000160075 SSU72
ENST00000539195 0.984106165683192 0.964467931499387 -0.0039573313721497 ENSG00000215791 AL645728.2
ENST00000366221 0.545684624874916 0.32282502944373 -0.132243179059222 ENSG00000215014 AL645728.1
ENST00000422725 0.712480301768067 0.513368365395334 0.0660949726551003 ENSG00000228594 C1orf233
ENST00000607222 0.98943217609945 0.976814589005261 -0.00498474211732465 ENSG00000272106 RP11-345P4.9
ENST00000520777 0.00166348329746231 5.19170293265969e-05 0.274991564144891 ENSG00000197530 MIB2
ENST00000378710 0.00166348329746231 5.19170293265969e-05 0.274991564144891 ENSG00000197530 MIB2
ENST00000360522 0.00166348329746231 5.19170293265969e-05 0.274991564144891 ENSG00000197530 MIB2
ENST00000357210 0.00166348329746231 5.19170293265969e-05 0.274991564144891 ENSG00000197530 MIB2
ENST00000355826 0.00166348329746231 5.19170293265969e-05 0.274991564144891 ENSG00000197530 MIB2
ENST00000518681 0.00163614093217268 5.05486066491721e-05 0.27566728467156 ENSG00000197530 MIB2
ENST00000505820 0.00164697213160203 5.11568799916962e-05 0.275643934015244 ENSG00000197530 MIB2
ENST00000479659 0.00159106139802453 4.86828195679055e-05 0.275667011196482 ENSG00000197530 MIB2
ENST00000489635 0.00159687509918193 4.89305264092824e-05 0.275908551905134 ENSG00000197530 MIB2
ENST00000511502 0.00166200910037744 5.17547497393561e-05 0.274528236064582 ENSG00000197530 MIB2
ENST00000477990 0.311664489378066 0.128838401524807 0.166299908058491 ENSG00000197530 MIB2
ENST00000514363 0.0235812650842272 0.0023545178149771 0.26118988988327 ENSG00000197530 MIB2
ENST00000487053 0.00298796273888274 0.000115744365169376 0.26624533111053 ENSG00000197530 MIB2
ENST00000502470 0.0300836119948815 0.00343309113316605 0.270911775558948 ENSG00000197530 MIB2
ENST00000378712 0.00300549393315007 0.000117349747816143 0.266221333833025 ENSG00000197530 MIB2
ENST00000507082 0.181059764733718 0.0551394003442444 0.2283664437009 ENSG00000197530 MIB2
ENST00000463492 0.329897796389217 0.141285860505985 0.201832059642103 ENSG00000197530 MIB2
ENST00000510793 0.0453129841136831 0.0064029776598575 0.258464133116489 ENSG00000197530 MIB2
ENST00000504599 0.00439088101734599 0.000202812588287539 0.267065465339286 ENSG00000197530 MIB2
ENST00000507229 0.00403529455625558 0.000180565801620915 0.263649596460065 ENSG00000197530 MIB2
ENST00000503789 0.0565453306866339 0.00893855736195345 0.268310253014796 ENSG00000197530 MIB2
ENST00000378708 0.00426835697967912 0.000195100362317194 0.272264245711381 ENSG00000197530 MIB2
ENST00000506488 0.00386713958388816 0.000170858396877493 0.27622783465357 ENSG00000197530 MIB2
ENST00000512004 0.224402344790185 0.0768095542807698 0.224977420123761 ENSG00000197530 MIB2
ENST00000508455 0.301992711934658 0.122244262476108 0.24253862101426 ENSG00000197530 MIB2
ENST00000514234 0.0257604245009282 0.00270703529559402 0.232703391477806 ENSG00000197530 MIB2
ENST00000467597 0.956485511759616 0.908541377425832 -0.015301929221213 ENSG00000197530 MIB2
ENST00000508148 0.970234674887371 0.935771002556537 -0.011660052616777 ENSG00000197530 MIB2
ENST00000486072 0.462962401896412 0.245579986000056 0.134516891847599 ENSG00000197530 MIB2
ENST00000505370 0.0508685568098126 0.00759058242667695 0.317209368939096 ENSG00000197530 MIB2
ENST00000473511 0.00520721082827604 0.000257093370088291 0.422599487479783 ENSG00000197530 MIB2
ENST00000464570 0.00875273777894913 0.000546966805246285 0.418790971800761 ENSG00000197530 MIB2
ENST00000483015 0.0195933999104215 0.0017601591297255 0.400229014224686 ENSG00000197530 MIB2
ENST00000511910 0.0688309158977026 0.0121077220704751 0.393891512654307 ENSG00000197530 MIB2
ENST00000513088 0.161373087157678 0.0459769712971388 0.161365698699043 ENSG00000248333 CDK11B
ENST00000341832 0.278518176632825 0.107919552329155 0.123012269254641 ENSG00000248333 CDK11B
ENST00000317673 0.192336608532133 0.0605409140318668 0.141702450532236 ENSG00000248333 CDK11B
ENST00000340677 0.192336608532133 0.0605409140318668 0.141702450532236 ENSG00000248333 CDK11B
ENST00000407249 0.192336608532133 0.0605409140318668 0.141702450532236 ENSG00000248333 CDK11B
ENST00000341028 0.833637360920907 0.687197701035645 0.0543354604878971 ENSG00000248333 CDK11B
ENST00000607013 0.268884010824364 0.102082106859689 0.189853012074129 ENSG00000272004 RP11-345P4.10
ENST00000378662 0.136740837024052 0.0353846971378857 0.129104095111614 ENSG00000189339 SLC35E2B
ENST00000234800 0.135452412221336 0.0348642936585441 0.130199328848689 ENSG00000189339 SLC35E2B
ENST00000480991 0.371745997650657 0.170972926417198 0.0940898487201563 ENSG00000189339 SLC35E2B
ENST00000481276 0.572434330094659 0.348731669278777 0.0719058140309949 ENSG00000189339 SLC35E2B
ENST00000596308 0.100908535714983 0.0218881111913752 0.343332369733717 ENSG00000269737 RP11-345P4.7
ENST00000597891 0.569615393193606 0.346132692559403 0.159632361537752 ENSG00000269227 RP11-345P4.6
ENST00000356200 0.74389108294586 0.555597573153541 -0.0474210058222968 ENSG00000008128 CDK11A
ENST00000598846 0.95978823082501 0.915326534003176 -0.00733912253186975 ENSG00000268575 RP1-283E3.8
ENST00000463652 0.456088257900889 0.239185596734504 -0.207064069174289 ENSG00000008128 CDK11A
ENST00000358779 0.838310192887861 0.694341202654599 -0.0316786282842502 ENSG00000008128 CDK11A
ENST00000460465 0.838310192887861 0.694341202654599 -0.0316786282842502 ENSG00000008128 CDK11A
ENST00000404249 0.838310192887861 0.694341202654599 -0.0316786282842502 ENSG00000008128 CDK11A
ENST00000378633 0.838310192887861 0.694341202654599 -0.0316786282842502 ENSG00000008128 CDK11A
ENST00000357760 0.838310192887861 0.694341202654599 -0.0316786282842502 ENSG00000008128 CDK11A
ENST00000509982 0.74389108294586 0.555597573153541 -0.0474210058222968 ENSG00000008128 CDK11A
ENST00000378638 0.74389108294586 0.555597573153541 -0.0474210058222968 ENSG00000008128 CDK11A
ENST00000356937 0.667688925882749 0.45717321408438 -0.0583538040531288 ENSG00000008128 CDK11A
ENST00000478901 0.400162737891223 0.192976642374681 -0.23138607826201 ENSG00000008128 CDK11A
ENST00000468397 0.334276842349425 0.144361620670995 -0.249551295560941 ENSG00000008128 CDK11A
ENST00000491311 0.341930526882763 0.149489185106494 -0.245985092710588 ENSG00000008128 CDK11A
ENST00000495016 0.121758847011397 0.0294497656376042 -0.391976222728164 ENSG00000008128 CDK11A
ENST00000468800 0.836751332919702 0.691864680450261 0.0480968386676184 ENSG00000008128 CDK11A
ENST00000489300 0.545288135668271 0.322432620688712 -0.152280038216741 ENSG00000008128 CDK11A
ENST00000492390 0.930295466215412 0.857416053670193 0.0216150288236656 ENSG00000008128 CDK11A
ENST00000474916 0.717371047770671 0.520429337760446 0.0795334039691733 ENSG00000008128 CDK11A
ENST00000378635 0.919587867651708 0.835658537279788 -0.0176339698263928 ENSG00000008128 CDK11A
ENST00000479362 0.73482514105539 0.543546409626999 -0.0594285721592103 ENSG00000008128 CDK11A
ENST00000498810 0.401127590266609 0.1937324717802 -0.143348773341591 ENSG00000008128 CDK11A
ENST00000487462 0.494714302057164 0.27360796172907 -0.128672102436441 ENSG00000008128 CDK11A
ENST00000401096 0.667081918392286 0.456401750803149 -0.0879762845729127 ENSG00000008128 CDK11A
ENST00000577672 0.83727429557314 0.692602892312984 0.0380647372149668 ENSG00000227775 RP1-283E3.4
ENST00000417099 0.977623255907838 0.950078311388271 -0.00636661803669805 ENSG00000227775 RP1-283E3.4
ENST00000355439 0.980770255388886 0.956970356314039 0.00457619601155448 ENSG00000215790 SLC35E2
ENST00000400924 0.950118066202739 0.895259141576028 0.011263238424948 ENSG00000215790 SLC35E2
ENST00000246421 0.865373154198156 0.73893657809442 0.0329919955658567 ENSG00000215790 SLC35E2
ENST00000475229 0.235656348437968 0.0829222666677923 0.233400218497791 ENSG00000215790 SLC35E2
ENST00000424604 0.578265671760524 0.35510862614078 0.11893852288011 ENSG00000227775 RP1-283E3.4
ENST00000418950 0.107076652455646 0.0240343099578638 -0.344896842836195 ENSG00000227775 RP1-283E3.4
ENST00000341426 0.260822750171572 0.0974912127439437 0.103983756038524 ENSG00000008130 NADK
ENST00000341991 0.25895091938254 0.0963079199748359 0.104358412189891 ENSG00000008130 NADK
ENST00000378625 0.259707969916577 0.0968383353350779 0.103702902075529 ENSG00000008130 NADK
ENST00000344463 0.260822750171572 0.0974912127439437 0.103983756038524 ENSG00000008130 NADK
ENST00000342348 0.8919094416523 0.784477919791983 -0.0185855986179064 ENSG00000008130 NADK
ENST00000498806 0.420391187123547 0.208954878021096 -0.15171616873457 ENSG00000008130 NADK
ENST00000469045 0.716810048636634 0.519534495747017 0.0551269126687693 ENSG00000008130 NADK
ENST00000480499 0.888618526441079 0.778655334908853 -0.0272997866250352 ENSG00000008130 NADK
ENST00000497747 0.786280054053271 0.615983089095396 -0.0577962112074565 ENSG00000008130 NADK
ENST00000477235 0.967838744181941 0.931005774791186 0.00761340978763082 ENSG00000008130 NADK
ENST00000489538 0.912161056539991 0.822396166846004 0.0198366925101848 ENSG00000008130 NADK
ENST00000497615 0.842172503591687 0.700860342142332 -0.0452505209531818 ENSG00000008130 NADK
ENST00000497186 0.671645577319078 0.461785334013687 0.0668179727173289 ENSG00000008130 NADK
ENST00000400922 0.820184565480497 0.666178121045955 0.0365520648482455 ENSG00000008130 NADK
ENST00000492845 0.0208438828093952 0.00193337350864926 0.228871583900145 ENSG00000008130 NADK
ENST00000492768 0.0239387179104038 0.00240632733487903 0.237369438454061 ENSG00000008130 NADK
ENST00000460602 0.0151079867604436 0.00119922769479327 0.252956565000663 ENSG00000008130 NADK
ENST00000464373 0.00917836918035823 0.000584108453075987 0.311727913408972 ENSG00000008130 NADK
ENST00000378609 0.321892766952075 0.135757651675324 0.0420780489543623 ENSG00000078369 GNB1
ENST00000461893 0.65978686442801 0.447561097656242 0.0437292866525298 ENSG00000078369 GNB1
ENST00000471354 0.481807435770546 0.262241777073415 0.049245391793331 ENSG00000078369 GNB1
ENST00000439272 0.752656955690659 0.566926036014305 0.0272862766076237 ENSG00000078369 GNB1
ENST00000434686 0.884802733779052 0.771659710946198 0.0144977251511326 ENSG00000078369 GNB1
ENST00000437146 0.102937019508191 0.0225542386497943 0.119330077081106 ENSG00000078369 GNB1
ENST00000472614 0.785678399672598 0.615130814218101 0.0346804814414138 ENSG00000078369 GNB1
ENST00000607589 0.00235247458440092 8.26981577481674e-05 0.315665014358702 ENSG00000078369 GNB1
ENST00000378567 0.152696336691873 0.0420615842937393 0.2592106624385 ENSG00000067606 PRKCZ
ENST00000400921 0.189109042008512 0.0589494995450782 0.249566698581045 ENSG00000067606 PRKCZ
ENST00000461106 0.280004028351525 0.10877080988554 0.219761966480713 ENSG00000067606 PRKCZ
ENST00000400920 0.168394060968554 0.0491832085858972 0.266823649169788 ENSG00000067606 PRKCZ
ENST00000479263 0.114325742344771 0.0267561527031883 0.307314182719126 ENSG00000067606 PRKCZ
ENST00000478770 0.094523790752558 0.019729687040119 0.341826350437037 ENSG00000067606 PRKCZ
ENST00000505322 0.288965061663809 0.113971327674546 0.245076139616304 ENSG00000067606 PRKCZ
ENST00000469733 0.421168706144893 0.209683861194938 0.0892933633034184 ENSG00000162585 C1orf86
ENST00000414253 0.532115431874338 0.309495430890588 0.0772986101624439 ENSG00000162585 C1orf86
ENST00000428120 0.531945654654777 0.30928553473074 0.0773033359051502 ENSG00000162585 C1orf86
ENST00000400919 0.531945654654777 0.30928553473074 0.0773033359051502 ENSG00000162585 C1orf86
ENST00000400918 0.571466542665652 0.34785723902246 0.0707422772380702 ENSG00000162585 C1orf86
ENST00000497675 0.756164805720731 0.572049231339626 0.0467561972652215 ENSG00000162585 C1orf86
ENST00000378543 0.648311080714005 0.433456519593815 0.0639393071135206 ENSG00000162585 C1orf86
ENST00000378546 0.648621771166866 0.433789029225401 0.0639294812775779 ENSG00000162585 C1orf86
ENST00000401813 0.533092215338506 0.310424647976836 0.0796651969776913 ENSG00000162585 C1orf86
ENST00000487186 0.494086021830042 0.273076986906774 0.0812231581119533 ENSG00000162585 C1orf86
ENST00000378545 0.568181065081555 0.34481890530943 0.075998820320581 ENSG00000162585 C1orf86
ENST00000476803 0.742313351609275 0.553384302138092 0.0487241328669168 ENSG00000162585 C1orf86
ENST00000440825 0.659504807837845 0.447130531675441 0.0622999474813404 ENSG00000162585 C1orf86
ENST00000597060 0.310456883141113 0.128043272585086 0.21790735778648 ENSG00000269554 AL590822.2
ENST00000420515 0.859648205505706 0.729584371599212 0.0303446198876907 ENSG00000162585 C1orf86
ENST00000514625 0.66498616582127 0.453985133712269 0.130788936364808 ENSG00000162585 C1orf86
ENST00000378536 0.377737858155109 0.175538850580025 0.0827391210124284 ENSG00000157933 SKI
ENST00000508416 0.356914182003334 0.160234508240734 -0.12010963875092 ENSG00000157933 SKI
ENST00000478223 0.457312384599196 0.240331444862558 -0.102444082433609 ENSG00000157933 SKI
ENST00000507179 0.0167106633191198 0.00139393133138982 0.419673858921983 ENSG00000157933 SKI
ENST00000378531 0.870202886916518 0.746462174711984 0.0313573859797707 ENSG00000116151 MORN1
ENST00000606372 0.938308715929471 0.87247818094716 0.0155916258580695 ENSG00000116151 MORN1
ENST00000378529 0.968813799795801 0.933049129266408 -0.00848204701367956 ENSG00000116151 MORN1
ENST00000607342 0.753277373952199 0.568026011198863 0.0850424696197682 ENSG00000116151 MORN1
ENST00000469374 0.724718143932798 0.529810124898622 -0.0812166210644133 ENSG00000116151 MORN1
ENST00000419785 0.903905350860871 0.80722688165201 -0.0371394010325028 ENSG00000116151 MORN1
ENST00000378525 0.891281141645515 0.783429248061834 -0.034187930587372 ENSG00000116151 MORN1
ENST00000449373 0.791636726555537 0.623270333621157 -0.0662979569670276 ENSG00000116151 MORN1
ENST00000317490 0.911588991779036 0.821430524750739 -0.0372219863993962 ENSG00000178642 AL513477.1
ENST00000607031 0.744763513924514 0.556682314863467 -0.0989464710985184 ENSG00000116151 MORN1
ENST00000494279 0.814289416128343 0.656807801367792 -0.0783589187443301 ENSG00000116151 MORN1
ENST00000378518 0.626860359058459 0.407997810890316 0.044546553304811 ENSG00000157916 RER1
ENST00000605895 0.360140494722156 0.162581638300458 0.0663733337204449 ENSG00000157916 RER1
ENST00000378513 0.161957638816463 0.0462317310964286 0.0999965890443694 ENSG00000157916 RER1
ENST00000306256 0.640745373856674 0.424470347093579 0.0424040834375796 ENSG00000157916 RER1
ENST00000493207 0.459126213286442 0.242083635663673 0.0837299332856584 ENSG00000157916 RER1
ENST00000378512 0.162238215336301 0.0463632835411167 0.0999242059458904 ENSG00000157916 RER1
ENST00000443438 0.755286298145699 0.570809463180241 -0.0316433316997154 ENSG00000157916 RER1
ENST00000488353 0.931735422817823 0.85992934279252 -0.00946300289365223 ENSG00000157916 RER1
ENST00000462129 0.989538447710783 0.977010251275246 -0.00210623420141688 ENSG00000157916 RER1
ENST00000288774 0.688166475500731 0.482225037657296 -0.0548430690405396 ENSG00000157911 PEX10
ENST00000447513 0.702027666627794 0.500207374201676 -0.0525785554528859 ENSG00000157911 PEX10
ENST00000507596 0.714542358999882 0.51648500118239 -0.050693000522183 ENSG00000157911 PEX10
ENST00000510434 0.935436320738793 0.867304196079325 0.0175803634950424 ENSG00000157911 PEX10
ENST00000508384 0.534393913515438 0.311835020719551 0.107571877114929 ENSG00000157911 PEX10
ENST00000515760 0.755158623878007 0.570547417641869 -0.0861505611566633 ENSG00000157911 PEX10
ENST00000502666 0.737149247281295 0.546562437390003 -0.0817532780278175 ENSG00000157911 PEX10
ENST00000504111 0.717543864620186 0.52061225523621 -0.0888165777294687 ENSG00000157911 PEX10
ENST00000514502 0.75007654616102 0.563533089619379 0.0709021960567813 ENSG00000157911 PEX10
ENST00000378466 0.043092288021213 0.00593957976293436 0.174179707954909 ENSG00000157881 PANK4
ENST00000435556 0.0426040258998592 0.00584955455077337 0.174211922786872 ENSG00000157881 PANK4
ENST00000505228 0.130279394569182 0.0327501355924993 0.158270107522947 ENSG00000157881 PANK4
ENST00000502512 0.506226708092451 0.284598397868502 0.125590928047953 ENSG00000157881 PANK4
ENST00000471361 0.499362002164757 0.27770911538341 -0.152817760929419 ENSG00000157881 PANK4
ENST00000487804 0.762040160588359 0.580032218648862 -0.0817330028107593 ENSG00000157881 PANK4
ENST00000515423 0.829441256748959 0.680466570161856 -0.0585509855661527 ENSG00000157881 PANK4
ENST00000468002 0.575801468236104 0.352320405193683 0.102578795654879 ENSG00000157881 PANK4
ENST00000486396 0.035747204608006 0.004469790201987 0.247631460828262 ENSG00000157881 PANK4
ENST00000502770 0.0991817682183695 0.0212639535779788 0.233890319661153 ENSG00000157881 PANK4
ENST00000491212 0.916459883592935 0.829754628198837 -0.0249540236908868 ENSG00000157881 PANK4
ENST00000514922 0.161277230885056 0.0459355575808418 0.230047569275592 ENSG00000157881 PANK4
ENST00000606645 0.466116775477187 0.248171168321945 0.167008624088748 ENSG00000272449 RP3-395M20.12
ENST00000416860 0.032456889692607 0.00385548851894866 -0.239564850362815 ENSG00000238164 RP3-395M20.8
ENST00000443892 0.207157890909203 0.0679140049248054 0.264527089861044 ENSG00000238164 RP3-395M20.8
ENST00000449660 0.805836943287304 0.644440593188265 0.076534713740634 ENSG00000238164 RP3-395M20.8
ENST00000448624 0.939275121948467 0.874682759926668 0.0303785286389563 ENSG00000238164 RP3-395M20.8
ENST00000432521 0.345705769165289 0.152245972987041 0.207251167238204 ENSG00000238164 RP3-395M20.8
ENST00000452793 0.0109828524901809 0.000760266366247839 -0.289180557542514 ENSG00000238164 RP3-395M20.8
ENST00000426449 0.279883598320831 0.108700714898545 -0.115636334521312 ENSG00000157873 TNFRSF14
ENST00000434817 0.206179605335452 0.0674544345053129 -0.13081701540706 ENSG00000157873 TNFRSF14
ENST00000435221 0.206474467332389 0.0676010050520298 -0.130715843147139 ENSG00000157873 TNFRSF14
ENST00000451778 0.206655991141055 0.0676757484346236 -0.130583372893501 ENSG00000157873 TNFRSF14
ENST00000409119 0.262503634592947 0.0984219401634838 -0.11919936513141 ENSG00000157873 TNFRSF14
ENST00000355716 0.357200109884683 0.160456582087939 -0.0994216626261725 ENSG00000157873 TNFRSF14
ENST00000475523 0.357119681006263 0.160407961303718 -0.0992069629430719 ENSG00000157873 TNFRSF14
ENST00000442392 0.370586356875957 0.170096075376724 -0.100982005681507 ENSG00000157873 TNFRSF14
ENST00000482074 0.288720289696022 0.113814192114092 -0.117705475447697 ENSG00000157873 TNFRSF14
ENST00000496064 0.41132856270161 0.201802961670335 -0.0922205604327659 ENSG00000157873 TNFRSF14
ENST00000463471 0.444390843230775 0.228663775063489 -0.0844132383677971 ENSG00000157873 TNFRSF14
ENST00000466750 0.740053284498907 0.55045649313898 -0.041933211047198 ENSG00000157873 TNFRSF14
ENST00000471768 0.300582901934143 0.121289820531232 -0.11172726619317 ENSG00000157873 TNFRSF14
ENST00000463835 0.179864900263317 0.0545739706063648 -0.131903332822219 ENSG00000157873 TNFRSF14
ENST00000482602 0.242786321615288 0.0868642347301639 -0.117934468489894 ENSG00000157873 TNFRSF14
ENST00000480305 0.298953884429417 0.120217190222835 -0.115191101463522 ENSG00000157873 TNFRSF14
ENST00000456687 0.795993443506075 0.629970696383624 -0.0717231630997852 ENSG00000225931 RP3-395M20.7
ENST00000493183 0.00921721667263737 0.000587506382115813 0.287656720080585 ENSG00000157870 FAM213B
ENST00000474659 0.0127824136474578 0.000945898549697089 0.279962933368337 ENSG00000157870 FAM213B
ENST00000419916 0.210031325813217 0.0694643415117981 0.130091283254984 ENSG00000157870 FAM213B
ENST00000378424 0.210031325813217 0.0694643415117981 0.130091283254984 ENSG00000157870 FAM213B
ENST00000537325 0.0849925460083999 0.0167528638261968 0.197574445614149 ENSG00000157870 FAM213B
ENST00000378427 0.210031325813217 0.0694643415117981 0.130091283254984 ENSG00000157870 FAM213B
ENST00000378425 0.210031325813217 0.0694643415117981 0.130091283254984 ENSG00000157870 FAM213B
ENST00000464043 0.0274488639668847 0.00298575854911529 0.244923533530979 ENSG00000157870 FAM213B
ENST00000444521 0.210031325813217 0.0694643415117981 0.130091283254984 ENSG00000157870 FAM213B
ENST00000465233 0.00109079211328849 2.91119542630971e-05 0.367265098262165 ENSG00000157870 FAM213B
ENST00000498083 0.00144491651709532 4.27665854582952e-05 0.356084687043835 ENSG00000157870 FAM213B
ENST00000481683 0.0587538481061566 0.00948906816145248 0.221711004260311 ENSG00000157870 FAM213B
ENST00000484099 0.524778476625137 0.302139193838215 0.0740490662895546 ENSG00000157870 FAM213B
ENST00000477045 0.0183843518806192 0.00160262540005632 0.277708202334919 ENSG00000157870 FAM213B
ENST00000476686 0.291730104997641 0.115817017505032 -0.103258700675516 ENSG00000157870 FAM213B
ENST00000471840 0.61064645014788 0.389605838391321 -0.0839119083488327 ENSG00000142606 MMEL1
ENST00000288709 0.624646085697651 0.405369469595037 -0.0794117533799482 ENSG00000142606 MMEL1
ENST00000378412 0.62670209817441 0.407787274158481 -0.0789913647343877 ENSG00000142606 MMEL1
ENST00000502556 0.958253092102172 0.912332198768301 0.0115221766364778 ENSG00000142606 MMEL1
ENST00000504800 0.958253092102172 0.912332198768301 0.0115221766364778 ENSG00000142606 MMEL1
ENST00000294599 0.245220984451286 0.0882923045400757 0.141054953178272 ENSG00000162591 MEGF6
ENST00000356575 0.234199788666942 0.0821152539442692 0.144396354391383 ENSG00000162591 MEGF6
ENST00000494257 0.620600175548411 0.400780630045748 -0.146618030304854 ENSG00000162591 MEGF6
ENST00000485002 0.257563573201436 0.0955229653539077 0.139864127654744 ENSG00000162591 MEGF6
ENST00000491842 0.708665602698866 0.508221637857654 0.102689431395249 ENSG00000162591 MEGF6
ENST00000475790 0.624022705496656 0.404568399832247 0.138141339058571 ENSG00000162591 MEGF6
ENST00000461795 0.348942688883251 0.154606969394254 0.266492005503866 ENSG00000162591 MEGF6
ENST00000378344 0.967926437796264 0.931189022944705 0.00494443611200256 ENSG00000158109 TPRG1L
ENST00000344579 0.968001952094242 0.931326732582927 0.00493267490776601 ENSG00000158109 TPRG1L
ENST00000378322 0.920736892635118 0.838240541780854 -0.0203410125221245 ENSG00000116213 WRAP73
ENST00000270708 0.920736892635118 0.838240541780854 -0.0203410125221245 ENSG00000116213 WRAP73
ENST00000471223 0.335841197559682 0.145428886029976 -0.171725757667853 ENSG00000116213 WRAP73
ENST00000424367 0.775190717630043 0.598729306822761 -0.0544691995275858 ENSG00000116213 WRAP73
ENST00000497940 0.369048719306546 0.16895463776709 -0.173545455940663 ENSG00000116213 WRAP73
ENST00000469643 0.518311272626639 0.295853670461862 -0.163379923115072 ENSG00000116213 WRAP73
ENST00000465916 0.521150519951465 0.29867204430116 -0.116762387956714 ENSG00000116213 WRAP73
ENST00000419924 0.49965539883347 0.278060162881931 -0.128331592264967 ENSG00000116213 WRAP73
ENST00000479331 0.809363636311748 0.649628356630756 0.0772168672324511 ENSG00000116213 WRAP73
ENST00000418088 0.796424526812597 0.630706447349668 -0.0434018823062382 ENSG00000227372 TP73-AS1
ENST00000452079 0.845534343245635 0.706269428243829 -0.0319200560920109 ENSG00000227372 TP73-AS1
ENST00000419973 0.475215804087158 0.256214685855395 0.186060898113109 ENSG00000227372 TP73-AS1
ENST00000423764 0.810961703783807 0.651847124204451 -0.0395632618441361 ENSG00000227372 TP73-AS1
ENST00000587071 0.980059871163745 0.955566403391313 0.00725871663088659 ENSG00000227372 TP73-AS1
ENST00000608600 0.698747281240506 0.495994167811951 -0.0863418921187287 ENSG00000227372 TP73-AS1
ENST00000544565 0.320937145779408 0.135149740733884 -0.210219997186196 ENSG00000227372 TP73-AS1
ENST00000378251 0.116640567705293 0.0276151172231482 0.17426204683073 ENSG00000130764 LRRC47
ENST00000462356 0.589185556659479 0.366464090669571 -0.114862267452234 ENSG00000130764 LRRC47
ENST00000479239 0.890276852702165 0.781571827884093 -0.0360213974192572 ENSG00000130764 LRRC47
ENST00000607459 0.744783393146489 0.556727548245299 0.0788757409175726 ENSG00000272153 RP1-286D6.5
ENST00000378230 0.650476288950881 0.435916666553721 0.0440991460652891 ENSG00000116198 CEP104
ENST00000484420 0.317095714235286 0.13248825585532 -0.257448894746347 ENSG00000116198 CEP104
ENST00000438539 0.994206845166958 0.986867697726657 -0.00168383845883386 ENSG00000116198 CEP104
ENST00000461667 0.758065328564053 0.574616368465316 -0.0603097373482654 ENSG00000116198 CEP104
ENST00000495701 0.577045234076447 0.353787488920312 0.150362476586842 ENSG00000116198 CEP104
ENST00000460038 0.773262412739803 0.595876265449319 0.0588583485793923 ENSG00000116198 CEP104
ENST00000494653 0.72165443534293 0.525623075615341 -0.0434103129772886 ENSG00000116198 CEP104
ENST00000443466 0.440736224936484 0.22553839488486 0.132235005831207 ENSG00000116198 CEP104
ENST00000428079 0.335398721664589 0.145167335854448 -0.123803924153258 ENSG00000116198 CEP104
ENST00000494951 0.0733658160868651 0.0133650184139004 -0.30359117087246 ENSG00000116198 CEP104
ENST00000378223 0.213787369627381 0.0714618705260515 -0.166969220034415 ENSG00000116198 CEP104
ENST00000378212 0.916565044557067 0.829913960680486 0.0264659081750773 ENSG00000169598 DFFB
ENST00000378209 0.659086513756749 0.446614611962839 0.0727749015050681 ENSG00000169598 DFFB
ENST00000491998 0.659086513756749 0.446614611962839 0.0727749015050681 ENSG00000169598 DFFB
ENST00000338895 0.987145941438101 0.971590548263588 0.00388274795482138 ENSG00000169598 DFFB
ENST00000341385 0.88408039674583 0.770233447137338 0.0443195628424974 ENSG00000169598 DFFB
ENST00000468793 0.706113533681706 0.50508837341288 0.0649313062639624 ENSG00000169598 DFFB
ENST00000339350 0.671951615325433 0.462221308901706 0.0715152062664913 ENSG00000169598 DFFB
ENST00000477548 0.671951615325433 0.462221308901706 0.0715152062664913 ENSG00000169598 DFFB
ENST00000378206 0.6804778578707 0.472664263074466 0.071004742113865 ENSG00000169598 DFFB
ENST00000475969 0.680302688912235 0.472357997059195 0.0712071930450834 ENSG00000169598 DFFB
ENST00000461150 0.118192884308101 0.0281511048043352 0.360379665263492 ENSG00000169598 DFFB
ENST00000486765 0.327830330727657 0.139855639662399 -0.127325827078952 ENSG00000198912 C1orf174
ENST00000361605 0.327830330727657 0.139855639662399 -0.127325827078952 ENSG00000198912 C1orf174
ENST00000474140 0.327830330727657 0.139855639662399 -0.127325827078952 ENSG00000198912 C1orf174
ENST00000442673 0.605441055325964 0.383960440858289 -0.156772299830303 ENSG00000236423 LINC01134
ENST00000439488 0.656824083931112 0.443507747495297 -0.139861367947251 ENSG00000236423 LINC01134
ENST00000478423 0.196319524479813 0.0625310861759669 -0.117886588821254 ENSG00000131697 NPHP4
ENST00000460696 0.835786568628687 0.690266755268598 0.0473479159962529 ENSG00000131697 NPHP4
ENST00000378161 0.705998227049475 0.504940201464438 0.0720513447272449 ENSG00000131697 NPHP4
ENST00000489180 0.197090811949419 0.0628866934947818 -0.117862525928852 ENSG00000131697 NPHP4
ENST00000378156 0.197090811949419 0.0628866934947818 -0.117862525928852 ENSG00000131697 NPHP4
ENST00000378169 0.140034777421663 0.0366809145582151 -0.132230776414551 ENSG00000131697 NPHP4
ENST00000468253 0.97173440959168 0.938554152651894 0.0110858255611155 ENSG00000131697 NPHP4
ENST00000506941 0.373364785451364 0.172161472055008 0.221509304322 ENSG00000131697 NPHP4
ENST00000470763 0.941119107114578 0.878243413193408 -0.0205044759024264 ENSG00000131697 NPHP4
ENST00000466897 0.686632876344664 0.480318363525207 -0.0986833061918963 ENSG00000131697 NPHP4
ENST00000378111 0.0147778684745157 0.00116356895408631 -0.110959119637776 ENSG00000069424 KCNAB2
ENST00000378097 0.0168553098447334 0.0014133668497324 -0.104601251184228 ENSG00000069424 KCNAB2
ENST00000493807 0.558074088908564 0.33504454112132 -0.142905773496209 ENSG00000069424 KCNAB2
ENST00000378092 0.000231124473862981 3.93308754437813e-06 -0.206240601827001 ENSG00000069424 KCNAB2
ENST00000478098 0.00974035171828241 0.000636027137494327 -0.235636219611352 ENSG00000069424 KCNAB2
ENST00000445501 0.0103415008916728 0.000693985202594528 -0.244328970471112 ENSG00000069424 KCNAB2
ENST00000428161 0.00602616991893137 0.000315444476714819 -0.172335478339992 ENSG00000069424 KCNAB2
ENST00000389632 0.00494961559243245 0.000239181284279495 -0.178759471107858 ENSG00000069424 KCNAB2
ENST00000602612 0.000291608596243731 5.32257407315179e-06 -0.200960124114975 ENSG00000069424 KCNAB2
ENST00000378087 0.0153439732420022 0.0012280009016729 -0.109248071492937 ENSG00000069424 KCNAB2
ENST00000341524 0.0346570537607631 0.00425958541915549 -0.0953064815282788 ENSG00000069424 KCNAB2
ENST00000352527 0.0346570537607631 0.00425958541915549 -0.0953064815282788 ENSG00000069424 KCNAB2
ENST00000435937 0.00984471878055011 0.000646270857291677 -0.203090202323439 ENSG00000069424 KCNAB2
ENST00000164247 0.0441648567591411 0.00615886468224409 -0.091896383923965 ENSG00000069424 KCNAB2
ENST00000459822 0.156753810864567 0.0438993072168489 -0.177554440093771 ENSG00000069424 KCNAB2
ENST00000594544 0.838310192887861 0.694308235139065 0.0394834576406335 ENSG00000268332 AL035406.1
ENST00000472700 0.0236955843684782 0.00237111251741066 -0.172360211831911 ENSG00000069424 KCNAB2
ENST00000378083 0.14854611124095 0.0401868833322659 -0.0720414966123364 ENSG00000069424 KCNAB2
ENST00000458166 0.000899755744586969 2.23768557352572e-05 -0.166391813350996 ENSG00000069424 KCNAB2
ENST00000462676 0.0724627134253662 0.0131073519059394 -0.167394195230313 ENSG00000069424 KCNAB2
ENST00000481789 0.00929021012244599 0.000594352474800532 -0.210979965848289 ENSG00000069424 KCNAB2
ENST00000484532 0.000300649103546191 5.51582195129123e-06 -0.261137129547532 ENSG00000116251 RPL22
ENST00000234875 0.000359115088738571 6.88679453984248e-06 -0.252160122135618 ENSG00000116251 RPL22
ENST00000480661 7.85588813694326e-05 9.98172835728963e-07 -0.316586835434679 ENSG00000116251 RPL22
ENST00000497965 8.05211592860882e-05 1.03025891909674e-06 -0.316391176933556 ENSG00000116251 RPL22
ENST00000471204 9.91308404607727e-05 1.33324500571613e-06 -0.309584451448928 ENSG00000116251 RPL22
ENST00000465387 8.01615290258542e-05 1.02484504775304e-06 -0.31673485652021 ENSG00000116251 RPL22
ENST00000462296 0.00010753130841935 1.47571017893592e-06 -0.318081227694617 ENSG00000116251 RPL22
ENST00000465335 0.000120947241090379 1.71761898938197e-06 -0.313730209134728 ENSG00000116251 RPL22
ENST00000377948 0.0735158364594085 0.0133991223371943 0.213070858928682 ENSG00000158286 RNF207
ENST00000377939 0.0761483319129268 0.0141256137892433 0.211295160513389 ENSG00000158286 RNF207
ENST00000485539 0.0169862876400006 0.00142869501303826 0.497864338998833 ENSG00000158286 RNF207
ENST00000496676 0.0843475356381671 0.0165361619864393 0.217508678453166 ENSG00000158286 RNF207
ENST00000463453 0.30932103707438 0.127250219650449 0.27492090488244 ENSG00000158286 RNF207
ENST00000492476 0.671823643721166 0.461969234830776 0.122782599629666 ENSG00000158286 RNF207
ENST00000483336 0.567904039300313 0.344536937517824 0.117122448261637 ENSG00000158286 RNF207
ENST00000343813 0.0223151180814 0.00214184544673557 0.165527202635148 ENSG00000116237 ICMT
ENST00000495791 0.300572065948135 0.121280191220138 0.110192249394564 ENSG00000116237 ICMT
ENST00000489498 0.0012505278385514 3.50919840314062e-05 0.224489187405323 ENSG00000116237 ICMT
ENST00000474756 0.0304204181065222 0.00349280827019927 0.156188331757188 ENSG00000116237 ICMT
ENST00000362035 0.0891668485797308 0.0180259648066654 0.233070357290097 ENSG00000116237 ICMT
ENST00000377893 0.0180701600211139 0.00156106082679887 0.229557387513912 ENSG00000158292 GPR153
ENST00000608083 0.901268179939797 0.802231531353172 0.0149847453439113 ENSG00000097021 ACOT7
ENST00000377845 0.853541306000627 0.719869221271798 0.0228000872482637 ENSG00000097021 ACOT7
ENST00000377855 0.850947319758324 0.715668466788464 0.0221165700001412 ENSG00000097021 ACOT7
ENST00000377860 0.901268179939797 0.802231531353172 0.0149847453439113 ENSG00000097021 ACOT7
ENST00000418124 0.901268179939797 0.802231531353172 0.0149847453439113 ENSG00000097021 ACOT7
ENST00000545482 0.901311611492302 0.802333243977805 0.0149804198187776 ENSG00000097021 ACOT7
ENST00000361521 0.899323040357654 0.798612701021201 0.014997936096221 ENSG00000097021 ACOT7
ENST00000377842 0.795218454788905 0.628754903822731 0.03117904692487 ENSG00000097021 ACOT7
ENST00000473466 0.904561496451117 0.808595949907941 -0.0176077455187212 ENSG00000097021 ACOT7
ENST00000481175 0.984120619762338 0.96449930881784 0.00423715463281452 ENSG00000097021 ACOT7
ENST00000541130 0.598537896675202 0.37634394378954 -0.077304892152461 ENSG00000097021 ACOT7
ENST00000377748 0.603904804944129 0.382384137805426 -0.147823037078302 ENSG00000171680 PLEKHG5
ENST00000400913 0.892921089654171 0.786421119530379 -0.0483979651820658 ENSG00000171680 PLEKHG5
ENST00000340850 0.858070936375078 0.726780943163109 -0.0615655372487051 ENSG00000171680 PLEKHG5
ENST00000377725 0.908722921208746 0.816111167167106 -0.0412319981627394 ENSG00000171680 PLEKHG5
ENST00000377728 0.897941202928152 0.796608237830099 -0.0450545508702277 ENSG00000171680 PLEKHG5
ENST00000377732 0.71378464978321 0.515581529943972 -0.111486894139201 ENSG00000171680 PLEKHG5
ENST00000400915 0.715235262797276 0.517548751921201 -0.111001918430583 ENSG00000171680 PLEKHG5
ENST00000377740 0.656929967203656 0.443703414889965 -0.130206387584509 ENSG00000171680 PLEKHG5
ENST00000377737 0.656929967203656 0.443703414889965 -0.130206387584509 ENSG00000171680 PLEKHG5
ENST00000535355 0.9437774276661 0.883175288263781 -0.0264045124429985 ENSG00000171680 PLEKHG5
ENST00000537245 0.578550171324182 0.355376675128543 -0.158885466790505 ENSG00000171680 PLEKHG5
ENST00000544978 0.58954188116931 0.366845535221422 -0.155766467883403 ENSG00000171680 PLEKHG5
ENST00000377705 0.137640274784246 0.0357223183535625 0.159107299303843 ENSG00000162408 NOL9
ENST00000464383 0.442139589487771 0.226813298396407 0.157446733117564 ENSG00000162408 NOL9
ENST00000462798 0.680046093489756 0.472023048425505 0.122811941114845 ENSG00000162408 NOL9
ENST00000460777 0.674233256392792 0.464731876484567 0.129293176746124 ENSG00000162408 NOL9
ENST00000464665 0.96053161742823 0.916656578047754 -0.015905912645227 ENSG00000162408 NOL9
ENST00000319084 0.543992801662523 0.321191464959572 0.123301809214616 ENSG00000204859 ZBTB48
ENST00000435905 0.611448897566643 0.390406552016339 0.107044930173723 ENSG00000204859 ZBTB48
ENST00000377674 0.262690257070819 0.0985254006572934 0.149362739555061 ENSG00000204859 ZBTB48
ENST00000488936 0.465760522838963 0.247846262391645 0.109464613562228 ENSG00000204859 ZBTB48
ENST00000482360 0.555797194555191 0.332797877685957 0.120392994802062 ENSG00000204859 ZBTB48
ENST00000498342 0.253696320464272 0.0932301532175293 0.234919942476575 ENSG00000204859 ZBTB48
ENST00000466813 0.221000810748494 0.0750543967889491 0.27954575244174 ENSG00000204859 ZBTB48
ENST00000377658 0.0178730257876821 0.00153715693742664 0.205255684075465 ENSG00000162413 KLHL21
ENST00000377663 0.0181277108325395 0.00157031265364117 0.205783427103895 ENSG00000162413 KLHL21
ENST00000467612 0.00272139993401381 0.000101473912978312 0.293226689385236 ENSG00000162413 KLHL21
ENST00000496707 0.31464970098701 0.130774089357794 0.13863431471745 ENSG00000162413 KLHL21
ENST00000463043 9.29702274274793e-05 1.2243728958575e-06 0.364177575237148 ENSG00000162413 KLHL21
ENST00000377648 0.913246152740326 0.82430537705873 0.0167911532449297 ENSG00000116273 PHF13
ENST00000495385 0.666735409838731 0.455995596200316 -0.0689129458563993 ENSG00000116273 PHF13
ENST00000054650 0.714652665900722 0.516670973314173 0.0723188986542679 ENSG00000041988 THAP3
ENST00000484676 0.47686333820368 0.257636724447886 -0.189445033107725 ENSG00000041988 THAP3
ENST00000307896 0.804320905993075 0.642268055885249 0.0528685312389005 ENSG00000041988 THAP3
ENST00000377627 0.728598758119529 0.535112796975951 0.0461543561259285 ENSG00000041988 THAP3
ENST00000484669 0.782391296631331 0.610319915720185 0.0577993101896776 ENSG00000041988 THAP3
ENST00000487819 0.815357086082993 0.658246392262533 0.0513837150286425 ENSG00000041988 THAP3
ENST00000472925 0.9931264801544 0.984537418995091 0.00228084539803533 ENSG00000041988 THAP3
ENST00000480647 0.62449419427522 0.405092517486262 -0.123861144409821 ENSG00000041988 THAP3
ENST00000465508 0.898555360075346 0.79742810298847 0.0169344701478646 ENSG00000007923 DNAJC11
ENST00000349363 0.894415832407177 0.789061617352962 0.0114338308654613 ENSG00000007923 DNAJC11
ENST00000451196 0.894415832407177 0.789061617352962 0.0114338308654613 ENSG00000007923 DNAJC11
ENST00000377577 0.973749171066186 0.942890293046477 0.00303128104175354 ENSG00000007923 DNAJC11
ENST00000294401 0.970098049473187 0.9353592841145 -0.00357296520967578 ENSG00000007923 DNAJC11
ENST00000542246 0.904492088805945 0.808403105880007 0.0111274103713198 ENSG00000007923 DNAJC11
ENST00000377573 0.99538188210528 0.989834908477393 -0.000569878180943938 ENSG00000007923 DNAJC11
ENST00000472414 0.653135452046211 0.438875267987258 -0.0692815997662062 ENSG00000007923 DNAJC11
ENST00000426784 0.931262200150956 0.8589713991301 -0.00930566203471083 ENSG00000007923 DNAJC11
ENST00000473993 0.981342406027763 0.958232710625448 -0.00275712268369353 ENSG00000007923 DNAJC11
ENST00000469318 0.112007778287629 0.0258708534643099 -0.188800395563304 ENSG00000007923 DNAJC11
ENST00000485073 0.451504363241516 0.234910192818683 -0.0778883984444346 ENSG00000007923 DNAJC11
ENST00000460594 0.641336378303522 0.42509460440862 -0.0537204682005505 ENSG00000007923 DNAJC11
ENST00000465911 0.88809369737587 0.777521452813883 -0.0252622123865758 ENSG00000007923 DNAJC11
ENST00000303635 0.0592262080232211 0.00961956740684444 -0.256166714214014 ENSG00000171735 CAMTA1
ENST00000490738 0.117087045373664 0.0277740649102008 -0.23052050814003 ENSG00000171735 CAMTA1
ENST00000476163 0.149758201622527 0.0407443598711386 -0.192669514194941 ENSG00000171735 CAMTA1
ENST00000473578 0.117087045373664 0.0277740649102008 -0.23052050814003 ENSG00000171735 CAMTA1
ENST00000557126 0.160091499228202 0.0454284390709207 -0.189601444751259 ENSG00000171735 CAMTA1
ENST00000467404 0.116768808827945 0.0276679431944559 -0.230295556816997 ENSG00000171735 CAMTA1
ENST00000439411 0.0614516587110136 0.0101730693984364 -0.256770097993442 ENSG00000171735 CAMTA1
ENST00000461311 0.156615644099333 0.0438367674026624 -0.192295758671994 ENSG00000171735 CAMTA1
ENST00000486138 0.106278499602307 0.0237229805978314 -0.243021302778218 ENSG00000171735 CAMTA1
ENST00000482934 0.217475257702277 0.0733469086534162 -0.170730346659646 ENSG00000171735 CAMTA1
ENST00000470648 0.163201266902305 0.0468360734309812 -0.178554070431949 ENSG00000171735 CAMTA1
ENST00000461580 0.16413981904898 0.047266181988395 -0.177947252160942 ENSG00000171735 CAMTA1
ENST00000472283 0.0722178121161545 0.0130245302530154 -0.30022708307517 ENSG00000171735 CAMTA1
ENST00000467267 0.600237049900016 0.377946471759439 -0.0915434915920522 ENSG00000171735 CAMTA1
ENST00000495233 0.62902886832773 0.410514839257562 0.144759706280625 ENSG00000171735 CAMTA1
ENST00000054666 0.712796631212713 0.513995216706147 0.0310413818945652 ENSG00000049245 VAMP3
ENST00000470357 0.891454514772723 0.783769454167785 0.0148889417524043 ENSG00000049245 VAMP3
ENST00000487194 0.0564705823253022 0.00892181374554008 -0.195780149736676 ENSG00000049245 VAMP3
ENST00000377541 0.948436681436304 0.892453838088374 -0.0196511166222695 ENSG00000049246 PER3
ENST00000377532 0.995113252388872 0.989224295028789 0.00164524290959198 ENSG00000049246 PER3
ENST00000361923 0.990256749771683 0.9785635465597 0.00327994654016503 ENSG00000049246 PER3
ENST00000473653 0.946495372029908 0.888257091536023 -0.0242390712574243 ENSG00000049246 PER3
ENST00000463106 0.926356385798891 0.848779941683357 -0.0321382940463695 ENSG00000049246 PER3
ENST00000451646 0.780332722593515 0.606278708731482 -0.0735481919269632 ENSG00000236266 RP3-467L1.4
ENST00000377516 0.512371883834838 0.290419489890311 0.173201980850413 ENSG00000049247 UTS2
ENST00000493373 0.0214290810653632 0.00201707514833256 -0.179892592710603 ENSG00000116288 PARK7
ENST00000460192 0.0140693038872313 0.00108319926230252 -0.197823974943058 ENSG00000116288 PARK7
ENST00000338639 0.0244702342524257 0.00249137218721768 -0.17666197758809 ENSG00000116288 PARK7
ENST00000493678 0.0245705509313486 0.00250808483250958 -0.176500209323096 ENSG00000116288 PARK7
ENST00000377493 0.0244702342524257 0.00249137218721768 -0.17666197758809 ENSG00000116288 PARK7
ENST00000465354 0.013923323256205 0.00106791542372589 -0.197092036403469 ENSG00000116288 PARK7
ENST00000377491 0.0230384538634285 0.00226723654948398 -0.178233727772249 ENSG00000116288 PARK7
ENST00000377488 0.0225604901437248 0.00218077467872331 -0.179125447148203 ENSG00000116288 PARK7
ENST00000497113 0.0135051785106031 0.00102202627633911 -0.19781251449324 ENSG00000116288 PARK7
ENST00000469225 0.0195959268100854 0.00176071425678649 -0.191360795044393 ENSG00000116288 PARK7
ENST00000474874 0.162093024289602 0.0463011555106452 0.230975364397245 ENSG00000116285 ERRFI1
ENST00000377482 0.129649944094176 0.0324796606917927 0.254479899972397 ENSG00000116285 ERRFI1
ENST00000467067 0.985565507830675 0.96783821984315 0.00623318098065888 ENSG00000116285 ERRFI1
ENST00000469499 0.505722175885991 0.284134004446671 0.145583841799305 ENSG00000116285 ERRFI1
ENST00000487559 0.732168476663604 0.539725750914157 0.08657008147514 ENSG00000116285 ERRFI1
ENST00000337907 0.108212175984395 0.0244794079595487 -0.224634437782003 ENSG00000142599 RERE
ENST00000377464 0.371943256356893 0.171174235455823 -0.0827540451622639 ENSG00000142599 RERE
ENST00000467350 0.200376432472884 0.0644724110031199 0.166440870341445 ENSG00000142599 RERE
ENST00000400907 0.173446691998794 0.0516070455621439 -0.167162756555265 ENSG00000142599 RERE
ENST00000476556 0.907431014175373 0.814196959528215 -0.0145601736204215 ENSG00000142599 RERE
ENST00000400908 0.110117214948648 0.0251847810744343 -0.242290248163384 ENSG00000142599 RERE
ENST00000505225 0.206832745934083 0.0677607624823968 0.152227633695177 ENSG00000142599 RERE
ENST00000464367 0.836938666074074 0.692122039030152 0.0504847099635006 ENSG00000142599 RERE
ENST00000488215 0.212784518138025 0.0709405776224233 -0.17005466562549 ENSG00000142599 RERE
ENST00000460659 0.158255481953807 0.0445863767879651 -0.217954545379581 ENSG00000142599 RERE
ENST00000492766 0.171828814704444 0.0508627115364036 -0.212989742751399 ENSG00000142599 RERE
ENST00000465125 0.185169978520896 0.0570755195708715 -0.20640731046728 ENSG00000142599 RERE
ENST00000464972 0.0616682060493436 0.0102234782063177 -0.263879788697092 ENSG00000142599 RERE
ENST00000449895 0.527896242654811 0.305252407376585 -0.166333741654754 ENSG00000232912 RP5-1115A15.1
ENST00000480342 0.102353130473124 0.0223723041508367 -0.314656251193879 ENSG00000142599 RERE
ENST00000507012 0.0541546019732566 0.00833901784921582 -0.318455143153943 ENSG00000142599 RERE
ENST00000469251 0.0833432577014341 0.0162422967175389 -0.329324792759716 ENSG00000142599 RERE
ENST00000514428 0.0517385318430189 0.00778374099800881 -0.349742013528727 ENSG00000142599 RERE
ENST00000468247 0.337331644045488 0.14643776301565 -0.188067688195338 ENSG00000142599 RERE
ENST00000234590 0.0349244924979864 0.00430503668723426 -0.123097732163435 ENSG00000074800 ENO1
ENST00000464920 0.154227901768447 0.0427570912488748 -0.0865135054348415 ENSG00000074800 ENO1
ENST00000497492 1.51043294623734e-05 1.21648265793764e-07 -0.267162324273137 ENSG00000074800 ENO1
ENST00000486051 0.00165492171483341 5.15051058816153e-05 -0.218933506884648 ENSG00000074800 ENO1
ENST00000492343 0.00035609540765257 6.80708811270621e-06 -0.247690255707374 ENSG00000074800 ENO1
ENST00000489867 1.71617593552107e-05 1.43771286452642e-07 -0.311792735920978 ENSG00000074800 ENO1
ENST00000377411 0.55693104365885 0.333997909790774 0.134270061547758 ENSG00000180758 GPR157
ENST00000414642 0.670508862423311 0.460505561880279 0.116169482346829 ENSG00000180758 GPR157
ENST00000466131 0.887956291432164 0.777262305392302 -0.0505317955847677 ENSG00000180758 GPR157
ENST00000437157 0.755682413626784 0.571359875334499 0.0836040614108865 ENSG00000228526 RP3-510D11.1
ENST00000412639 0.689735518946977 0.48416291003377 0.118634160904901 ENSG00000234546 RP3-510D11.2
ENST00000377403 0.7586084727192 0.575252303989606 0.0382395992147613 ENSG00000049239 H6PD
ENST00000602477 0.827796331188721 0.677836742216612 0.0321508947758082 ENSG00000049239 H6PD
ENST00000495451 0.892128409902837 0.784890448095094 0.0246916013408521 ENSG00000049239 H6PD
ENST00000328089 0.313495113423042 0.130009114240517 -0.157574833613221 ENSG00000171621 SPSB1
ENST00000450402 0.267889480268897 0.101487134869024 -0.189175459637705 ENSG00000171621 SPSB1
ENST00000357898 0.920078579886116 0.836756518675146 -0.0299238759312614 ENSG00000171621 SPSB1
ENST00000377399 0.818648210255944 0.663903129216244 -0.060205150898673 ENSG00000171621 SPSB1
ENST00000302692 0.292789072737365 0.116504807725266 -0.107090778525895 ENSG00000171612 SLC25A33
ENST00000377376 0.791429374969352 0.622938232376541 -0.0349099592827407 ENSG00000188807 TMEM201
ENST00000340381 0.804097769713676 0.641939267711097 -0.0331822965618512 ENSG00000188807 TMEM201
ENST00000340305 0.63782230405972 0.420989566902043 -0.0600593177640399 ENSG00000188807 TMEM201
ENST00000416541 0.781886519374154 0.609564487562805 -0.0377997861392781 ENSG00000188807 TMEM201
ENST00000508400 0.952312951182963 0.899681952525481 -0.0227646553609493 ENSG00000188807 TMEM201
ENST00000536656 0.248883757991926 0.0904161046983805 0.0667130742437675 ENSG00000171608 PIK3CD
ENST00000377346 0.305281887876898 0.12452045486327 0.0598536110137162 ENSG00000171608 PIK3CD
ENST00000415330 0.329211023343465 0.140830519443304 -0.260938721501798 ENSG00000231789 RP11-558F24.4
ENST00000484851 0.519510306288221 0.297048516179731 0.108309986938501 ENSG00000171608 PIK3CD
ENST00000361110 0.043776826249867 0.00607642484424939 0.129493647107485 ENSG00000171608 PIK3CD
ENST00000481137 0.074157618609685 0.0135916184551649 0.263031580191897 ENSG00000171608 PIK3CD
ENST00000479223 0.619707200606261 0.399722118175142 0.098105473979822 ENSG00000171608 PIK3CD
ENST00000543390 0.203530909997004 0.0660988232737419 0.114687340163069 ENSG00000171608 PIK3CD
ENST00000377298 0.098644265272485 0.0210989347956961 0.108965451705361 ENSG00000171603 CLSTN1
ENST00000377288 0.098644265272485 0.0210989347956961 0.108965451705361 ENSG00000171603 CLSTN1
ENST00000477264 0.0937547030860537 0.0194789732903813 0.151041909380389 ENSG00000171603 CLSTN1
ENST00000435891 0.0657276914880581 0.0112620207862971 0.143062019640162 ENSG00000171603 CLSTN1
ENST00000361311 0.0992111160313608 0.0212797343545896 0.108796231951893 ENSG00000171603 CLSTN1
ENST00000464286 0.131034762864801 0.0330722650440615 0.173005823003314 ENSG00000171603 CLSTN1
ENST00000377263 0.760075119934538 0.577272916064488 -0.0442043107373554 ENSG00000178585 CTNNBIP1
ENST00000454104 0.777752076358028 0.602335685878011 -0.0663249762511041 ENSG00000223989 RP11-84A14.5
ENST00000537447 0.973103514178292 0.941380109859665 0.0084357826227902 ENSG00000178585 CTNNBIP1
ENST00000400904 0.908489699202556 0.815716702733933 -0.0193786507154839 ENSG00000178585 CTNNBIP1
ENST00000377258 0.904263659472153 0.807997087349222 -0.0254748809701278 ENSG00000178585 CTNNBIP1
ENST00000377256 0.770728003122456 0.591827175743833 0.0631069234188177 ENSG00000178585 CTNNBIP1
ENST00000488540 0.0564004223182046 0.00889938542529566 0.174314496552505 ENSG00000162441 LZIC
ENST00000377223 0.346144539214703 0.152647782450946 0.0904431054701886 ENSG00000162441 LZIC
ENST00000400903 0.288831719497048 0.113906107173957 0.103650009056793 ENSG00000162441 LZIC
ENST00000541052 0.250571589798678 0.0914069733727571 0.106901244034733 ENSG00000162441 LZIC
ENST00000377213 0.313753149713354 0.130195690729288 0.0973787244101693 ENSG00000162441 LZIC
ENST00000471853 0.851194514685008 0.716135285504196 -0.0475855551969567 ENSG00000162441 LZIC
ENST00000445884 0.844803366231325 0.705097465450128 0.0437313883023884 ENSG00000228150 RP11-84A14.4
ENST00000403197 0.768666134719964 0.588939886544175 0.044019203551228 ENSG00000173614 NMNAT1
ENST00000377205 0.770744362762356 0.591894266505803 0.0373818807630715 ENSG00000173614 NMNAT1
ENST00000462686 0.78122501352508 0.607853301001786 0.0369615554456977 ENSG00000173614 NMNAT1
ENST00000492735 0.817659422682684 0.66202849273549 0.0387204085831606 ENSG00000173614 NMNAT1
ENST00000496751 0.914110909668958 0.825613494768472 0.0225204689736231 ENSG00000173614 NMNAT1
ENST00000413148 0.917808288097196 0.832251588773895 -0.0262709842127614 ENSG00000241326 RP11-807G9.2
ENST00000253251 0.283392971375192 0.110683225749029 -0.0837729907850515 ENSG00000130939 UBE4B
ENST00000377157 0.278393056030934 0.107846726266192 -0.0819812383397755 ENSG00000130939 UBE4B
ENST00000377153 0.977398798589366 0.949552484166698 0.00501701668753549 ENSG00000130939 UBE4B
ENST00000343090 0.275415651794781 0.106026174972337 -0.0866781511468583 ENSG00000130939 UBE4B
ENST00000462658 0.995175100343302 0.989387933697958 0.00148918662423691 ENSG00000130939 UBE4B
ENST00000475795 0.436822545077265 0.22235912003404 -0.0909970592835927 ENSG00000130939 UBE4B
ENST00000470736 0.54335887091769 0.320647812389117 -0.0786737047044589 ENSG00000130939 UBE4B
ENST00000466379 0.580461886271552 0.357134689294686 -0.0734500021259415 ENSG00000130939 UBE4B
ENST00000488228 0.873018027236474 0.751329968051266 -0.0263479760647995 ENSG00000130939 UBE4B
ENST00000487244 0.034545291080874 0.00423859891701931 -0.269482239852967 ENSG00000130939 UBE4B
ENST00000465408 0.0116739081514919 0.000826886940029592 -0.423901045639378 ENSG00000130939 UBE4B
ENST00000377093 0.0892683116337987 0.0180589665632137 0.108702671412104 ENSG00000054523 KIF1B
ENST00000263934 0.503897677259825 0.282368650749743 0.0526107234340401 ENSG00000054523 KIF1B
ENST00000377086 0.370852131578837 0.170302381511355 0.0629689104611797 ENSG00000054523 KIF1B
ENST00000377083 0.0880888902177994 0.0177094450273902 0.111370649855119 ENSG00000054523 KIF1B
ENST00000377081 0.255801652522001 0.0944377960401718 0.0750466593470699 ENSG00000054523 KIF1B
ENST00000495136 0.0582830050450541 0.00936696009003407 -0.38574122920245 ENSG00000054523 KIF1B
ENST00000497835 0.302116492666994 0.122328712867473 0.142786209085714 ENSG00000054523 KIF1B
ENST00000465635 0.234444023769375 0.0822414587338419 -0.20065561232122 ENSG00000054523 KIF1B
ENST00000483340 0.237813267659687 0.0841414877548802 -0.1987473701141 ENSG00000054523 KIF1B
ENST00000470616 0.608949374479215 0.387793531083681 -0.12941001941635 ENSG00000054523 KIF1B
ENST00000491493 0.0163182057460121 0.00134565575652489 -0.171465093224832 ENSG00000142657 PGD
ENST00000487775 0.00602089375846119 0.000314789144846911 -0.309565960148384 ENSG00000142657 PGD
ENST00000541529 0.333542183866746 0.14385000188994 -0.0674036485864027 ENSG00000142657 PGD
ENST00000477958 0.0923478326841383 0.0190095924528278 -0.144215216456517 ENSG00000142657 PGD
ENST00000270776 0.374268944199579 0.172928583836939 -0.0617483551404666 ENSG00000142657 PGD
ENST00000483936 0.0552691454236906 0.00860633704306465 -0.12933636515891 ENSG00000142657 PGD
ENST00000538557 0.400193741168454 0.193002397421937 -0.0591493102527594 ENSG00000142657 PGD
ENST00000465632 0.0309488010385833 0.00358487008488544 -0.171634106635289 ENSG00000142657 PGD
ENST00000460189 0.00431069989462717 0.000197940493609263 -0.194893566006719 ENSG00000142657 PGD
ENST00000493288 0.0234165961708221 0.00233172821999171 -0.228569423170057 ENSG00000142657 PGD
ENST00000498356 0.577654523866114 0.354432509877713 0.0574596347351087 ENSG00000142657 PGD
ENST00000496718 0.332236780883035 0.142889905890787 0.10060251854265 ENSG00000142657 PGD
ENST00000400900 0.412099498986972 0.202357288421184 -0.114292014127788 ENSG00000251503 APITD1-CORT
ENST00000602296 0.412099498986972 0.202357288421184 -0.114292014127788 ENSG00000175279 APITD1
ENST00000602787 0.412099498986972 0.202357288421184 -0.114292014127788 ENSG00000175279 APITD1
ENST00000470413 0.399894408767882 0.19271896660849 -0.118075419838161 ENSG00000251503 APITD1-CORT
ENST00000309048 0.448542821813344 0.232379139720466 -0.112340962810838 ENSG00000175279 APITD1
ENST00000602486 0.107204777853923 0.0240921305239645 -0.301779418376794 ENSG00000175279 APITD1
ENST00000477755 0.45668068811857 0.239683980057718 -0.118013503950746 ENSG00000175279 APITD1
ENST00000462462 0.744602387123117 0.556513426045961 -0.059098098231383 ENSG00000175279 APITD1
ENST00000465026 0.737685388533722 0.547172664469856 -0.0582288014045235 ENSG00000251503 APITD1-CORT
ENST00000602446 0.896570539148553 0.793605824696166 -0.0296389226874308 ENSG00000251503 APITD1-CORT
ENST00000464507 0.886503551064951 0.774685727440616 -0.0367843390108629 ENSG00000175279 APITD1
ENST00000377038 0.864053890446304 0.736502898144927 -0.0182467697413794 ENSG00000160049 DFFA
ENST00000424487 0.60634063162031 0.385013670868269 -0.105907445375612 ENSG00000203469 RP5-1113E3.3
ENST00000476658 0.767916124567974 0.587772780910563 -0.035398887157266 ENSG00000160049 DFFA
ENST00000377036 0.89060799125475 0.782205449780614 -0.018898695431434 ENSG00000160049 DFFA
ENST00000472851 0.150754075836089 0.0412124900430645 -0.165902358956955 ENSG00000142655 PEX14
ENST00000356607 0.00658406530421875 0.000358224736963299 -0.277589840010761 ENSG00000142655 PEX14
ENST00000538836 0.00587707814795305 0.000303684719901526 -0.28207947648096 ENSG00000142655 PEX14
ENST00000491661 0.00499128884823281 0.000241718837318117 -0.338402848418397 ENSG00000142655 PEX14
ENST00000473118 0.320242946249528 0.134666982635191 0.105018595810353 ENSG00000120948 TARDBP
ENST00000240185 0.0772873667344532 0.0144301741694487 0.155944735837872 ENSG00000120948 TARDBP
ENST00000476201 0.239955718995996 0.0852870464657625 0.123744247868472 ENSG00000120948 TARDBP
ENST00000472476 0.238702821679431 0.084579529956769 0.123201587750632 ENSG00000120948 TARDBP
ENST00000439080 0.178941499198053 0.0541322436226323 0.124067786354133 ENSG00000120948 TARDBP
ENST00000473869 0.0882550096239735 0.0177538858334316 0.155915167731527 ENSG00000120948 TARDBP
ENST00000315091 0.0961817508790128 0.0203188206701516 0.14906948743046 ENSG00000120948 TARDBP
ENST00000477447 0.0917435762364297 0.0188292749269294 0.163838341835144 ENSG00000120948 TARDBP
ENST00000496840 0.0632322560897629 0.0106127120906897 0.217333152437756 ENSG00000120948 TARDBP
ENST00000480464 0.237364998503906 0.0838908992132734 0.264166922301534 ENSG00000120948 TARDBP
ENST00000400897 0.886924113223949 0.77565044567619 0.0438768453683725 ENSG00000009724 MASP2
ENST00000475189 0.555819856865946 0.332832482281629 -0.113957206874498 ENSG00000116649 SRM
ENST00000376957 0.989060095655545 0.976022833894865 -0.00239862337364879 ENSG00000116649 SRM
ENST00000490101 0.698004310550913 0.494874710176432 -0.0725711638513786 ENSG00000116649 SRM
ENST00000465788 0.776842540739213 0.601067098112068 -0.044237272800826 ENSG00000116649 SRM
ENST00000459997 0.960557649653632 0.916809609607378 0.00869513509404533 ENSG00000116649 SRM
ENST00000487300 0.720809037656314 0.524599873133939 -0.0590442169977001 ENSG00000116649 SRM
ENST00000304457 0.201729867301913 0.0651946194383874 0.096299428296462 ENSG00000171824 EXOSC10
ENST00000376936 0.201729867301913 0.0651946194383874 0.096299428296462 ENSG00000171824 EXOSC10
ENST00000474216 0.259306676150968 0.0965413120294475 0.115186555472427 ENSG00000171824 EXOSC10
ENST00000544779 0.201729867301913 0.0651946194383874 0.096299428296462 ENSG00000171824 EXOSC10
ENST00000490565 0.321472718323766 0.135507406246867 0.209988717561315 ENSG00000171824 EXOSC10
ENST00000452378 0.617741886105588 0.397519915305304 0.0823272626999859 ENSG00000226849 RP4-635E18.7
ENST00000469634 0.292338413658749 0.116224683123443 0.160092396168035 ENSG00000171824 EXOSC10
ENST00000478271 0.327305661305836 0.139520281282098 0.155574575189485 ENSG00000171824 EXOSC10
ENST00000470611 0.878592142966555 0.761268360645837 -0.0259560764668608 ENSG00000171824 EXOSC10
ENST00000498576 0.371428975200524 0.170710192633371 -0.151617752616099 ENSG00000171824 EXOSC10
ENST00000472078 0.551922894179109 0.328875676028671 0.111857216929615 ENSG00000171824 EXOSC10
ENST00000485606 0.577804988673304 0.354620832714329 0.108788466407826 ENSG00000171824 EXOSC10
ENST00000460196 0.606273276244301 0.384928260432141 0.0807176340670554 ENSG00000171824 EXOSC10
ENST00000447600 0.886225238342126 0.774109279065351 0.0491528699521684 ENSG00000230337 RP4-635E18.6
ENST00000435388 0.88658356097864 0.774862949250328 0.0491095562350469 ENSG00000230337 RP4-635E18.6
ENST00000376838 0.162080533398048 0.0462947528519125 0.135389856888148 ENSG00000198793 MTOR
ENST00000361445 0.141582568525457 0.0373570971109143 0.0970106125984298 ENSG00000198793 MTOR
ENST00000473471 0.04321389422114 0.00596541064382769 0.276453271652756 ENSG00000198793 MTOR
ENST00000490931 0.0443000963827509 0.00619174361073369 0.259413358636131 ENSG00000198793 MTOR
ENST00000455339 0.645013650856142 0.429562209614506 0.0845233458901182 ENSG00000198793 MTOR
ENST00000495435 0.998969954270691 0.997755693209578 -0.000305020707390323 ENSG00000198793 MTOR
ENST00000476768 0.966411313963859 0.928405631481716 0.0135053931074812 ENSG00000198793 MTOR
ENST00000445982 0.692306121338235 0.48769274816706 -0.0826574123691335 ENSG00000225602 MTOR-AS1
ENST00000420480 0.652402913708718 0.437951184868919 -0.0930509658514428 ENSG00000225602 MTOR-AS1
ENST00000376810 0.793485490401542 0.625955310870653 -0.0483935710519083 ENSG00000120942 UBIAD1
ENST00000376804 0.939968154993548 0.876117229122446 -0.0153063416894376 ENSG00000120942 UBIAD1
ENST00000486588 0.557592910900784 0.334560622522377 -0.0989614803503189 ENSG00000120942 UBIAD1
ENST00000483738 0.563331747767019 0.340062314206124 -0.0973402704500461 ENSG00000120942 UBIAD1
ENST00000354287 0.185309243068032 0.0571451057393313 -0.31864877246235 ENSG00000116661 FBXO2
ENST00000465901 0.510093872474686 0.288307527904585 0.188495743406926 ENSG00000116661 FBXO2
ENST00000251546 0.910512865991462 0.819274468620152 -0.0200496101991265 ENSG00000132879 FBXO44
ENST00000425796 0.211532417766739 0.0702607623544749 0.199529923228272 ENSG00000132879 FBXO44
ENST00000376770 0.94745592163426 0.89018218295659 0.011702880887463 ENSG00000132879 FBXO44
ENST00000376768 0.694466483131592 0.490447406564709 0.0677412378989683 ENSG00000132879 FBXO44
ENST00000251547 0.94745592163426 0.89018218295659 0.011702880887463 ENSG00000132879 FBXO44
ENST00000376760 0.553681726912113 0.330693559075662 0.0994128697256383 ENSG00000132879 FBXO44
ENST00000376762 0.920680188593969 0.838027896904881 -0.0178110570261015 ENSG00000132879 FBXO44
ENST00000475435 0.518917871424443 0.296536058458795 -0.0979096489760745 ENSG00000132879 FBXO44
ENST00000471895 0.150480295757286 0.0410733371647252 -0.205063440380957 ENSG00000132879 FBXO44
ENST00000376753 0.708677371212918 0.508254697412936 0.112798186338293 ENSG00000116663 FBXO6
ENST00000474239 0.997495541870797 0.994416394249089 -0.0013040115622552 ENSG00000116663 FBXO6
ENST00000449067 0.615707177545188 0.395182896607603 0.148283113197011 ENSG00000116663 FBXO6
ENST00000235310 0.468612505957526 0.250466223397577 0.093752146971161 ENSG00000116670 MAD2L2
ENST00000376692 0.478739695442753 0.259360166525841 0.0924503040524333 ENSG00000116670 MAD2L2
ENST00000376672 0.467338350887305 0.249320394415838 0.0937995418700388 ENSG00000116670 MAD2L2
ENST00000376669 0.509640031354845 0.287949314115431 0.0876913266032159 ENSG00000116670 MAD2L2
ENST00000376667 0.576066687834969 0.352667366376201 0.0750946347173661 ENSG00000116670 MAD2L2
ENST00000445656 0.622480380006613 0.402909822634161 0.0715303644888519 ENSG00000116670 MAD2L2
ENST00000456915 0.622480380006613 0.402909822634161 0.0715303644888519 ENSG00000116670 MAD2L2
ENST00000376664 0.692081319626356 0.487309244838679 0.0609965402364617 ENSG00000116670 MAD2L2
ENST00000376655 0.762010794305111 0.57997398001562 0.0494764517557386 ENSG00000116670 MAD2L2
ENST00000376637 0.858801786017997 0.728268576674038 0.0356173968695477 ENSG00000177674 AGTRAP
ENST00000476512 0.747057622328777 0.559394354860768 0.0601004160223395 ENSG00000177674 AGTRAP
ENST00000400895 0.707385828540394 0.506734574809777 0.0683628147083997 ENSG00000177674 AGTRAP
ENST00000494437 0.88081149071232 0.764906156651675 0.0373554551214845 ENSG00000177674 AGTRAP
ENST00000491346 0.873164586230225 0.751776060943561 0.0324157837835668 ENSG00000177674 AGTRAP
ENST00000376629 0.864896140399736 0.738224052311045 0.0342433154654336 ENSG00000177674 AGTRAP
ENST00000376627 0.858910173315205 0.728472259425006 0.0355345491867888 ENSG00000177674 AGTRAP
ENST00000314340 0.864896140399736 0.738224052311045 0.0342433154654336 ENSG00000177674 AGTRAP
ENST00000452018 0.805484964184161 0.643939919503835 0.0468074075468014 ENSG00000177674 AGTRAP
ENST00000510878 0.858874193467974 0.728407632191841 0.0355762986481007 ENSG00000177674 AGTRAP
ENST00000476309 0.960856710396286 0.917424693116425 -0.0117200011745058 ENSG00000177674 AGTRAP
ENST00000514733 0.786026764590046 0.615698368475818 -0.0567611375065111 ENSG00000177674 AGTRAP
ENST00000513739 0.844266577140233 0.704361442805858 -0.0437937241069962 ENSG00000177674 AGTRAP
ENST00000471765 0.943489330170263 0.882685754216578 0.0186263798969144 ENSG00000177674 AGTRAP
ENST00000433342 0.625105390755159 0.405877095567055 0.098578376183431 ENSG00000215910 C1orf167
ENST00000312793 0.609655767495826 0.38848861682848 0.102284840091479 ENSG00000215910 C1orf167
ENST00000444493 0.622577017644208 0.4030439976163 0.0988658820388096 ENSG00000215910 C1orf167
ENST00000449278 0.622577017644208 0.4030439976163 0.0988658820388096 ENSG00000215910 C1orf167
ENST00000475041 0.885213992187061 0.772281571811764 0.0466592154221903 ENSG00000215910 C1orf167
ENST00000376592 0.870114916499536 0.746257362297451 -0.0267966996042845 ENSG00000177000 MTHFR
ENST00000376583 0.81983800925153 0.665728107219517 -0.0345196878833197 ENSG00000177000 MTHFR
ENST00000376590 0.72481521498668 0.529952441721253 -0.0495242454750924 ENSG00000177000 MTHFR
ENST00000482358 0.589897330204415 0.367247261853377 0.124644863240819 ENSG00000215910 C1orf167
ENST00000376585 0.764257046491382 0.583068879927368 -0.0459957479175446 ENSG00000177000 MTHFR
ENST00000418034 0.43234523826345 0.218660430922379 -0.176275956290176 ENSG00000177000 MTHFR
ENST00000413656 0.589714923871159 0.367040749016794 -0.154198980834488 ENSG00000177000 MTHFR
ENST00000423400 0.606059484332078 0.384656137825322 -0.147300980681691 ENSG00000177000 MTHFR
ENST00000431243 0.606059484332078 0.384656137825322 -0.147300980681691 ENSG00000177000 MTHFR
ENST00000376486 0.69081997259188 0.485691355659259 0.089714521599351 ENSG00000177000 MTHFR
ENST00000312413 0.537172044496262 0.314439766398805 0.0684988474151106 ENSG00000011021 CLCN6
ENST00000346436 0.537296910377738 0.314546448077448 0.0685021185513653 ENSG00000011021 CLCN6
ENST00000376497 0.594318890073717 0.372193146890203 0.0859263296480384 ENSG00000011021 CLCN6
ENST00000376487 0.79269054900433 0.624844537271668 0.0342791248687411 ENSG00000011021 CLCN6
ENST00000376496 0.667117341350495 0.45647849001787 0.0521143960889253 ENSG00000011021 CLCN6
ENST00000376491 0.481372148844438 0.261767586019194 0.0852404972329548 ENSG00000011021 CLCN6
ENST00000376492 0.644448603460187 0.429059458916893 0.0565647393591855 ENSG00000011021 CLCN6
ENST00000376490 0.481372148844438 0.261767586019194 0.0852404972329548 ENSG00000011021 CLCN6
ENST00000494028 0.708780830138882 0.508403273778776 0.0778276644900642 ENSG00000011021 CLCN6
ENST00000446542 0.341439522257511 0.149134390086342 0.144450643382014 ENSG00000242349 NPPA-AS1
ENST00000400892 0.685017589197229 0.478383146108965 -0.122095639328621 ENSG00000242349 NPPA-AS1
ENST00000376480 0.888460364738165 0.778330281487205 0.0541171138932912 ENSG00000175206 NPPA
ENST00000376476 0.95022682355288 0.895498078305003 0.0249755315737179 ENSG00000175206 NPPA
ENST00000376572 0.00330632524051649 0.000136295021501419 0.288212141000048 ENSG00000116685 KIAA2013
ENST00000376576 0.000521958547888786 1.09407952366702e-05 0.353862973743855 ENSG00000116685 KIAA2013
ENST00000485046 0.0137244184512307 0.00104641864786218 -0.231993087544313 ENSG00000083444 PLOD1
ENST00000449038 0.0171141637318619 0.00144480028566652 -0.271325317556772 ENSG00000083444 PLOD1
ENST00000358133 0.011615056923038 0.000821226397480434 -0.270986522664717 ENSG00000083444 PLOD1
ENST00000376369 0.00241944133646706 8.58918278038069e-05 -0.219784160208975 ENSG00000083444 PLOD1
ENST00000429000 0.0181736548794291 0.0015768353260784 -0.228826661300731 ENSG00000083444 PLOD1
ENST00000196061 0.0120739478932087 0.000869502950871586 -0.184664930568491 ENSG00000083444 PLOD1
ENST00000465920 0.0868922471694478 0.0173240703334942 -0.225943606891382 ENSG00000083444 PLOD1
ENST00000491536 0.247531186279547 0.0896181730081397 -0.116991293748812 ENSG00000083444 PLOD1
ENST00000470133 0.195134801828239 0.0619370198238783 -0.185336651795028 ENSG00000083444 PLOD1
ENST00000481933 0.474893159349488 0.255931398212666 -0.0913731451917577 ENSG00000083444 PLOD1
ENST00000444836 0.527154991011929 0.304510316481789 -0.0529726582395593 ENSG00000116688 MFN2
ENST00000490079 0.848258264979799 0.710805016768217 0.0259411527764797 ENSG00000116688 MFN2
ENST00000235329 0.528126279784858 0.305473172577409 -0.0528478498193002 ENSG00000116688 MFN2
ENST00000484391 0.997128803857202 0.993476355667566 0.000554145763496125 ENSG00000116688 MFN2
ENST00000497302 0.775516685275032 0.599215144375607 -0.0340894321901226 ENSG00000116688 MFN2
ENST00000412236 0.797702652040592 0.632567634929343 -0.0320860488156035 ENSG00000116688 MFN2
ENST00000478749 0.102281401904913 0.0223497675729087 0.191047571520595 ENSG00000116691 MIIP
ENST00000235332 0.0962801375989169 0.0203513924711733 0.185117716747754 ENSG00000116691 MIIP
ENST00000436478 0.0962801375989169 0.0203513924711733 0.185117716747754 ENSG00000116691 MIIP
ENST00000466860 0.0517960256388873 0.0077993574680315 0.234185598372799 ENSG00000116691 MIIP
ENST00000498685 0.0190146445912807 0.00168754866824282 0.286109444681416 ENSG00000116691 MIIP
ENST00000492256 0.724507760786099 0.529510956245542 0.0952749702777363 ENSG00000116691 MIIP
ENST00000460823 0.083216215238729 0.0162044395167331 0.297142202180543 ENSG00000116691 MIIP
ENST00000478299 0.90341448512273 0.806282911561591 0.0444957507483139 ENSG00000116691 MIIP
ENST00000376259 0.916424059549182 0.829642744224596 0.03301140973726 ENSG00000028137 TNFRSF1B
ENST00000492361 0.916424059549182 0.829642744224596 0.03301140973726 ENSG00000028137 TNFRSF1B
ENST00000356315 0.549434205665034 0.326441416951593 -0.0469212390373792 ENSG00000048707 VPS13D
ENST00000358136 0.549434205665034 0.326441416951593 -0.0469212390373792 ENSG00000048707 VPS13D
ENST00000476169 0.582663274142377 0.359515883053065 -0.128756279835656 ENSG00000048707 VPS13D
ENST00000489961 0.743828353682913 0.555469458436096 0.0684866188495569 ENSG00000048707 VPS13D
ENST00000011700 0.501455909618402 0.279983021059205 -0.0585989817413 ENSG00000048707 VPS13D
ENST00000460333 0.740824032301829 0.551586912739337 -0.0331558079102086 ENSG00000048707 VPS13D
ENST00000487188 0.318615400254752 0.133552783036912 0.127269007059935 ENSG00000048707 VPS13D
ENST00000469054 0.686494251191752 0.480107200869158 -0.0991176896202848 ENSG00000048707 VPS13D
ENST00000496628 0.0839394555956909 0.0164106021490347 -0.168159234158801 ENSG00000048707 VPS13D
ENST00000466732 0.869856282411013 0.745807344860763 0.0599091265795999 ENSG00000048707 VPS13D
ENST00000476045 0.421989826092402 0.210380499106764 -0.183471162258191 ENSG00000048707 VPS13D
ENST00000481484 0.67925227728427 0.470994972454015 -0.109821877169364 ENSG00000048707 VPS13D
ENST00000543766 0.0639781084704001 0.0107999948048848 -0.200875181087416 ENSG00000048707 VPS13D
ENST00000471923 0.101460111344634 0.0220620622508475 -0.197904759263077 ENSG00000048707 VPS13D
ENST00000543710 0.113919216734373 0.0265969830577628 -0.207519219500851 ENSG00000048707 VPS13D
ENST00000473099 0.562115874773409 0.338798255895085 -0.140184107543751 ENSG00000048707 VPS13D
ENST00000376223 0.270251963991724 0.102868501496496 -0.2759697155605 ENSG00000162496 DHRS3
ENST00000464917 0.284009245693706 0.111067967965268 -0.278096748287423 ENSG00000162496 DHRS3
ENST00000430996 0.976421039836607 0.94773165420545 -0.0132678450038179 ENSG00000162496 DHRS3
ENST00000482265 0.311385945854259 0.128621780648365 -0.27876040656732 ENSG00000162496 DHRS3
ENST00000484063 0.536028195054526 0.313348334670106 -0.146703960073401 ENSG00000116731 PRDM2
ENST00000376048 0.855737015325011 0.723442190490672 0.0149130257053067 ENSG00000116731 PRDM2
ENST00000311066 0.656387395487266 0.443044623272533 0.0329092745171534 ENSG00000116731 PRDM2
ENST00000235372 0.837131348736425 0.692317983857723 0.0169211054819557 ENSG00000116731 PRDM2
ENST00000491134 0.588797777501581 0.366125069849 0.0409882051948247 ENSG00000116731 PRDM2
ENST00000502727 0.667153619914654 0.456526650042076 -0.0556729247129379 ENSG00000116731 PRDM2
ENST00000502724 0.656117171303589 0.442623052601245 -0.0594337152215888 ENSG00000116731 PRDM2
ENST00000413440 0.505881260813712 0.284285317333493 0.0501056680134348 ENSG00000116731 PRDM2
ENST00000343137 0.530270423996576 0.307571220788499 0.0477177353858802 ENSG00000116731 PRDM2
ENST00000491815 0.618845739724946 0.39875517757538 -0.0635560116019322 ENSG00000116731 PRDM2
ENST00000503842 0.710027014037151 0.509956061908636 0.0298931350683607 ENSG00000116731 PRDM2
ENST00000407521 0.315866638535181 0.131652761947465 -0.110109180412674 ENSG00000116731 PRDM2
ENST00000505823 0.706582065955857 0.505690153089289 0.0302419677272221 ENSG00000116731 PRDM2
ENST00000487453 0.532117935211574 0.309504038903341 0.115898366730962 ENSG00000116731 PRDM2
ENST00000491547 0.0012454443345712 3.48513127596331e-05 -0.36865865472988 ENSG00000189337 KAZN
ENST00000376030 0.000158913790180909 2.42035922613881e-06 -0.363350235940893 ENSG00000189337 KAZN
ENST00000503743 0.00139694245838467 4.06909652300235e-05 -0.389105285586547 ENSG00000189337 KAZN
ENST00000422387 0.000246181052940794 4.25389148363438e-06 -0.366350190348067 ENSG00000189337 KAZN
ENST00000361144 0.0005774293647107 1.24462097615314e-05 -0.327401000457466 ENSG00000189337 KAZN
ENST00000376028 0.0113381385228738 0.00079388286609812 -0.374180846403733 ENSG00000189337 KAZN
ENST00000400798 0.000509720429167208 1.06352406452972e-05 -0.344270289636766 ENSG00000189337 KAZN
ENST00000400797 0.00301379977905831 0.000117832178848058 -0.365721035608434 ENSG00000189337 KAZN
ENST00000428417 0.0245208519622384 0.00250000973309201 -0.270334279191018 ENSG00000171729 TMEM51
ENST00000376014 0.0246026766608531 0.00251291346724998 -0.270350606027599 ENSG00000171729 TMEM51
ENST00000451326 0.0299571546996748 0.00340957996025226 -0.274105883054454 ENSG00000171729 TMEM51
ENST00000400796 0.027226465224251 0.0029477321876747 -0.265363437901502 ENSG00000171729 TMEM51
ENST00000434578 0.027226465224251 0.0029477321876747 -0.265363437901502 ENSG00000171729 TMEM51
ENST00000376008 0.0271060448674645 0.00293092776692054 -0.265347527083438 ENSG00000171729 TMEM51
ENST00000424792 0.37166142284546 0.17089725808703 -0.21502383635404 ENSG00000204464 C1orf195
ENST00000375980 0.178902432770711 0.0541142507939216 0.153596006905444 ENSG00000142634 EFHD2
ENST00000445566 0.888221307628863 0.777756250234055 -0.0294038748542771 ENSG00000142634 EFHD2
ENST00000546424 0.880423933103616 0.764369750374377 -0.0297169917062623 ENSG00000132906 CASP9
ENST00000333868 0.815437768790428 0.658491886650973 -0.0469357728575404 ENSG00000132906 CASP9
ENST00000348549 0.815058909011814 0.657870249317472 -0.0469401802605012 ENSG00000132906 CASP9
ENST00000400777 0.809845530148972 0.650383544569209 -0.0483816302139784 ENSG00000132906 CASP9
ENST00000424908 0.609529682156527 0.388385028384317 -0.114886712482148 ENSG00000132906 CASP9
ENST00000375890 0.702129273008601 0.500328889851121 -0.0747822145689235 ENSG00000132906 CASP9
ENST00000474305 0.710906251133303 0.511102771517857 -0.0736328421676891 ENSG00000132906 CASP9
ENST00000447522 0.551911929618153 0.328849837334547 -0.115944663483122 ENSG00000132906 CASP9
ENST00000440484 0.587662039837981 0.364930649600057 -0.106967608033241 ENSG00000132906 CASP9
ENST00000546969 0.732762402356966 0.540477551061195 -0.0772385171313034 ENSG00000132906 CASP9
ENST00000469637 0.710395501288617 0.51043117274173 -0.106828485176 ENSG00000132906 CASP9
ENST00000375849 0.174227540539839 0.051991277554788 0.125279654455556 ENSG00000116138 DNAJC16
ENST00000375847 0.113609384111383 0.026484184877279 0.141689406952685 ENSG00000116138 DNAJC16
ENST00000475133 0.113609384111383 0.026484184877279 0.141689406952685 ENSG00000116138 DNAJC16
ENST00000375838 0.451481505636388 0.234894352318154 0.103813554253789 ENSG00000116138 DNAJC16
ENST00000483270 0.244479388214565 0.0878376996561902 0.151824425677839 ENSG00000116138 DNAJC16
ENST00000472665 0.1730199546868 0.0514177581523359 0.282386360451512 ENSG00000116138 DNAJC16
ENST00000490811 0.919660883254134 0.835837479064043 -0.0364948894928993 ENSG00000116138 DNAJC16
ENST00000495523 0.227029143188194 0.0782446993251986 0.198237445940823 ENSG00000116138 DNAJC16
ENST00000375826 0.554173417054668 0.33119760238582 -0.178092102538295 ENSG00000116771 AGMAT
ENST00000480945 0.0301241842922322 0.00344088229832658 0.212537383730497 ENSG00000197312 DDI2
ENST00000486680 0.0291843484834942 0.00327202598842971 0.294401255973681 ENSG00000197312 DDI2
ENST00000546927 0.00283098383103237 0.000107119645287719 0.467098692252354 ENSG00000197312 DDI2
ENST00000320153 0.624666063902267 0.405471667975493 0.0602031625677508 ENSG00000197312 DDI2
ENST00000483899 0.963840658610449 0.923012104349829 -0.00886810359297324 ENSG00000197312 DDI2
ENST00000548451 0.713565053952207 0.51517961042407 -0.0714946611545873 ENSG00000197312 DDI2
ENST00000345034 0.0299343344710624 0.00340322926376881 0.244485921057771 ENSG00000215695 RSC1A1
ENST00000375799 0.0271595880170512 0.00293802205314494 -0.142822951535763 ENSG00000116786 PLEKHM2
ENST00000375793 0.0265248181056186 0.00283955072580109 -0.143442869188685 ENSG00000116786 PLEKHM2
ENST00000462455 0.00053165484384103 1.11812329975749e-05 -0.312259645478594 ENSG00000116786 PLEKHM2
ENST00000453804 0.637260080011472 0.420411656300341 -0.0466322128911039 ENSG00000237938 RP11-288I21.1
ENST00000477849 0.856721947084348 0.724809400349894 0.0238091990232403 ENSG00000116786 PLEKHM2
ENST00000294454 0.915434210921226 0.827938558266797 -0.0308343888060059 ENSG00000162461 SLC25A34
ENST00000496928 0.677598304035553 0.468894115633295 -0.124988079573257 ENSG00000162458 FBLIM1
ENST00000508310 0.620198677085453 0.400220245600586 -0.144738927801601 ENSG00000162458 FBLIM1
ENST00000510393 0.564463680769414 0.341098688888407 -0.162200860275569 ENSG00000162458 FBLIM1
ENST00000430076 0.617897729776238 0.397658024772701 -0.145959726844475 ENSG00000162458 FBLIM1
ENST00000375771 0.575196714335836 0.351702924163541 0.101423705174251 ENSG00000162458 FBLIM1
ENST00000510929 0.565211401100802 0.3417760760327 -0.164612784408606 ENSG00000162458 FBLIM1
ENST00000502638 0.673078476397054 0.463553034932218 -0.126943796180974 ENSG00000162458 FBLIM1
ENST00000375766 0.605678307471215 0.384285524436207 0.0952191927321838 ENSG00000162458 FBLIM1
ENST00000400773 0.607251528993497 0.386025073679232 0.095052843172463 ENSG00000162458 FBLIM1
ENST00000483633 0.590187640914792 0.367607998625336 -0.150896871370797 ENSG00000162458 FBLIM1
ENST00000502739 0.586221895455617 0.363390420210418 -0.13360954438895 ENSG00000162458 FBLIM1
ENST00000431771 0.702398097012873 0.500662012663743 -0.113472811828828 ENSG00000162458 FBLIM1
ENST00000441801 0.994581747978844 0.987774414340767 -0.00219356554639769 ENSG00000162458 FBLIM1
ENST00000332305 0.48155595604786 0.261986990070933 0.143370600810303 ENSG00000162458 FBLIM1
ENST00000514156 0.244816099929945 0.0880314636799382 0.310905920552235 ENSG00000162458 FBLIM1
ENST00000509138 0.30591076168402 0.124935173424989 0.272914234946826 ENSG00000162458 FBLIM1
ENST00000317122 0.140103392955227 0.0367168779981216 0.249616350314534 ENSG00000179743 RP11-169K16.9
ENST00000375759 0.0273680667915218 0.0029727214268077 0.209381362858778 ENSG00000065526 SPEN
ENST00000438066 0.590569926629172 0.368067651492502 0.0852333305374913 ENSG00000065526 SPEN
ENST00000471538 0.136580417584537 0.0353142530174009 0.26331205868072 ENSG00000065526 SPEN
ENST00000442985 0.206276521369466 0.0675029113271262 0.165351554571482 ENSG00000065526 SPEN
ENST00000487496 0.70798048201589 0.507426770027584 -0.0961602870725545 ENSG00000065526 SPEN
ENST00000462525 0.33634227181464 0.14575143176123 0.233260985964773 ENSG00000116809 ZBTB17
ENST00000440560 0.376360620320037 0.174463194985602 0.213847784534935 ENSG00000116809 ZBTB17
ENST00000375743 0.609918880104007 0.388820577392746 0.0633085246823461 ENSG00000116809 ZBTB17
ENST00000537142 0.609918880104007 0.388820577392746 0.0633085246823461 ENSG00000116809 ZBTB17
ENST00000375733 0.609918880104007 0.388820577392746 0.0633085246823461 ENSG00000116809 ZBTB17
ENST00000444358 0.628074493540509 0.409466354994457 0.115984932235124 ENSG00000116809 ZBTB17
ENST00000471805 0.901195681385921 0.801954220884037 0.042653232025585 ENSG00000116809 ZBTB17
ENST00000472658 0.955532494926018 0.90660903064556 0.0209826822881858 ENSG00000116809 ZBTB17
ENST00000474511 0.840693319259337 0.698037800736943 0.0667023287102026 ENSG00000116809 ZBTB17
ENST00000487785 0.829379477133706 0.680322920364862 0.070421739632221 ENSG00000116809 ZBTB17
ENST00000448462 0.841743861137682 0.699764601402529 0.0296293552173105 ENSG00000116809 ZBTB17
ENST00000492834 0.339077094151363 0.147530490277397 0.168011700898487 ENSG00000116809 ZBTB17
ENST00000490899 0.386001490808214 0.18170192560965 0.151112680750422 ENSG00000116809 ZBTB17
ENST00000464719 0.822124462492069 0.669031717606511 -0.0574433436685913 ENSG00000116809 ZBTB17
ENST00000479282 0.592546889988515 0.370249184357827 -0.0841590362894327 ENSG00000116809 ZBTB17
ENST00000494020 0.815940680243167 0.659478823258494 -0.0497153951911591 ENSG00000116809 ZBTB17
ENST00000411503 0.622577017644208 0.403036853549186 -0.144946991384565 ENSG00000173641 HSPB7
ENST00000442459 0.622577017644208 0.403036853549186 -0.144946991384565 ENSG00000173641 HSPB7
ENST00000311890 0.570554336637281 0.34704751473758 -0.1621550540493 ENSG00000173641 HSPB7
ENST00000375718 0.606339229295316 0.384996645875851 -0.148799521065736 ENSG00000173641 HSPB7
ENST00000358432 0.286148546427174 0.112289939407279 0.208490999676418 ENSG00000142627 EPHA2
ENST00000478117 0.824228896332775 0.672400102653006 0.0668176154786518 ENSG00000142632 ARHGEF19
ENST00000270747 0.653643435205393 0.439536699199765 0.119871043411819 ENSG00000142632 ARHGEF19
ENST00000375599 0.804837620313753 0.64300997368204 0.0798075532359841 ENSG00000132881 RSG1
ENST00000375592 0.0979541001433249 0.0208714057460737 -0.184942207357842 ENSG00000037637 FBXO42
ENST00000456164 0.94762336387957 0.890536420993239 0.0187463199911615 ENSG00000037637 FBXO42
ENST00000444116 0.980975533507581 0.95734221974943 0.00728509404650833 ENSG00000037637 FBXO42
ENST00000478089 0.0864077203382977 0.0171855816656398 -0.307530718582624 ENSG00000037637 FBXO42
ENST00000475078 0.524913813537876 0.302315425910394 -0.0845940260606651 ENSG00000055070 SZRD1
ENST00000401088 0.99689345357592 0.99290322728728 -0.000510553614574846 ENSG00000055070 SZRD1
ENST00000471507 0.0655416414410155 0.0112169600335981 -0.178204062662468 ENSG00000055070 SZRD1
ENST00000401089 0.99689345357592 0.99290322728728 -0.000510553614574846 ENSG00000055070 SZRD1
ENST00000486763 0.207630874782398 0.0681612051267578 -0.127171241789218 ENSG00000055070 SZRD1
ENST00000476423 0.447885803523699 0.231756592563864 -0.0933946132202619 ENSG00000055070 SZRD1
ENST00000475554 0.127634521330321 0.0316957294105063 -0.148609435297257 ENSG00000055070 SZRD1
ENST00000375590 0.796891386172906 0.631361570053242 -0.0278478931566444 ENSG00000055070 SZRD1
ENST00000472351 0.0699340687306664 0.0124065624794633 -0.175096747472938 ENSG00000055070 SZRD1
ENST00000492354 0.99689345357592 0.99290322728728 -0.000510553614574846 ENSG00000055070 SZRD1
ENST00000472461 0.0707399117442421 0.0126280841095445 -0.176343621496514 ENSG00000055070 SZRD1
ENST00000491418 0.984819439968666 0.966122898460451 -0.00258254212692696 ENSG00000187144 SPATA21
ENST00000466212 0.573166643106592 0.349525695985189 0.0586947441831349 ENSG00000187144 SPATA21
ENST00000337132 0.896774380049824 0.794051739113506 -0.0151516108364195 ENSG00000157191 NECAP2
ENST00000504551 0.528850995997168 0.306285442486345 -0.0662868904018135 ENSG00000157191 NECAP2
ENST00000406746 0.896772784345218 0.79404248418412 -0.0151504958282203 ENSG00000157191 NECAP2
ENST00000457722 0.590160768509842 0.367567447358656 -0.0575417865479511 ENSG00000157191 NECAP2
ENST00000486390 0.930784323442088 0.858115507564418 0.0145566313603906 ENSG00000157191 NECAP2
ENST00000443980 0.896772784345218 0.79404248418412 -0.0151504958282203 ENSG00000157191 NECAP2
ENST00000504858 0.90471098222942 0.808816602310721 -0.0160715750611702 ENSG00000157191 NECAP2
ENST00000508680 0.920474589886957 0.837484319787171 -0.0149603183383727 ENSG00000157191 NECAP2
ENST00000492095 0.896772784345218 0.79404248418412 -0.0151504958282203 ENSG00000157191 NECAP2
ENST00000459640 0.529497259012348 0.306868097973717 -0.0655470587382364 ENSG00000157191 NECAP2
ENST00000496239 0.896772784345218 0.79404248418412 -0.0151504958282203 ENSG00000157191 NECAP2
ENST00000513161 0.528850995997168 0.306285442486345 -0.0662868904018135 ENSG00000157191 NECAP2
ENST00000509727 0.278570259658381 0.107949477386223 -0.196330946247799 ENSG00000157191 NECAP2
ENST00000457898 0.284249351481528 0.111232572056959 0.204900185096551 ENSG00000226029 RP4-798A10.2
ENST00000263511 0.0208208332336375 0.00192990503220139 0.222067234621973 ENSG00000080947 CROCCP3
ENST00000591348 0.0249981055667242 0.00257970918449489 0.230539146182644 ENSG00000080947 CROCCP3
ENST00000420820 0.426609752654142 0.21406159676414 0.125081039242537 ENSG00000080947 CROCCP3
ENST00000591316 0.652286374295975 0.437842701158315 0.109305610000088 ENSG00000080947 CROCCP3
ENST00000590118 0.92178461252766 0.840115711214858 0.0219993721495971 ENSG00000080947 CROCCP3
ENST00000589964 0.923669215891727 0.843650310002446 0.0215644542197635 ENSG00000080947 CROCCP3
ENST00000430580 0.0428244120681617 0.00588955033532402 0.167833818100439 ENSG00000219481 NBPF1
ENST00000392963 0.080732655484184 0.0154553740007849 0.165156495907229 ENSG00000219481 NBPF1
ENST00000420031 0.0420754771210153 0.00573651142314502 0.314062307723901 ENSG00000219481 NBPF1
ENST00000432949 0.0172283641732094 0.00145865962944351 0.337942760911273 ENSG00000219481 NBPF1
ENST00000287968 0.0899066162710843 0.0182467037034405 0.324168852861243 ENSG00000219481 NBPF1
ENST00000420513 0.739056939346136 0.549004493756946 0.0405008011640687 ENSG00000219481 NBPF1
ENST00000599069 0.577994021484634 0.354853100138793 0.0594184693095256 ENSG00000219481 NBPF1
ENST00000599908 0.878859842298924 0.761842484432251 -0.0371550891157005 ENSG00000219481 NBPF1
ENST00000449853 0.480647948664263 0.261097901893437 0.0941872032506658 ENSG00000219481 NBPF1
ENST00000540383 0.00505923914772616 0.000246690721767488 0.298782828727363 ENSG00000215908 CROCCP2
ENST00000412962 0.000899165330960837 2.23464463345783e-05 0.331913824075647 ENSG00000215908 CROCCP2
ENST00000362058 0.0304234443705823 0.00349342178330739 0.211886768119924 ENSG00000215908 CROCCP2
ENST00000334429 0.808584546901073 0.648458573842425 -0.0853230565544912 ENSG00000186301 MST1P2
ENST00000457982 0.796023722130945 0.630032014921514 -0.0904947110709832 ENSG00000186301 MST1P2
ENST00000419267 8.30978563938516e-07 2.80492961112559e-09 0.938220452531679 ENSG00000236698 EIF1AXP1
ENST00000466256 0.257844889832031 0.095668362705125 0.10980981319019 ENSG00000058453 CROCC
ENST00000422124 0.320372354068696 0.13480470275254 -0.251986169322049 ENSG00000238142 RP11-108M9.4
ENST00000457075 0.483596869446526 0.263799332920067 -0.186983812176694 ENSG00000238142 RP11-108M9.4
ENST00000416869 0.483596869446526 0.263799332920067 -0.186983812176694 ENSG00000238142 RP11-108M9.4
ENST00000375541 0.0030550386778615 0.0001205906781747 0.313985942285421 ENSG00000058453 CROCC
ENST00000445545 0.00243638829807598 8.67133083220606e-05 0.305491215439194 ENSG00000058453 CROCC
ENST00000467938 0.0120703979459538 0.000868868376551798 0.260277517607835 ENSG00000058453 CROCC
ENST00000492631 0.00433293310000849 0.000199248314058361 0.343266073177116 ENSG00000058453 CROCC
ENST00000467715 0.0131342172976208 0.000983271691530165 0.466607707313233 ENSG00000058453 CROCC
ENST00000494191 0.00525474104622418 0.000260772641662562 0.315063461153424 ENSG00000058453 CROCC
ENST00000486318 0.00325468515274213 0.000132373229376972 0.334960090514057 ENSG00000058453 CROCC
ENST00000498688 0.0372354160048088 0.00474677884236022 0.279538444120023 ENSG00000058453 CROCC
ENST00000477773 0.333361861441848 0.143690608301606 0.185423227741917 ENSG00000058453 CROCC
ENST00000497654 0.108551813913914 0.0246103303531297 0.312359578371258 ENSG00000058453 CROCC
ENST00000465021 0.0106229250553598 0.000723925101276017 0.35968521145417 ENSG00000058453 CROCC
ENST00000465291 0.0199193818869362 0.0018089542890448 0.43448171044805 ENSG00000058453 CROCC
ENST00000375535 0.19903237323122 0.0638268129171029 -0.207942691976747 ENSG00000117122 MFAP2
ENST00000375534 0.191595551865331 0.0601836720611651 -0.211853786274976 ENSG00000117122 MFAP2
ENST00000490075 0.198917308885784 0.0637655219215021 -0.208001207519523 ENSG00000117122 MFAP2
ENST00000438542 0.19438799548049 0.0616149855465988 -0.210032645495842 ENSG00000117122 MFAP2
ENST00000476788 0.110522536954492 0.0253432028684421 -0.260851436054374 ENSG00000117122 MFAP2
ENST00000478684 0.0817134077608826 0.0157508780873333 -0.29717039581017 ENSG00000117122 MFAP2
ENST00000492598 0.0996136514520894 0.0214253628710209 -0.289232695948984 ENSG00000117122 MFAP2
ENST00000446261 0.503544009027014 0.282074367198909 0.0627310760801548 ENSG00000226526 RP1-37C10.3
ENST00000326735 0.180438190354982 0.0548470245878114 0.115784802079414 ENSG00000159363 ATP13A2
ENST00000341676 0.0986920791975137 0.0211166787093242 0.139563240690827 ENSG00000159363 ATP13A2
ENST00000452699 0.0986920791975137 0.0211166787093242 0.139563240690827 ENSG00000159363 ATP13A2
ENST00000466561 0.734389564750262 0.542885067169458 -0.0581436419287044 ENSG00000159363 ATP13A2
ENST00000502418 0.595734638981511 0.373517361552493 -0.0896213664993226 ENSG00000159363 ATP13A2
ENST00000503552 0.0566874466895831 0.00897428880023447 0.220776231873185 ENSG00000159363 ATP13A2
ENST00000463860 0.626188018158199 0.407089290664466 -0.0812341211773334 ENSG00000159363 ATP13A2
ENST00000502860 0.831305171089699 0.683828558734344 -0.0429330627433299 ENSG00000159363 ATP13A2
ENST00000509392 0.0883813277864123 0.0177976058437803 -0.350840194960609 ENSG00000159363 ATP13A2
ENST00000506174 0.353642278868264 0.157977909846244 -0.157230046643953 ENSG00000159363 ATP13A2
ENST00000510069 0.34174612693866 0.149336677095464 0.127496065854758 ENSG00000159363 ATP13A2
ENST00000511957 0.944307182059665 0.88401200153946 -0.0150727900732898 ENSG00000159363 ATP13A2
ENST00000508222 0.799549369940151 0.635312044087899 0.0485192856167335 ENSG00000159363 ATP13A2
ENST00000509619 0.0693276878803 0.012242607048706 0.265239776781739 ENSG00000159363 ATP13A2
ENST00000375499 0.840290946168123 0.697407188080231 -0.0307162503820555 ENSG00000117118 SDHB
ENST00000485092 0.92178461252766 0.840140104946104 -0.0203236380736222 ENSG00000117118 SDHB
ENST00000475049 0.883217257214027 0.768771453685572 -0.0293412359923228 ENSG00000117118 SDHB
ENST00000485515 0.749224542978504 0.562218149465012 -0.0467287820755062 ENSG00000117118 SDHB
ENST00000491274 0.976502503772282 0.947876568707371 -0.00527217000223578 ENSG00000117118 SDHB
ENST00000475506 0.904557359230301 0.808578938907419 -0.0215522999653081 ENSG00000117118 SDHB
ENST00000463045 0.714170086787319 0.516066030795184 -0.0579694171188088 ENSG00000117118 SDHB
ENST00000466613 0.427212547940488 0.214519688057704 -0.121361811362129 ENSG00000117118 SDHB
ENST00000439577 0.28984154292592 0.114603429713947 0.165239489654933 ENSG00000227751 RP1-20B21.4
ENST00000375436 0.66016197685059 0.448003656355414 0.0471648404448256 ENSG00000179051 RCC2
ENST00000474892 0.556773934402432 0.333851603785642 -0.0889634664063209 ENSG00000179051 RCC2
ENST00000375433 0.934616664078467 0.865479787707018 0.00991151589986028 ENSG00000179051 RCC2
ENST00000583469 0.963228849500959 0.922064935483109 -0.0139246525663094 ENSG00000266727 AC004824.1
ENST00000361221 0.0314991999487974 0.00367747214786239 -0.210110049802168 ENSG00000074964 ARHGEF10L
ENST00000452522 0.0314991999487974 0.00367747214786239 -0.210110049802168 ENSG00000074964 ARHGEF10L
ENST00000434513 0.0323686079122 0.00384075589839222 -0.223199323721973 ENSG00000074964 ARHGEF10L
ENST00000375415 0.0997756076356288 0.02150794066966 -0.172099950397803 ENSG00000074964 ARHGEF10L
ENST00000375420 0.259972376270226 0.0969682821170491 -0.155702813537588 ENSG00000074964 ARHGEF10L
ENST00000482892 0.722598352060591 0.526863198148441 -0.115820735504389 ENSG00000074964 ARHGEF10L
ENST00000469726 0.202608942864561 0.0656470338071595 -0.135766661845708 ENSG00000074964 ARHGEF10L
ENST00000375408 0.227513411407073 0.0785269935572311 -0.128603559600537 ENSG00000074964 ARHGEF10L
ENST00000167825 0.227216790309097 0.0783797945774909 -0.128609795462912 ENSG00000074964 ARHGEF10L
ENST00000475356 0.218340057571305 0.0737760467365242 -0.131485892686644 ENSG00000074964 ARHGEF10L
ENST00000482359 0.953759069993691 0.902507708137094 0.0183725365929211 ENSG00000074964 ARHGEF10L
ENST00000466782 0.123102343372758 0.0299480319411494 -0.263633171653799 ENSG00000074964 ARHGEF10L
ENST00000495593 0.801344928918781 0.637932628130226 -0.069026854752272 ENSG00000074964 ARHGEF10L
ENST00000494072 0.886099622024849 0.773929816345764 -0.0201512433441778 ENSG00000255275 RP13-279N23.2
ENST00000538309 0.301410830613381 0.121863755440599 -0.130384734731388 ENSG00000159423 ALDH4A1
ENST00000538839 0.320518713946231 0.134891112045487 -0.121034879479105 ENSG00000159423 ALDH4A1
ENST00000290597 0.322273046468082 0.136037392419449 -0.120982964502378 ENSG00000159423 ALDH4A1
ENST00000375341 0.309010551995286 0.127014402395929 -0.122540312644955 ENSG00000159423 ALDH4A1
ENST00000454547 0.600507394716434 0.378211220232274 0.131913716061833 ENSG00000159423 ALDH4A1
ENST00000432718 0.840540626491006 0.697768896973614 0.0419183752708053 ENSG00000159423 ALDH4A1
ENST00000455833 0.978087401411654 0.95123928499321 -0.00410936697521383 ENSG00000169991 IFFO2
ENST00000355609 0.60659670993517 0.385331329553755 0.133533398322871 ENSG00000169991 IFFO2
ENST00000416166 0.281089322633703 0.109400047942444 -0.130252095804598 ENSG00000169991 IFFO2
ENST00000606379 0.938764644415478 0.873628884661196 -0.0249726130549252 ENSG00000272084 RP5-1126H10.2
ENST00000375254 0.00398591391889442 0.00017763791725505 0.214426206828047 ENSG00000127481 UBR4
ENST00000375226 0.00398591391889442 0.000177627963415612 0.214425771227656 ENSG00000127481 UBR4
ENST00000375267 0.00398591391889442 0.000177627963415612 0.214425771227656 ENSG00000127481 UBR4
ENST00000375217 0.00398591391889442 0.000177627963415612 0.214425771227656 ENSG00000127481 UBR4
ENST00000375225 0.783950109048954 0.612695714632929 0.0463897730242871 ENSG00000127481 UBR4
ENST00000429347 0.0793012662694653 0.0150091754558738 0.16496887695822 ENSG00000127481 UBR4
ENST00000375224 0.0572212057327987 0.00910745630311459 0.187568820825155 ENSG00000127481 UBR4
ENST00000459947 0.759065482432475 0.57581266425439 0.0652892900068059 ENSG00000127481 UBR4
ENST00000486515 0.939117822769669 0.874306333483689 0.0223303160203292 ENSG00000127481 UBR4
ENST00000543981 0.0569695817545145 0.00905153132389493 0.190100400625251 ENSG00000127481 UBR4
ENST00000492606 0.300761575145636 0.121451340274366 0.204746923150169 ENSG00000127481 UBR4
ENST00000467272 0.146768056000889 0.0394572302390331 0.192574419868314 ENSG00000127481 UBR4
ENST00000483922 0.424504204831992 0.212343050367711 0.159900788394979 ENSG00000127481 UBR4
ENST00000494503 0.134290193268555 0.0343244113422814 0.242620478127062 ENSG00000127481 UBR4
ENST00000466969 0.395617207759597 0.189268696771631 0.165946796934827 ENSG00000127481 UBR4
ENST00000375218 0.00033038737277049 6.19854059028661e-06 0.355093774114463 ENSG00000127481 UBR4
ENST00000425413 0.00528705599229797 0.000263578384959912 0.249160145758287 ENSG00000127481 UBR4
ENST00000417040 0.0141503312795976 0.00109519437847999 0.215150524265232 ENSG00000127481 UBR4
ENST00000475973 0.0234805828865282 0.00233933173736361 0.325006986809325 ENSG00000127481 UBR4
ENST00000465036 0.923361990092349 0.842972557356532 -0.027053840933257 ENSG00000127481 UBR4
ENST00000419533 0.055039160520359 0.00855127248450193 0.181076255959351 ENSG00000127481 UBR4
ENST00000497018 0.957480190755097 0.910851646464816 0.0170763597707903 ENSG00000127481 UBR4
ENST00000437898 0.279533275528822 0.108492710161532 0.0998098090265734 ENSG00000230424 RP1-43E13.2
ENST00000477853 0.326429465744914 0.138867042539098 0.0886272840280364 ENSG00000127463 EMC1
ENST00000480380 0.0997683462465494 0.0215022575452972 0.220666782040007 ENSG00000127463 EMC1
ENST00000375199 0.386655851032881 0.182222410735998 0.0812637475617218 ENSG00000127463 EMC1
ENST00000375208 0.67210968940619 0.462445320115936 0.0446927355827631 ENSG00000127463 EMC1
ENST00000461353 0.462042025073953 0.244792778025714 0.136392575858363 ENSG00000127463 EMC1
ENST00000486405 0.986065659170923 0.96894930804107 -0.0044850754642124 ENSG00000127463 EMC1
ENST00000486238 0.931789346450892 0.86005075830523 0.0256487113145697 ENSG00000127463 EMC1
ENST00000494770 0.992594402936747 0.98346310730569 0.00201917192855599 ENSG00000127463 EMC1
ENST00000462505 0.929013253686883 0.854549212033313 0.02702322662918 ENSG00000127463 EMC1
ENST00000496654 0.770164283853916 0.591118177551119 0.0864403620356193 ENSG00000127463 EMC1
ENST00000467423 0.380221063943826 0.177301283151629 -0.151076443019993 ENSG00000127463 EMC1
ENST00000475079 0.930010127607101 0.856757777648992 0.0174299495142203 ENSG00000127463 EMC1
ENST00000488681 0.708154732117597 0.507669318691799 0.0665964903517584 ENSG00000127463 EMC1
ENST00000356068 0.741496527008588 0.552437769298043 0.059908688950522 ENSG00000127463 EMC1
ENST00000330263 0.0415930613110487 0.00564055087063743 -0.1874376318328 ENSG00000053372 MRTO4
ENST00000493700 0.015552725948684 0.00125599601360759 -0.315699842299679 ENSG00000053372 MRTO4
ENST00000479559 0.83959522478755 0.696409754935486 -0.0429481053462401 ENSG00000053372 MRTO4
ENST00000235835 0.655857142809919 0.442294659317135 0.0560230371965294 ENSG00000053371 AKR7A2
ENST00000330072 0.658888283605787 0.446258561948362 0.0552829460570216 ENSG00000053371 AKR7A2
ENST00000489286 0.847701951159503 0.70991142101384 -0.0290032794030554 ENSG00000053371 AKR7A2
ENST00000481966 0.932006145181345 0.860514813489529 0.0146660053608289 ENSG00000053371 AKR7A2
ENST00000492217 0.639784738745971 0.423459114957315 0.0760980735482529 ENSG00000053371 AKR7A2
ENST00000375155 0.943798493811859 0.883258723000455 0.0131117408118167 ENSG00000040487 PQLC2
ENST00000375153 0.943798493811859 0.883258723000455 0.0131117408118167 ENSG00000040487 PQLC2
ENST00000469076 0.943798493811859 0.883258723000455 0.0131117408118167 ENSG00000040487 PQLC2
ENST00000400548 0.943798493811859 0.883258723000455 0.0131117408118167 ENSG00000040487 PQLC2
ENST00000497827 0.928475674221536 0.85353463695364 0.0168943197744975 ENSG00000040487 PQLC2
ENST00000432465 0.976921634034286 0.948533626602203 -0.00783640032883112 ENSG00000040487 PQLC2
ENST00000401084 0.00216772941167261 7.45355432355095e-05 -0.202467906830214 ENSG00000077549 CAPZB
ENST00000264203 0.00216772941167261 7.45355432355095e-05 -0.202467906830214 ENSG00000077549 CAPZB
ENST00000375144 0.0294815981090791 0.00332262547706538 -0.150041069579279 ENSG00000077549 CAPZB
ENST00000375142 0.00214612482955791 7.35111797243527e-05 -0.202620772167258 ENSG00000077549 CAPZB
ENST00000433834 0.0036441702302624 0.00015624473472062 -0.198327423581446 ENSG00000077549 CAPZB
ENST00000264202 0.00265968095178751 9.83608361257971e-05 -0.210044037283189 ENSG00000077549 CAPZB
ENST00000413711 0.000999646307606611 2.57460154576876e-05 -0.239250031920992 ENSG00000077549 CAPZB
ENST00000459967 0.00726974499709896 0.00041442409720684 -0.219980679261974 ENSG00000077549 CAPZB
ENST00000457768 0.639276608431236 0.422860051724503 -0.0528757776541904 ENSG00000077549 CAPZB
ENST00000489607 0.214718522578467 0.0719364788336865 -0.121043696776507 ENSG00000077549 CAPZB
ENST00000482808 0.00707853762126292 0.000399011029663415 -0.250852748125794 ENSG00000077549 CAPZB
ENST00000602662 0.0255891600928931 0.00267829703250263 -0.16300187025345 ENSG00000270136 MINOS1-NBL1
ENST00000486890 0.657215225122945 0.444018985420608 -0.0574091864067603 ENSG00000173436 MINOS1
ENST00000322753 0.575785107049292 0.352303650389043 -0.0675104271708189 ENSG00000173436 MINOS1
ENST00000498067 0.505365269356239 0.283842559177728 -0.137837773810954 ENSG00000173436 MINOS1
ENST00000462646 0.64288742192698 0.427098645104512 -0.0591633226915535 ENSG00000173436 MINOS1
ENST00000467029 0.649207544266806 0.434605268842391 -0.0588570856682783 ENSG00000173436 MINOS1
ENST00000481464 0.649070235351495 0.43445221480923 -0.0588426067969038 ENSG00000173436 MINOS1
ENST00000498642 0.656860640065449 0.443578383703504 -0.0577670944005716 ENSG00000173436 MINOS1
ENST00000479642 0.512049002227311 0.290107006992396 -0.120740387561425 ENSG00000173436 MINOS1
ENST00000602293 0.463305698851669 0.245863375758065 -0.0699766311279246 ENSG00000270136 MINOS1-NBL1
ENST00000602384 0.46938335972835 0.251086559487305 -0.0700422161973756 ENSG00000270136 MINOS1-NBL1
ENST00000602450 0.46655059598733 0.248486997500803 -0.0695861315398507 ENSG00000270136 MINOS1-NBL1
ENST00000485362 0.655857142809919 0.442287703897466 -0.0578507134174427 ENSG00000173436 MINOS1
ENST00000428975 0.700040198861474 0.497817562405915 -0.0578174864953585 ENSG00000158747 NBL1
ENST00000289749 0.649594868763962 0.435024915742047 -0.0658342203114635 ENSG00000158747 NBL1
ENST00000451758 0.696934524228109 0.493549460675659 -0.0580023832281375 ENSG00000158747 NBL1
ENST00000439664 0.669815093439907 0.459601339004466 -0.0645609328416973 ENSG00000158747 NBL1
ENST00000375136 0.0290094742609793 0.00323830574924372 -0.195268332007348 ENSG00000158747 NBL1
ENST00000548815 0.0296569682341855 0.00335068890372678 -0.194644244020326 ENSG00000158747 NBL1
ENST00000425400 0.489541264164797 0.268923055888489 -0.0936973921924043 ENSG00000158747 NBL1
ENST00000439278 0.48713526100873 0.266888184799256 -0.0998505997931525 ENSG00000158747 NBL1
ENST00000427894 0.435632234015308 0.221383688055316 -0.101547238202099 ENSG00000158747 NBL1
ENST00000294543 0.248579381971174 0.0902302616085127 -0.129136543549178 ENSG00000162542 TMCO4
ENST00000375127 0.244267904908097 0.0877168599103755 -0.130494432829141 ENSG00000162542 TMCO4
ENST00000489814 0.222903922659713 0.0760666580199611 -0.187641609788796 ENSG00000162542 TMCO4
ENST00000375122 0.246562318474134 0.0891035317499195 -0.129604538576724 ENSG00000162542 TMCO4
ENST00000489135 0.55528614844869 0.33229764327567 -0.0751116555947314 ENSG00000162542 TMCO4
ENST00000496528 0.201464521359803 0.0650753923307981 -0.164784736522736 ENSG00000162542 TMCO4
ENST00000462171 0.20534375749609 0.0670413115833721 -0.182895334414799 ENSG00000162542 TMCO4
ENST00000488449 0.407071100379818 0.198297463526643 -0.147125731600165 ENSG00000162542 TMCO4
ENST00000375120 0.106797324017643 0.0239272243286943 0.173228583519155 ENSG00000169914 OTUD3
ENST00000466697 0.0505047650679421 0.0075075904104757 0.382945039658553 ENSG00000169914 OTUD3
ENST00000375078 0.982575390158106 0.96114555438696 -0.00404145231855388 ENSG00000162545 CAMK2N1
ENST00000489020 0.549753793388816 0.326789942367174 0.105098293212397 ENSG00000162545 CAMK2N1
ENST00000264198 0.981462252096588 0.958563897948596 0.0043909342105045 ENSG00000090432 MUL1
ENST00000321556 0.916084244284476 0.829060052576121 0.0124314089430293 ENSG00000158828 PINK1
ENST00000492302 0.279888550528023 0.108705085769329 -0.0944166843919944 ENSG00000158828 PINK1
ENST00000451424 0.645904641499161 0.43061627356263 -0.0393193879788778 ENSG00000117242 PINK1-AS
ENST00000400490 0.283311813382154 0.110634185985689 -0.0983149276469246 ENSG00000158828 PINK1
ENST00000535128 0.966301384129838 0.928045449100982 -0.00925567598858148 ENSG00000257033 AL391357.1
ENST00000602624 0.579121518481035 0.355930361543842 0.0387205767264518 ENSG00000244038 DDOST
ENST00000375048 0.576193875937839 0.352784569918508 0.0390050332784592 ENSG00000244038 DDOST
ENST00000415136 0.619840817011646 0.399867926654568 0.0355898571982564 ENSG00000244038 DDOST
ENST00000475210 0.0272269520835749 0.00294883297576755 -0.273315209587769 ENSG00000244038 DDOST
ENST00000464364 0.351756046454108 0.156669937598243 0.0740365177800137 ENSG00000244038 DDOST
ENST00000477229 0.368575885590512 0.168567345690034 0.072334160846815 ENSG00000244038 DDOST
ENST00000312239 0.0132082988707759 0.000990550226188399 0.21442161476005 ENSG00000127483 HP1BP3
ENST00000375003 0.0299183704491536 0.00339885077377954 0.196976934673405 ENSG00000127483 HP1BP3
ENST00000413451 0.0359530039157649 0.00450651205511137 0.287666320898664 ENSG00000203394 RP5-930J4.4
ENST00000488722 0.0289954377835767 0.00323492424434162 0.231813737154619 ENSG00000127483 HP1BP3
ENST00000491748 0.446652259540438 0.230628096446017 0.107594284173941 ENSG00000127483 HP1BP3
ENST00000419948 0.0610290060709228 0.0100678780947747 0.180247564852824 ENSG00000127483 HP1BP3
ENST00000438032 0.0075856825162451 0.00044203845581115 0.222744237398763 ENSG00000127483 HP1BP3
ENST00000424732 0.00722921925457669 0.000411480461893424 0.222883260199185 ENSG00000127483 HP1BP3
ENST00000417710 0.0358888533914792 0.00449665944989824 0.208598551838049 ENSG00000127483 HP1BP3
ENST00000487117 0.0699057439924048 0.0123989617339007 0.195899449155512 ENSG00000127483 HP1BP3
ENST00000375000 0.00807582464447963 0.000488200566370405 0.249384865246002 ENSG00000127483 HP1BP3
ENST00000437575 0.00350890039666348 0.000148266422252442 0.261252016221 ENSG00000127483 HP1BP3
ENST00000419490 0.0233153901613437 0.0023160116037392 0.215143236268494 ENSG00000127483 HP1BP3
ENST00000414993 0.0238792287068297 0.0023982574771686 0.214579426372769 ENSG00000127483 HP1BP3
ENST00000443615 0.0198030222877773 0.00178694583407914 0.233993248641285 ENSG00000127483 HP1BP3
ENST00000264211 0.948436681436304 0.892446001015529 -0.0085431644258437 ENSG00000075151 EIF4G3
ENST00000400422 0.587934479456235 0.365182092093017 -0.0690774621747893 ENSG00000075151 EIF4G3
ENST00000602326 0.587934479456235 0.365182092093017 -0.0690774621747893 ENSG00000075151 EIF4G3
ENST00000374935 0.952261070885175 0.899523848926844 -0.00796613184255988 ENSG00000075151 EIF4G3
ENST00000537738 0.0844886972188344 0.0165763491828234 0.158823806327955 ENSG00000075151 EIF4G3
ENST00000374937 0.891182779929976 0.783162875396987 -0.0173928135012046 ENSG00000075151 EIF4G3
ENST00000536266 0.713915142187063 0.515790465462932 0.0392727258834151 ENSG00000075151 EIF4G3
ENST00000435383 0.563240656927715 0.339989595626849 0.0949214290109661 ENSG00000075151 EIF4G3
ENST00000496705 0.588883958117248 0.366188957734402 0.0859232570149365 ENSG00000075151 EIF4G3
ENST00000374933 0.638707113459466 0.422136187618936 -0.0656644076357545 ENSG00000075151 EIF4G3
ENST00000544689 0.630942309356396 0.412673954163015 -0.066157273001611 ENSG00000075151 EIF4G3
ENST00000485722 0.383087422373612 0.179398344129698 -0.210756119920271 ENSG00000075151 EIF4G3
ENST00000356916 0.118269699254834 0.0281800047504668 -0.224425342569859 ENSG00000075151 EIF4G3
ENST00000374927 0.0576078091914694 0.00919921475795044 -0.220438044783943 ENSG00000075151 EIF4G3
ENST00000438975 0.135834752271237 0.0350351625922795 -0.223821971747481 ENSG00000075151 EIF4G3
ENST00000411888 0.143243418819399 0.0380433376150057 -0.218673087448569 ENSG00000075151 EIF4G3
ENST00000476088 0.821821983469515 0.668611167452842 0.0557111844425633 ENSG00000075151 EIF4G3
ENST00000463775 0.214183959791179 0.0716793340515887 -0.247218612787027 ENSG00000075151 EIF4G3
ENST00000415912 0.455763875847862 0.238864031928555 -0.0904117852066631 ENSG00000117298 ECE1
ENST00000357071 0.925477962347485 0.84708082167799 -0.0158866155192515 ENSG00000117298 ECE1
ENST00000531334 0.762249844934336 0.580400239015581 -0.0839264357837618 ENSG00000117298 ECE1
ENST00000374893 0.436820631582829 0.222354326128603 -0.106181303601055 ENSG00000117298 ECE1
ENST00000436918 0.408936546394061 0.199808286096642 -0.112130741117532 ENSG00000117298 ECE1
ENST00000264205 0.454300216065394 0.237425544251954 -0.103490620374098 ENSG00000117298 ECE1
ENST00000526194 0.703046300084896 0.501529517922483 -0.0644144207579398 ENSG00000117298 ECE1
ENST00000470394 0.208793880192347 0.068785317014732 -0.282020195196471 ENSG00000117298 ECE1
ENST00000528294 0.874450460417349 0.754321795484274 -0.0399707264265997 ENSG00000117298 ECE1
ENST00000473505 0.818510680693142 0.66372224752885 -0.0567899202701569 ENSG00000117298 ECE1
ENST00000481130 0.788504038480003 0.618933620749323 -0.0655273739872129 ENSG00000117298 ECE1
ENST00000527991 0.840976824492343 0.698528124475582 -0.0528663409646467 ENSG00000117298 ECE1
ENST00000463334 0.141484422706875 0.0373126423855007 -0.222902512440512 ENSG00000117298 ECE1
ENST00000454000 0.980224913111235 0.955910133803292 -0.00492941215631808 ENSG00000142794 NBPF3
ENST00000475869 0.456224560753306 0.239308941910947 -0.194423351333401 ENSG00000142794 NBPF3
ENST00000318220 0.932822131407319 0.862041687751849 -0.0147828513728861 ENSG00000142794 NBPF3
ENST00000478653 0.96381396582992 0.922920035855657 0.0125703421709814 ENSG00000142794 NBPF3
ENST00000318249 0.932822131407319 0.862041687751849 -0.0147828513728861 ENSG00000142794 NBPF3
ENST00000485941 0.811139303037666 0.652060809318758 -0.0680522415365449 ENSG00000142794 NBPF3
ENST00000342104 0.932822131407319 0.862041687751849 -0.0147828513728861 ENSG00000142794 NBPF3
ENST00000486229 0.862363286201045 0.733923152489566 0.0324141806247489 ENSG00000142794 NBPF3
ENST00000434838 0.906102243253874 0.811518338066331 0.0220700648098302 ENSG00000142794 NBPF3
ENST00000467103 0.536819369976703 0.314013357055796 0.167341157994999 ENSG00000142794 NBPF3
ENST00000469876 0.955761029755954 0.907162125887718 -0.020092720395094 ENSG00000142794 NBPF3
ENST00000477050 0.983749782951266 0.963653702915643 0.00837513315387412 ENSG00000142794 NBPF3
ENST00000374761 0.76408719271717 0.582772251861299 -0.0723160490455453 ENSG00000076864 RAP1GAP
ENST00000290101 0.598821785557208 0.376624356570184 -0.108988630694312 ENSG00000076864 RAP1GAP
ENST00000374763 0.758449013690054 0.575076198067627 -0.0733041785695005 ENSG00000076864 RAP1GAP
ENST00000471600 0.598821785557208 0.376624356570184 -0.108988630694312 ENSG00000076864 RAP1GAP
ENST00000374765 0.554163231501732 0.331169531145342 -0.114898485251225 ENSG00000076864 RAP1GAP
ENST00000495204 0.554163231501732 0.331169531145342 -0.114898485251225 ENSG00000076864 RAP1GAP
ENST00000542643 0.554163231501732 0.331169531145342 -0.114898485251225 ENSG00000076864 RAP1GAP
ENST00000359708 0.780698538234481 0.606758272012165 -0.0923319058614883 ENSG00000076864 RAP1GAP
ENST00000374757 0.737650558756262 0.547114751799483 -0.109491572312223 ENSG00000076864 RAP1GAP
ENST00000317967 0.518404197227388 0.295974304152784 -0.180527361629701 ENSG00000076864 RAP1GAP
ENST00000482984 0.327451687746321 0.139614025966922 -0.266499311211101 ENSG00000076864 RAP1GAP
ENST00000464457 0.415201837072862 0.20487416229127 -0.233788246021557 ENSG00000076864 RAP1GAP
ENST00000400301 0.182105002460198 0.0556259878530644 0.100104022526129 ENSG00000090686 USP48
ENST00000308271 0.189200072630134 0.0590033298605051 0.0991119906045958 ENSG00000090686 USP48
ENST00000374732 0.394855679191072 0.18864195112803 0.0815819921213774 ENSG00000090686 USP48
ENST00000479177 0.754078632346053 0.56911626367143 0.0725659703798895 ENSG00000090686 USP48
ENST00000529637 0.234193877227336 0.0820984141514534 0.0933797143793741 ENSG00000090686 USP48
ENST00000464577 0.329307127998877 0.140937864181899 0.122206602306513 ENSG00000090686 USP48
ENST00000471752 0.79777380248577 0.632693819203703 0.047976729551192 ENSG00000090686 USP48
ENST00000487880 0.500781824881343 0.279175833807741 0.0949082792318807 ENSG00000090686 USP48
ENST00000526044 0.109745968433731 0.0250442113790096 0.181381981755762 ENSG00000090686 USP48
ENST00000534705 0.106893017217015 0.0239613099850551 0.181144742551575 ENSG00000090686 USP48
ENST00000421625 0.177363613845751 0.0533899378619557 0.108889203730594 ENSG00000090686 USP48
ENST00000374730 0.0922465772225069 0.0189744566431534 0.189514433072876 ENSG00000090686 USP48
ENST00000527823 0.475350652813422 0.25634290322011 -0.102438919829864 ENSG00000090686 USP48
ENST00000532737 0.979309982703688 0.95387558413231 -0.00435024170054071 ENSG00000090686 USP48
ENST00000489108 0.397482040375705 0.190828495942371 -0.104668360880902 ENSG00000090686 USP48
ENST00000344642 0.0853296840882877 0.0168502901148329 0.27384458546057 ENSG00000187942 LDLRAD2
ENST00000543870 0.053734856670589 0.00824465499963018 0.307544337421991 ENSG00000187942 LDLRAD2
ENST00000486901 0.0729016396045269 0.0132268500225661 0.301021821459767 ENSG00000142798 HSPG2
ENST00000374695 0.265583793660299 0.100202114271117 0.129010270604396 ENSG00000142798 HSPG2
ENST00000481644 0.245909969398261 0.088633714671646 0.259745097539975 ENSG00000142798 HSPG2
ENST00000469378 0.200850369737773 0.064740933780795 -0.317354175356262 ENSG00000142798 HSPG2
ENST00000426143 0.815940680243167 0.659506776096725 -0.0669135935603375 ENSG00000142798 HSPG2
ENST00000471322 0.953691305804835 0.90226011099133 0.0220213673316057 ENSG00000142798 HSPG2
ENST00000374676 0.503433453889691 0.281897200410289 0.161478079466558 ENSG00000142798 HSPG2
ENST00000453796 0.048413000554162 0.00706032626681613 0.417582391337963 ENSG00000142798 HSPG2
ENST00000430507 0.0233677537560398 0.00232389814512889 0.307380486908192 ENSG00000142798 HSPG2
ENST00000493940 0.0298363895228848 0.0033852418326355 0.37790092882518 ENSG00000142798 HSPG2
ENST00000427897 0.901543752395502 0.802855241246126 0.0381530421801862 ENSG00000142798 HSPG2
ENST00000498495 0.692359445487216 0.487773952133855 0.118671026938649 ENSG00000142798 HSPG2
ENST00000480900 0.71549571695437 0.517956205995659 0.108309463011123 ENSG00000142798 HSPG2
ENST00000412328 0.123953540813723 0.0302526530943598 -0.203151388653297 ENSG00000142798 HSPG2
ENST00000374673 0.400336105847917 0.193168166223395 -0.162448203966577 ENSG00000142798 HSPG2
ENST00000439717 0.0280150161011021 0.00307600491596728 -0.325471854539569 ENSG00000142798 HSPG2
ENST00000434233 0.622627337364691 0.40310839208141 -0.0888689436113707 ENSG00000218510 LINC00339
ENST00000420503 0.671205680165976 0.461289192513876 -0.0785789116962655 ENSG00000218510 LINC00339
ENST00000404210 0.686778835148349 0.48051521970716 -0.0753101301727819 ENSG00000218510 LINC00339
ENST00000416769 0.686778835148349 0.48051521970716 -0.0753101301727819 ENSG00000218510 LINC00339
ENST00000452322 0.551927504120687 0.328888075845358 -0.136384827813688 ENSG00000218510 LINC00339
ENST00000400259 0.500814525143789 0.279230757803706 -0.0506427578778992 ENSG00000070831 CDC42
ENST00000344548 0.501132700400568 0.279614123403075 -0.0506427099555205 ENSG00000070831 CDC42
ENST00000315554 0.405839910292792 0.197420860738642 -0.0583389167203367 ENSG00000070831 CDC42
ENST00000498236 0.382265444656208 0.178725064090148 -0.0598276582257344 ENSG00000070831 CDC42
ENST00000421089 0.162238215336301 0.0463588088428634 -0.0881315429965118 ENSG00000070831 CDC42
ENST00000411827 0.530264480867133 0.30756113502327 -0.0466582104913487 ENSG00000070831 CDC42
ENST00000431803 0.799805564835837 0.635608683244881 0.0747008689993118 ENSG00000230068 CDC42-IT1
ENST00000290167 0.036901298868059 0.00467743949525544 -0.474502946689017 ENSG00000162552 WNT4
ENST00000542383 0.100613120010673 0.0217846255210902 -0.409319127590265 ENSG00000162552 WNT4
ENST00000404138 0.700438346101184 0.498300014407546 -0.040991200478895 ENSG00000184677 ZBTB40
ENST00000400239 0.487643729174435 0.267307482517594 -0.0998875117359904 ENSG00000184677 ZBTB40
ENST00000375647 0.696806509701695 0.49337349730258 -0.0414658397353882 ENSG00000184677 ZBTB40
ENST00000374651 0.352386978878791 0.157171700568775 -0.0946150058308287 ENSG00000184677 ZBTB40
ENST00000356634 0.049066598322975 0.00720241283240311 0.134349902532254 ENSG00000004487 KDM1A
ENST00000400181 0.049066598322975 0.00720241283240311 0.134349902532254 ENSG00000004487 KDM1A
ENST00000542151 0.049066598322975 0.00720241283240311 0.134349902532254 ENSG00000004487 KDM1A
ENST00000427154 0.0268453846178127 0.00289053579466686 0.144894297988851 ENSG00000240553 RP1-184J9.2
ENST00000481879 0.655008711344199 0.441297122765357 -0.105625257046241 ENSG00000004487 KDM1A
ENST00000465864 0.412482008608819 0.202647665973095 0.110791836758806 ENSG00000004487 KDM1A
ENST00000494920 0.385978747477469 0.181675024996723 0.111233176062837 ENSG00000004487 KDM1A
ENST00000602503 0.936901282986039 0.869956939640502 0.0152890758953645 ENSG00000004487 KDM1A
ENST00000374623 0.026270996953373 0.00279744593503759 0.190690421841709 ENSG00000169641 LUZP1
ENST00000418342 0.0331826756909224 0.00398242836085174 0.124136498931885 ENSG00000169641 LUZP1
ENST00000302291 0.0338461478067579 0.00411290554598739 0.123058621805244 ENSG00000169641 LUZP1
ENST00000314174 0.0992111160313608 0.0212801170602709 0.118062524591387 ENSG00000169641 LUZP1
ENST00000471849 0.38852921729223 0.183580705150704 0.0858101720548174 ENSG00000169641 LUZP1
ENST00000475164 0.844257592967904 0.704317033528381 -0.0343345818654755 ENSG00000169641 LUZP1
ENST00000566551 0.553953161381206 0.330962248191043 0.140659908625258 ENSG00000261326 RP5-1057J7.6
ENST00000464516 0.824823150668082 0.673178084820067 0.0519459150311152 ENSG00000125944 HNRNPR
ENST00000478691 0.00068657629242563 1.56101470010637e-05 0.17084741021546 ENSG00000125944 HNRNPR
ENST00000374616 0.000619716576317454 1.36022789257733e-05 0.17980224753523 ENSG00000125944 HNRNPR
ENST00000476660 0.513659499490725 0.291526639289468 0.0661384154282773 ENSG00000125944 HNRNPR
ENST00000374612 0.000619716576317454 1.36022789257733e-05 0.17980224753523 ENSG00000125944 HNRNPR
ENST00000302271 0.00061640190719405 1.34913561765467e-05 0.179763417781352 ENSG00000125944 HNRNPR
ENST00000427764 0.00103222142720374 2.69801044633988e-05 0.168838491255455 ENSG00000125944 HNRNPR
ENST00000606561 0.00183487593963644 5.92718440034718e-05 0.16311105260431 ENSG00000125944 HNRNPR
ENST00000426846 0.00238531669695813 8.43741510139095e-05 0.159399234937912 ENSG00000125944 HNRNPR
ENST00000463552 0.000130933532356473 1.90065728399935e-06 0.197906638792351 ENSG00000125944 HNRNPR
ENST00000470941 0.00174407540894443 5.53473801675426e-05 0.186732614771533 ENSG00000125944 HNRNPR
ENST00000476451 0.00692726266515168 0.000385389751875257 0.161744878503098 ENSG00000125944 HNRNPR
ENST00000490652 0.000259726728856575 4.58561729317847e-06 0.334408371547459 ENSG00000125944 HNRNPR
ENST00000314011 0.827042635933478 0.676562978445329 0.0374902051093919 ENSG00000125945 ZNF436
ENST00000374608 0.92005680912251 0.836599598847246 0.0190188785445401 ENSG00000125945 ZNF436
ENST00000458053 0.967451582816739 0.930362034900978 -0.0161914085182747 ENSG00000249087 C1orf213
ENST00000450454 0.701836245799705 0.499991197906209 -0.0892532808150054 ENSG00000204219 TCEA3
ENST00000374601 0.352338787101407 0.157129757899502 -0.220750026798657 ENSG00000204219 TCEA3
ENST00000495646 0.493951921651109 0.272914945863618 0.142185331514084 ENSG00000088280 ASAP3
ENST00000336689 0.72300038998751 0.527447925623786 -0.057359251607153 ENSG00000088280 ASAP3
ENST00000465372 0.739971075078077 0.550272399576447 -0.0944693476369478 ENSG00000088280 ASAP3
ENST00000492982 0.457771054663999 0.240808790341896 -0.10757161115787 ENSG00000088280 ASAP3
ENST00000437606 0.467293116675475 0.24926440830353 -0.107689381414061 ENSG00000088280 ASAP3
ENST00000484418 0.352287570932578 0.157090864030114 0.218771778187801 ENSG00000088280 ASAP3
ENST00000475814 0.376360620320037 0.174470649542711 -0.200712181977441 ENSG00000088280 ASAP3
ENST00000530874 0.546909609290772 0.323965808436427 -0.173284421817664 ENSG00000088280 ASAP3
ENST00000478858 0.239370619621939 0.0849493057244297 -0.184341642357842 ENSG00000088280 ASAP3
ENST00000608765 0.647889259572867 0.432953534502552 -0.0962915230326353 ENSG00000088280 ASAP3
ENST00000449467 0.986841775219807 0.970704915929083 -0.00524337487779702 ENSG00000088280 ASAP3
ENST00000361729 0.680298114550583 0.472344803438431 -0.0735597273765067 ENSG00000007968 E2F2
ENST00000374561 0.53055908733715 0.307882272495231 0.186783330750007 ENSG00000117318 ID3
ENST00000463312 0.580324736683722 0.357030007648521 -0.180032396432265 ENSG00000117318 ID3
ENST00000486541 0.512785893272275 0.290775228448609 0.194027724566497 ENSG00000117318 ID3
ENST00000374550 0.0817134077608826 0.0157510266037614 -0.178533111297889 ENSG00000142676 RPL11
ENST00000467075 0.000726891110798584 1.68543805069098e-05 -0.254993373160232 ENSG00000142676 RPL11
ENST00000482370 0.0808630534840156 0.015497308208261 -0.178990921931402 ENSG00000142676 RPL11
ENST00000443624 0.0825621789672408 0.0160164345958574 -0.17875457650053 ENSG00000142676 RPL11
ENST00000458455 0.083362353006923 0.0162489340083452 -0.1778630203049 ENSG00000142676 RPL11
ENST00000418390 0.873614182073348 0.752756010905423 0.0152739755231531 ENSG00000011007 TCEB3
ENST00000609199 0.952256528152158 0.899422577251748 0.00647877124291856 ENSG00000011007 TCEB3
ENST00000487554 0.333782648410067 0.144023397129187 -0.117191387602652 ENSG00000011007 TCEB3
ENST00000427796 0.768880772213631 0.589204895853794 -0.0387489140538934 ENSG00000236810 RP5-886K2.3
ENST00000246151 0.561021295379899 0.337819643903323 0.066660551803784 ENSG00000057757 PITHD1
ENST00000415372 0.93763762712145 0.871239222990197 -0.0174362869574721 ENSG00000057757 PITHD1
ENST00000374524 0.43461914621473 0.220580000944519 -0.097895362427989 ENSG00000057757 PITHD1
ENST00000374514 0.216279521332872 0.0726967139121735 -0.101971480589701 ENSG00000011009 LYPLA2
ENST00000400061 0.211655240528276 0.0703549385943844 -0.10297411612917 ENSG00000011009 LYPLA2
ENST00000420982 0.385684192322527 0.181430592818836 -0.081274526813543 ENSG00000011009 LYPLA2
ENST00000374505 0.390787055264719 0.18531757439509 -0.0787975696379953 ENSG00000011009 LYPLA2
ENST00000495365 0.397637003340547 0.190940869462954 -0.0765797144183907 ENSG00000011009 LYPLA2
ENST00000374503 0.40612558978915 0.197609549797105 -0.0759407306872767 ENSG00000011009 LYPLA2
ENST00000374502 0.390706079452478 0.185231341852268 -0.0776916030663039 ENSG00000011009 LYPLA2
ENST00000492577 0.480832409487396 0.261273790046153 -0.0688405359875231 ENSG00000011009 LYPLA2
ENST00000421070 0.597949362199796 0.375760829342135 -0.0594101837461889 ENSG00000011009 LYPLA2
ENST00000374501 0.0342010731068563 0.00417752253208489 -0.193208845523889 ENSG00000011009 LYPLA2
ENST00000472213 0.121999398819793 0.0295356858583007 -0.167026213764121 ENSG00000011009 LYPLA2
ENST00000481736 0.139804579021786 0.0365896659135414 0.153489047569649 ENSG00000117308 GALE
ENST00000374497 0.149651993914513 0.0406954488632733 0.153116711123885 ENSG00000117308 GALE
ENST00000456977 0.151007735697105 0.0413406360582623 0.223836742863913 ENSG00000117308 GALE
ENST00000459934 0.140034777421663 0.0366799532305902 0.153500964646585 ENSG00000117308 GALE
ENST00000469556 0.389486110017112 0.184322611891355 0.160684499232947 ENSG00000117308 GALE
ENST00000429356 0.281432844016791 0.109586352366162 0.129848875946369 ENSG00000117308 GALE
ENST00000418277 0.586577838018523 0.363805876242424 0.0684511182137856 ENSG00000117308 GALE
ENST00000470949 0.343960086898034 0.150980897397873 0.126272618492769 ENSG00000117308 GALE
ENST00000425913 0.395023611263267 0.188777758417976 0.104854790294141 ENSG00000117308 GALE
ENST00000445705 0.396565410117018 0.190082985656457 0.115320270070703 ENSG00000117308 GALE
ENST00000467493 0.350259087480589 0.155634494780553 0.127838637722733 ENSG00000117308 GALE
ENST00000486382 0.955387013387557 0.905980143749687 -0.0110239502881278 ENSG00000117308 GALE
ENST00000470383 0.625726804744973 0.406554165472008 0.0715732765975327 ENSG00000117308 GALE
ENST00000466250 0.612418288305173 0.391540489688735 0.0738090893876005 ENSG00000117308 GALE
ENST00000467070 0.302521772648622 0.122609213387658 0.138810881541344 ENSG00000117308 GALE
ENST00000374490 0.423458749048159 0.211557184135983 0.092207192498411 ENSG00000117305 HMGCL
ENST00000374487 0.436016271313416 0.221667206552562 0.0903964465475749 ENSG00000117305 HMGCL
ENST00000374483 0.436016271313416 0.221667206552562 0.0903964465475749 ENSG00000117305 HMGCL
ENST00000436439 0.423458749048159 0.211557184135983 0.092207192498411 ENSG00000117305 HMGCL
ENST00000235958 0.423647359919073 0.211721801577325 0.0922352840275358 ENSG00000117305 HMGCL
ENST00000509389 0.672218858672691 0.462585095933978 0.0570561119909511 ENSG00000117305 HMGCL
ENST00000496907 0.991500340433628 0.981069883439691 -0.00271342763335328 ENSG00000117305 HMGCL
ENST00000513148 0.740529428605997 0.551145485730837 0.0532870255092225 ENSG00000117305 HMGCL
ENST00000479458 0.974077851339088 0.943480136250883 0.00982995392300663 ENSG00000117305 HMGCL
ENST00000498698 0.711262396648643 0.511688468781344 0.0838300557725146 ENSG00000117305 HMGCL
ENST00000374479 0.625894772566671 0.406756344828274 0.0851976521782982 ENSG00000179163 FUCA1
ENST00000471915 0.330016576224818 0.141356533526779 -0.0971809352465824 ENSG00000189266 PNRC2
ENST00000334351 0.598094176558204 0.375889224796837 -0.0565183228686666 ENSG00000189266 PNRC2
ENST00000374468 0.501342215703821 0.279851813668222 -0.0701764268773503 ENSG00000189266 PNRC2
ENST00000579103 0.513325657161769 0.291233923405172 0.092752438874594 ENSG00000189266 PNRC2
ENST00000344989 0.248220102223953 0.0900043420813802 0.100928529358026 ENSG00000188529 SRSF10
ENST00000453840 0.256873458227832 0.0951052892126113 0.099721470944485 ENSG00000188529 SRSF10
ENST00000341154 0.248232976514589 0.090020792836124 0.101423594546064 ENSG00000188529 SRSF10
ENST00000484146 0.266537344338256 0.10075847899869 0.0989733777400576 ENSG00000188529 SRSF10
ENST00000473858 0.265728559500435 0.100286941287393 0.0989687402093344 ENSG00000188529 SRSF10
ENST00000374452 0.269233306460315 0.102287702614445 0.0983748436555422 ENSG00000188529 SRSF10
ENST00000374453 0.279189624032319 0.10827982174332 0.096884452018222 ENSG00000188529 SRSF10
ENST00000343255 0.289166768728433 0.114091342208545 0.0938787469445829 ENSG00000188529 SRSF10
ENST00000492112 0.297019320147533 0.119017131053512 0.0927006702161758 ENSG00000188529 SRSF10
ENST00000485841 0.154009370358487 0.0426440915810962 0.122076227570206 ENSG00000188529 SRSF10
ENST00000338597 0.121671035189038 0.0294210787901472 0.135229461764297 ENSG00000188529 SRSF10
ENST00000495785 0.263932770006698 0.0992855684252329 0.0986678991707708 ENSG00000188529 SRSF10
ENST00000473754 0.104658542116542 0.023146510328971 0.151972021840027 ENSG00000188529 SRSF10
ENST00000485292 0.753690902210455 0.568516956280275 -0.0549966952201498 ENSG00000188529 SRSF10
ENST00000469303 0.0243527444360179 0.00246732453356393 -0.318488862304773 ENSG00000188529 SRSF10
ENST00000327535 0.882365976134449 0.76749752012716 0.0294484017612811 ENSG00000185436 IFNLR1
ENST00000327575 0.929490804129116 0.855610609896383 -0.019106178863848 ENSG00000185436 IFNLR1
ENST00000374421 0.919901349413839 0.836297355496144 -0.0215438142375746 ENSG00000185436 IFNLR1
ENST00000374419 0.741539378682037 0.552490483219423 -0.0676977493779524 ENSG00000185436 IFNLR1
ENST00000374418 0.568551025160956 0.345100823600204 -0.112180489829432 ENSG00000185436 IFNLR1
ENST00000350501 0.184610236429814 0.0568167372645836 -0.232076340529753 ENSG00000158055 GRHL3
ENST00000374409 0.445477263246731 0.229565608177429 -0.0965246245573722 ENSG00000001460 STPG1
ENST00000440416 0.583005459625294 0.359907922016944 -0.0765254764368475 ENSG00000001460 STPG1
ENST00000003583 0.444322164066879 0.22861244507504 -0.0975476565082671 ENSG00000001460 STPG1
ENST00000468303 0.581489427922126 0.358321845950928 -0.0689188236303006 ENSG00000001460 STPG1
ENST00000337248 0.435662074716869 0.221410281984349 -0.098735326814911 ENSG00000001460 STPG1
ENST00000497384 0.897393858270059 0.795298680130988 0.0315253137056513 ENSG00000001460 STPG1
ENST00000438866 0.299805165231058 0.120737416592068 -0.2519674212962 ENSG00000001460 STPG1
ENST00000435187 0.723403719904109 0.528026833110891 0.0970004837050799 ENSG00000001460 STPG1
ENST00000483261 0.973574924155477 0.942386072130845 0.0135623924004355 ENSG00000001460 STPG1
ENST00000498488 0.737655787579568 0.547125080590475 0.0639326891304855 ENSG00000001460 STPG1
ENST00000483528 0.712871079452055 0.514168443098257 0.0814431040333592 ENSG00000001460 STPG1
ENST00000475760 0.825776000021278 0.674664791844282 0.0591098744342406 ENSG00000001460 STPG1
ENST00000374399 0.759065482432475 0.575804816379085 -0.0387768348188774 ENSG00000001461 NIPAL3
ENST00000003912 0.972131952818783 0.939182073503269 -0.00480347645957032 ENSG00000001461 NIPAL3
ENST00000488155 0.870935278300297 0.747494141929185 0.0311124494982501 ENSG00000001461 NIPAL3
ENST00000358028 0.648985748324137 0.434344587138643 -0.0566427829220028 ENSG00000001461 NIPAL3
ENST00000339255 0.750553913597774 0.564193651058356 -0.0406571366503146 ENSG00000001461 NIPAL3
ENST00000475663 0.90689463721268 0.812997278071426 0.0228804712731164 ENSG00000001461 NIPAL3
ENST00000428131 0.329307127998877 0.14093583464817 -0.127810485445478 ENSG00000001461 NIPAL3
ENST00000432012 0.959211051097266 0.91423453362113 0.0135159187461336 ENSG00000001461 NIPAL3
ENST00000374395 0.151710164463074 0.0416332331877066 0.118070976669016 ENSG00000117602 RCAN3
ENST00000436717 0.439568109415632 0.224563932667313 0.0749492547422943 ENSG00000117602 RCAN3
ENST00000425530 0.265502890576458 0.100155338146013 0.190059156754193 ENSG00000117602 RCAN3
ENST00000412742 0.433746207404643 0.219924555968134 0.0973532121137231 ENSG00000117602 RCAN3
ENST00000538532 0.347958506504041 0.153922688207891 0.113719745093766 ENSG00000117602 RCAN3
ENST00000374393 0.429268199447059 0.216219308243017 0.104704352404066 ENSG00000117602 RCAN3
ENST00000482807 0.224081700877699 0.076654733563331 0.197467294381034 ENSG00000117602 RCAN3
ENST00000577528 0.196658748991555 0.0626855673953142 0.191553266226126 ENSG00000264443 RP4-594I10.3
ENST00000478890 0.0311774018186642 0.00362416337174154 0.1919303305914 ENSG00000133226 SRRM1
ENST00000593639 0.0265512177435721 0.00284353778763961 0.202572960248617 ENSG00000133226 SRRM1
ENST00000323848 0.0340669181630063 0.00415110663610743 0.145028688159234 ENSG00000133226 SRRM1
ENST00000466910 0.0173164066203192 0.00146868810118032 0.25561479847852 ENSG00000133226 SRRM1
ENST00000468822 0.0141122741657336 0.00109067621946354 0.193352994469637 ENSG00000133226 SRRM1
ENST00000447431 0.0389708046663411 0.00510193622193863 0.139467327427305 ENSG00000133226 SRRM1
ENST00000600523 0.0203321555382545 0.00186190663107517 0.219757473342699 ENSG00000133226 SRRM1
ENST00000462710 0.0346952060141566 0.00426730857932852 0.184414687778248 ENSG00000133226 SRRM1
ENST00000374389 0.040226009496746 0.00536018479919038 0.13981372733147 ENSG00000133226 SRRM1
ENST00000490543 0.0348548373539912 0.00429395259186768 0.184403217318083 ENSG00000133226 SRRM1
ENST00000479034 0.0494864298748859 0.00729130214649077 0.132896343205329 ENSG00000133226 SRRM1
ENST00000596378 0.139134066824206 0.036318678729406 0.103876385207768 ENSG00000133226 SRRM1
ENST00000494934 0.309041696126503 0.127040716131439 0.119486823487781 ENSG00000133226 SRRM1
ENST00000495561 0.586724196000919 0.363958325317801 0.0834992429653974 ENSG00000133226 SRRM1
ENST00000537199 0.414866821107217 0.204615572079162 0.0817815633716674 ENSG00000133226 SRRM1
ENST00000485441 0.626214754703046 0.407125954778722 0.0724196519540528 ENSG00000133226 SRRM1
ENST00000470243 0.941159304582381 0.878289155243001 -0.0147005050205609 ENSG00000133226 SRRM1
ENST00000496882 0.85167126189902 0.716993169935618 0.0300914282894305 ENSG00000133226 SRRM1
ENST00000461768 0.554861558961135 0.33185917821824 0.0748752263709725 ENSG00000133226 SRRM1
ENST00000485541 0.958760057428982 0.913310026636079 0.0095511708456597 ENSG00000133226 SRRM1
ENST00000488317 0.698473737510787 0.495559209856946 0.0677869600575584 ENSG00000133226 SRRM1
ENST00000489130 0.00486380591551059 0.000232904294747917 -0.524282886003457 ENSG00000133226 SRRM1
ENST00000474843 0.183982439879678 0.0565308993052533 0.214340492052485 ENSG00000133226 SRRM1
ENST00000374379 0.00570669160914449 0.000291934291578814 0.196572156738447 ENSG00000169504 CLIC4
ENST00000497755 0.715748556788512 0.518245642972225 -0.0608974250809034 ENSG00000169504 CLIC4
ENST00000488683 0.00570669160914449 0.000291933480001185 0.196671818357382 ENSG00000169504 CLIC4
ENST00000489758 0.398799855937306 0.19188573536377 -0.128259071568106 ENSG00000169504 CLIC4
ENST00000399916 0.943522079485419 0.882746567811337 0.00849432752138646 ENSG00000020633 RUNX3
ENST00000308873 0.592265991403503 0.369946126990951 -0.0527390558505132 ENSG00000020633 RUNX3
ENST00000338888 0.935471836737647 0.867443975955724 -0.0112659142979235 ENSG00000020633 RUNX3
ENST00000540420 0.316349408164681 0.131960403151628 -0.119684704792921 ENSG00000020633 RUNX3
ENST00000496967 0.155562786863267 0.0433563446244108 -0.165178777522238 ENSG00000020633 RUNX3
ENST00000479341 3.82488476551145e-05 3.88325059049346e-07 0.555501885334895 ENSG00000020633 RUNX3
ENST00000236273 0.489918264501096 0.269244049239962 0.0579370824427138 ENSG00000117614 SYF2
ENST00000354361 0.506020868636785 0.28440971831717 0.0559490276878645 ENSG00000117614 SYF2
ENST00000474160 0.857675272217903 0.726190814194624 0.0212943603583593 ENSG00000117614 SYF2
ENST00000476231 0.704767207904338 0.503625369497236 0.0492310982878616 ENSG00000117614 SYF2
ENST00000243189 4.70883473050549e-06 2.52672081264575e-08 0.379938724695459 ENSG00000117616 C1orf63
ENST00000569495 0.0168273541426614 0.00140958700777362 0.304562775905546 ENSG00000117616 C1orf63
ENST00000498238 4.63196361137118e-06 2.46271162232843e-08 0.379955391132621 ENSG00000117616 C1orf63
ENST00000566395 0.00500884687392715 0.000243094750122825 0.309251377658689 ENSG00000117616 C1orf63
ENST00000565733 0.00241944133646706 8.58985774654038e-05 0.318149718837549 ENSG00000117616 C1orf63
ENST00000568254 4.6398571694323e-06 2.47502328132019e-08 0.379953349495125 ENSG00000117616 C1orf63
ENST00000473314 1.36778602916048e-05 1.06571409381486e-07 0.292319643597103 ENSG00000117616 C1orf63
ENST00000417642 4.6398571694323e-06 2.47502328132019e-08 0.379953349495125 ENSG00000117616 C1orf63
ENST00000570063 0.00221002126200588 7.62602763313823e-05 0.319977441541967 ENSG00000117616 C1orf63
ENST00000564223 0.129662682336406 0.0324885211576672 0.252969737035108 ENSG00000117616 C1orf63
ENST00000475766 0.00374820286614927 0.000163286317495441 0.319187309112957 ENSG00000117616 C1orf63
ENST00000491378 0.0180834388587469 0.00156349259798277 0.318760411522372 ENSG00000117616 C1orf63
ENST00000431849 5.74424882058785e-06 3.3253401418645e-08 0.395613243264756 ENSG00000117616 C1orf63
ENST00000568212 5.24514689778247e-06 2.90798227728922e-08 0.401226750538579 ENSG00000117616 C1orf63
ENST00000568701 0.000134614938620099 1.97881782012494e-06 0.281490897867 ENSG00000117616 C1orf63
ENST00000561867 0.000356296210229276 6.81404233983146e-06 0.267639818966284 ENSG00000117616 C1orf63
ENST00000568996 0.000390471661207435 7.60763290778859e-06 0.268024712180205 ENSG00000117616 C1orf63
ENST00000450820 0.606838591952787 0.385616194844416 -0.108163568390456 ENSG00000117616 C1orf63
ENST00000328664 0.621832021841658 0.40228896688267 0.154205137567026 ENSG00000187010 RHD
ENST00000454452 0.676203103793269 0.467159930120936 0.136382390336113 ENSG00000187010 RHD
ENST00000342055 0.676203103793269 0.467159930120936 0.136382390336113 ENSG00000187010 RHD
ENST00000423810 0.676203103793269 0.467159930120936 0.136382390336113 ENSG00000187010 RHD
ENST00000568195 0.676203103793269 0.467159930120936 0.136382390336113 ENSG00000187010 RHD
ENST00000417538 0.676203103793269 0.467159930120936 0.136382390336113 ENSG00000187010 RHD
ENST00000357542 0.676203103793269 0.467159930120936 0.136382390336113 ENSG00000187010 RHD
ENST00000423253 0.502331346689101 0.280788089823043 0.205998554763018 ENSG00000187010 RHD
ENST00000568399 0.839624635084849 0.69652390369747 -0.0620568063700631 ENSG00000117616 C1orf63
ENST00000562018 0.785374675642417 0.614708236136369 -0.079381020663886 ENSG00000117616 C1orf63
ENST00000567741 0.798667180408291 0.634030903518215 -0.0751589774004808 ENSG00000117616 C1orf63
ENST00000566599 0.378125861664342 0.175858037049157 0.222543421667789 ENSG00000117616 C1orf63
ENST00000374358 0.884706761106108 0.771490634456387 -0.0169607568652277 ENSG00000183726 TMEM50A
ENST00000498135 0.791349998980137 0.622789784952257 -0.0304948515552638 ENSG00000183726 TMEM50A
ENST00000491936 0.861418907090263 0.732565599569582 -0.0208597694500869 ENSG00000183726 TMEM50A
ENST00000480937 0.874708590643525 0.7548401255657 -0.0191267868804158 ENSG00000183726 TMEM50A
ENST00000468704 0.17870111572994 0.0540174147823606 -0.127933320114982 ENSG00000183726 TMEM50A
ENST00000487234 0.85449348850459 0.721559377843469 -0.0278428651937838 ENSG00000183726 TMEM50A
ENST00000294413 0.760075119934538 0.577270547805736 -0.0769749858420555 ENSG00000188672 RHCE
ENST00000374352 0.822141649482325 0.669069093060369 -0.0595234082638708 ENSG00000188672 RHCE
ENST00000243186 0.761892739124813 0.579812666827651 -0.076810789120606 ENSG00000188672 RHCE
ENST00000413854 0.761892739124813 0.579812666827651 -0.076810789120606 ENSG00000188672 RHCE
ENST00000425135 0.761892739124813 0.579812666827651 -0.076810789120606 ENSG00000188672 RHCE
ENST00000455194 0.761892739124813 0.579812666827651 -0.076810789120606 ENSG00000188672 RHCE
ENST00000340849 0.91930850266124 0.835122437047833 0.034673072667572 ENSG00000188672 RHCE
ENST00000349320 0.893239418636896 0.786938030431487 0.0448723777228575 ENSG00000188672 RHCE
ENST00000399763 0.500603905318223 0.278991779268594 -0.0649033321942754 ENSG00000204178 TMEM57
ENST00000399766 0.500603905318223 0.278991779268594 -0.0649033321942754 ENSG00000204178 TMEM57
ENST00000374343 0.500680987838255 0.279073115865597 -0.0649003453318428 ENSG00000204178 TMEM57
ENST00000470035 0.399042012918074 0.192101201029952 0.14462407815929 ENSG00000204178 TMEM57
ENST00000374338 0.941957009405033 0.879799625880304 -0.010667895860445 ENSG00000157978 LDLRAP1
ENST00000485476 0.808616971981202 0.648534583131507 -0.047186116827482 ENSG00000157978 LDLRAP1
ENST00000488127 0.867253037006944 0.741823118100184 -0.0251059847093762 ENSG00000157978 LDLRAP1
ENST00000462394 0.286485041841484 0.112510786264879 -0.20724471069168 ENSG00000157978 LDLRAP1
ENST00000484476 0.960766543968645 0.9171506898307 -0.0129876310454506 ENSG00000157978 LDLRAP1
ENST00000474283 0.486354743086571 0.26616710145238 0.115577990465346 ENSG00000157978 LDLRAP1
ENST00000470950 0.225265780258784 0.0772764749575605 0.196261217927939 ENSG00000157978 LDLRAP1
ENST00000374332 0.150841558101671 0.0412471297436863 -0.194117780120696 ENSG00000117643 MAN1C1
ENST00000263979 0.0965951147535301 0.0204534485474354 -0.230630362748364 ENSG00000117643 MAN1C1
ENST00000473891 0.829560851120262 0.680623648248939 -0.0618126040718415 ENSG00000117643 MAN1C1
ENST00000374329 0.346017071118986 0.152518024545511 -0.161084094915461 ENSG00000117643 MAN1C1
ENST00000496532 0.225519654605904 0.0774559668253987 -0.282195491791684 ENSG00000117643 MAN1C1
ENST00000475314 0.894570534751626 0.789479716126701 -0.0453401299661811 ENSG00000117643 MAN1C1
ENST00000487493 0.938510167894921 0.873035369404068 -0.0290320095641681 ENSG00000117643 MAN1C1
ENST00000354177 0.593100909814579 0.370913718715819 -0.0464598481117043 ENSG00000162430 SEPN1
ENST00000361547 0.593100909814579 0.370913718715819 -0.0464598481117043 ENSG00000162430 SEPN1
ENST00000374315 0.593100909814579 0.370913718715819 -0.0464598481117043 ENSG00000162430 SEPN1
ENST00000559265 0.608834943025536 0.387699362084032 -0.0445589304648174 ENSG00000255054 RP1-317E23.6
ENST00000494537 0.698829159297833 0.496064509693512 -0.0483464887894099 ENSG00000162430 SEPN1
ENST00000527604 0.828039661647353 0.678227021789122 -0.0208217656298519 ENSG00000255054 RP1-317E23.6
ENST00000442055 0.964245429800418 0.923999323933272 0.00614386662242611 ENSG00000228172 RP1-317E23.3
ENST00000453649 0.959575167648646 0.914850095342518 0.00688461150881641 ENSG00000228172 RP1-317E23.3
ENST00000424294 0.118948716016436 0.0284445069143058 -0.159990594332839 ENSG00000117640 MTFR1L
ENST00000536896 0.475720171937005 0.256713031320373 0.180201647220434 ENSG00000223474 AL020996.1
ENST00000374303 0.665826579241532 0.454972276931595 -0.0478146331400648 ENSG00000117640 MTFR1L
ENST00000533762 0.107219299215273 0.0240963315100565 -0.1693600604821 ENSG00000117640 MTFR1L
ENST00000529116 0.105553433975386 0.0234727281360157 -0.17056902068602 ENSG00000117640 MTFR1L
ENST00000474295 0.662249838011027 0.450651879187653 -0.0482848596375273 ENSG00000117640 MTFR1L
ENST00000488327 0.126021547380839 0.0310659561948831 -0.160941406848772 ENSG00000117640 MTFR1L
ENST00000472643 0.392173807311437 0.186436412857213 -0.0869788180679924 ENSG00000117640 MTFR1L
ENST00000494293 0.0951981149428466 0.0199561821643996 -0.188908126186815 ENSG00000117640 MTFR1L
ENST00000469815 0.702673503805113 0.501054658919858 -0.0430440516645792 ENSG00000117640 MTFR1L
ENST00000526894 0.388166307758031 0.183340145182346 -0.0876541858795629 ENSG00000117640 MTFR1L
ENST00000478284 0.165568113514799 0.0479383549612368 -0.139326532787894 ENSG00000117640 MTFR1L
ENST00000524618 0.626970912675159 0.408189836448814 -0.0531651006631467 ENSG00000117640 MTFR1L
ENST00000374307 0.658673618495992 0.445961422780335 -0.048782706106671 ENSG00000117640 MTFR1L
ENST00000528624 0.0446579685354221 0.0062643388857217 -0.220083622101104 ENSG00000117640 MTFR1L
ENST00000525713 0.0596495726304038 0.00972347237465225 -0.198957646742169 ENSG00000117640 MTFR1L
ENST00000374301 0.55547220862836 0.332501277819321 -0.0627951495970869 ENSG00000117640 MTFR1L
ENST00000464008 0.100883063517918 0.0218774788350387 -0.162255026009329 ENSG00000117640 MTFR1L
ENST00000526158 0.0430977697551663 0.00594071220891684 -0.199600878883784 ENSG00000117640 MTFR1L
ENST00000530599 0.0374987970195414 0.00480086941963735 -0.214940901191863 ENSG00000117640 MTFR1L
ENST00000374300 0.481023841558319 0.261469511826094 -0.0734148432440427 ENSG00000117640 MTFR1L
ENST00000466284 0.360518788338092 0.162849005392017 -0.0936092259852248 ENSG00000117640 MTFR1L
ENST00000531361 0.0569226386934965 0.0090368298162824 -0.179685892845019 ENSG00000117640 MTFR1L
ENST00000497956 0.777262523985777 0.601679575028465 0.040472185972484 ENSG00000117640 MTFR1L
ENST00000606617 0.143673924023603 0.0382094156186845 0.23057427838703 ENSG00000272478 RP1-317E23.7
ENST00000538789 0.585316789260092 0.362385453046706 0.0722832847174614 ENSG00000127423 AUNIP
ENST00000481602 0.884290760650601 0.770641174744713 0.0439298154702884 ENSG00000127423 AUNIP
ENST00000374298 0.862510342484927 0.734128473527164 -0.0435539823585797 ENSG00000127423 AUNIP
ENST00000455431 0.346919216458793 0.153141375950679 -0.161590423638946 ENSG00000236528 RP1-125I3.2
ENST00000374296 0.361266265798194 0.163359165535205 -0.129633763135135 ENSG00000182749 PAQR7
ENST00000426559 0.7107313322267 0.510877572276704 0.0407128947339355 ENSG00000117632 STMN1
ENST00000455785 0.700438346101184 0.498297692011741 0.0419002195458858 ENSG00000117632 STMN1
ENST00000399728 0.70231938801615 0.5005380623787 0.041674305061483 ENSG00000117632 STMN1
ENST00000465604 0.696959566238172 0.493591573529193 0.0425206097811945 ENSG00000117632 STMN1
ENST00000357865 0.694688226478606 0.490658680114123 0.0427726294068522 ENSG00000117632 STMN1
ENST00000374291 0.709183482195356 0.508933955370223 0.0407142599584149 ENSG00000117632 STMN1
ENST00000485226 0.864896140399736 0.738245651618426 -0.0188146089147879 ENSG00000117632 STMN1
ENST00000446334 0.850833360483784 0.715274898091319 0.0208357545391054 ENSG00000117632 STMN1
ENST00000580971 0.0109642615987318 0.000758251402619271 -0.232631081817922 ENSG00000264021 MIR3917
ENST00000374282 0.630717794997611 0.412394737875618 0.0685338524951601 ENSG00000158006 PAFAH2
ENST00000374284 0.508905307424862 0.287158698509728 0.0915298469656311 ENSG00000158006 PAFAH2
ENST00000493892 0.600170552546206 0.377894104280394 0.0995625523952239 ENSG00000158006 PAFAH2
ENST00000464540 0.599637607495722 0.377427447093062 0.0995996127082712 ENSG00000158006 PAFAH2
ENST00000476611 0.815192257643093 0.658039291403507 -0.0718177126142804 ENSG00000158006 PAFAH2
ENST00000439092 0.518541803989304 0.296111380211705 0.127681780853562 ENSG00000158006 PAFAH2
ENST00000441420 0.621021192250217 0.401346248017665 0.103121166945668 ENSG00000158006 PAFAH2
ENST00000481377 0.731754943743218 0.539046428228383 -0.0850708395314259 ENSG00000158008 EXTL1
ENST00000374280 0.863564927500907 0.735746277524426 -0.0424908339567283 ENSG00000158008 EXTL1
ENST00000484339 0.925014365568879 0.846243958573909 -0.0361470298200946 ENSG00000158008 EXTL1
ENST00000374272 0.392718701718456 0.18692321466681 -0.124457821446562 ENSG00000158022 TRIM63
ENST00000483052 0.494053948660932 0.273054939996224 -0.107793345057595 ENSG00000158022 TRIM63
ENST00000444713 0.284642812093857 0.111445171841006 -0.216283409936582 ENSG00000175087 PDIK1L
ENST00000374271 0.52536592556706 0.302750987092333 0.108253944776621 ENSG00000175087 PDIK1L
ENST00000374269 0.634604242612949 0.417238941207736 0.093890587057857 ENSG00000175087 PDIK1L
ENST00000374266 0.160491689846951 0.0456107684695558 -0.282090417859949 ENSG00000142684 ZNF593
ENST00000270812 0.160491689846951 0.0456107684695558 -0.282090417859949 ENSG00000142684 ZNF593
ENST00000407889 0.156999647905553 0.0440229222258409 -0.282906257930175 ENSG00000236782 RP11-96L14.7
ENST00000414762 0.198917308885784 0.063761618653882 -0.262287856945608 ENSG00000236782 RP11-96L14.7
ENST00000433939 0.191870794360228 0.060323822042178 -0.262510827744601 ENSG00000236782 RP11-96L14.7
ENST00000444682 0.184733979078699 0.0568749001042697 -0.269456594235913 ENSG00000236782 RP11-96L14.7
ENST00000448923 0.305360451062582 0.124576685994206 -0.240747802263985 ENSG00000236782 RP11-96L14.7
ENST00000451429 0.748498415359378 0.561182358774579 0.0459909531790411 ENSG00000130695 CEP85
ENST00000476272 0.749764162214697 0.563070612762856 0.0457907096929533 ENSG00000130695 CEP85
ENST00000252992 0.749764162214697 0.563070612762856 0.0457907096929533 ENSG00000130695 CEP85
ENST00000453146 0.738223466875458 0.547920554191084 0.0548386292805163 ENSG00000130695 CEP85
ENST00000469609 0.951542295598386 0.898148149124942 0.0124403043823604 ENSG00000130695 CEP85
ENST00000468163 0.902084009168262 0.803792944114889 0.0363098882228876 ENSG00000130695 CEP85
ENST00000491670 0.829703029512472 0.680812855330097 -0.0517511805247162 ENSG00000130695 CEP85
ENST00000270792 0.00289731010134426 0.000110566755124536 -0.327795885209703 ENSG00000142669 SH3BGRL3
ENST00000319041 0.00243682119846996 8.6771334180138e-05 -0.336138394269253 ENSG00000142669 SH3BGRL3
ENST00000314675 0.000563058202458143 1.1967836620426e-05 -0.296630352405624 ENSG00000158062 UBXN11
ENST00000472155 0.711443799986935 0.511999391434784 -0.0615343598425276 ENSG00000158062 UBXN11
ENST00000374223 0.711443799986935 0.511999391434784 -0.0615343598425276 ENSG00000158062 UBXN11
ENST00000475591 0.711443799986935 0.511999391434784 -0.0615343598425276 ENSG00000158062 UBXN11
ENST00000357089 0.711443799986935 0.511999391434784 -0.0615343598425276 ENSG00000158062 UBXN11
ENST00000494942 0.711443799986935 0.511999391434784 -0.0615343598425276 ENSG00000158062 UBXN11
ENST00000374221 0.711443799986935 0.511999391434784 -0.0615343598425276 ENSG00000158062 UBXN11
ENST00000374217 0.711827257640563 0.512412295236006 -0.0614929381236969 ENSG00000158062 UBXN11
ENST00000374222 0.711827257640563 0.512412295236006 -0.0614929381236969 ENSG00000158062 UBXN11
ENST00000496466 0.829441256748959 0.680447432621031 -0.0394987470784712 ENSG00000158062 UBXN11
ENST00000535108 0.571292657880126 0.347701435842761 -0.108786670656143 ENSG00000158062 UBXN11
ENST00000436301 0.676246251586632 0.467237047650836 -0.0874959012857855 ENSG00000158062 UBXN11
ENST00000374215 0.599366033566565 0.37712526284285 -0.107676081708916 ENSG00000158062 UBXN11
ENST00000452980 0.542858745828649 0.320118374065053 -0.122136377851202 ENSG00000158062 UBXN11
ENST00000442942 0.592863690874037 0.370540454848054 -0.112058483338201 ENSG00000158062 UBXN11
ENST00000450041 0.724244272635812 0.52908020952434 -0.0819102865839772 ENSG00000158062 UBXN11
ENST00000423664 0.724569328817883 0.529615127705903 -0.0819762424813942 ENSG00000158062 UBXN11
ENST00000421827 0.541443644685415 0.318810500369462 -0.136801393292954 ENSG00000158062 UBXN11
ENST00000434391 0.126703600150963 0.0313415656287027 -0.122459672782303 ENSG00000117682 DHDDS
ENST00000427245 0.111644852594382 0.0257509040446804 -0.16083478727621 ENSG00000117682 DHDDS
ENST00000527611 0.874226010147309 0.753896182857566 -0.0281955309269379 ENSG00000117682 DHDDS
ENST00000374186 0.18354462337636 0.0563257528586121 -0.148216810969334 ENSG00000117682 DHDDS
ENST00000525682 0.165158721286204 0.0477430469494169 -0.122033922469163 ENSG00000117682 DHDDS
ENST00000236342 0.148574801765295 0.0402037398087122 -0.125747239378778 ENSG00000117682 DHDDS
ENST00000526219 0.165438354128146 0.0478642935949967 -0.12032352898272 ENSG00000117682 DHDDS
ENST00000374185 0.104402549022506 0.0230590365220151 -0.16435921574247 ENSG00000117682 DHDDS
ENST00000487944 0.528752483655368 0.306122049170454 -0.0876477273299011 ENSG00000117682 DHDDS
ENST00000360009 0.126893738595004 0.0314196686486603 -0.122460663855339 ENSG00000117682 DHDDS
ENST00000533087 0.110312165444173 0.0252637209677761 -0.160235137741843 ENSG00000117682 DHDDS
ENST00000531312 0.101695028347175 0.0221471244172549 -0.163672299897812 ENSG00000117682 DHDDS
ENST00000525165 0.092209101288628 0.0189602973870911 -0.168850672308621 ENSG00000117682 DHDDS
ENST00000525546 0.274603161495785 0.105536864677803 -0.124853229526521 ENSG00000117682 DHDDS
ENST00000528557 0.179064664723058 0.054189942303099 -0.148875983743099 ENSG00000117682 DHDDS
ENST00000525326 0.320293368217043 0.134738601473036 -0.118225870567818 ENSG00000117682 DHDDS
ENST00000526278 0.100891968922043 0.021882939138415 -0.163435962456907 ENSG00000117682 DHDDS
ENST00000436153 0.115059755170531 0.0270154730998098 -0.158994690525012 ENSG00000117682 DHDDS
ENST00000529688 0.0970344018919671 0.0205880433134082 -0.165840739173179 ENSG00000117682 DHDDS
ENST00000530781 0.513284600224027 0.291183905383433 -0.0935480975945816 ENSG00000117682 DHDDS
ENST00000531955 0.333570777253553 0.143865250615585 -0.122304343229977 ENSG00000117682 DHDDS
ENST00000525410 0.216911825245467 0.0730668111958512 -0.140407755294986 ENSG00000117682 DHDDS
ENST00000430232 0.198167357220986 0.0634021170796574 -0.131805279419538 ENSG00000117682 DHDDS
ENST00000431933 0.13945919534752 0.0364370761102986 -0.138434939740529 ENSG00000117682 DHDDS
ENST00000416052 0.357475519490632 0.160636566132352 -0.121287166661365 ENSG00000117682 DHDDS
ENST00000423060 0.875602342330629 0.756272487533995 0.054727878265987 ENSG00000225891 RP3-476K8.3
ENST00000468388 4.47199316141907e-06 2.3502845437566e-08 -0.358520764840806 ENSG00000198830 HMGN2
ENST00000479815 6.79712691597468e-05 8.33926724945344e-07 -0.32257222215867 ENSG00000198830 HMGN2
ENST00000460563 0.000120037157409227 1.70049578070874e-06 -0.303319109576683 ENSG00000198830 HMGN2
ENST00000464888 5.83032808499216e-05 6.79622870647942e-07 -0.31479749690477 ENSG00000198830 HMGN2
ENST00000463817 0.000217301044952453 3.62564289947339e-06 -0.28965982537336 ENSG00000198830 HMGN2
ENST00000467700 0.000218970900541255 3.68832263011759e-06 -0.286061002180605 ENSG00000198830 HMGN2
ENST00000361427 0.00053165484384103 1.11784929772478e-05 -0.27297180336709 ENSG00000198830 HMGN2
ENST00000466194 4.20175674860011e-06 2.11640233238045e-08 -0.375744423376711 ENSG00000198830 HMGN2
ENST00000493418 1.42192302053631e-06 5.4835210708453e-09 -0.405982586709397 ENSG00000198830 HMGN2
ENST00000525525 0.719702482429646 0.52310988530967 -0.0904382495003665 ENSG00000117676 RPS6KA1
ENST00000526040 0.542064871317793 0.319368322670749 -0.120749383853484 ENSG00000117676 RPS6KA1
ENST00000374168 0.646068957238287 0.430771018167528 -0.0695903341440216 ENSG00000117676 RPS6KA1
ENST00000524436 0.537737633766969 0.314982446419017 -0.131687109702606 ENSG00000117676 RPS6KA1
ENST00000374166 0.646068957238287 0.430771018167528 -0.0695903341440216 ENSG00000117676 RPS6KA1
ENST00000526792 0.646758784340363 0.431635227815447 -0.069800135849198 ENSG00000117676 RPS6KA1
ENST00000529454 0.316238969896415 0.131890195405325 -0.18485129407991 ENSG00000117676 RPS6KA1
ENST00000374162 0.63905346723551 0.422646548796156 -0.071081857471812 ENSG00000117676 RPS6KA1
ENST00000530003 0.697441231936019 0.494056211404428 -0.0646154992328712 ENSG00000117676 RPS6KA1
ENST00000366866 0.496908884015999 0.275445387161822 -0.151779716709934 ENSG00000117676 RPS6KA1
ENST00000531113 0.951542295598386 0.898119465009445 -0.013022156805578 ENSG00000117676 RPS6KA1
ENST00000374163 0.742192480996906 0.553209396202469 -0.0563345520564733 ENSG00000117676 RPS6KA1
ENST00000530607 0.684029416327838 0.477142743925836 -0.11565962843345 ENSG00000117676 RPS6KA1
ENST00000531382 0.869695899987829 0.745570966371447 -0.0317796878590729 ENSG00000117676 RPS6KA1
ENST00000527264 0.375472843651717 0.17378691042492 -0.18854773687149 ENSG00000117676 RPS6KA1
ENST00000474934 0.772081743132965 0.594287172836849 -0.0901179445656748 ENSG00000117676 RPS6KA1
ENST00000488985 0.241037360112978 0.0859427724099189 -0.31833878112286 ENSG00000117676 RPS6KA1
ENST00000403732 0.595999717397382 0.373751315937222 0.11204952113332 ENSG00000117676 RPS6KA1
ENST00000530305 0.37445590934251 0.173037891419663 0.228859584706145 ENSG00000117676 RPS6KA1
ENST00000438977 0.375979319938181 0.174185372411381 -0.204697754777537 ENSG00000117676 RPS6KA1
ENST00000324856 0.877518235557184 0.759551484341928 -0.0167363163684278 ENSG00000117713 ARID1A
ENST00000457599 0.683980426012751 0.476976984415311 -0.0400094799435976 ENSG00000117713 ARID1A
ENST00000524572 0.128201691735259 0.0319251416688818 -0.297548542383849 ENSG00000117713 ARID1A
ENST00000374152 0.663006716393451 0.451461260045191 -0.0453336800464279 ENSG00000117713 ARID1A
ENST00000430291 0.297015446452323 0.119011366113348 0.172532250651637 ENSG00000117713 ARID1A
ENST00000430799 0.859887885375357 0.730118716215767 0.027873120172063 ENSG00000117713 ARID1A
ENST00000466382 0.864601499519224 0.737635009366399 0.0277949833296899 ENSG00000117713 ARID1A
ENST00000540690 0.860950971145953 0.731712333826278 0.0283652294374341 ENSG00000117713 ARID1A
ENST00000532781 0.647457347724181 0.432446093899927 0.0655550374946703 ENSG00000117713 ARID1A
ENST00000430292 0.91532254328478 0.827652324959405 -0.0253669626710172 ENSG00000060642 PIGV
ENST00000472757 0.936939404946786 0.870057883696464 -0.0155644083935753 ENSG00000060642 PIGV
ENST00000078527 0.991441626668328 0.980924218527224 -0.00223079830730989 ENSG00000060642 PIGV
ENST00000431541 0.838260550539822 0.694142310267641 -0.0452534315513623 ENSG00000060642 PIGV
ENST00000449950 0.790868108190389 0.622099322879995 -0.0471252401278384 ENSG00000060642 PIGV
ENST00000374145 0.838357509805066 0.694449779947906 -0.0376677764631937 ENSG00000060642 PIGV
ENST00000455364 0.632804298288428 0.415064946890999 -0.100497521693475 ENSG00000060642 PIGV
ENST00000374142 0.771110867338704 0.59250379906574 -0.0414973054860283 ENSG00000204160 ZDHHC18
ENST00000374141 0.612620705922156 0.391845821467974 -0.0960286360068507 ENSG00000204160 ZDHHC18
ENST00000534643 0.890981276955779 0.782715286373393 -0.0337519993365013 ENSG00000204160 ZDHHC18
ENST00000488397 0.530620915005976 0.307974040232405 -0.0877205611486254 ENSG00000204160 ZDHHC18
ENST00000478902 0.135895278779715 0.0350586105652435 -0.351173289151532 ENSG00000204160 ZDHHC18
ENST00000374135 0.392127917070591 0.186349743438894 0.0923986693388522 ENSG00000142751 GPN2
ENST00000448791 0.591696828146448 0.369335137012754 0.100788265298162 ENSG00000226698 RP1-50O24.6
ENST00000374133 0.698050118074337 0.495026289268476 -0.0683833978425581 ENSG00000142751 GPN2
ENST00000477418 0.559032092389772 0.335952264227478 -0.0957190756968766 ENSG00000142751 GPN2
ENST00000431781 0.0642491290393772 0.0108727134377161 0.30343249452295 ENSG00000142751 GPN2
ENST00000461282 0.604094388196873 0.382593992961904 0.149191351660955 ENSG00000142751 GPN2
ENST00000445019 0.928950746538478 0.854459221500151 0.0235556163571625 ENSG00000198746 GPATCH3
ENST00000361720 0.868639555410656 0.743956341768203 -0.0299311456115754 ENSG00000198746 GPATCH3
ENST00000450844 0.954241516560016 0.903565037787169 -0.0180340721537962 ENSG00000198746 GPATCH3
ENST00000435827 0.829332130128139 0.680251079848279 -0.0211921583528263 ENSG00000090273 NUDC
ENST00000321265 0.878295148119083 0.760635458652279 -0.0150387247034105 ENSG00000090273 NUDC
ENST00000452707 0.255561473246104 0.0942977251857756 -0.0908657136070116 ENSG00000090273 NUDC
ENST00000484772 0.97755945797048 0.949933799075965 -0.00474405455597663 ENSG00000090273 NUDC
ENST00000522111 0.268629686472439 0.101927158172924 0.180404741588331 ENSG00000253368 TRNP1
ENST00000531285 0.910440994032776 0.819147093510983 0.027532369295402 ENSG00000253368 TRNP1
ENST00000374089 0.781440812109997 0.608538487256619 -0.0493537759806014 ENSG00000090020 SLC9A1
ENST00000263980 0.219673835661328 0.0743957702548372 -0.138489029121017 ENSG00000090020 SLC9A1
ENST00000490329 0.874308868513968 0.75404724770847 -0.0454884056948453 ENSG00000090020 SLC9A1
ENST00000545949 0.335580271474816 0.145268944766891 -0.125960884751762 ENSG00000090020 SLC9A1
ENST00000447808 0.908673605220601 0.816031859065085 -0.0294979193784994 ENSG00000090020 SLC9A1
ENST00000374086 0.269757166275007 0.102592881102412 -0.159615209520698 ENSG00000090020 SLC9A1
ENST00000374084 0.192757301480627 0.0607508714324977 -0.185402369337516 ENSG00000090020 SLC9A1
ENST00000319394 0.530559586007904 0.307901896951898 -0.0562161566342847 ENSG00000142784 WDTC1
ENST00000361771 0.501497333558293 0.280028076927386 -0.0593290087906894 ENSG00000142784 WDTC1
ENST00000447062 0.782353426648917 0.610144628802504 -0.0320650988808949 ENSG00000142784 WDTC1
ENST00000491239 0.654711788305712 0.440736953171232 -0.0521763275091794 ENSG00000142784 WDTC1
ENST00000472249 0.328373443098047 0.140248238680877 -0.136701934456416 ENSG00000142784 WDTC1
ENST00000374076 0.266017174476904 0.100454021646943 -0.115547364949917 ENSG00000186501 TMEM222
ENST00000464720 0.266017174476904 0.100454021646943 -0.115547364949917 ENSG00000186501 TMEM222
ENST00000608611 0.266017174476904 0.100454021646943 -0.115547364949917 ENSG00000186501 TMEM222
ENST00000466759 0.939182953426542 0.874481949473114 0.0157790148176389 ENSG00000186501 TMEM222
ENST00000486082 0.441133787942669 0.225855792789006 -0.0930702733211202 ENSG00000186501 TMEM222
ENST00000464813 0.921979397043872 0.840516585380794 0.0183447418454251 ENSG00000186501 TMEM222
ENST00000478104 0.414258797328551 0.204024461564752 -0.092170356666413 ENSG00000186501 TMEM222
ENST00000498220 0.782447850675199 0.610453695435616 -0.0415253641591637 ENSG00000186501 TMEM222
ENST00000471456 0.0717353926751467 0.0129011419330774 -0.233829973274794 ENSG00000186501 TMEM222
ENST00000470223 0.0585066107272733 0.00942153151626721 -0.255078118626954 ENSG00000186501 TMEM222
ENST00000486046 0.773984570274054 0.59686274181844 -0.080279893903979 ENSG00000142733 MAP3K6
ENST00000472410 0.0212710290498071 0.00199271159293938 0.239004690245874 ENSG00000142733 MAP3K6
ENST00000374040 0.00187717383627297 6.1287646620935e-05 0.278583626396045 ENSG00000142733 MAP3K6
ENST00000493901 0.00173998364334164 5.51806416525129e-05 0.280351650071324 ENSG00000142733 MAP3K6
ENST00000470890 0.630878535288046 0.412601551097826 0.0991608940471012 ENSG00000142733 MAP3K6
ENST00000357582 0.00180875088303507 5.80799548992592e-05 0.279844830248237 ENSG00000142733 MAP3K6
ENST00000476509 0.0385886305888218 0.00501714625153778 0.362960511844965 ENSG00000142733 MAP3K6
ENST00000495230 0.0138510931300591 0.00105926523206457 0.528702522792225 ENSG00000142733 MAP3K6
ENST00000374024 0.882526605506821 0.767769360156868 -0.0441299767672196 ENSG00000181773 GPR3
ENST00000430629 0.978909809632949 0.953032109886367 0.00222927136607487 ENSG00000158195 WASF2
ENST00000536657 0.991624874800173 0.981279822326415 -0.00112873793356273 ENSG00000158195 WASF2
ENST00000247087 0.617109207896681 0.39684835852839 -0.0627838765544168 ENSG00000126705 AHDC1
ENST00000374011 0.625971263081144 0.406888163415221 -0.0619655117819468 ENSG00000126705 AHDC1
ENST00000490295 0.179645881236149 0.0544726591042234 -0.193011114775235 ENSG00000126705 AHDC1
ENST00000480033 0.162661192233945 0.0465587525180488 -0.186070360072124 ENSG00000126705 AHDC1
ENST00000361157 0.992925577327922 0.984039268382248 0.00392476614224555 ENSG00000126709 IFI6
ENST00000339145 0.991728476751673 0.981553381150556 0.00453667435482637 ENSG00000126709 IFI6
ENST00000362020 0.992367754717049 0.983067701584324 0.00416371533210681 ENSG00000126709 IFI6
ENST00000373954 0.148941595911193 0.0403550907936899 0.194112986030404 ENSG00000009780 FAM76A
ENST00000419687 0.24814888257558 0.0899633280033088 0.16468218120819 ENSG00000009780 FAM76A
ENST00000373949 0.184891921988143 0.0569493959003835 0.178907007609285 ENSG00000009780 FAM76A
ENST00000530324 0.20618272255689 0.0674630661528673 0.191295565220193 ENSG00000009780 FAM76A
ENST00000234549 0.293223590899126 0.116796339880989 0.162260741847175 ENSG00000009780 FAM76A
ENST00000010299 0.292789072737365 0.116503171238838 0.162266944170793 ENSG00000009780 FAM76A
ENST00000446647 0.238306614398629 0.0843820683855477 0.212765938053144 ENSG00000009780 FAM76A
ENST00000373943 0.917985404259993 0.832679093526992 0.0130181153746475 ENSG00000117758 STX12
ENST00000440806 0.938909647655567 0.873923520384375 -0.0124889315924161 ENSG00000117758 STX12
ENST00000468761 0.519931424104918 0.297514167878356 -0.106064057129688 ENSG00000117758 STX12
ENST00000481874 0.527109655183867 0.304373502345821 0.141851808388335 ENSG00000117758 STX12
ENST00000472285 0.682540902853757 0.475183687738483 0.0882603852454647 ENSG00000117758 STX12
ENST00000311772 0.439208135671421 0.224210332232978 0.0794106130783967 ENSG00000117751 PPP1R8
ENST00000236412 0.45038720012875 0.234026120100221 0.0774698300468497 ENSG00000117751 PPP1R8
ENST00000373931 0.442174475272705 0.226846661193859 0.0789355733676587 ENSG00000117751 PPP1R8
ENST00000431586 0.497529212717745 0.275993635616682 0.0782642189448854 ENSG00000117751 PPP1R8
ENST00000486634 0.541919574140037 0.31924543007555 0.0811990176937903 ENSG00000117751 PPP1R8
ENST00000601459 0.525241920512251 0.30263425426309 -0.128848636833252 ENSG00000268552 AL109927.1
ENST00000328928 0.883218307103158 0.768819572795825 0.0329892863302559 ENSG00000130775 THEMIS2
ENST00000373925 0.883218307103158 0.768819572795825 0.0329892863302559 ENSG00000130775 THEMIS2
ENST00000373927 0.893701776489021 0.787704861666577 0.0302427584962206 ENSG00000130775 THEMIS2
ENST00000427466 0.996672707408865 0.992419493459186 0.00123336040566085 ENSG00000130775 THEMIS2
ENST00000442118 0.92614415430371 0.848257500183306 0.0225901250174624 ENSG00000130775 THEMIS2
ENST00000467258 0.799903681855227 0.635761148357343 0.0523529326724614 ENSG00000130775 THEMIS2
ENST00000373921 0.883218307103158 0.768825876982001 0.0329894159564521 ENSG00000130775 THEMIS2
ENST00000466068 0.834362294925735 0.68818928791649 0.0483102176315968 ENSG00000130775 THEMIS2
ENST00000482828 0.962414551891732 0.920483402372455 -0.0121348286325857 ENSG00000130775 THEMIS2
ENST00000456990 0.853056804468868 0.719035392645269 0.0440077083365686 ENSG00000130775 THEMIS2
ENST00000492877 0.93230934231064 0.861058722486226 0.0273013755587127 ENSG00000130775 THEMIS2
ENST00000373912 0.842400983027119 0.701238399689965 0.0311633919291375 ENSG00000117748 RPA2
ENST00000419958 0.507512688079706 0.28579237516139 0.102480013633099 ENSG00000117748 RPA2
ENST00000373909 0.821575732945904 0.668144836056684 0.0343499523807735 ENSG00000117748 RPA2
ENST00000313433 0.87158039907417 0.748741333953464 0.0248331709472811 ENSG00000117748 RPA2
ENST00000444045 0.941424852162692 0.878858030629427 -0.0139019252264626 ENSG00000117748 RPA2
ENST00000373884 0.520699811823725 0.298240715094593 0.110146457027031 ENSG00000158156 XKR8
ENST00000481387 0.659993491258612 0.447754405538318 -0.125455054955206 ENSG00000158156 XKR8
ENST00000373871 0.920752901889519 0.838359788820257 -0.0138849430868952 ENSG00000158161 EYA3
ENST00000436342 0.920752901889519 0.838359788820257 -0.0138849430868952 ENSG00000158161 EYA3
ENST00000373864 0.945546782575816 0.88626975153838 -0.0115287874044726 ENSG00000158161 EYA3
ENST00000540618 0.661758945488955 0.449979524151517 -0.0642502324478271 ENSG00000158161 EYA3
ENST00000545175 0.670565471824826 0.460606221498846 -0.0625836555643458 ENSG00000158161 EYA3
ENST00000373863 0.680543131024238 0.472806529435649 -0.0622979558843309 ENSG00000158161 EYA3
ENST00000495923 0.660841919871447 0.448844014103739 0.0916603854106553 ENSG00000158161 EYA3
ENST00000471498 0.580892699930328 0.357618278336477 -0.0835086941940867 ENSG00000158161 EYA3
ENST00000468665 0.501069299784428 0.279548076227071 -0.124023651893606 ENSG00000158161 EYA3
ENST00000543748 2.112734039482e-11 6.09682333985449e-15 1.02062549642232 ENSG00000228589 SPCS2P4
ENST00000436160 1.34968561064861e-11 3.7768300066246e-15 0.987275470164041 ENSG00000228589 SPCS2P4
ENST00000603289 0.704488280902103 0.503341027176925 -0.0384748906357809 ENSG00000126698 DNAJC8
ENST00000263697 0.614177205065681 0.393480326476116 -0.0412343144072837 ENSG00000126698 DNAJC8
ENST00000596102 0.385219442108794 0.181072129791173 0.118284346787488 ENSG00000269804 AL353354.2
ENST00000489277 0.614177205065681 0.393480326476116 -0.0412343144072837 ENSG00000126698 DNAJC8
ENST00000470967 0.823379069734671 0.671162265909506 -0.0378983248750163 ENSG00000126698 DNAJC8
ENST00000482674 0.12569327218414 0.0309267771365059 -0.14527233392995 ENSG00000126698 DNAJC8
ENST00000488868 0.109903183518065 0.0251009363551165 -0.150713457766104 ENSG00000126698 DNAJC8
ENST00000497986 0.710404010661675 0.510455923676788 -0.0558180678491267 ENSG00000130770 ATPIF1
ENST00000335514 0.710404010661675 0.510455923676788 -0.0558180678491267 ENSG00000130770 ATPIF1
ENST00000468425 0.86838184147254 0.743499186351853 -0.0264087051441311 ENSG00000130770 ATPIF1
ENST00000465645 0.710404010661675 0.510455923676788 -0.0558180678491267 ENSG00000130770 ATPIF1
ENST00000253063 0.984950574963674 0.966566422473362 0.00428357601801424 ENSG00000130766 SESN2
ENST00000479574 0.24078329378147 0.0857938532501402 -0.165916332554562 ENSG00000130772 MED18
ENST00000373842 0.254920356070803 0.0939474748480428 -0.145764357886938 ENSG00000130772 MED18
ENST00000398997 0.254920356070803 0.0939474748480428 -0.145764357886938 ENSG00000130772 MED18
ENST00000475655 0.192746909445614 0.0607442251717064 -0.237340524591116 ENSG00000130772 MED18
ENST00000474683 0.0706286938689485 0.0126008186114668 -0.298175199454505 ENSG00000130772 MED18
ENST00000373839 0.00561049250835909 0.000284839254853165 -0.210296145839174 ENSG00000204138 PHACTR4
ENST00000463428 0.023507911210209 0.00234349835157297 -0.283557782228087 ENSG00000204138 PHACTR4
ENST00000493669 0.0130155098603498 0.00097028745187777 -0.236115312690546 ENSG00000204138 PHACTR4
ENST00000373836 0.0541579275418598 0.00834039182020027 -0.13259469348472 ENSG00000204138 PHACTR4
ENST00000398958 0.378694669661749 0.176248416848739 -0.0757874631872739 ENSG00000180198 RCC1
ENST00000413987 0.834731892901252 0.688662023557131 -0.0282106115124405 ENSG00000242125 SNHG3
ENST00000427469 0.476277199548 0.25714521868087 -0.0676380206720293 ENSG00000180198 RCC1
ENST00000447507 0.906369480907586 0.812053058385595 -0.0222779873038405 ENSG00000242125 SNHG3
ENST00000434290 0.49229934883444 0.271521247259297 -0.0651231080182047 ENSG00000180198 RCC1
ENST00000373833 0.378308081191548 0.175985789822454 -0.075927068041271 ENSG00000180198 RCC1
ENST00000437681 0.928343614576449 0.853230233403088 0.0133768456220897 ENSG00000242125 SNHG3
ENST00000364938 0.42363620065945 0.211703055788856 0.22214239365273 ENSG00000242125 SNHG3
ENST00000419074 0.445663437021079 0.229704417309776 -0.0804313513824869 ENSG00000180198 RCC1
ENST00000373832 0.196039113333096 0.0623960630510228 -0.1210972728317 ENSG00000180198 RCC1
ENST00000373831 0.0597298783164661 0.00974126387654315 -0.180261057279513 ENSG00000180198 RCC1
ENST00000411533 0.132519250060278 0.0336353568536537 -0.158438832758233 ENSG00000180198 RCC1
ENST00000486790 0.137658992158841 0.035731991292474 -0.222236571876219 ENSG00000180198 RCC1
ENST00000430407 0.373607593079451 0.172397581842652 -0.105671789591674 ENSG00000180198 RCC1
ENST00000429051 0.654422335687252 0.440412627639016 -0.0717823230043214 ENSG00000180198 RCC1
ENST00000478232 0.036381076462537 0.00458601038177142 -0.348767791760091 ENSG00000180198 RCC1
ENST00000373830 0.743977888473072 0.55567220875671 -0.0441405760826776 ENSG00000180098 TRNAU1AP
ENST00000495995 0.411863465972323 0.202160466903235 -0.124608822677536 ENSG00000180098 TRNAU1AP
ENST00000411406 0.345913037997728 0.152437382840057 -0.207342598749465 ENSG00000180098 TRNAU1AP
ENST00000480930 0.76410508547864 0.582815270277742 -0.0416392141523245 ENSG00000180098 TRNAU1AP
ENST00000491577 0.740313054544249 0.550737913297848 -0.0453288450769502 ENSG00000180098 TRNAU1AP
ENST00000464880 0.610859408897392 0.389816495687003 -0.103319322652781 ENSG00000180098 TRNAU1AP
ENST00000497790 0.657188142292032 0.443954712782141 -0.0939020100968963 ENSG00000180098 TRNAU1AP
ENST00000495215 0.668508442861498 0.458125815424301 -0.0678552321314229 ENSG00000180098 TRNAU1AP
ENST00000464093 0.546596076764797 0.323655056807389 -0.100352124081928 ENSG00000180098 TRNAU1AP
ENST00000484775 0.647524010393113 0.432545246206283 -0.0605639922466814 ENSG00000180098 TRNAU1AP
ENST00000464612 0.716864301594654 0.519617698912867 -0.0651800699247131 ENSG00000197989 SNHG12
ENST00000475441 0.700557997886125 0.498490528566047 -0.0679604574170435 ENSG00000197989 SNHG12
ENST00000531126 0.576813454723464 0.353412047616628 0.0920545243059392 ENSG00000197989 SNHG12
ENST00000461448 0.576813454723464 0.353412047616628 0.0920545243059392 ENSG00000197989 SNHG12
ENST00000470977 0.57689661057335 0.353543713572567 0.0920852056977354 ENSG00000197989 SNHG12
ENST00000474814 0.57689661057335 0.353543713572567 0.0920852056977354 ENSG00000197989 SNHG12
ENST00000481368 0.971718243068906 0.938502604180859 -0.00779733946979121 ENSG00000197989 SNHG12
ENST00000481220 0.576265753832384 0.352856793265002 0.0920613389486239 ENSG00000197989 SNHG12
ENST00000488745 0.537488898204244 0.314740319100329 0.0991506120852078 ENSG00000197989 SNHG12
ENST00000483436 0.576696108334262 0.353289719464446 0.0920611473520258 ENSG00000197989 SNHG12
ENST00000384581 0.588759229206642 0.366075357214638 -0.121616852716667 ENSG00000197989 SNHG12
ENST00000464115 0.383519449837463 0.179731457620913 0.150336437656037 ENSG00000197989 SNHG12
ENST00000461832 0.383992083135455 0.180067119567476 0.150361431953328 ENSG00000197989 SNHG12
ENST00000471683 0.927922807012893 0.852163772490982 0.0210002787986658 ENSG00000120656 TAF12
ENST00000373824 0.351021695918238 0.156201661844181 -0.116249035473522 ENSG00000120656 TAF12
ENST00000263974 0.350566754919392 0.155887522700973 -0.116244636189103 ENSG00000120656 TAF12
ENST00000495422 0.182164514230824 0.055664210044205 -0.163670672185953 ENSG00000120656 TAF12
ENST00000373816 0.973740746597575 0.94276200796555 0.00494806238522917 ENSG00000162419 GMEB1
ENST00000361872 0.526976647800195 0.30420914195166 -0.081275874094947 ENSG00000162419 GMEB1
ENST00000294409 0.533762699633613 0.311015783872035 -0.0801769127024851 ENSG00000162419 GMEB1
ENST00000480454 0.462075544917819 0.244818618473008 -0.0985656696920366 ENSG00000162419 GMEB1
ENST00000474884 0.0938067346616002 0.0194988070736412 -0.173844675914179 ENSG00000198492 YTHDF2
ENST00000542507 0.609308494561265 0.388166004913522 -0.0364301605545229 ENSG00000198492 YTHDF2
ENST00000373812 0.611007336517228 0.389944878047853 -0.0363063382882107 ENSG00000198492 YTHDF2
ENST00000541996 0.602133735409392 0.380146448879511 -0.0370926978427313 ENSG00000198492 YTHDF2
ENST00000478283 0.272865228306529 0.104431109982629 -0.077399186944972 ENSG00000198492 YTHDF2
ENST00000496288 0.0895193121002041 0.0181269659480768 -0.168823440238455 ENSG00000198492 YTHDF2
ENST00000475796 0.0144742268397709 0.00113092752230644 -0.299285166098464 ENSG00000198492 YTHDF2
ENST00000476976 0.00781746251541556 0.000464310309166215 -0.26635523453167 ENSG00000198492 YTHDF2
ENST00000468863 0.0286645600011388 0.00318141397870188 -0.234993279662445 ENSG00000198492 YTHDF2
ENST00000234961 0.980199177737956 0.955855986231019 -0.006746982159397 ENSG00000116329 OPRD1
ENST00000443593 0.964814486841871 0.925027595001757 0.0157574267082728 ENSG00000226852 RP1-212P9.2
ENST00000343067 0.350177232993798 0.155557606072333 -0.100144950483444 ENSG00000159023 EPB41
ENST00000356093 0.350177232993798 0.155557606072333 -0.100144950483444 ENSG00000159023 EPB41
ENST00000398863 0.350177232993798 0.155557606072333 -0.100144950483444 ENSG00000159023 EPB41
ENST00000482464 0.337017317898574 0.146198805621034 -0.157043989425015 ENSG00000159023 EPB41
ENST00000373800 0.471192248372333 0.252656781825847 -0.105412706318468 ENSG00000159023 EPB41
ENST00000349460 0.471192248372333 0.252656781825847 -0.105412706318468 ENSG00000159023 EPB41
ENST00000347529 0.471192248372333 0.252656781825847 -0.105412706318468 ENSG00000159023 EPB41
ENST00000373798 0.371846616468355 0.171080984935067 -0.0968199046830685 ENSG00000159023 EPB41
ENST00000373797 0.69081997259188 0.485686066574954 -0.0711934887386489 ENSG00000159023 EPB41
ENST00000488277 0.722542712167366 0.526761849336767 -0.072627373578325 ENSG00000159023 EPB41
ENST00000490308 0.680171181300444 0.472199153024864 -0.0848539827325054 ENSG00000159023 EPB41
ENST00000460378 0.527357545927806 0.304724034191754 -0.0756577531370023 ENSG00000159023 EPB41
ENST00000462032 0.811310802507947 0.652304149184363 -0.0716900324581596 ENSG00000159023 EPB41
ENST00000521452 0.345428653871241 0.152045590262144 0.151119765190461 ENSG00000253304 TMEM200B
ENST00000420504 0.353243941909751 0.15771567436567 0.161663829850341 ENSG00000253304 TMEM200B
ENST00000373795 0.567128193122016 0.343639365393884 0.0398824320092803 ENSG00000116350 SRSF4
ENST00000546138 0.626233606361732 0.407184711422282 0.0348726032821887 ENSG00000116350 SRSF4
ENST00000466448 0.802476370852322 0.63951159526464 0.0200278676736627 ENSG00000116350 SRSF4
ENST00000497015 0.106526999324342 0.0238295116038062 0.149533167608932 ENSG00000116350 SRSF4
ENST00000605204 0.0435366969819223 0.00602329660225607 0.135054722963606 ENSG00000116350 SRSF4
ENST00000477193 0.894133915029655 0.788607118855659 0.0249716606087928 ENSG00000116350 SRSF4
ENST00000489898 0.579640906719511 0.35641608928691 0.0879778678871352 ENSG00000116350 SRSF4
ENST00000472353 0.426609752654142 0.214048292383339 0.0963151312599178 ENSG00000116350 SRSF4
ENST00000373791 0.563020423657228 0.339639292700189 -0.0755807062737672 ENSG00000116353 MECR
ENST00000475773 0.986572233489078 0.970111566701648 0.00418977130241484 ENSG00000116353 MECR
ENST00000483435 0.927337506296906 0.851003133247861 -0.0225614849037619 ENSG00000116353 MECR
ENST00000263702 0.739804741849081 0.550103421878458 -0.0482758373322273 ENSG00000116353 MECR
ENST00000473030 0.97952853901545 0.954291867417338 0.00508123383403347 ENSG00000116353 MECR
ENST00000463412 0.777962632073827 0.602559374419203 -0.0475128390307568 ENSG00000116353 MECR
ENST00000453185 0.806000575019843 0.64465949537506 -0.0495632340409529 ENSG00000116353 MECR
ENST00000478505 0.917851639799206 0.83234708364704 -0.0189768132754915 ENSG00000116353 MECR
ENST00000490529 0.481724609138891 0.262146145133254 -0.0943561831523956 ENSG00000116353 MECR
ENST00000464511 0.926976961383562 0.850333463767528 0.0316338352947392 ENSG00000116353 MECR
ENST00000463052 0.6878081055793 0.481733326921979 -0.0713851156917113 ENSG00000116353 MECR
ENST00000489248 0.61611977048737 0.395731379239396 -0.0856342777443777 ENSG00000116353 MECR
ENST00000475861 0.634788402994668 0.417409942400281 -0.0832166205206567 ENSG00000116353 MECR
ENST00000474946 0.547095076324195 0.324190491512889 -0.103091169559247 ENSG00000116353 MECR
ENST00000464915 0.929870935102636 0.856502683325099 0.0249015493815484 ENSG00000116353 MECR
ENST00000482610 0.780104970597012 0.605829920315541 -0.065273421838558 ENSG00000116353 MECR
ENST00000484012 0.761115212402043 0.578630006957609 -0.0734836104547773 ENSG00000116353 MECR
ENST00000493928 0.413397901899931 0.203436377328658 -0.18686726261838 ENSG00000116353 MECR
ENST00000345512 0.919178980937644 0.834812730367739 -0.0230884192387223 ENSG00000060656 PTPRU
ENST00000373779 0.935471836737647 0.867509340804967 -0.017973415790396 ENSG00000060656 PTPRU
ENST00000323874 0.935471836737647 0.867509340804967 -0.017973415790396 ENSG00000060656 PTPRU
ENST00000356870 0.935471836737647 0.867509340804967 -0.017973415790396 ENSG00000060656 PTPRU
ENST00000428026 0.935471836737647 0.867509340804967 -0.017973415790396 ENSG00000060656 PTPRU
ENST00000460170 0.936634178492764 0.869427466750499 -0.0176965274166882 ENSG00000060656 PTPRU
ENST00000527027 0.980784211970554 0.957012061828261 -0.00963868500191622 ENSG00000060656 PTPRU
ENST00000415600 0.728116286403987 0.534516497987218 -0.0833051793501491 ENSG00000060656 PTPRU
ENST00000531385 0.690088440272777 0.484638742042788 -0.110960721425213 ENSG00000060656 PTPRU
ENST00000526080 0.528405663844079 0.305791876366346 -0.182929550901769 ENSG00000060656 PTPRU
ENST00000493601 0.957123324462529 0.910076932028408 -0.0151211745476677 ENSG00000060656 PTPRU
ENST00000465525 0.784551064812202 0.613576493641857 0.0654459669521139 ENSG00000060656 PTPRU
ENST00000492954 0.28724993598061 0.112980872026023 0.211901378976383 ENSG00000060656 PTPRU
ENST00000336798 0.196174456667843 0.0624590811102446 0.128252422063273 ENSG00000162512 SDC3
ENST00000339394 0.673493396176478 0.463998108734796 -0.0673368599536325 ENSG00000162512 SDC3
ENST00000471567 0.993007292379372 0.984297692324661 0.00223781099286721 ENSG00000162512 SDC3
ENST00000487984 0.682613136743695 0.475334756485611 -0.103540643178048 ENSG00000162512 SDC3
ENST00000424085 0.972987273605407 0.941046438267077 0.00304641636923029 ENSG00000134644 PUM1
ENST00000257075 0.972995295925858 0.9411027169715 0.00304413770883013 ENSG00000134644 PUM1
ENST00000373747 0.972995295925858 0.94111782459998 0.00304354124403518 ENSG00000134644 PUM1
ENST00000525843 0.988846469020655 0.975630187944742 -0.00129334044321403 ENSG00000134644 PUM1
ENST00000426105 0.549299137731978 0.326289115717352 -0.0436599465272049 ENSG00000134644 PUM1
ENST00000440538 0.555836937721047 0.332860559941192 -0.0432470120767232 ENSG00000134644 PUM1
ENST00000498419 0.767328092067858 0.587042392468547 -0.0261310019284128 ENSG00000134644 PUM1
ENST00000373741 0.548465124552928 0.325463131538113 -0.0439101923422273 ENSG00000134644 PUM1
ENST00000423018 0.552252714567049 0.329306294946189 -0.0435757792972451 ENSG00000134644 PUM1
ENST00000373742 0.556059956264974 0.333096227747482 -0.0430748386485217 ENSG00000134644 PUM1
ENST00000530669 0.9926884321547 0.983617036836597 -0.00165149299473538 ENSG00000134644 PUM1
ENST00000529846 0.664488572923179 0.4533010021983 0.0574187383310096 ENSG00000134644 PUM1
ENST00000525997 0.682694223515846 0.475459169684308 0.0542719636997161 ENSG00000134644 PUM1
ENST00000527498 0.495948790566665 0.274700681163854 -0.0850334729524908 ENSG00000134644 PUM1
ENST00000498627 0.659020079266094 0.446511964859752 -0.11637454915173 ENSG00000134644 PUM1
ENST00000471894 0.27870625031158 0.108028399330517 -0.168521846667375 ENSG00000134644 PUM1
ENST00000490546 0.23685642031567 0.0835798874362647 -0.159724721872624 ENSG00000134644 PUM1
ENST00000532678 0.77773568990514 0.602302240374266 -0.0363962923535257 ENSG00000134644 PUM1
ENST00000526128 0.241697412368669 0.0862590598888561 -0.185304475306914 ENSG00000134644 PUM1
ENST00000526215 0.720126376284112 0.523638394186112 -0.0384761607251182 ENSG00000134644 PUM1
ENST00000525948 0.846691440651966 0.708080007304535 -0.0223960687237145 ENSG00000134644 PUM1
ENST00000480602 0.518907676398973 0.296522758274702 -0.063189439563662 ENSG00000134644 PUM1
ENST00000524516 0.929076389151049 0.854738544196977 -0.0120102075012832 ENSG00000134644 PUM1
ENST00000531867 0.418603973727027 0.207522012429679 0.116411002849932 ENSG00000134644 PUM1
ENST00000263694 0.19640930248901 0.0625802924707233 0.138633428444855 ENSG00000060688 SNRNP40
ENST00000486941 0.888221307628863 0.777750401195414 0.0385830006964631 ENSG00000060688 SNRNP40
ENST00000489853 0.163967153163451 0.0472006883388365 0.191477666251015 ENSG00000060688 SNRNP40
ENST00000373720 0.463160011550417 0.245756571057852 0.132640418122671 ENSG00000060688 SNRNP40
ENST00000491106 0.98837831127097 0.97463582939505 0.00494134516750675 ENSG00000060688 SNRNP40
ENST00000446633 0.20496238495882 0.0668433141065474 0.136383933316256 ENSG00000060688 SNRNP40
ENST00000474025 0.272954525969264 0.104477220551796 0.171181443980819 ENSG00000060688 SNRNP40
ENST00000463988 0.77087865319144 0.592165313374569 0.0613589072212998 ENSG00000060688 SNRNP40
ENST00000344147 0.0948665310546933 0.0198402164899134 -0.141891247934543 ENSG00000121766 ZCCHC17
ENST00000479629 0.693711973549943 0.489599107702058 -0.0455140583848838 ENSG00000121766 ZCCHC17
ENST00000373714 0.0948665310546933 0.0198402164899134 -0.141891247934543 ENSG00000121766 ZCCHC17
ENST00000546109 0.196346087237643 0.062548131799922 -0.113387287814217 ENSG00000121766 ZCCHC17
ENST00000422613 0.151105698832755 0.0413941247252519 -0.123775209097706 ENSG00000121766 ZCCHC17
ENST00000490049 0.721353578944691 0.525284651192562 -0.0483657228380629 ENSG00000121766 ZCCHC17
ENST00000430143 0.854139636339916 0.720934037332561 0.0318225690997024 ENSG00000229044 RP11-266K22.2
ENST00000373713 0.713618286603198 0.515298948172398 -0.0585721445421938 ENSG00000121769 FABP3
ENST00000497275 0.173549864291431 0.0516610697222425 -0.192666324072006 ENSG00000121769 FABP3
ENST00000498148 0.743328558021228 0.554860800581097 -0.0526041789429371 ENSG00000121769 FABP3
ENST00000482018 0.900294320355093 0.800385246614174 -0.0225505694896483 ENSG00000121769 FABP3
ENST00000373710 0.646075947447644 0.430798947752534 -0.101613083380623 ENSG00000168528 SERINC2
ENST00000536859 0.645032093418115 0.429622792420831 -0.101797046430062 ENSG00000168528 SERINC2
ENST00000487207 0.734314063870063 0.542716418419691 -0.0900479807571267 ENSG00000168528 SERINC2
ENST00000373709 0.639374946658236 0.422945519841194 -0.103035370203014 ENSG00000168528 SERINC2
ENST00000536384 0.622773238824952 0.403317218494148 -0.10771499203579 ENSG00000168528 SERINC2
ENST00000491976 0.622773238824952 0.403317218494148 -0.10771499203579 ENSG00000168528 SERINC2
ENST00000596131 0.410790787461676 0.201355918058584 -0.241482771448409 ENSG00000268950 AC114494.1
ENST00000373705 0.605636556661149 0.384227722559648 -0.0715117472625443 ENSG00000121764 HCRTR1
ENST00000373703 0.715861018664645 0.518377152145354 0.0432800888463423 ENSG00000162517 PEF1
ENST00000461006 0.942076880012991 0.880015127028131 -0.0129410384232264 ENSG00000162517 PEF1
ENST00000478502 0.455869856298405 0.238983358971913 0.083236655502348 ENSG00000162517 PEF1
ENST00000489164 0.20579659254626 0.0672611398401159 0.146802525069093 ENSG00000162517 PEF1
ENST00000492061 0.303589722699236 0.123299559101424 0.132564983838191 ENSG00000162517 PEF1
ENST00000496805 0.260472859117239 0.0972510969600772 0.147333047665891 ENSG00000162517 PEF1
ENST00000472443 0.202279206955461 0.0654818238142994 0.16414516497556 ENSG00000162517 PEF1
ENST00000471219 0.452348659993105 0.235652097128057 0.133232926817842 ENSG00000162517 PEF1
ENST00000440872 0.349516795748622 0.155113264695401 0.130714204893788 ENSG00000162517 PEF1
ENST00000609625 0.541294730278434 0.318585473493857 0.174302593405787 ENSG00000235790 RP11-73M7.6
ENST00000609549 0.541294730278434 0.318585473493857 0.174302593405787 ENSG00000235790 RP11-73M7.6
ENST00000610043 0.515748437230647 0.293452415450203 0.184242371467479 ENSG00000235790 RP11-73M7.6
ENST00000608332 0.478737818705309 0.259340215934209 0.206231404593131 ENSG00000235790 RP11-73M7.6
ENST00000585660 0.420556468374958 0.209132649474097 0.234638950244315 ENSG00000235790 RP11-73M7.6
ENST00000591592 0.436295862322613 0.221873354891714 0.227322162065523 ENSG00000235790 RP11-73M7.6
ENST00000608246 0.446834303924895 0.230757261620293 0.223024422721839 ENSG00000235790 RP11-73M7.6
ENST00000608888 0.446622037028221 0.230604679955676 0.222839924241144 ENSG00000235790 RP11-73M7.6
ENST00000607926 0.446622037028221 0.230604679955676 0.222839924241144 ENSG00000235790 RP11-73M7.6
ENST00000610216 0.446622037028221 0.230604679955676 0.222839924241144 ENSG00000235790 RP11-73M7.6
ENST00000585413 0.414866821107217 0.20461998551956 0.235531605758472 ENSG00000235790 RP11-73M7.6
ENST00000609033 0.404157049582533 0.196132180198353 0.240007961622993 ENSG00000235790 RP11-73M7.6
ENST00000589462 0.414866821107217 0.20461998551956 0.235531605758472 ENSG00000235790 RP11-73M7.6
ENST00000593188 0.416125041027259 0.205644479415623 0.235244453465809 ENSG00000235790 RP11-73M7.6
ENST00000609373 0.405844995493774 0.19742688342725 0.239715108917588 ENSG00000235790 RP11-73M7.6
ENST00000587445 0.416720896924819 0.206084708878399 0.235063966938355 ENSG00000235790 RP11-73M7.6
ENST00000591929 0.415886890663521 0.205424956274023 0.23703002411268 ENSG00000235790 RP11-73M7.6
ENST00000609338 0.415425930682057 0.205044258471227 0.237173434282411 ENSG00000235790 RP11-73M7.6
ENST00000373672 0.374548844254872 0.173123416210745 0.207153665062754 ENSG00000084636 COL16A1
ENST00000271069 0.379297976283523 0.17668509377506 0.205393887754006 ENSG00000084636 COL16A1
ENST00000488128 0.420054558830898 0.208699399366327 0.220701777990441 ENSG00000084636 COL16A1
ENST00000488897 0.220094234789684 0.0746127771638412 0.331419196512625 ENSG00000084636 COL16A1
ENST00000461217 0.512437848648522 0.29051065303558 0.210144254976974 ENSG00000084636 COL16A1
ENST00000440437 0.371462742618505 0.170734904634689 0.257559067189118 ENSG00000084636 COL16A1
ENST00000470799 0.464768943544734 0.247040257058861 0.222146439099954 ENSG00000084636 COL16A1
ENST00000482910 0.555929579949363 0.332940345524132 0.186498072601819 ENSG00000084636 COL16A1
ENST00000468459 0.88246118709675 0.767672938589346 0.0580214185756544 ENSG00000084636 COL16A1
ENST00000479100 0.938784656567631 0.873686632196265 0.0317133104168612 ENSG00000084636 COL16A1
ENST00000458715 0.911013873164606 0.820458193952835 0.0435526876034045 ENSG00000084636 COL16A1
ENST00000373668 0.528699524209775 0.306077518265574 0.172387690768642 ENSG00000084636 COL16A1
ENST00000474000 0.919695137156365 0.835884786606616 0.0391685333538557 ENSG00000084636 COL16A1
ENST00000482478 0.696598209397656 0.493110271092128 0.131600971946024 ENSG00000084636 COL16A1
ENST00000529928 0.470796041436358 0.25226355019867 0.224733756455027 ENSG00000084636 COL16A1
ENST00000373667 0.57926453241903 0.356078879860048 0.176139944245951 ENSG00000084636 COL16A1
ENST00000398556 0.838266203813107 0.694202142744164 0.0538105116224317 ENSG00000121753 BAI2
ENST00000398547 0.857239836811807 0.725574754447568 0.0469613312330205 ENSG00000121753 BAI2
ENST00000373655 0.856893495372621 0.725070028831428 0.0469932350670886 ENSG00000121753 BAI2
ENST00000373658 0.856893495372621 0.725070028831428 0.0469932350670886 ENSG00000121753 BAI2
ENST00000398542 0.832823326985931 0.686089695818842 0.0536334271116504 ENSG00000121753 BAI2
ENST00000465256 0.616311628001052 0.395908106541307 0.149995160218124 ENSG00000121753 BAI2
ENST00000257070 0.856893495372621 0.725070028831428 0.0469932350670886 ENSG00000121753 BAI2
ENST00000525655 0.565941493154738 0.342603574365993 0.170496745818631 ENSG00000121753 BAI2
ENST00000527361 0.748834163845929 0.561669637805839 0.0837418106700508 ENSG00000121753 BAI2
ENST00000440175 0.513688640703966 0.291565638600606 0.156375241934959 ENSG00000121753 BAI2
ENST00000398538 0.777164530277991 0.60147557897718 0.0749477952348483 ENSG00000121753 BAI2
ENST00000420125 0.815633077849553 0.658890018789417 0.0743532413001696 ENSG00000121753 BAI2
ENST00000530134 0.985056678802084 0.966747922990363 0.00749786371521397 ENSG00000121753 BAI2
ENST00000533175 0.761828064481033 0.579630209245217 -0.0966188916491803 ENSG00000121753 BAI2
ENST00000527035 0.160405429337801 0.0455623520390566 0.273723179844111 ENSG00000254545 RP11-84A19.3
ENST00000257100 0.0244692650282654 0.0024887588784378 0.292107520567252 ENSG00000134668 SPOCD1
ENST00000373648 0.0244692650282654 0.0024887588784378 0.292107520567252 ENSG00000134668 SPOCD1
ENST00000360482 0.0244692650282654 0.0024887588784378 0.292107520567252 ENSG00000134668 SPOCD1
ENST00000473361 0.0259544732709714 0.0027380942288575 0.292423038883052 ENSG00000134668 SPOCD1
ENST00000452755 0.0212471451651093 0.00198880190500923 0.30081936918062 ENSG00000134668 SPOCD1
ENST00000533231 0.0228821764205886 0.00223189071087645 0.295027269429642 ENSG00000134668 SPOCD1
ENST00000528579 0.0354786424907134 0.00441330671531983 0.28916436436033 ENSG00000134668 SPOCD1
ENST00000532604 0.0642650959969307 0.0108787873578644 0.264435550642604 ENSG00000134668 SPOCD1
ENST00000531039 0.0372165748404848 0.0047423632806578 0.283505785430523 ENSG00000134668 SPOCD1
ENST00000468720 0.0316258230564447 0.00370228580522605 0.296740689417819 ENSG00000134668 SPOCD1
ENST00000485944 0.0370997941527929 0.00471675369930233 0.283996032799894 ENSG00000134668 SPOCD1
ENST00000460061 0.0343376353395036 0.0042011093177823 0.294267942646789 ENSG00000134668 SPOCD1
ENST00000602889 0.0996866261179141 0.0214553769540682 0.134072404725585 ENSG00000269967 RP11-84A19.4
ENST00000602725 0.0326231840611431 0.0038843712489749 0.171190285419365 ENSG00000184007 PTP4A2
ENST00000344035 0.0384760263652856 0.00499761379674662 0.154370512215951 ENSG00000184007 PTP4A2
ENST00000356536 0.0412160351095684 0.00556311050602237 0.151433879694175 ENSG00000184007 PTP4A2
ENST00000457805 0.00609084658005144 0.000320081532710589 0.218086926859421 ENSG00000184007 PTP4A2
ENST00000489313 0.0424963418982466 0.00582808036369377 0.218141045582802 ENSG00000184007 PTP4A2
ENST00000602683 0.0149430084512579 0.00118075313161267 0.217727513019091 ENSG00000184007 PTP4A2
ENST00000470404 0.0286318492866361 0.00317553009927337 0.207534749686468 ENSG00000184007 PTP4A2
ENST00000532001 0.0231772010414981 0.00229451351485112 0.204361786230675 ENSG00000184007 PTP4A2
ENST00000528253 0.0660123835969356 0.0113408184001172 0.171944413507456 ENSG00000184007 PTP4A2
ENST00000484483 0.46215796449427 0.244931896581143 0.100688332058379 ENSG00000184007 PTP4A2
ENST00000468531 0.258369699215484 0.0959574963524187 0.109991358562768 ENSG00000184007 PTP4A2
ENST00000534796 0.831358061509151 0.68394893705634 -0.028655833080474 ENSG00000184007 PTP4A2
ENST00000532289 0.769526137440351 0.590202864919783 -0.0378463002947034 ENSG00000184007 PTP4A2
ENST00000526960 0.243586933350541 0.0873104351458643 0.109561986298598 ENSG00000184007 PTP4A2
ENST00000524384 0.629634498879179 0.411218417937916 -0.0593010273410029 ENSG00000184007 PTP4A2
ENST00000528840 0.610348613968387 0.38930372876441 -0.0614215152872562 ENSG00000184007 PTP4A2
ENST00000494444 0.61720961083798 0.396946092626263 -0.0600432663121192 ENSG00000184007 PTP4A2
ENST00000529477 0.307738692400943 0.126009918863838 0.100023302992722 ENSG00000184007 PTP4A2
ENST00000533408 0.383418804490575 0.179641501230459 -0.0927071536058978 ENSG00000184007 PTP4A2
ENST00000475464 0.0926995422358533 0.019117887316605 -0.19464203827828 ENSG00000184007 PTP4A2
ENST00000327300 0.109619633313067 0.0249952510921098 0.086513057887364 ENSG00000121774 KHDRBS1
ENST00000307714 0.1187568282158 0.0283612345640637 0.0843543787800136 ENSG00000121774 KHDRBS1
ENST00000492989 0.844086743641067 0.704036925958967 0.0187681212593158 ENSG00000121774 KHDRBS1
ENST00000484270 0.820434621786009 0.666486182527286 0.0157849411176879 ENSG00000121774 KHDRBS1
ENST00000366152 0.152736524465842 0.0420871900873871 -0.201440860364711 ENSG00000203325 RP11-277A4.4
ENST00000487305 0.475479786128386 0.256474282516047 -0.107504055995801 ENSG00000121775 TMEM39B
ENST00000336294 0.452717075747412 0.236042898117221 -0.112530532876103 ENSG00000121775 TMEM39B
ENST00000438825 0.511703390934614 0.289763147945974 -0.117948682956866 ENSG00000121775 TMEM39B
ENST00000441402 0.45356479053384 0.236823051707272 -0.112528926165322 ENSG00000121775 TMEM39B
ENST00000472503 0.451037282877203 0.234493634549415 -0.126460283722132 ENSG00000121775 TMEM39B
ENST00000456834 0.42054379923638 0.209114971991116 -0.127856474318084 ENSG00000121775 TMEM39B
ENST00000468135 0.45356479053384 0.236823051707272 -0.112528926165322 ENSG00000121775 TMEM39B
ENST00000466321 0.511815854900464 0.289849211483616 -0.118023002376811 ENSG00000121775 TMEM39B
ENST00000373634 0.454629366357911 0.237703828889635 -0.112562622722097 ENSG00000121775 TMEM39B
ENST00000427288 0.459133781024346 0.242091640893926 -0.118479722378791 ENSG00000121775 TMEM39B
ENST00000476968 0.371349288162781 0.170657331474956 -0.130593635813983 ENSG00000121775 TMEM39B
ENST00000498613 0.452659719452949 0.235950684772431 -0.153794550299367 ENSG00000121775 TMEM39B
ENST00000373625 0.663467082339545 0.452183446112391 -0.038259757080387 ENSG00000025800 KPNA6
ENST00000471599 0.72111377410552 0.525020296552734 -0.034196444686321 ENSG00000025800 KPNA6
ENST00000537234 0.351032455412501 0.156209519400388 -0.0841849410456342 ENSG00000025800 KPNA6
ENST00000469790 0.602992928235272 0.381205638177961 0.0669546148710919 ENSG00000025800 KPNA6
ENST00000545542 0.842664638877486 0.701676465770556 -0.0245914285595909 ENSG00000025800 KPNA6
ENST00000446515 0.947278439645628 0.889880929188678 0.0107701722393774 ENSG00000025800 KPNA6
ENST00000515055 0.925268381160846 0.846654349493155 -0.0116552023942344 ENSG00000250135 RP4-622L5.2
ENST00000373610 0.0230611826816692 0.00227369518869414 0.181580728568064 ENSG00000084652 TXLNA
ENST00000373609 0.0244702342524257 0.00249084989665554 0.179914492201064 ENSG00000084652 TXLNA
ENST00000373602 0.733304745635845 0.541416229974903 -0.0716273794740813 ENSG00000160050 CCDC28B
ENST00000469003 0.972842310110886 0.94073069215437 0.0107885276747478 ENSG00000160050 CCDC28B
ENST00000421922 0.750258597230737 0.563801080433942 -0.0676635781848108 ENSG00000160050 CCDC28B
ENST00000461819 0.750258597230737 0.563801080433942 -0.0676635781848108 ENSG00000160050 CCDC28B
ENST00000483009 0.650335866251822 0.435794127330481 -0.0929041868375356 ENSG00000160050 CCDC28B
ENST00000373604 0.658775268398946 0.446118209502674 -0.128435806963255 ENSG00000224066 RP4-622L5.7
ENST00000537469 0.938764644415478 0.873501993001032 0.026067279011456 ENSG00000160051 IQCC
ENST00000291358 0.939021323400643 0.87407689904862 0.0259994509938356 ENSG00000160051 IQCC
ENST00000409358 0.906111887492605 0.811550746612567 0.0316057210601492 ENSG00000222046 DCDC2B
ENST00000487056 0.888221307628863 0.777786787231918 0.037492424256981 ENSG00000222046 DCDC2B
ENST00000466796 0.372682228251648 0.171674012833825 -0.126748649343628 ENSG00000160055 TMEM234
ENST00000491434 0.96735033372974 0.930163747510721 0.00773103896292745 ENSG00000160055 TMEM234
ENST00000489170 0.967451582816739 0.930370182239174 0.00770565434528519 ENSG00000160055 TMEM234
ENST00000495091 0.694690128748908 0.490691234498022 0.113427643970277 ENSG00000160055 TMEM234
ENST00000461402 0.967451582816739 0.930370182239174 0.00770565434528519 ENSG00000160055 TMEM234
ENST00000483001 0.954941758629383 0.905134358701365 -0.011266859941864 ENSG00000160055 TMEM234
ENST00000545122 0.917055584576291 0.830987913799279 -0.0209349712147374 ENSG00000160055 TMEM234
ENST00000309777 0.92824891610347 0.852753798669885 -0.0182254312673389 ENSG00000160055 TMEM234
ENST00000373593 0.928236597525907 0.852714290219654 -0.0182146549195438 ENSG00000160055 TMEM234
ENST00000344461 0.905653931015764 0.810514928144946 -0.0235134723364539 ENSG00000160055 TMEM234
ENST00000484490 0.818615696974473 0.663840741928475 -0.042992076785376 ENSG00000160055 TMEM234
ENST00000485689 0.905711988915455 0.810685112172989 -0.0345389504336128 ENSG00000160055 TMEM234
ENST00000487174 0.933192226853038 0.862669318152378 -0.017837057428752 ENSG00000160055 TMEM234
ENST00000355082 0.00504258308557125 0.000245437606176289 -0.234981928466305 ENSG00000084623 EIF3I
ENST00000373586 0.0485200168095054 0.0070806002406281 -0.127666354902806 ENSG00000084623 EIF3I
ENST00000489353 0.00137872335000065 3.9979420476605e-05 -0.257897583524826 ENSG00000084623 EIF3I
ENST00000471486 0.00176010360587009 5.6025334487929e-05 -0.230042483099041 ENSG00000084623 EIF3I
ENST00000483517 0.00142620179871051 4.1774444900438e-05 -0.227809897436885 ENSG00000084623 EIF3I
ENST00000474371 0.0329660816800319 0.00394710848115952 -0.144420484517959 ENSG00000084623 EIF3I
ENST00000423995 0.325525555846503 0.138217772411586 0.106948536018817 ENSG00000220785 MTMR9LP
ENST00000403496 0.370767203706284 0.170234200783512 0.100591851488573 ENSG00000220785 MTMR9LP
ENST00000441044 0.220762523558512 0.0749441925746672 0.119048091535226 ENSG00000220785 MTMR9LP
ENST00000426597 0.219050712178694 0.0741176967017637 0.120625094785839 ENSG00000220785 MTMR9LP
ENST00000373582 0.569332369178982 0.345871094567208 -0.0728819479423367 ENSG00000183615 FAM167B
ENST00000373548 0.749178243250003 0.562172150011578 -0.0285145509403752 ENSG00000116478 HDAC1
ENST00000481281 0.106115133865511 0.0236523864028509 -0.150682225457235 ENSG00000116478 HDAC1
ENST00000463172 0.156479281069546 0.0437767055220751 -0.137209643364622 ENSG00000116478 HDAC1
ENST00000428704 0.138269818404721 0.0359860638831822 -0.127188448536287 ENSG00000116478 HDAC1
ENST00000472928 0.100583305427564 0.0217737722518417 -0.153364880792158 ENSG00000116478 HDAC1
ENST00000373541 0.757221820593243 0.573569621789924 -0.0279023605016772 ENSG00000116478 HDAC1
ENST00000490081 0.606509054016733 0.385256453720824 -0.0650786239656634 ENSG00000116478 HDAC1
ENST00000482310 0.660629972302076 0.448544383187881 -0.05535280580187 ENSG00000116478 HDAC1
ENST00000476391 0.686005635665885 0.47945108145096 0.0501783476699935 ENSG00000116478 HDAC1
ENST00000484305 0.605445839063528 0.383984652388802 -0.0796501525276433 ENSG00000116478 HDAC1
ENST00000471488 0.756875547004627 0.573063436137776 0.0483885376642226 ENSG00000116478 HDAC1
ENST00000329421 0.143835190102671 0.038289806804298 -0.131083647148083 ENSG00000175130 MARCKSL1
ENST00000574315 0.715673198538293 0.518134753882068 0.07252236596081 ENSG00000162526 TSSK3
ENST00000416512 0.112421198101603 0.0260201225758931 0.319791244701336 ENSG00000225828 FAM229A
ENST00000415596 0.115083734270938 0.0270231160215402 0.308482191921824 ENSG00000225828 FAM229A
ENST00000373534 0.113309301698918 0.0263716240192096 0.315338674948485 ENSG00000162526 TSSK3
ENST00000455895 0.162021104100971 0.0462696536062592 0.105562509478349 ENSG00000160058 BSDC1
ENST00000413080 0.161970389804537 0.0462397391252317 0.105564571383696 ENSG00000160058 BSDC1
ENST00000444377 0.161465047563219 0.0460249678036838 0.105570627476417 ENSG00000160058 BSDC1
ENST00000341071 0.16103186296805 0.0458262421107013 0.105708250092319 ENSG00000160058 BSDC1
ENST00000526031 0.13579499575904 0.0350159536926283 0.114294312033212 ENSG00000160058 BSDC1
ENST00000419121 0.135319154872426 0.0348110611520007 0.114430928809616 ENSG00000160058 BSDC1
ENST00000446293 0.122375014679043 0.0296758474230645 0.115749727418945 ENSG00000160058 BSDC1
ENST00000463967 0.054362139623142 0.0083960226842393 0.253458894081399 ENSG00000160058 BSDC1
ENST00000373520 0.0802094791865978 0.0153054177371409 0.12785093430326 ENSG00000160058 BSDC1
ENST00000449308 0.222174118899233 0.0756893823975893 0.097166687408334 ENSG00000160058 BSDC1
ENST00000527513 0.358535087445211 0.161469162601717 0.0835304686613255 ENSG00000160058 BSDC1
ENST00000527163 0.314048615528826 0.130403613475544 0.0908584841365716 ENSG00000160058 BSDC1
ENST00000530485 0.256013243315143 0.0945763583913971 0.106295579304627 ENSG00000160058 BSDC1
ENST00000474414 0.218931037454513 0.0740542298961832 0.117317488691478 ENSG00000160058 BSDC1
ENST00000530876 0.119448125213719 0.0286349604705426 0.158503206368785 ENSG00000160058 BSDC1
ENST00000530753 0.109380691677914 0.0248980828943835 0.163040866873805 ENSG00000160058 BSDC1
ENST00000533084 0.0610969090230406 0.0100906893654083 0.199396724396213 ENSG00000160058 BSDC1
ENST00000531222 0.0806831187966347 0.0154395408038718 0.222385283080972 ENSG00000160058 BSDC1
ENST00000480336 0.692775883785441 0.488421307024383 -0.0656135674075013 ENSG00000254553 RP1-27O5.3
ENST00000373510 0.855486052085848 0.723050482324353 -0.0260361376700408 ENSG00000160062 ZBTB8A
ENST00000316459 0.739053471495145 0.548986977774442 -0.0579857604962332 ENSG00000160062 ZBTB8A
ENST00000341885 0.453675133589923 0.236912403940269 -0.0549744864628516 ENSG00000176261 ZBTB8OS
ENST00000468695 0.412482008608819 0.202648737661468 -0.0675727420564334 ENSG00000176261 ZBTB8OS
ENST00000492007 0.357726539596344 0.16083382717683 -0.0751438409784258 ENSG00000176261 ZBTB8OS
ENST00000373506 0.420416058216909 0.208981695466945 -0.0672828243656991 ENSG00000176261 ZBTB8OS
ENST00000467652 0.617165804348144 0.396895548227597 -0.0766546189637297 ENSG00000176261 ZBTB8OS
ENST00000498691 0.575481870421914 0.352012429313475 -0.066465556606901 ENSG00000176261 ZBTB8OS
ENST00000478041 0.410625078301219 0.201181332359603 -0.0697853060165773 ENSG00000176261 ZBTB8OS
ENST00000473294 0.419085191105225 0.207917682226098 -0.0687872813712005 ENSG00000176261 ZBTB8OS
ENST00000436661 0.440639124874456 0.225465586233912 -0.0662404454448483 ENSG00000176261 ZBTB8OS
ENST00000373501 0.440639124874456 0.225465586233912 -0.0662404454448483 ENSG00000176261 ZBTB8OS
ENST00000476493 0.440458507815061 0.225299986499359 -0.0662524408060196 ENSG00000176261 ZBTB8OS
ENST00000465588 0.399294519783705 0.192295566744505 -0.0713328387645129 ENSG00000176261 ZBTB8OS
ENST00000483138 0.351818070439016 0.156716021950007 -0.0818356429704684 ENSG00000176261 ZBTB8OS
ENST00000479075 0.391934728890151 0.186194272936788 -0.0781254472886846 ENSG00000176261 ZBTB8OS
ENST00000473383 0.665016694586601 0.454011791028556 -0.0634789023380248 ENSG00000176261 ZBTB8OS
ENST00000466361 0.37801736078353 0.175761296601463 -0.0891352553290914 ENSG00000176261 ZBTB8OS
ENST00000414241 0.333886413660611 0.144097732266994 0.0891297071355436 ENSG00000162521 RBBP4
ENST00000373493 0.0783518013656836 0.0147403803934686 0.118894229531156 ENSG00000162521 RBBP4
ENST00000527118 0.356798143103644 0.16015161412189 0.101995440830987 ENSG00000162521 RBBP4
ENST00000401893 0.376670111415698 0.174677037982475 0.0972840483882405 ENSG00000162521 RBBP4
ENST00000524393 0.332285526714408 0.142939002493421 0.10614949365694 ENSG00000162521 RBBP4
ENST00000526193 0.340350941825912 0.148447238209532 0.102268416284795 ENSG00000162521 RBBP4
ENST00000492348 0.339368626834535 0.147730927758499 0.0871338987799746 ENSG00000162521 RBBP4
ENST00000544435 0.339368626834535 0.147730927758499 0.0871338987799746 ENSG00000162521 RBBP4
ENST00000525506 0.309548489864922 0.127397928617049 0.123880658395221 ENSG00000162521 RBBP4
ENST00000465780 0.457664417507394 0.240684538537687 0.107999480983863 ENSG00000162521 RBBP4
ENST00000373485 0.348237015957722 0.154094613103867 0.0831652603405679 ENSG00000162521 RBBP4
ENST00000477563 0.360097762929729 0.162547753422204 0.102413580003664 ENSG00000162521 RBBP4
ENST00000458695 0.378972289507578 0.176465746231562 0.0847359905054407 ENSG00000162521 RBBP4
ENST00000490500 0.458303888083096 0.241356421192366 0.0980678128794603 ENSG00000162521 RBBP4
ENST00000445722 0.492046582653613 0.271304387005888 0.0847009016163346 ENSG00000162521 RBBP4
ENST00000475321 0.394037229901879 0.187920146973536 0.109278639793776 ENSG00000162521 RBBP4
ENST00000531983 0.577130002576643 0.353916177845334 0.0916598934514036 ENSG00000162521 RBBP4
ENST00000463378 0.73768758232757 0.547232109654487 0.0468164581235462 ENSG00000162521 RBBP4
ENST00000460669 0.513843512338887 0.291676009557447 0.0712258371143072 ENSG00000162521 RBBP4
ENST00000482190 0.609231962211368 0.388059977334537 0.0582306197931362 ENSG00000162521 RBBP4
ENST00000373484 0.149987088378233 0.0408495288141321 0.0922973748628581 ENSG00000162520 SYNC
ENST00000409190 0.151572765511959 0.0415748111611011 0.10772697127894 ENSG00000162520 SYNC
ENST00000417633 0.873904173891408 0.75337948676366 -0.0261214850065879 ENSG00000162520 SYNC
ENST00000426909 0.774671265566028 0.598015242653034 -0.0463954515572011 ENSG00000162520 SYNC
ENST00000401073 0.482651077567467 0.262933095878803 0.0719906560169117 ENSG00000162522 KIAA1522
ENST00000468130 0.930295466215412 0.857391040019278 -0.0202981666164982 ENSG00000162522 KIAA1522
ENST00000373481 0.29846517497737 0.119871843831302 0.11545263037807 ENSG00000162522 KIAA1522
ENST00000294521 0.20698513896893 0.0678360284926549 0.183909575516416 ENSG00000162522 KIAA1522
ENST00000373480 0.200457837601026 0.0645101680543391 0.153221932379168 ENSG00000162522 KIAA1522
ENST00000469100 0.749906397520416 0.563313448938842 0.0404766783834355 ENSG00000134684 YARS
ENST00000373477 0.814966585188477 0.657688831102302 -0.0194878068108703 ENSG00000134684 YARS
ENST00000490826 0.590902138545522 0.36843604811834 0.0660284553405069 ENSG00000134684 YARS
ENST00000487404 0.922158122434005 0.84080834931257 -0.0125483029723138 ENSG00000134684 YARS
ENST00000478828 0.843702066113067 0.703447802838095 -0.0244167984650508 ENSG00000134684 YARS
ENST00000481895 0.492137890470244 0.271384857444393 -0.0599825316939936 ENSG00000134684 YARS
ENST00000466052 0.90069572922626 0.801131261444798 -0.0207084714248411 ENSG00000134684 YARS
ENST00000470377 0.720845117891292 0.52465900793431 -0.0598428995986917 ENSG00000134684 YARS
ENST00000472692 0.356458138582999 0.159889499894857 -0.113589720667326 ENSG00000134684 YARS
ENST00000530710 0.536051565045559 0.313376058995459 0.0799026351882118 ENSG00000116497 S100PBP
ENST00000373476 0.790624512682282 0.621724668840364 0.0338488691964991 ENSG00000116497 S100PBP
ENST00000373475 0.779798002100228 0.605386132198872 0.0339158040149946 ENSG00000116497 S100PBP
ENST00000529027 0.601012754144308 0.378834334585071 0.0797728289860972 ENSG00000116497 S100PBP
ENST00000531123 0.6550031179703 0.441235715007862 0.0547166306613661 ENSG00000116497 S100PBP
ENST00000398243 0.390714677810004 0.1852411100258 0.0974978713545807 ENSG00000116497 S100PBP
ENST00000356689 0.498324698037441 0.276740048739152 0.0794875256305654 ENSG00000116497 S100PBP
ENST00000526230 0.57891022916905 0.355714858536175 0.0807382529255614 ENSG00000116497 S100PBP
ENST00000531256 0.634697394013821 0.417333448040639 0.0680406522345072 ENSG00000116497 S100PBP
ENST00000477248 0.656032189333213 0.442537038915343 -0.0970054687951445 ENSG00000116497 S100PBP
ENST00000482212 0.665958176192247 0.455116856581154 0.0633226705582176 ENSG00000116497 S100PBP
ENST00000530552 0.441263953794995 0.22606685982737 0.15216033301488 ENSG00000116497 S100PBP
ENST00000525203 0.892962878338839 0.786569461196023 -0.0316754623473093 ENSG00000116497 S100PBP
ENST00000524535 0.943143528182806 0.882153222635066 -0.0176891524822328 ENSG00000116497 S100PBP
ENST00000527692 0.341928051988203 0.149476360547024 -0.245421901855363 ENSG00000116497 S100PBP
ENST00000475486 0.3767192481148 0.174752533380664 -0.229554934959831 ENSG00000116497 S100PBP
ENST00000470896 0.83798195878507 0.69372492725481 0.0328598070193998 ENSG00000121905 HPCA
ENST00000482771 0.980579629145219 0.956578558951721 -0.00753816480285365 ENSG00000121900 TMEM54
ENST00000329151 0.773262412739803 0.595874112963442 0.0443569551606779 ENSG00000121900 TMEM54
ENST00000373463 0.772387310845896 0.594708848171661 0.0444125899169797 ENSG00000121900 TMEM54
ENST00000474144 0.772387310845896 0.594708848171661 0.0444125899169797 ENSG00000121900 TMEM54
ENST00000475208 0.729946196050353 0.536759876051543 0.0515308248011919 ENSG00000121900 TMEM54
ENST00000463914 0.876010686044828 0.757111359085399 0.033814627067638 ENSG00000121900 TMEM54
ENST00000373456 0.057639165532916 0.00920669731878578 0.205169394609103 ENSG00000116514 RNF19B
ENST00000356990 0.0576078091914694 0.00919827277840364 0.20516743041698 ENSG00000116514 RNF19B
ENST00000235150 0.0630343092714941 0.010562401593812 0.202426643031245 ENSG00000116514 RNF19B
ENST00000427524 0.567765158460689 0.344324305919579 -0.0377313830766802 ENSG00000236065 RP1-117O3.2
ENST00000373449 0.466371956237461 0.24836330517166 -0.045888788255618 ENSG00000004455 AK2
ENST00000548033 0.228441343751613 0.0790290586345816 -0.0719481077570492 ENSG00000004455 AK2
ENST00000482191 0.122381650188429 0.0296788350841099 0.131882803227088 ENSG00000004455 AK2
ENST00000491241 0.985449150955073 0.96740419863904 -0.0026864395047288 ENSG00000004455 AK2
ENST00000467905 0.029953243570771 0.00340826028894995 -0.131474107286854 ENSG00000004455 AK2
ENST00000354858 0.00852155011713821 0.000526099810476112 -0.185161484129284 ENSG00000004455 AK2
ENST00000480134 0.00841752461886243 0.000516733180223115 -0.185446797072138 ENSG00000004455 AK2
ENST00000550338 0.00876090142584666 0.000548001643120818 -0.188365409375868 ENSG00000004455 AK2
ENST00000469238 0.067763118381936 0.0118193228742833 -0.171696406452636 ENSG00000004455 AK2
ENST00000466029 0.0723807841517136 0.0130824050337263 -0.169339964246642 ENSG00000004455 AK2
ENST00000487289 0.0109917438195368 0.000761170209495973 -0.201997702507439 ENSG00000004455 AK2
ENST00000548559 0.0317316525773208 0.00372577411705379 -0.19609515666692 ENSG00000004455 AK2
ENST00000551979 0.00159695047621886 4.9002660321385e-05 -0.283771382898336 ENSG00000004455 AK2
ENST00000478635 0.618525404823303 0.398366485150624 -0.0989914289434232 ENSG00000142920 ADC
ENST00000358680 0.357929157477718 0.160962483953034 -0.150206060792905 ENSG00000142920 ADC
ENST00000294517 0.96053161742823 0.916682332419465 -0.00934126879597016 ENSG00000142920 ADC
ENST00000481886 0.952261070885175 0.899519818287876 -0.0112291810701177 ENSG00000142920 ADC
ENST00000475935 0.952261070885175 0.899519818287876 -0.0112291810701177 ENSG00000142920 ADC
ENST00000462920 0.822631573446641 0.669838126548764 -0.0516683834814516 ENSG00000142920 ADC
ENST00000471119 0.952261070885175 0.899519818287876 -0.0112291810701177 ENSG00000142920 ADC
ENST00000495135 0.87035317127083 0.746717090178992 -0.0500500885785356 ENSG00000142920 ADC
ENST00000477570 0.597611883955553 0.375441676945782 -0.0992979776656121 ENSG00000142920 ADC
ENST00000483027 0.581616529223668 0.358471256611744 -0.104015987356676 ENSG00000142920 ADC
ENST00000492420 0.619388166284186 0.399332179053248 -0.0987331549421388 ENSG00000142920 ADC
ENST00000398167 0.952280043534835 0.899575916950672 -0.0112239710837554 ENSG00000142920 ADC
ENST00000373443 0.952261070885175 0.899519818287876 -0.0112291810701177 ENSG00000142920 ADC
ENST00000497710 0.841370272533439 0.699163944628876 -0.0469162487201155 ENSG00000142920 ADC
ENST00000473089 0.597611883955553 0.375441676945782 -0.0992979776656121 ENSG00000142920 ADC
ENST00000484656 0.982762812784893 0.961716193673265 -0.00427812462837943 ENSG00000142920 ADC
ENST00000373440 0.40504274730496 0.196724928757508 -0.146185629307063 ENSG00000142920 ADC
ENST00000373441 0.987766764649185 0.973050765427739 0.00304493846306265 ENSG00000142920 ADC
ENST00000478204 0.950840454720445 0.896622215675748 0.0118053658392523 ENSG00000142920 ADC
ENST00000291416 0.80526063018424 0.643560622740779 -0.0406770173520146 ENSG00000116525 TRIM62
ENST00000543586 0.510916563766681 0.289051780254337 -0.109807939490197 ENSG00000116525 TRIM62
ENST00000485148 0.413065872090867 0.203103212416818 -0.130005908693574 ENSG00000116525 TRIM62
ENST00000486583 0.874926532385469 0.755101567686172 -0.0537839784293937 ENSG00000116525 TRIM62
ENST00000483388 0.0339243088691587 0.00412663111377544 -0.190344571369826 ENSG00000160094 ZNF362
ENST00000539719 0.011912004145922 0.000850626783748843 -0.16765921270441 ENSG00000160094 ZNF362
ENST00000490959 0.0379556163137242 0.00489446160312258 -0.208981940277359 ENSG00000160094 ZNF362
ENST00000373428 0.0523385559545487 0.00792206781528822 -0.156328410311274 ENSG00000160094 ZNF362
ENST00000477934 0.281283058736669 0.109504966917911 -0.239941017486282 ENSG00000160094 ZNF362
ENST00000543783 0.663592068282297 0.452348891876682 -0.0724550069923128 ENSG00000256142 AL513327.1
ENST00000588828 0.0901401059124055 0.0183188847134301 -0.155184939413545 ENSG00000225313 RP11-415J8.3
ENST00000457957 0.0906018343107468 0.018476895439298 -0.154871746779016 ENSG00000225313 RP11-415J8.3
ENST00000587696 0.0830128777345669 0.0161495998509983 -0.15894177653039 ENSG00000225313 RP11-415J8.3
ENST00000431992 0.92367547728163 0.84374287684283 0.0112687751506831 ENSG00000134686 PHC2
ENST00000485928 0.952431684265448 0.900018999301236 0.00704371975891541 ENSG00000134686 PHC2
ENST00000373418 0.95384444149114 0.902705267246182 0.00684187376096948 ENSG00000134686 PHC2
ENST00000373422 0.978071884672608 0.951194720287562 0.00342817663931536 ENSG00000134686 PHC2
ENST00000257118 0.92367547728163 0.84374287684283 0.0112687751506831 ENSG00000134686 PHC2
ENST00000419414 0.87325621947672 0.752013694037239 0.0200009832080081 ENSG00000134686 PHC2
ENST00000467894 0.397380994858855 0.190686941187294 0.0762688332476228 ENSG00000134686 PHC2
ENST00000373416 0.347573772697923 0.153674504164634 0.085578419042842 ENSG00000134686 PHC2
ENST00000486897 0.314951663227842 0.130995985817025 0.0873811538065702 ENSG00000134686 PHC2
ENST00000493483 0.272395484819318 0.104129098087621 0.0934390245065072 ENSG00000134686 PHC2
ENST00000473158 0.859510276852408 0.729354721731952 0.0281765419688044 ENSG00000134686 PHC2
ENST00000583214 0.80725396457516 0.64677556189304 -0.0598724276869824 ENSG00000266239 MIR3605
ENST00000432703 0.859736467175709 0.729823044397726 -0.052956385006114 ENSG00000233246 RP11-415J8.5
ENST00000459964 0.123692480384275 0.0301673147472121 -0.407633847199391 ENSG00000134686 PHC2
ENST00000468406 0.681958166652878 0.474378956280085 -0.0883564873123732 ENSG00000134686 PHC2
ENST00000484692 0.505343099905651 0.283814967351147 -0.12494919513231 ENSG00000134686 PHC2
ENST00000361328 0.541938384754705 0.319267605636306 0.103787431480087 ENSG00000121903 ZSCAN20
ENST00000373413 0.820434621786009 0.666497553531726 -0.0516533259395524 ENSG00000121903 ZSCAN20
ENST00000480917 0.55897804389383 0.335904964350838 -0.122094967915721 ENSG00000121903 ZSCAN20
ENST00000241312 0.117577203816606 0.0279382311212888 -0.426019558438179 ENSG00000121904 CSMD2
ENST00000373381 0.117577203816606 0.0279382311212888 -0.426019558438179 ENSG00000121904 CSMD2
ENST00000373380 0.0696104466382371 0.0123132361033471 -0.503647557334678 ENSG00000121904 CSMD2
ENST00000373388 0.0449487720870445 0.00632910784964007 -0.549857417062473 ENSG00000121904 CSMD2
ENST00000426886 0.376925857248578 0.174881336260223 -0.0992403888272104 ENSG00000163866 SMIM12
ENST00000521580 0.498972969577443 0.277348772377692 -0.0817017283557581 ENSG00000163866 SMIM12
ENST00000446026 0.11413491378282 0.0266698025843978 -0.166599262610171 ENSG00000163866 SMIM12
ENST00000456842 0.26954035771732 0.102460927375033 -0.12260420639721 ENSG00000163866 SMIM12
ENST00000423898 0.195833031011811 0.0622819422401167 -0.143528531422815 ENSG00000163866 SMIM12
ENST00000417239 0.0374214851419517 0.00478129788298769 -0.237972652790077 ENSG00000163866 SMIM12
ENST00000417456 0.237620214128483 0.084027352761427 -0.208202721823238 ENSG00000241014 RP11-244H3.1
ENST00000487874 0.399776877076762 0.192627073863394 0.0856221329829611 ENSG00000271741 RP11-244H3.4
ENST00000373337 0.0646706820416281 0.0109842040776052 -0.32927295224818 ENSG00000243749 ZMYM6NB
ENST00000373340 0.243177627002494 0.0870990340063033 0.116590669737893 ENSG00000163867 ZMYM6
ENST00000493328 0.0996866261179141 0.0214631141973587 0.164567362779667 ENSG00000163867 ZMYM6
ENST00000357182 0.118199229709738 0.0281536497646263 0.160243873803583 ENSG00000163867 ZMYM6
ENST00000466345 0.213815099210826 0.0714730093343802 0.267159920052857 ENSG00000163867 ZMYM6
ENST00000472971 0.696940140757705 0.493559532675633 0.121696220393171 ENSG00000163867 ZMYM6
ENST00000415531 0.997291810451413 0.993751077863916 -0.00075403080460066 ENSG00000163867 ZMYM6
ENST00000317538 0.912622118655097 0.823327125995118 0.0222344019092605 ENSG00000163867 ZMYM6
ENST00000460607 0.879216749572813 0.7625516718935 0.0301065696364657 ENSG00000163867 ZMYM6
ENST00000373333 0.859178298869759 0.728823536743556 0.0384491579307213 ENSG00000163867 ZMYM6
ENST00000471566 0.549104503454919 0.326087069473338 0.142117447603922 ENSG00000163867 ZMYM6
ENST00000417119 0.996548659359285 0.992112969904395 -0.000753587019328236 ENSG00000197056 ZMYM1
ENST00000359858 0.0746448388996101 0.0137272612658721 0.174679886254759 ENSG00000197056 ZMYM1
ENST00000466390 0.38605142992787 0.181748509754945 -0.15088294193195 ENSG00000197056 ZMYM1
ENST00000488455 0.144791708758712 0.0386536796996415 0.143734005289595 ENSG00000197056 ZMYM1
ENST00000475654 0.932457723115783 0.861321689042397 -0.013547885175828 ENSG00000197056 ZMYM1
ENST00000373329 0.0746448388996101 0.0137272612658721 0.174679886254759 ENSG00000197056 ZMYM1
ENST00000373330 0.0768450663315363 0.0142998820474408 0.173626777189942 ENSG00000197056 ZMYM1
ENST00000476269 0.66318824806322 0.451779891296081 -0.141601118144254 ENSG00000197056 ZMYM1
ENST00000463393 0.198923751787348 0.0637728447752696 0.288585819788791 ENSG00000197056 ZMYM1
ENST00000471991 0.229924153140142 0.07986574448894 0.307544997800162 ENSG00000116560 SFPQ
ENST00000468598 0.00965620284818089 0.000627309089756773 0.279091669090117 ENSG00000116560 SFPQ
ENST00000460428 0.0064145336515915 0.000345477790740694 0.241017162761639 ENSG00000116560 SFPQ
ENST00000470472 0.00259405000344162 9.48652626854345e-05 0.25284423004431 ENSG00000116560 SFPQ
ENST00000466745 0.00763556088223013 0.000446094899691133 0.313708948415613 ENSG00000116560 SFPQ
ENST00000466213 0.0059663480989784 0.000310591318553788 0.324662078906053 ENSG00000116560 SFPQ
ENST00000490668 0.0138861477346515 0.00106384976873143 0.268250056651967 ENSG00000116560 SFPQ
ENST00000485365 0.0340773769085942 0.00415287765815372 0.240677941252581 ENSG00000116560 SFPQ
ENST00000485454 0.0184626524626675 0.00161224299324208 0.503906768240861 ENSG00000116560 SFPQ
ENST00000357214 0.000654267787711163 1.4554989842322e-05 0.265372518028467 ENSG00000116560 SFPQ
ENST00000373297 0.836295855848889 0.691129076795271 0.0221385505069335 ENSG00000146463 ZMYM4
ENST00000314607 0.836295855848889 0.691129076795271 0.0221385505069335 ENSG00000146463 ZMYM4
ENST00000441447 0.156649742820163 0.0438537571084361 -0.191754223577823 ENSG00000146463 ZMYM4
ENST00000432683 0.00127839368320144 3.61646064024892e-05 0.408255410838063 ENSG00000227409 ZMYM4-AS1
ENST00000457946 0.125865062815082 0.0310017450977806 0.115756155739756 ENSG00000146463 ZMYM4
ENST00000482131 0.621757863523189 0.402210132788702 0.0996269245972222 ENSG00000146463 ZMYM4
ENST00000470175 0.907876297308581 0.814941139805243 -0.0297809025712248 ENSG00000146463 ZMYM4
ENST00000492456 0.528886246224322 0.306324364882826 0.146644001204958 ENSG00000146463 ZMYM4
ENST00000325722 0.290117634157696 0.114781095030359 -0.0798226238934612 ENSG00000142687 KIAA0319L
ENST00000373266 0.717056435146681 0.519981857711093 -0.0390619814481943 ENSG00000142687 KIAA0319L
ENST00000426982 0.288416557396107 0.113606186098992 -0.0825864430181422 ENSG00000142687 KIAA0319L
ENST00000461312 0.755326361357081 0.570875649333974 -0.0426681072286619 ENSG00000142687 KIAA0319L
ENST00000485551 0.878700046068909 0.761527744092661 -0.0171466053986757 ENSG00000142687 KIAA0319L
ENST00000473423 0.822478133006273 0.669626877856526 0.0603459618968436 ENSG00000142687 KIAA0319L
ENST00000473844 0.392276516436944 0.186514439698391 -0.140504885374223 ENSG00000142687 KIAA0319L
ENST00000474856 0.40302889730854 0.195260460824494 -0.152122252101641 ENSG00000142687 KIAA0319L
ENST00000492544 0.754709120387336 0.569935941386314 0.0649769619662501 ENSG00000142687 KIAA0319L
ENST00000440579 0.213254896501552 0.0712098674474178 -0.117288544528987 ENSG00000142687 KIAA0319L
ENST00000467109 0.981037195635092 0.957556816076233 0.00830803701026378 ENSG00000142687 KIAA0319L
ENST00000431916 0.378045730702654 0.17578764395754 -0.116567954254071 ENSG00000142687 KIAA0319L
ENST00000482929 0.305143268008072 0.124417259861088 -0.111327223326814 ENSG00000142687 KIAA0319L
ENST00000478463 0.249167676556712 0.0906181146457704 -0.134522032801602 ENSG00000142687 KIAA0319L
ENST00000470388 0.249040772539422 0.0905115855406061 -0.13453062663235 ENSG00000142687 KIAA0319L
ENST00000492888 0.216335609580675 0.0727260709117214 -0.146075205147705 ENSG00000142687 KIAA0319L
ENST00000469892 0.169498929673675 0.0496868796337801 -0.164764139497573 ENSG00000142687 KIAA0319L
ENST00000494948 0.149672138639965 0.0407040800810694 -0.166550115807339 ENSG00000142687 KIAA0319L
ENST00000476329 0.397915420176386 0.191175471994323 -0.128704569883829 ENSG00000142687 KIAA0319L
ENST00000473465 0.99536045089544 0.989789809571728 -0.00211872808192966 ENSG00000142687 KIAA0319L
ENST00000373253 0.483285871399918 0.263490221015003 0.0742373833397652 ENSG00000020129 NCDN
ENST00000356090 0.467139189836463 0.249093424325292 0.0766511242374914 ENSG00000020129 NCDN
ENST00000373243 0.467101729480469 0.249032053239097 0.0766589453126273 ENSG00000020129 NCDN
ENST00000459931 0.650641030055183 0.436083964396655 0.0679858629630523 ENSG00000020129 NCDN
ENST00000437806 0.768517699699082 0.588724636570317 -0.0491213596566802 ENSG00000020129 NCDN
ENST00000423723 0.455125678356618 0.238244329847381 0.0969061868449223 ENSG00000020129 NCDN
ENST00000444348 0.369033786106952 0.168930637653394 0.206253881193687 ENSG00000239636 RP4-728D4.2
ENST00000373235 0.449932126608159 0.233702666750657 0.127025156598084 ENSG00000116819 TFAP2E
ENST00000373237 0.892684490329122 0.785824641716334 0.0151384716970121 ENSG00000126067 PSMB2
ENST00000270815 0.322727866800249 0.136324749412024 0.0808907037716762 ENSG00000142686 C1orf216
ENST00000503824 0.528813625005076 0.306185192941595 0.129717851697266 ENSG00000142686 C1orf216
ENST00000453178 0.299016543860683 0.120256851933753 0.161046969079148 ENSG00000142686 C1orf216
ENST00000251195 0.244479771275952 0.0878399751861751 0.119694646284603 ENSG00000092853 CLSPN
ENST00000466308 0.936840754870994 0.869851408667439 0.0232975980977901 ENSG00000092853 CLSPN
ENST00000318121 0.140489179704502 0.0368855505351578 0.149048181146565 ENSG00000092853 CLSPN
ENST00000373220 0.140489179704502 0.0368855505351578 0.149048181146565 ENSG00000092853 CLSPN
ENST00000520551 0.140489179704502 0.0368855505351578 0.149048181146565 ENSG00000092853 CLSPN
ENST00000373226 0.0976569770493663 0.0207782074119027 0.274980947399199 ENSG00000232335 RP11-435D7.3
ENST00000517467 0.770471415112809 0.591495395952679 0.0839569894340928 ENSG00000092853 CLSPN
ENST00000373210 0.501742832111571 0.280244136003063 0.0610519396107442 ENSG00000134698 AGO4
ENST00000488778 0.964098426267681 0.923652449835161 -0.0124921960338282 ENSG00000134698 AGO4
ENST00000496257 0.0297165495900888 0.00336105856672824 0.339304641189294 ENSG00000134698 AGO4
ENST00000373206 0.775662426452144 0.599391191431869 -0.0402481625959938 ENSG00000092847 AGO1
ENST00000373204 0.659394792445182 0.446996496089813 0.0512869348176907 ENSG00000092847 AGO1
ENST00000324350 0.961596545662335 0.919037995740551 0.0119005940588525 ENSG00000126070 AGO3
ENST00000373191 0.941916790564544 0.87970440353176 0.0122187547073587 ENSG00000126070 AGO3
ENST00000397828 0.883254952988766 0.768932115098847 0.0342283106006592 ENSG00000126070 AGO3
ENST00000246314 0.79434381242837 0.627521539687521 -0.0428651863280594 ENSG00000126070 AGO3
ENST00000491443 0.85449348850459 0.721561485876837 0.0543720060548433 ENSG00000126070 AGO3
ENST00000466576 0.941692226917861 0.879289184082471 -0.0240530629348314 ENSG00000271554 RP4-665N4.8
ENST00000471099 0.855351088965458 0.722891533769014 -0.0686551256016529 ENSG00000126070 AGO3
ENST00000373178 0.248591524832521 0.0902411908429681 0.159579823652974 ENSG00000116863 ADPRHL2
ENST00000373166 0.426609793094521 0.214071529510235 -0.0706053206626929 ENSG00000054116 TRAPPC3
ENST00000462715 0.0366462603804186 0.00463385881772422 -0.17139298108976 ENSG00000054116 TRAPPC3
ENST00000373163 0.325105578319209 0.137917203580267 -0.0841040595667073 ENSG00000054116 TRAPPC3
ENST00000373162 0.268954613806484 0.102127726774684 -0.0924369836413067 ENSG00000054116 TRAPPC3
ENST00000469757 0.364612223583635 0.165829930904506 -0.0849330092693065 ENSG00000054116 TRAPPC3
ENST00000373159 0.108420881019768 0.0245568280105917 -0.140698595213889 ENSG00000054116 TRAPPC3
ENST00000497251 0.00106097131282927 2.81026811819321e-05 -0.295892743065263 ENSG00000054116 TRAPPC3
ENST00000429533 0.199487291252925 0.0640372434489409 0.100708636059887 ENSG00000116871 MAP7D1
ENST00000316156 0.375268335554168 0.17363236701309 0.0630353689176535 ENSG00000116871 MAP7D1
ENST00000527764 0.0573935497779972 0.0091437269538095 -0.216843523312369 ENSG00000116871 MAP7D1
ENST00000373150 0.377990363396217 0.175736793315138 0.0625584237922805 ENSG00000116871 MAP7D1
ENST00000373151 0.379548713708459 0.176920030451491 0.0623941660155329 ENSG00000116871 MAP7D1
ENST00000530729 0.71812472233691 0.521391642879337 0.0432397143110059 ENSG00000116871 MAP7D1
ENST00000462118 4.48099336127409e-05 4.76488822291049e-07 0.367374454901788 ENSG00000116871 MAP7D1
ENST00000474796 1.13283190107001e-05 8.40367700238518e-08 0.331570058586689 ENSG00000116871 MAP7D1
ENST00000530975 0.914508473969416 0.826185772197901 -0.0174008968769663 ENSG00000116871 MAP7D1
ENST00000487131 0.712036432951065 0.512768917502321 -0.0480757891604001 ENSG00000116871 MAP7D1
ENST00000373148 0.913046132579674 0.824052977984483 -0.0122943068055158 ENSG00000116871 MAP7D1
ENST00000532131 0.878437921583233 0.760907995454776 0.0204786734642626 ENSG00000116871 MAP7D1
ENST00000487114 0.88063366058426 0.764681751446123 -0.0191298122030563 ENSG00000116871 MAP7D1
ENST00000354618 0.840455443742733 0.697639386877631 0.0209949786301463 ENSG00000054118 THRAP3
ENST00000469141 0.623699347107362 0.404238769704485 0.0460922643988725 ENSG00000054118 THRAP3
ENST00000478853 0.652402913708718 0.437947655953404 -0.0623789934726058 ENSG00000054118 THRAP3
ENST00000466743 0.228266001353335 0.0789225430588294 0.158561407867086 ENSG00000054118 THRAP3
ENST00000373139 0.947461421897356 0.890210244202364 -0.0203555777831147 ENSG00000214193 SH3D21
ENST00000453908 0.753202402795142 0.567903612205874 -0.0751627347778775 ENSG00000214193 SH3D21
ENST00000426732 0.753202402795142 0.567903612205874 -0.0751627347778775 ENSG00000214193 SH3D21
ENST00000312808 0.811509515436724 0.652635176478241 -0.0598285011255723 ENSG00000214193 SH3D21
ENST00000505871 0.792307276495702 0.624284507379377 -0.0657691973762707 ENSG00000214193 SH3D21
ENST00000480549 0.019560768741477 0.00175431983046293 0.222621638643621 ENSG00000214193 SH3D21
ENST00000496636 0.776847271159595 0.601078506256456 -0.0985976023923897 ENSG00000214193 SH3D21
ENST00000474766 0.0267967036799426 0.00288341951625809 0.256905134847067 ENSG00000214193 SH3D21
ENST00000270824 0.0141727845133869 0.00109795547203091 0.296117048464212 ENSG00000142694 EVA1B
ENST00000490466 0.0204604177789703 0.00187989952741545 0.295749930743189 ENSG00000142694 EVA1B
ENST00000373137 0.67916817375982 0.470895081044946 -0.109090107786512 ENSG00000116883 RP11-268J15.5
ENST00000359297 0.535599048877272 0.312975453116557 0.0651467968144601 ENSG00000196182 STK40
ENST00000373129 0.925803892202646 0.847557198452946 0.0129209097167239 ENSG00000196182 STK40
ENST00000373130 0.925803892202646 0.847557198452946 0.0129209097167239 ENSG00000196182 STK40
ENST00000373132 0.925803892202646 0.847557198452946 0.0129209097167239 ENSG00000196182 STK40
ENST00000460417 0.712480301768067 0.513363539722691 -0.0671972572969794 ENSG00000196182 STK40
ENST00000473733 0.559765013619655 0.336664526033646 -0.102760795864638 ENSG00000196182 STK40
ENST00000482458 0.462075544917819 0.244816597374496 -0.124140529745497 ENSG00000196182 STK40
ENST00000460017 0.392990773440337 0.187125535434391 -0.169794456903614 ENSG00000196182 STK40
ENST00000476041 0.774756598026922 0.598140832306803 0.0441711907462847 ENSG00000181817 LSM10
ENST00000315732 0.682899532487663 0.475745478161533 0.0603146028847604 ENSG00000181817 LSM10
ENST00000489912 0.575704885364076 0.352244496691476 0.0846685097089614 ENSG00000181817 LSM10
ENST00000468441 0.900714389586149 0.801170625017156 -0.0392643717941576 ENSG00000116885 OSCP1
ENST00000495222 0.961822764034845 0.919351066848076 0.0145762471756167 ENSG00000116885 OSCP1
ENST00000235532 0.124796913002322 0.0305883667049283 -0.24473112721793 ENSG00000116885 OSCP1
ENST00000356637 0.130155255873801 0.0326886322729634 -0.242069556781117 ENSG00000116885 OSCP1
ENST00000433045 0.1730199546868 0.0514187426967596 -0.225614676022752 ENSG00000116885 OSCP1
ENST00000445843 0.129612806277587 0.0324612895963455 -0.245533663215211 ENSG00000116885 OSCP1
ENST00000315643 0.0893816907289601 0.0180912825290762 -0.26750412657344 ENSG00000116885 OSCP1
ENST00000475160 0.994897371775933 0.988541180446419 -0.00247798384508329 ENSG00000116885 OSCP1
ENST00000528112 0.0748340085168472 0.0137731745638939 -0.329984776247867 ENSG00000116885 OSCP1
ENST00000354267 0.0501379571307938 0.00742281154496383 -0.402537599653574 ENSG00000116885 OSCP1
ENST00000524789 0.0655113956601046 0.0112100650629787 -0.412575257666407 ENSG00000116885 OSCP1
ENST00000373116 0.556558316956684 0.333620837696947 -0.0664200982150256 ENSG00000116898 MRPS15
ENST00000488606 0.0503826684353458 0.00747402026441525 -0.23328065578303 ENSG00000116898 MRPS15
ENST00000477040 0.0246900974051995 0.00253054494612246 -0.321048325479588 ENSG00000116898 MRPS15
ENST00000462067 0.551970876511409 0.328942881932369 -0.0670031202464846 ENSG00000116898 MRPS15
ENST00000424989 0.839624635084849 0.696492206758962 0.0609656868509026 ENSG00000233621 LINC01137
ENST00000373087 0.9957125235248 0.990523028845767 0.00165033830039604 ENSG00000163874 ZC3H12A
ENST00000373075 0.0795161124985883 0.0150825372977923 0.144698162935523 ENSG00000163875 MEAF6
ENST00000296214 0.0982533917915611 0.0209798550195998 0.140750361856471 ENSG00000163875 MEAF6
ENST00000373074 0.164223253206152 0.0473062091132434 0.123026942028163 ENSG00000163875 MEAF6
ENST00000475828 0.0980017040267139 0.0208832628544704 0.142106977345092 ENSG00000163875 MEAF6
ENST00000487788 0.0943072164521593 0.0196613908218786 0.143451140316765 ENSG00000163875 MEAF6
ENST00000373073 0.255687825718771 0.0943778857381778 0.108874640606732 ENSG00000163875 MEAF6
ENST00000487792 0.301234488425297 0.121747676848764 0.105938816701657 ENSG00000163875 MEAF6
ENST00000448519 0.333700030136591 0.14396825523784 0.106426404361475 ENSG00000163875 MEAF6
ENST00000485039 0.947682062318262 0.890709456038014 0.0119612057880308 ENSG00000163875 MEAF6
ENST00000296215 0.331099243502661 0.142122481871171 0.128128667592438 ENSG00000163877 SNIP1
ENST00000468040 0.734267045048998 0.542640393897388 -0.0717194248361513 ENSG00000163877 SNIP1
ENST00000493916 0.956457331841352 0.908479957285815 0.0185858455076409 ENSG00000163877 SNIP1
ENST00000296218 0.274072173255658 0.105214187450687 -0.229320938240996 ENSG00000163879 DNALI1
ENST00000466723 0.103148213819782 0.0226212588377099 -0.383469154990438 ENSG00000163879 DNALI1
ENST00000541606 0.131491980405888 0.0332377874654592 -0.333048013416305 ENSG00000163879 DNALI1
ENST00000497858 0.546113495432014 0.323207688840394 -0.158520863895699 ENSG00000163879 DNALI1
ENST00000490029 0.80858513391522 0.648471195514312 0.057823999500146 ENSG00000134697 GNL2
ENST00000373062 0.985533589984567 0.967719782713367 -0.00211113260574588 ENSG00000134697 GNL2
ENST00000462812 0.614759836568008 0.394166375074158 0.061506650614374 ENSG00000134697 GNL2
ENST00000479255 0.427888874320925 0.215058719235898 0.138515109645159 ENSG00000134697 GNL2
ENST00000538069 0.730330280644439 0.537195585904651 -0.0564355666702054 ENSG00000134697 GNL2
ENST00000469191 0.163831212822867 0.0471314698915366 -0.229080856918342 ENSG00000134697 GNL2
ENST00000489146 0.785483130370653 0.614875548785709 -0.0635742057647417 ENSG00000134697 GNL2
ENST00000463351 0.145630858611676 0.0389970543693476 -0.201494045786375 ENSG00000134697 GNL2
ENST00000488496 0.716212070909019 0.518850567009014 -0.0672958123843582 ENSG00000134697 GNL2
ENST00000358011 0.0535691742755291 0.00820155745893021 0.263771169109233 ENSG00000116922 C1orf109
ENST00000494120 0.0334696863131362 0.00403481715102294 0.282514113635612 ENSG00000116922 C1orf109
ENST00000609516 0.0900021572476135 0.0182743389694766 0.338444642086857 ENSG00000116922 C1orf109
ENST00000464178 0.172022828929972 0.0509502270636017 0.226358778725982 ENSG00000116922 C1orf109
ENST00000464085 0.196005669382464 0.062371127656495 0.217031984843563 ENSG00000116922 C1orf109
ENST00000491981 0.110718796741648 0.0254036971615352 0.256168371040662 ENSG00000116922 C1orf109
ENST00000461359 0.169830095117027 0.0498567279364585 0.250424451474144 ENSG00000116922 C1orf109
ENST00000477060 0.114148657520098 0.0266857610960805 0.279527068871848 ENSG00000116922 C1orf109
ENST00000486637 0.234164994771929 0.0820780506794039 0.230173057213552 ENSG00000116922 C1orf109
ENST00000491797 0.152039515335793 0.0417725445610762 0.292930573561591 ENSG00000116922 C1orf109
ENST00000488137 0.0869564975977066 0.0173479562432257 0.331489578683297 ENSG00000116922 C1orf109
ENST00000472584 0.17591044595729 0.0527477521041974 0.277829589574532 ENSG00000116922 C1orf109
ENST00000373055 0.833307520504681 0.686663468713013 -0.0308477840032975 ENSG00000134690 CDCA8
ENST00000327331 0.833307520504681 0.686663468713013 -0.0308477840032975 ENSG00000134690 CDCA8
ENST00000373044 9.710006507572e-07 3.38795207600999e-09 0.496093055953703 ENSG00000196449 YRDC
ENST00000373043 2.97536004127131e-05 2.86204892256433e-07 0.495165139014155 ENSG00000197982 C1orf122
ENST00000419397 8.05211592860882e-05 1.03155523024021e-06 0.529359961425473 ENSG00000197982 C1orf122
ENST00000468084 5.12523845332432e-05 5.75471660536787e-07 0.495817919938911 ENSG00000197982 C1orf122
ENST00000373042 0.0316332767063706 0.0037042321795299 0.288458739865114 ENSG00000197982 C1orf122
ENST00000446260 0.0251815602158856 0.00260722900578099 0.299353816746622 ENSG00000197982 C1orf122
ENST00000373036 0.779921838876516 0.605557082348887 -0.0322227227017967 ENSG00000188786 MTF1
ENST00000468190 0.610692624072871 0.389672680629174 -0.130017172186371 ENSG00000188786 MTF1
ENST00000419993 0.995186214397381 0.989438060520834 -0.00205552463901515 ENSG00000230955 RP11-109P14.10
ENST00000373027 0.614464647025075 0.393782883627586 -0.0546445355666688 ENSG00000204084 INPP5B
ENST00000373023 0.569456929657005 0.346016481633658 -0.059659504692948 ENSG00000204084 INPP5B
ENST00000373026 0.543358717694292 0.320641274867266 -0.0644640727962349 ENSG00000204084 INPP5B
ENST00000373024 0.546961135211042 0.324015462223791 -0.0639140945809823 ENSG00000204084 INPP5B
ENST00000470364 0.0585037103417047 0.00942055285936033 0.290546386422931 ENSG00000204084 INPP5B
ENST00000474758 0.051089565104193 0.0076383043556153 0.302490659953221 ENSG00000204084 INPP5B
ENST00000458109 0.216933350099951 0.0730879289583697 0.170214757540118 ENSG00000204084 INPP5B
ENST00000467066 0.878719572644406 0.761582576750992 0.0421583487098559 ENSG00000204084 INPP5B
ENST00000373021 0.309313261823572 0.127225965650981 -0.185756785769801 ENSG00000204084 INPP5B
ENST00000491406 0.888198437021904 0.777720236958946 0.0402786676016887 ENSG00000204084 INPP5B
ENST00000373019 0.53299157678919 0.310328758390782 0.0484710797308705 ENSG00000183431 SF3A3
ENST00000448721 0.516508648899466 0.294074112304197 0.0505732284694306 ENSG00000183431 SF3A3
ENST00000487062 0.734516504757197 0.543102474629217 -0.0732493589860576 ENSG00000183431 SF3A3
ENST00000460925 0.671575985678441 0.461713995837865 0.0552788846539501 ENSG00000183431 SF3A3
ENST00000489537 0.691112540191446 0.486072313257117 -0.0401310162653199 ENSG00000183431 SF3A3
ENST00000461869 0.649994170295112 0.4354173706553 0.0437763819092918 ENSG00000183431 SF3A3
ENST00000470585 0.639765480487332 0.423435179236979 0.0454095301919071 ENSG00000183431 SF3A3
ENST00000488934 0.982004287243042 0.95954648600816 0.00598147210614529 ENSG00000183431 SF3A3
ENST00000462258 0.607410768546111 0.386233906753319 0.0542090579719098 ENSG00000183431 SF3A3
ENST00000485803 0.952256528152158 0.899428878486969 -0.0128245411770721 ENSG00000183386 FHL3
ENST00000373016 0.952347087448104 0.899739668944634 -0.0127779206834202 ENSG00000183386 FHL3
ENST00000475084 0.961144460925853 0.918254161558929 -0.0106690606316949 ENSG00000183386 FHL3
ENST00000477194 0.918120951901914 0.832965692017525 -0.0214917287780684 ENSG00000183386 FHL3
ENST00000483132 0.410208568051939 0.200805084438629 -0.187663430211702 ENSG00000183386 FHL3
ENST00000483182 0.179594008234632 0.0544421835338943 0.153176809907211 ENSG00000183520 UTP11L
ENST00000486563 0.295880760137201 0.118336262924377 0.145609572126664 ENSG00000183520 UTP11L
ENST00000373014 0.21953995154162 0.0743228773411206 0.123803489353504 ENSG00000183520 UTP11L
ENST00000537711 0.13542917730553 0.0348547603277431 0.14442321631851 ENSG00000183520 UTP11L
ENST00000488453 0.148473647645519 0.0401516764647766 0.153830170734421 ENSG00000183520 UTP11L
ENST00000373012 0.185683151952926 0.05734411433142 0.321836998128377 ENSG00000185668 POU3F1
ENST00000432922 0.903984993563365 0.807353341590835 0.0482733782371522 ENSG00000224592 RP5-884C9.2
ENST00000428151 0.858220007578507 0.727079632977973 0.067053701222367 ENSG00000224592 RP5-884C9.2
ENST00000373001 0.0768079338014015 0.0142909571727727 0.163564202441927 ENSG00000116954 RRAGC
ENST00000474456 0.412621154198394 0.202747432595057 0.128703549995144 ENSG00000116954 RRAGC
ENST00000493015 0.349824569000284 0.155332448429255 0.126335634811138 ENSG00000116954 RRAGC
ENST00000496778 0.734628052706756 0.543234816081402 0.0741387670911185 ENSG00000116954 RRAGC
ENST00000433671 0.956457331841352 0.908481823508161 -0.00861342743808622 ENSG00000228436 RP5-864K19.4
ENST00000456813 0.605326541316462 0.383840177434136 0.0648445615767226 ENSG00000228436 RP5-864K19.4
ENST00000397572 0.554762075611857 0.331770570495556 0.0725776512236856 ENSG00000214114 MYCBP
ENST00000494695 0.98001761343376 0.955421832308712 -0.00477737549649667 ENSG00000214114 MYCBP
ENST00000495043 0.983878050326822 0.96383138986369 0.00380578078048853 ENSG00000214114 MYCBP
ENST00000489803 0.710084072689509 0.510070797665227 0.0553363368256169 ENSG00000214114 MYCBP
ENST00000454994 0.710390322583671 0.510421239605503 0.0553303461588734 ENSG00000131233 GJA9
ENST00000489575 0.710390322583671 0.510421239605503 0.0553303461588734 ENSG00000214114 MYCBP
ENST00000465771 0.794903757873216 0.62833167171994 -0.0439678471769465 ENSG00000214114 MYCBP
ENST00000462027 0.91128191823137 0.820828473910993 0.0203847099178214 ENSG00000214114 MYCBP
ENST00000357771 0.435426082301521 0.221214193550535 0.217745021703129 ENSG00000131233 GJA9
ENST00000372990 0.16474251844965 0.0475636307038051 -0.302245946990246 ENSG00000158315 RHBDL2
ENST00000289248 0.234193877227336 0.08209659965449 -0.265872950991189 ENSG00000158315 RHBDL2
ENST00000538156 0.234193877227336 0.08209659965449 -0.265872950991189 ENSG00000158315 RHBDL2
ENST00000372985 0.226865798334168 0.078162400861926 -0.269412226264429 ENSG00000158315 RHBDL2
ENST00000432648 0.0832993778175312 0.0162293746471479 0.139223033525927 ENSG00000174574 AKIRIN1
ENST00000446189 0.0668001812666156 0.0115607004512116 0.155263759333443 ENSG00000174574 AKIRIN1
ENST00000372984 0.0563870673625817 0.00889530580403982 0.158081792304229 ENSG00000174574 AKIRIN1
ENST00000531822 0.238886609813818 0.0846879055597163 0.122467013285477 ENSG00000174574 AKIRIN1
ENST00000372967 0.270468908448868 0.102977095928951 -0.136380153926581 ENSG00000168653 NDUFS5
ENST00000372969 0.270468908448868 0.102977095928951 -0.136380153926581 ENSG00000168653 NDUFS5
ENST00000545844 0.103438825969023 0.0227076060262023 0.127034260329801 ENSG00000127603 MACF1
ENST00000567887 0.103581030840086 0.0227750552179014 0.126970368709987 ENSG00000127603 MACF1
ENST00000372915 0.103194665346795 0.0226377628865348 0.127082918880619 ENSG00000127603 MACF1
ENST00000539005 0.103438825969023 0.0227076060262023 0.127034260329801 ENSG00000127603 MACF1
ENST00000317713 0.103438825969023 0.0227076060262023 0.127034260329801 ENSG00000127603 MACF1
ENST00000361689 0.103194665346795 0.0226377628865348 0.127082918880619 ENSG00000127603 MACF1
ENST00000524432 0.173334093381294 0.0515417123111146 -0.162451318159354 ENSG00000127603 MACF1
ENST00000467673 0.0168247536551333 0.00140849814325059 -0.409213997610166 ENSG00000127603 MACF1
ENST00000564288 0.0258567343588918 0.00272213042671242 0.177407701119912 ENSG00000127603 MACF1
ENST00000494012 0.0338367445535507 0.00410437177772613 -0.417098883745536 ENSG00000127603 MACF1
ENST00000536367 0.0353721754076546 0.00439254412349237 -0.33286468583627 ENSG00000127603 MACF1
ENST00000480624 0.100570170678805 0.0217680795077508 -0.31087918955598 ENSG00000127603 MACF1
ENST00000469366 0.236267042160955 0.0832746815146938 -0.248918463627695 ENSG00000127603 MACF1
ENST00000496804 0.102570879709489 0.0224426214963151 0.160246156471081 ENSG00000127603 MACF1
ENST00000530262 0.0973964406513833 0.0206983745204678 0.150130914142358 ENSG00000127603 MACF1
ENST00000485063 0.867061733967168 0.74146852865989 0.0407046052701475 ENSG00000127603 MACF1
ENST00000472385 0.386283452898945 0.181909241490134 0.134330494676356 ENSG00000127603 MACF1
ENST00000484393 0.468699709390218 0.25053484615059 0.124651307271478 ENSG00000127603 MACF1
ENST00000476350 0.114549847590052 0.0268386521488372 0.149929878164108 ENSG00000127603 MACF1
ENST00000372925 0.0197320517982033 0.00177848155204479 0.19308244583673 ENSG00000127603 MACF1
ENST00000528611 0.447321056247717 0.231243334888199 -0.201206466107308 ENSG00000127603 MACF1
ENST00000289893 0.0199764762680876 0.00181634738160302 0.19414030267252 ENSG00000127603 MACF1
ENST00000530275 0.0464048402379201 0.00663923388686644 0.216660450484234 ENSG00000255103 KIAA0754
ENST00000482035 0.0533077011432103 0.00814427744019087 0.208524832861758 ENSG00000127603 MACF1
ENST00000473843 0.441128977228145 0.225839674450805 0.126594594732353 ENSG00000127603 MACF1
ENST00000469490 0.0379028455620671 0.00488252687418001 0.2222032710656 ENSG00000127603 MACF1
ENST00000487656 0.360332461816012 0.162708122345271 0.161496361429215 ENSG00000127603 MACF1
ENST00000360115 0.396197774024308 0.189804352740588 0.10139462397472 ENSG00000127603 MACF1
ENST00000497964 0.456427741872643 0.239472222011908 0.105131506425017 ENSG00000127603 MACF1
ENST00000446276 0.314241452674573 0.130516479701207 0.117849975538486 ENSG00000127603 MACF1
ENST00000442046 0.386281162115367 0.181897910566885 0.104364799404651 ENSG00000127603 MACF1
ENST00000422234 0.39627648431533 0.18986021287795 0.123878635203493 ENSG00000127603 MACF1
ENST00000462496 0.401988898228162 0.194450770796109 0.122847899693979 ENSG00000127603 MACF1
ENST00000462103 0.641345688808135 0.425120410627829 0.0948037437805433 ENSG00000127603 MACF1
ENST00000496360 0.407593789111331 0.19870214509325 0.119955113204552 ENSG00000127603 MACF1
ENST00000497807 0.300878939939404 0.121525044623507 0.136206147067058 ENSG00000127603 MACF1
ENST00000331593 0.838455908311737 0.694714784932221 -0.0670303659799134 ENSG00000183682 BMP8A
ENST00000458207 0.581484058975618 0.35828730546542 0.125698049217931 ENSG00000182109 RP11-69E11.4
ENST00000450157 0.72717065742409 0.533237285817078 0.0820219857965741 ENSG00000182109 RP11-69E11.4
ENST00000431553 0.781253959811009 0.608003737852888 0.0673026149395579 ENSG00000182109 RP11-69E11.4
ENST00000417869 0.92289987435391 0.842207327220795 0.0252218290219299 ENSG00000182109 RP11-69E11.4
ENST00000440190 0.936984095594487 0.870164933340339 -0.020305572444849 ENSG00000182109 RP11-69E11.4
ENST00000427240 0.697344574745192 0.49394961216331 -0.0721132295580573 ENSG00000243970 PPIEL
ENST00000482028 0.395498497288647 0.189128899691572 0.12434958314871 ENSG00000090621 PABPC4
ENST00000372856 0.000721423078400433 1.6698936544322e-05 0.192471923552147 ENSG00000090621 PABPC4
ENST00000372857 0.000715576122173493 1.64885058102152e-05 0.192371673932965 ENSG00000090621 PABPC4
ENST00000372858 0.0351426487906369 0.00434938488333596 0.130011221683733 ENSG00000090621 PABPC4
ENST00000372862 0.0414911563111131 0.00561911186909368 0.123396009646897 ENSG00000090621 PABPC4
ENST00000468476 0.045150794919122 0.00636821451839027 0.166197480708062 ENSG00000090621 PABPC4
ENST00000437136 0.0372799133663926 0.00475440738520808 0.174039888285817 ENSG00000090621 PABPC4
ENST00000492468 0.0806831187966347 0.0154390936555871 0.154176478711922 ENSG00000090621 PABPC4
ENST00000530186 0.130276008587232 0.0327481451869055 0.204601544208157 ENSG00000090621 PABPC4
ENST00000421687 0.0297669672579206 0.00337110587000476 0.138635735786469 ENSG00000090621 PABPC4
ENST00000484555 0.333023062381302 0.143418917542407 0.124699895923949 ENSG00000090621 PABPC4
ENST00000525045 0.380380526428742 0.177405579087495 0.0892989821742649 ENSG00000090621 PABPC4
ENST00000527718 0.074927563464034 0.0138028424811625 0.126002063252396 ENSG00000090621 PABPC4
ENST00000477556 0.417131404099163 0.20637526518052 0.101326781703239 ENSG00000090621 PABPC4
ENST00000461578 0.892765521033649 0.786062889296383 -0.0244268678049002 ENSG00000090621 PABPC4
ENST00000483770 0.418267232788203 0.207233294558086 0.103170248154516 ENSG00000090621 PABPC4
ENST00000525669 0.146578241158148 0.0393682316744647 0.115437235638096 ENSG00000090621 PABPC4
ENST00000470443 0.129813391436394 0.0325410404347486 0.101185973889698 ENSG00000090621 PABPC4
ENST00000415255 0.0803018590906036 0.0153328765094953 0.118979839988517 ENSG00000228060 RP11-69E11.8
ENST00000513632 0.901263080725403 0.802178359616616 -0.0171096125430192 ENSG00000090621 PABPC4
ENST00000525751 0.152902802432323 0.0421756555640878 0.123611159628638 ENSG00000090621 PABPC4
ENST00000474378 0.0512599918832043 0.00767274960486911 0.151959893807371 ENSG00000090621 PABPC4
ENST00000529216 0.149375881384077 0.0405563584033301 0.123321780951481 ENSG00000090621 PABPC4
ENST00000492519 0.562775328058795 0.339386053121966 0.0615874539488822 ENSG00000090621 PABPC4
ENST00000451091 0.000553185307701509 1.17211140794959e-05 0.267958771285753 ENSG00000090621 PABPC4
ENST00000531243 2.20953752544594e-05 1.95536004175706e-07 0.393850498500759 ENSG00000090621 PABPC4
ENST00000470018 0.567504603554355 0.344069215232592 0.090461170128564 ENSG00000084072 PPIE
ENST00000485507 0.253697980663896 0.0932382068084891 0.180245352509556 ENSG00000084072 PPIE
ENST00000324379 0.971944358493117 0.938898845259579 0.00646547926455593 ENSG00000084072 PPIE
ENST00000356511 0.983888148949725 0.963965415240726 -0.003725087804063 ENSG00000084072 PPIE
ENST00000456578 0.274863625012727 0.105710872441083 0.174349880321028 ENSG00000084072 PPIE
ENST00000495526 0.981523659002636 0.958687969605024 0.00438031515503754 ENSG00000084072 PPIE
ENST00000482751 0.981523659002636 0.958687969605024 0.00438031515503754 ENSG00000084072 PPIE
ENST00000372830 0.983888148949725 0.963965415240726 -0.003725087804063 ENSG00000084072 PPIE
ENST00000497370 0.901166237833831 0.801888617579093 0.0214686597552075 ENSG00000084072 PPIE
ENST00000372835 0.955503960238685 0.906360074040375 0.0100689336314805 ENSG00000084072 PPIE
ENST00000470213 0.902616672421318 0.804691725140893 0.0209802833363826 ENSG00000084072 PPIE
ENST00000474804 0.776600486476015 0.600703694805136 0.0447665530148982 ENSG00000084072 PPIE
ENST00000475350 0.981523659002636 0.958687969605024 0.00438031515503754 ENSG00000084072 PPIE
ENST00000480169 0.515580535033653 0.293259946014621 0.100313752837106 ENSG00000084072 PPIE
ENST00000441669 0.82270303835031 0.669998526355657 -0.0329482150391531 ENSG00000043514 TRIT1
ENST00000462797 0.82270303835031 0.669998526355657 -0.0329482150391531 ENSG00000043514 TRIT1
ENST00000316891 0.82270303835031 0.669998526355657 -0.0329482150391531 ENSG00000043514 TRIT1
ENST00000372818 0.82270303835031 0.669998526355657 -0.0329482150391531 ENSG00000043514 TRIT1
ENST00000495175 0.736463390153091 0.545509383961333 -0.0473334471314416 ENSG00000043514 TRIT1
ENST00000491865 0.738088102448237 0.547719901531847 -0.0472094789121902 ENSG00000043514 TRIT1
ENST00000537223 0.527501573586159 0.304941161515108 -0.0814573293951152 ENSG00000043514 TRIT1
ENST00000537440 0.527501573586159 0.304941161515108 -0.0814573293951152 ENSG00000043514 TRIT1
ENST00000541099 0.527501573586159 0.304941161515108 -0.0814573293951152 ENSG00000043514 TRIT1
ENST00000545233 0.527501573586159 0.304941161515108 -0.0814573293951152 ENSG00000043514 TRIT1
ENST00000465417 0.738937296831614 0.548856692815846 0.0739436217537444 ENSG00000043514 TRIT1
ENST00000492612 0.537902893483865 0.315140397487985 -0.0834761978432807 ENSG00000043514 TRIT1
ENST00000467774 0.406372946026267 0.197820640193003 -0.226700193872525 ENSG00000043514 TRIT1
ENST00000489945 0.358315904496146 0.161236673635282 -0.120372332776979 ENSG00000043514 TRIT1
ENST00000486825 0.319357857736647 0.134131495689385 -0.128124446052448 ENSG00000043514 TRIT1
ENST00000469476 0.81913544795332 0.664763640521708 0.0492214116270851 ENSG00000043514 TRIT1
ENST00000544981 0.160098706354932 0.0454318842195259 -0.198731231395866 ENSG00000043514 TRIT1
ENST00000462243 0.954530081884424 0.904188855669174 -0.0180331979997212 ENSG00000043514 TRIT1
ENST00000372811 0.982382996439261 0.960665850577703 -0.00681061769874139 ENSG00000168389 MFSD2A
ENST00000420632 0.944474099922964 0.884256700923897 -0.0198714929558441 ENSG00000168389 MFSD2A
ENST00000434861 0.850272972961137 0.714190633307123 0.056334541331248 ENSG00000168389 MFSD2A
ENST00000372809 0.982382996439261 0.960665850577703 -0.00681061769874139 ENSG00000168389 MFSD2A
ENST00000483824 0.982382996439261 0.960665850577703 -0.00681061769874139 ENSG00000168389 MFSD2A
ENST00000469745 0.884706761106108 0.771455679085088 -0.0435993307666093 ENSG00000168389 MFSD2A
ENST00000480630 0.768629307410746 0.588891505745136 -0.0855646356270854 ENSG00000168389 MFSD2A
ENST00000372797 0.419884461103437 0.208549933964661 0.0458575504628746 ENSG00000131236 CAP1
ENST00000372802 0.418191643348282 0.207152147515253 0.0459209448161621 ENSG00000131236 CAP1
ENST00000449311 0.148474714017945 0.0401571809703207 0.0922876166911176 ENSG00000131236 CAP1
ENST00000421589 0.244792012338047 0.0880099584212886 0.0763420513078881 ENSG00000131236 CAP1
ENST00000414893 0.624646085697651 0.405412332437038 0.0342449211341041 ENSG00000131236 CAP1
ENST00000414281 0.245168923297269 0.0882612411726814 0.0763028222052755 ENSG00000131236 CAP1
ENST00000420216 0.171212250159376 0.0505574331107673 0.0878963342022357 ENSG00000131236 CAP1
ENST00000372792 0.374154737510538 0.172816921696201 0.0481468113819719 ENSG00000131236 CAP1
ENST00000372798 0.406940284354365 0.198187444856348 0.0465202107847474 ENSG00000131236 CAP1
ENST00000340450 0.418209638663175 0.207189816319006 0.0460703488818432 ENSG00000131236 CAP1
ENST00000372805 0.430509154473297 0.217266794831559 0.0452150543848383 ENSG00000131236 CAP1
ENST00000435719 0.49773610370327 0.276210284608127 0.0471756080169021 ENSG00000131236 CAP1
ENST00000427843 0.281269691724653 0.109487464976881 0.0708076997233329 ENSG00000131236 CAP1
ENST00000417287 0.158370261363266 0.044667185866376 0.0898202061062667 ENSG00000131236 CAP1
ENST00000424977 0.240644022852337 0.0857337076212412 0.0769327918849065 ENSG00000131236 CAP1
ENST00000446031 0.723514181228373 0.528177057086492 0.0409140050942424 ENSG00000131236 CAP1
ENST00000479759 0.806487133925939 0.645582371551107 -0.0192074620915915 ENSG00000131236 CAP1
ENST00000461993 0.929464473293045 0.855406925491917 0.00774138059736973 ENSG00000131236 CAP1
ENST00000494114 0.318868212574846 0.133757706856701 0.0813645249097065 ENSG00000131236 CAP1
ENST00000433473 0.962352981997062 0.920317625912279 -0.00528368739571903 ENSG00000131238 PPT1
ENST00000529905 0.984378468092666 0.96519519466431 -0.00234644116905063 ENSG00000131238 PPT1
ENST00000530704 0.63150828200436 0.413336818604016 -0.0504194529848618 ENSG00000131238 PPT1
ENST00000372775 0.764107036915569 0.582829490105589 0.0449560862369867 ENSG00000131238 PPT1
ENST00000449045 0.71112584913224 0.511465863665152 -0.0424357180678709 ENSG00000131238 PPT1
ENST00000439754 0.884685401878649 0.771425865491929 -0.0197396824943816 ENSG00000131238 PPT1
ENST00000530076 0.997525744583485 0.994490119039215 0.000516683098538103 ENSG00000131238 PPT1
ENST00000527311 0.645435437348447 0.430048975496208 -0.0524932074905631 ENSG00000131238 PPT1
ENST00000372779 0.585221785315772 0.362284295623927 -0.0646550146345159 ENSG00000131238 PPT1
ENST00000526547 0.070811674940824 0.0126483255855999 -0.203743090785643 ENSG00000131238 PPT1
ENST00000372771 0.622011716990818 0.402459612188952 -0.0495900630357849 ENSG00000117000 RLF
ENST00000567508 0.761084978991394 0.578572335216474 -0.0977839933337729 ENSG00000259943 RP1-39G22.7
ENST00000372759 0.00300330951041055 0.000117075002576789 0.189384033871025 ENSG00000084073 ZMPSTE24
ENST00000479131 0.012177758568229 0.00087973067719183 0.27129161145967 ENSG00000084073 ZMPSTE24
ENST00000472583 0.0229780793544828 0.00225249678250844 0.233981917034832 ENSG00000084073 ZMPSTE24
ENST00000474142 0.191900567563815 0.0603466075830734 0.167901439337805 ENSG00000084073 ZMPSTE24
ENST00000435168 0.771628494059509 0.593357911008031 0.0485380180382178 ENSG00000084070 SMAP2
ENST00000372718 0.947975515835677 0.891497380298197 0.0099125197241714 ENSG00000084070 SMAP2
ENST00000372708 0.313790544898267 0.130213952320426 -0.116913493328793 ENSG00000084070 SMAP2
ENST00000539317 0.458153487265366 0.241186130325522 -0.0932535127135416 ENSG00000084070 SMAP2
ENST00000487871 0.0825652919051607 0.0160177604907174 -0.400295412172449 ENSG00000084070 SMAP2
ENST00000469416 0.395588350163387 0.189251431601055 0.208964517397624 ENSG00000187801 ZFP69B
ENST00000361584 0.395588350163387 0.189251431601055 0.208964517397624 ENSG00000187801 ZFP69B
ENST00000484445 0.395588350163387 0.189251431601055 0.208964517397624 ENSG00000187801 ZFP69B
ENST00000411995 0.395588350163387 0.189251431601055 0.208964517397624 ENSG00000187801 ZFP69B
ENST00000372706 0.31847060690081 0.133418253694826 0.16868694318507 ENSG00000187815 ZFP69
ENST00000372705 0.429327700953574 0.216272585729803 0.14068298932428 ENSG00000187815 ZFP69
ENST00000450713 0.94020864075347 0.876645587090184 -0.017366658708181 ENSG00000238287 RP11-656D10.3
ENST00000358527 0.446321912798625 0.230293598571841 -0.143482157764297 ENSG00000164002 EXO5
ENST00000372703 0.446321912798625 0.230293598571841 -0.143482157764297 ENSG00000164002 EXO5
ENST00000420209 0.263179959751505 0.0988187758454821 -0.220962325705676 ENSG00000164002 EXO5
ENST00000296380 0.580798719158198 0.357486509402094 -0.108667513374891 ENSG00000164002 EXO5
ENST00000432259 0.282716038116165 0.110315004475374 -0.23619771395322 ENSG00000164002 EXO5
ENST00000418186 0.276460995143532 0.106682443213622 -0.216168398360898 ENSG00000164002 EXO5
ENST00000415550 0.298486574570187 0.119915779739556 -0.22445191520581 ENSG00000164002 EXO5
ENST00000443729 0.214080487565148 0.0716215899986303 -0.232869432696404 ENSG00000164002 EXO5
ENST00000419161 0.214080487565148 0.0716215899986303 -0.232869432696404 ENSG00000164002 EXO5
ENST00000471429 0.154851276415483 0.0430301985706205 -0.337553574938968 ENSG00000164002 EXO5
ENST00000453437 0.306008670402001 0.124985787438218 -0.242950024534242 ENSG00000227278 RP11-656D10.5
ENST00000372699 0.371286764828406 0.170622104660903 0.172541210403562 ENSG00000117010 ZNF684
ENST00000465152 0.821712118317065 0.668471484892818 0.0557243087536683 ENSG00000117010 ZNF684
ENST00000372696 0.811317571701035 0.652338916227494 0.0623575632759837 ENSG00000117010 ZNF684
ENST00000372697 0.811317571701035 0.652338916227494 0.0623575632759837 ENSG00000117010 ZNF684
ENST00000493756 0.335930548444047 0.145511641700209 0.1832577532095 ENSG00000117010 ZNF684
ENST00000372684 0.647101303482621 0.431979943216823 0.136423132204311 ENSG00000117016 RIMS3
ENST00000606277 0.771793279266343 0.593826683182523 0.0750133678139174 ENSG00000272145 NFYC-AS1
ENST00000467203 0.352031375299101 0.156888139393085 -0.120051038105898 ENSG00000066136 NFYC
ENST00000424419 0.296545115076952 0.118737908018243 -0.115274840111316 ENSG00000066136 NFYC
ENST00000427410 0.300382030080454 0.121140470143416 -0.100604826285813 ENSG00000066136 NFYC
ENST00000447388 0.227177089802575 0.078317207988994 -0.112919268379776 ENSG00000066136 NFYC
ENST00000425457 0.292326953070337 0.116217570437993 -0.102455217676896 ENSG00000066136 NFYC
ENST00000453631 0.371762895451327 0.170989323162035 -0.119962070201545 ENSG00000066136 NFYC
ENST00000456393 0.236786028131838 0.0835289088788279 -0.111219888629899 ENSG00000066136 NFYC
ENST00000372654 0.266416383356238 0.100695631335956 -0.108425852443049 ENSG00000066136 NFYC
ENST00000534399 0.208037257219286 0.0683900538729801 -0.172448913747679 ENSG00000066136 NFYC
ENST00000372653 0.20382310905566 0.0662678308980541 -0.120751509332395 ENSG00000066136 NFYC
ENST00000372669 0.234868033584778 0.0824794288154628 -0.132471672347255 ENSG00000066136 NFYC
ENST00000372652 0.3372337527231 0.146373626869117 -0.0971803176491017 ENSG00000066136 NFYC
ENST00000372651 0.424116979708041 0.212060344241584 -0.0857900791768699 ENSG00000066136 NFYC
ENST00000531464 0.439713832729765 0.224688366068218 -0.142669875607434 ENSG00000066136 NFYC
ENST00000440226 0.642338463695445 0.426396354488959 -0.0554663141755889 ENSG00000066136 NFYC
ENST00000525290 0.925033224623658 0.846285479079421 -0.0224346252216936 ENSG00000066136 NFYC
ENST00000530965 0.99766260170592 0.994813047787533 -0.000771461381607418 ENSG00000066136 NFYC
ENST00000416859 0.980230537108714 0.955936097859027 -0.00518717358694997 ENSG00000066136 NFYC
ENST00000308733 0.636395053199478 0.419406906469551 -0.0586116406780993 ENSG00000066136 NFYC
ENST00000414185 0.834079628457274 0.687779072396484 -0.033349647892941 ENSG00000066136 NFYC
ENST00000525349 0.907419361937873 0.814173898931166 0.0266916349956048 ENSG00000066136 NFYC
ENST00000483091 0.291796558899416 0.11586957146183 -0.274498835409962 ENSG00000066136 NFYC
ENST00000488635 0.988353232975063 0.974488295716515 0.00428097535286051 ENSG00000066136 NFYC
ENST00000496608 0.541919574140037 0.319247046050386 -0.114142117502798 ENSG00000066136 NFYC
ENST00000372621 0.12064451901627 0.0290473135593105 0.117749880356242 ENSG00000171793 CTPS1
ENST00000541520 0.267313932460508 0.101178014791816 0.0906850670789812 ENSG00000171793 CTPS1
ENST00000470271 0.842172503591687 0.700801003806373 -0.0369046264995195 ENSG00000171793 CTPS1
ENST00000475060 0.988262887475335 0.974054599722893 -0.00337922324800158 ENSG00000171793 CTPS1
ENST00000479480 0.875330620603233 0.755644821261253 0.0290707571084599 ENSG00000171793 CTPS1
ENST00000543104 0.925939305717995 0.84785371786567 0.0163111162009776 ENSG00000171793 CTPS1
ENST00000372616 0.197295183879716 0.0629712467004131 0.111067677222416 ENSG00000171793 CTPS1
ENST00000480420 0.442436934128811 0.227084772592832 0.120543914651728 ENSG00000171793 CTPS1
ENST00000463285 0.117929629565318 0.0280523088927968 0.211741294170936 ENSG00000171793 CTPS1
ENST00000486889 0.201898314865191 0.0653072883411889 0.196675420715914 ENSG00000171793 CTPS1
ENST00000497210 0.28659319342166 0.112584723257236 0.214302890750999 ENSG00000171793 CTPS1
ENST00000464283 0.208748861703553 0.0687408148762248 0.165380106322698 ENSG00000171793 CTPS1
ENST00000463423 0.0950273126144828 0.0198894090045337 0.212824451876424 ENSG00000171793 CTPS1
ENST00000498694 0.0819987879524039 0.0158464337423477 0.194458743074947 ENSG00000171793 CTPS1
ENST00000302946 0.480649577441733 0.261104227969347 -0.201603670922279 ENSG00000171790 SLFNL1
ENST00000372613 0.481689859899359 0.262118810736892 -0.201409913368643 ENSG00000171790 SLFNL1
ENST00000397197 0.481689859899359 0.262118810736892 -0.201409913368643 ENSG00000171790 SLFNL1
ENST00000439569 0.481689859899359 0.262118810736892 -0.201409913368643 ENSG00000171790 SLFNL1
ENST00000372611 0.48398778738426 0.264139546243292 -0.200883552860108 ENSG00000171790 SLFNL1
ENST00000359345 0.419893744179263 0.208601141188126 -0.212526480104839 ENSG00000171790 SLFNL1
ENST00000456518 0.0225604901437248 0.00217943519838381 -0.256960345657356 ENSG00000010803 SCMH1
ENST00000397174 0.0126677087668074 0.000931287898234005 -0.2734598278448 ENSG00000010803 SCMH1
ENST00000402904 0.0126677087668074 0.000931287898234005 -0.2734598278448 ENSG00000010803 SCMH1
ENST00000361191 0.0125506545544066 0.000918841151934692 -0.273790262372725 ENSG00000010803 SCMH1
ENST00000361705 0.0125506545544066 0.000918841151934692 -0.273790262372725 ENSG00000010803 SCMH1
ENST00000397171 0.0125506545544066 0.000918841151934692 -0.273790262372725 ENSG00000010803 SCMH1
ENST00000372597 0.0247384064374159 0.00253863145068493 -0.285706274908058 ENSG00000010803 SCMH1
ENST00000372596 0.0247384064374159 0.00253863145068493 -0.285706274908058 ENSG00000010803 SCMH1
ENST00000337495 0.0247384064374159 0.00253863145068493 -0.285706274908058 ENSG00000010803 SCMH1
ENST00000326197 0.0183986723743251 0.00160504705177969 -0.260942248582791 ENSG00000010803 SCMH1
ENST00000372595 0.0140761794356329 0.00108601245130086 -0.27248162259883 ENSG00000010803 SCMH1
ENST00000472037 0.12990183357593 0.0325839269663022 -0.21613179230907 ENSG00000010803 SCMH1
ENST00000460215 0.416058466269049 0.20558247244574 -0.119696508852659 ENSG00000010803 SCMH1
ENST00000498793 0.395436327047234 0.189092253700528 -0.119789113641948 ENSG00000010803 SCMH1
ENST00000489421 0.654822066288301 0.440974284164815 -0.0839061152750811 ENSG00000010803 SCMH1
ENST00000482530 0.667411008545838 0.456819504708144 -0.081696954689201 ENSG00000010803 SCMH1
ENST00000488592 0.0611994368693403 0.010113654479094 -0.337829923933485 ENSG00000010803 SCMH1
ENST00000372583 0.0332261611269462 0.00399219495329667 -0.367569388958717 ENSG00000127124 HIVEP3
ENST00000372584 0.032134516239693 0.0037986479867795 -0.369239760385595 ENSG00000127124 HIVEP3
ENST00000247584 0.0536219087270889 0.00821385138535626 -0.335014773598807 ENSG00000127124 HIVEP3
ENST00000460604 0.49078406009992 0.270149913955244 -0.159326714690785 ENSG00000127124 HIVEP3
ENST00000429157 0.0578069416662983 0.00925123378457369 -0.328297045226568 ENSG00000127124 HIVEP3
ENST00000491442 0.0245634183775197 0.00250499396719544 -0.420866602943695 ENSG00000127124 HIVEP3
ENST00000489103 0.0601455937071672 0.00983784728244106 -0.399979210835407 ENSG00000127124 HIVEP3
ENST00000479350 0.0208995828742689 0.00194275162831044 -0.446474621308578 ENSG00000127124 HIVEP3
ENST00000372571 0.00110728586857621 2.97169477568994e-05 0.291788090368191 ENSG00000198815 FOXJ3
ENST00000372572 0.415708355964897 0.205285936730593 0.064653883966686 ENSG00000198815 FOXJ3
ENST00000372573 0.426693753451925 0.214147242342818 0.0633841490996366 ENSG00000198815 FOXJ3
ENST00000361346 0.425009054177055 0.212712913736938 0.0636429521304061 ENSG00000198815 FOXJ3
ENST00000361776 0.425009054177055 0.212712913736938 0.0636429521304061 ENSG00000198815 FOXJ3
ENST00000545068 0.420281568071515 0.20888936631088 0.0645757827604051 ENSG00000198815 FOXJ3
ENST00000445886 0.287454021954575 0.113088793613872 -0.129836722069836 ENSG00000198815 FOXJ3
ENST00000422278 0.900802143052676 0.801288115646318 -0.0335173877417897 ENSG00000198815 FOXJ3
ENST00000454417 0.627120652700419 0.408331828866232 -0.116462184666003 ENSG00000198815 FOXJ3
ENST00000372562 0.742823410443189 0.554137873407802 0.0427842868038914 ENSG00000127125 PPCS
ENST00000455780 0.739227047918812 0.54934754967675 0.0422313565770484 ENSG00000127125 PPCS
ENST00000372560 0.844627492857144 0.704891516840666 0.0386080390571102 ENSG00000127125 PPCS
ENST00000472013 0.739227047918812 0.54934754967675 0.0422313565770484 ENSG00000127125 PPCS
ENST00000372561 0.739227047918812 0.54934754967675 0.0422313565770484 ENSG00000127125 PPCS
ENST00000372556 0.739227047918812 0.54934754967675 0.0422313565770484 ENSG00000127125 PPCS
ENST00000471420 0.769526137440351 0.590192493593914 -0.0398447243908165 ENSG00000127125 PPCS
ENST00000482168 0.598059200813448 0.375845517050629 -0.0816730370258716 ENSG00000127125 PPCS
ENST00000469615 0.627952087732994 0.409328883947294 0.0778701560600078 ENSG00000127125 PPCS
ENST00000475614 0.863311316328115 0.735257787132692 -0.0572439385280468 ENSG00000186409 CCDC30
ENST00000428554 0.0524881341810417 0.00796215000339759 -0.344661801359997 ENSG00000186409 CCDC30
ENST00000477155 0.0528597763045399 0.00804903401504922 -0.344506781668426 ENSG00000186409 CCDC30
ENST00000468651 0.896380417811517 0.792761792573785 0.0485145848381189 ENSG00000186409 CCDC30
ENST00000492422 0.978108019098576 0.951319209550967 0.0116495647193814 ENSG00000186409 CCDC30
ENST00000495044 0.0531477744392587 0.00811333740007992 -0.464612260058228 ENSG00000186409 CCDC30
ENST00000507855 0.0164604592803131 0.00136284052700804 -0.457652092402559 ENSG00000186409 CCDC30
ENST00000509712 0.0661524712034489 0.0113800367507226 -0.42468269215597 ENSG00000186409 CCDC30
ENST00000471390 0.0596495726304038 0.00972284909566498 -0.38741888663521 ENSG00000186409 CCDC30
ENST00000342022 0.0606237759868919 0.00996550864414844 -0.38405745384335 ENSG00000186409 CCDC30
ENST00000340612 0.0803256709134389 0.0153399875921373 -0.363790515680601 ENSG00000186409 CCDC30
ENST00000514642 0.257033483318121 0.0952072431147651 -0.283950931758993 ENSG00000186409 CCDC30
ENST00000390640 0.0616528317234025 0.0102194940539892 -0.38027412721851 ENSG00000186409 CCDC30
ENST00000304979 0.818246991803902 0.663212602652443 0.0307943427798113 ENSG00000171960 PPIH
ENST00000372550 0.20177512514526 0.0652304193213687 -0.167482031476022 ENSG00000171960 PPIH
ENST00000440068 0.19459138240993 0.0616947677028064 -0.1721502200093 ENSG00000171960 PPIH
ENST00000372549 0.496700182286182 0.275286265166507 -0.117631804965186 ENSG00000171960 PPIH
ENST00000455203 0.047082245968913 0.00677784302963543 -0.252213475321257 ENSG00000171960 PPIH
ENST00000436387 0.0608661043400784 0.0100266334970784 -0.295611707978265 ENSG00000171960 PPIH
ENST00000461351 0.371226593798412 0.170587960976894 0.113143082404591 ENSG00000171960 PPIH
ENST00000321358 0.0219876892276208 0.00209638210527523 -0.113820654953973 ENSG00000065978 YBX1
ENST00000332220 0.00378194548376954 0.000165319376630397 -0.146621504593342 ENSG00000065978 YBX1
ENST00000436427 0.00111128417088872 2.98920913790712e-05 -0.167245729294268 ENSG00000065978 YBX1
ENST00000467957 2.38732819997356e-05 2.15445122851883e-07 -0.228518481679203 ENSG00000065978 YBX1
ENST00000397054 0.0289686775371664 0.00322935334042059 0.193424119557415 ENSG00000117385 LEPRE1
ENST00000460031 0.0291215963339466 0.00326193456728191 0.193406067740522 ENSG00000117385 LEPRE1
ENST00000236040 0.0290811373877548 0.00325413595444213 0.193417389966059 ENSG00000117385 LEPRE1
ENST00000495874 0.0290811373877548 0.00325413595444213 0.193417389966059 ENSG00000117385 LEPRE1
ENST00000296388 0.0290811373877548 0.00325413595444213 0.193417389966059 ENSG00000117385 LEPRE1
ENST00000462474 0.904391779590112 0.808270248488383 -0.034110051466267 ENSG00000117385 LEPRE1
ENST00000472802 0.968072900106835 0.931480299622712 -0.0125917303440054 ENSG00000117385 LEPRE1
ENST00000431412 0.87718396472723 0.759085723977456 -0.0288395400254372 ENSG00000117385 LEPRE1
ENST00000460831 0.268625114027187 0.101920392177094 -0.255237507336076 ENSG00000117385 LEPRE1
ENST00000481465 0.543966979419582 0.321147677684004 -0.107147135125484 ENSG00000117385 LEPRE1
ENST00000447502 0.95631741141741 0.908215118116085 -0.0126040404420435 ENSG00000117385 LEPRE1
ENST00000463465 0.318738353777489 0.133669146360955 0.143807526906657 ENSG00000117385 LEPRE1
ENST00000372526 1.59248661317114e-05 1.29510082659189e-07 0.448875225898397 ENSG00000117385 LEPRE1
ENST00000492956 1.55477246055549e-05 1.25899112279689e-07 0.470399886915102 ENSG00000117385 LEPRE1
ENST00000372525 0.556765372094278 0.333840129716763 0.11575844039779 ENSG00000164008 C1orf50
ENST00000464081 0.669282006082807 0.458995595531845 0.0712095326381244 ENSG00000164008 C1orf50
ENST00000603943 0.686103274651894 0.479633317145921 0.0679933767233343 ENSG00000164008 C1orf50
ENST00000536543 0.679301903684547 0.47104720437649 0.0693887768836069 ENSG00000164008 C1orf50
ENST00000468913 0.769523693368197 0.59015546244931 -0.0778850266833101 ENSG00000164008 C1orf50
ENST00000494155 0.996494147133187 0.991988987987825 0.00179768931365909 ENSG00000164008 C1orf50
ENST00000372522 0.833337255609788 0.686811854896693 -0.0546347172297107 ENSG00000177868 CCDC23
ENST00000372521 0.748834163845929 0.561676372434268 0.0763277001199264 ENSG00000177868 CCDC23
ENST00000537227 0.679284577199126 0.471023309422454 0.0943496586533857 ENSG00000177868 CCDC23
ENST00000497437 0.346661791968397 0.152972816468827 0.191813057357794 ENSG00000177868 CCDC23
ENST00000487556 0.864632088921457 0.737766959980762 0.0330943300006958 ENSG00000164010 ERMAP
ENST00000372517 0.864632088921457 0.737766959980762 0.0330943300006958 ENSG00000164010 ERMAP
ENST00000372514 0.920603879138808 0.837900890261422 -0.0242387412859779 ENSG00000164010 ERMAP
ENST00000328249 0.726860719530102 0.532730335236557 -0.0768594688202557 ENSG00000164010 ERMAP
ENST00000414798 0.64288742192698 0.427121891067823 -0.102091872062582 ENSG00000228192 RP11-342M1.3
ENST00000416809 0.410347107902532 0.200933904543834 -0.166321851454827 ENSG00000228192 RP11-342M1.3
ENST00000425076 0.722598352060591 0.526886108890551 -0.0893779075064583 ENSG00000228192 RP11-342M1.3
ENST00000444563 0.722598352060591 0.526886108890551 -0.0893779075064583 ENSG00000228192 RP11-342M1.3
ENST00000372508 0.75849628984735 0.575138575392012 -0.0643955956071573 ENSG00000164011 ZNF691
ENST00000372507 0.75849628984735 0.575138575392012 -0.0643955956071573 ENSG00000164011 ZNF691
ENST00000372506 0.75849628984735 0.575138575392012 -0.0643955956071573 ENSG00000164011 ZNF691
ENST00000397044 0.927288883110858 0.850794166841278 -0.0239013167197662 ENSG00000164011 ZNF691
ENST00000372504 0.75849628984735 0.575138575392012 -0.0643955956071573 ENSG00000164011 ZNF691
ENST00000397034 0.538122302082368 0.315339527848748 0.141133752348217 ENSG00000164011 ZNF691
ENST00000372503 0.963857285510909 0.923047273368633 0.0129030214506793 ENSG00000164011 ZNF691
ENST00000372502 0.329160738802575 0.140791008930831 -0.195642162569942 ENSG00000164011 ZNF691
ENST00000426263 0.813478210537511 0.65537796805405 -0.0332898663322906 ENSG00000117394 SLC2A1
ENST00000475162 0.911589430152051 0.821438891342296 -0.0208753436807639 ENSG00000117394 SLC2A1
ENST00000439722 0.351220283951489 0.156317673665297 -0.176476320903018 ENSG00000117394 SLC2A1
ENST00000415851 0.278456576060538 0.107876203337274 -0.161347322747791 ENSG00000117394 SLC2A1
ENST00000372500 0.270862176253397 0.103246442868864 -0.172867432421281 ENSG00000117394 SLC2A1
ENST00000460369 0.894875386843942 0.790237669384226 0.045338199672299 ENSG00000117394 SLC2A1
ENST00000431759 0.0313424478293887 0.00365315155785779 -0.520428089263946 ENSG00000227533 SLC2A1-AS1
ENST00000416689 0.0539796807262691 0.00829933755873607 -0.506373708929959 ENSG00000227533 SLC2A1-AS1
ENST00000431635 0.970454640718706 0.936297149320055 -0.0049943018274121 ENSG00000117395 EBNA1BP2
ENST00000236051 0.981222885008968 0.957978315068963 -0.00329136506020794 ENSG00000117395 EBNA1BP2
ENST00000463906 0.770781628684147 0.591962717320495 -0.0425850136045256 ENSG00000117395 EBNA1BP2
ENST00000491223 0.959264665059635 0.914335964556295 0.00766836756694419 ENSG00000117395 EBNA1BP2
ENST00000472982 0.986240900596437 0.969384475488351 0.00280970817827176 ENSG00000117395 EBNA1BP2
ENST00000483082 0.95005111311349 0.895110900520954 0.00982463722914362 ENSG00000117395 EBNA1BP2
ENST00000461557 0.900687930892521 0.801116448907971 0.0187177176027926 ENSG00000117395 EBNA1BP2
ENST00000372492 0.338836514007758 0.147398550354859 0.19183681880649 ENSG00000243710 WDR65
ENST00000310955 0.41757484231726 0.206693247995507 -0.0954756075163843 ENSG00000117399 CDC20
ENST00000372462 0.417729259506445 0.206798690949931 -0.0954687538943133 ENSG00000117399 CDC20
ENST00000478882 0.488443167392157 0.268053236465652 -0.113987167106703 ENSG00000117399 CDC20
ENST00000482046 0.521406361259534 0.298877941327991 -0.123126828975303 ENSG00000117399 CDC20
ENST00000372458 0.825784652825031 0.674745242230931 -0.0235152284462057 ENSG00000066322 ELOVL1
ENST00000413844 0.825784652825031 0.674745242230931 -0.0235152284462057 ENSG00000066322 ELOVL1
ENST00000468865 0.837197997733826 0.692483142911176 -0.0302706019420677 ENSG00000066322 ELOVL1
ENST00000464204 0.878625670159155 0.761347525527881 -0.0170278424000887 ENSG00000066322 ELOVL1
ENST00000470968 0.886630302137947 0.775029090394048 -0.0159724117321604 ENSG00000066322 ELOVL1
ENST00000487209 0.914087681323253 0.825546957037521 -0.0124866648542094 ENSG00000066322 ELOVL1
ENST00000470769 0.403992145303733 0.19602418870942 -0.075902369585002 ENSG00000066322 ELOVL1
ENST00000497569 0.419667623227823 0.208400728610366 -0.076476922531738 ENSG00000066322 ELOVL1
ENST00000482302 0.540866140143784 0.318125114356268 -0.0615428879820821 ENSG00000066322 ELOVL1
ENST00000497050 0.538662079485642 0.315957305264999 -0.0619441073864115 ENSG00000066322 ELOVL1
ENST00000478481 0.986832798057053 0.97063512273063 -0.00337306892299672 ENSG00000066322 ELOVL1
ENST00000479439 0.0227709169935445 0.00221466607321238 -0.190506335828759 ENSG00000066322 ELOVL1
ENST00000465321 0.333959894177031 0.14414206465777 -0.0859747281764192 ENSG00000066322 ELOVL1
ENST00000479686 0.0153058377119165 0.00122374425429629 -0.19635150576924 ENSG00000066322 ELOVL1
ENST00000496932 0.323252646569669 0.136664452324099 -0.0914554251184843 ENSG00000066322 ELOVL1
ENST00000290663 0.816205066949519 0.659969912888764 -0.0340395913694988 ENSG00000159479 MED8
ENST00000372457 0.818462650822252 0.663623588359844 -0.0337920544489096 ENSG00000159479 MED8
ENST00000372455 0.987309927512117 0.972018437731296 0.0028802577924806 ENSG00000159479 MED8
ENST00000436713 0.821695877444665 0.668436716323443 0.0399617084517975 ENSG00000229431 RP1-92O14.6
ENST00000460803 0.612620705922156 0.391844393901957 -0.107938572804183 ENSG00000159479 MED8
ENST00000473560 0.1120840746687 0.0259051963906713 -0.200660480062528 ENSG00000159479 MED8
ENST00000310739 0.954856401603469 0.904840312708319 0.0120005325320726 ENSG00000198198 SZT2
ENST00000372450 0.954856401603469 0.904840312708319 0.0120005325320726 ENSG00000198198 SZT2
ENST00000357658 0.945439642854342 0.885962638869434 0.0134375060082116 ENSG00000198198 SZT2
ENST00000406439 0.990800006414945 0.979514806607684 0.00227371377664578 ENSG00000198198 SZT2
ENST00000562955 0.941033465889954 0.878116793994058 0.00880693514720058 ENSG00000198198 SZT2
ENST00000470139 0.208079746384441 0.0684076609271398 0.183348131096822 ENSG00000198198 SZT2
ENST00000372442 0.955387013387557 0.906061623793397 -0.0074994476384338 ENSG00000198198 SZT2
ENST00000478140 0.155898889253614 0.0434916388874014 0.353501233785656 ENSG00000198198 SZT2
ENST00000471177 0.837369429054122 0.692745515301557 0.0668642863012453 ENSG00000198198 SZT2
ENST00000460536 0.214844603419919 0.0719993855700369 -0.147542825972538 ENSG00000198198 SZT2
ENST00000396885 0.490394192526088 0.269698580404514 0.178735823510633 ENSG00000229372 SZT2-AS1
ENST00000583037 0.155027044156628 0.0431162386320843 -0.173028420217376 ENSG00000178922 HYI
ENST00000483618 0.825658761651952 0.67442918424249 0.0771179544772549 ENSG00000178922 HYI
ENST00000372425 0.155027044156628 0.0431162386320843 -0.173028420217376 ENSG00000178922 HYI
ENST00000372433 0.101830744135083 0.0222005358928927 -0.200891631814136 ENSG00000178922 HYI
ENST00000372434 0.106056895000443 0.0236340030089085 -0.195232193557373 ENSG00000178922 HYI
ENST00000470662 0.107479986307739 0.0241896935647963 -0.214172938631973 ENSG00000178922 HYI
ENST00000487366 0.107725368259679 0.024266586387734 -0.214390414245731 ENSG00000178922 HYI
ENST00000372430 0.0868126333860206 0.0173005380871038 -0.215511979840865 ENSG00000178922 HYI
ENST00000372432 0.148991760164133 0.0403856201286139 -0.175790857437341 ENSG00000178922 HYI
ENST00000372427 0.13411956888565 0.0342641869428213 -0.18144449451203 ENSG00000178922 HYI
ENST00000372426 0.100045213656664 0.0215820504192755 -0.216724050993214 ENSG00000178922 HYI
ENST00000486909 0.154213973076505 0.0427491840892415 -0.174910551439903 ENSG00000178922 HYI
ENST00000496142 0.294880762732606 0.117772935998453 -0.242492658379503 ENSG00000178922 HYI
ENST00000469587 0.5678692050702 0.34448066770775 -0.123976607365168 ENSG00000178922 HYI
ENST00000359947 0.93522211190457 0.866968015468006 -0.0235124322904377 ENSG00000142949 PTPRF
ENST00000438120 0.989765895528044 0.977645636916832 0.00406462714269507 ENSG00000142949 PTPRF
ENST00000436724 0.867019574209653 0.741335664615202 -0.0667981415739173 ENSG00000142949 PTPRF
ENST00000372405 0.758885710977275 0.575599764132088 -0.113703483357202 ENSG00000142949 PTPRF
ENST00000372413 0.8864394497215 0.774390008759043 -0.0403961680772631 ENSG00000142949 PTPRF
ENST00000372414 0.8864394497215 0.774390008759043 -0.0403961680772631 ENSG00000142949 PTPRF
ENST00000412568 0.775868368754604 0.599655231827539 0.085668975604559 ENSG00000142949 PTPRF
ENST00000429895 0.928297774435162 0.853068100669909 0.0293940173109742 ENSG00000142949 PTPRF
ENST00000414879 0.931597575815156 0.859557723050227 0.0296110441440585 ENSG00000142949 PTPRF
ENST00000422171 0.931597575815156 0.859557723050227 0.0296110441440585 ENSG00000142949 PTPRF
ENST00000496447 0.907588590834131 0.814476533226978 -0.040469870185578 ENSG00000142949 PTPRF
ENST00000372407 0.900521699494794 0.800763849910604 -0.0438093663192846 ENSG00000142949 PTPRF
ENST00000477970 0.701680228820031 0.499818690909827 0.135827286177773 ENSG00000142949 PTPRF
ENST00000372396 0.959140702952196 0.914108983655114 -0.00529679857895329 ENSG00000066135 KDM4A
ENST00000463151 0.808112955935516 0.647776504908268 0.0380864293774185 ENSG00000066135 KDM4A
ENST00000485249 0.735280727225853 0.544109667089619 0.0585632468079066 ENSG00000066135 KDM4A
ENST00000472265 0.895947511339578 0.792050349450075 0.041388764700555 ENSG00000066135 KDM4A
ENST00000481296 0.639172477884607 0.422785583487119 -0.119809095612345 ENSG00000066135 KDM4A
ENST00000398804 0.956872200405487 0.909503449353977 -0.00908925536115723 ENSG00000236200 KDM4A-AS1
ENST00000439057 0.967422798738779 0.930283110151719 -0.00733101772470973 ENSG00000236200 KDM4A-AS1
ENST00000434346 0.506273595835434 0.284636026254976 0.118922888985135 ENSG00000236200 KDM4A-AS1
ENST00000453015 0.71170932556924 0.512266125932093 0.0710449389024007 ENSG00000236200 KDM4A-AS1
ENST00000418149 0.989937426537414 0.978017144640321 0.00249964698589075 ENSG00000236200 KDM4A-AS1
ENST00000532911 0.0732574552605939 0.0133305442395846 -0.295046803284684 ENSG00000126091 ST3GAL3
ENST00000489897 0.121288615277549 0.0292776960878095 -0.207202181353176 ENSG00000126091 ST3GAL3
ENST00000372374 0.13472540138727 0.0345666315504409 -0.188646861214901 ENSG00000126091 ST3GAL3
ENST00000372375 0.13472540138727 0.0345666315504409 -0.188646861214901 ENSG00000126091 ST3GAL3
ENST00000545417 0.13472540138727 0.0345666315504409 -0.188646861214901 ENSG00000126091 ST3GAL3
ENST00000372377 0.13472540138727 0.0345666315504409 -0.188646861214901 ENSG00000126091 ST3GAL3
ENST00000361392 0.13472540138727 0.0345666315504409 -0.188646861214901 ENSG00000126091 ST3GAL3
ENST00000361400 0.13472540138727 0.0345666315504409 -0.188646861214901 ENSG00000126091 ST3GAL3
ENST00000353126 0.13472540138727 0.0345666315504409 -0.188646861214901 ENSG00000126091 ST3GAL3
ENST00000530154 0.119685743274918 0.0287170427526318 -0.215175014613036 ENSG00000126091 ST3GAL3
ENST00000262915 0.13472540138727 0.0345666315504409 -0.188646861214901 ENSG00000126091 ST3GAL3
ENST00000330208 0.13472540138727 0.0345666315504409 -0.188646861214901 ENSG00000126091 ST3GAL3
ENST00000335430 0.13472540138727 0.0345666315504409 -0.188646861214901 ENSG00000126091 ST3GAL3
ENST00000351035 0.13472540138727 0.0345666315504409 -0.188646861214901 ENSG00000126091 ST3GAL3
ENST00000479383 0.0795161124985883 0.0150823764897604 -0.292083953797824 ENSG00000126091 ST3GAL3
ENST00000347631 0.121359512038516 0.0292990547711894 -0.20715824710627 ENSG00000126091 ST3GAL3
ENST00000484868 0.0897325493320175 0.0181874078826243 -0.276008894422504 ENSG00000126091 ST3GAL3
ENST00000461066 0.0815233395318968 0.0156908727174243 -0.289742080750472 ENSG00000126091 ST3GAL3
ENST00000437753 0.932350263564084 0.861124589981855 0.0271487124188701 ENSG00000229444 RP11-184I16.4
ENST00000533997 0.096151894240072 0.0203087017737868 -0.22289245536838 ENSG00000126091 ST3GAL3
ENST00000469715 0.096151894240072 0.0203087017737868 -0.22289245536838 ENSG00000126091 ST3GAL3
ENST00000490541 0.096151894240072 0.0203087017737868 -0.22289245536838 ENSG00000126091 ST3GAL3
ENST00000528371 0.096151894240072 0.0203087017737868 -0.22289245536838 ENSG00000126091 ST3GAL3
ENST00000530581 0.096151894240072 0.0203087017737868 -0.22289245536838 ENSG00000126091 ST3GAL3
ENST00000531816 0.096151894240072 0.0203087017737868 -0.22289245536838 ENSG00000126091 ST3GAL3
ENST00000531993 0.096151894240072 0.0203087017737868 -0.22289245536838 ENSG00000126091 ST3GAL3
ENST00000533212 0.096151894240072 0.0203087017737868 -0.22289245536838 ENSG00000126091 ST3GAL3
ENST00000533933 0.096151894240072 0.0203087017737868 -0.22289245536838 ENSG00000126091 ST3GAL3
ENST00000372369 0.096151894240072 0.0203087017737868 -0.22289245536838 ENSG00000126091 ST3GAL3
ENST00000372372 0.096151894240072 0.0203087017737868 -0.22289245536838 ENSG00000126091 ST3GAL3
ENST00000372368 0.096151894240072 0.0203087017737868 -0.22289245536838 ENSG00000126091 ST3GAL3
ENST00000372367 0.096151894240072 0.0203087017737868 -0.22289245536838 ENSG00000126091 ST3GAL3
ENST00000372366 0.096151894240072 0.0203087017737868 -0.22289245536838 ENSG00000126091 ST3GAL3
ENST00000372365 0.096151894240072 0.0203087017737868 -0.22289245536838 ENSG00000126091 ST3GAL3
ENST00000361746 0.096151894240072 0.0203087017737868 -0.22289245536838 ENSG00000126091 ST3GAL3
ENST00000332628 0.096151894240072 0.0203087017737868 -0.22289245536838 ENSG00000126091 ST3GAL3
ENST00000531451 0.0958881126781481 0.0202006079535592 -0.223072814205211 ENSG00000126091 ST3GAL3
ENST00000372362 0.0958881126781481 0.0202006079535592 -0.223072814205211 ENSG00000126091 ST3GAL3
ENST00000361812 0.0958881126781481 0.0202006079535592 -0.223072814205211 ENSG00000126091 ST3GAL3
ENST00000461375 0.217956179984793 0.0735643800347433 -0.157678653983331 ENSG00000126091 ST3GAL3
ENST00000490502 0.503237902018694 0.281735959316588 0.0919619222167928 ENSG00000126091 ST3GAL3
ENST00000495482 0.949450907368728 0.894111753112831 0.0167223115101847 ENSG00000126091 ST3GAL3
ENST00000372343 0.781827799563648 0.609173532494595 -0.0357233641916188 ENSG00000117408 IPO13
ENST00000489061 0.982631421585578 0.961286590918501 -0.00606368173565222 ENSG00000117408 IPO13
ENST00000489773 0.603904804944129 0.382380158552925 0.0755882752737554 ENSG00000117408 IPO13
ENST00000492152 0.47432744968328 0.25543293259058 0.13044217757572 ENSG00000117408 IPO13
ENST00000480902 0.95760638496759 0.911235634960292 0.0174484573024374 ENSG00000117408 IPO13
ENST00000372339 0.752973496829506 0.567527043443695 -0.0691582329247085 ENSG00000117408 IPO13
ENST00000486876 0.985561515216624 0.967773058503694 0.00579772729952345 ENSG00000117408 IPO13
ENST00000471934 0.889637290277528 0.780622563624741 0.0335926383452133 ENSG00000132768 DPH2
ENST00000476260 0.88899985451033 0.779529847320955 0.0317139574612806 ENSG00000132768 DPH2
ENST00000255108 0.702189047488302 0.500408327016848 0.0641160126643558 ENSG00000132768 DPH2
ENST00000412950 0.798112323274143 0.633120365182894 0.0497749426471141 ENSG00000132768 DPH2
ENST00000524776 0.798112323274143 0.633120365182894 0.0497749426471141 ENSG00000132768 DPH2
ENST00000495421 0.702189047488302 0.500408327016848 0.0641160126643558 ENSG00000132768 DPH2
ENST00000530988 0.907419361937873 0.814167373241932 -0.0291270368382804 ENSG00000132768 DPH2
ENST00000527567 0.923966694671608 0.844264329753288 0.0236471128793474 ENSG00000132768 DPH2
ENST00000492306 0.835586285695965 0.689929541180523 0.0452348222022019 ENSG00000132768 DPH2
ENST00000490861 0.774666376171525 0.597972833169038 0.0589523877484254 ENSG00000132768 DPH2
ENST00000396758 0.685470647770109 0.478825419216685 0.0673476305396692 ENSG00000132768 DPH2
ENST00000477294 0.904386364885856 0.808249592103272 0.029022824730148 ENSG00000132768 DPH2
ENST00000529729 0.461347146335185 0.24419212458928 0.130442385569087 ENSG00000132768 DPH2
ENST00000532140 0.92367547728163 0.843705528641542 0.0239014709906594 ENSG00000132768 DPH2
ENST00000534786 0.426775697243186 0.214210760092382 0.157640923768002 ENSG00000132768 DPH2
ENST00000534655 0.530739192235241 0.308103023711569 0.142384469824118 ENSG00000132768 DPH2
ENST00000459879 0.843545835674882 0.703251334018882 0.0458758409384922 ENSG00000132768 DPH2
ENST00000527319 0.924316651349844 0.84492669770061 0.0233821398061606 ENSG00000132768 DPH2
ENST00000472505 0.238115139388142 0.0842830352587453 -0.124139523644456 ENSG00000117410 ATP6V0B
ENST00000472174 0.387824160203721 0.183070342128543 -0.0969040297029406 ENSG00000117410 ATP6V0B
ENST00000532642 0.386617928875059 0.182197777141409 -0.0971167171014693 ENSG00000117410 ATP6V0B
ENST00000236067 0.382983187812867 0.179296689364103 -0.097701208285945 ENSG00000117410 ATP6V0B
ENST00000471859 0.307699649107309 0.12598379125204 -0.110092349820014 ENSG00000117410 ATP6V0B
ENST00000472277 0.250825348391708 0.0915893853058599 -0.12557289567162 ENSG00000117410 ATP6V0B
ENST00000461670 0.209035489264938 0.0689321805172502 -0.129522025402121 ENSG00000117410 ATP6V0B
ENST00000468183 0.384970917312444 0.180879702436949 -0.0974008208950879 ENSG00000117410 ATP6V0B
ENST00000473485 0.384970917312444 0.180879702436949 -0.0974008208950879 ENSG00000117410 ATP6V0B
ENST00000496131 0.205013808271626 0.0668869762826819 -0.131702144736784 ENSG00000117410 ATP6V0B
ENST00000498208 0.138063082622218 0.0358830876447746 -0.153993046098999 ENSG00000117410 ATP6V0B
ENST00000532072 0.172966558525866 0.0513798859920043 -0.152250685860092 ENSG00000117410 ATP6V0B
ENST00000498664 0.409421125609 0.200186898843965 -0.0976555970327026 ENSG00000117410 ATP6V0B
ENST00000498543 0.557989194346027 0.334983815051755 0.122314458031844 ENSG00000117411 B4GALT2
ENST00000372324 0.0127067431022941 0.000937157722222452 -0.22451664670131 ENSG00000117411 B4GALT2
ENST00000497866 0.952349462832492 0.899798291511 -0.0140665535628706 ENSG00000117411 B4GALT2
ENST00000434555 0.00383808637376435 0.000168955680167284 -0.263074491745582 ENSG00000117411 B4GALT2
ENST00000356836 0.000702673981088161 1.60744622843481e-05 -0.307964706875977 ENSG00000117411 B4GALT2
ENST00000309519 0.000503851040319373 1.048634057068e-05 -0.317644833679388 ENSG00000117411 B4GALT2
ENST00000485678 0.0423649200394842 0.00579709036577193 -0.271934929944225 ENSG00000117411 B4GALT2
ENST00000481924 0.0318470960861986 0.00374596004212647 -0.36825641066289 ENSG00000117411 B4GALT2
ENST00000486064 0.987610327387299 0.97252360401971 0.00511814122170964 ENSG00000159214 CCDC24
ENST00000372307 0.888886476697469 0.779022269083967 -0.0325994494019977 ENSG00000196517 SLC6A9
ENST00000372318 0.977905265936287 0.950903775363515 0.00916752287593463 ENSG00000159214 CCDC24
ENST00000460543 0.904019855234797 0.807496277893232 -0.0384453753174749 ENSG00000159214 CCDC24
ENST00000463846 0.977905265936287 0.950903775363515 0.00916752287593463 ENSG00000159214 CCDC24
ENST00000490563 0.977905265936287 0.950903775363515 0.00916752287593463 ENSG00000159214 CCDC24
ENST00000490064 0.977375327306671 0.949419700852037 -0.00957264164772874 ENSG00000159214 CCDC24
ENST00000486504 0.980614193917882 0.956731100688891 0.00820941507115323 ENSG00000159214 CCDC24
ENST00000485811 0.9282964593087 0.852874724999257 -0.0288381158984468 ENSG00000159214 CCDC24
ENST00000372306 0.808204421823254 0.647892228213732 -0.0492595621110623 ENSG00000196517 SLC6A9
ENST00000466180 0.935744461600766 0.868072125587481 -0.0254303674585748 ENSG00000159214 CCDC24
ENST00000479055 0.992987493650858 0.984251401760192 -0.00313534325788393 ENSG00000159214 CCDC24
ENST00000372310 0.718773096988372 0.522138952734214 -0.0863196123417875 ENSG00000196517 SLC6A9
ENST00000475075 0.562775328058795 0.339392455055498 -0.135624534632997 ENSG00000196517 SLC6A9
ENST00000357730 0.540946598169528 0.318242584678969 -0.145811821711733 ENSG00000196517 SLC6A9
ENST00000360584 0.540946598169528 0.318242584678969 -0.145811821711733 ENSG00000196517 SLC6A9
ENST00000537678 0.362029630139752 0.163914530454425 -0.19861926584175 ENSG00000196517 SLC6A9
ENST00000492434 0.709560265453903 0.509347060212321 -0.11184597475116 ENSG00000196517 SLC6A9
ENST00000528803 0.618490630632353 0.39828838730617 -0.157009068421305 ENSG00000196517 SLC6A9
ENST00000489764 0.76159649533757 0.579370925687907 -0.0986236607733845 ENSG00000196517 SLC6A9
ENST00000466926 0.785961205528366 0.61550637523614 -0.0895744179199871 ENSG00000196517 SLC6A9
ENST00000361745 0.408190605502819 0.19921494466676 0.0859040898415918 ENSG00000178028 DMAP1
ENST00000446292 0.691054384293969 0.485928679073607 0.0511277567607889 ENSG00000178028 DMAP1
ENST00000440641 0.975942563304139 0.946900472209974 0.00501596554367797 ENSG00000178028 DMAP1
ENST00000436069 0.126989193190175 0.0314628168258611 -0.236457772528745 ENSG00000178028 DMAP1
ENST00000437511 0.999716944346744 0.999428450978168 -5.27771925722083e-05 ENSG00000178028 DMAP1
ENST00000475794 0.102045081904511 0.0222776045625124 -0.236852086980114 ENSG00000178028 DMAP1
ENST00000471829 0.814389172949813 0.656959353027391 -0.0348662359142881 ENSG00000178028 DMAP1
ENST00000487922 0.802476370852322 0.639524387496628 -0.0368678481831983 ENSG00000178028 DMAP1
ENST00000315913 0.408190605502819 0.19921494466676 0.0859040898415918 ENSG00000178028 DMAP1
ENST00000372289 0.408190605502819 0.19921494466676 0.0859040898415918 ENSG00000178028 DMAP1
ENST00000463950 0.0911925157422545 0.0186651394645027 -0.262899375974045 ENSG00000178028 DMAP1
ENST00000372290 0.452893094242362 0.236191144719741 0.0991185250930892 ENSG00000178028 DMAP1
ENST00000488433 0.0138870931724962 0.00106409181675133 0.249231611074908 ENSG00000178028 DMAP1
ENST00000483741 0.0983556400460404 0.0210171695174242 0.27287412998961 ENSG00000178028 DMAP1
ENST00000494092 0.0900671584765633 0.0182968809157124 0.326788284931236 ENSG00000178028 DMAP1
ENST00000372257 0.0211893801305841 0.00198005960452469 -0.181856636243458 ENSG00000117419 ERI3
ENST00000372259 0.0663300468086393 0.0114226541192124 -0.162343613980816 ENSG00000117419 ERI3
ENST00000456170 0.0600606881712529 0.00981990019446386 -0.159853727517801 ENSG00000117419 ERI3
ENST00000537474 0.00704097689832677 0.000395805019796728 -0.216666218570162 ENSG00000117419 ERI3
ENST00000489710 0.553727159436271 0.330736755646339 -0.0722068645522008 ENSG00000117419 ERI3
ENST00000479101 0.523451601883097 0.300883395522537 -0.0785348988836511 ENSG00000117419 ERI3
ENST00000462341 0.274716750211387 0.105609275600846 -0.118105131501808 ENSG00000117419 ERI3
ENST00000452396 0.0176764759475332 0.00151236623383906 -0.231340287859074 ENSG00000117419 ERI3
ENST00000495828 0.0372165748404848 0.00474155085335441 -0.227225219056832 ENSG00000117419 ERI3
ENST00000457571 0.102503304148071 0.0224171736103542 -0.193230644238697 ENSG00000117419 ERI3
ENST00000355387 0.518311272626639 0.295861891757916 -0.0587609130656543 ENSG00000187147 RNF220
ENST00000361799 0.518311272626639 0.295861891757916 -0.0587609130656543 ENSG00000187147 RNF220
ENST00000372247 0.518611748076949 0.296196672558277 -0.0587581308645846 ENSG00000187147 RNF220
ENST00000443020 0.89745129321646 0.795373124611095 -0.0153148984625228 ENSG00000187147 RNF220
ENST00000453863 0.498455992554143 0.276856853012462 0.0731027772302607 ENSG00000187147 RNF220
ENST00000335497 0.973749171066186 0.942840584071885 0.00463696164108925 ENSG00000187147 RNF220
ENST00000440132 0.996574890528025 0.992203704780545 0.000627450534423262 ENSG00000187147 RNF220
ENST00000474064 0.53274330225394 0.310077053515106 -0.0575797940912136 ENSG00000187147 RNF220
ENST00000471494 0.912684407117202 0.823441503049891 0.0146477829456935 ENSG00000187147 RNF220
ENST00000488865 0.63247875862624 0.414574879195025 0.0554742080725541 ENSG00000187147 RNF220
ENST00000497469 0.551013366561357 0.327957490668102 -0.0660907322715979 ENSG00000187147 RNF220
ENST00000475378 0.47344542885147 0.254644518020119 -0.0717931327602729 ENSG00000187147 RNF220
ENST00000484745 0.126756981486349 0.0313635887160028 -0.125335082505678 ENSG00000187147 RNF220
ENST00000372242 0.193191615747958 0.0610006583079951 -0.0950937203479717 ENSG00000126106 TMEM53
ENST00000372243 0.193191615747958 0.0610006583079951 -0.0950937203479717 ENSG00000126106 TMEM53
ENST00000372244 0.193191615747958 0.0610006583079951 -0.0950937203479717 ENSG00000126106 TMEM53
ENST00000495630 0.109981848246327 0.0251304387646357 -0.117187405725718 ENSG00000126106 TMEM53
ENST00000474394 0.155170201928373 0.0431792121799933 -0.145105398766798 ENSG00000187147 RNF220
ENST00000480686 0.0245676830585115 0.00250668625133648 -0.206630357999555 ENSG00000187147 RNF220
ENST00000474956 0.0355091392718114 0.00442144754572448 -0.241946813725516 ENSG00000187147 RNF220
ENST00000476724 0.537727543326868 0.314967131363913 -0.112367504125245 ENSG00000126106 TMEM53
ENST00000468117 0.537727543326868 0.314967131363913 -0.112367504125245 ENSG00000126106 TMEM53
ENST00000372237 0.537727543326868 0.314967131363913 -0.112367504125245 ENSG00000126106 TMEM53
ENST00000372235 0.410136063802773 0.200737313550271 -0.144847687256136 ENSG00000126106 TMEM53
ENST00000420706 0.290459843336921 0.115051622259707 -0.191130804594384 ENSG00000126106 TMEM53
ENST00000424484 0.485807651350825 0.265621296845003 -0.162906533222933 ENSG00000198520 C1orf228
ENST00000455805 0.592363113413696 0.370081204926507 -0.136377348416576 ENSG00000198520 C1orf228
ENST00000458657 0.499426751735954 0.277794293159537 -0.158994493652529 ENSG00000198520 C1orf228
ENST00000418644 0.625720339042383 0.406535549901649 -0.127671816065058 ENSG00000198520 C1orf228
ENST00000441519 0.592363113413696 0.370081204926507 -0.136377348416576 ENSG00000198520 C1orf228
ENST00000357508 0.499426751735954 0.277794293159537 -0.158994493652529 ENSG00000198520 C1orf228
ENST00000535358 0.499426751735954 0.277794293159537 -0.158994493652529 ENSG00000198520 C1orf228
ENST00000445071 0.603195772660722 0.381560689143095 -0.134024227340742 ENSG00000198520 C1orf228
ENST00000453711 0.653257657400071 0.439026181902792 -0.11884781223426 ENSG00000198520 C1orf228
ENST00000421398 0.501421425305498 0.279954997520704 -0.158045641728985 ENSG00000198520 C1orf228
ENST00000444751 0.501421425305498 0.279954997520704 -0.158045641728985 ENSG00000198520 C1orf228
ENST00000452259 0.749529421241636 0.562663225626236 0.0413622442584499 ENSG00000142945 KIF2C
ENST00000372224 0.485905014151871 0.265712772987391 0.0622055880754891 ENSG00000142945 KIF2C
ENST00000493027 0.756698698253132 0.572743262885749 0.0403282765642677 ENSG00000142945 KIF2C
ENST00000372218 0.481354930239578 0.261732978898435 0.0627120885850789 ENSG00000142945 KIF2C
ENST00000455186 0.652923410608121 0.43853865942528 0.058122098706922 ENSG00000142945 KIF2C
ENST00000372222 0.242786321615288 0.0868621996443996 0.0983448041148909 ENSG00000142945 KIF2C
ENST00000480574 0.418001104754531 0.206988313225786 0.149377654449027 ENSG00000142945 KIF2C
ENST00000372217 0.176100194468938 0.0528246685397927 0.108105221664868 ENSG00000142945 KIF2C
ENST00000440985 0.864944447011961 0.738388979499354 -0.0367241255120905 ENSG00000225721 RP11-269F19.2
ENST00000428791 0.914384706074717 0.825981525657713 0.0144913272161482 ENSG00000225721 RP11-269F19.2
ENST00000423289 0.576892594176732 0.353531162671603 0.10625346582306 ENSG00000142945 KIF2C
ENST00000472235 0.230693886970776 0.080280577986648 0.175871613126656 ENSG00000142945 KIF2C
ENST00000497035 0.558006520589769 0.334999096305797 -0.0567758638819857 ENSG00000142937 RPS8
ENST00000396651 0.558977803381932 0.335891791798947 -0.056607975782937 ENSG00000142937 RPS8
ENST00000372209 0.557044775266884 0.334080729501366 -0.0567346274777554 ENSG00000142937 RPS8
ENST00000470475 0.0274329585156146 0.00298330874994695 -0.181496123743498 ENSG00000142937 RPS8
ENST00000485390 0.557803034855899 0.334823277675472 -0.0566400256737644 ENSG00000142937 RPS8
ENST00000464658 0.852633075006537 0.71840981746408 0.0222013242852013 ENSG00000142937 RPS8
ENST00000484599 0.851494790734189 0.716616764942933 0.0223822172239116 ENSG00000142937 RPS8
ENST00000474582 0.675946429245267 0.466716611957044 0.048889993093246 ENSG00000142937 RPS8
ENST00000372201 0.110312165444173 0.0252641142671514 0.197951430994955 ENSG00000173846 PLK3
ENST00000465443 0.10108922276714 0.0219416343693164 0.202392523794379 ENSG00000173846 PLK3
ENST00000476731 0.615666150954367 0.395114206553666 -0.101126218607101 ENSG00000173846 PLK3
ENST00000492398 0.319712015602653 0.134331886893238 0.158450470637641 ENSG00000173846 PLK3
ENST00000461358 0.433891046402069 0.220039731135457 0.154655188284326 ENSG00000173846 PLK3
ENST00000461769 0.079298923571774 0.0150068471428163 0.359422860614338 ENSG00000173846 PLK3
ENST00000493100 0.241037360112978 0.0859433983756423 0.234198839676774 ENSG00000173846 PLK3
ENST00000372200 0.709621089064837 0.509471392010076 0.118950462150333 ENSG00000188396 TCTEX1D4
ENST00000450269 0.42170301585726 0.210178508930825 0.118758961706304 ENSG00000222009 BTBD19
ENST00000453418 0.42170301585726 0.210178508930825 0.118758961706304 ENSG00000222009 BTBD19
ENST00000409335 0.29127119613072 0.115522758956834 0.143456644024665 ENSG00000222009 BTBD19
ENST00000439563 0.809398265310004 0.649739770897765 0.0393523983239681 ENSG00000222009 BTBD19
ENST00000485668 0.566134532494735 0.342786058279911 0.0870785117970339 ENSG00000222009 BTBD19
ENST00000482715 0.783750904092779 0.612343032416288 0.0455122582441774 ENSG00000222009 BTBD19
ENST00000475105 0.409310409784201 0.200086233372801 0.130415325047209 ENSG00000222009 BTBD19
ENST00000495433 0.136573097448239 0.0353089868114168 0.238097009561038 ENSG00000222009 BTBD19
ENST00000489976 0.0303657243176323 0.00348016772369449 0.404736715392194 ENSG00000222009 BTBD19
ENST00000464114 0.0611519893903978 0.0101026049019579 0.406613193375864 ENSG00000222009 BTBD19
ENST00000439363 0.116573303007822 0.0275880229620918 -0.239781454159043 ENSG00000070785 EIF2B3
ENST00000360403 0.00955435692630911 0.000617517835182988 -0.319854356013434 ENSG00000070785 EIF2B3
ENST00000486491 0.271645915741289 0.103681774162564 -0.213317128394835 ENSG00000070785 EIF2B3
ENST00000372183 0.0145076596480922 0.00113404721782429 -0.327495937172407 ENSG00000070785 EIF2B3
ENST00000480675 0.000247358539882816 4.28449943602555e-06 -0.439017974173696 ENSG00000070785 EIF2B3
ENST00000477953 0.000246740876426547 4.27003799088922e-06 -0.436285047148208 ENSG00000070785 EIF2B3
ENST00000372182 0.000403204763417952 7.92975832212823e-06 -0.440667316388378 ENSG00000070785 EIF2B3
ENST00000487532 0.000767292060219163 1.8102872445204e-05 -0.470759722737592 ENSG00000070785 EIF2B3
ENST00000497010 0.00015440450974222 2.33453191678806e-06 -0.52667593788161 ENSG00000070785 EIF2B3
ENST00000372168 0.783381478904377 0.611807703834855 -0.0417873798254282 ENSG00000126107 HECTD3
ENST00000372172 0.57382735427184 0.350247697965285 0.0614220703233873 ENSG00000126107 HECTD3
ENST00000486132 0.165373655114748 0.0478326178704508 -0.169901245596505 ENSG00000126107 HECTD3
ENST00000486296 0.446110498767925 0.230072647752115 -0.109958198582268 ENSG00000126107 HECTD3
ENST00000466423 0.765106616741454 0.584262217446622 -0.0488928707189375 ENSG00000126107 HECTD3
ENST00000487488 0.619775105784424 0.399793016949795 -0.0835472491952917 ENSG00000126107 HECTD3
ENST00000484564 0.706169640990172 0.505171734081081 0.0885013521669823 ENSG00000126107 HECTD3
ENST00000246337 0.013813306534123 0.00105443853121081 -0.17679378431202 ENSG00000126088 UROD
ENST00000491773 0.00219837775767017 7.58024196474821e-05 -0.229205825042049 ENSG00000126088 UROD
ENST00000463092 0.00209087606857433 7.0908933279624e-05 -0.229488462673708 ENSG00000126088 UROD
ENST00000461035 0.00285869296552602 0.000108643081878152 -0.232973702413062 ENSG00000126088 UROD
ENST00000491300 0.00278032226605155 0.000104570557179727 -0.212983555188296 ENSG00000126088 UROD
ENST00000434478 0.00300999902659857 0.000117578292613492 -0.211255862866661 ENSG00000126088 UROD
ENST00000494399 0.013813306534123 0.00105443853121081 -0.17679378431202 ENSG00000126088 UROD
ENST00000460334 0.00315194608160639 0.000125962079427583 -0.212844119591538 ENSG00000126088 UROD
ENST00000462688 0.0027676153042601 0.000103850616681213 -0.212977767498501 ENSG00000126088 UROD
ENST00000460906 0.00358756677463034 0.000153033542273157 -0.210647266200395 ENSG00000126088 UROD
ENST00000490385 0.00305543338156591 0.000120662298554079 -0.212298883822436 ENSG00000126088 UROD
ENST00000469548 0.00153901488734421 4.64577796433231e-05 -0.219065206506468 ENSG00000126088 UROD
ENST00000486699 0.00150789986647093 4.52416111395371e-05 -0.219095806212571 ENSG00000126088 UROD
ENST00000478467 0.00187196349626178 6.10264519615577e-05 -0.215403925799457 ENSG00000126088 UROD
ENST00000428106 0.00231412222714315 8.09993738559688e-05 -0.212092494036469 ENSG00000126088 UROD
ENST00000496439 0.00382980292478486 0.000168323112237932 -0.209131334359097 ENSG00000126088 UROD
ENST00000473012 0.00240164534841406 8.50777430494981e-05 -0.221071355276541 ENSG00000126088 UROD
ENST00000472254 0.897198604389938 0.794898841337244 0.025534715294528 ENSG00000126088 UROD
ENST00000466193 0.758110346775751 0.574700412442021 0.0593965527997428 ENSG00000126088 UROD
ENST00000465678 0.7586084727192 0.575263442165108 0.0595345704726413 ENSG00000126088 UROD
ENST00000359600 0.214979369339432 0.0720783874762202 -0.323373855189082 ENSG00000162415 ZSWIM5
ENST00000464588 0.0703087450833258 0.0125179139512615 -0.426351674169774 ENSG00000162415 ZSWIM5
ENST00000334815 0.982744962709743 0.961548759045228 0.0094404515359843 ENSG00000186603 HPDL
ENST00000528332 0.973101552168717 0.941327154933808 -0.00690396359549097 ENSG00000132781 MUTYH
ENST00000529984 0.973101552168717 0.941327154933808 -0.00690396359549097 ENSG00000132781 MUTYH
ENST00000372110 0.973574924155477 0.942420687828836 -0.00674061008736607 ENSG00000132781 MUTYH
ENST00000372115 0.984630223439079 0.965616986937692 -0.00400725057343567 ENSG00000132781 MUTYH
ENST00000481571 0.973574924155477 0.942420687828836 -0.00674061008736607 ENSG00000132781 MUTYH
ENST00000372098 0.973574924155477 0.942420687828836 -0.00674061008736607 ENSG00000132781 MUTYH
ENST00000355498 0.868859091029006 0.744253353694603 -0.0299605135298519 ENSG00000132781 MUTYH
ENST00000475516 0.862243308731048 0.733652442499928 -0.0311984892565773 ENSG00000132781 MUTYH
ENST00000372104 0.84784335385956 0.710134162034716 -0.0340676586126578 ENSG00000132781 MUTYH
ENST00000448481 0.84784335385956 0.710134162034716 -0.0340676586126578 ENSG00000132781 MUTYH
ENST00000456914 0.848352923602569 0.711012556546871 -0.0340020654125861 ENSG00000132781 MUTYH
ENST00000354383 0.862243308731048 0.733652442499928 -0.0311984892565773 ENSG00000132781 MUTYH
ENST00000488731 0.858801786017997 0.728268561036397 -0.0320048993746142 ENSG00000132781 MUTYH
ENST00000372100 0.868859091029006 0.744253353694603 -0.0299605135298519 ENSG00000132781 MUTYH
ENST00000450313 0.984630223439079 0.965616986937692 -0.00400725057343567 ENSG00000132781 MUTYH
ENST00000531105 0.890267770720521 0.781495559634052 -0.0256211034411061 ENSG00000132781 MUTYH
ENST00000467459 0.81989552767394 0.665832171470384 -0.0659873596679817 ENSG00000132781 MUTYH
ENST00000482094 0.408653446333462 0.199542730476667 -0.214779669346341 ENSG00000132781 MUTYH
ENST00000529892 0.622891297832299 0.403460704474399 -0.136155292909385 ENSG00000132781 MUTYH
ENST00000533178 0.8919094416523 0.784495014382522 -0.0291738315930247 ENSG00000132781 MUTYH
ENST00000528013 0.877916889403323 0.760057765743493 -0.02819739124838 ENSG00000132781 MUTYH
ENST00000412971 0.839295916590612 0.696021375873803 0.0369416587080882 ENSG00000132781 MUTYH
ENST00000462388 0.897198604389938 0.794905959520575 0.0381519442103333 ENSG00000132781 MUTYH
ENST00000470256 0.926626096730651 0.849794368243466 0.0180703893946894 ENSG00000132781 MUTYH
ENST00000461495 0.83764349777743 0.693100459505015 0.037566679270505 ENSG00000132781 MUTYH
ENST00000435155 0.93692296718099 0.870026233089496 0.0154916656804771 ENSG00000132781 MUTYH
ENST00000467940 0.764652460614688 0.583644703115326 0.0518929494196358 ENSG00000132781 MUTYH
ENST00000478796 0.915979285156233 0.8288869606623 0.0302387522573694 ENSG00000132781 MUTYH
ENST00000525160 0.834339936901121 0.688156254720623 0.038248437245718 ENSG00000132781 MUTYH
ENST00000479746 0.999174985142733 0.998366287533428 0.000198062301497214 ENSG00000132781 MUTYH
ENST00000492494 0.999434786002876 0.998796852277084 0.000145756038003226 ENSG00000132781 MUTYH
ENST00000483642 0.845873272852796 0.706885394780966 0.0365098536701749 ENSG00000132781 MUTYH
ENST00000481139 0.959489291785092 0.914684983827894 0.0105942146706509 ENSG00000132781 MUTYH
ENST00000485484 0.826035468673747 0.675101874883026 -0.0431904251654074 ENSG00000132781 MUTYH
ENST00000476789 0.97361534122658 0.942539341091238 -0.00734653808784545 ENSG00000132781 MUTYH
ENST00000462387 0.944152006389693 0.883756991508484 -0.0154919512910176 ENSG00000132781 MUTYH
ENST00000474703 0.885355695477486 0.772454952472768 -0.0317327907336712 ENSG00000132781 MUTYH
ENST00000483127 0.95567070434897 0.906938226838439 0.0133450818481133 ENSG00000132781 MUTYH
ENST00000534453 0.712944829174936 0.514338992279332 0.0794007496210653 ENSG00000132781 MUTYH
ENST00000372090 0.806120865617759 0.644893100072178 0.054307212366431 ENSG00000132773 TOE1
ENST00000477731 0.974271267008243 0.944009262369939 0.00983987317475988 ENSG00000132773 TOE1
ENST00000539779 0.892564311132579 0.785593965419038 0.0322173276454139 ENSG00000132773 TOE1
ENST00000471337 0.981025487299342 0.957505516521329 -0.00727901755197386 ENSG00000132773 TOE1
ENST00000495703 0.923669215891727 0.843645946270567 0.023490534410141 ENSG00000132773 TOE1
ENST00000460057 0.973466020328925 0.942049254567537 0.0111397253375554 ENSG00000132773 TOE1
ENST00000372084 0.138749682032913 0.0361740459107977 -0.209841476127932 ENSG00000070759 TESK2
ENST00000372086 0.138859160545442 0.0362220170440342 -0.206651845615734 ENSG00000070759 TESK2
ENST00000341771 0.138859160545442 0.0362220170440342 -0.206651845615734 ENSG00000070759 TESK2
ENST00000486676 0.139074204398962 0.0362986361625673 -0.206664484907681 ENSG00000070759 TESK2
ENST00000538496 0.167391953653224 0.0487589171981016 -0.199340817012268 ENSG00000070759 TESK2
ENST00000493974 0.301864211931276 0.122164726526408 -0.211594358784649 ENSG00000070759 TESK2
ENST00000451835 0.255563321225604 0.0943006418821704 -0.204422618683682 ENSG00000070759 TESK2
ENST00000415578 0.710802767417387 0.510953783306471 0.120289693323987 ENSG00000236624 CCDC163P
ENST00000515561 0.711060722161086 0.511307449198048 0.120439235475652 ENSG00000236624 CCDC163P
ENST00000490551 0.914605405973319 0.826348043768644 0.04120782383825 ENSG00000236624 CCDC163P
ENST00000401061 0.0780473381162347 0.0146498690484907 -0.199834975189283 ENSG00000132763 MMACHC
ENST00000477188 0.156056468281049 0.0435738412670515 -0.269656655116243 ENSG00000132763 MMACHC
ENST00000262746 0.982844253227185 0.961847414981606 0.00266465766632353 ENSG00000117450 PRDX1
ENST00000319248 0.982362001752048 0.960556424605423 0.00275429527195818 ENSG00000117450 PRDX1
ENST00000372079 0.981523659002636 0.958795642094372 0.00287751936423249 ENSG00000117450 PRDX1
ENST00000447184 0.968235597914506 0.932013169261601 -0.00482436350669613 ENSG00000117450 PRDX1
ENST00000424390 0.968235597914506 0.932038364041288 -0.00482007709606569 ENSG00000117450 PRDX1
ENST00000483583 0.972157353033521 0.939249118906524 0.00444042319986364 ENSG00000117450 PRDX1
ENST00000372070 0.366856672858245 0.167337523313767 -0.0975617223817967 ENSG00000117448 AKR1A1
ENST00000434299 0.234116970682401 0.0820571230109862 -0.137547235111601 ENSG00000117448 AKR1A1
ENST00000496999 0.248023546640637 0.0898701733951417 -0.136177628894001 ENSG00000117448 AKR1A1
ENST00000476957 0.323348831914696 0.136780423814804 -0.108586804028622 ENSG00000117448 AKR1A1
ENST00000481885 0.326000813719851 0.138538597582881 -0.130314756840906 ENSG00000117448 AKR1A1
ENST00000351829 0.498090285015231 0.27653582357861 -0.0815464792638274 ENSG00000117448 AKR1A1
ENST00000471651 0.385580283649088 0.181354738632765 -0.118111092119002 ENSG00000117448 AKR1A1
ENST00000497973 0.69957482400103 0.496997580137884 -0.0657760183116536 ENSG00000117448 AKR1A1
ENST00000473038 0.817702493314868 0.662099118237041 -0.04922605515273 ENSG00000117448 AKR1A1
ENST00000495913 0.964935544626645 0.925295435085463 -0.0106514570415279 ENSG00000117448 AKR1A1
ENST00000487654 0.995385917766998 0.989862905903369 0.00145629076920124 ENSG00000117448 AKR1A1
ENST00000475919 0.951542295598386 0.898141003362974 -0.0163807889005485 ENSG00000117448 AKR1A1
ENST00000475985 0.756973285676548 0.573176967869691 0.0882532102642996 ENSG00000117448 AKR1A1
ENST00000437901 0.11220134170275 0.0259447162286851 0.156416423796335 ENSG00000132780 NASP
ENST00000437362 0.111461435424197 0.0256783832473479 0.15686741603685 ENSG00000132780 NASP
ENST00000464190 0.589714923871159 0.367046035778529 0.070681138003463 ENSG00000132780 NASP
ENST00000528084 0.618536197871273 0.398382638116504 0.0674396065182572 ENSG00000132780 NASP
ENST00000527359 0.0964641312959868 0.0204116775204786 0.16527572659613 ENSG00000132780 NASP
ENST00000525515 0.177971939788307 0.0536756086866243 0.149382187560139 ENSG00000132780 NASP
ENST00000453748 0.119791437454663 0.0287528781011375 0.158453221639327 ENSG00000132780 NASP
ENST00000402363 0.114529568837993 0.0268298947977876 0.151426209446449 ENSG00000132780 NASP
ENST00000537798 0.114416841724239 0.0267914806597871 0.151428473835468 ENSG00000132780 NASP
ENST00000527470 0.128966399223016 0.0322035374912616 0.162020170659936 ENSG00000132780 NASP
ENST00000529333 0.140681785506881 0.0369873592588916 0.159906258322701 ENSG00000132780 NASP
ENST00000531532 0.697692127304537 0.494348321516133 0.0532533957981881 ENSG00000132780 NASP
ENST00000530840 0.498211246334027 0.276655490964346 -0.102294144307152 ENSG00000132780 NASP
ENST00000528238 0.16393628392385 0.04718006667032 0.138459834967628 ENSG00000132780 NASP
ENST00000534101 0.120750499364754 0.0290905452265649 0.166347028752953 ENSG00000132780 NASP
ENST00000350030 0.116597571214434 0.0276018788015035 0.152309609299823 ENSG00000132780 NASP
ENST00000470768 0.145183510650182 0.0388151712980399 0.161560108059467 ENSG00000132780 NASP
ENST00000372052 0.114219835795778 0.0267135706686629 0.151436930774754 ENSG00000132780 NASP
ENST00000351223 0.114219835795778 0.0267135706686629 0.151436930774754 ENSG00000132780 NASP
ENST00000530073 0.401473516233878 0.194018909546142 0.0985936295852842 ENSG00000132780 NASP
ENST00000481782 0.440434827914413 0.22528402246686 0.0939126222935172 ENSG00000132780 NASP
ENST00000531612 0.316594777348896 0.132122416056751 0.111742786519059 ENSG00000132780 NASP
ENST00000527932 0.386390797955619 0.181985994297492 0.0986523978341788 ENSG00000132780 NASP
ENST00000534450 0.209928750488532 0.0693700356593418 0.126313691490418 ENSG00000132780 NASP
ENST00000472408 0.300095773110937 0.120917432011129 0.222739435691238 ENSG00000132780 NASP
ENST00000479235 0.857357657585221 0.72571692395149 -0.0289103281246404 ENSG00000159592 GPBP1L1
ENST00000290795 0.992999887933094 0.984272985852969 0.000984439244691377 ENSG00000159592 GPBP1L1
ENST00000355105 0.997646938741235 0.994766463078172 0.000328177927835944 ENSG00000159592 GPBP1L1
ENST00000467032 0.804003421096109 0.641764545706588 -0.0576758239857587 ENSG00000159592 GPBP1L1
ENST00000487436 0.871488197447266 0.748540192642782 0.0359834348666893 ENSG00000159592 GPBP1L1
ENST00000468724 0.917055584576291 0.830920895476994 -0.0215071325663746 ENSG00000159592 GPBP1L1
ENST00000498128 0.57318132055882 0.349547627415775 0.0721707574934349 ENSG00000159592 GPBP1L1
ENST00000496278 0.0598440649464734 0.00976616623699082 0.271707869322688 ENSG00000159592 GPBP1L1
ENST00000495616 0.457228418307472 0.240219346525407 -0.158346990450596 ENSG00000159592 GPBP1L1
ENST00000488278 0.903031603725141 0.805688500414225 -0.0156351216968862 ENSG00000159592 GPBP1L1
ENST00000480941 0.899220266242429 0.798441189332427 -0.0163028627692364 ENSG00000159592 GPBP1L1
ENST00000480083 0.875741701256637 0.756505128403978 -0.019857749196323 ENSG00000159592 GPBP1L1
ENST00000493083 0.79057529311312 0.621633939977662 -0.0307255460541827 ENSG00000159592 GPBP1L1
ENST00000460859 0.635730841190527 0.418630051455295 -0.0517516627702496 ENSG00000159592 GPBP1L1
ENST00000372025 0.540387156639238 0.317663817329889 -0.0829994723676203 ENSG00000159596 TMEM69
ENST00000496366 0.670758392029682 0.460782361966471 -0.0651019237925615 ENSG00000159596 TMEM69
ENST00000359942 0.441363297751523 0.226190090753711 0.0868426809049249 ENSG00000197429 IPP
ENST00000430643 0.823302922914125 0.671039939076856 0.0694266225484841 ENSG00000230896 RP11-767N6.7
ENST00000461718 0.917881807483639 0.832407623415278 -0.0358941831439689 ENSG00000197429 IPP
ENST00000495072 0.363579937978748 0.165017060390652 0.132486284336924 ENSG00000197429 IPP
ENST00000396478 0.385790116083261 0.18153587386365 0.111571295398614 ENSG00000197429 IPP
ENST00000470809 0.799333256794754 0.635014021075012 -0.0479833510736006 ENSG00000086015 MAST2
ENST00000372009 0.308036320349884 0.126211847114322 -0.0902763683305199 ENSG00000086015 MAST2
ENST00000361297 0.308788605119587 0.126851323951402 -0.0899980480871479 ENSG00000086015 MAST2
ENST00000372008 0.119058704161134 0.0284843433793403 -0.136457820927368 ENSG00000086015 MAST2
ENST00000482881 0.490629963288013 0.269948377072437 -0.0811866003153429 ENSG00000086015 MAST2
ENST00000488619 0.849881140815231 0.71363577485978 -0.0555048483630098 ENSG00000086015 MAST2
ENST00000467367 0.427280901688013 0.214561483962507 -0.162549046661804 ENSG00000086015 MAST2
ENST00000498668 0.441584923962473 0.226359971764235 -0.202360841234589 ENSG00000086015 MAST2
ENST00000477968 0.222519508861371 0.0758705903734957 0.232149658480475 ENSG00000086015 MAST2
ENST00000492813 0.335662711960425 0.145316373407588 -0.217139979752453 ENSG00000086015 MAST2
ENST00000262741 0.36991414838588 0.169624035700074 -0.144534708534354 ENSG00000117461 PIK3R3
ENST00000372006 0.364706546542956 0.165895154838223 -0.146141993455602 ENSG00000117461 PIK3R3
ENST00000340332 0.368194796503588 0.168335099915182 -0.144698348291974 ENSG00000117461 PIK3R3
ENST00000354242 0.368194796503588 0.168335099915182 -0.144698348291974 ENSG00000117461 PIK3R3
ENST00000420542 0.368194796503588 0.168335099915182 -0.144698348291974 ENSG00000117461 PIK3R3
ENST00000488808 0.720644674976063 0.524368175944062 0.112571179340187 ENSG00000117461 PIK3R3
ENST00000540385 0.0196049767819511 0.00176252329764369 -0.375076726501332 ENSG00000117461 PIK3R3
ENST00000423209 0.0219014513980629 0.00208288477518802 -0.370373424320568 ENSG00000117461 PIK3R3
ENST00000493202 0.021391378672606 0.00201034626028155 -0.419292525133382 ENSG00000117461 PIK3R3
ENST00000425892 0.0263037782513361 0.00280346682984814 -0.408620879108519 ENSG00000117461 PIK3R3
ENST00000396420 0.239249379371193 0.0848837968685586 0.0823509104306298 ENSG00000085998 POMGNT1
ENST00000371984 0.13251609786998 0.033629921527565 0.109776305099996 ENSG00000085998 POMGNT1
ENST00000371992 0.236866496233655 0.0836006691024652 0.0826085078763212 ENSG00000085998 POMGNT1
ENST00000475642 0.562602324284461 0.339199683880167 0.0961474729428908 ENSG00000085998 POMGNT1
ENST00000535522 0.698593921683812 0.495775346196054 0.0376503150026711 ENSG00000085998 POMGNT1
ENST00000371986 0.132063387384157 0.0334457414370387 0.109781144061947 ENSG00000085998 POMGNT1
ENST00000480972 0.249578682113168 0.0908282503028714 -0.176410068202486 ENSG00000085998 POMGNT1
ENST00000485714 0.0183884149571287 0.00160350901974104 -0.244074523692582 ENSG00000085998 POMGNT1
ENST00000463030 0.0452258506418981 0.0063859193766318 -0.338535506274345 ENSG00000085998 POMGNT1
ENST00000477114 0.990256749771683 0.978588360855703 0.00247221712199132 ENSG00000085998 POMGNT1
ENST00000497439 0.00127725503009563 3.61212257210376e-05 0.321748193727381 ENSG00000085998 POMGNT1
ENST00000489985 0.00560894088129469 0.000284677476936158 0.28840941135216 ENSG00000085998 POMGNT1
ENST00000371980 0.449789439989377 0.233538087528917 -0.13365980090803 ENSG00000171357 LURAP1
ENST00000463715 0.0390661891287234 0.00512228096538043 -0.330320564172942 ENSG00000085999 RAD54L
ENST00000442598 0.0481707383161169 0.0070102525211562 -0.260472372199218 ENSG00000085999 RAD54L
ENST00000493985 0.0353186443365553 0.00438290308058289 -0.340409041981186 ENSG00000085999 RAD54L
ENST00000371975 0.0428329885943463 0.0058911044083064 -0.266458560954735 ENSG00000085999 RAD54L
ENST00000469835 0.0403980500332996 0.00540041966559443 -0.344993451058967 ENSG00000085999 RAD54L
ENST00000493032 0.0990543666062234 0.0212227802563865 -0.304437477844991 ENSG00000085999 RAD54L
ENST00000487700 0.0991652528272968 0.0212560769297599 -0.281731395576673 ENSG00000085999 RAD54L
ENST00000472889 0.191364037179031 0.060074877810715 -0.246266340348977 ENSG00000085999 RAD54L
ENST00000473251 0.188759758052524 0.0587812672069045 -0.214887444517599 ENSG00000085999 RAD54L
ENST00000496156 0.419411445056552 0.208207497043552 0.084223129576379 ENSG00000132128 LRRC41
ENST00000476687 0.161465047563219 0.0460228676519357 -0.234089922766366 ENSG00000085999 RAD54L
ENST00000488942 0.340296602235373 0.148381876413471 -0.170358331655167 ENSG00000085999 RAD54L
ENST00000459678 0.356651951261348 0.160065597371384 -0.176896752412032 ENSG00000085999 RAD54L
ENST00000343304 0.0773289696015903 0.0144419990711483 0.117003825132737 ENSG00000132128 LRRC41
ENST00000472710 0.102682770022068 0.0224733887290658 0.117442694643092 ENSG00000132128 LRRC41
ENST00000498402 0.588075372289745 0.365295317172225 0.0472035912504218 ENSG00000132128 LRRC41
ENST00000469150 0.863238859999492 0.735121244399725 0.0338139477519991 ENSG00000132128 LRRC41
ENST00000311672 0.152533079635358 0.041992448192736 -0.124766088915334 ENSG00000173660 UQCRH
ENST00000489056 0.152533079635358 0.041992448192736 -0.124766088915334 ENSG00000173660 UQCRH
ENST00000486951 0.0520677629508408 0.00785915908009596 -0.182408307284509 ENSG00000173660 UQCRH
ENST00000496387 0.152533079635358 0.041992448192736 -0.124766088915334 ENSG00000173660 UQCRH
ENST00000460947 0.0222842836548869 0.00213767834716763 -0.204753432922325 ENSG00000173660 UQCRH
ENST00000474844 0.011263360609968 0.000786677112428964 -0.25131652335997 ENSG00000117481 NSUN4
ENST00000307089 0.0281574283699279 0.00310025954794948 -0.2058562208104 ENSG00000117481 NSUN4
ENST00000486270 0.0375352533782831 0.00480830682295019 -0.221255283836634 ENSG00000117481 NSUN4
ENST00000536062 0.0151079867604436 0.00119933805965028 -0.243448360495384 ENSG00000117481 NSUN4
ENST00000469918 0.0521340339794621 0.00787743407049212 -0.248485054206657 ENSG00000117481 NSUN4
ENST00000472157 0.583241050177186 0.360145300285959 -0.148261000652394 ENSG00000117481 NSUN4
ENST00000471871 0.00389888703581352 0.00017248453949701 -0.283457091981873 ENSG00000117481 NSUN4
ENST00000537428 0.0061869190013201 0.000327267483179444 -0.273516594290866 ENSG00000117481 NSUN4
ENST00000498008 0.0071513718455785 0.000405455733431416 -0.270920362333662 ENSG00000117481 NSUN4
ENST00000495427 0.00976724459633379 0.000638366368877607 -0.259386932310454 ENSG00000117481 NSUN4
ENST00000475281 0.43265025330941 0.218962915841581 -0.15675539308908 ENSG00000117481 NSUN4
ENST00000602433 0.320981305086935 0.135187990003953 0.16018780611451 ENSG00000269956 MKNK1-AS1
ENST00000342571 0.195372324126748 0.0620562318841921 0.152019024386302 ENSG00000079277 MKNK1
ENST00000371946 0.130796225444222 0.0329761355059451 0.145167683555051 ENSG00000079277 MKNK1
ENST00000341183 0.130796225444222 0.0329761355059451 0.145167683555051 ENSG00000079277 MKNK1
ENST00000371944 0.195372324126748 0.0620562318841921 0.152019024386302 ENSG00000079277 MKNK1
ENST00000371945 0.130796225444222 0.0329761355059451 0.145167683555051 ENSG00000079277 MKNK1
ENST00000524749 0.127648427930738 0.0317069965928261 0.27554729052337 ENSG00000079277 MKNK1
ENST00000528077 0.176884316668674 0.053159515680182 0.137425409089247 ENSG00000079277 MKNK1
ENST00000428112 0.165111676715012 0.0477265224416486 0.14144830541542 ENSG00000079277 MKNK1
ENST00000532897 0.259591968733545 0.096765570820732 0.188574984689195 ENSG00000079277 MKNK1
ENST00000530528 0.0875862836146602 0.0175594237894301 0.392732293236403 ENSG00000079277 MKNK1
ENST00000531355 0.226219518803931 0.0778146890685549 0.127883225987993 ENSG00000079277 MKNK1
ENST00000470237 0.632716573904911 0.414991986320245 0.108984573630352 ENSG00000079277 MKNK1
ENST00000524417 0.84622278971742 0.707443880195663 0.0620462919758249 ENSG00000079277 MKNK1
ENST00000460098 0.880819409570899 0.764927591666971 -0.0457440246414112 ENSG00000079277 MKNK1
ENST00000532783 0.532587312157761 0.309935030820469 0.0934310199693478 ENSG00000079277 MKNK1
ENST00000496619 0.314663932463404 0.130796753370687 0.113490226389659 ENSG00000079277 MKNK1
ENST00000528237 0.542371199243649 0.319708253836533 0.0999216550674596 ENSG00000079277 MKNK1
ENST00000526513 0.355560893246475 0.159296449161433 0.111089176860065 ENSG00000079277 MKNK1
ENST00000484301 0.43096408572526 0.217579297147149 0.102120895554383 ENSG00000079277 MKNK1
ENST00000545730 0.301159672919959 0.121709538577202 0.105962428544252 ENSG00000079277 MKNK1
ENST00000486716 0.778331457432136 0.603037320694254 0.044439797149547 ENSG00000079277 MKNK1
ENST00000480531 0.646985186079859 0.431873185304436 -0.0968029503215601 ENSG00000079277 MKNK1
ENST00000529170 0.531016009468758 0.308370385416662 0.0893258657641717 ENSG00000079277 MKNK1
ENST00000531769 0.190971197041554 0.0599090614548441 0.132909855467063 ENSG00000079277 MKNK1
ENST00000465783 0.339321136162851 0.147687659522109 0.136478807448195 ENSG00000079277 MKNK1
ENST00000474868 0.339119577597706 0.14755727289674 0.13643648344649 ENSG00000079277 MKNK1
ENST00000532110 0.361940414928089 0.163829084164286 0.132883826767016 ENSG00000079277 MKNK1
ENST00000525888 0.594509547805688 0.372371860859686 0.0885001656474496 ENSG00000079277 MKNK1
ENST00000468852 0.954222771061224 0.903374806916915 -0.0191415881850199 ENSG00000079277 MKNK1
ENST00000319928 0.18176253187869 0.0554927661709649 0.214679904154502 ENSG00000142961 MOB3C
ENST00000271139 0.455862888578179 0.238971733475547 0.135441602346333 ENSG00000142961 MOB3C
ENST00000371940 0.568757793834218 0.345311887763084 0.10695662699716 ENSG00000142961 MOB3C
ENST00000477318 0.104745924172515 0.0231821246126568 0.315607104624954 ENSG00000142961 MOB3C
ENST00000576409 0.0774043701827292 0.0144723259925402 0.156667587319853 ENSG00000123472 ATPAF1
ENST00000371937 0.0808110179294595 0.0154838023160543 0.155157396921086 ENSG00000123472 ATPAF1
ENST00000574428 0.0808110179294595 0.0154838023160543 0.155157396921086 ENSG00000123472 ATPAF1
ENST00000492233 0.842071893399909 0.700623255383916 0.030348864169 ENSG00000123472 ATPAF1
ENST00000526821 0.655469466285446 0.441762779682587 0.0588433922907878 ENSG00000123472 ATPAF1
ENST00000542495 0.614956895572487 0.394372601929989 0.0656306730087873 ENSG00000123472 ATPAF1
ENST00000529214 0.614956895572487 0.394372601929989 0.0656306730087873 ENSG00000123472 ATPAF1
ENST00000329231 0.0973643044630257 0.0206861365155321 0.173572926217214 ENSG00000123472 ATPAF1
ENST00000534216 0.752973496829506 0.567539683473208 0.0504765588198998 ENSG00000123472 ATPAF1
ENST00000532925 0.638158652246733 0.421400876003575 0.0715399995496137 ENSG00000123472 ATPAF1
ENST00000474020 0.800244371023702 0.636305334902727 0.0515351280316754 ENSG00000123472 ATPAF1
ENST00000487193 0.392173807311437 0.186438169390748 0.128829998791102 ENSG00000123472 ATPAF1
ENST00000544071 0.0309425095033039 0.00358387073911294 0.158084608963657 ENSG00000159658 EFCAB14
ENST00000525633 0.0382856422949644 0.00495861932365733 0.317931950140364 ENSG00000123472 ATPAF1
ENST00000460928 0.365010907699132 0.1661006306226 0.202978962838671 ENSG00000123472 ATPAF1
ENST00000442839 0.0590378164217841 0.00957418832182227 0.166501237700087 ENSG00000228237 EFCAB14-AS1
ENST00000418985 0.0575939423360923 0.00919274006493676 0.167246493816056 ENSG00000228237 EFCAB14-AS1
ENST00000371933 0.0907829399783978 0.0185255210454808 0.134813855563344 ENSG00000159658 EFCAB14
ENST00000479745 0.00509940655814691 0.000249674936111797 0.294466312949256 ENSG00000159658 EFCAB14
ENST00000487741 0.00420739045887819 0.000191199920251944 0.302304164212799 ENSG00000159658 EFCAB14
ENST00000481623 0.0120703979459538 0.000868696742418267 0.283893790403279 ENSG00000159658 EFCAB14
ENST00000459797 0.0244847669133813 0.00249354724737212 0.332546433157819 ENSG00000159658 EFCAB14
ENST00000484461 0.00957506718205015 0.000619275037195076 0.281601416527389 ENSG00000159658 EFCAB14
ENST00000337817 0.278283332440992 0.107792052909569 0.0987656040498217 ENSG00000123473 STIL
ENST00000360380 0.278283332440992 0.107792052909569 0.0987656040498217 ENSG00000123473 STIL
ENST00000371877 0.278283332440992 0.107792052909569 0.0987656040498217 ENSG00000123473 STIL
ENST00000243182 0.227207731351282 0.0783577359573216 0.110135115940538 ENSG00000123473 STIL
ENST00000396221 0.227207731351282 0.0783577359573216 0.110135115940538 ENSG00000123473 STIL
ENST00000447475 0.853882816936969 0.720286698877918 0.0261614035540382 ENSG00000123473 STIL
ENST00000418131 0.696020800292864 0.492232872914038 0.0641788000739839 ENSG00000123473 STIL
ENST00000436811 0.487059193336062 0.266814532069212 0.12849338845834 ENSG00000123473 STIL
ENST00000433827 0.610694662500527 0.389679321656254 0.136933313392596 ENSG00000123473 STIL
ENST00000413565 0.945837787076803 0.886929146640897 -0.0246611123790843 ENSG00000123473 STIL
ENST00000371873 0.179260873669851 0.0542859743861423 0.107278926567073 ENSG00000162368 CMPK1
ENST00000371871 0.648951569031137 0.434201343230676 0.0457504218628111 ENSG00000162368 CMPK1
ENST00000471289 0.723011402227325 0.527475266543006 -0.0702770234045754 ENSG00000162368 CMPK1
ENST00000450808 0.66222018173934 0.450620116672176 0.0448904369716276 ENSG00000162368 CMPK1
ENST00000371870 0.971457191191128 0.937918535331545 -0.0050343548451887 ENSG00000162368 CMPK1
ENST00000445551 0.919499091324536 0.835421701221295 0.0326752942572739 ENSG00000237424 FOXD2-AS1
ENST00000425816 0.232935760803387 0.0814679354058106 -0.209485724273447 ENSG00000117834 SLC5A9
ENST00000533824 0.232935760803387 0.0814679354058106 -0.209485724273447 ENSG00000117834 SLC5A9
ENST00000438567 0.182763104294583 0.0559596636244199 -0.226037217094445 ENSG00000117834 SLC5A9
ENST00000236495 0.182763104294583 0.0559596636244199 -0.226037217094445 ENSG00000117834 SLC5A9
ENST00000493837 0.182763104294583 0.0559596636244199 -0.226037217094445 ENSG00000117834 SLC5A9
ENST00000420136 0.197450694218944 0.0630562594911493 -0.278939231698803 ENSG00000117834 SLC5A9
ENST00000441260 0.197450694218944 0.0630562594911493 -0.278939231698803 ENSG00000117834 SLC5A9
ENST00000525901 0.983878050326822 0.963823922519925 -0.00814308193701679 ENSG00000117834 SLC5A9
ENST00000532322 0.355814591246298 0.159451484788665 -0.219005229291506 ENSG00000117834 SLC5A9
ENST00000471020 0.533679779637784 0.310920798905234 -0.155879823155242 ENSG00000117834 SLC5A9
ENST00000371847 0.152421412558334 0.0419285176650861 -0.224789475199936 ENSG00000132122 SPATA6
ENST00000371843 0.133959268783237 0.0341953129732104 -0.243357564636615 ENSG00000132122 SPATA6
ENST00000603831 0.052327321500192 0.00791887590051444 -0.328755792190886 ENSG00000132122 SPATA6
ENST00000396199 0.10367223137773 0.0228082353323679 -0.26569040673332 ENSG00000132122 SPATA6
ENST00000371841 0.0453365586172688 0.00640948050514088 -0.343853512867348 ENSG00000132122 SPATA6
ENST00000490850 0.0543128312019944 0.00838358002994093 -0.334744018090516 ENSG00000132122 SPATA6
ENST00000487629 0.775976364231719 0.599813342135443 0.0935699726899116 ENSG00000132122 SPATA6
ENST00000463938 0.476043503511476 0.256961179552259 -0.12848565268849 ENSG00000132122 SPATA6
ENST00000487543 0.400731729512623 0.193479448170176 -0.147538567565636 ENSG00000132122 SPATA6
ENST00000465990 0.208959861896066 0.0688906978561811 -0.235440491298903 ENSG00000132122 SPATA6
ENST00000471975 0.201441943193407 0.0650601379509469 -0.21993356036864 ENSG00000132122 SPATA6
ENST00000371839 0.149700325013096 0.0407164462321921 -0.378145586198104 ENSG00000186094 AGBL4
ENST00000371838 0.249186637719331 0.0906315476894096 -0.313915942564612 ENSG00000186094 AGBL4
ENST00000396153 0.163607511868707 0.0470170404664536 -0.23997369972673 ENSG00000185104 FAF1
ENST00000371778 0.168644665011623 0.0492820552681701 -0.239489689721082 ENSG00000185104 FAF1
ENST00000545823 0.207613183918706 0.0681489754252676 -0.196424131112478 ENSG00000185104 FAF1
ENST00000494400 0.1412034500391 0.037196560963472 -0.24603143787297 ENSG00000185104 FAF1
ENST00000424664 0.585199492863446 0.362250025804011 -0.151006778583115 ENSG00000225767 RP5-850O15.3
ENST00000472808 0.170857021593073 0.0503805301329842 -0.228170825586064 ENSG00000185104 FAF1
ENST00000487898 0.186819611299914 0.0579009283694771 -0.267220840673449 ENSG00000185104 FAF1
ENST00000262662 0.337772980562162 0.146729138056105 0.100159016576351 ENSG00000123080 CDKN2C
ENST00000396148 0.327189889959474 0.139433736237113 0.10280224387578 ENSG00000123080 CDKN2C
ENST00000371761 0.789205962956681 0.619909499435839 -0.0498577013681237 ENSG00000123080 CDKN2C
ENST00000242719 0.0256359828491123 0.00268611207641174 0.16109731622662 ENSG00000123091 RNF11
ENST00000494873 0.458256691278519 0.241303718771617 0.06255334335299 ENSG00000123091 RNF11
ENST00000486691 0.269946134897773 0.102713671259251 0.112945484217255 ENSG00000123091 RNF11
ENST00000371730 0.441263953794995 0.226066984364772 -0.0678879794008649 ENSG00000085832 EPS15
ENST00000371733 0.441263953794995 0.226066984364772 -0.0678879794008649 ENSG00000085832 EPS15
ENST00000396122 0.449518223416169 0.23327147857274 -0.081928925887692 ENSG00000085832 EPS15
ENST00000486505 0.814253583660528 0.656600432131833 -0.0486629006361582 ENSG00000085832 EPS15
ENST00000478657 0.62498297276954 0.405746701689555 -0.11675130521295 ENSG00000085832 EPS15
ENST00000493793 0.860986327959446 0.731800175671045 0.026908502059348 ENSG00000085832 EPS15
ENST00000371727 0.045708579307734 0.00649285262799905 -0.200852312427267 ENSG00000085832 EPS15
ENST00000464478 0.985765999841086 0.96831866143281 -0.00435052613854913 ENSG00000085832 EPS15
ENST00000471391 0.0553261039317546 0.00862294740392341 -0.185176229592921 ENSG00000085832 EPS15
ENST00000465467 0.0424220327825678 0.00581009905505292 -0.194775339833577 ENSG00000085832 EPS15
ENST00000371714 0.761383283915223 0.579028504520293 0.0226465563192231 ENSG00000117859 OSBPL9
ENST00000337809 0.738767923460304 0.548667054099603 0.0243397881338688 ENSG00000117859 OSBPL9
ENST00000371710 0.738767923460304 0.548667054099603 0.0243397881338688 ENSG00000117859 OSBPL9
ENST00000447887 0.759543799019689 0.576455477618682 0.0228198477782902 ENSG00000117859 OSBPL9
ENST00000495776 0.759543799019689 0.576455477618682 0.0228198477782902 ENSG00000117859 OSBPL9
ENST00000435686 0.75962994627092 0.576569458672354 0.0228202695083661 ENSG00000117859 OSBPL9
ENST00000435274 0.712487817420027 0.513457502153195 0.0273092320296472 ENSG00000117859 OSBPL9
ENST00000428468 0.759543799019689 0.576455477618682 0.0228198477782902 ENSG00000117859 OSBPL9
ENST00000453295 0.759543799019689 0.576455477618682 0.0228198477782902 ENSG00000117859 OSBPL9
ENST00000489990 0.567450683683367 0.343983637301514 -0.060679474661526 ENSG00000117859 OSBPL9
ENST00000530544 0.380578795788079 0.177564610821365 0.0548366911149958 ENSG00000117859 OSBPL9
ENST00000484890 0.935942710910432 0.868404133114934 -0.0121328877655586 ENSG00000117859 OSBPL9
ENST00000534040 0.644314628728981 0.428936455515794 0.0541124349805694 ENSG00000117859 OSBPL9
ENST00000532975 0.605589150600399 0.384186752731469 0.0551646446884733 ENSG00000117859 OSBPL9
ENST00000527631 0.624933714727628 0.405705513949231 0.0549672481767541 ENSG00000117859 OSBPL9
ENST00000531828 0.136477379025276 0.0352756473362321 0.0921754519685843 ENSG00000117859 OSBPL9
ENST00000361556 0.160173555171784 0.0454713330864133 0.084872897340305 ENSG00000117859 OSBPL9
ENST00000473207 0.696217446732389 0.492487619265239 0.0462351740451715 ENSG00000117859 OSBPL9
ENST00000533884 0.713539100727125 0.515110899579617 0.0438701454805458 ENSG00000117859 OSBPL9
ENST00000481937 0.979083419748136 0.953445128693811 -0.00429379226356365 ENSG00000117859 OSBPL9
ENST00000526917 0.585650630608194 0.362770836163608 0.0588101135333151 ENSG00000117859 OSBPL9
ENST00000462759 0.160173555171784 0.0454713330864133 0.084872897340305 ENSG00000117859 OSBPL9
ENST00000486942 0.210547558492995 0.0697326820278325 0.0789255715548547 ENSG00000117859 OSBPL9
ENST00000467064 0.291681542873195 0.115769222948233 0.174352478020034 ENSG00000117859 OSBPL9
ENST00000524620 0.251120267603575 0.0917784133988354 0.140361503797007 ENSG00000117859 OSBPL9
ENST00000528603 0.583837618982333 0.360814762876301 0.0583448515940356 ENSG00000117859 OSBPL9
ENST00000475697 0.101151967359182 0.0219658677401999 0.109194056013792 ENSG00000117859 OSBPL9
ENST00000531061 0.999439894424597 0.998833131854738 0.000108151836997557 ENSG00000117859 OSBPL9
ENST00000531819 0.170581485522343 0.0502441038993142 0.102037131128478 ENSG00000117859 OSBPL9
ENST00000533825 0.773084137504436 0.59561043912862 -0.0364126465176504 ENSG00000117859 OSBPL9
ENST00000440943 0.204299863864633 0.0664767800104251 0.113646664116951 ENSG00000078618 NRD1
ENST00000352171 0.00752360504746307 0.000436593442306545 0.142961889094459 ENSG00000078618 NRD1
ENST00000354831 0.00752360504746307 0.000436593442306545 0.142961889094459 ENSG00000078618 NRD1
ENST00000485608 0.00625905112350096 0.000332396637427496 0.156855204281218 ENSG00000078618 NRD1
ENST00000539524 0.00619575536538211 0.000328005797577922 0.147730287326356 ENSG00000078618 NRD1
ENST00000464385 0.53415692359216 0.311553781178553 0.13217582529594 ENSG00000078618 NRD1
ENST00000588291 0.794615965369195 0.627947272092978 0.0454997153566976 ENSG00000266993 RP4-657D16.3
ENST00000586761 0.790405489637529 0.621431303942381 0.043710621115042 ENSG00000266993 RP4-657D16.3
ENST00000475310 0.929491798003122 0.855688417950931 -0.0216159289263926 ENSG00000078618 NRD1
ENST00000497358 0.505398831018454 0.283886043562934 0.0883008016444826 ENSG00000078618 NRD1
ENST00000544028 0.00285356945515953 0.000108373504820584 0.146779815230939 ENSG00000078618 NRD1
ENST00000591675 0.59162995955 0.369220967104589 -0.0987928782946745 ENSG00000266993 RP4-657D16.3
ENST00000483007 0.531445053348745 0.308844307510877 0.103977544745988 ENSG00000078618 NRD1
ENST00000473805 0.10846089690206 0.0245783366037339 0.140358139497208 ENSG00000078618 NRD1
ENST00000475715 0.16604371457875 0.0481730778591158 0.128847572774545 ENSG00000078618 NRD1
ENST00000491410 0.10471903186476 0.0231717749253397 0.135215767023441 ENSG00000078618 NRD1
ENST00000468722 0.630926931706132 0.412643235444916 0.0664997665462366 ENSG00000078618 NRD1
ENST00000371655 0.875795984069726 0.756567337486739 -0.0624676786237088 ENSG00000169213 RAB3B
ENST00000469458 0.513877018589652 0.291708202221405 0.0930399073117331 ENSG00000117862 TXNDC12
ENST00000371626 0.225820292381463 0.0776108533179681 0.103414249052504 ENSG00000117862 TXNDC12
ENST00000472624 0.372063151148768 0.171252188017274 0.0875587379099193 ENSG00000117862 TXNDC12
ENST00000471493 0.311435469902467 0.128651131675245 -0.172350679554984 ENSG00000117862 TXNDC12
ENST00000371614 0.058149243617982 0.00933093105146228 0.271947525977182 ENSG00000198841 KTI12
ENST00000425802 0.0509868790446727 0.00761581811868352 0.288866956952775 ENSG00000223390 RP11-91A18.4
ENST00000610127 0.300230825921373 0.121047849907241 0.138870844955576 ENSG00000117862 TXNDC12
ENST00000313334 0.341211507900043 0.14899308365971 0.0893905030437108 ENSG00000134717 BTF3L4
ENST00000477828 0.632176596152608 0.414216145665591 0.0636964572881011 ENSG00000134717 BTF3L4
ENST00000489308 0.793318568271824 0.625604027401001 0.0351398434365106 ENSG00000134717 BTF3L4
ENST00000526132 0.662810994091356 0.451271377534562 0.0567064286812267 ENSG00000134717 BTF3L4
ENST00000472944 0.474664053090243 0.255751723037611 0.0718726385958018 ENSG00000134717 BTF3L4
ENST00000524414 0.64288742192698 0.427108504052671 0.0887498815598901 ENSG00000134717 BTF3L4
ENST00000484036 0.650594714365121 0.436035854124188 0.0613108661834664 ENSG00000134717 BTF3L4
ENST00000533836 0.853886962191182 0.720344215232499 0.0296327958355202 ENSG00000134717 BTF3L4
ENST00000361625 0.798168491423037 0.63322937903328 -0.0352670965957031 ENSG00000157077 ZFYVE9
ENST00000357206 0.985714497773936 0.968252085342484 0.00267235791775218 ENSG00000157077 ZFYVE9
ENST00000287727 0.987766764649185 0.973040886145271 0.00226552849519547 ENSG00000157077 ZFYVE9
ENST00000371591 0.736492616761668 0.545566783838756 0.0388068528466658 ENSG00000157077 ZFYVE9
ENST00000469134 0.977800780123314 0.95045372745397 -0.00654090517549602 ENSG00000157077 ZFYVE9
ENST00000470844 0.0496596562751136 0.00733159002136105 0.19197911819476 ENSG00000154222 CC2D1B
ENST00000371586 0.0585990956666103 0.00944513603538946 0.151869284599727 ENSG00000154222 CC2D1B
ENST00000284376 0.0555070814394235 0.00866553631006461 0.158447028641775 ENSG00000154222 CC2D1B
ENST00000491136 0.0555070814394235 0.00866553631006461 0.158447028641775 ENSG00000154222 CC2D1B
ENST00000438021 0.00981884326487533 0.00064388531890429 0.206115442207176 ENSG00000154222 CC2D1B
ENST00000460261 0.00965138273055737 0.00062691155544209 0.226239720838354 ENSG00000154222 CC2D1B
ENST00000606527 0.160590650157186 0.0456525936937237 0.236184639726983 ENSG00000272100 RP11-155O18.6
ENST00000450942 0.0441987842336429 0.00616862049205492 0.188305389971337 ENSG00000154222 CC2D1B
ENST00000460370 0.0400442900185653 0.00532791633625527 0.230214205048167 ENSG00000154222 CC2D1B
ENST00000438831 0.088213091997433 0.0177429845259699 0.171750902079567 ENSG00000154222 CC2D1B
ENST00000492426 0.726420036435118 0.532191371015677 0.0910802800004396 ENSG00000154222 CC2D1B
ENST00000485966 0.390602171059159 0.185143911170276 0.157672850897887 ENSG00000154222 CC2D1B
ENST00000494789 0.481441972782909 0.261857617272103 0.179605053924489 ENSG00000154222 CC2D1B
ENST00000371568 0.551013366561357 0.327962693206525 -0.0881802242162143 ENSG00000085840 ORC1
ENST00000371566 0.551013366561357 0.327962693206525 -0.0881802242162143 ENSG00000085840 ORC1
ENST00000257181 0.153242831991137 0.0423312301147131 0.148782073055549 ENSG00000134748 PRPF38A
ENST00000487160 0.268731232890017 0.10200295478837 0.161123209239591 ENSG00000134748 PRPF38A
ENST00000474048 0.356488566722735 0.159923554863304 0.108274053409698 ENSG00000134748 PRPF38A
ENST00000528457 0.553465331297343 0.330463606516331 0.0710645505418315 ENSG00000134744 ZCCHC11
ENST00000527941 0.462504472953444 0.245227875550576 0.0865203560572547 ENSG00000134744 ZCCHC11
ENST00000257177 0.952695938994494 0.900601901576892 0.00782448001042966 ENSG00000134744 ZCCHC11
ENST00000371544 0.947487384511086 0.890300921934937 0.00864549456185393 ENSG00000134744 ZCCHC11
ENST00000466440 0.147306279146883 0.0396858681103905 -0.228253990042922 ENSG00000134744 ZCCHC11
ENST00000494469 0.14964903807586 0.0406920277991244 -0.246341640351428 ENSG00000134744 ZCCHC11
ENST00000471623 0.524490528938183 0.30175680479861 -0.146020139957963 ENSG00000134744 ZCCHC11
ENST00000531722 0.982153690614721 0.959977827476535 0.00438221454607258 ENSG00000134744 ZCCHC11
ENST00000474453 0.897591944509116 0.795661025155031 0.0231846956436963 ENSG00000134744 ZCCHC11
ENST00000470212 0.204585154017886 0.0666701967524859 -0.254124566396308 ENSG00000134744 ZCCHC11
ENST00000469810 0.8639041046062 0.736299677769566 0.029677110946228 ENSG00000134744 ZCCHC11
ENST00000528642 0.858286593847142 0.727229613885835 0.0227174179600072 ENSG00000134744 ZCCHC11
ENST00000497120 0.869856282411013 0.74580473986681 -0.0420964144040467 ENSG00000134744 ZCCHC11
ENST00000484723 0.872597817996578 0.750492879134427 0.0208938469858528 ENSG00000134744 ZCCHC11
ENST00000481528 0.957452483210859 0.910773743079954 -0.019501023523753 ENSG00000134744 ZCCHC11
ENST00000371541 0.45731533094621 0.240341903814288 0.0837780295689396 ENSG00000134744 ZCCHC11
ENST00000481133 0.693537246585727 0.489431050703464 0.0956835954470704 ENSG00000134744 ZCCHC11
ENST00000473856 0.916424059549182 0.829618806767555 0.0161101662081844 ENSG00000134744 ZCCHC11
ENST00000355809 0.794173620114854 0.627310697020108 -0.0402498540411064 ENSG00000134744 ZCCHC11
ENST00000470626 0.287508555456817 0.113125332978702 -0.155087249486347 ENSG00000134744 ZCCHC11
ENST00000524582 0.269500704236 0.102441140411267 -0.161293956838307 ENSG00000134744 ZCCHC11
ENST00000361314 0.826910685961425 0.676366734485487 -0.0758700359784725 ENSG00000116157 GPX7
ENST00000371538 0.600717624656658 0.378428572648724 -0.0642924176195259 ENSG00000162377 COA7
ENST00000486918 0.320075316465923 0.134542804962873 -0.122665795407345 ENSG00000162377 COA7
ENST00000443756 0.829327369462112 0.680156501004535 0.0304218445791874 ENSG00000162378 ZYG11B
ENST00000545132 0.871495553700935 0.748561753021037 0.0254043996860949 ENSG00000162378 ZYG11B
ENST00000294353 0.346855233233221 0.153079767094114 0.0876307475210243 ENSG00000162378 ZYG11B
ENST00000371522 0.158190423275145 0.0445500641124223 0.125765165942156 ENSG00000121310 ECHDC2
ENST00000460612 0.165477667617963 0.0478895269207046 0.123871947557995 ENSG00000121310 ECHDC2
ENST00000539680 0.929816746061138 0.856361589015829 0.0215279433160054 ENSG00000121310 ECHDC2
ENST00000479183 0.886043066661759 0.773845580665691 0.0303637969969292 ENSG00000121310 ECHDC2
ENST00000543419 0.8864394497215 0.774397162053496 0.022393282197978 ENSG00000121310 ECHDC2
ENST00000463923 0.892122028082413 0.784866649092487 0.0213473748592161 ENSG00000121310 ECHDC2
ENST00000371520 0.165528454549676 0.0479193899842404 0.123872511225447 ENSG00000121310 ECHDC2
ENST00000358358 0.165528454549676 0.0479193899842404 0.123872511225447 ENSG00000121310 ECHDC2
ENST00000498544 0.976465962577727 0.947792646635105 0.00651311323924838 ENSG00000121310 ECHDC2
ENST00000476477 0.172324705834114 0.0510720759044295 0.122959932910803 ENSG00000121310 ECHDC2
ENST00000536120 0.172324705834114 0.0510720759044295 0.122959932910803 ENSG00000121310 ECHDC2
ENST00000479593 0.885217206702381 0.772292117188374 0.022031354809489 ENSG00000121310 ECHDC2
ENST00000467988 0.186360525740616 0.0576797798012689 0.121766445793288 ENSG00000121310 ECHDC2
ENST00000487866 0.966372557154604 0.928177732343102 0.00790137544968834 ENSG00000121310 ECHDC2
ENST00000486170 0.622723094128566 0.403218924328179 0.0770735556905801 ENSG00000121310 ECHDC2
ENST00000487851 0.818510680693142 0.663712775366906 0.0351342851985867 ENSG00000121310 ECHDC2
ENST00000541281 0.178237167259898 0.0538137009217734 0.132154465762618 ENSG00000121310 ECHDC2
ENST00000488268 0.418102403590298 0.207080380831124 0.0906450753423962 ENSG00000121310 ECHDC2
ENST00000544365 0.19330758282736 0.0610713685661917 0.129611016275465 ENSG00000121310 ECHDC2
ENST00000495920 0.163188187523336 0.0468285948519866 0.136868551489354 ENSG00000121310 ECHDC2
ENST00000492992 0.286655539025895 0.112619241850522 -0.234908184762375 ENSG00000121310 ECHDC2
ENST00000480312 0.257044045545365 0.0952188080606383 0.122933544118961 ENSG00000121310 ECHDC2
ENST00000544531 0.105224256725374 0.0233369581078638 0.159109084961902 ENSG00000121310 ECHDC2
ENST00000493896 0.769240722754714 0.589662651532119 -0.0645416353491715 ENSG00000121310 ECHDC2
ENST00000487040 0.683234651155123 0.476122332653157 -0.110864607174555 ENSG00000121310 ECHDC2
ENST00000542552 0.0184315130191974 0.00160871786493471 0.216742852998376 ENSG00000121310 ECHDC2
ENST00000474789 0.0267649555140823 0.00287719468440046 0.204996073096634 ENSG00000121310 ECHDC2
ENST00000420575 0.432216682151712 0.21854051662537 0.223723971567618 ENSG00000230953 RP4-631H13.6
ENST00000371514 0.596414166376778 0.3741256494543 0.0490607508355691 ENSG00000116171 SCP2
ENST00000478631 0.630720712863637 0.412426227641464 0.0451113356978193 ENSG00000116171 SCP2
ENST00000528311 0.671890414851151 0.462063816367446 0.0422576539809692 ENSG00000116171 SCP2
ENST00000371509 0.653492736358832 0.439309641970926 0.0442541699877371 ENSG00000116171 SCP2
ENST00000407246 0.650138714905569 0.435576735975603 0.0431463537212832 ENSG00000116171 SCP2
ENST00000371513 0.61990058017396 0.399928164076027 -0.0724752785614345 ENSG00000116171 SCP2
ENST00000528809 0.500330658617928 0.278689711529764 -0.117510871618848 ENSG00000116171 SCP2
ENST00000529363 0.872622972310608 0.750545036837519 -0.0327297325139715 ENSG00000116171 SCP2
ENST00000473584 0.61308538589921 0.392325977863657 -0.111269333280663 ENSG00000116171 SCP2
ENST00000430330 0.165821896295766 0.0480623121094699 0.129168190925574 ENSG00000116171 SCP2
ENST00000408941 0.132215329346828 0.0335258441263606 0.135611694245755 ENSG00000116171 SCP2
ENST00000478274 0.401694960883732 0.194185642364685 0.11095193512621 ENSG00000116171 SCP2
ENST00000484100 0.152704133093269 0.0420675816959228 0.134508082033386 ENSG00000116171 SCP2
ENST00000533119 0.15554055999964 0.0433277472676187 0.134549081567788 ENSG00000116171 SCP2
ENST00000435345 0.152421412558334 0.0419239056357412 0.133219918064628 ENSG00000116171 SCP2
ENST00000488965 0.124041205680771 0.0302916515925754 0.139804744177278 ENSG00000116171 SCP2
ENST00000371486 0.894860480484533 0.790175605676246 0.0230990811239543 ENSG00000157184 CPT2
ENST00000468572 0.56971804424347 0.346263906867405 0.139517360711492 ENSG00000157184 CPT2
ENST00000452466 0.781827799563648 0.609407678161713 -0.0548987775635043 ENSG00000236723 RP5-1024G6.2
ENST00000294360 0.442405547787679 0.227054187395907 -0.106974758790414 ENSG00000162384 C1orf123
ENST00000483739 0.0730595039112175 0.0132759957262481 -0.22258948185998 ENSG00000162384 C1orf123
ENST00000470385 0.393613268885873 0.187604368915707 -0.116201667655473 ENSG00000162384 C1orf123
ENST00000478839 0.0134754760758713 0.0010189536236112 -0.368634432026428 ENSG00000162384 C1orf123
ENST00000489755 0.0325994405622328 0.00387992450212519 -0.319785112013842 ENSG00000162384 C1orf123
ENST00000474227 0.787479394965357 0.617549175873864 0.0623220669686173 ENSG00000162384 C1orf123
ENST00000602807 0.993864574818961 0.986079384879384 0.00225835793869767 ENSG00000162384 C1orf123
ENST00000371470 0.813832832406738 0.655942257161371 -0.0292709910953047 ENSG00000162385 MAGOH
ENST00000371466 0.818628402957965 0.663858204261351 -0.0285872341404531 ENSG00000162385 MAGOH
ENST00000495868 0.360844622294594 0.163081384892914 -0.105526686830345 ENSG00000162385 MAGOH
ENST00000462941 0.618644423120701 0.398517261415648 -0.0603370061040227 ENSG00000162385 MAGOH
ENST00000602943 0.717697977962867 0.52079082702532 0.0820362978207431 ENSG00000270172 RP5-1024G6.8
ENST00000306052 0.973740746597575 0.942762924586102 -0.00546441498752633 ENSG00000157193 LRP8
ENST00000529670 0.105245526336026 0.0233462749032921 0.20985413103977 ENSG00000157193 LRP8
ENST00000371454 0.741705118533681 0.552716410179569 -0.044931882413686 ENSG00000157193 LRP8
ENST00000465675 0.680092753830529 0.472089220401971 -0.0543631811255798 ENSG00000157193 LRP8
ENST00000354412 0.765260160303398 0.584431161227937 -0.041493904444445 ENSG00000157193 LRP8
ENST00000480045 0.681085147856434 0.473409418587001 -0.0553001594636023 ENSG00000157193 LRP8
ENST00000347547 0.676203103793269 0.467104529755149 -0.0563549337362169 ENSG00000157193 LRP8
ENST00000459674 0.965595194515802 0.926588885808343 -0.00871384236224898 ENSG00000157193 LRP8
ENST00000460214 0.962370585727106 0.920350133141365 -0.0114230363901208 ENSG00000157193 LRP8
ENST00000481431 0.708471959797741 0.50801444826597 -0.0757429418665755 ENSG00000157193 LRP8
ENST00000475501 0.895669825180809 0.791530732044488 -0.0251990185603302 ENSG00000157193 LRP8
ENST00000421637 0.798884799045401 0.634384964954072 0.0841058843322 ENSG00000228838 RP4-784A16.2
ENST00000496580 0.052327321500192 0.00791899458600255 -0.327320179771758 ENSG00000157193 LRP8
ENST00000446686 0.352124538850486 0.156969547610347 -0.256350599705517 ENSG00000232762 RP4-784A16.4
ENST00000312233 0.0281665452928034 0.00310274120985916 -0.409886227936042 ENSG00000174332 GLIS1
ENST00000371429 0.0712653625632118 0.0127881215102895 0.145093372783445 ENSG00000058804 NDC1
ENST00000540001 0.0712653625632118 0.0127881215102895 0.145093372783445 ENSG00000058804 NDC1
ENST00000537333 0.706825281984262 0.506011617637389 0.0391261738276686 ENSG00000058804 NDC1
ENST00000234725 0.823001030649133 0.670513200319075 0.0251649788734037 ENSG00000058804 NDC1
ENST00000480952 0.364206508775359 0.165508457361104 0.127399252514739 ENSG00000058804 NDC1
ENST00000464950 0.494356884152151 0.273323544667184 -0.0837414136253665 ENSG00000058799 YIPF1
ENST00000371399 0.494356884152151 0.273323544667184 -0.0837414136253665 ENSG00000058799 YIPF1
ENST00000072644 0.494356884152151 0.273323544667184 -0.0837414136253665 ENSG00000058799 YIPF1
ENST00000539954 0.252961026689349 0.0928427025593869 -0.143717380231526 ENSG00000058799 YIPF1
ENST00000469457 0.315363145549247 0.131307776766926 -0.146842274704226 ENSG00000058799 YIPF1
ENST00000480151 0.313749373698665 0.130185892894947 -0.146882394882448 ENSG00000058799 YIPF1
ENST00000412288 0.242414353934943 0.0866544580635841 -0.173320842563168 ENSG00000058799 YIPF1
ENST00000465897 0.259392237880646 0.0965816002383271 -0.168579204839214 ENSG00000058799 YIPF1
ENST00000472983 0.7298353287795 0.536608146635054 -0.075810794578332 ENSG00000058799 YIPF1
ENST00000371378 0.880431389785901 0.764434965902175 -0.0199270632518572 ENSG00000081870 HSPB11
ENST00000194214 0.931055164636233 0.858617599162327 -0.0122561053967527 ENSG00000081870 HSPB11
ENST00000489675 0.982427726285668 0.960898594353772 -0.0050485697036939 ENSG00000081870 HSPB11
ENST00000371377 0.900882708735561 0.801474527648626 -0.0181587148873965 ENSG00000081870 HSPB11
ENST00000371376 0.815423004731694 0.658427960394518 -0.0341413393268701 ENSG00000081870 HSPB11
ENST00000488884 0.537769151621313 0.315031370942422 -0.0846251535491831 ENSG00000081870 HSPB11
ENST00000371370 0.55449011497487 0.331449767155848 0.0830094220768095 ENSG00000116212 LRRC42
ENST00000371368 0.991369504555416 0.980695600600597 0.0027400256047058 ENSG00000116212 LRRC42
ENST00000319223 0.590902108792095 0.368426189338548 0.0769604662160629 ENSG00000116212 LRRC42
ENST00000444987 0.959464171269472 0.91458356724591 -0.0114959961731834 ENSG00000116212 LRRC42
ENST00000477905 0.873035639190566 0.751556533853674 0.0441001899576198 ENSG00000116212 LRRC42
ENST00000371348 0.169812362448247 0.0498411173453663 0.119536425795095 ENSG00000116209 TMEM59
ENST00000371344 0.175679867657435 0.0526202549560325 0.119156749129776 ENSG00000116209 TMEM59
ENST00000234831 0.122472105942574 0.0297133147415572 0.125907926961254 ENSG00000116209 TMEM59
ENST00000371341 0.171331073230617 0.0506269799793257 0.11437087840386 ENSG00000116209 TMEM59
ENST00000470395 0.0120459549706937 0.000864939995446047 0.246131019166758 ENSG00000116209 TMEM59
ENST00000420738 0.358821189102699 0.16166486209566 0.0830659320817309 ENSG00000116209 TMEM59
ENST00000440019 0.361034411950543 0.163208201878216 0.0828703264752033 ENSG00000116209 TMEM59
ENST00000452421 0.358982332034439 0.161800247979704 0.0830633045027052 ENSG00000116209 TMEM59
ENST00000371337 0.722040060939619 0.526059111689434 0.0433803410039231 ENSG00000116209 TMEM59
ENST00000498272 0.636848290547189 0.419939505898311 -0.0606403968477398 ENSG00000116205 TCEANC2
ENST00000234827 0.811999363790326 0.653341554472578 -0.0357021201179621 ENSG00000116205 TCEANC2
ENST00000371331 0.321603657859072 0.135587910915147 -0.180385498398983 ENSG00000116205 TCEANC2
ENST00000525949 0.746083314197673 0.55827557266915 0.0886818354664855 ENSG00000256407 RP11-446E24.4
ENST00000311841 0.59574337895779 0.373528050992729 0.0798870907991756 ENSG00000256407 RP11-446E24.4
ENST00000536061 0.957001326398541 0.909795224941721 0.0187881509955324 ENSG00000248835 AL357673.1
ENST00000420054 0.859736467175709 0.72980803845242 -0.03986998107314 ENSG00000215883 CYB5RL
ENST00000421415 0.739126963471705 0.54912114522871 0.0653762151526454 ENSG00000215883 CYB5RL
ENST00000490863 0.722589615908369 0.526833377174466 0.0687648894017377 ENSG00000215883 CYB5RL
ENST00000401046 0.874926532385469 0.755104710657614 -0.0358096660595075 ENSG00000215883 CYB5RL
ENST00000419823 0.763727477811273 0.582204038985595 0.0613438228478818 ENSG00000215883 CYB5RL
ENST00000528287 0.603822693196726 0.382215989416625 0.0945890140556579 ENSG00000215883 CYB5RL
ENST00000534324 0.864896140399736 0.738254783538199 0.0433243417842233 ENSG00000215883 CYB5RL
ENST00000287899 0.744160357573584 0.555925627975635 0.0754647304722296 ENSG00000215883 CYB5RL
ENST00000542737 0.350259087480589 0.155631796157437 0.170417614588917 ENSG00000215883 CYB5RL
ENST00000537208 0.350259087480589 0.155631796157437 0.170417614588917 ENSG00000215883 CYB5RL
ENST00000493530 0.552311776531292 0.329373039327777 0.140116557994166 ENSG00000215883 CYB5RL
ENST00000487096 0.792466354128864 0.624506868098334 -0.0286904910519851 ENSG00000116221 MRPL37
ENST00000497820 0.414666121898934 0.204430343704221 0.196190273099022 ENSG00000215883 CYB5RL
ENST00000360840 0.210095509014728 0.0695002668052831 -0.104722257674473 ENSG00000116221 MRPL37
ENST00000605337 0.161384035558413 0.0459942031645686 -0.112355201441828 ENSG00000116221 MRPL37
ENST00000490670 0.549547950543132 0.326566665026965 -0.0607804653227686 ENSG00000116221 MRPL37
ENST00000336230 0.209691723139619 0.0692475032368027 -0.104716197348551 ENSG00000116221 MRPL37
ENST00000398219 0.000120068710513242 1.70199273964379e-06 -0.419282081832383 ENSG00000116221 MRPL37
ENST00000326956 0.000339988993332662 6.42692792599899e-06 -0.307135324109304 ENSG00000157216 SSBP3
ENST00000528930 0.333112639165275 0.143484152296662 -0.199343557276202 ENSG00000157216 SSBP3
ENST00000417664 0.00937514070008946 0.000602081529460513 -0.290181590591452 ENSG00000157216 SSBP3
ENST00000371320 0.0229101999835818 0.00223820232775269 -0.240768579750989 ENSG00000157216 SSBP3
ENST00000371319 0.0146084175085284 0.0011465222083778 -0.267794602266338 ENSG00000157216 SSBP3
ENST00000533946 0.00941163261628968 0.000605083494337473 -0.298403420787405 ENSG00000157216 SSBP3
ENST00000357475 0.0289521526160313 0.00322725800705304 -0.246101350426376 ENSG00000157216 SSBP3
ENST00000426150 0.00658275374188045 0.00035787661241984 -0.271526624007857 ENSG00000157216 SSBP3
ENST00000444533 0.25752643964658 0.09550018561578 -0.199053558180566 ENSG00000157216 SSBP3
ENST00000420121 0.123193519017096 0.0299885268582826 -0.228963912322055 ENSG00000157216 SSBP3
ENST00000530618 0.115312280119964 0.0271169091053091 -0.307355558095252 ENSG00000157216 SSBP3
ENST00000533209 0.00569322080980759 0.000290802001488205 -0.325961293010366 ENSG00000157216 SSBP3
ENST00000525990 0.0359768491121714 0.00451240388978072 -0.254708672998433 ENSG00000157216 SSBP3
ENST00000528787 0.0141199104640289 0.00109188376750826 -0.309016887131032 ENSG00000157216 SSBP3
ENST00000481208 0.0230527594870317 0.00227007266948404 -0.372569933072574 ENSG00000162390 ACOT11
ENST00000498228 0.00454171561911241 0.000211685927592752 -0.525810652834942 ENSG00000162390 ACOT11
ENST00000343744 0.00301159419673367 0.000117719610505877 -0.487594600801869 ENSG00000162390 ACOT11
ENST00000371316 0.00692516857565015 0.000385152132754448 -0.431710506326074 ENSG00000162390 ACOT11
ENST00000606515 0.858788468295068 0.7282092623938 -0.0276923214105231 ENSG00000271723 MROH7-TTC4
ENST00000425300 0.733267505035083 0.54135026113932 -0.0500695296389923 ENSG00000271723 MROH7-TTC4
ENST00000414150 0.745479266241883 0.557590326255731 -0.0478306983476801 ENSG00000271723 MROH7-TTC4
ENST00000460155 0.740848007429572 0.551663919117825 -0.0495062438435435 ENSG00000271723 MROH7-TTC4
ENST00000371281 0.767165678683789 0.586884595361945 -0.0453243552205948 ENSG00000243725 TTC4
ENST00000486621 0.82645568665523 0.675803664519746 -0.0563057189884966 ENSG00000243725 TTC4
ENST00000371284 0.746966588066563 0.559282700392946 -0.0487925029810415 ENSG00000243725 TTC4
ENST00000486091 0.74853074454113 0.561265508472946 -0.0714978685492425 ENSG00000243725 TTC4
ENST00000371279 0.720395956669383 0.524045260199981 -0.0880681327621395 ENSG00000162396 PARS2
ENST00000371269 0.225102369328491 0.0771928591947601 0.105143401642241 ENSG00000116133 DHCR24
ENST00000436604 0.163144743676809 0.0467927458165856 0.123461797869034 ENSG00000116133 DHCR24
ENST00000537443 0.586184129930865 0.36335262829761 0.0568816053040234 ENSG00000116133 DHCR24
ENST00000535035 0.871803096988042 0.749100365616239 0.0202901604726612 ENSG00000116133 DHCR24
ENST00000415336 0.00149785756746797 4.47962299920465e-05 0.315552366897525 ENSG00000242396 RP11-67L3.5
ENST00000294383 0.00148633574505008 4.42956776628104e-05 0.20150939743787 ENSG00000162402 USP24
ENST00000407756 0.00160602931431935 4.94778651947626e-05 0.200889694901172 ENSG00000162402 USP24
ENST00000484447 0.977375327306671 0.949479886732984 0.00885009479267269 ENSG00000162402 USP24
ENST00000480962 0.828205562440746 0.678531448201512 -0.0653698087411974 ENSG00000162402 USP24
ENST00000472566 0.383827327384663 0.179956295376055 0.169681183853089 ENSG00000162402 USP24
ENST00000512504 0.320329069989946 0.134759222588224 0.222335393835674 ENSG00000162402 USP24
ENST00000482197 0.11413880715765 0.0266779889087978 0.296273461424666 ENSG00000162402 USP24
ENST00000371250 0.985223754967796 0.967019235757906 -0.00413616858051586 ENSG00000162407 PPAP2B
ENST00000472957 0.933197665615279 0.862690666962697 -0.0310091379707236 ENSG00000162407 PPAP2B
ENST00000459962 0.708063535854247 0.507572981956643 -0.123093329093706 ENSG00000162407 PPAP2B
ENST00000461655 0.850869739306029 0.715355086445841 -0.0498228464787128 ENSG00000162407 PPAP2B
ENST00000371244 0.842007165749161 0.70047368019951 -0.0492340830930813 ENSG00000162409 PRKAA2
ENST00000485760 0.0864557230264319 0.0172042012434042 -0.224259514979023 ENSG00000173406 DAB1
ENST00000371234 0.199333316118534 0.0639668987066752 -0.354019054459256 ENSG00000173406 DAB1
ENST00000467509 0.165733277596001 0.0480221429158628 -0.270071478263916 ENSG00000162600 OMA1
ENST00000460671 0.212875169441152 0.0710061690626846 -0.239532945767847 ENSG00000162600 OMA1
ENST00000421528 0.347635684287727 0.153709965499019 -0.137017337869588 ENSG00000162600 OMA1
ENST00000358603 0.592795086114297 0.37045513881144 -0.0737976519971387 ENSG00000162600 OMA1
ENST00000371226 0.665953700949757 0.455105730186897 -0.0608892331451865 ENSG00000162600 OMA1
ENST00000476933 0.483057136591469 0.263293702275775 -0.148749964256016 ENSG00000162600 OMA1
ENST00000456980 0.895318741332695 0.790985589769585 -0.0234664556182257 ENSG00000162600 OMA1
ENST00000467063 0.922181691813999 0.840868883869059 -0.0176934639482977 ENSG00000162600 OMA1
ENST00000419242 0.942883207241222 0.881641691892662 -0.0138006228427322 ENSG00000162600 OMA1
ENST00000426139 0.933142103204134 0.862598502292938 -0.0158899875765981 ENSG00000162600 OMA1
ENST00000453710 0.85410966019378 0.72088632926049 -0.0350069825252871 ENSG00000162600 OMA1
ENST00000482274 0.901592856145349 0.802914738113648 -0.0271130587499438 ENSG00000162600 OMA1
ENST00000472487 0.0714968941945915 0.0128438695067071 0.165834236261171 ENSG00000162601 MYSM1
ENST00000493821 0.122434436856386 0.0296998931257588 0.161630894306312 ENSG00000162601 MYSM1
ENST00000401044 0.0704317585927827 0.0125516482530408 0.178112954908812 ENSG00000162601 MYSM1
ENST00000481973 0.675753433603507 0.466500625791572 0.0844033558028691 ENSG00000162601 MYSM1
ENST00000466774 0.24567217746605 0.088517605073094 0.125059826968652 ENSG00000162601 MYSM1
ENST00000483003 0.247626930198965 0.0896614985948873 0.132089605617749 ENSG00000162601 MYSM1
ENST00000489282 0.30319946130059 0.123066819953025 0.131418875733615 ENSG00000162601 MYSM1
ENST00000371222 0.391953097952962 0.186206826458921 0.157302088016956 ENSG00000177606 JUN
ENST00000544621 0.159414814426904 0.045141624946631 -0.30170396488634 ENSG00000234807 LINC01135
ENST00000419531 0.159414814426904 0.045141624946631 -0.30170396488634 ENSG00000234807 LINC01135
ENST00000582567 0.701507679769327 0.499592567191531 -0.117127668128917 ENSG00000172456 FGGY
ENST00000413489 0.471192248372333 0.252629923569975 -0.188892144744575 ENSG00000172456 FGGY
ENST00000474476 0.281568710454236 0.10966049282935 -0.214756269621344 ENSG00000172456 FGGY
ENST00000462744 0.540281696298774 0.317507330998789 -0.173893671305115 ENSG00000172456 FGGY
ENST00000371218 0.221116477506471 0.0751373172037564 -0.236714033245795 ENSG00000172456 FGGY
ENST00000495718 0.289595686746001 0.114397323749526 -0.208187941883737 ENSG00000172456 FGGY
ENST00000583635 0.776036242071378 0.599927488470798 -0.0960230650620131 ENSG00000172456 FGGY
ENST00000303721 0.221062977498273 0.0750997884951695 -0.236716951485983 ENSG00000172456 FGGY
ENST00000430447 0.258956184997036 0.0963202424804245 -0.224438029524229 ENSG00000172456 FGGY
ENST00000371212 0.156830764154554 0.0439326369544576 -0.264390469634539 ENSG00000172456 FGGY
ENST00000475949 0.25055340630082 0.0913959581166754 -0.214062987120614 ENSG00000172456 FGGY
ENST00000485720 0.435190405879038 0.221036004649166 -0.163394367376643 ENSG00000172456 FGGY
ENST00000371210 0.131659255754925 0.0333042480977895 -0.296001608956045 ENSG00000172456 FGGY
ENST00000493891 0.156201662648416 0.0436334739332867 -0.319217805065194 ENSG00000172456 FGGY
ENST00000466791 0.488712298425327 0.26823512230043 -0.200836197799573 ENSG00000172456 FGGY
ENST00000476939 0.292437776111965 0.116284644793522 -0.26405781788776 ENSG00000172456 FGGY
ENST00000472783 0.155866540963863 0.0434785255581852 -0.339716244941301 ENSG00000172456 FGGY
ENST00000471169 0.155866540963863 0.0434785255581852 -0.339716244941301 ENSG00000172456 FGGY
ENST00000371208 0.64558679567082 0.430172905920381 0.150677627994658 ENSG00000134709 HOOK1
ENST00000371204 0.29846517497737 0.119897627634213 0.286182795654625 ENSG00000134716 CYP2J2
ENST00000466095 0.29846517497737 0.119897627634213 0.286182795654625 ENSG00000134716 CYP2J2
ENST00000469406 0.29846517497737 0.119897627634213 0.286182795654625 ENSG00000134716 CYP2J2
ENST00000423403 0.0699433354567062 0.012410041331088 -0.387618762927063 ENSG00000231252 RP11-436K8.1
ENST00000371191 0.0244692650282654 0.00248839526664859 -0.453554212335501 ENSG00000162599 NFIA
ENST00000476646 0.0373362658045079 0.00476453261234913 -0.440372424210041 ENSG00000162599 NFIA
ENST00000407417 0.0225604901437248 0.00217871805261135 -0.460640278524256 ENSG00000162599 NFIA
ENST00000479364 0.0281767352231349 0.00310416107081735 -0.450287456578107 ENSG00000162599 NFIA
ENST00000371189 0.0220766933185969 0.00210737776455602 -0.464840351066529 ENSG00000162599 NFIA
ENST00000403491 0.00838741091666098 0.000514371149128096 -0.436528232555657 ENSG00000162599 NFIA
ENST00000371187 0.0231577949145953 0.00228998461296211 -0.453440831673607 ENSG00000162599 NFIA
ENST00000485903 0.0230384538634285 0.00226653201207875 -0.464480337986437 ENSG00000162599 NFIA
ENST00000371185 0.0228996732242651 0.00223469705123881 -0.464505075959826 ENSG00000162599 NFIA
ENST00000371184 0.0229935639064369 0.00225461791861201 -0.46408682423144 ENSG00000162599 NFIA
ENST00000496712 0.140384023890107 0.0368419827813912 -0.310972706940399 ENSG00000162599 NFIA
ENST00000482020 0.244909930556608 0.0880844784562347 -0.315493945315835 ENSG00000162599 NFIA
ENST00000357977 0.102537467992191 0.0224274099145685 -0.310655038879509 ENSG00000162599 NFIA
ENST00000493627 0.0218676666405595 0.00207633356113152 -0.483898084251642 ENSG00000162599 NFIA
ENST00000606498 0.232087946736365 0.0810110837473548 0.105659651876582 ENSG00000162604 TM2D1
ENST00000294613 0.227186527666537 0.07832476807532 0.106734806208057 ENSG00000162604 TM2D1
ENST00000472357 0.245656698861903 0.0885098798173067 0.14824796902921 ENSG00000162604 TM2D1
ENST00000371180 0.227186527666537 0.07832476807532 0.106734806208057 ENSG00000162604 TM2D1
ENST00000488206 0.211194156292634 0.0700520794222893 0.109528855488896 ENSG00000162604 TM2D1
ENST00000472989 0.250695312039341 0.0915112973674802 0.124979614360927 ENSG00000162604 TM2D1
ENST00000488410 0.368900729557701 0.168832045665969 0.111129220201173 ENSG00000162604 TM2D1
ENST00000468586 0.277330524025764 0.107214421202877 0.108292635847926 ENSG00000162604 TM2D1
ENST00000371178 0.542645457188294 0.31993091136454 0.0803627371587671 ENSG00000162604 TM2D1
ENST00000494926 0.502675955387455 0.281191711688865 0.0890806825753687 ENSG00000162604 TM2D1
ENST00000496465 0.506979336506348 0.285336863948976 0.088355151515704 ENSG00000162604 TM2D1
ENST00000371177 0.789051330933547 0.619704237976509 0.041788585097936 ENSG00000162604 TM2D1
ENST00000316485 0.635394430953722 0.418130707993183 -0.0940883098887489 ENSG00000132849 INADL
ENST00000459752 0.634437249262067 0.41700416484629 -0.0943980807846151 ENSG00000132849 INADL
ENST00000484562 0.634437249262067 0.41700416484629 -0.0943980807846151 ENSG00000132849 INADL
ENST00000371158 0.607250027327778 0.38600508711017 -0.0977954715311261 ENSG00000132849 INADL
ENST00000484937 0.489795371417702 0.269124007344218 -0.130172462266018 ENSG00000132849 INADL
ENST00000494842 0.312484297444826 0.129387709186415 -0.25277649169871 ENSG00000132849 INADL
ENST00000490547 0.3190599779785 0.133887828208629 -0.257457005445003 ENSG00000132849 INADL
ENST00000307297 0.189991918338689 0.0593639627664524 -0.327591107914214 ENSG00000132849 INADL
ENST00000543708 0.44034274334221 0.225217667549291 -0.178924675492185 ENSG00000132849 INADL
ENST00000545929 0.614759836568008 0.394170608456456 -0.136257590340339 ENSG00000132849 INADL
ENST00000498273 0.891236859653564 0.783279944958787 -0.0470884322354622 ENSG00000240563 L1TD1
ENST00000452143 0.00590696584844852 0.000305847097098192 0.300771749148209 ENSG00000162607 USP1
ENST00000442679 0.00988345489461347 0.000649073029238312 0.318834855749496 ENSG00000162607 USP1
ENST00000371146 0.00021703601947013 3.61932306527513e-06 0.326131658233203 ENSG00000162607 USP1
ENST00000339950 0.000246181052940794 4.25194388577838e-06 0.326161100100006 ENSG00000162607 USP1
ENST00000251157 0.434982123654869 0.22088974599066 0.0651799397553598 ENSG00000116641 DOCK7
ENST00000454575 0.00490185855574591 0.000235458957165951 0.191760893598309 ENSG00000116641 DOCK7
ENST00000340370 0.436454393839891 0.222041626567483 0.0651303052503667 ENSG00000116641 DOCK7
ENST00000489185 0.0296473676552513 0.0033486313660526 0.247000039575367 ENSG00000116641 DOCK7
ENST00000467758 0.0373864751751418 0.0047735553673407 0.265150415607174 ENSG00000116641 DOCK7
ENST00000479983 0.0207756497344748 0.00192388849291124 0.421411332517139 ENSG00000116641 DOCK7
ENST00000404627 0.519233702665434 0.296792540551144 -0.0720072840919673 ENSG00000116641 DOCK7
ENST00000371129 0.695576220104258 0.491650826765835 -0.114941946047704 ENSG00000132855 ANGPTL3
ENST00000464312 0.550015355509488 0.327036807291921 0.0861588266801056 ENSG00000116641 DOCK7
ENST00000453229 0.109249585775389 0.0248506862418733 -0.373765305794257 ENSG00000235545 RP11-230B22.1
ENST00000443289 0.0269549201642765 0.00291128694809129 -0.293121242027232 ENSG00000125703 ATG4C
ENST00000317868 0.364212079985756 0.165572251408545 -0.114132055005981 ENSG00000125703 ATG4C
ENST00000371120 0.364212079985756 0.165572251408545 -0.114132055005981 ENSG00000125703 ATG4C
ENST00000371118 0.0541487171893161 0.00833763816422088 -0.270684557100782 ENSG00000125703 ATG4C
ENST00000414558 0.655857142809919 0.442320147924358 0.10294822501268 ENSG00000125703 ATG4C
ENST00000420285 0.777965648778235 0.602573478540761 -0.0844721956319147 ENSG00000229537 RP11-5P4.1
ENST00000425352 0.664768094641747 0.453749058871598 -0.119328425495188 ENSG00000229537 RP11-5P4.1
ENST00000420659 0.68555247321074 0.478894567071781 -0.112776702722875 ENSG00000229537 RP11-5P4.1
ENST00000426393 0.354870382401247 0.158801819584793 -0.214050150121609 ENSG00000230798 RP4-792G4.2
ENST00000418244 0.841903935455793 0.700068679934463 0.045984469271115 ENSG00000230798 RP4-792G4.2
ENST00000449386 0.832032965559465 0.685089344620818 0.047805866105373 ENSG00000230798 RP4-792G4.2
ENST00000431294 0.00771266697539166 0.000453527990475529 0.307407906205356 ENSG00000230798 RP4-792G4.2
ENST00000427268 0.00209790274762661 7.12540271241462e-05 0.342799565185599 ENSG00000230798 RP4-792G4.2
ENST00000371116 0.016738003476634 0.00139709014196556 0.31907912326583 ENSG00000187140 FOXD3
ENST00000371108 0.596207636534369 0.373944265863242 0.0614995140425553 ENSG00000088035 ALG6
ENST00000487136 0.98407150995364 0.964382334886753 -0.00503557241721671 ENSG00000088035 ALG6
ENST00000263440 0.594074399161851 0.371885267093164 0.0626780223240058 ENSG00000088035 ALG6
ENST00000603108 0.594074399161851 0.371885267093164 0.0626780223240058 ENSG00000088035 ALG6
ENST00000465969 0.513208872055714 0.291114573468113 0.0957841725086536 ENSG00000088035 ALG6
ENST00000462390 0.0473312107258534 0.00683137276927297 0.291295621697415 ENSG00000088035 ALG6
ENST00000494765 0.133002387369125 0.0338247335780728 0.270160099632991 ENSG00000088035 ALG6
ENST00000492655 0.649765581774633 0.435207109559004 0.0919140102289971 ENSG00000142856 ITGB3BP
ENST00000371092 0.993852798325431 0.986013657841671 0.0012606701433851 ENSG00000142856 ITGB3BP
ENST00000271002 0.993852798325431 0.986013657841671 0.0012606701433851 ENSG00000142856 ITGB3BP
ENST00000489099 0.999342371423817 0.998669916818301 -0.000120523927670446 ENSG00000142856 ITGB3BP
ENST00000461681 0.168279160234908 0.0491277142620996 0.163032149360093 ENSG00000142856 ITGB3BP
ENST00000463803 0.179618855226918 0.0544581813613088 0.179953582705418 ENSG00000142856 ITGB3BP
ENST00000478538 0.344919588965606 0.151712740198339 0.240305006967592 ENSG00000142856 ITGB3BP
ENST00000283568 0.974714889697065 0.944940395652872 -0.00568089993272641 ENSG00000142856 ITGB3BP
ENST00000476508 0.707482841657001 0.506853563775887 0.0554032093717907 ENSG00000142856 ITGB3BP
ENST00000460394 0.760060310444125 0.577235082344028 -0.0531520377884732 ENSG00000142856 ITGB3BP
ENST00000462285 0.696852084000659 0.49345503601299 -0.0657501560487143 ENSG00000142856 ITGB3BP
ENST00000489863 0.658047596091141 0.44499682619711 -0.0729943675847544 ENSG00000142856 ITGB3BP
ENST00000465781 0.48283097551519 0.263119765048801 -0.111720048136027 ENSG00000142856 ITGB3BP
ENST00000460251 0.44968817038639 0.233457979970261 -0.118402133008563 ENSG00000142856 ITGB3BP
ENST00000478138 0.996561853735517 0.992160271752812 0.000641542589987513 ENSG00000142856 ITGB3BP
ENST00000480886 0.740838587037819 0.551610706413555 0.0800292496716423 ENSG00000203965 EFCAB7
ENST00000371088 0.379548713708459 0.176922827704746 0.113041080876601 ENSG00000203965 EFCAB7
ENST00000496956 0.420289770430146 0.208897118374436 -0.161063976142079 ENSG00000203965 EFCAB7
ENST00000460678 0.202409446888565 0.0655346051423124 0.208765172311065 ENSG00000203965 EFCAB7
ENST00000461039 0.216377615744467 0.0727534373256505 0.22206747645635 ENSG00000203965 EFCAB7
ENST00000371084 0.0150733758842113 0.00119487693927135 -0.197478583066041 ENSG00000079739 PGM1
ENST00000540265 0.00978239284894438 0.000640211867268591 -0.207100798435128 ENSG00000079739 PGM1
ENST00000371083 0.070301892960527 0.0125142349097502 -0.168606669752467 ENSG00000079739 PGM1
ENST00000483707 0.0333341216904074 0.00401128808169031 -0.305590954432021 ENSG00000079739 PGM1
ENST00000371080 0.059619971638318 0.00971395489104228 -0.407739616229599 ENSG00000185483 ROR1
ENST00000371079 0.0723030755736397 0.0130577153855027 -0.36219848829326 ENSG00000185483 ROR1
ENST00000482426 0.0602882393718108 0.00987239360304778 -0.415128648341277 ENSG00000185483 ROR1
ENST00000412349 0.0238792287068297 0.00239807384619178 -0.52488124927134 ENSG00000223949 RP11-24J23.2
ENST00000424995 0.756479358590155 0.572446720653932 0.0577657447981303 ENSG00000223949 RP11-24J23.2
ENST00000545203 0.729858270948152 0.536637779542578 0.0611922956981147 ENSG00000185483 ROR1
ENST00000371073 0.00301525742579227 0.000117982372279155 -0.294409934582994 ENSG00000158966 CACHD1
ENST00000290039 0.00310992074000664 0.000123820288830836 -0.293895022202543 ENSG00000158966 CACHD1
ENST00000495994 0.00765956945692272 0.000448435289354183 -0.263268993329095 ENSG00000158966 CACHD1
ENST00000470527 0.0411579874167412 0.00555095658194569 -0.213008215825096 ENSG00000158966 CACHD1
ENST00000294428 0.304070352372082 0.123610208826235 0.125417408163664 ENSG00000162437 RAVER2
ENST00000371072 0.275407227392156 0.106018970575157 0.130710979313532 ENSG00000162437 RAVER2
ENST00000430964 0.615666150954367 0.395139709528615 0.091583107025029 ENSG00000162437 RAVER2
ENST00000418058 0.839295916590612 0.696023688985651 0.044943143887581 ENSG00000162437 RAVER2
ENST00000342505 0.0350926556211611 0.00433798067299841 0.121169117532476 ENSG00000162434 JAK1
ENST00000481702 0.0102120015031688 0.000680472663671429 0.336869942849041 ENSG00000162434 JAK1
ENST00000465376 0.370969027210474 0.170378770304065 0.101381942621017 ENSG00000162434 JAK1
ENST00000471473 0.819460387455385 0.665278150592195 0.0405145152970718 ENSG00000162434 JAK1
ENST00000494904 0.632942489556178 0.415227542009571 -0.068480552349469 ENSG00000162434 JAK1
ENST00000467764 0.622228028175521 0.402643101368199 -0.137761323310263 ENSG00000162434 JAK1
ENST00000447748 0.299863216289459 0.120775478899061 -0.266753452516041 ENSG00000226891 RP11-182I10.3
ENST00000444349 0.45038720012875 0.23401926829857 -0.229358230916431 ENSG00000226891 RP11-182I10.3
ENST00000415842 0.123905430260285 0.0302344202350838 -0.360996516474987 ENSG00000226891 RP11-182I10.3
ENST00000436350 0.118917361506049 0.0284269841995782 -0.411846626176845 ENSG00000226891 RP11-182I10.3
ENST00000545314 0.952261070885175 0.89952468540211 -0.0186710110382492 ENSG00000162433 AK4
ENST00000546702 0.982744962709743 0.961621455904001 0.0087526429426899 ENSG00000162433 AK4
ENST00000395334 0.937012985645622 0.870216344843007 -0.024028496133883 ENSG00000162433 AK4
ENST00000327299 0.986568498979099 0.970038699284779 -0.00557050263365177 ENSG00000162433 AK4
ENST00000463018 0.103958016253045 0.0228973906501341 -0.322124874599948 ENSG00000116675 DNAJC6
ENST00000494710 0.0399555384800839 0.0053035295228822 -0.347287726266172 ENSG00000116675 DNAJC6
ENST00000263441 0.0476926160316043 0.00690910164334344 -0.273436955321724 ENSG00000116675 DNAJC6
ENST00000395325 0.14090485708999 0.0370821710823597 -0.190957307221825 ENSG00000116675 DNAJC6
ENST00000483402 0.121097385869845 0.0292071793946588 -0.317378112726938 ENSG00000116675 DNAJC6
ENST00000435739 0.460583064109768 0.243407606981852 -0.207363113469458 ENSG00000229294 RP5-1044H5.1
ENST00000371069 0.347765650456112 0.153800883268483 -0.123678489681066 ENSG00000116675 DNAJC6
ENST00000498720 0.248768643783931 0.0903468195093389 -0.316240928640755 ENSG00000116675 DNAJC6
ENST00000344610 0.190179442006178 0.0594502010487876 -0.0866020821537561 ENSG00000116678 LEPR
ENST00000371065 0.425212723475446 0.212876897278691 -0.0652377171731261 ENSG00000213625 LEPROT
ENST00000475108 0.728117248492796 0.534529938596639 -0.0374556079394298 ENSG00000213625 LEPROT
ENST00000371059 0.187976298044242 0.0584137891461217 -0.0869203331598856 ENSG00000116678 LEPR
ENST00000371060 0.218931037454513 0.0740536964979172 -0.0816975220097394 ENSG00000116678 LEPR
ENST00000349533 0.237691535897226 0.0840686621564356 -0.0789531292941592 ENSG00000116678 LEPR
ENST00000497874 0.169790904879186 0.0498303752232117 -0.165014751802509 ENSG00000213625 LEPROT
ENST00000488747 0.791972765190178 0.623736987025692 -0.0306884150341529 ENSG00000213625 LEPROT
ENST00000484243 0.393293408448339 0.18734469873029 -0.0928244993642823 ENSG00000213625 LEPROT
ENST00000406510 0.228027639497616 0.0787962065706597 -0.0808098124282549 ENSG00000116678 LEPR
ENST00000462765 0.482482814345359 0.262777378040731 -0.182272931727119 ENSG00000116678 LEPR
ENST00000371058 0.674273118664659 0.464794730428033 0.122821550644555 ENSG00000116678 LEPR
ENST00000329654 0.992046924192284 0.982334597837402 -0.00278158389459172 ENSG00000184588 PDE4B
ENST00000341517 0.935850033002852 0.868230234415832 -0.02099832106928 ENSG00000184588 PDE4B
ENST00000371049 0.957219195172867 0.910188854289074 -0.0148274205917063 ENSG00000184588 PDE4B
ENST00000423207 0.978604890853709 0.952334240448787 0.00754202505976575 ENSG00000184588 PDE4B
ENST00000412480 0.591782595539008 0.369427393636125 0.157437357786716 ENSG00000184588 PDE4B
ENST00000528771 0.974970626896642 0.945411594379912 0.00979101442075579 ENSG00000184588 PDE4B
ENST00000371045 0.908102070327145 0.815225082869765 0.0295834782747845 ENSG00000184588 PDE4B
ENST00000531025 0.966633983175961 0.928900135937996 0.0128282532555596 ENSG00000184588 PDE4B
ENST00000526197 0.950074695952255 0.895174660178983 0.0188884130676598 ENSG00000184588 PDE4B
ENST00000480109 0.999945393359612 0.999901672254572 -1.69560234692917e-05 ENSG00000184588 PDE4B
ENST00000534463 0.813121608199493 0.654827583087018 0.076229651416289 ENSG00000184588 PDE4B
ENST00000524999 0.246732062113088 0.0891887581799997 0.319609038856158 ENSG00000184588 PDE4B
ENST00000237247 0.0165290553636722 0.00137141075851971 -0.389913409040012 ENSG00000118473 SGIP1
ENST00000371039 0.015210869468018 0.001211761801877 -0.394959943958 ENSG00000118473 SGIP1
ENST00000493564 0.0062450289986896 0.000331378916217468 -0.494756653692703 ENSG00000118473 SGIP1
ENST00000424320 0.00521855462743115 0.000258041153799161 -0.474766110724769 ENSG00000118473 SGIP1
ENST00000371035 0.0117754339062911 0.000837167396774486 -0.412608237139989 ENSG00000118473 SGIP1
ENST00000468286 0.00464937113805822 0.00021808601971531 -0.48009448883612 ENSG00000118473 SGIP1
ENST00000497055 0.00625019185994488 0.000331816840380616 -0.493709792889951 ENSG00000118473 SGIP1
ENST00000371036 0.0165699657647166 0.00137632296843887 -0.390436336019233 ENSG00000118473 SGIP1
ENST00000371037 0.0175808369330463 0.00150095501707255 -0.388883161294545 ENSG00000118473 SGIP1
ENST00000483060 0.0189191714780913 0.0016749393733916 -0.524215381494636 ENSG00000118473 SGIP1
ENST00000502413 0.224067881164774 0.0766441278443558 -0.314247566664423 ENSG00000248458 AL139147.1
ENST00000480548 0.0861833033778318 0.0171129497524102 -0.363938013892851 ENSG00000118473 SGIP1
ENST00000487507 0.179811202105487 0.0545463740198446 -0.328070855440901 ENSG00000118473 SGIP1
ENST00000435165 0.606775869866707 0.385565725887493 -0.120029098936993 ENSG00000118473 SGIP1
ENST00000320161 0.40653943753166 0.197938899067708 -0.224725196535445 ENSG00000118473 SGIP1
ENST00000468570 0.494356884152151 0.273302029547151 -0.193681251146218 ENSG00000118473 SGIP1
[truncated: 10,384,804 more chars]
