# Supplementary material for: High-throughput allele-specific expression across 250 environmental conditions
Source: Genome Res. 2016 Dec;26(12):1627–38. doi: 10.1101/gr.209759.116 (PMC5131815; doi:10.1101/gr.209759.116)
Supplement: Supplemental Material [file supp_gr.209759.116_Supplemental_Table_S6.tar.gz › DEG_results/DP11_DEG_stats_T12C1.txt]

t.id padj pval logFC ensg g.id
ENST00000541675 0.937385283733112 0.698989167765855 0.0378392474810411 ENSG00000227232 WASH7P
ENST00000423562 0.956882802663266 0.776217018464377 0.0277767105122544 ENSG00000227232 WASH7P
ENST00000438504 0.956882802663266 0.776217018464377 0.0277767105122544 ENSG00000227232 WASH7P
ENST00000488147 0.95683789876253 0.776053640410602 0.0277962364461705 ENSG00000227232 WASH7P
ENST00000538476 0.95428852593209 0.763248545215855 0.0293965969870201 ENSG00000227232 WASH7P
ENST00000423372 0.904351546947283 0.587581178184623 -0.109914570810311 ENSG00000237683 AL627309.1
ENST00000466557 0.978892520706922 0.873795099214788 -0.0317494175928699 ENSG00000241860 RP11-34P13.13
ENST00000442116 0.952865428770483 0.756700182325907 0.0633248827584725 ENSG00000228463 AP006222.2
ENST00000448958 0.940986865776268 0.710864134327328 -0.0753396704970012 ENSG00000228463 AP006222.2
ENST00000424587 0.955401889384881 0.768795930999007 0.059635321384185 ENSG00000228463 AP006222.2
ENST00000440200 0.982729474084228 0.896215637471706 0.0149503969025127 ENSG00000230021 RP5-857K21.4
ENST00000416931 0.970952434325424 0.834877270488323 -0.0422989492887927 ENSG00000225972 MTND1P23
ENST00000457540 0.559236492844886 0.107280094821768 -0.324514566012 ENSG00000225630 MTND2P28
ENST00000414273 0.997631342061566 0.987251804019558 0.00174487215329844 ENSG00000237973 hsa-mir-6723
ENST00000427426 0.999005067961503 0.994082910955568 0.00149488759679997 ENSG00000229344 RP5-857K21.7
ENST00000467115 0.996171318533703 0.979272949951826 0.00462304789788432 ENSG00000240409 MTATP8P1
ENST00000514057 0.906972820673174 0.597047306253823 -0.0897626695714359 ENSG00000248527 MTATP6P1
ENST00000416718 0.723831505898949 0.245586908442638 0.144448000927485 ENSG00000198744 RP5-857K21.11
ENST00000441245 0.82965246431772 0.407524701533812 -0.1590131281898 ENSG00000230021 RP5-857K21.4
ENST00000419394 0.823283627491031 0.395706406287912 -0.163081948471879 ENSG00000230021 RP5-857K21.4
ENST00000506640 0.970314670178264 0.832412012396955 -0.0430851932567336 ENSG00000224956 RP11-206L10.1
ENST00000416385 0.928671147947028 0.671130918950861 -0.0866962451031528 ENSG00000235373 RP11-206L10.3
ENST00000417659 0.994800823393059 0.970060213472054 0.00768747545787484 ENSG00000240618 RP11-206L10.5
ENST00000428504 0.941955181958131 0.714463378597656 0.0557555157697011 ENSG00000228327 RP11-206L10.2
ENST00000434264 0.937297214152317 0.698273659359228 0.0740812804619113 ENSG00000237491 RP11-206L10.9
ENST00000457084 0.77997033846494 0.320230424053477 0.201715723917354 ENSG00000237491 RP11-206L10.9
ENST00000589899 0.938299211501352 0.702328873443742 0.0732097042449849 ENSG00000237491 RP11-206L10.9
ENST00000609830 0.94126967084138 0.712111437984934 0.0707685189990198 ENSG00000237491 RP11-206L10.9
ENST00000429505 0.886779752934361 0.539381217038642 0.0818056124939749 ENSG00000237491 RP11-206L10.9
ENST00000591440 0.896328876574694 0.563899220871052 0.0818315911591246 ENSG00000237491 RP11-206L10.9
ENST00000587530 0.896328876574694 0.563899220871052 0.0818315911591246 ENSG00000237491 RP11-206L10.9
ENST00000593022 0.842939061040345 0.43558713534118 0.111454083788775 ENSG00000237491 RP11-206L10.9
ENST00000589531 0.768308972333258 0.301896720928725 0.145520964210721 ENSG00000237491 RP11-206L10.9
ENST00000588951 0.783802821819729 0.327027525185277 0.136272256689329 ENSG00000237491 RP11-206L10.9
ENST00000585768 0.941919124932834 0.714421493587026 0.0552086164541898 ENSG00000237491 RP11-206L10.9
ENST00000585745 0.728619827951442 0.251996379779379 0.192883588813123 ENSG00000237491 RP11-206L10.9
ENST00000586928 0.976480770966332 0.85906486733432 0.036304498053417 ENSG00000237491 RP11-206L10.9
ENST00000590848 0.898411380421517 0.569575072682094 0.0810107311817265 ENSG00000237491 RP11-206L10.9
ENST00000586288 0.757976874321549 0.287920858152761 0.149954848505656 ENSG00000237491 RP11-206L10.9
ENST00000591702 0.852912394870287 0.455856589433801 -0.15207407415921 ENSG00000237491 RP11-206L10.9
ENST00000358533 0.953007188529694 0.757895536495747 -0.0612971074822831 ENSG00000237491 RP11-206L10.9
ENST00000447500 0.655520734777659 0.178527186087705 0.234158777041112 ENSG00000230092 RP11-206L10.8
ENST00000590817 0.655520734777659 0.178527186087705 0.234158777041112 ENSG00000230092 RP11-206L10.8
ENST00000443772 0.616959097416022 0.146060847065362 0.296814225581057 ENSG00000237491 RP11-206L10.9
ENST00000412115 0.751756688858405 0.279438374131932 0.20873595472996 ENSG00000237491 RP11-206L10.9
ENST00000435300 0.968782296532256 0.826827024612464 -0.0374306792760995 ENSG00000240453 RP11-206L10.10
ENST00000326734 0.600915686287493 0.133172443027397 -0.303516720626295 ENSG00000177757 FAM87B
ENST00000473798 0.783982247098443 0.327311906400459 0.199973145036446 ENSG00000225880 LINC00115
ENST00000536430 0.783982247098443 0.327311906400459 0.199973145036446 ENSG00000225880 LINC00115
ENST00000445118 0.925770870583491 0.660355365702904 0.0468984148927258 ENSG00000228794 LINC01128
ENST00000610067 0.929976516648513 0.675611264321454 -0.0529924147152694 ENSG00000228794 LINC01128
ENST00000441765 0.976158260873794 0.857856589961012 -0.0288117871147141 ENSG00000228794 LINC01128
ENST00000609139 0.935344231397478 0.69367713288881 -0.0500755389217617 ENSG00000228794 LINC01128
ENST00000449005 0.871691887387199 0.503568420048438 -0.0833255271972097 ENSG00000228794 LINC01128
ENST00000416570 0.887797400013686 0.541737287057527 -0.0764686547529423 ENSG00000228794 LINC01128
ENST00000448975 0.887797400013686 0.541737287057527 -0.0764686547529423 ENSG00000228794 LINC01128
ENST00000609009 0.915995800243823 0.626630552113217 -0.0643283405478196 ENSG00000228794 LINC01128
ENST00000608189 0.915995800243823 0.626630552113217 -0.0643283405478196 ENSG00000228794 LINC01128
ENST00000415295 0.933688003675652 0.687354876467374 0.0712632612127587 ENSG00000228794 LINC01128
ENST00000425657 0.734791214767662 0.259019899036597 -0.230469731597888 ENSG00000228794 LINC01128
ENST00000607769 0.94871854297406 0.742490852725631 -0.0634698492581345 ENSG00000272438 RP11-54O7.16
ENST00000342066 0.888016768125455 0.54262040844264 -0.0743936962753712 ENSG00000187634 SAMD11
ENST00000341065 0.868971856230312 0.497448338824858 -0.0826054917676869 ENSG00000187634 SAMD11
ENST00000455979 0.983299338221779 0.90138572390794 -0.0249090851819192 ENSG00000187634 SAMD11
ENST00000483767 0.899194371199869 0.572368505932936 -0.0501629700368762 ENSG00000188976 NOC2L
ENST00000327044 0.719414705052546 0.24036221702816 -0.0770078060814786 ENSG00000188976 NOC2L
ENST00000477976 0.839173097507233 0.428104741379763 -0.0533100878544497 ENSG00000188976 NOC2L
ENST00000496938 0.983786261239469 0.905272621141404 -0.0153665747899572 ENSG00000188976 NOC2L
ENST00000487214 0.775856620456965 0.31362052946815 -0.0709727407353303 ENSG00000188976 NOC2L
ENST00000469563 0.699230882739089 0.219183741756312 -0.112296666388605 ENSG00000188976 NOC2L
ENST00000338591 0.965755487578555 0.810750586061198 0.0267211856374136 ENSG00000187961 KLHL17
ENST00000463212 0.996502211604088 0.981123735071389 0.0038029296728753 ENSG00000187961 KLHL17
ENST00000466300 0.982809165958461 0.897176001420512 -0.0165193140654044 ENSG00000187961 KLHL17
ENST00000481067 0.997262095548804 0.985418822451298 -0.00276826752957068 ENSG00000187961 KLHL17
ENST00000379410 0.892290546006684 0.552650797642489 -0.107587059212461 ENSG00000187583 PLEKHN1
ENST00000379407 0.983041711452818 0.899303331250133 -0.0235973182731306 ENSG00000187583 PLEKHN1
ENST00000379409 0.983041711452818 0.899303331250133 -0.0235973182731306 ENSG00000187583 PLEKHN1
ENST00000491024 0.972350729089845 0.840217510805462 -0.039580845586249 ENSG00000187583 PLEKHN1
ENST00000433179 0.884452481121323 0.532356683305327 0.12698658125879 ENSG00000187642 C1orf170
ENST00000341290 0.884452481121323 0.532356683305327 0.12698658125879 ENSG00000187642 C1orf170
ENST00000479361 0.977236940830438 0.862816794938252 -0.0352588725246304 ENSG00000187642 C1orf170
ENST00000428771 0.793365998830142 0.342861534024394 -0.163880810475087 ENSG00000188290 HES4
ENST00000304952 0.817820215556325 0.385636499795083 -0.151281770287792 ENSG00000188290 HES4
ENST00000481869 0.810768109189322 0.373143389681838 -0.155645701139621 ENSG00000188290 HES4
ENST00000484667 0.85382516603172 0.458663381041696 -0.130558270032303 ENSG00000188290 HES4
ENST00000379389 0.258202705145103 0.0179012732218242 -0.464554764130099 ENSG00000187608 ISG15
ENST00000379370 0.793365998830142 0.342860053309636 -0.0798205121874506 ENSG00000188157 AGRN
ENST00000477585 0.535275229591777 0.0936877245062021 -0.239617138476308 ENSG00000188157 AGRN
ENST00000469403 0.551824234814792 0.102874535183422 -0.212924325066618 ENSG00000188157 AGRN
ENST00000479707 0.622948194525888 0.151616637030754 -0.176853145681909 ENSG00000188157 AGRN
ENST00000466223 0.986126383933935 0.917689454860717 0.0131614618956265 ENSG00000188157 AGRN
ENST00000478677 0.937955896467104 0.7007746296213 0.0619562124397482 ENSG00000188157 AGRN
ENST00000492947 0.694102475688918 0.214361927303799 0.153494597484956 ENSG00000188157 AGRN
ENST00000419249 0.94080857661028 0.710213129663143 0.0478034891679622 ENSG00000188157 AGRN
ENST00000461111 0.861292432805921 0.477716007025799 -0.0752351285910541 ENSG00000188157 AGRN
ENST00000418300 0.785376315497744 0.329497810758334 -0.10115759535679 ENSG00000242590 RP11-54O7.14
ENST00000427998 0.920051046999799 0.640351356651541 0.0781483081970787 ENSG00000217801 RP11-465B22.3
ENST00000394517 0.966732287813008 0.81727968684808 0.0404878958463092 ENSG00000217801 RP11-465B22.3
ENST00000442292 0.60522466478769 0.136900103263198 0.30355318410179 ENSG00000273443 RP11-54O7.18
ENST00000456409 0.97610176821003 0.857623289800239 0.0335880584349653 ENSG00000217801 RP11-465B22.3
ENST00000412397 0.961614102016313 0.793754137203676 0.0477716324020982 ENSG00000217801 RP11-465B22.3
ENST00000433695 0.938921695982438 0.703989859210376 0.0762166117343499 ENSG00000217801 RP11-465B22.3
ENST00000451054 0.941822078440383 0.713999055245189 0.0735712268362525 ENSG00000217801 RP11-465B22.3
ENST00000379339 0.0582810911538159 0.00168731262304773 -0.198992683195887 ENSG00000131591 C1orf159
ENST00000294576 0.0582753819805331 0.00168444933832633 -0.198992752458855 ENSG00000131591 C1orf159
ENST00000448924 0.0582753819805331 0.00168444933832633 -0.198992752458855 ENSG00000131591 C1orf159
ENST00000465822 0.931950699480098 0.682612160755641 -0.0440183118163783 ENSG00000131591 C1orf159
ENST00000379325 0.0582810911538159 0.00168731262304773 -0.198992683195887 ENSG00000131591 C1orf159
ENST00000421241 0.0582810911538159 0.00168731262304773 -0.198992683195887 ENSG00000131591 C1orf159
ENST00000487177 0.995437395547347 0.974364761782039 -0.00381119015856484 ENSG00000131591 C1orf159
ENST00000467751 0.0582810911538159 0.00168731262304773 -0.198992683195887 ENSG00000131591 C1orf159
ENST00000477196 0.0582810911538159 0.00168731262304773 -0.198992683195887 ENSG00000131591 C1orf159
ENST00000464905 0.98968241449436 0.939509852913243 -0.0109754007341198 ENSG00000131591 C1orf159
ENST00000379320 0.928808391902303 0.67183212161789 -0.0452056891104597 ENSG00000131591 C1orf159
ENST00000379319 0.301941605430819 0.0242793696628361 -0.180543713634121 ENSG00000131591 C1orf159
ENST00000434641 0.0397990513991303 0.000988632646939905 -0.218525329771873 ENSG00000131591 C1orf159
ENST00000482816 0.0488085194642365 0.00131025285474262 -0.218930187345957 ENSG00000131591 C1orf159
ENST00000437760 0.0841288702379594 0.00287122381739156 -0.212272998793699 ENSG00000131591 C1orf159
ENST00000462097 0.0828742597826775 0.00280209056569233 -0.219221795051022 ENSG00000131591 C1orf159
ENST00000473600 0.996381014389239 0.980627681376256 -0.00341382133312216 ENSG00000131591 C1orf159
ENST00000475119 0.0905659856149678 0.0032469458675028 -0.218257667531648 ENSG00000131591 C1orf159
ENST00000442117 0.919928014858966 0.639640571071971 -0.0675991331701048 ENSG00000131591 C1orf159
ENST00000427787 0.943990478982327 0.724376790437753 -0.0567056443141238 ENSG00000131591 C1orf159
ENST00000472741 0.0680171949859821 0.00208097547103265 -0.240511233338432 ENSG00000131591 C1orf159
ENST00000480643 0.0648863473469919 0.00194763683711659 -0.246147799965478 ENSG00000131591 C1orf159
ENST00000360001 0.73143045117381 0.25549863441776 0.0650309051702204 ENSG00000078808 SDF4
ENST00000465727 0.731417508765489 0.255421898189432 0.0650211003039569 ENSG00000078808 SDF4
ENST00000263741 0.731417508765489 0.255421898189432 0.0650211003039569 ENSG00000078808 SDF4
ENST00000494748 0.880436770301224 0.522751945221642 0.0495738068020026 ENSG00000078808 SDF4
ENST00000478938 0.867791689312456 0.494177291626724 0.0535155496095382 ENSG00000078808 SDF4
ENST00000403997 0.805105375314927 0.363941782734213 0.0571432301354544 ENSG00000078808 SDF4
ENST00000545427 0.662096665802333 0.184155006794223 0.0781560147563558 ENSG00000078808 SDF4
ENST00000459994 0.690041697571263 0.210920351519954 0.0802542106361893 ENSG00000078808 SDF4
ENST00000379198 0.98832995365972 0.932018541002399 0.00697662375435656 ENSG00000176022 B3GALT6
ENST00000330388 0.93417458869268 0.688702098121498 0.0814831278357696 ENSG00000184163 FAM132A
ENST00000450390 0.986052444874663 0.916063330169107 0.00676576219408891 ENSG00000160087 UBE2J2
ENST00000347370 0.986052444874663 0.916063330169107 0.00676576219408891 ENSG00000160087 UBE2J2
ENST00000349431 0.9865937572149 0.91980001307833 0.00659581561035896 ENSG00000160087 UBE2J2
ENST00000348298 0.988562889097124 0.933811173446226 0.00555251354426143 ENSG00000160087 UBE2J2
ENST00000339385 0.970742344478631 0.83423974453382 0.0151683138468811 ENSG00000160087 UBE2J2
ENST00000400929 0.976530468601716 0.859745166748251 0.0121367661868839 ENSG00000160087 UBE2J2
ENST00000464036 0.986587067896999 0.91976065958911 0.00697535496550097 ENSG00000160087 UBE2J2
ENST00000360466 0.984976618353025 0.910623891220075 0.00790092985032867 ENSG00000160087 UBE2J2
ENST00000400930 0.980901778585807 0.884522777452142 0.0101316719673516 ENSG00000160087 UBE2J2
ENST00000467339 0.930531503817083 0.677695359123063 0.0480091148714071 ENSG00000160087 UBE2J2
ENST00000473215 0.993816663972203 0.964507784747863 -0.00315023311066554 ENSG00000160087 UBE2J2
ENST00000435198 0.993111795474038 0.961022653699125 0.00353354088421871 ENSG00000160087 UBE2J2
ENST00000509720 0.98832995365972 0.931860085488279 -0.00623201136353073 ENSG00000160087 UBE2J2
ENST00000491779 0.97610176821003 0.857624770780916 -0.0133180618033426 ENSG00000160087 UBE2J2
ENST00000466752 0.961261810151173 0.792554973790081 -0.0202093214141064 ENSG00000160087 UBE2J2
ENST00000503294 0.959657857009325 0.787394028483294 -0.0209180763525529 ENSG00000160087 UBE2J2
ENST00000477894 0.979244527340457 0.875628261134835 -0.0122776152523685 ENSG00000160087 UBE2J2
ENST00000471154 0.919097300290225 0.637091188476738 -0.0460831005794097 ENSG00000160087 UBE2J2
ENST00000422076 0.948504154442346 0.741746084876918 -0.0255107485885384 ENSG00000160087 UBE2J2
ENST00000502382 0.961614102016313 0.794256302465314 -0.019813586079092 ENSG00000160087 UBE2J2
ENST00000461142 0.940159413128825 0.707511059758482 0.0327981180992281 ENSG00000160087 UBE2J2
ENST00000488418 0.724159423568194 0.246060081751638 -0.118773888884905 ENSG00000160087 UBE2J2
ENST00000434139 0.942472703108865 0.718484807897147 0.0737273056102858 ENSG00000230415 RP5-902P8.10
ENST00000379116 0.205469033658269 0.0117370560751574 0.492083274616941 ENSG00000162572 SCNN1D
ENST00000379101 0.277499383779086 0.0204560330455573 0.456549924237115 ENSG00000162572 SCNN1D
ENST00000338555 0.157569512579269 0.00759262926920615 0.523698819084281 ENSG00000162572 SCNN1D
ENST00000470022 0.416004078108081 0.0494717221274193 0.401782092438112 ENSG00000162572 SCNN1D
ENST00000325425 0.460648142299538 0.0636361498651522 0.375160754085133 ENSG00000162572 SCNN1D
ENST00000467651 0.172291486587307 0.00879291875806115 0.52692635790922 ENSG00000162572 SCNN1D
ENST00000400928 0.417353867677175 0.0498581956324454 0.396832522924955 ENSG00000162572 SCNN1D
ENST00000354700 0.72391948675953 0.245831097114904 -0.0943609681783304 ENSG00000131584 ACAP3
ENST00000353662 0.716629178488064 0.237169131084512 -0.09592116636638 ENSG00000131584 ACAP3
ENST00000492936 0.723207330036551 0.244815710307179 -0.093118226586214 ENSG00000131584 ACAP3
ENST00000467278 0.994277205424435 0.967348241088533 0.00380653838308925 ENSG00000131584 ACAP3
ENST00000470659 0.807160688634428 0.366930290131783 -0.125418728640221 ENSG00000131584 ACAP3
ENST00000379037 0.665333943827889 0.187121301210871 0.158529903401604 ENSG00000131584 ACAP3
ENST00000476572 0.984005366363622 0.906508006960722 0.0128715389291357 ENSG00000131584 ACAP3
ENST00000493992 0.821430119873031 0.392755173164417 0.113301010299477 ENSG00000131584 ACAP3
ENST00000472541 0.502392703872603 0.079148731043332 -0.154741442878396 ENSG00000131584 ACAP3
ENST00000354980 0.532356851961401 0.0922157069197704 -0.165853654179523 ENSG00000131584 ACAP3
ENST00000478065 0.341444779404636 0.0315236215026525 -0.239912439485788 ENSG00000131584 ACAP3
ENST00000479108 0.392096907770605 0.0430011551940675 -0.220790422820981 ENSG00000131584 ACAP3
ENST00000438966 0.391755754983661 0.0429248495008988 -0.228304965327257 ENSG00000131584 ACAP3
ENST00000379031 0.87457096610208 0.509031972345915 -0.0893135733134755 ENSG00000169972 PUSL1
ENST00000470520 0.983159445336662 0.900436093816952 0.0174935969021034 ENSG00000169972 PUSL1
ENST00000463758 0.630332284829848 0.157483906203308 0.224614917339011 ENSG00000169972 PUSL1
ENST00000467712 0.997578737206372 0.986817654339032 -0.00235440196779225 ENSG00000169972 PUSL1
ENST00000493657 0.576786334243463 0.117371615135139 -0.243267145244829 ENSG00000169972 PUSL1
ENST00000470030 0.92825909192471 0.669429639993626 0.0368479677792349 ENSG00000127054 CPSF3L
ENST00000435064 0.997631342061566 0.987366914547226 0.000950411300363551 ENSG00000127054 CPSF3L
ENST00000497304 0.68969128807405 0.210524149091931 -0.16034476412713 ENSG00000127054 CPSF3L
ENST00000323275 0.997631342061566 0.987386426773714 0.000948714060814473 ENSG00000127054 CPSF3L
ENST00000411962 0.997631342061566 0.987386426773714 0.000948714060814473 ENSG00000127054 CPSF3L
ENST00000462432 0.997560713952897 0.986736136730676 0.00123937538181885 ENSG00000127054 CPSF3L
ENST00000478641 0.920098130152797 0.640455660416164 0.0419304781895512 ENSG00000127054 CPSF3L
ENST00000458452 0.997641388351522 0.987548586310096 0.000935865050360816 ENSG00000127054 CPSF3L
ENST00000419704 0.997641388351522 0.987548586310096 0.000935865050360816 ENSG00000127054 CPSF3L
ENST00000540437 0.997641388351522 0.987548586310096 0.000935865050360816 ENSG00000127054 CPSF3L
ENST00000421495 0.997641388351522 0.987548586310096 0.000935865050360816 ENSG00000127054 CPSF3L
ENST00000532772 0.991616482853723 0.950414196173566 0.00374583315838984 ENSG00000127054 CPSF3L
ENST00000450926 0.980037744564499 0.880175872731074 0.00911428372356455 ENSG00000127054 CPSF3L
ENST00000545578 0.982318660626288 0.893378632648246 0.00810598424491882 ENSG00000127054 CPSF3L
ENST00000527098 0.982318660626288 0.893378632648246 0.00810598424491882 ENSG00000127054 CPSF3L
ENST00000485710 0.961614644950119 0.794285371446333 0.0235948468673267 ENSG00000127054 CPSF3L
ENST00000461514 0.953821801593973 0.761073210485038 0.0285261438526594 ENSG00000127054 CPSF3L
ENST00000525164 0.924549476959591 0.655423879048854 0.0422228504963651 ENSG00000127054 CPSF3L
ENST00000528879 0.983333830572558 0.901496854103133 0.00744197905948144 ENSG00000127054 CPSF3L
ENST00000525769 0.919928014858966 0.639681109718633 0.0451102710290861 ENSG00000127054 CPSF3L
ENST00000531377 0.98254646959235 0.895116857304284 0.00844312526156104 ENSG00000127054 CPSF3L
ENST00000527383 0.636450183044139 0.162877581622193 0.127286461161985 ENSG00000127054 CPSF3L
ENST00000531292 0.753364322655963 0.281600992807949 0.124252267883426 ENSG00000127054 CPSF3L
ENST00000467408 0.601176943865306 0.1338901080966 0.156761321384909 ENSG00000127054 CPSF3L
ENST00000434694 0.963869278476865 0.80325042975362 0.0171727184912359 ENSG00000127054 CPSF3L
ENST00000531020 0.852082650721385 0.454226392526299 0.108669660453795 ENSG00000127054 CPSF3L
ENST00000533916 0.800530548072926 0.355631013306777 0.112343971313484 ENSG00000127054 CPSF3L
ENST00000488042 0.993953095954556 0.964902581977425 -0.0031035999132514 ENSG00000127054 CPSF3L
ENST00000526797 0.991371203683384 0.949171323027399 -0.00445347382472758 ENSG00000127054 CPSF3L
ENST00000526332 0.991327532769454 0.949044821661385 -0.00446529084048758 ENSG00000127054 CPSF3L
ENST00000430786 0.983375400960561 0.901809477684899 -0.00871752333860298 ENSG00000127054 CPSF3L
ENST00000527719 0.9924560233853 0.958198812771631 -0.0037113560304568 ENSG00000127054 CPSF3L
ENST00000530031 0.993765341712535 0.964100989038499 -0.00317903639677659 ENSG00000127054 CPSF3L
ENST00000526113 0.983615446057801 0.903459557219198 -0.00846882898051921 ENSG00000127054 CPSF3L
ENST00000526904 0.991861153787589 0.951833868338259 -0.00416885961899775 ENSG00000127054 CPSF3L
ENST00000525603 0.957862449864907 0.779093187895334 -0.0211209486638894 ENSG00000127054 CPSF3L
ENST00000444968 0.952121156150512 0.75312436371076 -0.04031150124658 ENSG00000240731 RP5-890O3.9
ENST00000429572 0.905017122292195 0.589692360608038 0.0454480125075787 ENSG00000127054 CPSF3L
ENST00000498173 0.904925084033113 0.589534633670777 0.0454245394067983 ENSG00000127054 CPSF3L
ENST00000496353 0.927145489758801 0.664358213541724 0.036467285654049 ENSG00000127054 CPSF3L
ENST00000493534 0.943441257205358 0.722187096678403 0.0310145424174614 ENSG00000127054 CPSF3L
ENST00000534345 0.97591722584221 0.856526679318111 0.0162212231455477 ENSG00000127054 CPSF3L
ENST00000532952 0.987616677843482 0.926530023295912 0.00826061211798769 ENSG00000127054 CPSF3L
ENST00000490853 0.977889133749345 0.868891688641791 0.014990754334502 ENSG00000127054 CPSF3L
ENST00000531019 0.977889133749345 0.868891688641791 0.014990754334502 ENSG00000127054 CPSF3L
ENST00000498476 0.976530468601716 0.859725400726562 0.016451076527684 ENSG00000127054 CPSF3L
ENST00000470679 0.991444607105978 0.949812149935899 -0.00593599153968416 ENSG00000127054 CPSF3L
ENST00000525285 0.985854745317663 0.91498949700058 0.0106580690995171 ENSG00000127054 CPSF3L
ENST00000530233 0.948972783487086 0.74322858653295 0.0410474721340062 ENSG00000127054 CPSF3L
ENST00000464957 0.260175922674198 0.0182006907178737 0.27438854060042 ENSG00000224051 GLTPD1
ENST00000343938 0.666182652478027 0.187769160780862 0.13411963427467 ENSG00000224051 GLTPD1
ENST00000488011 0.181579824293235 0.00958220034677834 0.400392618957221 ENSG00000224051 GLTPD1
ENST00000339381 0.907999422893427 0.600869916022464 -0.104935702848521 ENSG00000169962 TAS1R3
ENST00000378891 0.676224617044253 0.197314738888244 -0.0925513783995358 ENSG00000107404 DVL1
ENST00000378888 0.721121882351071 0.242354866129624 -0.0843646638230424 ENSG00000107404 DVL1
ENST00000472445 0.853629438070821 0.458255995171097 -0.0777299589674536 ENSG00000107404 DVL1
ENST00000474033 0.561437279262301 0.108512994598661 0.247100320493892 ENSG00000162576 MXRA8
ENST00000309212 0.756767385653106 0.285886368541928 0.149686090856259 ENSG00000162576 MXRA8
ENST00000477278 0.798394859020604 0.35227679560697 0.126351925504122 ENSG00000162576 MXRA8
ENST00000342753 0.756767385653106 0.285886368541928 0.149686090856259 ENSG00000162576 MXRA8
ENST00000445648 0.756767385653106 0.285886368541928 0.149686090856259 ENSG00000162576 MXRA8
ENST00000473097 0.439265917087026 0.056500291450715 0.318976331875688 ENSG00000162576 MXRA8
ENST00000478517 0.425039656445731 0.0519505685360694 0.332387784441499 ENSG00000162576 MXRA8
ENST00000476718 0.820747074598539 0.390702247628491 0.152651836322658 ENSG00000162576 MXRA8
ENST00000464351 0.768652338176867 0.302320163998462 0.205774131039928 ENSG00000162576 MXRA8
ENST00000460473 0.750672508613948 0.278276570127636 0.217625825315413 ENSG00000162576 MXRA8
ENST00000338370 0.963437822762086 0.802184631611578 -0.0223476732220377 ENSG00000175756 AURKAIP1
ENST00000338338 0.959457410368477 0.786477849450644 -0.0242983725133412 ENSG00000175756 AURKAIP1
ENST00000321751 0.957591279286117 0.777848425194009 -0.0252065512436862 ENSG00000175756 AURKAIP1
ENST00000378853 0.95723204975643 0.777096898252462 -0.0253227693806517 ENSG00000175756 AURKAIP1
ENST00000489799 0.863135234758845 0.483107174731686 -0.0630590771672487 ENSG00000175756 AURKAIP1
ENST00000496905 0.896190007659626 0.563511200176259 -0.0548714846312954 ENSG00000175756 AURKAIP1
ENST00000480479 0.957104563117344 0.776792803655079 -0.0223612688732647 ENSG00000221978 CCNL2
ENST00000482621 0.877446065922068 0.51586080375058 0.0478051113825755 ENSG00000221978 CCNL2
ENST00000408952 0.877446065922068 0.51586080375058 0.0478051113825755 ENSG00000221978 CCNL2
ENST00000463260 0.988002228887622 0.929460216992068 0.00744158538051912 ENSG00000221978 CCNL2
ENST00000400809 0.853075500251211 0.456056752398904 0.0556664571220344 ENSG00000221978 CCNL2
ENST00000496007 0.851669123778455 0.453636025103228 0.0559615937392965 ENSG00000221978 CCNL2
ENST00000482365 0.941099478941379 0.711121941070764 0.0300373048165546 ENSG00000221978 CCNL2
ENST00000481223 0.853610542197205 0.458223501839718 0.0556012998309167 ENSG00000221978 CCNL2
ENST00000418865 0.910611990322604 0.610039838883682 0.0394993961802994 ENSG00000221978 CCNL2
ENST00000505849 0.975203240097629 0.852163754779016 0.0152816124682728 ENSG00000221978 CCNL2
ENST00000488340 0.851959669253074 0.45398243979237 0.0572030870178408 ENSG00000221978 CCNL2
ENST00000492998 0.985086980189716 0.911028129683692 -0.010189576016197 ENSG00000221978 CCNL2
ENST00000469113 0.862036263469269 0.480099086474615 0.0558459917971309 ENSG00000221978 CCNL2
ENST00000480646 0.98149293609051 0.888651070414942 0.0145522587366948 ENSG00000221978 CCNL2
ENST00000471930 0.776477029519427 0.315239792181853 0.0756234651770081 ENSG00000221978 CCNL2
ENST00000408918 0.713727482735339 0.233630001254647 0.0912204107580176 ENSG00000221978 CCNL2
ENST00000473872 0.885297802486407 0.534078907249224 0.0540022101164741 ENSG00000221978 CCNL2
ENST00000425598 0.809043866177088 0.369961696664875 0.0720045778006907 ENSG00000221978 CCNL2
ENST00000463895 0.819262675773944 0.387875490925422 0.0905766091217845 ENSG00000221978 CCNL2
ENST00000497013 0.972619646868708 0.841875826656051 0.0230637337456941 ENSG00000221978 CCNL2
ENST00000448629 0.508498120883799 0.0815702781072658 0.241758688862032 ENSG00000224870 RP4-758J18.2
ENST00000444362 0.97976944957459 0.879015670903166 0.0131615130658895 ENSG00000224870 RP4-758J18.2
ENST00000418833 0.99247550029822 0.958350707059728 -0.00454037040173123 ENSG00000224870 RP4-758J18.2
ENST00000576232 0.753246205536277 0.28150542924706 0.163831704984805 ENSG00000224870 RP4-758J18.2
ENST00000570344 0.767707677602223 0.301065401845015 0.157927205548113 ENSG00000224870 RP4-758J18.2
ENST00000447725 0.997262095548804 0.985427831448255 0.00169016289227817 ENSG00000224870 RP4-758J18.2
ENST00000572242 0.959882387477263 0.788386278895105 -0.0239623096669856 ENSG00000224870 RP4-758J18.2
ENST00000453521 0.974470789233116 0.849044751688095 -0.0182977735274618 ENSG00000224870 RP4-758J18.2
ENST00000344843 0.562259997908363 0.108935995628848 -0.110459463560308 ENSG00000242485 MRPL20
ENST00000493287 0.841521336387278 0.432811312932541 -0.0597350735044692 ENSG00000242485 MRPL20
ENST00000487659 0.562259997908363 0.108934623309516 -0.110432106378471 ENSG00000242485 MRPL20
ENST00000492508 0.734910222810948 0.259129899161007 -0.0782297617898652 ENSG00000242485 MRPL20
ENST00000482352 0.591386446509674 0.126362157586298 -0.111842446382979 ENSG00000242485 MRPL20
ENST00000582431 0.440516961730718 0.0569626090471491 -0.380793209652017 ENSG00000264293 RN7SL657P
ENST00000477686 0.38898594931558 0.0421951470749973 -0.158052128727711 ENSG00000242485 MRPL20
ENST00000607307 0.984755863082192 0.909567597503762 -0.0226432323330155 ENSG00000272455 RP4-758J18.13
ENST00000495558 0.567750888462281 0.111940636758476 0.249595823994003 ENSG00000179403 VWA1
ENST00000338660 0.703221979290084 0.223164196256574 0.138730318983258 ENSG00000179403 VWA1
ENST00000404702 0.692372976055149 0.212922340116306 0.141073749922396 ENSG00000179403 VWA1
ENST00000476993 0.693473029911531 0.213820449564688 0.140939109776841 ENSG00000179403 VWA1
ENST00000471398 0.616779481320933 0.145950811967715 0.265031039404979 ENSG00000179403 VWA1
ENST00000378741 0.17889599861515 0.00935912768513715 -0.206047188893113 ENSG00000160072 ATAD3B
ENST00000308647 0.142125156794504 0.00642100351884551 -0.207072724613923 ENSG00000160072 ATAD3B
ENST00000472194 0.241185232920357 0.0156369318053503 -0.19934597945094 ENSG00000160072 ATAD3B
ENST00000378736 0.832866703803314 0.414595633340255 -0.0909879146849307 ENSG00000160072 ATAD3B
ENST00000485748 0.298388607604521 0.0236065177813866 -0.190960598593142 ENSG00000160072 ATAD3B
ENST00000474481 0.231196328836028 0.0144419109096247 -0.199581744032078 ENSG00000160072 ATAD3B
ENST00000378756 0.49241056464899 0.075000564717397 -0.111582908564352 ENSG00000197785 ATAD3A
ENST00000378755 0.483250672019768 0.0713180598794685 -0.112862503155811 ENSG00000197785 ATAD3A
ENST00000339113 0.423905005911264 0.0517086396329581 -0.124274353726046 ENSG00000197785 ATAD3A
ENST00000536055 0.423905005911264 0.0517086396329581 -0.124274353726046 ENSG00000197785 ATAD3A
ENST00000439513 0.517578662973253 0.085763684121779 0.301783600949172 ENSG00000197785 ATAD3A
ENST00000429957 0.764574020902395 0.296512300818058 -0.104400092219567 ENSG00000197785 ATAD3A
ENST00000400830 0.497489957175673 0.0771799890361675 -0.145879016582983 ENSG00000197785 ATAD3A
ENST00000378733 0.0481418915740541 0.00128604233608321 -0.364469967394725 ENSG00000205090 TMEM240
ENST00000425828 0.048158934021661 0.00128686920620857 -0.364397135744562 ENSG00000205090 TMEM240
ENST00000291386 0.171517271582798 0.00871370260192088 -0.179409592984912 ENSG00000160075 SSU72
ENST00000378726 0.151289477198053 0.00711053655264658 -0.116041908541877 ENSG00000160075 SSU72
ENST00000378725 0.194683108117794 0.0107408676361508 -0.197327184654024 ENSG00000160075 SSU72
ENST00000359060 0.950251124203481 0.748086179728911 -0.0185077211442231 ENSG00000160075 SSU72
ENST00000539195 0.948487974669059 0.741616768761997 -0.0302908473134498 ENSG00000215791 AL645728.2
ENST00000366221 0.353119904167008 0.0339804032876282 -0.294004835143172 ENSG00000215014 AL645728.1
ENST00000422725 0.923163418869698 0.650154312242229 -0.0466615753006492 ENSG00000228594 C1orf233
ENST00000607222 0.647466038368021 0.171970291318416 0.235516148601989 ENSG00000272106 RP11-345P4.9
ENST00000520777 0.469055132809699 0.0661216557582382 -0.130218719224867 ENSG00000197530 MIB2
ENST00000378710 0.469055132809699 0.0661216557582382 -0.130218719224867 ENSG00000197530 MIB2
ENST00000360522 0.469055132809699 0.0661216557582382 -0.130218719224867 ENSG00000197530 MIB2
ENST00000357210 0.469055132809699 0.0661216557582382 -0.130218719224867 ENSG00000197530 MIB2
ENST00000355826 0.469055132809699 0.0661216557582382 -0.130218719224867 ENSG00000197530 MIB2
ENST00000518681 0.474063102468944 0.0678459350107703 -0.129505760308967 ENSG00000197530 MIB2
ENST00000505820 0.470550817029518 0.0666883250104644 -0.130131410183161 ENSG00000197530 MIB2
ENST00000479659 0.459838231453003 0.0632555518623227 -0.131487999293462 ENSG00000197530 MIB2
ENST00000489635 0.451007143627335 0.0606402885692285 -0.132976154334594 ENSG00000197530 MIB2
ENST00000511502 0.437647010973022 0.0560579363885905 -0.135213976782704 ENSG00000197530 MIB2
ENST00000477990 0.85892662899684 0.471396740027495 -0.0822717661627909 ENSG00000197530 MIB2
ENST00000514363 0.40922623732938 0.0476304896245775 -0.177710253822851 ENSG00000197530 MIB2
ENST00000487053 0.397547637146681 0.0443878869494106 -0.144769843130924 ENSG00000197530 MIB2
ENST00000502470 0.386624826721183 0.0415899805498585 -0.196567946279564 ENSG00000197530 MIB2
ENST00000378712 0.394169117811906 0.0436255737563939 -0.14540205112616 ENSG00000197530 MIB2
ENST00000507082 0.494881247531403 0.0760049445547872 -0.224634606995011 ENSG00000197530 MIB2
ENST00000463492 0.488352890522957 0.0734012472077101 -0.25834146156448 ENSG00000197530 MIB2
ENST00000510793 0.435826697890447 0.055388526357751 -0.188813836585279 ENSG00000197530 MIB2
ENST00000504599 0.492034389592343 0.0748433522537856 -0.133079257890099 ENSG00000197530 MIB2
ENST00000507229 0.491130054782621 0.0745019131185878 -0.130919718996115 ENSG00000197530 MIB2
ENST00000503789 0.545774524193086 0.0985828054417614 -0.176182605634091 ENSG00000197530 MIB2
ENST00000378708 0.573309225006995 0.115305542938876 -0.119884937620696 ENSG00000197530 MIB2
ENST00000506488 0.605564159304888 0.137119905350182 -0.113734406099257 ENSG00000197530 MIB2
ENST00000512004 0.714539483986643 0.234897392531546 -0.161251699091027 ENSG00000197530 MIB2
ENST00000508455 0.998953293335763 0.993004992794959 -0.00143642341381703 ENSG00000197530 MIB2
ENST00000514234 0.586981798315399 0.123818210600593 -0.126329906735337 ENSG00000197530 MIB2
ENST00000467597 0.973714890293465 0.845928773200432 -0.0265986026396236 ENSG00000197530 MIB2
ENST00000508148 0.958191070392832 0.780337897280431 0.0412161567212542 ENSG00000197530 MIB2
ENST00000486072 0.331576232100896 0.029332885087561 -0.26941472969234 ENSG00000197530 MIB2
ENST00000505370 0.945669183579028 0.730930624386431 -0.0436023132838321 ENSG00000197530 MIB2
ENST00000473511 0.938395614909773 0.70273409557786 0.046651965831093 ENSG00000197530 MIB2
ENST00000464570 0.825823064587483 0.399934467461744 0.107155890589678 ENSG00000197530 MIB2
ENST00000483015 0.830019944253045 0.408713158368978 -0.113345206049218 ENSG00000197530 MIB2
ENST00000511910 0.833530620941913 0.41698460931968 -0.134566096482148 ENSG00000197530 MIB2
ENST00000470373 0.69872331268939 0.218767612697199 -0.245328387707057 ENSG00000197530 MIB2
ENST00000513088 0.964391186833269 0.805864945042811 0.0205248895128145 ENSG00000248333 CDK11B
ENST00000341832 0.894970607405311 0.559884034096758 -0.0461191363649217 ENSG00000248333 CDK11B
ENST00000317673 0.908322093255994 0.602424250850329 -0.0406370869023703 ENSG00000248333 CDK11B
ENST00000340677 0.908322093255994 0.602424250850329 -0.0406370869023703 ENSG00000248333 CDK11B
ENST00000407249 0.908322093255994 0.602424250850329 -0.0406370869023703 ENSG00000248333 CDK11B
ENST00000341028 0.685513611479305 0.20672733908836 -0.179939955864374 ENSG00000248333 CDK11B
ENST00000607013 0.900027690237644 0.574256661595585 0.0673648889609309 ENSG00000272004 RP11-345P4.10
ENST00000378662 0.601310812636361 0.134056294843069 0.0933847122892917 ENSG00000189339 SLC35E2B
ENST00000234800 0.603197258247153 0.135345291251455 0.0935792869007282 ENSG00000189339 SLC35E2B
ENST00000480991 0.868236793897785 0.495462488272959 0.0482296523663687 ENSG00000189339 SLC35E2B
ENST00000481276 0.702707722059465 0.222588907908849 0.0956754386301796 ENSG00000189339 SLC35E2B
ENST00000596308 0.844255565630194 0.438574618766405 0.120456840463141 ENSG00000269737 RP11-345P4.7
ENST00000597891 0.848955947004592 0.44846845047973 -0.131940164689238 ENSG00000269227 RP11-345P4.6
ENST00000356200 0.850418923970755 0.451441162168044 0.061544362753523 ENSG00000008128 CDK11A
ENST00000598846 0.57182383043534 0.114360865068605 0.110086098137799 ENSG00000268575 RP1-283E3.8
ENST00000463652 0.988562889097124 0.933892869195939 -0.0147256029864318 ENSG00000008128 CDK11A
ENST00000358779 0.792280506895151 0.341107845163278 0.0779202390635825 ENSG00000008128 CDK11A
ENST00000460465 0.792280506895151 0.341107845163278 0.0779202390635825 ENSG00000008128 CDK11A
ENST00000404249 0.792280506895151 0.341107845163278 0.0779202390635825 ENSG00000008128 CDK11A
ENST00000378633 0.792280506895151 0.341107845163278 0.0779202390635825 ENSG00000008128 CDK11A
ENST00000357760 0.792280506895151 0.341107845163278 0.0779202390635825 ENSG00000008128 CDK11A
ENST00000509982 0.850418923970755 0.451441162168044 0.061544362753523 ENSG00000008128 CDK11A
ENST00000378638 0.850418923970755 0.451441162168044 0.061544362753523 ENSG00000008128 CDK11A
ENST00000356937 0.928091971273797 0.668860503677037 0.0342960906730077 ENSG00000008128 CDK11A
ENST00000478901 0.996352969217945 0.9803672046609 0.00440555086346435 ENSG00000008128 CDK11A
ENST00000468397 0.982267950380196 0.892727138075114 -0.0232422542124184 ENSG00000008128 CDK11A
ENST00000491311 0.99525378934076 0.97332171872148 -0.00574970057391178 ENSG00000008128 CDK11A
ENST00000495016 0.6005428285727 0.132914881918183 -0.274075481723085 ENSG00000008128 CDK11A
ENST00000468800 0.932351859260727 0.683853194575174 0.0507298546127944 ENSG00000008128 CDK11A
ENST00000464748 0.519310904681611 0.0863294222124017 -0.321999492115783 ENSG00000008128 CDK11A
ENST00000489300 0.893452556507271 0.555677759523227 -0.0927914808969535 ENSG00000008128 CDK11A
ENST00000492390 0.827412748184162 0.402609052187428 0.10290137467578 ENSG00000008128 CDK11A
ENST00000474916 0.848678097425623 0.447524344699103 0.0964218038286594 ENSG00000008128 CDK11A
ENST00000378635 0.776399437908109 0.315132011025273 0.0867181384844699 ENSG00000008128 CDK11A
ENST00000479362 0.838854777062492 0.427172087411276 0.0787884639019288 ENSG00000008128 CDK11A
ENST00000498810 0.75255724664212 0.280550109016937 0.120055731800829 ENSG00000008128 CDK11A
ENST00000487462 0.934722154353518 0.690054580424283 0.0475138017388193 ENSG00000008128 CDK11A
ENST00000401096 0.858370084941559 0.469666334880066 0.0865264410069493 ENSG00000008128 CDK11A
ENST00000577672 0.633332896952336 0.160154245126214 0.136657745210484 ENSG00000227775 RP1-283E3.4
ENST00000417099 0.77383005571065 0.310435097040857 0.104559519605409 ENSG00000227775 RP1-283E3.4
ENST00000355439 0.511235509620512 0.0826398195254528 0.148537775234135 ENSG00000215790 SLC35E2
ENST00000400924 0.507925219695731 0.0812895127333901 0.150502580045907 ENSG00000215790 SLC35E2
ENST00000246421 0.450825478234928 0.0605915119940738 0.187856875142229 ENSG00000215790 SLC35E2
ENST00000475229 0.584272637158193 0.121654007910331 0.212480254092311 ENSG00000215790 SLC35E2
ENST00000424604 0.70846978307823 0.228489610644656 0.157464465137623 ENSG00000227775 RP1-283E3.4
ENST00000418950 0.873554660572916 0.507149413586925 0.100894372604648 ENSG00000227775 RP1-283E3.4
ENST00000341426 0.832960892677515 0.414942435909218 0.0522523809691776 ENSG00000008130 NADK
ENST00000341991 0.832960892677515 0.414900708708964 0.0522604676724694 ENSG00000008130 NADK
ENST00000378625 0.831147558894489 0.410662975542283 0.0524955271359899 ENSG00000008130 NADK
ENST00000344463 0.832960892677515 0.414942435909218 0.0522523809691776 ENSG00000008130 NADK
ENST00000342348 0.714335569043695 0.234400610091931 0.0823216111522948 ENSG00000008130 NADK
ENST00000498806 0.812355031381672 0.376696041861933 0.107538305146603 ENSG00000008130 NADK
ENST00000469045 0.614904519471711 0.144240399106851 0.127235619987276 ENSG00000008130 NADK
ENST00000480499 0.787394447688324 0.333228669474709 0.0954677327236366 ENSG00000008130 NADK
ENST00000497747 0.287143669081781 0.0218996429331259 0.265203777652167 ENSG00000008130 NADK
ENST00000477235 0.674043314880563 0.195487488391713 0.115779512390942 ENSG00000008130 NADK
ENST00000489538 0.645695835683641 0.170546739299816 0.123346947603598 ENSG00000008130 NADK
ENST00000497615 0.283019739823577 0.0211637038015449 0.272679807840942 ENSG00000008130 NADK
ENST00000497186 0.599355551832755 0.132268820148305 0.139070988277591 ENSG00000008130 NADK
ENST00000400922 0.85570966196224 0.462207048830433 0.0639167030206353 ENSG00000008130 NADK
ENST00000492845 0.998200236045158 0.989904815208096 -0.000967788438017725 ENSG00000008130 NADK
ENST00000492768 0.997078951461441 0.984002853687221 0.00162740699637388 ENSG00000008130 NADK
ENST00000460602 0.881353688602249 0.524424384740274 0.0516344289214432 ENSG00000008130 NADK
ENST00000464373 0.994694061265343 0.96895882675048 -0.00369970922119132 ENSG00000008130 NADK
ENST00000378609 0.859062187708669 0.47191263198851 -0.0206217816143 ENSG00000078369 GNB1
ENST00000461893 0.970487182039881 0.833110642810411 -0.0123475935169256 ENSG00000078369 GNB1
ENST00000471354 0.896741189667903 0.565126094296604 -0.0257540140502482 ENSG00000078369 GNB1
ENST00000439272 0.42398409301257 0.0517448947413309 -0.0939565411998399 ENSG00000078369 GNB1
ENST00000434686 0.42627399021501 0.052298517266209 -0.0981644380774944 ENSG00000078369 GNB1
ENST00000437146 0.915712226174522 0.625864819224409 -0.0262282528034571 ENSG00000078369 GNB1
ENST00000472614 0.61465335601175 0.144086284321626 -0.101795370660766 ENSG00000078369 GNB1
ENST00000607589 0.894875721977219 0.559646278781644 0.0481477168027273 ENSG00000078369 GNB1
ENST00000378567 0.387136489961713 0.0417077530563627 0.266848131607906 ENSG00000067606 PRKCZ
ENST00000468310 0.804589289475531 0.362997017132445 0.174066524461648 ENSG00000067606 PRKCZ
ENST00000466651 0.94946922881683 0.745291692543381 0.0653591268124939 ENSG00000067606 PRKCZ
ENST00000400921 0.382297099014965 0.0405396044403069 0.277256656886887 ENSG00000067606 PRKCZ
ENST00000495347 0.823352166873095 0.395968007168093 0.168786627078478 ENSG00000067606 PRKCZ
ENST00000461106 0.503576849616678 0.0797463738218542 0.245607967884203 ENSG00000067606 PRKCZ
ENST00000461465 0.688781803690292 0.209755419569448 0.245890861097053 ENSG00000067606 PRKCZ
ENST00000470596 0.585626649226533 0.122623797510121 0.302727010868551 ENSG00000067606 PRKCZ
ENST00000496325 0.663619196108993 0.185304373346094 0.260523439713058 ENSG00000067606 PRKCZ
ENST00000481140 0.57466070699589 0.116084159374595 0.308535259840864 ENSG00000067606 PRKCZ
ENST00000482686 0.70743950362203 0.227352082890452 0.243716726982742 ENSG00000067606 PRKCZ
ENST00000400920 0.446256866799953 0.0589926668211209 0.262704680226541 ENSG00000067606 PRKCZ
ENST00000486681 0.800983981979841 0.356777857611315 0.184665831329681 ENSG00000067606 PRKCZ
ENST00000470986 0.617477039787706 0.146545668148431 0.293457301109845 ENSG00000067606 PRKCZ
ENST00000470511 0.622045002962122 0.150931002400857 0.291132077480093 ENSG00000067606 PRKCZ
ENST00000471018 0.663779358676158 0.185760085345084 0.270771437513924 ENSG00000067606 PRKCZ
ENST00000466352 0.712138443814128 0.232203734639284 0.243725261490685 ENSG00000067606 PRKCZ
ENST00000497183 0.356236057644443 0.0346403604900983 0.431657015532538 ENSG00000067606 PRKCZ
ENST00000419838 0.418048369287022 0.0500351591842259 0.401251242041547 ENSG00000067606 PRKCZ
ENST00000479263 0.337295277409001 0.0307161398509046 0.307869203754641 ENSG00000067606 PRKCZ
ENST00000503672 0.503637192216416 0.0797677184459066 0.357544754560852 ENSG00000067606 PRKCZ
ENST00000478770 0.379729435603709 0.0398896767322016 0.309344204567711 ENSG00000067606 PRKCZ
ENST00000505322 0.871347536113345 0.502865429395027 0.106861079935549 ENSG00000067606 PRKCZ
ENST00000472017 0.971680700145562 0.836980515433991 -0.0397902989347563 ENSG00000067606 PRKCZ
ENST00000536678 0.967679873039157 0.821819042562839 0.0444004704207952 ENSG00000182873 RP11-181G12.2
ENST00000469733 0.960402490144295 0.790585268460043 0.0193838189811528 ENSG00000162585 C1orf86
ENST00000414253 0.995315038886614 0.973683107663187 0.00257076025368749 ENSG00000162585 C1orf86
ENST00000428120 0.995315038886614 0.973634119499267 0.00257464288876779 ENSG00000162585 C1orf86
ENST00000400919 0.995315038886614 0.973634119499267 0.00257464288876779 ENSG00000162585 C1orf86
ENST00000400918 0.988605134815709 0.934378930203824 0.00636191591523276 ENSG00000162585 C1orf86
ENST00000497675 0.991039686818749 0.947213768660437 0.00560080984691401 ENSG00000162585 C1orf86
ENST00000378543 0.996465098961712 0.980989904057377 0.00199031867379153 ENSG00000162585 C1orf86
ENST00000378546 0.996479272608279 0.981056795937006 0.00198437979508087 ENSG00000162585 C1orf86
ENST00000401813 0.967544893098152 0.821110750847736 0.018186500583625 ENSG00000162585 C1orf86
ENST00000487186 0.958755406373817 0.782229463551863 0.0210025326383854 ENSG00000162585 C1orf86
ENST00000378545 0.981218456630008 0.88643309788776 0.0117593495110917 ENSG00000162585 C1orf86
ENST00000476803 0.991263725454259 0.948363060756905 0.00544476816111259 ENSG00000162585 C1orf86
ENST00000440825 0.998094150554016 0.989275907829382 -0.00112705962979291 ENSG00000162585 C1orf86
ENST00000597060 0.989299294958068 0.937382780648248 0.0117080827536655 ENSG00000269554 AL590822.2
ENST00000420515 0.985528421965188 0.913049435047353 -0.00979430046568714 ENSG00000162585 C1orf86
ENST00000514625 0.719243467568518 0.240127025100961 0.20826325031025 ENSG00000162585 C1orf86
ENST00000545087 0.863996669448495 0.484922689149249 0.139579284534213 ENSG00000203301 AL590822.1
ENST00000442483 0.882319951294712 0.526852028830608 -0.12750987992305 ENSG00000234396 RP11-181G12.4
ENST00000378536 0.757976874321549 0.28790738204683 -0.0654169901276779 ENSG00000157933 SKI
ENST00000508416 0.601051517552411 0.133656501427871 -0.128931617951057 ENSG00000157933 SKI
ENST00000478223 0.668204133519991 0.189644521501198 -0.115185127382083 ENSG00000157933 SKI
ENST00000507179 0.843413015266621 0.436673260118994 0.105250752550691 ENSG00000157933 SKI
ENST00000378531 0.847207025290862 0.444120648450082 0.0765730775662431 ENSG00000116151 MORN1
ENST00000606372 0.893357295036725 0.554917003641797 0.0591889444494566 ENSG00000116151 MORN1
ENST00000378529 0.971155439366804 0.835632656270369 0.021627493646133 ENSG00000116151 MORN1
ENST00000607342 0.97358404144994 0.844987837984885 0.0299936923036024 ENSG00000116151 MORN1
ENST00000469374 0.992568902131482 0.958718580818185 0.00685144591203305 ENSG00000116151 MORN1
ENST00000419785 0.988562889097124 0.933102420525571 -0.0130603931134607 ENSG00000116151 MORN1
ENST00000378525 0.908232992902746 0.601653741327336 0.066457004063822 ENSG00000116151 MORN1
ENST00000449373 0.851278135956498 0.452765601349102 0.103050684284732 ENSG00000116151 MORN1
ENST00000317490 0.957715168744564 0.778316618824981 0.0472494774508686 ENSG00000178642 AL513477.1
ENST00000607031 0.883941019978319 0.531072599655485 0.106482555772415 ENSG00000116151 MORN1
ENST00000475812 0.975427780722999 0.853445293746403 0.03457196907673 ENSG00000116151 MORN1
ENST00000494279 0.985706016964214 0.913893738905897 0.0193545197217625 ENSG00000116151 MORN1
ENST00000378518 0.41508319783135 0.0491472599210722 0.107632651424255 ENSG00000157916 RER1
ENST00000605895 0.536461934093572 0.0941437978278055 0.080847206238639 ENSG00000157916 RER1
ENST00000378513 0.358189560643783 0.035106706168332 0.10754523208142 ENSG00000157916 RER1
ENST00000306256 0.416071567098694 0.049515588936188 0.105990076950526 ENSG00000157916 RER1
ENST00000493207 0.551883931621836 0.102984806251071 0.118462936679736 ENSG00000157916 RER1
ENST00000378512 0.36059231190223 0.0355647964901526 0.107265208699363 ENSG00000157916 RER1
ENST00000443438 0.613043804902113 0.142739390672016 0.0829887944544438 ENSG00000157916 RER1
ENST00000488353 0.567144969776748 0.111654874409778 0.0867237573577926 ENSG00000157916 RER1
ENST00000462129 0.551828315278824 0.102886688297789 0.121662717305669 ENSG00000157916 RER1
ENST00000288774 0.508072569183352 0.0813545853497678 -0.140399111583476 ENSG00000157911 PEX10
ENST00000447513 0.488915386226164 0.0736903334857243 -0.144064783138739 ENSG00000157911 PEX10
ENST00000507596 0.517192644000374 0.0854604532696957 -0.138754212204656 ENSG00000157911 PEX10
ENST00000510434 0.377729262844226 0.0393057539182208 -0.226230265471467 ENSG00000157911 PEX10
ENST00000508384 0.378125058409648 0.0394414572835916 -0.232871995620412 ENSG00000157911 PEX10
ENST00000515760 0.711986872153246 0.232093594674679 -0.187078534479765 ENSG00000157911 PEX10
ENST00000502666 0.562968181388597 0.109359969493568 -0.225196149267641 ENSG00000157911 PEX10
ENST00000504111 0.441894720890943 0.0574993763717292 -0.272460561235866 ENSG00000157911 PEX10
ENST00000514502 0.371449992340172 0.0377248300437613 -0.26971245070772 ENSG00000157911 PEX10
ENST00000449969 0.916209561773738 0.627393243886508 -0.0990378415651612 ENSG00000149527 PLCH2
ENST00000419816 0.884566131532283 0.532550103321577 -0.127201054920871 ENSG00000149527 PLCH2
ENST00000378488 0.884566131532283 0.532550103321577 -0.127201054920871 ENSG00000149527 PLCH2
ENST00000378486 0.884566131532283 0.532550103321577 -0.127201054920871 ENSG00000149527 PLCH2
ENST00000343889 0.906972820673174 0.597755330441822 -0.107605099627931 ENSG00000149527 PLCH2
ENST00000278878 0.968809437243239 0.826983015599661 -0.0444420403262991 ENSG00000149527 PLCH2
ENST00000473964 0.86262119467219 0.482039356661863 -0.138713677340191 ENSG00000149527 PLCH2
ENST00000378466 0.858370084941559 0.469764069851772 0.0476886855568317 ENSG00000157881 PANK4
ENST00000435556 0.858274912700192 0.469040380754117 0.0476956842865719 ENSG00000157881 PANK4
ENST00000505228 0.908408612977894 0.60307434761978 0.0400926401141249 ENSG00000157881 PANK4
ENST00000502512 0.997126707373796 0.984399976662007 -0.0023799574985791 ENSG00000157881 PANK4
ENST00000471361 0.97543996699417 0.853572303326552 -0.0264190142575885 ENSG00000157881 PANK4
ENST00000487804 0.918680011934011 0.636185069622798 0.0710648185095034 ENSG00000157881 PANK4
ENST00000515423 0.940586584509175 0.709478430052838 0.0538161033804748 ENSG00000157881 PANK4
ENST00000468002 0.607941354254059 0.138816489232668 0.166705458960483 ENSG00000157881 PANK4
ENST00000486396 0.916280691097978 0.627784025111301 0.0443373392000888 ENSG00000157881 PANK4
ENST00000502770 0.861360749001356 0.477846163727426 0.0748905038631726 ENSG00000157881 PANK4
ENST00000491212 0.920461736045003 0.641291196258727 0.0553205788490535 ENSG00000157881 PANK4
ENST00000514922 0.903944361742842 0.585953275284434 0.0652228023507435 ENSG00000157881 PANK4
ENST00000606645 0.738818103452674 0.264253304855373 -0.169692637673457 ENSG00000272449 RP3-395M20.12
ENST00000416860 0.963078329778927 0.801047264529984 0.0209529555523875 ENSG00000238164 RP3-395M20.8
ENST00000443892 0.971876114464427 0.837783007022602 0.0305205933641948 ENSG00000238164 RP3-395M20.8
ENST00000449660 0.853160778356769 0.4569451676135 -0.126654914904053 ENSG00000238164 RP3-395M20.8
ENST00000448624 0.978206017774645 0.870334162729694 0.0316275382285301 ENSG00000238164 RP3-395M20.8
ENST00000432521 0.964248095851953 0.804704495927932 0.0367941862424006 ENSG00000238164 RP3-395M20.8
ENST00000452793 0.968705357555751 0.826628390950148 0.0188466052941706 ENSG00000238164 RP3-395M20.8
ENST00000426449 0.877397709059742 0.515745320917283 -0.0470320544610585 ENSG00000157873 TNFRSF14
ENST00000434817 0.847464159838065 0.444545660724306 -0.0548605729237832 ENSG00000157873 TNFRSF14
ENST00000435221 0.848215827868678 0.446128656334735 -0.0546570378684656 ENSG00000157873 TNFRSF14
ENST00000451778 0.844885987377654 0.439755082236257 -0.0553865335688723 ENSG00000157873 TNFRSF14
ENST00000409119 0.786186479654553 0.330771385132839 -0.0704121579963685 ENSG00000157873 TNFRSF14
ENST00000355716 0.760673601357297 0.291665817758729 -0.0749293604979217 ENSG00000157873 TNFRSF14
ENST00000475523 0.754167158804333 0.282739671906537 -0.0761592468539481 ENSG00000157873 TNFRSF14
ENST00000442392 0.69427574722264 0.214453704473161 -0.0920328786357956 ENSG00000157873 TNFRSF14
ENST00000482074 0.714486423252684 0.234827346717488 -0.089087613158987 ENSG00000157873 TNFRSF14
ENST00000496064 0.780762008677609 0.321642387676752 -0.0719303909631994 ENSG00000157873 TNFRSF14
ENST00000463471 0.763118720434098 0.294567204854955 -0.0737553042711508 ENSG00000157873 TNFRSF14
ENST00000466750 0.817632943788285 0.385095247873005 -0.0612766883468004 ENSG00000157873 TNFRSF14
ENST00000471768 0.843545500539849 0.437026566951755 -0.0565983950776729 ENSG00000157873 TNFRSF14
ENST00000463835 0.720094037317547 0.241326023804178 -0.0809595902564947 ENSG00000157873 TNFRSF14
ENST00000482602 0.730302695239274 0.254214335112959 -0.0790734631568633 ENSG00000157873 TNFRSF14
ENST00000480305 0.725147192366806 0.247390834144521 -0.0866202663704752 ENSG00000157873 TNFRSF14
ENST00000456687 0.202485178180302 0.0114634887559811 -0.392107184675798 ENSG00000225931 RP3-395M20.7
ENST00000493183 0.726794807333809 0.24916678022716 -0.0988945008825313 ENSG00000157870 FAM213B
ENST00000474659 0.72482467854293 0.247049637030702 -0.100408795287616 ENSG00000157870 FAM213B
ENST00000419916 0.578912720757771 0.11864899180544 -0.113981621644714 ENSG00000157870 FAM213B
ENST00000378424 0.578912720757771 0.11864899180544 -0.113981621644714 ENSG00000157870 FAM213B
ENST00000537325 0.680073586734685 0.201449990049819 -0.10763105772801 ENSG00000157870 FAM213B
ENST00000378427 0.578912720757771 0.11864899180544 -0.113981621644714 ENSG00000157870 FAM213B
ENST00000378425 0.578912720757771 0.11864899180544 -0.113981621644714 ENSG00000157870 FAM213B
ENST00000464043 0.714340390199154 0.23442658361811 -0.100381637727299 ENSG00000157870 FAM213B
ENST00000444521 0.578912720757771 0.11864899180544 -0.113981621644714 ENSG00000157870 FAM213B
ENST00000465233 0.798428285179853 0.352333118831073 -0.0841144658718384 ENSG00000157870 FAM213B
ENST00000498083 0.78428572882239 0.327721731329507 -0.0876867003693233 ENSG00000157870 FAM213B
ENST00000481683 0.594629923041213 0.128876172121126 -0.13312064855763 ENSG00000157870 FAM213B
ENST00000484099 0.508403687767918 0.0815107997606891 -0.127334434870414 ENSG00000157870 FAM213B
ENST00000477045 0.664589505313425 0.186490700155409 -0.119915085971468 ENSG00000157870 FAM213B
ENST00000476686 0.47545605070327 0.0684071424467154 -0.1228320491721 ENSG00000157870 FAM213B
ENST00000471840 0.646541256079798 0.171220935954149 -0.138576308028538 ENSG00000142606 MMEL1
ENST00000288709 0.677195026045653 0.198264382513132 -0.127657075236808 ENSG00000142606 MMEL1
ENST00000378412 0.685166111550621 0.206397122983319 -0.125342222824794 ENSG00000142606 MMEL1
ENST00000502556 0.774297385759074 0.311118218543888 -0.111149686305708 ENSG00000142606 MMEL1
ENST00000504800 0.774297385759074 0.311118218543888 -0.111149686305708 ENSG00000142606 MMEL1
ENST00000401094 0.992093798882665 0.95315841004842 0.0120039673307606 ENSG00000215912 TTC34
ENST00000511072 0.865230552081763 0.48795859927739 0.137590420215166 ENSG00000142611 PRDM16
ENST00000378398 0.818915644441027 0.38734331113973 0.173457990377635 ENSG00000142611 PRDM16
ENST00000441472 0.818915644441027 0.38734331113973 0.173457990377635 ENSG00000142611 PRDM16
ENST00000442529 0.818915644441027 0.38734331113973 0.173457990377635 ENSG00000142611 PRDM16
ENST00000378391 0.857940918094961 0.467872473437397 0.146137875252253 ENSG00000142611 PRDM16
ENST00000514189 0.864132793636365 0.485185789246279 0.138637771445748 ENSG00000142611 PRDM16
ENST00000270722 0.818915644441027 0.38734331113973 0.173457990377635 ENSG00000142611 PRDM16
ENST00000512462 0.868707226834475 0.496670747137384 0.131509720914333 ENSG00000142611 PRDM16
ENST00000463591 0.923552257407681 0.651481281111679 0.0833671703953196 ENSG00000142611 PRDM16
ENST00000294599 0.719085564446738 0.239958841079545 0.0989819536207102 ENSG00000162591 MEGF6
ENST00000356575 0.710579648331492 0.231004044567807 0.101235613209794 ENSG00000162591 MEGF6
ENST00000494257 0.953035531516781 0.758259849386019 0.0541018820173263 ENSG00000162591 MEGF6
ENST00000485002 0.700668557023806 0.220483162077552 0.104625474280557 ENSG00000162591 MEGF6
ENST00000491842 0.822509915547519 0.394494367325178 0.134090961240728 ENSG00000162591 MEGF6
ENST00000475790 0.773804011148608 0.310276306413892 0.170280864033644 ENSG00000162591 MEGF6
ENST00000461795 0.906314088810558 0.59487777945339 0.100969349449306 ENSG00000162591 MEGF6
ENST00000435049 0.619690581332499 0.148419699087938 0.296047904763731 ENSG00000238260 RP11-46F15.2
ENST00000378344 0.209487893525305 0.0121266555339 0.146378869615137 ENSG00000158109 TPRG1L
ENST00000344579 0.209198853048066 0.0120986242242896 0.146374016678052 ENSG00000158109 TPRG1L
ENST00000378322 0.970959893343418 0.834963232638703 0.021349270662231 ENSG00000116213 WRAP73
ENST00000270708 0.970959893343418 0.834963232638703 0.021349270662231 ENSG00000116213 WRAP73
ENST00000471223 0.913535734233412 0.619132919161385 0.0593770922368698 ENSG00000116213 WRAP73
ENST00000424367 0.921253622911458 0.644256417134826 0.0489121825126665 ENSG00000116213 WRAP73
ENST00000497940 0.928701555242086 0.671506431135218 0.0542181538920751 ENSG00000116213 WRAP73
ENST00000469643 0.888701907877263 0.544340986365776 0.0955759946695438 ENSG00000116213 WRAP73
ENST00000494884 0.927480551147113 0.66589957080825 0.0797085686723486 ENSG00000116213 WRAP73
ENST00000465916 0.986743974224914 0.920939889993574 0.0113938732059898 ENSG00000116213 WRAP73
ENST00000419924 0.973609808577874 0.845316555639539 -0.0236035694444746 ENSG00000116213 WRAP73
ENST00000479331 0.921790805745675 0.645882386556996 0.0796987236905868 ENSG00000116213 WRAP73
ENST00000378295 0.883745288285099 0.530527663864781 -0.128193325251498 ENSG00000078900 TP73
ENST00000604074 0.883745288285099 0.530527663864781 -0.128193325251498 ENSG00000078900 TP73
ENST00000378288 0.946143599004815 0.732986236873411 -0.0697556169876149 ENSG00000078900 TP73
ENST00000418088 0.852736194106934 0.455342694183733 0.0687330264003093 ENSG00000227372 TP73-AS1
ENST00000452079 0.901488829238791 0.578090085243992 0.048232517770483 ENSG00000227372 TP73-AS1
ENST00000419973 0.955835908490715 0.770526197851795 -0.0492348299713347 ENSG00000227372 TP73-AS1
ENST00000423764 0.843617586611634 0.437362454948247 0.0695301558823256 ENSG00000227372 TP73-AS1
ENST00000587071 0.598984325281436 0.132010696996754 0.198485933724222 ENSG00000227372 TP73-AS1
ENST00000608600 0.674939610118033 0.196244933797797 0.165316295976517 ENSG00000227372 TP73-AS1
ENST00000544565 0.891104729918979 0.5500906547218 -0.0855118021324532 ENSG00000227372 TP73-AS1
ENST00000444870 0.201695894194069 0.011369682814729 0.512105947850033 ENSG00000235169 SMIM1
ENST00000452264 0.366681064135007 0.0367708134408863 0.418667489693045 ENSG00000235169 SMIM1
ENST00000561886 0.218253068970901 0.0130786463701167 0.496323180465815 ENSG00000235169 SMIM1
ENST00000378251 0.846665514077941 0.442861662568818 0.0622049895963947 ENSG00000130764 LRRC47
ENST00000462356 0.848057704268649 0.445937729358517 0.0978297326704886 ENSG00000130764 LRRC47
ENST00000479239 0.846532703710228 0.442584858234297 0.101198894764332 ENSG00000130764 LRRC47
ENST00000607459 0.95700922655339 0.776479781912131 0.0390186404192928 ENSG00000272153 RP1-286D6.5
ENST00000378230 0.781948830234747 0.323963360869414 0.0574811043008083 ENSG00000116198 CEP104
ENST00000484420 0.856536576124131 0.46448883269064 -0.127163086225169 ENSG00000116198 CEP104
ENST00000438539 0.850111649568969 0.450275022331283 0.079037534593792 ENSG00000116198 CEP104
ENST00000461667 0.878833829942391 0.518890151774593 0.0707516819031286 ENSG00000116198 CEP104
ENST00000495701 0.805102518831306 0.36392250770254 0.149893921232403 ENSG00000116198 CEP104
ENST00000460038 0.699607269159066 0.219403615424342 0.139736645994582 ENSG00000116198 CEP104
ENST00000494653 0.978454569575057 0.871793231348799 -0.0114106261605559 ENSG00000116198 CEP104
ENST00000443466 0.43017973858484 0.0534484143204942 0.215805358297534 ENSG00000116198 CEP104
ENST00000428079 0.730595824862312 0.254637706221639 -0.100161303663577 ENSG00000116198 CEP104
ENST00000494951 0.547940589010135 0.100014413844074 -0.206664454702221 ENSG00000116198 CEP104
ENST00000378223 0.641077951445222 0.166753379655536 -0.132612705852319 ENSG00000116198 CEP104
ENST00000378212 0.712293846500791 0.232435216621669 -0.152511243778567 ENSG00000169598 DFFB
ENST00000378209 0.99306513081225 0.96071019430992 0.00488166032943825 ENSG00000169598 DFFB
ENST00000491998 0.99306513081225 0.96071019430992 0.00488166032943825 ENSG00000169598 DFFB
ENST00000338895 0.777043140015433 0.315926318147569 -0.113695919755479 ENSG00000169598 DFFB
ENST00000341385 0.922454999635021 0.648358272074629 -0.0716049846306435 ENSG00000169598 DFFB
ENST00000468793 0.982809165958461 0.897326306094522 0.0130061734324037 ENSG00000169598 DFFB
ENST00000339350 0.950993504992741 0.750252914372731 0.0320330286544859 ENSG00000169598 DFFB
ENST00000477548 0.950993504992741 0.750252914372731 0.0320330286544859 ENSG00000169598 DFFB
ENST00000378206 0.976549743314446 0.860039408704766 0.0180331741506319 ENSG00000169598 DFFB
ENST00000475969 0.997558572635568 0.986705253597194 0.00171037634869209 ENSG00000169598 DFFB
ENST00000481945 0.933010225462673 0.685330943024881 -0.0826788867711043 ENSG00000169598 DFFB
ENST00000461150 0.724169203587193 0.246283188822639 0.197198940774092 ENSG00000169598 DFFB
ENST00000486765 0.796954377952785 0.349869887068862 -0.0827165159574633 ENSG00000198912 C1orf174
ENST00000361605 0.796954377952785 0.349869887068862 -0.0827165159574633 ENSG00000198912 C1orf174
ENST00000474140 0.796954377952785 0.349869887068862 -0.0827165159574633 ENSG00000198912 C1orf174
ENST00000413332 0.99211224499697 0.955509153668152 0.0114130737574176 ENSG00000236423 LINC01134
ENST00000442673 0.57068166170341 0.11377788664161 -0.289724658789257 ENSG00000236423 LINC01134
ENST00000439488 0.70991156549008 0.229857774534465 -0.222540655529125 ENSG00000236423 LINC01134
ENST00000378190 0.710915756948386 0.23118494650505 0.239628510149689 ENSG00000196581 AJAP1
ENST00000378191 0.661393909262644 0.183060264885067 0.268766799642896 ENSG00000196581 AJAP1
ENST00000478423 0.788478620008066 0.334683515636413 -0.0622735015140295 ENSG00000131697 NPHP4
ENST00000460696 0.993229735660294 0.961761404644752 0.00586714466151498 ENSG00000131697 NPHP4
ENST00000378161 0.976412640988986 0.858765755728964 0.0199273964631431 ENSG00000131697 NPHP4
ENST00000489180 0.791675509582474 0.339939519145736 -0.0616650233851709 ENSG00000131697 NPHP4
ENST00000378156 0.791675509582474 0.339939519145736 -0.0616650233851709 ENSG00000131697 NPHP4
ENST00000378169 0.741418580306963 0.266974077089784 -0.071656804071463 ENSG00000131697 NPHP4
ENST00000468253 0.966162137910801 0.814800204132224 0.0346381711959827 ENSG00000131697 NPHP4
ENST00000506941 0.827290020287875 0.402266317263985 0.140217670370659 ENSG00000131697 NPHP4
ENST00000470763 0.822425406048464 0.394259305397293 0.116440597462505 ENSG00000131697 NPHP4
ENST00000466897 0.999120513408229 0.994486961961645 -0.000982359018429628 ENSG00000131697 NPHP4
ENST00000378111 0.85857767178032 0.470323740597958 0.0247997595798374 ENSG00000069424 KCNAB2
ENST00000378097 0.785150801551635 0.32889486620845 0.0321650368513956 ENSG00000069424 KCNAB2
ENST00000493807 0.986554562439327 0.919589927696082 0.0151747964343084 ENSG00000069424 KCNAB2
ENST00000378092 0.802473620661647 0.359766542674671 0.0410356359841345 ENSG00000069424 KCNAB2
ENST00000478098 0.940586584509175 0.70961403088065 0.0257321437451154 ENSG00000069424 KCNAB2
ENST00000445501 0.941647963192171 0.713739171320531 0.0264635074996714 ENSG00000069424 KCNAB2
ENST00000428161 0.791951229504274 0.340631187607435 0.0457323619722363 ENSG00000069424 KCNAB2
ENST00000389632 0.810998295587308 0.373631058098072 0.0434234393515337 ENSG00000069424 KCNAB2
ENST00000602612 0.770652878543007 0.305263586827908 0.0453900134184383 ENSG00000069424 KCNAB2
ENST00000378087 0.841521336387278 0.432901502623044 0.0266567376001922 ENSG00000069424 KCNAB2
ENST00000341524 0.802080847021295 0.359162293219286 0.0307462437393834 ENSG00000069424 KCNAB2
ENST00000352527 0.802080847021295 0.359162293219286 0.0307462437393834 ENSG00000069424 KCNAB2
ENST00000435937 0.837280610163744 0.423854734255606 0.0477147613881094 ENSG00000069424 KCNAB2
ENST00000164247 0.802419069197059 0.35970857418015 0.0309001868105194 ENSG00000069424 KCNAB2
ENST00000459822 0.928166878922706 0.668981301123505 0.0378993518182509 ENSG00000069424 KCNAB2
ENST00000594544 0.918061880871406 0.634176896971101 0.0485457166090657 ENSG00000268332 AL035406.1
ENST00000472700 0.900027690237644 0.574256947985247 0.0319877507622604 ENSG00000069424 KCNAB2
ENST00000378083 0.821790702748612 0.393339948389981 0.0301533634826261 ENSG00000069424 KCNAB2
ENST00000458166 0.805529947538339 0.364570738477714 0.0357611698214104 ENSG00000069424 KCNAB2
ENST00000462676 0.962030315339283 0.796066220501638 -0.0177699514926235 ENSG00000069424 KCNAB2
ENST00000481789 0.934226930993613 0.688835301882186 0.0247180813627344 ENSG00000069424 KCNAB2
ENST00000484532 0.946196788223504 0.733224624862913 0.0196104433755326 ENSG00000116251 RPL22
ENST00000234875 0.944650019915538 0.726800672356499 0.0196170751504917 ENSG00000116251 RPL22
ENST00000480661 0.982400328836156 0.894144831247565 0.00861620507579264 ENSG00000116251 RPL22
ENST00000497965 0.983786261239469 0.904908167619732 0.00774085554126641 ENSG00000116251 RPL22
ENST00000471204 0.98832995365972 0.931944450498846 0.00547228507727259 ENSG00000116251 RPL22
ENST00000465387 0.987616677843482 0.926422350658789 0.00598913025347806 ENSG00000116251 RPL22
ENST00000462296 0.985633719197743 0.913458715183864 0.00718411238838489 ENSG00000116251 RPL22
ENST00000465335 0.986121802380845 0.91765202640202 0.00678446464598676 ENSG00000116251 RPL22
ENST00000455744 0.843617586611634 0.437333175597981 -0.158427554315087 ENSG00000226944 RP1-120G22.11
ENST00000466994 0.988621909993942 0.934844852410426 -0.0158019759848771 ENSG00000158286 RNF207
ENST00000377948 0.921793039186667 0.646031130120353 -0.0414476741049908 ENSG00000158286 RNF207
ENST00000484435 0.888141288232047 0.542840957600474 -0.12435469138249 ENSG00000158286 RNF207
ENST00000377939 0.915446636616373 0.624486834609641 -0.0441447690314654 ENSG00000158286 RNF207
ENST00000485539 0.830058932756095 0.408794272885621 0.134940846949475 ENSG00000158286 RNF207
ENST00000496676 0.941164401410339 0.711780409164029 0.0352069362243821 ENSG00000158286 RNF207
ENST00000463453 0.85857767178032 0.470228905579187 0.133317288854035 ENSG00000158286 RNF207
ENST00000496329 0.89424891502633 0.558338890624556 0.111900249662385 ENSG00000158286 RNF207
ENST00000492476 0.997317211371053 0.98602787327618 0.00299278569025751 ENSG00000158286 RNF207
ENST00000483336 0.705294080154778 0.2251352899206 -0.158718044403527 ENSG00000158286 RNF207
ENST00000343813 0.902676481295318 0.58230249552667 -0.0300654388870303 ENSG00000116237 ICMT
ENST00000495791 0.908232992902746 0.601768712571601 -0.0378370350160209 ENSG00000116237 ICMT
ENST00000489498 0.997021206978742 0.983261344038162 -0.00116435040634398 ENSG00000116237 ICMT
ENST00000474756 0.91372337371689 0.620226523125908 -0.0274796103292716 ENSG00000116237 ICMT
ENST00000362035 0.745664505977331 0.272112800259375 -0.112892258065086 ENSG00000116237 ICMT
ENST00000377893 0.859403442596048 0.472570102160715 -0.0535314722532515 ENSG00000158292 GPR153
ENST00000608083 0.726113390263653 0.248587535970877 0.0699796304900339 ENSG00000097021 ACOT7
ENST00000377845 0.811500125770059 0.374818063733941 0.0572967476695226 ENSG00000097021 ACOT7
ENST00000377855 0.69263971735076 0.213247244481501 0.0766046828244202 ENSG00000097021 ACOT7
ENST00000377860 0.726113390263653 0.248587535970877 0.0699796304900339 ENSG00000097021 ACOT7
ENST00000418124 0.726113390263653 0.248587535970877 0.0699796304900339 ENSG00000097021 ACOT7
ENST00000545482 0.726220039899068 0.248698789171075 0.0699792383827392 ENSG00000097021 ACOT7
ENST00000361521 0.737104285635033 0.261842671354889 0.0669020868616094 ENSG00000097021 ACOT7
ENST00000377842 0.788478620008066 0.334717503125182 0.0631555776535836 ENSG00000097021 ACOT7
ENST00000473466 0.840292649715509 0.430147003908605 0.0581578816836378 ENSG00000097021 ACOT7
ENST00000481175 0.814808428507938 0.379902015629984 0.0856196203471723 ENSG00000097021 ACOT7
ENST00000541130 0.929576132784403 0.673799491562873 0.0372403703338576 ENSG00000097021 ACOT7
ENST00000377748 0.841046278303255 0.431760063084142 -0.135602232448104 ENSG00000171680 PLEKHG5
ENST00000400913 0.616343635730665 0.145467123360061 -0.266589278503613 ENSG00000171680 PLEKHG5
ENST00000489097 0.617477039787706 0.146561913805356 -0.269557095433059 ENSG00000171680 PLEKHG5
ENST00000340850 0.801964419480582 0.358981942920349 -0.165019861694437 ENSG00000171680 PLEKHG5
ENST00000487949 0.970173230753326 0.832034681789883 0.0428557287936122 ENSG00000171680 PLEKHG5
ENST00000377725 0.817420600932344 0.384768022131737 -0.157394449286175 ENSG00000171680 PLEKHG5
ENST00000377728 0.835684224600583 0.420863154911041 -0.143842198594621 ENSG00000171680 PLEKHG5
ENST00000377732 0.878830330656877 0.518851861043342 -0.112739700892238 ENSG00000171680 PLEKHG5
ENST00000400915 0.879694160429595 0.520966038912711 -0.112198087230997 ENSG00000171680 PLEKHG5
ENST00000377740 0.854419036082376 0.459715772486925 -0.128181251878692 ENSG00000171680 PLEKHG5
ENST00000377737 0.854419036082376 0.459715772486925 -0.128181251878692 ENSG00000171680 PLEKHG5
ENST00000535355 0.629442125840968 0.156839626902293 -0.260965445002256 ENSG00000171680 PLEKHG5
ENST00000537245 0.85985354863093 0.473944784334205 -0.125261681255239 ENSG00000171680 PLEKHG5
ENST00000544978 0.884195295149561 0.531737067355505 -0.109742151511143 ENSG00000171680 PLEKHG5
ENST00000377705 0.977889133749345 0.868511986630657 0.0128984444887239 ENSG00000162408 NOL9
ENST00000464383 0.956240361371954 0.773352612559989 -0.0388939925773269 ENSG00000162408 NOL9
ENST00000462798 0.954654598284837 0.764628163885421 -0.0527472493271931 ENSG00000162408 NOL9
ENST00000456162 0.975830945340987 0.856078132737802 0.0359288129404563 ENSG00000229519 RP11-58A11.2
ENST00000460777 0.896024323235025 0.562823521121637 0.104123280027245 ENSG00000162408 NOL9
ENST00000464665 0.955285822395991 0.767261170917354 -0.0460353053078434 ENSG00000162408 NOL9
ENST00000319084 0.88906109948545 0.54521869287808 0.0777465000110985 ENSG00000204859 ZBTB48
ENST00000435905 0.871224340052858 0.502505059489117 0.0862646436166866 ENSG00000204859 ZBTB48
ENST00000377674 0.98254646959235 0.89520668122665 -0.0123672467293202 ENSG00000204859 ZBTB48
ENST00000488936 0.990897372427414 0.946677949999657 0.00655093300369412 ENSG00000204859 ZBTB48
ENST00000482360 0.744234233794154 0.270095409748883 -0.143889626326975 ENSG00000204859 ZBTB48
ENST00000498342 0.861649572392932 0.478558312619816 -0.104928128885874 ENSG00000204859 ZBTB48
ENST00000466813 0.944999058096958 0.728786310378801 -0.056949055930574 ENSG00000204859 ZBTB48
ENST00000466941 0.91745069257795 0.632428693365887 -0.0943916546325168 ENSG00000204859 ZBTB48
ENST00000377658 0.0876039529816775 0.00307655274696967 0.195929689723092 ENSG00000162413 KLHL21
ENST00000377663 0.0836739873061222 0.00284601446056148 0.198341226956693 ENSG00000162413 KLHL21
ENST00000467612 0.459286147951349 0.0630506376411979 0.144985890899239 ENSG00000162413 KLHL21
ENST00000496707 0.796041439593003 0.348442037576428 0.088874983907207 ENSG00000162413 KLHL21
ENST00000463043 0.286756652505054 0.0218125965909305 0.180007059462266 ENSG00000162413 KLHL21
ENST00000377648 0.540863747792162 0.0960726296281568 0.128330324978808 ENSG00000116273 PHF13
ENST00000495385 0.540662267434619 0.0959614530347457 0.155363452911002 ENSG00000116273 PHF13
ENST00000054650 0.953994915971065 0.761436423784339 0.0350690192501509 ENSG00000041988 THAP3
ENST00000484676 0.807728600616856 0.36797376930345 -0.153546277184617 ENSG00000041988 THAP3
ENST00000307896 0.953467102528138 0.759487970100251 0.0360073589976126 ENSG00000041988 THAP3
ENST00000377627 0.975461598899201 0.854256184213106 0.0141328114812602 ENSG00000041988 THAP3
ENST00000484669 0.935643644477832 0.694262211192557 0.0460850859980828 ENSG00000041988 THAP3
ENST00000487819 0.896752976686565 0.565164698162043 0.0689743731212258 ENSG00000041988 THAP3
ENST00000472925 0.936022363510015 0.695562467124637 0.0474530584270535 ENSG00000041988 THAP3
ENST00000480647 0.965755487578555 0.812465872414571 0.0359424231595147 ENSG00000041988 THAP3
ENST00000465508 0.85985354863093 0.474220101208744 -0.0488447715394454 ENSG00000007923 DNAJC11
ENST00000349363 0.261697817038186 0.0183677349304331 -0.104773854993043 ENSG00000007923 DNAJC11
ENST00000451196 0.261697817038186 0.0183677349304331 -0.104773854993043 ENSG00000007923 DNAJC11
ENST00000377577 0.169006957932543 0.00850962545852724 -0.11566399701613 ENSG00000007923 DNAJC11
ENST00000294401 0.126484499037536 0.0053388849942975 -0.12747028685115 ENSG00000007923 DNAJC11
ENST00000542246 0.159236629871789 0.00770913529642462 -0.127104538803427 ENSG00000007923 DNAJC11
ENST00000377573 0.0775845101340685 0.00253652144291958 -0.140459840483842 ENSG00000007923 DNAJC11
ENST00000472414 0.697045286119837 0.217006296342457 -0.114574678624394 ENSG00000007923 DNAJC11
ENST00000426784 0.0879211925388049 0.00309550984451162 -0.161430627049649 ENSG00000007923 DNAJC11
ENST00000473993 0.116466726603348 0.00470011636176385 -0.155099082134497 ENSG00000007923 DNAJC11
ENST00000469318 0.452975192970104 0.0612229718285481 -0.163647007196266 ENSG00000007923 DNAJC11
ENST00000485073 0.0540393162867556 0.0015161381360575 -0.21759251176117 ENSG00000007923 DNAJC11
ENST00000460594 0.0235563720715355 0.000483134925701531 -0.247823324637065 ENSG00000007923 DNAJC11
ENST00000465911 0.0758433794735994 0.00245501807057069 -0.284353481509307 ENSG00000007923 DNAJC11
ENST00000303635 0.788478620008066 0.334673355322605 -0.0956984264750774 ENSG00000171735 CAMTA1
ENST00000490738 0.813294351933257 0.377914503217055 -0.0927764904220638 ENSG00000171735 CAMTA1
ENST00000476163 0.864393123966115 0.486269464498559 -0.0658667214361572 ENSG00000171735 CAMTA1
ENST00000473578 0.813294351933257 0.377914503217055 -0.0927764904220638 ENSG00000171735 CAMTA1
ENST00000557126 0.88130964200353 0.524369449869859 -0.060608164905828 ENSG00000171735 CAMTA1
ENST00000467404 0.81367099126761 0.378576231904534 -0.0924962926612829 ENSG00000171735 CAMTA1
ENST00000439411 0.79821723285586 0.351863053242924 -0.0932555369258963 ENSG00000171735 CAMTA1
ENST00000461311 0.86904477029251 0.497569378396101 -0.0650076534074412 ENSG00000171735 CAMTA1
ENST00000486138 0.77779922768182 0.317086114983781 -0.108033851172455 ENSG00000171735 CAMTA1
ENST00000482934 0.799692139440462 0.354213529862651 -0.0889530000658074 ENSG00000171735 CAMTA1
ENST00000470648 0.841521336387278 0.432854122284322 -0.071371026056665 ENSG00000171735 CAMTA1
ENST00000461580 0.843161766090784 0.436250097111444 -0.0707459670873474 ENSG00000171735 CAMTA1
ENST00000472283 0.642616421549787 0.167946267334969 -0.168646241844288 ENSG00000171735 CAMTA1
ENST00000467267 0.997631342061566 0.987359109384281 0.00167521470045177 ENSG00000171735 CAMTA1
ENST00000495233 0.880436770301224 0.522660362448826 -0.116325128395699 ENSG00000171735 CAMTA1
ENST00000490905 0.650611579379754 0.174305328891368 -0.263947638324296 ENSG00000171735 CAMTA1
ENST00000476864 0.890340698575164 0.548534014962039 -0.121445302327098 ENSG00000171735 CAMTA1
ENST00000054666 0.353187309840885 0.0340097038207245 0.102105575049888 ENSG00000049245 VAMP3
ENST00000470357 0.87008660315604 0.499825206507656 0.0374831841658605 ENSG00000049245 VAMP3
ENST00000602406 0.942990326673175 0.720727600540943 -0.0730331819857132 ENSG00000269925 RP3-467L1.6
ENST00000487194 0.995537401414498 0.975119194102911 0.00236140513716189 ENSG00000049245 VAMP3
ENST00000377541 0.265874392605178 0.0189356788011248 0.341265973454198 ENSG00000049246 PER3
ENST00000377532 0.0472311188776947 0.00124478281615802 0.393136276012405 ENSG00000049246 PER3
ENST00000361923 0.0474776961227484 0.00125635970580641 0.39362948023871 ENSG00000049246 PER3
ENST00000473653 0.683464841259407 0.204690864519939 0.220325783957338 ENSG00000049246 PER3
ENST00000602883 0.599355551832755 0.132274058343983 0.307163684502195 ENSG00000049246 PER3
ENST00000463106 0.62103434511749 0.14983279604303 0.243927539940611 ENSG00000049246 PER3
ENST00000451646 0.187791203362964 0.0101316858716933 0.366133564777817 ENSG00000236266 RP3-467L1.4
ENST00000494684 0.166165589867579 0.00826103147076564 0.48552141850012 ENSG00000049246 PER3
ENST00000377516 0.152550997341737 0.00719729094246919 0.442126349798377 ENSG00000049247 UTS2
ENST00000493373 0.941135112613984 0.711285353747279 0.0216312464116623 ENSG00000116288 PARK7
ENST00000460192 0.94229263988822 0.717012925620846 0.0220089189479385 ENSG00000116288 PARK7
ENST00000338639 0.931947531824901 0.682446576720238 0.0239721329320862 ENSG00000116288 PARK7
ENST00000493678 0.932511860434605 0.68416007094179 0.023829649538226 ENSG00000116288 PARK7
ENST00000377493 0.931947531824901 0.682446576720238 0.0239721329320862 ENSG00000116288 PARK7
ENST00000465354 0.940586584509175 0.709548199614069 0.0225060460086982 ENSG00000116288 PARK7
ENST00000377491 0.931374693769196 0.680677891046697 0.0241010682259438 ENSG00000116288 PARK7
ENST00000377488 0.931407387599218 0.680800943874811 0.0241192094667595 ENSG00000116288 PARK7
ENST00000497113 0.938041928490236 0.701044665361836 0.0231941751134295 ENSG00000116288 PARK7
ENST00000469225 0.918123492345619 0.634355513600019 0.029185778915975 ENSG00000116288 PARK7
ENST00000474874 0.00134880382213994 1.33530506401039e-05 0.506269332417965 ENSG00000116285 ERRFI1
ENST00000377482 0.000447161553632427 3.70918053778142e-06 0.551807698031422 ENSG00000116285 ERRFI1
ENST00000467067 0.328733779137674 0.0289119934459225 0.33804751395032 ENSG00000116285 ERRFI1
ENST00000469499 0.087025856152199 0.0030345597811044 0.404808864510569 ENSG00000116285 ERRFI1
ENST00000487559 0.137354881940642 0.00608148577957364 0.388491534337779 ENSG00000116285 ERRFI1
ENST00000337907 0.583652838661128 0.121056922056603 -0.154955367799062 ENSG00000142599 RERE
ENST00000377464 0.516587801701737 0.0851340495101569 -0.105016770767882 ENSG00000142599 RERE
ENST00000467350 0.938257289000622 0.702201356813517 0.0352137807377627 ENSG00000142599 RERE
ENST00000400907 0.599467494682192 0.13239009518198 -0.129545842820033 ENSG00000142599 RERE
ENST00000476556 0.897519207095201 0.567524443135789 -0.0358918280033998 ENSG00000142599 RERE
ENST00000400908 0.593330488307701 0.127949482698543 -0.164881186594927 ENSG00000142599 RERE
ENST00000505225 0.897129499807977 0.566264298829856 -0.049615720915206 ENSG00000142599 RERE
ENST00000464367 0.918455274651436 0.635541823228291 0.0623356650105255 ENSG00000142599 RERE
ENST00000488215 0.886557225278243 0.538114090474166 -0.058272799126357 ENSG00000142599 RERE
ENST00000460659 0.878898139392954 0.519067456444296 -0.0702005309354277 ENSG00000142599 RERE
ENST00000492766 0.873221429673037 0.506276756933983 -0.0727426092756078 ENSG00000142599 RERE
ENST00000465125 0.854908579170002 0.460524801149182 -0.0803427669245189 ENSG00000142599 RERE
ENST00000464972 0.186101180226005 0.00997588600839569 -0.266818520932317 ENSG00000142599 RERE
ENST00000449895 0.576708812680526 0.117321057867443 -0.259478980629081 ENSG00000232912 RP5-1115A15.1
ENST00000444276 0.600915686287493 0.133379384662048 -0.293704156496385 ENSG00000232912 RP5-1115A15.1
ENST00000480342 0.582894027097525 0.120538471835708 -0.214019843769472 ENSG00000142599 RERE
ENST00000507012 0.135919506964547 0.0059851518017196 -0.337298199614923 ENSG00000142599 RERE
ENST00000469251 0.844378718032138 0.438943758218363 -0.106291220349415 ENSG00000142599 RERE
ENST00000514428 0.74238436530275 0.267917957721588 -0.145844475026193 ENSG00000142599 RERE
ENST00000468247 0.516717236942499 0.0851925368777856 -0.224408501223055 ENSG00000142599 RERE
ENST00000437586 0.668004435695955 0.189435099742347 -0.265244906499959 ENSG00000234619 RPL7P11
ENST00000428803 0.915446636616373 0.625118334687133 0.0994997409164933 ENSG00000224315 RPL7P7
ENST00000445254 0.768295336696815 0.301845090394571 -0.210252282382804 ENSG00000226545 RP4-633I8.3
ENST00000433876 0.969364488397307 0.828803663756934 -0.0431077362436781 ENSG00000228423 RP4-633I8.4
ENST00000234590 0.989217229624561 0.937140546392494 0.00340992937334085 ENSG00000074800 ENO1
ENST00000464920 0.887662441404672 0.540945520612489 0.0262054686847078 ENSG00000074800 ENO1
ENST00000497492 0.98469087125687 0.909047614874117 -0.00577979119728915 ENSG00000074800 ENO1
ENST00000486051 0.998789162329743 0.992057091039833 0.000540092015828937 ENSG00000074800 ENO1
ENST00000492343 0.961614102016313 0.794008041682631 -0.0144197003613193 ENSG00000074800 ENO1
ENST00000489867 0.781081815608999 0.322529165648124 -0.0588286794674328 ENSG00000074800 ENO1
ENST00000414948 0.941455683616671 0.712706576302257 -0.0721340231432112 ENSG00000236269 ENO1-IT1
ENST00000377411 0.756800141738206 0.286113281514722 0.151458429706914 ENSG00000180758 GPR157
ENST00000414642 0.771363654499346 0.307022935639249 0.164165364006483 ENSG00000180758 GPR157
ENST00000465853 0.991943257802068 0.952366671309076 0.0121013923735507 ENSG00000180758 GPR157
ENST00000466131 0.551630476719034 0.102773112488626 0.291997803498836 ENSG00000180758 GPR157
ENST00000437157 0.535959556153579 0.0939067543352031 -0.255825288393992 ENSG00000228526 RP3-510D11.1
ENST00000412639 0.639272500138326 0.165314399038049 -0.240009637566315 ENSG00000234546 RP3-510D11.2
ENST00000377403 0.833407588293786 0.416331616031659 0.0567936023871931 ENSG00000049239 H6PD
ENST00000602477 0.847339667061352 0.444340561691162 0.0607442435770536 ENSG00000049239 H6PD
ENST00000495451 0.878371283542149 0.518020611596923 0.0601552594994785 ENSG00000049239 H6PD
ENST00000328089 0.000603984374314799 5.25236224490365e-06 0.470560961424319 ENSG00000171621 SPSB1
ENST00000450402 0.0137501096172669 0.000238086112958996 0.4214149900937 ENSG00000171621 SPSB1
ENST00000357898 0.00291329496812317 3.42814635090923e-05 0.595666562790649 ENSG00000171621 SPSB1
ENST00000377399 0.00031185632082309 2.38950999311194e-06 0.640927880180791 ENSG00000171621 SPSB1
ENST00000302692 0.352806393341734 0.0338039701818016 -0.150525411238528 ENSG00000171612 SLC25A33
ENST00000435277 0.992279647721065 0.95652620482296 -0.0111033823100841 ENSG00000231181 RP13-15M17.1
ENST00000377376 0.414590556872914 0.0490290274823822 -0.144528850183195 ENSG00000188807 TMEM201
ENST00000340381 0.43636493575442 0.0556726551808429 -0.141163207346691 ENSG00000188807 TMEM201
ENST00000340305 0.353119904167008 0.0339640676486166 -0.164166635676487 ENSG00000188807 TMEM201
ENST00000416541 0.507080604563549 0.0809195736242255 -0.133648357019148 ENSG00000188807 TMEM201
ENST00000510900 0.98617765519876 0.917843870531547 0.0196519046144712 ENSG00000188807 TMEM201
ENST00000508400 0.983759469130516 0.904145980297898 0.0220143869248753 ENSG00000188807 TMEM201
ENST00000536656 0.781998570718324 0.324120567807394 -0.0397452435316437 ENSG00000171608 PIK3CD
ENST00000377346 0.724984261109568 0.247192642617531 -0.0461741133762791 ENSG00000171608 PIK3CD
ENST00000415330 0.794473060054281 0.344823691385556 -0.168470416187225 ENSG00000231789 RP11-558F24.4
ENST00000484851 0.972873515276064 0.843078974668464 -0.0214125102032915 ENSG00000171608 PIK3CD
ENST00000361110 0.946283384335071 0.733921825157191 -0.0165049787068615 ENSG00000171608 PIK3CD
ENST00000481137 0.653935073452464 0.177249436463072 -0.152342262340605 ENSG00000171608 PIK3CD
ENST00000479223 0.9104908008807 0.60945268009947 -0.0616940117878513 ENSG00000171608 PIK3CD
ENST00000543390 0.956240361371954 0.772963892410045 0.0186949214299655 ENSG00000171608 PIK3CD
ENST00000377298 0.710102011669043 0.2302588589151 0.0573068266979438 ENSG00000171603 CLSTN1
ENST00000377288 0.710102011669043 0.2302588589151 0.0573068266979438 ENSG00000171603 CLSTN1
ENST00000477264 0.901753513933034 0.579389890098662 0.0364653007005515 ENSG00000171603 CLSTN1
ENST00000435891 0.603781754823317 0.135835403933954 0.0849855677221806 ENSG00000171603 CLSTN1
ENST00000361311 0.711174610955588 0.231466354083094 0.0571501182150601 ENSG00000171603 CLSTN1
ENST00000464286 0.132646609617644 0.00575327046660629 0.229099136170463 ENSG00000171603 CLSTN1
ENST00000377263 0.779323494128898 0.319088372029641 -0.0810390828523208 ENSG00000178585 CTNNBIP1
ENST00000454104 0.908408612977894 0.603088451280378 -0.0679082130871919 ENSG00000223989 RP11-84A14.5
ENST00000537447 0.827367563288329 0.402509827321603 -0.0983359785085516 ENSG00000178585 CTNNBIP1
ENST00000400904 0.881727362736592 0.525418830440194 -0.0542234492585457 ENSG00000178585 CTNNBIP1
ENST00000377258 0.915446636616373 0.625016995599999 -0.0523662055267034 ENSG00000178585 CTNNBIP1
ENST00000377256 0.863270598188252 0.483315385429751 -0.0852481689464649 ENSG00000178585 CTNNBIP1
ENST00000488540 0.950362580406358 0.748777032668559 -0.0219612592683259 ENSG00000162441 LZIC
ENST00000377223 0.624231634886741 0.152826819219824 -0.09318623387591 ENSG00000162441 LZIC
ENST00000400903 0.630478651989315 0.157859150870765 -0.0957532813527705 ENSG00000162441 LZIC
ENST00000541052 0.553914021879794 0.104241680591575 -0.106963210703813 ENSG00000162441 LZIC
ENST00000377213 0.589175982823686 0.12520279456287 -0.102480600308946 ENSG00000162441 LZIC
ENST00000471853 0.442321560967649 0.0576477851491751 -0.257198839458427 ENSG00000162441 LZIC
ENST00000445884 0.961574698326873 0.793534555463371 0.0311235113017382 ENSG00000228150 RP11-84A14.4
ENST00000403197 0.811346083566135 0.374194630127044 0.0740606690808798 ENSG00000173614 NMNAT1
ENST00000377205 0.825270210804775 0.399220982913151 0.0601299919606775 ENSG00000173614 NMNAT1
ENST00000462686 0.701423149436487 0.221318689177309 0.0902184127001077 ENSG00000173614 NMNAT1
ENST00000492735 0.853111120692326 0.456346107697919 0.0674641853719026 ENSG00000173614 NMNAT1
ENST00000496751 0.922368425632495 0.647943232491159 0.047695482645494 ENSG00000173614 NMNAT1
ENST00000413148 0.691150049965339 0.211952255343661 -0.160636408967536 ENSG00000241326 RP11-807G9.2
ENST00000253251 2.36212715017002e-09 5.97836142237682e-12 0.360838646121051 ENSG00000130939 UBE4B
ENST00000377157 6.98911855302648e-10 1.56935229899666e-12 0.359894094627936 ENSG00000130939 UBE4B
ENST00000377153 0.000903483447433797 8.46338190841323e-06 0.353746874765439 ENSG00000130939 UBE4B
ENST00000343090 3.01905606315169e-09 7.8040678499951e-12 0.366347546972985 ENSG00000130939 UBE4B
ENST00000462658 0.0242179643935562 0.000501375791630295 0.389289300519996 ENSG00000130939 UBE4B
ENST00000475795 0.000544430221603119 4.65885102091761e-06 0.340709922302631 ENSG00000130939 UBE4B
ENST00000470736 0.000272888255719869 2.01512427543782e-06 0.375361468589211 ENSG00000130939 UBE4B
ENST00000466379 0.000123529077287439 8.27358959586235e-07 0.391613177043543 ENSG00000130939 UBE4B
ENST00000488228 1.45984431685516e-05 7.6485897910033e-08 0.444390456084079 ENSG00000130939 UBE4B
ENST00000487244 0.00517693882303891 6.90673952717599e-05 0.368022727456942 ENSG00000130939 UBE4B
ENST00000465408 0.157569512579269 0.0075906723805179 0.327516081643714 ENSG00000130939 UBE4B
ENST00000377093 0.173796805238966 0.00891399773469606 0.122392390199559 ENSG00000054523 KIF1B
ENST00000263934 0.469055132809699 0.0660887071454202 0.0909466885622168 ENSG00000054523 KIF1B
ENST00000377086 0.371662161704642 0.0377740973540658 0.0965365522120412 ENSG00000054523 KIF1B
ENST00000377083 0.159632223937529 0.00775538685601976 0.127460065599585 ENSG00000054523 KIF1B
ENST00000377081 0.330089838587198 0.0291096746438701 0.0992121298243897 ENSG00000054523 KIF1B
ENST00000495136 0.592802593828364 0.127512015501743 -0.229956675900169 ENSG00000054523 KIF1B
ENST00000497835 0.541828229461127 0.096757877994235 0.158165956239405 ENSG00000054523 KIF1B
ENST00000584329 0.940986865776268 0.710869859829932 0.0715721015310439 ENSG00000264501 RN7SL731P
ENST00000465635 0.95158380880017 0.751919413270551 -0.037020089463655 ENSG00000054523 KIF1B
ENST00000483340 0.949585893868105 0.745815870576887 -0.037855594927349 ENSG00000054523 KIF1B
ENST00000470616 0.90245288680393 0.581835160184308 0.0834604154779353 ENSG00000054523 KIF1B
ENST00000491493 0.912271033402781 0.615659472957934 -0.0272825831221802 ENSG00000142657 PGD
ENST00000487775 0.810626509360994 0.372928631395716 -0.0777241292489564 ENSG00000142657 PGD
ENST00000541529 0.863928065277335 0.484691612108094 -0.0328387586421178 ENSG00000142657 PGD
ENST00000477958 0.72502827283205 0.247270574402986 -0.0727195833129964 ENSG00000142657 PGD
ENST00000270776 0.888325271860696 0.543383347028746 -0.0280413208863379 ENSG00000142657 PGD
ENST00000483936 0.728353608220225 0.251615789436842 -0.0574424638574934 ENSG00000142657 PGD
ENST00000538557 0.901753513933034 0.579530900690497 -0.0256402245108572 ENSG00000142657 PGD
ENST00000465632 0.749220758663571 0.276387512656313 -0.0653947647102185 ENSG00000142657 PGD
ENST00000460189 0.857902573161297 0.467736913871501 -0.0385687159606788 ENSG00000142657 PGD
ENST00000493288 0.925526861732409 0.658795054448475 0.0334576437740198 ENSG00000142657 PGD
ENST00000498356 0.916540593448043 0.629238123178586 -0.0309864818670854 ENSG00000142657 PGD
ENST00000496718 0.9924560233853 0.958177223608036 -0.00376868306129385 ENSG00000142657 PGD
ENST00000607572 0.72046399625111 0.241745338856496 -0.230842199691539 ENSG00000271989 RP4-736L20.3
ENST00000400900 0.75932869215982 0.289848132403348 -0.0977628209874559 ENSG00000251503 APITD1-CORT
ENST00000602296 0.75932869215982 0.289848132403348 -0.0977628209874559 ENSG00000175279 APITD1
ENST00000602787 0.75932869215982 0.289848132403348 -0.0977628209874559 ENSG00000175279 APITD1
ENST00000470413 0.771196305869513 0.30666390177316 -0.0953803189402242 ENSG00000251503 APITD1-CORT
ENST00000309048 0.864046563213145 0.485002996941983 -0.0674973185729361 ENSG00000175279 APITD1
ENST00000602486 0.570328486548686 0.113447611113897 -0.217019681351182 ENSG00000175279 APITD1
ENST00000477755 0.942219708280294 0.716110825146293 -0.0373697751167786 ENSG00000175279 APITD1
ENST00000462462 0.962709593860977 0.799128744335361 0.0262178946688157 ENSG00000175279 APITD1
ENST00000465026 0.965755487578555 0.811098191358185 -0.023797977847012 ENSG00000251503 APITD1-CORT
ENST00000602446 0.824399890371364 0.397591317298942 -0.0990942908148176 ENSG00000251503 APITD1-CORT
ENST00000464507 0.835047610682819 0.419576033896102 -0.107213768008746 ENSG00000175279 APITD1
ENST00000377049 0.773787747714326 0.310180794522111 -0.203634011860025 ENSG00000241563 CORT
ENST00000320498 0.857254352669592 0.466380976329099 -0.147302352736663 ENSG00000241563 CORT
ENST00000377038 0.50606466028688 0.0805700142418358 -0.0977917370005263 ENSG00000160049 DFFA
ENST00000424487 0.44197732243759 0.0575265899278322 -0.242071906169078 ENSG00000203469 RP5-1113E3.3
ENST00000476658 0.634877199489892 0.161554513490109 -0.0947730368483062 ENSG00000160049 DFFA
ENST00000377036 0.606543752453508 0.137574403335158 -0.105404326043128 ENSG00000160049 DFFA
ENST00000472851 0.397210962434191 0.0443225362297031 -0.168003403233664 ENSG00000142655 PEX14
ENST00000356607 0.446932390018358 0.0592069035491575 -0.148074511226085 ENSG00000142655 PEX14
ENST00000538836 0.419349937532994 0.0504782190461968 -0.154138691399995 ENSG00000142655 PEX14
ENST00000491661 0.573837048796826 0.11557598009014 -0.145845059729801 ENSG00000142655 PEX14
ENST00000377022 0.772773229338787 0.308597675393491 -0.207443286186342 ENSG00000130940 CASZ1
ENST00000344008 0.743682590249727 0.269538419301239 -0.225175637533155 ENSG00000130940 CASZ1
ENST00000473118 0.881508840621266 0.524927773370769 -0.0455856395884944 ENSG00000120948 TARDBP
ENST00000240185 0.928517006872348 0.670704279916519 0.0273259359539476 ENSG00000120948 TARDBP
ENST00000476201 0.90501762979796 0.589920872869946 -0.0396310796528141 ENSG00000120948 TARDBP
ENST00000472476 0.845788921397821 0.441490099905447 -0.0560039815327797 ENSG00000120948 TARDBP
ENST00000439080 0.990667437173332 0.945230427415428 -0.00447598952304897 ENSG00000120948 TARDBP
ENST00000473869 0.919893012210518 0.639499121947908 0.0310324404381019 ENSG00000120948 TARDBP
ENST00000315091 0.930525510923384 0.677669454126715 0.0269151894726846 ENSG00000120948 TARDBP
ENST00000477447 0.829918056331793 0.408341806553903 0.0581917670979087 ENSG00000120948 TARDBP
ENST00000496840 0.628130653441104 0.156023317398725 0.122220367304746 ENSG00000120948 TARDBP
ENST00000480464 0.83406481814673 0.417840106278373 0.125912668459601 ENSG00000120948 TARDBP
ENST00000400897 0.911122160726944 0.611629039467224 -0.0805503294701105 ENSG00000009724 MASP2
ENST00000607145 0.868971856230312 0.497416726736012 -0.137639097938139 ENSG00000271895 RP4-635E18.8
ENST00000475189 0.777383524164898 0.316347232554831 -0.120929777218007 ENSG00000116649 SRM
ENST00000376957 0.999028417821371 0.994224431634584 0.000584519846200768 ENSG00000116649 SRM
ENST00000490101 0.751320975909935 0.278958075637046 -0.118544700717473 ENSG00000116649 SRM
ENST00000465788 0.973998961447427 0.847353695188937 0.0164942775337369 ENSG00000116649 SRM
ENST00000459997 0.946124368270557 0.732710946786811 0.0287865775888209 ENSG00000116649 SRM
ENST00000487300 0.952871903046816 0.757036788608001 0.0290561753694514 ENSG00000116649 SRM
ENST00000304457 0.833178465798775 0.415854829561562 0.0435193157889936 ENSG00000171824 EXOSC10
ENST00000376936 0.833178465798775 0.415854829561562 0.0435193157889936 ENSG00000171824 EXOSC10
ENST00000474216 0.946092578218525 0.732601280807001 0.0243285432066451 ENSG00000171824 EXOSC10
ENST00000544779 0.833178465798775 0.415854829561562 0.0435193157889936 ENSG00000171824 EXOSC10
ENST00000490565 0.428796504532971 0.0531486759016799 0.277646908093997 ENSG00000171824 EXOSC10
ENST00000452378 0.99211224499697 0.95553749832807 0.00557699168112043 ENSG00000226849 RP4-635E18.7
ENST00000469634 0.969430865033996 0.829143251135343 0.022682136381728 ENSG00000171824 EXOSC10
ENST00000478271 0.962709593860977 0.799219828927385 0.0275580785127252 ENSG00000171824 EXOSC10
ENST00000470611 0.977203199828579 0.862582391865044 -0.0152639063548658 ENSG00000171824 EXOSC10
ENST00000498576 0.996147025648366 0.978597228303493 0.00302210940298944 ENSG00000171824 EXOSC10
ENST00000472078 0.997126707373796 0.984677532363246 0.00228336270629522 ENSG00000171824 EXOSC10
ENST00000485606 0.914338370531159 0.621616592003988 0.0595938025314353 ENSG00000171824 EXOSC10
ENST00000460196 0.826815048073537 0.401447183346807 0.0800192836105738 ENSG00000171824 EXOSC10
ENST00000447600 0.997631342061566 0.987251627681675 -0.00279207079870677 ENSG00000230337 RP4-635E18.6
ENST00000435388 0.998085179684524 0.989220675484039 -0.00236585030170949 ENSG00000230337 RP4-635E18.6
ENST00000376838 0.919461840231726 0.63858923074196 0.0328177941495574 ENSG00000198793 MTOR
ENST00000361445 0.911425292809915 0.613147703408024 -0.0240868849252283 ENSG00000198793 MTOR
ENST00000473471 0.89364904397802 0.556840604595786 0.0614879079011475 ENSG00000198793 MTOR
ENST00000490931 0.843044590239077 0.435888862073581 0.0767685872179302 ENSG00000198793 MTOR
ENST00000455339 0.930513956276324 0.677605570478838 -0.0461827934906973 ENSG00000198793 MTOR
ENST00000495435 0.995509003862106 0.974899339615541 -0.00350584181266726 ENSG00000198793 MTOR
ENST00000476768 0.825902425270286 0.399995000350989 0.128540283739993 ENSG00000198793 MTOR
ENST00000445982 0.718821882860139 0.239402070325774 -0.145757553277037 ENSG00000225602 MTOR-AS1
ENST00000420480 0.702891937155387 0.222909837857587 -0.151963857011095 ENSG00000225602 MTOR-AS1
ENST00000376819 0.721272433815762 0.242497503256575 -0.219580049352633 ENSG00000171819 ANGPTL7
ENST00000376810 0.732440544485697 0.256550709759843 -0.116455095963226 ENSG00000120942 UBIAD1
ENST00000376804 0.863703939900361 0.484198527717052 -0.0711115738175704 ENSG00000120942 UBIAD1
ENST00000486588 0.869290843302217 0.498533522097195 -0.0716574052028039 ENSG00000120942 UBIAD1
ENST00000483738 0.843617586611634 0.437376371709497 -0.0818775566651313 ENSG00000120942 UBIAD1
ENST00000354287 0.96099199588165 0.792079665131643 -0.0444586369616432 ENSG00000116661 FBXO2
ENST00000471501 0.983375400960561 0.902136013914759 0.0233836243988728 ENSG00000116661 FBXO2
ENST00000466919 0.831010737088471 0.410545479000975 0.153417601912935 ENSG00000116661 FBXO2
ENST00000465901 0.975427780722999 0.853369485459553 -0.0336834744478393 ENSG00000116661 FBXO2
ENST00000475961 0.914261506623765 0.621479412532857 0.0985366650425716 ENSG00000116661 FBXO2
ENST00000251546 0.753246205536277 0.28149325764567 -0.0983494306221994 ENSG00000132879 FBXO44
ENST00000425796 0.942832207841174 0.720409326612133 -0.0413087986585613 ENSG00000132879 FBXO44
ENST00000376770 0.783509859569159 0.326387151673589 -0.0868784641632507 ENSG00000132879 FBXO44
ENST00000376768 0.818128459882601 0.386067406715715 -0.0892035287580205 ENSG00000132879 FBXO44
ENST00000251547 0.783509859569159 0.326387151673589 -0.0868784641632507 ENSG00000132879 FBXO44
ENST00000376760 0.820914887033487 0.391304543925262 -0.0918072566734674 ENSG00000132879 FBXO44
ENST00000376762 0.764336666702571 0.295915697685883 -0.0948951789169269 ENSG00000132879 FBXO44
ENST00000475435 0.877901675892885 0.517194958623624 -0.062770036653497 ENSG00000132879 FBXO44
ENST00000471895 0.876187839875352 0.513115859991665 -0.0672363667741953 ENSG00000132879 FBXO44
ENST00000376753 0.968705357555751 0.826533164108855 0.038008714965591 ENSG00000116663 FBXO6
ENST00000474239 0.939766582705259 0.706566800018155 0.0707156358045993 ENSG00000116663 FBXO6
ENST00000449067 0.956461121849444 0.774214805240264 -0.0511668658248039 ENSG00000116663 FBXO6
ENST00000235310 0.995226285605713 0.972688654917883 -0.00289224956399384 ENSG00000116670 MAD2L2
ENST00000376692 0.998789162329743 0.991978248854547 -0.000852968216837292 ENSG00000116670 MAD2L2
ENST00000376672 0.990442763423279 0.944173492083869 -0.00590676787273407 ENSG00000116670 MAD2L2
ENST00000376669 0.998789162329743 0.992049427887115 0.000850444630396446 ENSG00000116670 MAD2L2
ENST00000376667 0.989852226398675 0.941047635275145 -0.00618987090270127 ENSG00000116670 MAD2L2
ENST00000445656 0.96012807642093 0.789676835772954 0.0235584771047975 ENSG00000116670 MAD2L2
ENST00000456915 0.96012807642093 0.789676835772954 0.0235584771047975 ENSG00000116670 MAD2L2
ENST00000376664 0.970696070875307 0.833642615893435 0.0190229029278273 ENSG00000116670 MAD2L2
ENST00000376655 0.970698894941258 0.834035492328398 -0.0193738275628337 ENSG00000116670 MAD2L2
ENST00000376637 0.868155671206814 0.495191720836837 0.0710279874999083 ENSG00000177674 AGTRAP
ENST00000476512 0.874040902966826 0.508007569427326 0.0693851435086541 ENSG00000177674 AGTRAP
ENST00000400895 0.877446065922068 0.51611746163697 0.0681069479297355 ENSG00000177674 AGTRAP
ENST00000494437 0.832079999868858 0.412607281616173 -0.105044609281716 ENSG00000177674 AGTRAP
ENST00000491346 0.89067633196276 0.549154539990675 0.0623880133352328 ENSG00000177674 AGTRAP
ENST00000376629 0.871297952514073 0.502654547672638 0.0697664374596866 ENSG00000177674 AGTRAP
ENST00000376627 0.871297952514073 0.502680142377164 0.0697010183030481 ENSG00000177674 AGTRAP
ENST00000314340 0.871297952514073 0.502654547672638 0.0697664374596866 ENSG00000177674 AGTRAP
ENST00000452018 0.886513350764889 0.537697952349678 0.0635200792499496 ENSG00000177674 AGTRAP
ENST00000510878 0.86796109642307 0.494841611814485 0.0710433797686839 ENSG00000177674 AGTRAP
ENST00000476309 0.78468988573075 0.328333772029294 0.111973835156098 ENSG00000177674 AGTRAP
ENST00000514733 0.805884072320061 0.365243075625139 0.103598483343947 ENSG00000177674 AGTRAP
ENST00000513739 0.98464276767255 0.908873218012745 0.0135255175941309 ENSG00000177674 AGTRAP
ENST00000471765 0.469931702182254 0.0664825130335576 0.233523350773778 ENSG00000177674 AGTRAP
ENST00000433342 0.500438010048523 0.0783381244153366 0.212983771608823 ENSG00000215910 C1orf167
ENST00000312793 0.488030858145827 0.073307998761737 0.2166897645811 ENSG00000215910 C1orf167
ENST00000444493 0.420028252014562 0.050687128054929 0.235527064944557 ENSG00000215910 C1orf167
ENST00000449278 0.420028252014562 0.050687128054929 0.235527064944557 ENSG00000215910 C1orf167
ENST00000475041 0.528314392916553 0.0900243177443945 0.275786349860158 ENSG00000215910 C1orf167
ENST00000376592 0.621363238159992 0.150172654108954 0.121193350048099 ENSG00000177000 MTHFR
ENST00000376583 0.683787115280662 0.20530444719157 0.103134706270292 ENSG00000177000 MTHFR
ENST00000376590 0.74568169084358 0.272504664842172 0.0881829481941905 ENSG00000177000 MTHFR
ENST00000482358 0.741948130585415 0.267479637716006 0.157038516251982 ENSG00000215910 C1orf167
ENST00000376585 0.810129147847171 0.372275091531279 0.0762557170961135 ENSG00000177000 MTHFR
ENST00000418034 0.888391776976399 0.543718117250259 0.0876938775639799 ENSG00000177000 MTHFR
ENST00000413656 0.812469184027015 0.376822652100834 0.1516350142396 ENSG00000177000 MTHFR
ENST00000423400 0.714335013474805 0.234361979184562 0.201800441766756 ENSG00000177000 MTHFR
ENST00000431243 0.714335013474805 0.234361979184562 0.201800441766756 ENSG00000177000 MTHFR
ENST00000376486 0.881217950150736 0.524151334592885 0.0844455619963767 ENSG00000177000 MTHFR
ENST00000312413 0.578166526584607 0.118016598794549 0.107642346776681 ENSG00000011021 CLCN6
ENST00000346436 0.578364071481885 0.118124872060521 0.107638819845767 ENSG00000011021 CLCN6
ENST00000376497 0.840951698539969 0.431640130830036 0.0776853349955818 ENSG00000011021 CLCN6
ENST00000376487 0.583663584413274 0.121178173542967 0.109880233668922 ENSG00000011021 CLCN6
ENST00000376496 0.536429554991849 0.0941259460466101 0.118618963841505 ENSG00000011021 CLCN6
ENST00000376491 0.622518572414638 0.151228440591449 0.111440269319379 ENSG00000011021 CLCN6
ENST00000376492 0.652736352007857 0.176061574888205 0.0989261559892868 ENSG00000011021 CLCN6
ENST00000376490 0.622518572414638 0.151228440591449 0.111440269319379 ENSG00000011021 CLCN6
ENST00000494028 0.782624798856821 0.32492216928213 0.117567061703592 ENSG00000011021 CLCN6
ENST00000446542 0.761634755853737 0.292963098856317 0.108015354318625 ENSG00000242349 NPPA-AS1
ENST00000400892 0.757868339662387 0.287671961566786 0.183540116706707 ENSG00000242349 NPPA-AS1
ENST00000376480 0.941164401410339 0.711610601418536 0.0715713177354803 ENSG00000175206 NPPA
ENST00000376476 0.914978184889062 0.623491581485204 0.0939881150664153 ENSG00000175206 NPPA
ENST00000376572 0.965219865118648 0.808181809793087 -0.0188940454505213 ENSG00000116685 KIAA2013
ENST00000376576 0.995962928219141 0.977316123558698 -0.00236621605982614 ENSG00000116685 KIAA2013
ENST00000485046 0.517260458656341 0.0855806511703091 -0.123678357079 ENSG00000083444 PLOD1
ENST00000449038 0.491437450980507 0.0746342962945499 -0.154127233512035 ENSG00000083444 PLOD1
ENST00000358133 0.499129441054748 0.0778097648682383 -0.145069910502487 ENSG00000083444 PLOD1
ENST00000376369 0.598188368208984 0.131503620560084 -0.0854517879266226 ENSG00000083444 PLOD1
ENST00000429000 0.471234165312638 0.0668894595114763 -0.134991544129745 ENSG00000083444 PLOD1
ENST00000196061 0.71099844101183 0.231344553857785 -0.0672131824745804 ENSG00000083444 PLOD1
ENST00000465920 0.74238436530275 0.267872653978305 -0.107410392324489 ENSG00000083444 PLOD1
ENST00000491536 0.984153051318691 0.907073927728138 -0.0081763295996938 ENSG00000083444 PLOD1
ENST00000470133 0.947123386749877 0.736768457513974 -0.0339238961130741 ENSG00000083444 PLOD1
ENST00000481933 0.877898011091487 0.517185735234671 0.0530923499660634 ENSG00000083444 PLOD1
ENST00000444836 0.909292241938781 0.605507229946039 -0.0269841874190266 ENSG00000116688 MFN2
ENST00000490079 0.711578061489087 0.231792910042402 -0.0868510494875915 ENSG00000116688 MFN2
ENST00000235329 0.909883560414912 0.607080501106944 -0.0268569204156322 ENSG00000116688 MFN2
ENST00000484391 0.653352555519051 0.176540350387479 -0.0950110887877653 ENSG00000116688 MFN2
ENST00000497302 0.580463781830312 0.119400939034333 -0.104638284545912 ENSG00000116688 MFN2
ENST00000412236 0.616343635730665 0.145463828475988 -0.101017071509519 ENSG00000116688 MFN2
ENST00000478749 0.592808544326894 0.1275619950743 0.131530305940528 ENSG00000116691 MIIP
ENST00000235332 0.509580132402916 0.0820242575538067 0.143047157436851 ENSG00000116691 MIIP
ENST00000436478 0.509580132402916 0.0820242575538067 0.143047157436851 ENSG00000116691 MIIP
ENST00000466860 0.472536161090194 0.0673744236720341 0.166900879241358 ENSG00000116691 MIIP
ENST00000498685 0.325044807587707 0.028186250821166 0.207355983590777 ENSG00000116691 MIIP
ENST00000365591 0.939585867183796 0.706049245963664 0.0760469050489844 ENSG00000202461 Y_RNA
ENST00000492256 0.959457410368477 0.786651179532368 -0.0424085697033937 ENSG00000116691 MIIP
ENST00000460823 0.572958741323969 0.114996462276653 0.2015362999955 ENSG00000116691 MIIP
ENST00000478299 0.726440522707063 0.248884659016225 0.211107533606827 ENSG00000116691 MIIP
ENST00000536782 0.833565160299433 0.417145986953554 -0.158263120054612 ENSG00000028137 TNFRSF1B
ENST00000376259 0.820970966208999 0.391682440711092 0.13319535692439 ENSG00000028137 TNFRSF1B
ENST00000492361 0.820970966208999 0.391682440711092 0.13319535692439 ENSG00000028137 TNFRSF1B
ENST00000356315 0.952369759596864 0.754652926784734 -0.0151208403089516 ENSG00000048707 VPS13D
ENST00000358136 0.952369759596864 0.754652926784734 -0.0151208403089516 ENSG00000048707 VPS13D
ENST00000476169 0.928271059195506 0.669607052183035 0.0608405100609336 ENSG00000048707 VPS13D
ENST00000489961 0.689854747563887 0.210607522453183 0.149152608030579 ENSG00000048707 VPS13D
ENST00000011700 0.999277481603867 0.995059754477179 0.000339640529811782 ENSG00000048707 VPS13D
ENST00000460333 0.920051046999799 0.640328099736367 -0.0268536721048502 ENSG00000048707 VPS13D
ENST00000487188 0.532408599260751 0.0922484537917901 0.147031454490375 ENSG00000048707 VPS13D
ENST00000469054 0.914925615856253 0.623367796780862 0.0700646229884482 ENSG00000048707 VPS13D
ENST00000496628 0.969430865033996 0.829195385108403 -0.0152575556207641 ENSG00000048707 VPS13D
ENST00000466732 0.98832995365972 0.931910997530026 -0.016012924889439 ENSG00000048707 VPS13D
ENST00000476045 0.860688695733351 0.475767695323641 -0.106950963191112 ENSG00000048707 VPS13D
ENST00000481484 0.751308282097968 0.278906467369871 -0.170366415400151 ENSG00000048707 VPS13D
ENST00000543766 0.999493639426525 0.996768578047535 -0.000321770829868933 ENSG00000048707 VPS13D
ENST00000471923 0.948071670817867 0.739928414057968 -0.0290389247488611 ENSG00000048707 VPS13D
ENST00000543710 0.947763158632442 0.739191931796966 0.0315161089818738 ENSG00000048707 VPS13D
ENST00000473099 0.920662700699408 0.641658545913637 0.0689513244888409 ENSG00000048707 VPS13D
ENST00000376223 0.290246183905637 0.0223445463770499 -0.398500994258807 ENSG00000162496 DHRS3
ENST00000464917 0.349196342286768 0.0330639468213071 -0.382181768555901 ENSG00000162496 DHRS3
ENST00000430996 0.962792100970417 0.799745130438709 0.0515185532933413 ENSG00000162496 DHRS3
ENST00000482265 0.644549268286131 0.169406986090436 -0.256206689879736 ENSG00000162496 DHRS3
ENST00000484063 0.775432971828612 0.313080780021272 -0.148578971261036 ENSG00000116731 PRDM2
ENST00000376048 0.853160778356769 0.457018636054552 0.0321927058685585 ENSG00000116731 PRDM2
ENST00000311066 0.811525595359328 0.375038874343689 0.0391614886333402 ENSG00000116731 PRDM2
ENST00000235372 0.812006672154979 0.375843162058936 0.0388604252138819 ENSG00000116731 PRDM2
ENST00000491134 0.789121898460788 0.336133800235525 0.0448475742419245 ENSG00000116731 PRDM2
ENST00000502727 0.984075565467635 0.906813182761447 -0.00895810835382756 ENSG00000116731 PRDM2
ENST00000502724 0.983582403020353 0.903381611954267 -0.00960308341987902 ENSG00000116731 PRDM2
ENST00000413440 0.759638114494227 0.290201823144697 0.0508021590285454 ENSG00000116731 PRDM2
ENST00000343137 0.75976394223431 0.290351526181993 0.0507569386206509 ENSG00000116731 PRDM2
ENST00000491815 0.952229123843902 0.75348616572957 -0.0242521905025281 ENSG00000116731 PRDM2
ENST00000503842 0.752602085437248 0.280646936139925 0.0501777488462983 ENSG00000116731 PRDM2
ENST00000407521 0.848884527317743 0.448347169501183 -0.0566619203776566 ENSG00000116731 PRDM2
ENST00000505823 0.753278527617929 0.281544366927917 0.050159270645663 ENSG00000116731 PRDM2
ENST00000487453 0.99211224499697 0.954332782466009 -0.00678745083497735 ENSG00000116731 PRDM2
ENST00000491547 0.166460058541076 0.00829839387886083 -0.237125150101251 ENSG00000189337 KAZN
ENST00000376030 0.284771912557527 0.0214243087990917 -0.178705259074994 ENSG00000189337 KAZN
ENST00000503743 0.080903313799547 0.00269621528507792 -0.287069854634873 ENSG00000189337 KAZN
ENST00000422387 0.270017013414736 0.0194743314377765 -0.187563457483773 ENSG00000189337 KAZN
ENST00000361144 0.300959421264864 0.024087801502892 -0.170809628616738 ENSG00000189337 KAZN
ENST00000376028 0.256278425200195 0.017627459603498 -0.266680266166278 ENSG00000189337 KAZN
ENST00000400798 0.352876678234302 0.0338748740446933 -0.16737008985912 ENSG00000189337 KAZN
ENST00000400797 0.135561891275977 0.00595084453705742 -0.264146655737319 ENSG00000189337 KAZN
ENST00000404665 0.935344231397478 0.693655795942654 -0.07898357707746 ENSG00000175147 TMEM51-AS1
ENST00000310916 0.935344231397478 0.693655795942654 -0.07898357707746 ENSG00000175147 TMEM51-AS1
ENST00000428417 0.952882851931749 0.75741564835663 -0.027783282630348 ENSG00000171729 TMEM51
ENST00000376014 0.951582966546527 0.751774511218664 -0.028468015407313 ENSG00000171729 TMEM51
ENST00000451326 0.934722154353518 0.691022774042242 -0.0374488784032771 ENSG00000171729 TMEM51
ENST00000400796 0.957626429171149 0.777971256810383 -0.0253200950631735 ENSG00000171729 TMEM51
ENST00000434578 0.957626429171149 0.777971256810383 -0.0253200950631735 ENSG00000171729 TMEM51
ENST00000376008 0.958954510993959 0.783725744352861 -0.0246304252651184 ENSG00000171729 TMEM51
ENST00000424792 0.98595939480132 0.91549030375066 -0.016852129867072 ENSG00000204464 C1orf195
ENST00000376005 0.999654509838431 0.997564868828454 0.000579679738114302 ENSG00000204464 C1orf195
ENST00000375980 0.404605859673055 0.0463871375342195 0.160808189436414 ENSG00000142634 EFHD2
ENST00000445566 0.683464841259407 0.204730995852957 0.133086919910297 ENSG00000142634 EFHD2
ENST00000375910 0.594316587145318 0.128669667022191 0.305964800579022 ENSG00000215704 CELA2B
ENST00000488764 0.396534857653699 0.0441277631201466 0.411407323809879 ENSG00000215704 CELA2B
ENST00000546424 0.959657857009325 0.787470622608915 -0.0274698450609787 ENSG00000132906 CASP9
ENST00000333868 0.934317910072253 0.689156262242906 -0.0435085465741401 ENSG00000132906 CASP9
ENST00000348549 0.934161827070858 0.688563669237107 -0.0435209315943036 ENSG00000132906 CASP9
ENST00000400777 0.93869889630634 0.703438297538242 -0.0416104511279685 ENSG00000132906 CASP9
ENST00000424908 0.857068058133123 0.465850328550029 -0.0998222820817872 ENSG00000132906 CASP9
ENST00000375890 0.955031498423199 0.766262868127843 -0.0336993079560275 ENSG00000132906 CASP9
ENST00000474305 0.974757496781109 0.85044295318212 -0.0215707675817422 ENSG00000132906 CASP9
ENST00000447522 0.95158380880017 0.751860356218714 -0.0382427750564387 ENSG00000132906 CASP9
ENST00000440484 0.916266281036121 0.627678141963979 -0.0587043186802259 ENSG00000132906 CASP9
ENST00000546969 0.924051792673235 0.653416240682571 -0.058125029392229 ENSG00000132906 CASP9
ENST00000469637 0.986934490609601 0.92256428674042 0.0159738745156057 ENSG00000132906 CASP9
ENST00000375849 0.625727796533504 0.154139394795896 0.09490442325738 ENSG00000116138 DNAJC16
ENST00000375847 0.496839476744916 0.0768898410610938 0.116859314189753 ENSG00000116138 DNAJC16
ENST00000475133 0.496839476744916 0.0768898410610938 0.116859314189753 ENSG00000116138 DNAJC16
ENST00000375838 0.712167021979387 0.232250955013903 0.107125973060253 ENSG00000116138 DNAJC16
ENST00000483270 0.720717777548614 0.241963937789112 0.10674368157729 ENSG00000116138 DNAJC16
ENST00000472665 0.585626649226533 0.122598513267711 0.229778313171878 ENSG00000116138 DNAJC16
ENST00000606186 0.441322279015041 0.0571654984129687 0.367130909758775 ENSG00000272510 RP4-680D5.8
ENST00000479655 0.869598673167544 0.499051148700687 0.130358607970192 ENSG00000116138 DNAJC16
ENST00000490811 0.986934490609601 0.922602115392787 -0.0173213326645769 ENSG00000116138 DNAJC16
ENST00000495523 0.9772585822418 0.863484457488377 0.0203230600934905 ENSG00000116138 DNAJC16
ENST00000375826 0.449653921900386 0.0601395585135672 -0.3506343999448 ENSG00000116771 AGMAT
ENST00000420030 0.965035784066749 0.807662802744136 0.0496068851016698 ENSG00000235084 CHCHD2P6
ENST00000454346 0.965035784066749 0.807662802744136 0.0496068851016698 ENSG00000235084 CHCHD2P6
ENST00000480945 0.587664167605255 0.124321800267974 0.112384764571473 ENSG00000197312 DDI2
ENST00000486680 0.849913978320608 0.449912809494796 0.0777088425446803 ENSG00000197312 DDI2
ENST00000546927 0.830932551500253 0.410397854552406 0.102603445607338 ENSG00000197312 DDI2
ENST00000320153 0.816489382104192 0.383072169109479 0.064083853144278 ENSG00000197312 DDI2
ENST00000483899 0.858274912700192 0.468991773566297 0.0674728665839412 ENSG00000197312 DDI2
ENST00000548451 0.904806331722838 0.589190448321861 0.0604552702006924 ENSG00000197312 DDI2
ENST00000345034 0.680808223211322 0.201988288173919 0.109514240011005 ENSG00000215695 RSC1A1
ENST00000606262 0.931680757324116 0.681608627612696 -0.0794887241213969 ENSG00000271742 RP4-680D5.9
ENST00000375799 0.595513820804684 0.129533622361271 -0.0735420202525683 ENSG00000116786 PLEKHM2
ENST00000375793 0.60115577356093 0.133777479418783 -0.0727939386196486 ENSG00000116786 PLEKHM2
ENST00000584345 0.500358645881922 0.0783189299377562 -0.34242799623345 ENSG00000264048 AL121992.1
ENST00000462455 0.611205986666029 0.141629324116789 -0.105159007528834 ENSG00000116786 PLEKHM2
ENST00000453804 0.870043311895353 0.499762835745533 -0.0395667912090766 ENSG00000237938 RP11-288I21.1
ENST00000477849 0.928900507205871 0.672214328919325 -0.0294297100378957 ENSG00000116786 PLEKHM2
ENST00000294454 0.937949834051892 0.700676876910028 -0.0562253993971604 ENSG00000162461 SLC25A34
ENST00000489568 0.661701620340987 0.183825578039125 -0.265460782904154 ENSG00000162461 SLC25A34
ENST00000465495 0.979244527340457 0.875877434475519 -0.0318341803292288 ENSG00000162461 SLC25A34
ENST00000418525 0.739997184472592 0.265505532529174 0.214179792030276 ENSG00000224459 RP11-169K16.4
ENST00000496928 0.86262119467219 0.48169312779157 0.122379126562313 ENSG00000162458 FBLIM1
ENST00000508310 0.903714803566968 0.585335894751629 0.0946663588102352 ENSG00000162458 FBLIM1
ENST00000510393 0.89957890783576 0.573418474173046 0.096652172777953 ENSG00000162458 FBLIM1
ENST00000430076 0.90501762979796 0.589736361781483 0.0938451770989482 ENSG00000162458 FBLIM1
ENST00000375771 0.0267739891600173 0.000570406599464554 0.37807120981899 ENSG00000162458 FBLIM1
ENST00000510929 0.928900507205871 0.672163598301363 0.0738971782125654 ENSG00000162458 FBLIM1
ENST00000502638 0.880145688045081 0.521817927584812 0.111840266374901 ENSG00000162458 FBLIM1
ENST00000375766 0.0319739611139087 0.000733247007496598 0.372360123290218 ENSG00000162458 FBLIM1
ENST00000400773 0.0305099928786081 0.000686973377526479 0.374957664785047 ENSG00000162458 FBLIM1
ENST00000483633 0.835363536017427 0.420176731323235 0.135835862176923 ENSG00000162458 FBLIM1
ENST00000502739 0.530561819871069 0.0913266598597303 0.248227784229639 ENSG00000162458 FBLIM1
ENST00000431771 0.788878761844037 0.335204315812092 0.16345338436258 ENSG00000162458 FBLIM1
ENST00000441801 0.349196342286768 0.0330134348570743 0.306936484142038 ENSG00000162458 FBLIM1
ENST00000332305 0.0453746883169215 0.00118095961860982 0.41776995311107 ENSG00000162458 FBLIM1
ENST00000514156 0.670653311789422 0.191978876757107 0.241270982025509 ENSG00000162458 FBLIM1
ENST00000509138 0.693565505924013 0.213949074516359 0.224544246419231 ENSG00000162458 FBLIM1
ENST00000538385 0.623562710177693 0.152242318207462 0.287565653657924 ENSG00000233954 RP11-169K16.7
ENST00000483273 0.623562710177693 0.152242318207462 0.287565653657924 ENSG00000233954 RP11-169K16.7
ENST00000395968 0.698057995036068 0.21799534848989 0.245427032505849 ENSG00000178715 RP11-169K16.8
ENST00000321418 0.698057995036068 0.21799534848989 0.245427032505849 ENSG00000178715 RP11-169K16.8
ENST00000535249 0.903116712070411 0.583373939475932 0.102446566646059 ENSG00000179743 RP11-169K16.9
ENST00000317122 0.876102011430094 0.512337693501637 -0.0827727497233965 ENSG00000179743 RP11-169K16.9
ENST00000375759 0.998963569016407 0.993745154982386 -0.000557741743148389 ENSG00000065526 SPEN
ENST00000438066 0.9104908008807 0.609445467826006 -0.0498451782319478 ENSG00000065526 SPEN
ENST00000471538 0.887672506876926 0.541172256234647 -0.0801259226060885 ENSG00000065526 SPEN
ENST00000442985 0.945669183579028 0.730979146906414 0.0319840460727656 ENSG00000065526 SPEN
ENST00000487496 0.913183182748684 0.618306434086519 -0.0741835633737482 ENSG00000065526 SPEN
ENST00000462525 0.943239954258988 0.721486094784132 0.0587503956243123 ENSG00000116809 ZBTB17
ENST00000440560 0.945421802286308 0.730041554063903 0.055817852673778 ENSG00000116809 ZBTB17
ENST00000375743 0.792377372545965 0.341274318104571 -0.072657381608201 ENSG00000116809 ZBTB17
ENST00000537142 0.792377372545965 0.341274318104571 -0.072657381608201 ENSG00000116809 ZBTB17
ENST00000375733 0.792377372545965 0.341274318104571 -0.072657381608201 ENSG00000116809 ZBTB17
ENST00000444358 0.937242666803328 0.698074884557086 0.0559126703423402 ENSG00000116809 ZBTB17
ENST00000488008 0.77036217385654 0.304704314389116 0.204007220839966 ENSG00000116809 ZBTB17
ENST00000471805 0.705013101330779 0.224845758499101 0.208464630267606 ENSG00000116809 ZBTB17
ENST00000472658 0.668976178754167 0.190324059774004 0.235698988007913 ENSG00000116809 ZBTB17
ENST00000474511 0.858561800742494 0.470078027985956 0.125980426152762 ENSG00000116809 ZBTB17
ENST00000487785 0.96727373952922 0.819349175037387 0.039866554621632 ENSG00000116809 ZBTB17
ENST00000448462 0.610437386713547 0.140582839447306 -0.118236114738453 ENSG00000116809 ZBTB17
ENST00000492834 0.657968835603917 0.180833923520917 -0.16411026206968 ENSG00000116809 ZBTB17
ENST00000490899 0.599355551832755 0.132279863380426 -0.178827582276917 ENSG00000116809 ZBTB17
ENST00000464719 0.861927531186781 0.479850686725735 -0.0979712217944416 ENSG00000116809 ZBTB17
ENST00000479282 0.738912436712041 0.264344061230432 -0.108231021078661 ENSG00000116809 ZBTB17
ENST00000494020 0.757382632563482 0.287017694028004 -0.124760361381101 ENSG00000116809 ZBTB17
ENST00000411503 0.820970966208999 0.39159255215551 -0.150791510680913 ENSG00000173641 HSPB7
ENST00000442459 0.820970966208999 0.39159255215551 -0.150791510680913 ENSG00000173641 HSPB7
ENST00000311890 0.791130050572869 0.339064023013943 -0.167486269724568 ENSG00000173641 HSPB7
ENST00000375718 0.792586237915332 0.341688411863929 -0.16564386941106 ENSG00000173641 HSPB7
ENST00000463576 0.563617674622986 0.109709644224637 -0.32559911747682 ENSG00000173641 HSPB7
ENST00000487046 0.538357069682775 0.0950633196693509 -0.334812940724424 ENSG00000173641 HSPB7
ENST00000406363 0.801825566159253 0.357897186663643 -0.186198472632238 ENSG00000173641 HSPB7
ENST00000545268 0.979244527340457 0.875701123966175 -0.0311172936357007 ENSG00000173641 HSPB7
ENST00000358432 0.813395040548823 0.378077710360034 -0.121863181260479 ENSG00000142627 EPHA2
ENST00000462805 0.83348784348002 0.416855914786638 0.162889110661114 ENSG00000142627 EPHA2
ENST00000480202 0.915446636616373 0.624721167743435 0.0954644627369752 ENSG00000142627 EPHA2
ENST00000461614 0.860705094202282 0.475980376472053 -0.134981904662577 ENSG00000142627 EPHA2
ENST00000424774 0.581767956685727 0.120059754481661 -0.310770178070283 ENSG00000227959 RP11-276H7.2
ENST00000478117 0.953516229542248 0.759704165434544 0.0492912665071321 ENSG00000142632 ARHGEF19
ENST00000270747 0.996416830216488 0.980728534589454 -0.00384367455849385 ENSG00000142632 ARHGEF19
ENST00000449495 0.929673704989233 0.674641443971532 0.0806785007804925 ENSG00000142632 ARHGEF19
ENST00000478210 0.946187941997137 0.733055719884895 0.0664142997731419 ENSG00000142632 ARHGEF19
ENST00000471928 0.848263726056137 0.446671096545555 0.154071697691139 ENSG00000142632 ARHGEF19
ENST00000441785 0.664368260656029 0.186208732601238 0.270432265317054 ENSG00000142632 ARHGEF19
ENST00000475369 0.895952050448442 0.562640830911226 0.117977383103301 ENSG00000237276 ANO7P1
ENST00000602586 0.994210324113959 0.966816244363705 0.00848445509592844 ENSG00000237276 ANO7P1
ENST00000375605 0.860936538017723 0.476854291653743 -0.144938411964854 ENSG00000204377 C1orf134
ENST00000375599 0.675696882049166 0.196780302697078 0.224667677601673 ENSG00000132881 RSG1
ENST00000434014 0.570510582984121 0.11362932141937 0.320678340435415 ENSG00000132881 RSG1
ENST00000375592 0.587715001291757 0.124398020019246 -0.12460848072672 ENSG00000037637 FBXO42
ENST00000456164 0.364744850549553 0.0363740090318635 -0.303009713651207 ENSG00000037637 FBXO42
ENST00000444116 0.370170482978325 0.03750347956747 -0.300402240458369 ENSG00000037637 FBXO42
ENST00000478089 0.679648863007106 0.200889135908626 -0.167997037473826 ENSG00000037637 FBXO42
ENST00000475078 0.756932327658692 0.286198299247695 -0.0891702064488997 ENSG00000055070 SZRD1
ENST00000401088 0.986121643401383 0.917256002134691 0.00600324803879727 ENSG00000055070 SZRD1
ENST00000471507 0.767174110776006 0.300110541864481 -0.0737259265972164 ENSG00000055070 SZRD1
ENST00000401089 0.986121643401383 0.917256002134691 0.00600324803879727 ENSG00000055070 SZRD1
ENST00000486763 0.659952491523517 0.182213798982246 -0.094709751595994 ENSG00000055070 SZRD1
ENST00000476423 0.718374160334531 0.238911706005193 -0.0938910055746585 ENSG00000055070 SZRD1
ENST00000475554 0.659952491523517 0.182208104489386 -0.0938209733576622 ENSG00000055070 SZRD1
ENST00000375590 0.987749638587281 0.927913483012298 -0.00532331732682312 ENSG00000055070 SZRD1
ENST00000472351 0.744326043209185 0.270220730471762 -0.0782149326506104 ENSG00000055070 SZRD1
ENST00000492354 0.986121643401383 0.917256002134691 0.00600324803879727 ENSG00000055070 SZRD1
ENST00000472461 0.727053426678516 0.249561661436337 -0.0825069760911542 ENSG00000055070 SZRD1
ENST00000491418 0.988161265741043 0.930169010649293 0.00536107891603383 ENSG00000187144 SPATA21
ENST00000466212 0.909861552656591 0.606834195017159 0.0325435363685052 ENSG00000187144 SPATA21
ENST00000335496 0.367015668480729 0.0368322261436789 -0.416533345574032 ENSG00000187144 SPATA21
ENST00000540400 0.363575640483347 0.0361564145354397 -0.418118086717045 ENSG00000187144 SPATA21
ENST00000337132 0.810866571516483 0.373357730932009 0.0524496988377297 ENSG00000157191 NECAP2
ENST00000504551 0.989011681337884 0.936469219506118 -0.00525504344270106 ENSG00000157191 NECAP2
ENST00000406746 0.810812006857204 0.373286510507214 0.0524514464062911 ENSG00000157191 NECAP2
ENST00000457722 0.993369291608784 0.962494414052975 0.00305627962732621 ENSG00000157191 NECAP2
ENST00000486390 0.705825363438505 0.226049072968627 -0.10323625338919 ENSG00000157191 NECAP2
ENST00000443980 0.810812006857204 0.373286510507214 0.0524514464062911 ENSG00000157191 NECAP2
ENST00000504858 0.891762911669966 0.551784193491384 0.0403234251403274 ENSG00000157191 NECAP2
ENST00000508680 0.976779778441354 0.861087856824177 0.013045952787713 ENSG00000157191 NECAP2
ENST00000492095 0.810812006857204 0.373286510507214 0.0524514464062911 ENSG00000157191 NECAP2
ENST00000459640 0.994710060054147 0.968992346383504 0.00253804447493623 ENSG00000157191 NECAP2
ENST00000496239 0.810812006857204 0.373286510507214 0.0524514464062911 ENSG00000157191 NECAP2
ENST00000513161 0.989011681337884 0.936469219506118 -0.00525504344270106 ENSG00000157191 NECAP2
ENST00000509727 0.819302820677191 0.388139183349574 -0.107722788432989 ENSG00000157191 NECAP2
ENST00000457898 0.626296970409734 0.154674293838027 0.187896184160458 ENSG00000226029 RP4-798A10.2
ENST00000263511 0.876664972646813 0.514288200154473 0.0482554577988671 ENSG00000080947 CROCCP3
ENST00000591348 0.92780370220672 0.667368011568799 0.0339570003010376 ENSG00000080947 CROCCP3
ENST00000420820 0.996114999151915 0.978490426877439 0.0028141771020609 ENSG00000080947 CROCCP3
ENST00000591316 0.892309475756525 0.552743978908331 0.0854480527746168 ENSG00000080947 CROCCP3
ENST00000590118 0.928218953421331 0.66906367674329 0.0476058518493523 ENSG00000080947 CROCCP3
ENST00000589964 0.925264861165589 0.657776864898256 0.0494621852536979 ENSG00000080947 CROCCP3
ENST00000430580 0.909924198151729 0.607197760684013 -0.0322101407516113 ENSG00000219481 NBPF1
ENST00000392963 0.948582165024234 0.74217270518409 -0.0231955223790536 ENSG00000219481 NBPF1
ENST00000420031 0.946538984862321 0.734792484446286 -0.0408584527944876 ENSG00000219481 NBPF1
ENST00000432949 0.984512187751913 0.90842287692029 0.012832817972927 ENSG00000219481 NBPF1
ENST00000287968 0.795407908902446 0.347401904141252 0.134488850880661 ENSG00000219481 NBPF1
ENST00000420513 0.859253026246335 0.472440979638486 -0.0508978949110674 ENSG00000219481 NBPF1
ENST00000599069 0.549454208201651 0.101004843460161 -0.111175869689729 ENSG00000219481 NBPF1
ENST00000599908 0.746101878361423 0.272908712247192 -0.138542698703029 ENSG00000219481 NBPF1
ENST00000449853 0.678149987378665 0.19948022670923 -0.113234073742423 ENSG00000219481 NBPF1
ENST00000540383 0.930466670856167 0.677483480478267 -0.0348744087349729 ENSG00000215908 CROCCP2
ENST00000412962 0.924887678052086 0.656955531291155 -0.0357635068668547 ENSG00000215908 CROCCP2
ENST00000362058 0.982729474084228 0.896402520892862 -0.00997764751036628 ENSG00000215908 CROCCP2
ENST00000334429 0.96219134188085 0.797189525619979 -0.0486056315935237 ENSG00000186301 MST1P2
ENST00000418421 0.975455197694494 0.854151113616264 -0.0356899737229107 ENSG00000186301 MST1P2
ENST00000457982 0.972906432877252 0.843137529285995 -0.0375377105634339 ENSG00000186301 MST1P2
ENST00000419267 0.816665930817611 0.383327872815613 0.142475670062076 ENSG00000236698 EIF1AXP1
ENST00000466256 0.0425909453337834 0.0010812303536976 -0.225501617852031 ENSG00000058453 CROCC
ENST00000422124 0.952540400522455 0.755820941392543 -0.0529109920983189 ENSG00000238142 RP11-108M9.4
ENST00000457075 0.945334632344929 0.729666780219697 -0.0585819708036329 ENSG00000238142 RP11-108M9.4
ENST00000416869 0.945334632344929 0.729666780219697 -0.0585819708036329 ENSG00000238142 RP11-108M9.4
ENST00000453917 0.540662267434619 0.0959366293145889 -0.312866897757834 ENSG00000235241 RP11-108M9.5
ENST00000375541 0.318527200807395 0.0271104746907734 -0.183187150564305 ENSG00000058453 CROCC
ENST00000445545 0.297431761077703 0.0234554241086918 -0.180300273348295 ENSG00000058453 CROCC
ENST00000467938 0.221205354368367 0.0133473894722345 -0.198513207682514 ENSG00000058453 CROCC
ENST00000492631 0.630559187893315 0.157941308779064 -0.135163005509432 ENSG00000058453 CROCC
ENST00000467715 0.668174787490154 0.189619607971735 -0.194745403283142 ENSG00000058453 CROCC
ENST00000494191 0.265874392605178 0.0189383049451315 -0.210047941695565 ENSG00000058453 CROCC
ENST00000486318 0.325162387106756 0.0282302632541333 -0.202575356197478 ENSG00000058453 CROCC
ENST00000498688 0.285009335114045 0.0215299467652308 -0.239826702613749 ENSG00000058453 CROCC
ENST00000477773 0.557029915862432 0.105744150301321 -0.215444186148202 ENSG00000058453 CROCC
ENST00000497654 0.664589505313425 0.186431439551068 -0.193941986814678 ENSG00000058453 CROCC
ENST00000465021 0.374838395088031 0.0385288414158327 -0.230617218803614 ENSG00000058453 CROCC
ENST00000465291 0.584741965675026 0.12197750869532 -0.22705835156868 ENSG00000058453 CROCC
ENST00000375535 0.980258693003733 0.881666882166271 -0.0168204866558687 ENSG00000117122 MFAP2
ENST00000375534 0.988562889097124 0.933511030424462 0.00946398085924973 ENSG00000117122 MFAP2
ENST00000490075 0.9775787583869 0.86552568905805 -0.0191384416052778 ENSG00000117122 MFAP2
ENST00000438542 0.974983413543607 0.851232622081997 -0.0212274396552401 ENSG00000117122 MFAP2
ENST00000476788 0.969475617690096 0.829302638459218 -0.0252968486694883 ENSG00000117122 MFAP2
ENST00000478684 0.999186733357095 0.994753510584343 0.000812431358186994 ENSG00000117122 MFAP2
ENST00000492598 0.99211224499697 0.955179153590627 0.00709375312768531 ENSG00000117122 MFAP2
ENST00000446261 0.967673923828965 0.821744183014748 -0.013541623161275 ENSG00000226526 RP1-37C10.3
ENST00000326735 0.946196788223504 0.733348395475842 -0.021222667576935 ENSG00000159363 ATP13A2
ENST00000341676 0.958928137465852 0.783583433485864 -0.0171741141171521 ENSG00000159363 ATP13A2
ENST00000452699 0.958928137465852 0.783583433485864 -0.0171741141171521 ENSG00000159363 ATP13A2
ENST00000466561 0.718877315921387 0.239500807141102 -0.116273996512106 ENSG00000159363 ATP13A2
ENST00000502418 0.817737033216255 0.385332043169999 -0.0902998403123584 ENSG00000159363 ATP13A2
ENST00000503552 0.861649572392932 0.478850014413139 -0.0631655057051391 ENSG00000159363 ATP13A2
ENST00000463860 0.9775787583869 0.865768454135051 -0.0169310235541883 ENSG00000159363 ATP13A2
ENST00000502860 0.986934490609601 0.92263995712607 -0.0104912542138221 ENSG00000159363 ATP13A2
ENST00000509392 0.900552658980859 0.575338218295247 0.0826095962232403 ENSG00000159363 ATP13A2
ENST00000506174 0.915446636616373 0.624855348317439 -0.0554888198517492 ENSG00000159363 ATP13A2
ENST00000510069 0.878898139392954 0.519122525324413 0.0588665308839707 ENSG00000159363 ATP13A2
ENST00000511957 0.826721200339373 0.401259867105378 0.0885406848706559 ENSG00000159363 ATP13A2
ENST00000508222 0.760314827357834 0.291149825515153 0.11052717859777 ENSG00000159363 ATP13A2
ENST00000509619 0.490422216131352 0.0742953969201073 0.19545608307542 ENSG00000159363 ATP13A2
ENST00000375499 0.838292707232481 0.426123277259186 0.0633575504625457 ENSG00000117118 SDHB
ENST00000485092 0.740035847194998 0.265551108729031 0.114572335592086 ENSG00000117118 SDHB
ENST00000475049 0.763038915402583 0.294456419166535 0.106905956139989 ENSG00000117118 SDHB
ENST00000485515 0.88130964200353 0.524332965056011 0.0517286201618416 ENSG00000117118 SDHB
ENST00000491274 0.771142013095118 0.306498617841404 0.0832397018755519 ENSG00000117118 SDHB
ENST00000475506 0.810009482085262 0.372133992140564 0.0800751752332221 ENSG00000117118 SDHB
ENST00000463045 0.897519207095201 0.567452747129847 0.0514295440638841 ENSG00000117118 SDHB
ENST00000466613 0.88247342519891 0.527102041957237 -0.0624773762306642 ENSG00000117118 SDHB
ENST00000375486 0.929063876556727 0.672465380345327 0.0853086624685113 ENSG00000117115 PADI2
ENST00000375471 0.122605737261321 0.00510112221203456 0.563316994741228 ENSG00000142623 PADI1
ENST00000439577 0.994173279226616 0.966151652409048 -0.00455657409473718 ENSG00000227751 RP1-20B21.4
ENST00000375436 0.771440311834274 0.307136783796793 -0.0641118833758032 ENSG00000179051 RCC2
ENST00000474892 0.733376369647206 0.257302963043045 -0.105702947469678 ENSG00000179051 RCC2
ENST00000375433 0.754167158804333 0.282709654342447 -0.0639032885871295 ENSG00000179051 RCC2
ENST00000583469 0.995402395545964 0.974034543941306 -0.00476646426772529 ENSG00000266727 AC004824.1
ENST00000361221 0.829765099141045 0.407607345811809 -0.0603622837604558 ENSG00000074964 ARHGEF10L
ENST00000452522 0.829765099141045 0.407607345811809 -0.0603622837604558 ENSG00000074964 ARHGEF10L
ENST00000434513 0.816211371398231 0.382694868869854 -0.0678611890216698 ENSG00000074964 ARHGEF10L
ENST00000375415 0.869181123801344 0.497718314300652 -0.0512858544629166 ENSG00000074964 ARHGEF10L
ENST00000375420 0.903306670618486 0.583825840938506 -0.0520830721879269 ENSG00000074964 ARHGEF10L
ENST00000482892 0.929216306051699 0.672782315740309 -0.0783317906615568 ENSG00000074964 ARHGEF10L
ENST00000469726 0.794724027680552 0.345269849321838 -0.0707921033426658 ENSG00000074964 ARHGEF10L
ENST00000375408 0.758699513472701 0.288895918812188 -0.078999961085387 ENSG00000074964 ARHGEF10L
ENST00000167825 0.758537350818857 0.288666432132188 -0.0790039968945542 ENSG00000074964 ARHGEF10L
ENST00000475356 0.718922248518421 0.23968839754182 -0.0883477021392883 ENSG00000074964 ARHGEF10L
ENST00000482359 0.379150668301163 0.0397370184306633 -0.324419402943259 ENSG00000074964 ARHGEF10L
ENST00000466782 0.915446636616373 0.624884902406227 -0.0601666634769797 ENSG00000074964 ARHGEF10L
ENST00000495593 0.990897372427414 0.946594730320693 -0.0100540192899426 ENSG00000074964 ARHGEF10L
ENST00000494072 0.909270216217527 0.605436433697099 0.0367586563904424 ENSG00000255275 RP13-279N23.2
ENST00000538309 0.60162131286985 0.134398377298807 0.127191747554197 ENSG00000159423 ALDH4A1
ENST00000538839 0.603728841886656 0.135743568501459 0.121859206018145 ENSG00000159423 ALDH4A1
ENST00000290597 0.600476691107271 0.132856173742676 0.123058410441941 ENSG00000159423 ALDH4A1
ENST00000375341 0.586493705067198 0.123266090562438 0.124856644847334 ENSG00000159423 ALDH4A1
ENST00000454547 0.396848062351373 0.0441994267267053 0.304563907191346 ENSG00000159423 ALDH4A1
ENST00000432718 0.327156643196278 0.0286319177691782 0.239135908897303 ENSG00000159423 ALDH4A1
ENST00000455833 0.767835034246771 0.30122329683457 -0.0715122838991399 ENSG00000169991 IFFO2
ENST00000355609 0.929576132784403 0.674117242843007 -0.0663546944823634 ENSG00000169991 IFFO2
ENST00000416166 0.687685327621566 0.208581486131226 -0.105332610973141 ENSG00000169991 IFFO2
ENST00000606379 0.959239096455689 0.784752059262289 0.0435919326876672 ENSG00000272084 RP5-1126H10.2
ENST00000375254 0.774434960515818 0.311536688919516 0.0582693748490167 ENSG00000127481 UBR4
ENST00000375226 0.776171727164189 0.314523694262251 0.0579107765874305 ENSG00000127481 UBR4
ENST00000375267 0.776171727164189 0.314523694262251 0.0579107765874305 ENSG00000127481 UBR4
ENST00000375217 0.776171727164189 0.314523694262251 0.0579107765874305 ENSG00000127481 UBR4
ENST00000375225 0.599580927253635 0.132493796883335 0.141034722919597 ENSG00000127481 UBR4
ENST00000429347 0.577061773240844 0.117498386716541 0.108197612038274 ENSG00000127481 UBR4
ENST00000375224 0.787296605292389 0.333120437596612 0.0706780924362864 ENSG00000127481 UBR4
ENST00000459947 0.777052968779365 0.315948896478004 0.119385111733414 ENSG00000127481 UBR4
ENST00000486515 0.868198963916911 0.495414686662965 0.0977831315003274 ENSG00000127481 UBR4
ENST00000543981 0.676455783810222 0.197575594564569 0.0953105987594034 ENSG00000127481 UBR4
ENST00000492606 0.662330991298214 0.184288636209802 0.180983192216455 ENSG00000127481 UBR4
ENST00000467272 0.812018892925957 0.375874452091756 0.084976128821264 ENSG00000127481 UBR4
ENST00000483922 0.780762008677609 0.321841561168665 0.131323430384439 ENSG00000127481 UBR4
ENST00000494503 0.933010225462673 0.685426980053623 -0.0485860753412947 ENSG00000127481 UBR4
ENST00000466969 0.930309695441795 0.676975129716503 -0.0552045514052438 ENSG00000127481 UBR4
ENST00000375218 0.384387863562822 0.041079437875453 0.168031979741301 ENSG00000127481 UBR4
ENST00000425413 0.982310558210106 0.893229082929835 0.00939802197801627 ENSG00000127481 UBR4
ENST00000417040 0.858154330020626 0.468365240989692 0.0483681519987146 ENSG00000127481 UBR4
ENST00000475973 0.909603642787738 0.60607254919762 -0.0584025197149027 ENSG00000127481 UBR4
ENST00000465036 0.848623369311955 0.44741551374149 -0.106073192466351 ENSG00000127481 UBR4
ENST00000419533 0.779082412502096 0.318558364366059 0.0696312485438455 ENSG00000127481 UBR4
ENST00000497018 0.954784396953746 0.765224164330649 -0.0465205711763303 ENSG00000127481 UBR4
ENST00000437898 0.888225425019566 0.5431062620727 -0.0387014907572823 ENSG00000230424 RP1-43E13.2
ENST00000477853 0.944937340716753 0.728108137400943 -0.0212462551643501 ENSG00000127463 EMC1
ENST00000480380 0.877446065922068 0.516003384982194 0.0636399636543809 ENSG00000127463 EMC1
ENST00000375199 0.968298105070074 0.824540902250156 -0.0137769734298735 ENSG00000127463 EMC1
ENST00000375208 0.943146354800648 0.721155360776623 -0.0221725180765016 ENSG00000127463 EMC1
ENST00000461353 0.829816513477428 0.407942404672804 0.0990945482065296 ENSG00000127463 EMC1
ENST00000486405 0.945093417795525 0.729186518525955 -0.0409468059069587 ENSG00000127463 EMC1
ENST00000486238 0.972709491920797 0.842494001011795 0.0293451485381485 ENSG00000127463 EMC1
ENST00000494770 0.991766186230322 0.95121456064613 0.00612738835787331 ENSG00000127463 EMC1
ENST00000462505 0.946124368270557 0.732897150700309 -0.0512544541713063 ENSG00000127463 EMC1
ENST00000496654 0.914681213250416 0.622392864875535 0.0804747762344518 ENSG00000127463 EMC1
ENST00000467423 0.949661940059444 0.745984010655537 -0.0370550605091186 ENSG00000127463 EMC1
ENST00000475079 0.985578751514537 0.913194834009384 0.0108248019221177 ENSG00000127463 EMC1
ENST00000488681 0.987616677843482 0.926603174879074 -0.00959858894096683 ENSG00000127463 EMC1
ENST00000356068 0.984835820197317 0.91031029191599 -0.0117682614198751 ENSG00000127463 EMC1
ENST00000330263 0.250556129158102 0.0168278628995433 -0.166308144328937 ENSG00000053372 MRTO4
ENST00000493700 0.496981058422972 0.0769336634135291 -0.176871803948353 ENSG00000053372 MRTO4
ENST00000479559 0.975976438968875 0.857094334710577 -0.0203329488737587 ENSG00000053372 MRTO4
ENST00000361640 0.780762008677609 0.322001002008304 0.191206837892123 ENSG00000162482 AKR7A3
ENST00000604801 0.821424533039109 0.392671545899012 -0.172402883737127 ENSG00000270728 RP4-657E11.10
ENST00000235835 0.972460539200024 0.840762622400255 0.0150923482931476 ENSG00000053371 AKR7A2
ENST00000330072 0.974960687116466 0.851101703091485 0.0140407852791604 ENSG00000053371 AKR7A2
ENST00000489286 0.989769545113547 0.940244842342083 0.0059984520378307 ENSG00000053371 AKR7A2
ENST00000481966 0.902403998189289 0.581247612154711 0.047410452574308 ENSG00000053371 AKR7A2
ENST00000492217 0.934724176741861 0.691142111594318 0.038896149266719 ENSG00000053371 AKR7A2
ENST00000375155 0.906972820673174 0.597571482556595 0.0481918622033643 ENSG00000040487 PQLC2
ENST00000375153 0.906972820673174 0.597571482556595 0.0481918622033643 ENSG00000040487 PQLC2
ENST00000469076 0.906972820673174 0.597571482556595 0.0481918622033643 ENSG00000040487 PQLC2
ENST00000400548 0.906972820673174 0.597571482556595 0.0481918622033643 ENSG00000040487 PQLC2
ENST00000497827 0.917589358770914 0.632881553203917 0.0447433786944566 ENSG00000040487 PQLC2
ENST00000432465 0.983786261239469 0.90431150226532 -0.0150142115336368 ENSG00000040487 PQLC2
ENST00000401084 0.893452556507271 0.556304555387924 0.0301842257797967 ENSG00000077549 CAPZB
ENST00000264203 0.893452556507271 0.556304555387924 0.0301842257797967 ENSG00000077549 CAPZB
ENST00000375144 0.771791015002911 0.307445332509395 0.0524485599843389 ENSG00000077549 CAPZB
ENST00000375142 0.894104659614055 0.55809389428423 0.0300451955914702 ENSG00000077549 CAPZB
ENST00000433834 0.896328876574694 0.56384703042635 0.030388251209558 ENSG00000077549 CAPZB
ENST00000264202 0.980258693003733 0.881764022245155 0.00805601684809487 ENSG00000077549 CAPZB
ENST00000413711 0.960314759673406 0.79021447179673 0.0151764003116571 ENSG00000077549 CAPZB
ENST00000459967 0.94608949661418 0.732478063461721 0.0213744209467735 ENSG00000077549 CAPZB
ENST00000457768 0.680126239619417 0.201528798719301 0.0851906536021611 ENSG00000077549 CAPZB
ENST00000489607 0.895646241202206 0.561577372604253 0.0393683649351623 ENSG00000077549 CAPZB
ENST00000482808 0.99099541474336 0.946985744177667 -0.00472712399416331 ENSG00000077549 CAPZB
ENST00000602662 0.909782635877137 0.606607474990153 -0.0281474099094468 ENSG00000270136 MINOS1-NBL1
ENST00000486890 0.940795911976191 0.710143130575237 0.0281747148762072 ENSG00000173436 MINOS1
ENST00000322753 0.955129165275345 0.766516268389409 0.0217724461893855 ENSG00000173436 MINOS1
ENST00000498067 0.970173230753326 0.831954759122356 -0.0274533360304018 ENSG00000173436 MINOS1
ENST00000462646 0.932725866370655 0.684597769508886 0.0305884250628462 ENSG00000173436 MINOS1
ENST00000467029 0.949277621592294 0.744328794137913 0.0248136692772786 ENSG00000173436 MINOS1
ENST00000481464 0.94620588280415 0.733572142373153 0.0258823454165532 ENSG00000173436 MINOS1
ENST00000498642 0.952059574789189 0.752889095847728 0.0239775834949349 ENSG00000173436 MINOS1
ENST00000479642 0.978422245847101 0.871445916830538 -0.0186151543226788 ENSG00000173436 MINOS1
ENST00000602293 0.986743974224914 0.921283092409013 -0.00602097338801517 ENSG00000270136 MINOS1-NBL1
ENST00000602384 0.980120475597815 0.880959920642104 -0.00923398784029806 ENSG00000270136 MINOS1-NBL1
ENST00000602450 0.98617765519876 0.917958055744654 -0.00627602616812842 ENSG00000270136 MINOS1-NBL1
ENST00000485362 0.95286840943643 0.756889164044102 0.0235451283379568 ENSG00000173436 MINOS1
ENST00000457263 0.625777855371886 0.154210088379719 0.291574043533751 ENSG00000226396 RPS14P3
ENST00000428975 0.88130964200353 0.524350929588076 -0.0550959325192264 ENSG00000158747 NBL1
ENST00000289749 0.879222257250874 0.520218633768885 -0.0550028215740544 ENSG00000158747 NBL1
ENST00000451758 0.858853364113684 0.471068117533036 -0.0619758904844142 ENSG00000158747 NBL1
ENST00000439664 0.858664532388375 0.470615124093482 -0.0639049135293696 ENSG00000158747 NBL1
ENST00000375136 0.714404527780562 0.234683943694194 -0.0794095587866247 ENSG00000158747 NBL1
ENST00000548815 0.714404527780562 0.23465844980712 -0.0794465683707702 ENSG00000158747 NBL1
ENST00000425400 0.850539303878274 0.451667067257236 -0.0647057736702373 ENSG00000158747 NBL1
ENST00000439278 0.879584503207506 0.520829900156726 -0.0585781522233782 ENSG00000158747 NBL1
ENST00000427894 0.795407908902446 0.34738327410448 -0.0792356156906487 ENSG00000158747 NBL1
ENST00000294543 0.858180149549638 0.468520943170941 -0.0559209112914404 ENSG00000162542 TMCO4
ENST00000375127 0.881815072373918 0.525701157517804 -0.0490657890551013 ENSG00000162542 TMCO4
ENST00000489814 0.9790428814092 0.87470997601835 0.0168311417269385 ENSG00000162542 TMCO4
ENST00000375122 0.858180149549638 0.468513259044355 -0.0559266926821402 ENSG00000162542 TMCO4
ENST00000494342 0.535350849374898 0.0937092218035106 -0.319189307261037 ENSG00000162542 TMCO4
ENST00000489135 0.746730260541523 0.273976386553462 -0.0868578428591903 ENSG00000162542 TMCO4
ENST00000496528 0.766955412177582 0.299834461203874 -0.0941736993079054 ENSG00000162542 TMCO4
ENST00000462171 0.805529947538339 0.364647273676649 -0.0925380961263508 ENSG00000162542 TMCO4
ENST00000488449 0.85352533128996 0.45789796201506 -0.0865770427657113 ENSG00000162542 TMCO4
ENST00000375120 0.933010225462673 0.685377143848291 -0.0320857091955568 ENSG00000169914 OTUD3
ENST00000466697 0.898209690139305 0.569010990615113 0.0847553005286063 ENSG00000169914 OTUD3
ENST00000481686 0.82227505800293 0.393825573510512 -0.17064652719328 ENSG00000169914 OTUD3
ENST00000375078 0.185988365148707 0.00995835756820666 0.215371469592839 ENSG00000162545 CAMK2N1
ENST00000489020 0.304548545777527 0.024669943236128 0.243716132070894 ENSG00000162545 CAMK2N1
ENST00000264198 0.227624193742573 0.0140320786253308 0.209791646232471 ENSG00000090432 MUL1
ENST00000321556 0.857346702966211 0.46691421635973 0.0427457176760081 ENSG00000158828 PINK1
ENST00000492302 0.744234233794154 0.270101085489728 0.0660188998606971 ENSG00000158828 PINK1
ENST00000451424 0.683921922779703 0.205428015919151 0.0645085147845281 ENSG00000117242 PINK1-AS
ENST00000400490 0.786993351958477 0.332645985891506 0.060799678287773 ENSG00000158828 PINK1
ENST00000535128 0.904351546947283 0.58744712028088 0.0572378761176651 ENSG00000257033 AL391357.1
ENST00000602624 0.955479989757837 0.768988211181934 0.012551710564731 ENSG00000244038 DDOST
ENST00000375048 0.954925383897517 0.765919300481721 0.0127330347174615 ENSG00000244038 DDOST
ENST00000415136 0.965755487578555 0.811071021575287 0.0102939397556685 ENSG00000244038 DDOST
ENST00000475210 0.675047196614645 0.196294541304798 0.118677968863611 ENSG00000244038 DDOST
ENST00000464364 0.940928249660249 0.710718486132534 -0.0198008682989552 ENSG00000244038 DDOST
ENST00000477229 0.893863143254085 0.557256901777205 -0.0318292118141952 ENSG00000244038 DDOST
ENST00000375031 0.545900186705084 0.0986939618548279 0.337981046975899 ENSG00000189410 SH2D5
ENST00000460804 0.62100075786575 0.14975105166762 0.294714046053638 ENSG00000189410 SH2D5
ENST00000444387 0.360661197345353 0.0355994200208473 0.429937518733115 ENSG00000189410 SH2D5
ENST00000312239 0.550121895791894 0.101604916511415 0.107100437522084 ENSG00000127483 HP1BP3
ENST00000375003 0.555794060760439 0.105208761765898 0.109667820733362 ENSG00000127483 HP1BP3
ENST00000413451 0.403339654212862 0.0459357458132455 0.20480254981316 ENSG00000203394 RP5-930J4.4
ENST00000488722 0.39545252833701 0.0439249299398231 0.160094275876746 ENSG00000127483 HP1BP3
ENST00000491748 0.616921112850561 0.146036605014233 0.132988355214205 ENSG00000127483 HP1BP3
ENST00000419948 0.653935073452464 0.177222614708636 0.095235410659795 ENSG00000127483 HP1BP3
ENST00000438032 0.665333943827889 0.187040058715925 0.0843453448292672 ENSG00000127483 HP1BP3
ENST00000424732 0.653774960895712 0.177025429761758 0.0859020715804883 ENSG00000127483 HP1BP3
ENST00000417710 0.586965157037396 0.123783801936188 0.113815232489426 ENSG00000127483 HP1BP3
ENST00000487117 0.537065155691947 0.094480412117436 0.132263716772768 ENSG00000127483 HP1BP3
ENST00000375000 0.505011809616118 0.0803166617128314 0.126549191964949 ENSG00000127483 HP1BP3
ENST00000437575 0.848263726056137 0.446415037269982 0.0536041463018706 ENSG00000127483 HP1BP3
ENST00000419490 0.854908579170002 0.460550107691115 0.0531738779221034 ENSG00000127483 HP1BP3
ENST00000414993 0.859820670581862 0.473619115768559 0.0516808203380761 ENSG00000127483 HP1BP3
ENST00000443615 0.796152683463761 0.348564572497302 0.0715646489041303 ENSG00000127483 HP1BP3
ENST00000264211 0.611303436691281 0.14172568083232 -0.0935865142923939 ENSG00000075151 EIF4G3
ENST00000400422 0.448635541041965 0.0597298701286494 -0.144128336148179 ENSG00000075151 EIF4G3
ENST00000602326 0.448635541041965 0.0597298701286494 -0.144128336148179 ENSG00000075151 EIF4G3
ENST00000374935 0.604682202462649 0.13643924600425 -0.0947138981651137 ENSG00000075151 EIF4G3
ENST00000537738 0.922373667020044 0.648038688803635 -0.030722055854261 ENSG00000075151 EIF4G3
ENST00000374937 0.610887798918966 0.141285214912368 -0.0937154994228237 ENSG00000075151 EIF4G3
ENST00000536266 0.741328072346349 0.266895724434485 -0.0678703168666853 ENSG00000075151 EIF4G3
ENST00000435383 0.952882994595868 0.757713922714939 0.0314035923216414 ENSG00000075151 EIF4G3
ENST00000496705 0.940586584509175 0.709502403036288 0.0362049332188868 ENSG00000075151 EIF4G3
ENST00000374933 0.797980555156483 0.351467574081227 -0.0775471883896032 ENSG00000075151 EIF4G3
ENST00000544689 0.811306765139403 0.37406114208361 -0.0730458109027162 ENSG00000075151 EIF4G3
ENST00000485722 0.654976247949411 0.178181922403331 -0.213735339110161 ENSG00000075151 EIF4G3
ENST00000356916 0.41355344333886 0.0487617865213288 -0.202015434217435 ENSG00000075151 EIF4G3
ENST00000374927 0.519571465069832 0.0864154772825393 -0.14604780906122 ENSG00000075151 EIF4G3
ENST00000438975 0.383255106616689 0.0407424986987208 -0.217800315600511 ENSG00000075151 EIF4G3
ENST00000411888 0.341093937332108 0.0314624329796833 -0.227410964606817 ENSG00000075151 EIF4G3
ENST00000476088 0.901517419585368 0.578189137638536 -0.0753781465360193 ENSG00000075151 EIF4G3
ENST00000463775 0.718696811144542 0.23927127706066 -0.162503446515745 ENSG00000075151 EIF4G3
ENST00000430808 0.868132899558464 0.495131514631917 0.139368884311033 ENSG00000235112 HSPE1P27
ENST00000415912 0.969021527491253 0.827569025043346 -0.0169506768295777 ENSG00000117298 ECE1
ENST00000357071 0.902350871256369 0.58112462801453 0.0461937646281323 ENSG00000117298 ECE1
ENST00000531334 0.866704178606369 0.491591811977271 0.105554496887305 ENSG00000117298 ECE1
ENST00000374893 0.928291237160082 0.66986134786401 0.0375599022831562 ENSG00000117298 ECE1
ENST00000436918 0.934778488567351 0.691263058044376 0.0351574819667424 ENSG00000117298 ECE1
ENST00000264205 0.91643615359526 0.629046691174778 0.0428415234437556 ENSG00000117298 ECE1
ENST00000526194 0.90784043974288 0.600519530061638 0.0509816925744725 ENSG00000117298 ECE1
ENST00000470394 0.989725200467959 0.940030330306655 -0.0117367822752693 ENSG00000117298 ECE1
ENST00000528294 0.700936980266531 0.220713722468241 0.15844870030604 ENSG00000117298 ECE1
ENST00000473505 0.983272393794474 0.901095929083192 -0.0166268566042842 ENSG00000117298 ECE1
ENST00000481130 0.967535262030044 0.820983633290791 0.0304105147263159 ENSG00000117298 ECE1
ENST00000527991 0.994173279226616 0.966220571848078 0.00590956844545418 ENSG00000117298 ECE1
ENST00000463334 0.487778348523842 0.0732158926185033 -0.197081273012451 ENSG00000117298 ECE1
ENST00000449034 0.948707012045031 0.742351139898782 -0.0657308143243387 ENSG00000231105 RP5-1071N3.1
ENST00000453025 0.80706007929368 0.366677564064659 0.18146451566262 ENSG00000227001 NBPF2P
ENST00000426482 0.811500125770059 0.374677877423035 0.178111993138064 ENSG00000227001 NBPF2P
ENST00000454000 0.78402390113578 0.327410492813363 0.0892482641343207 ENSG00000142794 NBPF3
ENST00000475869 0.890206519256385 0.548221891168394 -0.100920561222134 ENSG00000142794 NBPF3
ENST00000318220 0.816111110438811 0.382472776403865 0.0760581992311532 ENSG00000142794 NBPF3
ENST00000478653 0.861171903085908 0.477461109768119 0.0940930219282418 ENSG00000142794 NBPF3
ENST00000318249 0.816111110438811 0.382472776403865 0.0760581992311532 ENSG00000142794 NBPF3
ENST00000485941 0.954288430186319 0.76312442225352 0.0463286842354658 ENSG00000142794 NBPF3
ENST00000342104 0.816111110438811 0.382472776403865 0.0760581992311532 ENSG00000142794 NBPF3
ENST00000486229 0.864778758294408 0.487250051549478 0.0681038031870894 ENSG00000142794 NBPF3
ENST00000434838 0.663619196108993 0.185487959985948 0.12523460079773 ENSG00000142794 NBPF3
ENST00000467103 0.776460970142755 0.31519583230278 0.170526696391431 ENSG00000142794 NBPF3
ENST00000469876 0.972567558786575 0.841403748077523 0.0349660405644716 ENSG00000142794 NBPF3
ENST00000477050 0.940586584509175 0.709627281990628 0.0691174553197487 ENSG00000142794 NBPF3
ENST00000374761 0.21979845925009 0.013211957048066 -0.340290670044738 ENSG00000076864 RAP1GAP
ENST00000290101 0.0585581160345934 0.0016984957844243 -0.406142162963628 ENSG00000076864 RAP1GAP
ENST00000374763 0.222866751047509 0.0135286373385494 -0.337252998676632 ENSG00000076864 RAP1GAP
ENST00000471600 0.0585581160345934 0.0016984957844243 -0.406142162963628 ENSG00000076864 RAP1GAP
ENST00000374765 0.0710095568411774 0.00221408909257225 -0.379493927500553 ENSG00000076864 RAP1GAP
ENST00000495204 0.0710095568411774 0.00221408909257225 -0.379493927500553 ENSG00000076864 RAP1GAP
ENST00000542643 0.0710095568411774 0.00221408909257225 -0.379493927500553 ENSG00000076864 RAP1GAP
ENST00000359708 0.76466861540211 0.296664068719204 -0.190617556533412 ENSG00000076864 RAP1GAP
ENST00000374757 0.741321148807602 0.266840557894724 -0.205442428292153 ENSG00000076864 RAP1GAP
ENST00000599760 0.966892207601087 0.817751600720173 -0.0470822083871083 ENSG00000076864 RAP1GAP
ENST00000317967 0.562178905527447 0.108894319046394 -0.283324259928632 ENSG00000076864 RAP1GAP
ENST00000447293 0.486936821299913 0.0728629906187588 -0.350611946100283 ENSG00000076864 RAP1GAP
ENST00000482984 0.316925452127988 0.0268481477445815 -0.408704270473285 ENSG00000076864 RAP1GAP
ENST00000464457 0.482316013873318 0.0708454903927528 -0.338332951495196 ENSG00000076864 RAP1GAP
ENST00000400301 0.0824828834670297 0.00278067947458238 -0.159241054306581 ENSG00000090686 USP48
ENST00000308271 0.0815979210687999 0.00272880845939473 -0.160096901364008 ENSG00000090686 USP48
ENST00000374732 0.0838056654474632 0.00285437322843201 -0.189466554400408 ENSG00000090686 USP48
ENST00000479177 0.73573384576783 0.260487602176062 -0.149596621591591 ENSG00000090686 USP48
ENST00000529637 0.143513107958448 0.00651028620791929 -0.148634670544945 ENSG00000090686 USP48
ENST00000464577 0.324655615071747 0.0281097071792908 -0.189293336289458 ENSG00000090686 USP48
ENST00000471752 0.0681001369516313 0.00208597025868141 -0.323679104905173 ENSG00000090686 USP48
ENST00000487880 0.575610275260665 0.116755921518641 -0.140961505753625 ENSG00000090686 USP48
ENST00000526044 0.900976043367419 0.576271235775391 -0.0462592193965886 ENSG00000090686 USP48
ENST00000534705 0.921344908854136 0.644579572452125 -0.0378749283483612 ENSG00000090686 USP48
ENST00000421625 0.378401650330252 0.0395053404656452 -0.119842661466169 ENSG00000090686 USP48
ENST00000374730 0.933507493208453 0.686551927700492 -0.03379922738366 ENSG00000090686 USP48
ENST00000527823 0.473395452650391 0.0677161114935758 -0.169144097037287 ENSG00000090686 USP48
ENST00000532737 0.252023208121828 0.0169905689897174 -0.187029566527526 ENSG00000090686 USP48
ENST00000489108 0.149178016921828 0.00693115447336069 -0.227189020765679 ENSG00000090686 USP48
ENST00000434488 0.815648790489127 0.381362398905053 -0.171788448949008 ENSG00000231978 RP11-132G19.3
ENST00000344642 0.805529947538339 0.364807315334486 0.106994436518581 ENSG00000187942 LDLRAD2
ENST00000543870 0.913709165884897 0.62010499487 0.0603765466566819 ENSG00000187942 LDLRAD2
ENST00000484271 0.87511165464685 0.510365932571264 0.130920476890031 ENSG00000187942 LDLRAD2
ENST00000486901 0.945108980519249 0.729209296357792 0.0428236835665548 ENSG00000142798 HSPG2
ENST00000374695 0.770933955584181 0.306217773104781 -0.0809842083648909 ENSG00000142798 HSPG2
ENST00000481644 0.903018701574116 0.582948298271516 0.0863181562627931 ENSG00000142798 HSPG2
ENST00000469378 0.918434820641451 0.63546609344409 -0.0821296503792398 ENSG00000142798 HSPG2
ENST00000426143 0.941460979279677 0.712789825267685 0.0564687865771354 ENSG00000142798 HSPG2
ENST00000471322 0.905179691573922 0.591190407033494 -0.0975355735634352 ENSG00000142798 HSPG2
ENST00000374676 0.969807123510066 0.830427141161565 -0.0329561117061032 ENSG00000142798 HSPG2
ENST00000453796 0.42616717015097 0.0522524301264536 0.309329585782276 ENSG00000142798 HSPG2
ENST00000430507 0.946930790860931 0.73606979062732 -0.0353427746518641 ENSG00000142798 HSPG2
ENST00000493940 0.91643615359526 0.628833322674917 -0.0652317482403723 ENSG00000142798 HSPG2
ENST00000427897 0.837807552939848 0.424822032138025 -0.126248358296764 ENSG00000142798 HSPG2
ENST00000498495 0.927914002842841 0.66856414154506 -0.0753599405112839 ENSG00000142798 HSPG2
ENST00000480900 0.980180371503769 0.881146583804437 -0.0256667499495383 ENSG00000142798 HSPG2
ENST00000412328 0.578364071481885 0.118129979102856 -0.150306473724913 ENSG00000142798 HSPG2
ENST00000374673 0.774416915032604 0.311322592132831 -0.130433213946259 ENSG00000142798 HSPG2
ENST00000439717 0.170428529645011 0.00862996715661086 -0.29718326774081 ENSG00000142798 HSPG2
ENST00000434233 0.420028252014562 0.0506911604367677 0.209035405722178 ENSG00000218510 LINC00339
ENST00000420503 0.411212641988751 0.0480696272860359 0.212317719539182 ENSG00000218510 LINC00339
ENST00000404210 0.399943630368611 0.045139972996899 0.215349210453702 ENSG00000218510 LINC00339
ENST00000416769 0.399943630368611 0.045139972996899 0.215349210453702 ENSG00000218510 LINC00339
ENST00000452322 0.547416803240345 0.0996054132755031 0.230205107759164 ENSG00000218510 LINC00339
ENST00000400259 0.952369759596864 0.754644167140158 -0.0148046291663247 ENSG00000070831 CDC42
ENST00000344548 0.953026043445306 0.758139430917292 -0.0145980885236657 ENSG00000070831 CDC42
ENST00000315554 0.855586298572777 0.461901860225502 -0.0341688261792822 ENSG00000070831 CDC42
ENST00000498236 0.858749229358572 0.470851969874005 -0.0329533354713005 ENSG00000070831 CDC42
ENST00000421089 0.92448722347758 0.655131350492172 -0.0201977018055309 ENSG00000070831 CDC42
ENST00000411827 0.910634965989201 0.61031436696405 -0.0239614581248577 ENSG00000070831 CDC42
ENST00000431803 0.905532205610737 0.592488319097371 -0.0871484176470704 ENSG00000230068 CDC42-IT1
ENST00000606754 0.991327532769454 0.949058779835137 -0.0127752922197397 ENSG00000271840 RP1-224A6.9
ENST00000290167 0.827810615559827 0.404159169584225 -0.140318353980546 ENSG00000162552 WNT4
ENST00000542383 0.970850816540629 0.834506376748247 -0.0372841056207792 ENSG00000162552 WNT4
ENST00000441048 0.946092578218525 0.7325680064953 -0.0698095002283602 ENSG00000162552 WNT4
ENST00000404138 0.405074026729899 0.0465502093419476 -0.124064144036243 ENSG00000184677 ZBTB40
ENST00000400239 0.578229926260855 0.118058009435884 -0.144383660128313 ENSG00000184677 ZBTB40
ENST00000375647 0.405139155976913 0.0465670722889581 -0.124060764271968 ENSG00000184677 ZBTB40
ENST00000374651 0.375511603253234 0.0387458132418362 -0.142264806563263 ENSG00000184677 ZBTB40
ENST00000438551 0.931705635004319 0.681706547435624 -0.0831191070431899 ENSG00000237200 ZBTB40-IT1
ENST00000356634 0.924318470471826 0.65459809424527 -0.0232077431806838 ENSG00000004487 KDM1A
ENST00000400181 0.924318470471826 0.65459809424527 -0.0232077431806838 ENSG00000004487 KDM1A
ENST00000542151 0.924318470471826 0.65459809424527 -0.0232077431806838 ENSG00000004487 KDM1A
ENST00000427154 0.826910679670265 0.401615284705992 0.0418456698245284 ENSG00000240553 RP1-184J9.2
ENST00000481879 0.9924560233853 0.958063563732907 0.00733604642783704 ENSG00000004487 KDM1A
ENST00000465864 0.93735520185948 0.698345790797137 -0.0351574288883574 ENSG00000004487 KDM1A
ENST00000494920 0.935404855471384 0.693882927696949 0.0337735620889561 ENSG00000004487 KDM1A
ENST00000602503 0.954269089055664 0.762122692656504 -0.0292596878440136 ENSG00000004487 KDM1A
ENST00000374623 0.157381741004176 0.0075731214988454 0.172627753779723 ENSG00000169641 LUZP1
ENST00000418342 0.407490700733751 0.0471752160706772 0.087670643959675 ENSG00000169641 LUZP1
ENST00000302291 0.439512953732714 0.0566394734468395 0.0837860269518188 ENSG00000169641 LUZP1
ENST00000314174 0.697526708594312 0.21740267284387 0.0649216983364957 ENSG00000169641 LUZP1
ENST00000471849 0.983375400960561 0.902118928150646 0.00812704295922288 ENSG00000169641 LUZP1
ENST00000475164 0.94872077534393 0.742508320420875 -0.0305179710930174 ENSG00000169641 LUZP1
ENST00000566551 0.315310331645127 0.0266024920808955 -0.333940293372027 ENSG00000261326 RP5-1057J7.6
ENST00000604481 0.990919137977522 0.94683362725244 -0.0131920981203973 ENSG00000261326 RP5-1057J7.6
ENST00000464516 0.930397285068121 0.677190732005374 -0.0527528707498445 ENSG00000125944 HNRNPR
ENST00000478691 0.486579227137948 0.0726844545642533 -0.0724687584495893 ENSG00000125944 HNRNPR
ENST00000374616 0.586796892170652 0.123583119976231 -0.0649473929035708 ENSG00000125944 HNRNPR
ENST00000476660 0.945334632344929 0.729753001025681 -0.0220073283144515 ENSG00000125944 HNRNPR
ENST00000374612 0.586796892170652 0.123583119976231 -0.0649473929035708 ENSG00000125944 HNRNPR
ENST00000302271 0.586619087894158 0.123356181070938 -0.0649476239546232 ENSG00000125944 HNRNPR
ENST00000427764 0.48886303641046 0.0736161000323379 -0.0735726126867719 ENSG00000125944 HNRNPR
ENST00000606561 0.480978516934979 0.0703855611910142 -0.0751521501919702 ENSG00000125944 HNRNPR
ENST00000426846 0.467667920492486 0.0657510966927131 -0.0763138692593145 ENSG00000125944 HNRNPR
ENST00000463552 0.466386223794031 0.0653963475912647 -0.0792428068418064 ENSG00000125944 HNRNPR
ENST00000470941 0.632510642201959 0.159567194656396 -0.067418220652074 ENSG00000125944 HNRNPR
ENST00000476451 0.370298515068335 0.0375239538089708 -0.098146713347907 ENSG00000125944 HNRNPR
ENST00000490652 0.679990964462446 0.201186089174931 -0.0970511763065006 ENSG00000125944 HNRNPR
ENST00000314011 0.262184659811246 0.0184262758252568 0.215482747063013 ENSG00000125945 ZNF436
ENST00000374608 0.188822117534529 0.0102528703680678 0.239906502346071 ENSG00000125945 ZNF436
ENST00000458053 0.950251124203481 0.748134967321598 0.0601324859085409 ENSG00000249087 C1orf213
ENST00000454117 0.928761031399369 0.67169036651263 0.0804877847749586 ENSG00000249087 C1orf213
ENST00000335648 0.952421110499561 0.755108487677797 0.0593667469920191 ENSG00000249087 C1orf213
ENST00000518821 0.965755487578555 0.810456316049503 0.0458685703881885 ENSG00000249087 C1orf213
ENST00000437367 0.972999354448249 0.843315659228571 0.0376049330614512 ENSG00000249087 C1orf213
ENST00000450454 0.86262119467219 0.481697569973102 0.0943832520823543 ENSG00000204219 TCEA3
ENST00000476978 0.726113390263653 0.248555657569662 0.236079307292883 ENSG00000204219 TCEA3
ENST00000374601 0.923947435569287 0.65318078982597 0.0704851098768762 ENSG00000204219 TCEA3
ENST00000461794 0.995961495260116 0.9772637297411 -0.00529571411334185 ENSG00000204219 TCEA3
ENST00000374602 0.976737321725118 0.860666617833561 0.0342959828922378 ENSG00000204219 TCEA3
ENST00000495646 0.225603427302753 0.0137976401058791 0.322785558080551 ENSG00000088280 ASAP3
ENST00000336689 0.179293639957912 0.00939653234715416 0.236977604292865 ENSG00000088280 ASAP3
ENST00000465372 0.650057032740357 0.17401114196417 0.215801031298785 ENSG00000088280 ASAP3
ENST00000492982 0.240049926161747 0.0154665376779601 0.222779237509178 ENSG00000088280 ASAP3
ENST00000437606 0.259612812904779 0.018133252948865 0.221571034048516 ENSG00000088280 ASAP3
ENST00000484418 0.163796098419214 0.00807846843692962 0.414013880702681 ENSG00000088280 ASAP3
ENST00000475814 0.711203056932104 0.231525505349929 0.176832920314883 ENSG00000088280 ASAP3
ENST00000530874 0.995818831602313 0.97690861318956 0.00513234979860927 ENSG00000088280 ASAP3
ENST00000478858 0.420028252014562 0.0506871701874877 0.208846653795653 ENSG00000088280 ASAP3
ENST00000608765 0.796378548846966 0.348960747967678 0.116488315755313 ENSG00000088280 ASAP3
ENST00000449467 0.702588520867774 0.22238067842266 0.176323349556468 ENSG00000088280 ASAP3
ENST00000361729 0.703999492923733 0.224003048606087 -0.128467334913186 ENSG00000007968 E2F2
ENST00000487237 0.990488749004522 0.944545495451091 -0.0141679233522294 ENSG00000007968 E2F2
ENST00000374561 0.0305099928786081 0.000686486302329956 0.621771715400084 ENSG00000117318 ID3
ENST00000463312 0.147825085383391 0.00683022455207871 0.527279413949306 ENSG00000117318 ID3
ENST00000486541 0.0482109304611425 0.0012901186511975 0.591023924567787 ENSG00000117318 ID3
ENST00000374550 0.874556645352125 0.50900759896592 0.0488596190614706 ENSG00000142676 RPL11
ENST00000467075 0.982809165958461 0.897758844397692 0.00762720278002489 ENSG00000142676 RPL11
ENST00000482370 0.874699355889537 0.509233946021202 0.048839138432418 ENSG00000142676 RPL11
ENST00000443624 0.868666676539353 0.496518037257552 0.0504990000002332 ENSG00000142676 RPL11
ENST00000458455 0.874044986593691 0.508085784838309 0.0490128558170745 ENSG00000142676 RPL11
ENST00000366398 0.975203377533859 0.852382096731775 0.03805348448521 ENSG00000203589 RP5-886K2.1
ENST00000418390 0.871347536113345 0.502940844016067 0.0331751222999684 ENSG00000011007 TCEB3
ENST00000609199 0.8350013454002 0.419414528897108 0.042364554205384 ENSG00000011007 TCEB3
ENST00000487554 0.941135112613984 0.711291634064757 -0.0304661061739526 ENSG00000011007 TCEB3
ENST00000427796 0.91372337371689 0.620500217397594 -0.0366983234368133 ENSG00000236810 RP5-886K2.3
ENST00000447961 0.81929100612779 0.387963317364451 -0.175273655125153 ENSG00000236810 RP5-886K2.3
ENST00000246151 0.801630199220811 0.357654943666933 -0.0662545139552144 ENSG00000057757 PITHD1
ENST00000415372 0.970617288455697 0.833514422783884 -0.0232617483477501 ENSG00000057757 PITHD1
ENST00000374524 0.9772585822418 0.863424634807588 -0.0140984432176963 ENSG00000057757 PITHD1
ENST00000374514 0.8115549104076 0.375123740607591 0.051037237282231 ENSG00000011009 LYPLA2
ENST00000400061 0.81367099126761 0.378589572287531 0.0507426152248595 ENSG00000011009 LYPLA2
ENST00000420982 0.791675509582474 0.339887082542828 0.0588804933553933 ENSG00000011009 LYPLA2
ENST00000374505 0.775229766431503 0.312715639697679 0.0609105796645469 ENSG00000011009 LYPLA2
ENST00000495365 0.805072806915121 0.363773629774982 0.0539588440362635 ENSG00000011009 LYPLA2
ENST00000374503 0.815190334100368 0.380859738985558 0.0523932925557906 ENSG00000011009 LYPLA2
ENST00000374502 0.804946078671785 0.36353648281729 0.0540611591026561 ENSG00000011009 LYPLA2
ENST00000492577 0.714583098966653 0.234964810280275 0.0737738585140505 ENSG00000011009 LYPLA2
ENST00000421070 0.822662066101786 0.394715196349745 0.0579610986540818 ENSG00000011009 LYPLA2
ENST00000374501 0.954826292003421 0.765381404080053 0.0204390876853114 ENSG00000011009 LYPLA2
ENST00000472213 0.933685905785774 0.68713245451453 0.0314290024829098 ENSG00000011009 LYPLA2
ENST00000481736 0.85674721941532 0.465232442256639 0.0551972567908801 ENSG00000117308 GALE
ENST00000374497 0.836874725417313 0.42268826128146 0.0616922723269368 ENSG00000117308 GALE
ENST00000456977 0.837280610163744 0.423804880786573 0.0909371824169025 ENSG00000117308 GALE
ENST00000459934 0.862533638510635 0.481300567894839 0.0532634400333866 ENSG00000117308 GALE
ENST00000469556 0.906157774389566 0.594219151800779 0.0662085450001962 ENSG00000117308 GALE
ENST00000429356 0.859781912885322 0.473289747970965 0.0596523642220394 ENSG00000117308 GALE
ENST00000418277 0.877908682988822 0.517205860831628 0.0501727136324846 ENSG00000117308 GALE
ENST00000470949 0.840309198614921 0.430208068233843 0.0712405325136145 ENSG00000117308 GALE
ENST00000425913 0.861554247729034 0.478234190937662 0.0583152778356123 ENSG00000117308 GALE
ENST00000445705 0.867871529926278 0.494350834804863 0.0617728076590411 ENSG00000117308 GALE
ENST00000467493 0.846568062200954 0.442681732132952 0.070989547248081 ENSG00000117308 GALE
ENST00000486382 0.906972820673174 0.597149889867971 0.0504829792813511 ENSG00000117308 GALE
ENST00000470383 0.856536576124131 0.464529836746873 0.0650526923553746 ENSG00000117308 GALE
ENST00000466250 0.850950446639933 0.452342427439363 0.0667793524104537 ENSG00000117308 GALE
ENST00000467070 0.875864920225241 0.511815257128511 0.061198894189806 ENSG00000117308 GALE
ENST00000374490 0.517578662973253 0.0858198196532029 0.129957374638175 ENSG00000117305 HMGCL
ENST00000374487 0.531117864948331 0.0916322472154427 0.127868172652438 ENSG00000117305 HMGCL
ENST00000374483 0.531117864948331 0.0916322472154427 0.127868172652438 ENSG00000117305 HMGCL
ENST00000436439 0.517578662973253 0.0858198196532029 0.129957374638175 ENSG00000117305 HMGCL
ENST00000235958 0.518046587305977 0.0859679798803735 0.129977638432679 ENSG00000117305 HMGCL
ENST00000509389 0.61465335601175 0.143921824097661 0.116261315180055 ENSG00000117305 HMGCL
ENST00000496907 0.800601957454669 0.35583686955845 0.108147339320391 ENSG00000117305 HMGCL
ENST00000513148 0.763356538722651 0.294755376558555 0.0958676028169607 ENSG00000117305 HMGCL
ENST00000479458 0.789930475127735 0.337228952721223 0.135693539980538 ENSG00000117305 HMGCL
ENST00000498698 0.986121643401383 0.916798921411423 0.0138357333849265 ENSG00000117305 HMGCL
ENST00000374479 0.817017743146522 0.384066143517883 0.0917070228615053 ENSG00000179163 FUCA1
ENST00000471915 0.903110848052198 0.583282475086618 -0.0371606380580805 ENSG00000189266 PNRC2
ENST00000334351 0.992710474203319 0.95923212951642 -0.00334338176591511 ENSG00000189266 PNRC2
ENST00000374468 0.985275807716606 0.911940226570658 -0.00735196311240444 ENSG00000189266 PNRC2
ENST00000579103 0.962400391615282 0.797710331147208 -0.0235160007068928 ENSG00000189266 PNRC2
ENST00000344989 0.983786261239469 0.904989411206315 0.00729357920093233 ENSG00000188529 SRSF10
ENST00000453840 0.983041711452818 0.899319382413854 0.00775697895107532 ENSG00000188529 SRSF10
ENST00000341154 0.983792524521557 0.905502239032794 0.00728816728172187 ENSG00000188529 SRSF10
ENST00000484146 0.98832995365972 0.931628599859244 0.00530757653673762 ENSG00000188529 SRSF10
ENST00000473858 0.98832995365972 0.931661086308739 0.00529787778814004 ENSG00000188529 SRSF10
ENST00000374452 0.987427880550026 0.925108029650784 0.0058061694709864 ENSG00000188529 SRSF10
ENST00000374453 0.98746763444884 0.925541930973812 0.0057827000630356 ENSG00000188529 SRSF10
ENST00000343255 0.97235562152614 0.840404327612147 0.0122831207005718 ENSG00000188529 SRSF10
ENST00000492112 0.973922470503752 0.846918838077743 0.011784504138605 ENSG00000188529 SRSF10
ENST00000485841 0.944916114163324 0.727854445724205 0.021658254399109 ENSG00000188529 SRSF10
ENST00000338597 0.903021761342527 0.582957241442316 0.0351890120657525 ENSG00000188529 SRSF10
ENST00000495785 0.942245606784728 0.716389392098183 0.0223245144418161 ENSG00000188529 SRSF10
ENST00000473754 0.886302179379022 0.536896009054211 0.0425202518413397 ENSG00000188529 SRSF10
ENST00000497214 0.721259219566557 0.242478938071833 0.231447733626827 ENSG00000188529 SRSF10
ENST00000485292 0.905267228277695 0.5915132613689 -0.052874901603707 ENSG00000188529 SRSF10
ENST00000469303 0.86965785952888 0.49912537783867 -0.0716774129102232 ENSG00000188529 SRSF10
ENST00000327535 0.0120933756380139 0.000202494078832768 0.370648986989233 ENSG00000185436 IFNLR1
ENST00000327575 0.0513987284804685 0.00140675547983535 0.335709464420043 ENSG00000185436 IFNLR1
ENST00000374421 0.0486731087194031 0.00130586664056548 0.335570387338735 ENSG00000185436 IFNLR1
ENST00000374419 0.0665538298224497 0.00202025197859104 0.35156085520323 ENSG00000185436 IFNLR1
ENST00000374418 0.165726143391979 0.00822000238989823 0.313722155855547 ENSG00000185436 IFNLR1
ENST00000350501 0.906287763301526 0.59484393367581 -0.065858650641602 ENSG00000158055 GRHL3
ENST00000374409 0.837163554749151 0.423328142548818 0.0655350395054116 ENSG00000001460 STPG1
ENST00000440416 0.856293691906579 0.463764197804008 0.0625093872124924 ENSG00000001460 STPG1
ENST00000003583 0.848807241678161 0.448060701914781 0.0626162098422608 ENSG00000001460 STPG1
ENST00000468303 0.534211860807838 0.0930951890362971 0.12810001321573 ENSG00000001460 STPG1
ENST00000337248 0.848019677388287 0.445829183387703 0.0627119052609917 ENSG00000001460 STPG1
ENST00000497384 0.673871348209011 0.195284474758958 0.159665371820225 ENSG00000001460 STPG1
ENST00000438866 0.997211050518857 0.985210472449605 -0.00303609867835661 ENSG00000001460 STPG1
ENST00000435187 0.624984494316951 0.15343338712461 0.221873820181233 ENSG00000001460 STPG1
ENST00000483261 0.657833551147588 0.180776438425042 0.252211030277475 ENSG00000001460 STPG1
ENST00000498488 0.127972169391882 0.0054449119470226 0.298721666108947 ENSG00000001460 STPG1
ENST00000483528 0.603442422207571 0.135498310039895 0.189805439915746 ENSG00000001460 STPG1
ENST00000475760 0.809043866177088 0.370277537001362 0.128760836169206 ENSG00000001460 STPG1
ENST00000492753 0.0385973188024271 0.000948277067115194 0.622362281825687 ENSG00000001460 STPG1
ENST00000374399 0.707449964254201 0.227376711276663 0.0849565954631481 ENSG00000001461 NIPAL3
ENST00000003912 0.364478753391367 0.0363344936690231 0.13312160646623 ENSG00000001461 NIPAL3
ENST00000488155 0.972873515276064 0.843018213281037 0.0197359280305187 ENSG00000001461 NIPAL3
ENST00000358028 0.822420750329611 0.394242346356144 0.0628876024177417 ENSG00000001461 NIPAL3
ENST00000339255 0.710184324327245 0.230409732483494 0.0859213481640862 ENSG00000001461 NIPAL3
ENST00000475663 0.98108102755004 0.885734939156462 0.0142872567393675 ENSG00000001461 NIPAL3
ENST00000428131 0.767835034246771 0.301257853985127 0.0908442193495218 ENSG00000001461 NIPAL3
ENST00000432012 0.550056889106001 0.101504781993689 0.208180968729227 ENSG00000001461 NIPAL3
ENST00000374395 0.0215572912234014 0.000431155804926475 0.206501480191049 ENSG00000117602 RCAN3
ENST00000436717 0.0270160157532688 0.000578423583647085 0.21531238034148 ENSG00000117602 RCAN3
ENST00000425530 0.889960812468741 0.547701642723717 0.0715389381454011 ENSG00000117602 RCAN3
ENST00000412742 0.149658687543497 0.00698769815910629 0.217701875773392 ENSG00000117602 RCAN3
ENST00000538532 0.144219317585615 0.00655790210060439 0.220612142082557 ENSG00000117602 RCAN3
ENST00000374393 0.143051381764786 0.00648161387781214 0.234022487254999 ENSG00000117602 RCAN3
ENST00000482807 0.318674931735186 0.0271635837517254 0.250388160865773 ENSG00000117602 RCAN3
ENST00000577528 0.357786863232341 0.0350175434094849 0.219776448174019 ENSG00000264443 RP4-594I10.3
ENST00000478890 0.948607609241485 0.74225871912731 0.0224140281525474 ENSG00000133226 SRRM1
ENST00000593639 0.981199424669073 0.886384783391253 0.0100196709886941 ENSG00000133226 SRRM1
ENST00000323848 0.891296570410322 0.550498997508968 0.0308522453996763 ENSG00000133226 SRRM1
ENST00000466910 0.984755863082192 0.909596453725003 -0.00947619325327844 ENSG00000133226 SRRM1
ENST00000468822 0.928700331555711 0.671419866441398 0.0260221645728471 ENSG00000133226 SRRM1
ENST00000447431 0.844361227577616 0.438862997819399 0.0394300924847675 ENSG00000133226 SRRM1
ENST00000600523 0.981631819582912 0.890150632412019 -0.010139656581863 ENSG00000133226 SRRM1
ENST00000462710 0.95592409082933 0.770916085333906 0.0194210424646012 ENSG00000133226 SRRM1
ENST00000374389 0.846067414111526 0.441767402027415 0.0394937732431766 ENSG00000133226 SRRM1
ENST00000490543 0.955978579376932 0.771048746187946 0.019420787312259 ENSG00000133226 SRRM1
ENST00000479034 0.887139496126507 0.540296810187433 0.0310814992450193 ENSG00000133226 SRRM1
ENST00000596378 0.994558174480017 0.968607416327038 0.00200775920726356 ENSG00000133226 SRRM1
ENST00000494934 0.528314392916553 0.0901257630867568 0.136394863798086 ENSG00000133226 SRRM1
ENST00000495561 0.610575816735943 0.140882675821727 0.138004620045027 ENSG00000133226 SRRM1
ENST00000537199 0.876328836267766 0.513421575191856 0.043174406958188 ENSG00000133226 SRRM1
ENST00000485441 0.76478191283521 0.296741618211197 0.093880595690539 ENSG00000133226 SRRM1
ENST00000470243 0.952539641860139 0.755454910832424 -0.0308861956376543 ENSG00000133226 SRRM1
ENST00000496882 0.998102034607995 0.989392431904105 -0.00113461600656238 ENSG00000133226 SRRM1
ENST00000461768 0.966271133522868 0.815488897090745 -0.018663968306504 ENSG00000133226 SRRM1
ENST00000485541 0.893452556507271 0.555471515844765 -0.0534973027735568 ENSG00000133226 SRRM1
ENST00000488317 0.969889656549466 0.830898856597023 -0.0219417058193113 ENSG00000133226 SRRM1
ENST00000489130 0.178420987292763 0.00931755858114917 -0.376614902273512 ENSG00000133226 SRRM1
ENST00000474843 0.535068264629173 0.0934949399731301 0.193899619071204 ENSG00000133226 SRRM1
ENST00000374379 0.230891641757692 0.0144025558613948 0.133589060005332 ENSG00000169504 CLIC4
ENST00000497755 0.858168838657344 0.468480975619264 0.0686079850291994 ENSG00000169504 CLIC4
ENST00000488683 0.232984346732855 0.0146391624454705 0.133335586806546 ENSG00000169504 CLIC4
ENST00000489758 0.9775787583869 0.866319859316023 0.0166201751517601 ENSG00000169504 CLIC4
ENST00000399916 0.365607747065956 0.0365552107834162 0.121480200226741 ENSG00000020633 RUNX3
ENST00000308873 0.362553869528537 0.0359456983539139 0.124267342562127 ENSG00000020633 RUNX3
ENST00000338888 0.531805080567253 0.0919724011416455 0.114697630914778 ENSG00000020633 RUNX3
ENST00000540420 0.616343635730665 0.145458484692992 0.116195357623768 ENSG00000020633 RUNX3
ENST00000496967 0.709559361269095 0.22958121860688 0.0986640973229003 ENSG00000020633 RUNX3
ENST00000479341 0.893452556507271 0.556325073512602 0.0675439861213754 ENSG00000020633 RUNX3
ENST00000236273 0.485596917693435 0.07229791219623 0.0964879055760445 ENSG00000117614 SYF2
ENST00000354361 0.44294202062075 0.0578469694437849 0.101479484651266 ENSG00000117614 SYF2
ENST00000474160 0.5457982356005 0.0985921462891713 0.103036034176441 ENSG00000117614 SYF2
ENST00000476231 0.687244794487254 0.208148361088976 0.0948189747382602 ENSG00000117614 SYF2
ENST00000243189 0.114578188998687 0.00458819994991647 0.19666648648046 ENSG00000117616 C1orf63
ENST00000569495 0.528314392916553 0.0900855007774521 0.166138558663092 ENSG00000117616 C1orf63
ENST00000498238 0.11666156811138 0.00471226661063497 0.195936904636876 ENSG00000117616 C1orf63
ENST00000566395 0.367459325997024 0.0369149036692683 0.179055387159641 ENSG00000117616 C1orf63
ENST00000565733 0.346563807258482 0.0324509965591926 0.176674537477136 ENSG00000117616 C1orf63
ENST00000568254 0.11666156811138 0.00471788142064819 0.19593871836932 ENSG00000117616 C1orf63
ENST00000473314 0.169919768635961 0.00857661329743395 0.147610196649125 ENSG00000117616 C1orf63
ENST00000417642 0.11666156811138 0.00471788142064819 0.19593871836932 ENSG00000117616 C1orf63
ENST00000570063 0.33900213282005 0.0310916097648797 0.177859119364129 ENSG00000117616 C1orf63
ENST00000564223 0.882811580362778 0.527939520489717 0.0773641257364007 ENSG00000117616 C1orf63
ENST00000475766 0.37350722911952 0.0381672124758274 0.178904059527721 ENSG00000117616 C1orf63
ENST00000491378 0.583907174255259 0.121396811456495 0.160210927643411 ENSG00000117616 C1orf63
ENST00000431849 0.0858479769434168 0.00295890852078315 0.217658848894369 ENSG00000117616 C1orf63
ENST00000568212 0.109181964233037 0.00425364582060236 0.211832361798678 ENSG00000117616 C1orf63
ENST00000568701 0.283073379231362 0.021186650510797 0.141009670980023 ENSG00000117616 C1orf63
ENST00000561867 0.412594034445156 0.0484677155312339 0.120960185033453 ENSG00000117616 C1orf63
ENST00000568996 0.430560576153148 0.0535621782042875 0.119101032670452 ENSG00000117616 C1orf63
ENST00000450820 0.944515368267056 0.72569311882098 0.0442366327145003 ENSG00000117616 C1orf63
ENST00000564398 0.87674997183009 0.514577106333578 -0.132349567758624 ENSG00000187010 RHD
ENST00000328664 0.791675509582474 0.339888381251918 -0.178020253628331 ENSG00000187010 RHD
ENST00000454452 0.796378548846966 0.349029356838436 -0.177502795947332 ENSG00000187010 RHD
ENST00000342055 0.796378548846966 0.349029356838436 -0.177502795947332 ENSG00000187010 RHD
ENST00000423810 0.796378548846966 0.349029356838436 -0.177502795947332 ENSG00000187010 RHD
ENST00000568195 0.796378548846966 0.349029356838436 -0.177502795947332 ENSG00000187010 RHD
ENST00000417538 0.796378548846966 0.349029356838436 -0.177502795947332 ENSG00000187010 RHD
ENST00000357542 0.796378548846966 0.349029356838436 -0.177502795947332 ENSG00000187010 RHD
ENST00000423253 0.847393485021138 0.444375322233706 -0.147535385300942 ENSG00000187010 RHD
ENST00000568399 0.934053503299101 0.688327635988916 -0.0648755015033038 ENSG00000117616 C1orf63
ENST00000562018 0.913687208781027 0.619944644364013 -0.0794659884296433 ENSG00000117616 C1orf63
ENST00000567741 0.902233416611396 0.580724203171757 -0.0886485925504888 ENSG00000117616 C1orf63
ENST00000566599 0.672655724276242 0.194078473610741 0.218428498149148 ENSG00000117616 C1orf63
ENST00000564413 0.85985354863093 0.473912366621318 0.146503986113172 ENSG00000117616 C1orf63
ENST00000570165 0.856293691906579 0.463910059318939 0.147762912765096 ENSG00000259984 RP11-335G20.7
ENST00000374358 0.888374047639631 0.5435751306037 0.0357538517540941 ENSG00000183726 TMEM50A
ENST00000498135 0.902051528534011 0.57999452343368 0.0345897143369035 ENSG00000183726 TMEM50A
ENST00000491936 0.905724412180299 0.592767019822191 0.0329161969709394 ENSG00000183726 TMEM50A
ENST00000480937 0.906033410607909 0.593701273650209 0.0329430700610464 ENSG00000183726 TMEM50A
ENST00000468704 0.955616824085477 0.769823734320505 0.0195480446998257 ENSG00000183726 TMEM50A
ENST00000487234 0.553437909678686 0.103998570964006 0.128585297490475 ENSG00000183726 TMEM50A
ENST00000294413 0.507786874378208 0.0812538143606807 -0.25203924331735 ENSG00000188672 RHCE
ENST00000374352 0.535217451093298 0.0936494191349497 -0.244589058547144 ENSG00000188672 RHCE
ENST00000243186 0.472285364791258 0.0672694240505708 -0.266149454785987 ENSG00000188672 RHCE
ENST00000413854 0.472285364791258 0.0672694240505708 -0.266149454785987 ENSG00000188672 RHCE
ENST00000425135 0.472285364791258 0.0672694240505708 -0.266149454785987 ENSG00000188672 RHCE
ENST00000455194 0.472285364791258 0.0672694240505708 -0.266149454785987 ENSG00000188672 RHCE
ENST00000340849 0.367461173375985 0.0369205201812371 -0.36573391855472 ENSG00000188672 RHCE
ENST00000349320 0.527968461162313 0.0897961333940364 -0.295045088378497 ENSG00000188672 RHCE
ENST00000527747 0.626002734658316 0.154465886161745 -0.285476834837944 ENSG00000188672 RHCE
ENST00000346452 0.523621482966376 0.0879268093575799 -0.346694260943536 ENSG00000188672 RHCE
ENST00000349438 0.581746322089679 0.120044810656094 -0.3159898557679 ENSG00000188672 RHCE
ENST00000527187 0.356561623208306 0.0346957284519154 -0.428817007930217 ENSG00000188672 RHCE
ENST00000533771 0.352480827067389 0.0337083507996015 -0.431345535811345 ENSG00000188672 RHCE
ENST00000541879 0.702196380699936 0.222086839505417 -0.245240903260373 ENSG00000238084 RP3-469D22.1
ENST00000419297 0.700243791977148 0.220190433144787 -0.246225987721535 ENSG00000238084 RP3-469D22.1
ENST00000399763 0.991327532769454 0.949014035882478 -0.00392830904268032 ENSG00000204178 TMEM57
ENST00000399766 0.991327532769454 0.949014035882478 -0.00392830904268032 ENSG00000204178 TMEM57
ENST00000374343 0.991327532769454 0.949063403727076 -0.00392495777968973 ENSG00000204178 TMEM57
ENST00000470035 0.464330053244745 0.0648823115829 0.209358010553646 ENSG00000204178 TMEM57
ENST00000374338 0.192973359078895 0.0106022315264823 -0.184859896960414 ENSG00000157978 LDLRAP1
ENST00000485476 0.580868255198658 0.119668064853513 -0.167778428205735 ENSG00000157978 LDLRAP1
ENST00000488127 0.434703654946823 0.0549917308195594 -0.150291939719989 ENSG00000157978 LDLRAP1
ENST00000462394 0.765656796888379 0.298321560185682 -0.139130787219443 ENSG00000157978 LDLRAP1
ENST00000484476 0.725138030581394 0.247380746530125 -0.149319928319698 ENSG00000157978 LDLRAP1
ENST00000474283 0.746071975677659 0.272801120007747 -0.119729917839677 ENSG00000157978 LDLRAP1
ENST00000470950 0.865452356436566 0.488237283512997 -0.0808522458593971 ENSG00000157978 LDLRAP1
ENST00000374332 0.666658321597524 0.188309615027513 -0.127772544049148 ENSG00000117643 MAN1C1
ENST00000263979 0.636813244059799 0.163269262517166 -0.141331886910517 ENSG00000117643 MAN1C1
ENST00000436991 0.820914887033487 0.391227759498564 -0.174135847035555 ENSG00000233478 RP1-187B23.1
ENST00000473891 0.969315885034518 0.828700645373167 -0.0329857524040841 ENSG00000117643 MAN1C1
ENST00000374329 0.956213855685915 0.772315508200127 -0.0332691694940539 ENSG00000117643 MAN1C1
ENST00000496532 0.815039850497235 0.380458580355079 -0.142479370792738 ENSG00000117643 MAN1C1
ENST00000475314 0.957877125046048 0.779195468491195 -0.0486118454252243 ENSG00000117643 MAN1C1
ENST00000487493 0.904351546947283 0.587656844771066 0.0995090746686604 ENSG00000117643 MAN1C1
ENST00000354177 0.517260458656341 0.0855742499133853 0.0896823950703018 ENSG00000162430 SEPN1
ENST00000361547 0.517260458656341 0.0855742499133853 0.0896823950703018 ENSG00000162430 SEPN1
ENST00000374315 0.517260458656341 0.0855742499133853 0.0896823950703018 ENSG00000162430 SEPN1
ENST00000559265 0.379150668301163 0.0397253497581097 0.106660928292205 ENSG00000255054 RP1-317E23.6
ENST00000494537 0.803797374938067 0.362018768217787 0.0653645481785023 ENSG00000162430 SEPN1
ENST00000527604 0.324241609402832 0.0280131751633537 0.111073619824677 ENSG00000255054 RP1-317E23.6
ENST00000442055 0.145629666603164 0.00666698158102864 0.176290471278408 ENSG00000228172 RP1-317E23.3
ENST00000453649 0.1408476684802 0.00633829180132661 0.177335310946429 ENSG00000228172 RP1-317E23.3
ENST00000424294 0.638581527489984 0.164823148419391 0.102274333974404 ENSG00000117640 MTFR1L
ENST00000536896 0.92639910575323 0.662269172517261 0.0716484996323966 ENSG00000223474 AL020996.1
ENST00000374303 0.786870731944128 0.332399863353421 0.0630320612474722 ENSG00000117640 MTFR1L
ENST00000533762 0.751216203952753 0.278669405966408 0.0821073238907745 ENSG00000117640 MTFR1L
ENST00000529116 0.750046175091896 0.277280432792833 0.0825428543931781 ENSG00000117640 MTFR1L
ENST00000474295 0.789930475127735 0.337245557006829 0.0624177580690158 ENSG00000117640 MTFR1L
ENST00000488327 0.6334960668369 0.160279612525966 0.105636255953454 ENSG00000117640 MTFR1L
ENST00000472643 0.647908886851321 0.172349753198858 0.0911859034913639 ENSG00000117640 MTFR1L
ENST00000494293 0.848263726056137 0.446707391213112 0.0623516013080705 ENSG00000117640 MTFR1L
ENST00000469815 0.83620702116216 0.421578930634241 0.0523752362424478 ENSG00000117640 MTFR1L
ENST00000526894 0.648287643926127 0.172732292404543 0.0911611416885604 ENSG00000117640 MTFR1L
ENST00000478284 0.630478651989315 0.157874284492954 0.100506824978592 ENSG00000117640 MTFR1L
ENST00000524618 0.81965166619249 0.388855529502673 0.0563730692791417 ENSG00000117640 MTFR1L
ENST00000374307 0.789949457278176 0.33726624397678 0.0624088437079633 ENSG00000117640 MTFR1L
ENST00000528624 0.799518364231566 0.353793365800092 0.0751039045023553 ENSG00000117640 MTFR1L
ENST00000525713 0.775383632306609 0.312982948629688 0.0782137215549184 ENSG00000117640 MTFR1L
ENST00000374301 0.801057783123777 0.356843652843189 0.060614989481903 ENSG00000117640 MTFR1L
ENST00000464008 0.760135675661202 0.291004972431884 0.0754956302714526 ENSG00000117640 MTFR1L
ENST00000526158 0.656177857223902 0.179250588865696 0.0980380620607607 ENSG00000117640 MTFR1L
ENST00000530599 0.656821623545274 0.17997997999259 0.102652865460577 ENSG00000117640 MTFR1L
ENST00000374300 0.780762008677609 0.321701684016908 0.0657134626668383 ENSG00000117640 MTFR1L
ENST00000466284 0.812300311372288 0.376566925124367 0.0601059118326189 ENSG00000117640 MTFR1L
ENST00000531361 0.645087148815384 0.169973472709934 0.095255304108679 ENSG00000117640 MTFR1L
ENST00000497956 0.805072806915121 0.363863060470573 0.0721043336420705 ENSG00000117640 MTFR1L
ENST00000606617 0.848263726056137 0.44660357198832 0.0877798655606541 ENSG00000272478 RP1-317E23.7
ENST00000538789 0.96173689267177 0.794768516246705 -0.0213854223466083 ENSG00000127423 AUNIP
ENST00000481602 0.619433658234936 0.148239771096657 -0.227948438871293 ENSG00000127423 AUNIP
ENST00000374298 0.540078500907732 0.095703625649869 -0.22351635600415 ENSG00000127423 AUNIP
ENST00000455431 0.872645453514042 0.505060752359295 -0.0770191061378537 ENSG00000236528 RP1-125I3.2
ENST00000374296 0.811500125770059 0.374940205174625 -0.0850354310603091 ENSG00000182749 PAQR7
ENST00000426559 0.02923668884705 0.000645207297256594 0.211661727470542 ENSG00000117632 STMN1
ENST00000455785 0.0303977904713803 0.00067910462162435 0.21063679745431 ENSG00000117632 STMN1
ENST00000399728 0.0304133798938009 0.00068009270995652 0.210573362635814 ENSG00000117632 STMN1
ENST00000465604 0.0332841842014887 0.000775384292022404 0.209171260309253 ENSG00000117632 STMN1
ENST00000357865 0.0333188712179809 0.000777972517154026 0.208935711168569 ENSG00000117632 STMN1
ENST00000374291 0.0357485252925963 0.000855127925242305 0.205937864283657 ENSG00000117632 STMN1
ENST00000485226 0.0281822692701673 0.000611717273216051 0.193402816722613 ENSG00000117632 STMN1
ENST00000446334 0.0620967029786292 0.00183227846470426 0.17872378983572 ENSG00000117632 STMN1
ENST00000580971 0.730533655123203 0.254486532422686 0.0790051990154141 ENSG00000264021 MIR3917
ENST00000374282 0.899840006855698 0.573853745688233 0.0484071958741668 ENSG00000158006 PAFAH2
ENST00000374284 0.882938448067681 0.528141737263147 0.056013787243596 ENSG00000158006 PAFAH2
ENST00000493892 0.841521336387278 0.432670506062202 0.0916283620641861 ENSG00000158006 PAFAH2
ENST00000464540 0.833178465798775 0.415845877516748 0.0949359181376707 ENSG00000158006 PAFAH2
ENST00000476611 0.967838460473581 0.822293169333536 -0.0373128193213806 ENSG00000158006 PAFAH2
ENST00000439092 0.712174193352324 0.232258789030888 0.150360880214107 ENSG00000158006 PAFAH2
ENST00000441420 0.768955012252158 0.30258213718329 0.130524474033171 ENSG00000158006 PAFAH2
ENST00000481377 0.925727404409378 0.6601845414963 0.0619376373162582 ENSG00000158008 EXTL1
ENST00000374280 0.963769884346525 0.802989118591362 0.0321549769318537 ENSG00000158008 EXTL1
ENST00000484339 0.861649572392932 0.478887318352815 0.132734351875816 ENSG00000158008 EXTL1
ENST00000470037 0.735480161047043 0.260119365964736 0.23069812179701 ENSG00000158008 EXTL1
ENST00000374272 0.000555059868672634 4.75837800331255e-06 0.430855783874038 ENSG00000158022 TRIM63
ENST00000483052 0.00246843672469129 2.74645846042949e-05 0.411527247474958 ENSG00000158022 TRIM63
ENST00000444713 0.878392604246473 0.518119975650333 -0.0896231951606926 ENSG00000175087 PDIK1L
ENST00000374271 0.964674702156291 0.806697652291919 0.026626486562642 ENSG00000175087 PDIK1L
ENST00000374269 0.998963569016407 0.993424137055348 0.000989883988285134 ENSG00000175087 PDIK1L
ENST00000374266 0.833166699978947 0.415495198238485 -0.115971338309158 ENSG00000142684 ZNF593
ENST00000270812 0.833166699978947 0.415495198238485 -0.115971338309158 ENSG00000142684 ZNF593
ENST00000407889 0.83429329311608 0.418186318516791 -0.114797492392058 ENSG00000236782 RP11-96L14.7
ENST00000414762 0.813004799225607 0.377604303147355 -0.126373144224916 ENSG00000236782 RP11-96L14.7
ENST00000433939 0.823283627491031 0.395644961658434 -0.120181651065005 ENSG00000236782 RP11-96L14.7
ENST00000444682 0.801154247595707 0.357019891965862 -0.131946187054 ENSG00000236782 RP11-96L14.7
ENST00000448923 0.969856650790063 0.830810711673576 -0.0337488036312741 ENSG00000236782 RP11-96L14.7
ENST00000451429 0.880288548898437 0.522124218148487 0.0518610881903796 ENSG00000130695 CEP85
ENST00000476272 0.95460610064737 0.764334404932287 0.0242782992725378 ENSG00000130695 CEP85
ENST00000252992 0.95460610064737 0.764334404932287 0.0242782992725378 ENSG00000130695 CEP85
ENST00000480446 0.994173279226616 0.966138333634075 -0.00818329852889405 ENSG00000130695 CEP85
ENST00000453146 0.936022363510015 0.695449486656355 -0.0367284841456353 ENSG00000130695 CEP85
ENST00000469609 0.873318628236094 0.506688124871468 -0.0665835693135531 ENSG00000130695 CEP85
ENST00000468163 0.95791894987936 0.779442326287185 0.0420588787976623 ENSG00000130695 CEP85
ENST00000491670 0.935955051146953 0.694911694254772 -0.0507057096762531 ENSG00000130695 CEP85
ENST00000270792 0.848766646650746 0.447839558770481 0.0643363966742286 ENSG00000142669 SH3BGRL3
ENST00000319041 0.864208105163555 0.485674859103776 0.059690102699056 ENSG00000142669 SH3BGRL3
ENST00000314675 0.954654598284837 0.764809641397015 -0.0204361220226957 ENSG00000158062 UBXN11
ENST00000472155 0.830011354921288 0.408649154780648 -0.0796448401237354 ENSG00000158062 UBXN11
ENST00000374223 0.830011354921288 0.408649154780648 -0.0796448401237354 ENSG00000158062 UBXN11
ENST00000475591 0.830011354921288 0.408649154780648 -0.0796448401237354 ENSG00000158062 UBXN11
ENST00000357089 0.830011354921288 0.408649154780648 -0.0796448401237354 ENSG00000158062 UBXN11
ENST00000494942 0.830011354921288 0.408649154780648 -0.0796448401237354 ENSG00000158062 UBXN11
ENST00000374221 0.830011354921288 0.408649154780648 -0.0796448401237354 ENSG00000158062 UBXN11
ENST00000374217 0.833905679439082 0.417694922566833 -0.0781311793540778 ENSG00000158062 UBXN11
ENST00000374222 0.833905679439082 0.417694922566833 -0.0781311793540778 ENSG00000158062 UBXN11
ENST00000496466 0.895646241202206 0.561620442347961 -0.0574307974947124 ENSG00000158062 UBXN11
ENST00000535108 0.863703939900361 0.484061523223421 -0.0825501738724469 ENSG00000158062 UBXN11
ENST00000436301 0.883267840520931 0.528902939326881 -0.0771138047712307 ENSG00000158062 UBXN11
ENST00000374215 0.866850389944666 0.49186415755518 -0.0852817411409886 ENSG00000158062 UBXN11
ENST00000452980 0.850942978527741 0.452323432678373 -0.0941107178586766 ENSG00000158062 UBXN11
ENST00000442942 0.887667194357457 0.541151391859644 -0.0778530471735694 ENSG00000158062 UBXN11
ENST00000450041 0.925526861732409 0.658935093691938 -0.0585016202059245 ENSG00000158062 UBXN11
ENST00000423664 0.925542491784232 0.659118948735919 -0.0585831348294116 ENSG00000158062 UBXN11
ENST00000421827 0.770933955584181 0.306010252905789 -0.143715524208923 ENSG00000158062 UBXN11
ENST00000434391 0.823942658579901 0.396889451793377 -0.0493468127134715 ENSG00000117682 DHDDS
ENST00000427245 0.895442936068365 0.561104608048091 -0.0428698745248655 ENSG00000117682 DHDDS
ENST00000527611 0.813534895811034 0.378340148078513 0.0813018315359001 ENSG00000117682 DHDDS
ENST00000374186 0.986811684125185 0.922147975295189 -0.00775041120084108 ENSG00000117682 DHDDS
ENST00000525682 0.68798331702264 0.208829505040319 -0.0795018660202028 ENSG00000117682 DHDDS
ENST00000236342 0.715025250958035 0.235495631535961 -0.0745732115540166 ENSG00000117682 DHDDS
ENST00000526219 0.671014123522996 0.192292206151109 -0.0815123566251336 ENSG00000117682 DHDDS
ENST00000374185 0.92780370220672 0.667687784662521 -0.0317197444395036 ENSG00000117682 DHDDS
ENST00000487944 0.9775787583869 0.865823735525629 0.0148401814074033 ENSG00000117682 DHDDS
ENST00000360009 0.823996340635633 0.397072428135187 -0.049349688776661 ENSG00000117682 DHDDS
ENST00000533087 0.936590656467376 0.696849085103342 -0.0285376669379074 ENSG00000117682 DHDDS
ENST00000531312 0.866068581900398 0.490266177423656 -0.0505971711131352 ENSG00000117682 DHDDS
ENST00000525165 0.877604623498019 0.516437582674209 -0.0478276959402411 ENSG00000117682 DHDDS
ENST00000525546 0.997324721161349 0.986114197423178 0.00137415845980387 ENSG00000117682 DHDDS
ENST00000528557 0.983017769498929 0.898953181900877 -0.0100308907450446 ENSG00000117682 DHDDS
ENST00000525326 0.986121643401383 0.917001043952179 0.00842386296191404 ENSG00000117682 DHDDS
ENST00000526278 0.87173299938016 0.50362669585184 -0.0488781917244127 ENSG00000117682 DHDDS
ENST00000436153 0.930815575056669 0.678996908224168 -0.0304337499608612 ENSG00000117682 DHDDS
ENST00000529688 0.866068605227179 0.490381593750735 -0.0506303145467021 ENSG00000117682 DHDDS
ENST00000530781 0.945602058517121 0.730817889236561 0.0311771095204662 ENSG00000117682 DHDDS
ENST00000531955 0.987477634345456 0.925796951536236 0.00795843344890071 ENSG00000117682 DHDDS
ENST00000525410 0.897016562146156 0.565929498142366 -0.0460816930200649 ENSG00000117682 DHDDS
ENST00000430232 0.742139933425312 0.267640408871338 -0.0807858529713235 ENSG00000117682 DHDDS
ENST00000431933 0.719744562428864 0.240909892652056 -0.0798629773514887 ENSG00000117682 DHDDS
ENST00000416052 0.352480827067389 0.0337129789253449 -0.192095031040889 ENSG00000117682 DHDDS
ENST00000423060 0.978952171333319 0.874245153695955 -0.0283807518495392 ENSG00000225891 RP3-476K8.3
ENST00000468388 0.974709765873928 0.850257109388161 -0.0121386629103149 ENSG00000198830 HMGN2
ENST00000479815 0.986152755785901 0.917733987913905 -0.00677387176561586 ENSG00000198830 HMGN2
ENST00000460563 0.982379139690689 0.893818945480898 0.00847377463160593 ENSG00000198830 HMGN2
ENST00000464888 0.97235562152614 0.840361584351984 -0.0127955876620109 ENSG00000198830 HMGN2
ENST00000463817 0.982184784410004 0.892347612348714 0.00848056797632224 ENSG00000198830 HMGN2
ENST00000467700 0.981602154197776 0.889308287377825 0.00862074179138266 ENSG00000198830 HMGN2
ENST00000361427 0.964674702156291 0.806665787068687 0.0152404522056572 ENSG00000198830 HMGN2
ENST00000466194 0.99211224499697 0.95511911276964 0.00377533139802088 ENSG00000198830 HMGN2
ENST00000493418 0.99988494680484 0.999464883366175 4.66701040504318e-05 ENSG00000198830 HMGN2
ENST00000525525 0.910508226575102 0.609513085687525 0.0733616628790393 ENSG00000117676 RPS6KA1
ENST00000526040 0.886280769169526 0.536834240143852 0.0757477178983007 ENSG00000117676 RPS6KA1
ENST00000374168 0.823063205115889 0.395358925321376 0.0761130383018063 ENSG00000117676 RPS6KA1
ENST00000524436 0.849603074828202 0.449447808236856 0.0999985084290327 ENSG00000117676 RPS6KA1
ENST00000374166 0.823063205115889 0.395358925321376 0.0761130383018063 ENSG00000117676 RPS6KA1
ENST00000526792 0.786699290738675 0.331600409168059 0.0874417400677781 ENSG00000117676 RPS6KA1
ENST00000529454 0.858722553698987 0.470784058425985 0.0891289008576843 ENSG00000117676 RPS6KA1
ENST00000374162 0.786186479654553 0.330794405341815 0.0874752606083582 ENSG00000117676 RPS6KA1
ENST00000530003 0.788727562323014 0.334973533571446 0.0922706289408228 ENSG00000117676 RPS6KA1
ENST00000366866 0.719744562428864 0.240978739045784 0.163838212231441 ENSG00000117676 RPS6KA1
ENST00000531113 0.690567775558913 0.21127280518172 0.128893447411953 ENSG00000117676 RPS6KA1
ENST00000374163 0.820914887033487 0.391445320683835 0.0825570489115918 ENSG00000117676 RPS6KA1
ENST00000530607 0.792192917900752 0.340902450811435 0.155737085040561 ENSG00000117676 RPS6KA1
ENST00000531382 0.827412748184162 0.40276519808944 0.0832082950694796 ENSG00000117676 RPS6KA1
ENST00000525582 0.986121643401383 0.917509508937065 0.0191164702796684 ENSG00000117676 RPS6KA1
ENST00000527264 0.959457410368477 0.786581044777058 0.0379379619071885 ENSG00000117676 RPS6KA1
ENST00000474934 0.964714828444177 0.806740377972056 0.0417880776597658 ENSG00000117676 RPS6KA1
ENST00000488985 0.889465625055757 0.546558289189672 -0.112376206941642 ENSG00000117676 RPS6KA1
ENST00000403732 0.559726354375532 0.10751245543645 0.206610847844551 ENSG00000117676 RPS6KA1
ENST00000530305 0.826463225335725 0.400866242099965 0.145048325073289 ENSG00000117676 RPS6KA1
ENST00000438977 0.96750067909162 0.820826387755085 -0.0345383796718501 ENSG00000117676 RPS6KA1
ENST00000324856 0.4390203312309 0.056372734955388 -0.105744719447786 ENSG00000117713 ARID1A
ENST00000457599 0.365607747065956 0.0365578596713039 -0.119215979828213 ENSG00000117713 ARID1A
ENST00000524572 0.593477749193741 0.128232628324137 -0.215529303325019 ENSG00000117713 ARID1A
ENST00000374152 0.566973142304118 0.111546673220276 -0.0974141729214424 ENSG00000117713 ARID1A
ENST00000430291 0.924633994110172 0.655969472105361 0.0509907135121516 ENSG00000117713 ARID1A
ENST00000430799 0.975166093308088 0.852071018578505 -0.0152969541881379 ENSG00000117713 ARID1A
ENST00000466382 0.994930646420458 0.970440660062122 0.00312139866967714 ENSG00000117713 ARID1A
ENST00000540690 0.99211224499697 0.954033878613362 0.00484194364286935 ENSG00000117713 ARID1A
ENST00000532781 0.940057717024883 0.707177688898585 0.0319733526800419 ENSG00000117713 ARID1A
ENST00000430292 0.820914887033487 0.391440623007783 0.102087883482109 ENSG00000060642 PIGV
ENST00000472757 0.864046563213145 0.484987850641679 0.0680193632743087 ENSG00000060642 PIGV
ENST00000078527 0.872128325001215 0.504252920358073 0.0638576942996019 ENSG00000060642 PIGV
ENST00000431541 0.853236832737206 0.457460086646136 0.0873843545918075 ENSG00000060642 PIGV
ENST00000449950 0.890524288089383 0.548918606299588 0.058534442073125 ENSG00000060642 PIGV
ENST00000374145 0.873857425682777 0.507475094251292 0.0649147330469247 ENSG00000060642 PIGV
ENST00000455364 0.729433721757345 0.253209752066268 0.142499476095103 ENSG00000060642 PIGV
ENST00000374142 0.989293220406459 0.937335409961957 0.00624332327900221 ENSG00000204160 ZDHHC18
ENST00000374141 0.976246819938929 0.8580460619258 0.0203895912044286 ENSG00000204160 ZDHHC18
ENST00000534643 0.990442763423279 0.94411018264091 -0.00878838914497419 ENSG00000204160 ZDHHC18
ENST00000488397 0.867291367318299 0.492869753141125 0.0601426785096465 ENSG00000204160 ZDHHC18
ENST00000478902 0.846742708588332 0.443125874687515 0.126967512899416 ENSG00000204160 ZDHHC18
ENST00000374135 0.946277764589011 0.733907107323143 -0.024604631890546 ENSG00000142751 GPN2
ENST00000448791 0.906972820673174 0.59747532489055 -0.0617858869471891 ENSG00000226698 RP1-50O24.6
ENST00000374133 0.791994632517692 0.340687799668173 -0.0981292801631681 ENSG00000142751 GPN2
ENST00000477418 0.782192666039681 0.324539008199416 -0.100681614894912 ENSG00000142751 GPN2
ENST00000431781 0.648392118446902 0.172788492038259 0.166906741900155 ENSG00000142751 GPN2
ENST00000461282 0.949454670009969 0.745226506430248 0.0567035170434441 ENSG00000142751 GPN2
ENST00000445019 0.606648728285114 0.137650987818591 0.193838164980086 ENSG00000198746 GPATCH3
ENST00000361720 0.250189000715591 0.0167657915456266 0.221713849976235 ENSG00000198746 GPATCH3
ENST00000450844 0.718131721287016 0.23868079111673 0.177543845861782 ENSG00000198746 GPATCH3
ENST00000435827 0.49643921635586 0.0767381720684227 -0.0941686940300101 ENSG00000090273 NUDC
ENST00000321265 0.511965691305244 0.0829421091423031 -0.0875780900737578 ENSG00000090273 NUDC
ENST00000452707 0.541076099955782 0.0962424514100149 -0.0932482711958514 ENSG00000090273 NUDC
ENST00000484772 0.905809439322917 0.592937415926285 -0.0412940114340714 ENSG00000090273 NUDC
ENST00000522111 0.0315442247963323 0.000717793767790796 0.374773476220686 ENSG00000253368 TRNP1
ENST00000531285 0.00366020744161878 4.48216332928154e-05 0.489005919016819 ENSG00000253368 TRNP1
ENST00000289166 0.560618489127129 0.108081614164227 0.326459510111301 ENSG00000158246 FAM46B
ENST00000374089 0.81367099126761 0.378583257776597 0.0864762685576253 ENSG00000090020 SLC9A1
ENST00000263980 0.928700331555711 0.671389457091291 -0.0333315522745075 ENSG00000090020 SLC9A1
ENST00000490329 0.76478191283521 0.296806414507664 0.153228485144898 ENSG00000090020 SLC9A1
ENST00000545949 0.856091381703451 0.463111681848105 -0.0642878453059562 ENSG00000090020 SLC9A1
ENST00000447808 0.81337023182834 0.377971549401174 0.113726325148091 ENSG00000090020 SLC9A1
ENST00000374086 0.819618013418383 0.388720813124693 -0.0852553591278887 ENSG00000090020 SLC9A1
ENST00000374084 0.51696333342283 0.0852723373902868 -0.173016742885483 ENSG00000090020 SLC9A1
ENST00000449818 0.730367276638394 0.254293172345638 0.224064219362565 ENSG00000225159 NPM1P39
ENST00000319394 0.897385822354342 0.566683789312436 0.0321625604797758 ENSG00000142784 WDTC1
ENST00000361771 0.893452556507271 0.556333628358904 0.0328962918050431 ENSG00000142784 WDTC1
ENST00000447062 0.751962617655676 0.279760240469007 0.0690555352152251 ENSG00000142784 WDTC1
ENST00000491239 0.866084012723966 0.490427065097596 0.0474316470783234 ENSG00000142784 WDTC1
ENST00000472249 0.996171318533703 0.979270075851261 0.00246271401136983 ENSG00000142784 WDTC1
ENST00000374076 0.738066479800329 0.263614290585412 -0.0810834392225572 ENSG00000186501 TMEM222
ENST00000464720 0.738066479800329 0.263614290585412 -0.0810834392225572 ENSG00000186501 TMEM222
ENST00000608611 0.738066479800329 0.263614290585412 -0.0810834392225572 ENSG00000186501 TMEM222
ENST00000466759 0.936022363510015 0.695149262935013 -0.0403437616871879 ENSG00000186501 TMEM222
ENST00000486082 0.858285737453639 0.469350625116237 -0.0572665339543612 ENSG00000186501 TMEM222
ENST00000464813 0.928324222970451 0.670042113757695 -0.0400460631556918 ENSG00000186501 TMEM222
ENST00000478104 0.818694680530519 0.387048898181867 -0.0647435350193295 ENSG00000186501 TMEM222
ENST00000498220 0.897985721219803 0.568425647509329 -0.0480057168776674 ENSG00000186501 TMEM222
ENST00000471456 0.705680638210239 0.225821325885616 -0.116221549951211 ENSG00000186501 TMEM222
ENST00000470223 0.745728388509367 0.27257118633379 -0.109673725301167 ENSG00000186501 TMEM222
ENST00000318074 0.995818831602313 0.97690826426703 -0.00587716415573717 ENSG00000142765 SYTL1
ENST00000483926 0.995818831602313 0.97690826426703 -0.00587716415573717 ENSG00000142765 SYTL1
ENST00000543823 0.998290435593161 0.99020995018889 -0.00249939538944607 ENSG00000142765 SYTL1
ENST00000490170 0.934226359906725 0.688820463394424 0.0818556196414628 ENSG00000142765 SYTL1
ENST00000486046 0.512010968714538 0.083051390029552 0.263672913425188 ENSG00000142733 MAP3K6
ENST00000472410 0.0859626791739302 0.0029696791870035 0.235354336247315 ENSG00000142733 MAP3K6
ENST00000374040 0.0927491330608777 0.00336159885786731 0.209716634945547 ENSG00000142733 MAP3K6
ENST00000493901 0.0928819433466899 0.00336938069398082 0.209718924363043 ENSG00000142733 MAP3K6
ENST00000470890 0.232610081709273 0.0145894427439555 0.299711704498383 ENSG00000142733 MAP3K6
ENST00000357582 0.0847661251588214 0.00290476596858458 0.213189284767486 ENSG00000142733 MAP3K6
ENST00000476509 0.492268177052969 0.0749374748672099 0.238826710887992 ENSG00000142733 MAP3K6
ENST00000495230 0.870369055771384 0.50048935475084 0.113642067289896 ENSG00000142733 MAP3K6
ENST00000374024 0.995643851368022 0.975634850130903 0.00464272644061962 ENSG00000181773 GPR3
ENST00000430629 0.607459881848066 0.138453436345195 0.0571074721562766 ENSG00000158195 WASF2
ENST00000536657 0.898131488867072 0.56861744106193 0.0280767052048801 ENSG00000158195 WASF2
ENST00000492975 0.647466038368021 0.171972159638757 -0.277811737378066 ENSG00000241169 RP4-752I6.1
ENST00000247087 0.736637112660419 0.261407244443749 0.0840565288828387 ENSG00000126705 AHDC1
ENST00000374011 0.726378812016058 0.248829736486592 0.0869997455269635 ENSG00000126705 AHDC1
ENST00000487743 0.616548575646931 0.145680971227953 -0.293076477007713 ENSG00000126705 AHDC1
ENST00000490295 0.973918823446352 0.846904616708591 0.0194908694873148 ENSG00000126705 AHDC1
ENST00000480033 0.926941162608704 0.663584113257378 0.0409739379978184 ENSG00000126705 AHDC1
ENST00000361157 0.668940243525161 0.190199686290752 -0.257004419263939 ENSG00000126709 IFI6
ENST00000339145 0.669430079477351 0.190952118861079 -0.256598142112113 ENSG00000126709 IFI6
ENST00000362020 0.669077397226231 0.190660495841452 -0.256737711265578 ENSG00000126709 IFI6
ENST00000373954 0.991528463080627 0.950007247549877 0.00612100456438091 ENSG00000009780 FAM76A
ENST00000419687 0.862205511654102 0.480465441763018 -0.0710559589959994 ENSG00000009780 FAM76A
ENST00000373949 0.841383213704963 0.432286408033928 -0.0767169494602998 ENSG00000009780 FAM76A
ENST00000530324 0.942091196487044 0.715579456898549 -0.0394972478024321 ENSG00000009780 FAM76A
ENST00000234549 0.952364281186995 0.754212680318743 -0.0334589958773578 ENSG00000009780 FAM76A
ENST00000010299 0.948152785454351 0.74037243397134 -0.0353913713878792 ENSG00000009780 FAM76A
ENST00000446647 0.967139390705852 0.818654684602514 -0.0292352216391842 ENSG00000009780 FAM76A
ENST00000373943 0.600915686287493 0.133184802337374 0.0943881020729257 ENSG00000117758 STX12
ENST00000440806 0.617349532282553 0.14639801174348 0.116189494641988 ENSG00000117758 STX12
ENST00000468761 0.842950003909538 0.435625312019857 0.0802939223782555 ENSG00000117758 STX12
ENST00000481874 0.501283317968621 0.0786163500764046 0.247960439339819 ENSG00000117758 STX12
ENST00000472285 0.76375493164574 0.295203422908536 0.132593721729696 ENSG00000117758 STX12
ENST00000311772 0.473121993518676 0.0676291567012199 0.121673085622097 ENSG00000117751 PPP1R8
ENST00000236412 0.482650766397387 0.0711251783585143 0.11973806744364 ENSG00000117751 PPP1R8
ENST00000373931 0.472869598614719 0.0675496722852713 0.121668542512829 ENSG00000117751 PPP1R8
ENST00000431586 0.559711803724852 0.107479246799669 0.118708997634989 ENSG00000117751 PPP1R8
ENST00000486634 0.642616421549787 0.167943169430969 0.114625847165959 ENSG00000117751 PPP1R8
ENST00000601459 0.739085767639007 0.264491614246949 0.140332916622338 ENSG00000268552 AL109927.1
ENST00000328928 0.011619766246359 0.000192092501194306 0.418666343203531 ENSG00000130775 THEMIS2
ENST00000373925 0.011619766246359 0.000192092501194306 0.418666343203531 ENSG00000130775 THEMIS2
ENST00000373927 0.0116990683088437 0.000193995985985054 0.418594916481262 ENSG00000130775 THEMIS2
ENST00000427466 0.307187355201133 0.0251871018338946 0.292014364504081 ENSG00000130775 THEMIS2
ENST00000442118 0.134159487083684 0.00585719096830546 0.326597176449928 ENSG00000130775 THEMIS2
ENST00000467258 0.0138731041033253 0.000240751029177979 0.406468493599139 ENSG00000130775 THEMIS2
ENST00000373921 0.011619766246359 0.000192207493816944 0.418662951319398 ENSG00000130775 THEMIS2
ENST00000466068 0.153387643470174 0.00726616281522781 0.324580721128069 ENSG00000130775 THEMIS2
ENST00000482828 0.179449347407228 0.00940746210394307 0.316575901730058 ENSG00000130775 THEMIS2
ENST00000456990 0.00723948042366881 0.000104349247524351 0.473964578149894 ENSG00000130775 THEMIS2
ENST00000492877 0.0216655740436256 0.000434378866062119 0.546278364517424 ENSG00000130775 THEMIS2
ENST00000373912 0.817820215556325 0.38564361638451 -0.0721389859176968 ENSG00000117748 RPA2
ENST00000419958 0.890773064967661 0.549440866293789 0.0589924458121766 ENSG00000117748 RPA2
ENST00000373909 0.813603530254978 0.378485070117457 -0.0723849971602676 ENSG00000117748 RPA2
ENST00000313433 0.774689206354934 0.312093418738965 -0.0808463253149056 ENSG00000117748 RPA2
ENST00000444045 0.397547637146681 0.0443907795485205 -0.190016859578031 ENSG00000117748 RPA2
ENST00000448015 0.467710419164574 0.0657638584583067 0.375565325870699 ENSG00000227050 RP11-460I13.2
ENST00000373884 0.233113720277637 0.0146616814739772 0.263398838208054 ENSG00000158156 XKR8
ENST00000481387 0.957862449864907 0.779087696676283 0.0469330703261574 ENSG00000158156 XKR8
ENST00000373871 0.750329009692865 0.277729008796599 0.0746380060275547 ENSG00000158161 EYA3
ENST00000436342 0.750329009692865 0.277729008796599 0.0746380060275547 ENSG00000158161 EYA3
ENST00000373864 0.911270312440242 0.61278028482171 0.041324423366181 ENSG00000158161 EYA3
ENST00000540618 0.893452556507271 0.556031256662276 0.0504568385537675 ENSG00000158161 EYA3
ENST00000545175 0.909735087096475 0.606513635546994 0.0440354485070222 ENSG00000158161 EYA3
ENST00000373863 0.915952340971499 0.626485177562478 0.0425613644381849 ENSG00000158161 EYA3
ENST00000495923 0.94871854297406 0.742426594635772 0.0406349717875087 ENSG00000158161 EYA3
ENST00000471498 0.903555517797579 0.584825701200999 0.0499389744577657 ENSG00000158161 EYA3
ENST00000468665 0.959128191860787 0.784556977152178 -0.0318493860495389 ENSG00000158161 EYA3
ENST00000543748 0.952871903046816 0.757087590339462 0.0430651679765554 ENSG00000228589 SPCS2P4
ENST00000436160 0.931407387599218 0.680782750696868 0.0555203963254887 ENSG00000228589 SPCS2P4
ENST00000539896 0.967535262030044 0.821063297514172 0.045024224487208 ENSG00000169403 PTAFR
ENST00000305392 0.9924560233853 0.958300361553032 -0.0103139389898731 ENSG00000169403 PTAFR
ENST00000603289 0.635957571224767 0.162315243280335 0.0813943244698856 ENSG00000126698 DNAJC8
ENST00000321830 0.954784396953746 0.76522586400606 0.0580210890674751 ENSG00000215902 AL353354.1
ENST00000263697 0.612329841821882 0.142327459935034 0.0718400829697143 ENSG00000126698 DNAJC8
ENST00000596102 0.558641460118504 0.106787311266702 0.147353251877507 ENSG00000269804 AL353354.2
ENST00000489277 0.612329841821882 0.142327459935034 0.0718400829697143 ENSG00000126698 DNAJC8
ENST00000470967 0.661737413458007 0.183893101568346 0.119656001949652 ENSG00000126698 DNAJC8
ENST00000482674 0.996062801098453 0.978047965617426 -0.0018899775884561 ENSG00000126698 DNAJC8
ENST00000488868 0.98948804947362 0.938184902749887 -0.00532429394192022 ENSG00000126698 DNAJC8
ENST00000497986 0.879111281984649 0.519938203875194 -0.0553652671637348 ENSG00000130770 ATPIF1
ENST00000335514 0.879111281984649 0.519938203875194 -0.0553652671637348 ENSG00000130770 ATPIF1
ENST00000468425 0.906144403840959 0.59403475702311 -0.0437206422384 ENSG00000130770 ATPIF1
ENST00000465645 0.879111281984649 0.519938203875194 -0.0553652671637348 ENSG00000130770 ATPIF1
ENST00000253063 0.91372337371689 0.620238851985993 -0.052121655642804 ENSG00000130766 SESN2
ENST00000479574 0.850211385639077 0.450507784169493 0.0737111308334274 ENSG00000130772 MED18
ENST00000373842 0.634877199489892 0.16154709348889 0.122927326250706 ENSG00000130772 MED18
ENST00000398997 0.634877199489892 0.16154709348889 0.122927326250706 ENSG00000130772 MED18
ENST00000475655 0.83118249252626 0.410819684712165 0.1043636067368 ENSG00000130772 MED18
ENST00000474683 0.900552658980859 0.575338610870462 0.067021104773913 ENSG00000130772 MED18
ENST00000373839 0.715316160759431 0.236009811688261 -0.0694273167095986 ENSG00000204138 PHACTR4
ENST00000463428 0.653985635162414 0.1773775247572 -0.12648677992874 ENSG00000204138 PHACTR4
ENST00000493669 0.73593814186694 0.260647733159024 -0.0811256086412817 ENSG00000204138 PHACTR4
ENST00000373836 0.989769545113547 0.940237787760641 0.00384697137783137 ENSG00000204138 PHACTR4
ENST00000398958 0.485498599755151 0.0722607968600902 -0.102519612588081 ENSG00000180198 RCC1
ENST00000413987 0.663978332239913 0.18587914655001 -0.0954141498080338 ENSG00000242125 SNHG3
ENST00000427469 0.432147280692035 0.0539696423374043 -0.11742009502382 ENSG00000180198 RCC1
ENST00000447507 0.856578002335396 0.46467914353633 -0.0700837131587356 ENSG00000242125 SNHG3
ENST00000434290 0.460128602211579 0.063367581469267 -0.112260222093994 ENSG00000180198 RCC1
ENST00000373833 0.491463303612302 0.0746654666732617 -0.101782504376656 ENSG00000180198 RCC1
ENST00000437681 0.867470375438019 0.493106408707121 -0.0509656693411224 ENSG00000242125 SNHG3
ENST00000364938 0.983786261239469 0.90462965654307 -0.0218626804096289 ENSG00000242125 SNHG3
ENST00000363217 0.956773598520228 0.775818242260202 -0.0573411180793256 ENSG00000200087 SNORA73B
ENST00000419074 0.575838366658597 0.116849906760093 -0.108185568075638 ENSG00000180198 RCC1
ENST00000373832 0.586977767880122 0.123802636690936 -0.102474155548994 ENSG00000180198 RCC1
ENST00000373831 0.643230752873048 0.168426622285335 -0.0982483622079796 ENSG00000180198 RCC1
ENST00000411533 0.726440522707063 0.248880066888838 -0.0880163951503783 ENSG00000180198 RCC1
ENST00000486790 0.726900763895171 0.249417573172204 -0.124738956118177 ENSG00000180198 RCC1
ENST00000430407 0.806521046085745 0.36591636720533 -0.0718832806181998 ENSG00000180198 RCC1
ENST00000447051 0.679990964462446 0.201270083616369 -0.258191125474843 ENSG00000231468 PRDX3P2
ENST00000429051 0.713042631604646 0.233033045677226 -0.115310606941169 ENSG00000180198 RCC1
ENST00000478232 0.886631455682638 0.538786691184006 0.0753061422040429 ENSG00000180198 RCC1
ENST00000373830 0.578695783901159 0.118460027779381 0.118961897752665 ENSG00000180098 TRNAU1AP
ENST00000495995 0.96295262847967 0.800317796848634 0.0252247436083541 ENSG00000180098 TRNAU1AP
ENST00000411406 0.803797374938067 0.361925060762428 0.132468580876952 ENSG00000180098 TRNAU1AP
ENST00000480930 0.624981384292814 0.153427801116352 0.110204683169296 ENSG00000180098 TRNAU1AP
ENST00000491577 0.637934848272297 0.16395830250348 0.107665157140472 ENSG00000180098 TRNAU1AP
ENST00000464880 0.785376147249319 0.3293834069139 0.118633735446373 ENSG00000180098 TRNAU1AP
ENST00000497790 0.835363536017427 0.420212662527969 0.10029440150336 ENSG00000180098 TRNAU1AP
ENST00000495215 0.762808649478956 0.29421786887702 0.0976536546549699 ENSG00000180098 TRNAU1AP
ENST00000464093 0.96598067176349 0.814163100154584 0.0244472848952268 ENSG00000180098 TRNAU1AP
ENST00000484775 0.632510642201959 0.159578433385859 0.110533846706276 ENSG00000180098 TRNAU1AP
ENST00000464612 0.962709593860977 0.79929809552218 0.0262929469658687 ENSG00000197989 SNHG12
ENST00000475441 0.965722353658919 0.809473438356286 0.0247073914681275 ENSG00000197989 SNHG12
ENST00000531126 0.988562889097124 0.934024241681096 0.00841051070691505 ENSG00000197989 SNHG12
ENST00000461448 0.988562889097124 0.934024241681096 0.00841051070691505 ENSG00000197989 SNHG12
ENST00000470977 0.988562889097124 0.933793144453172 0.00844482170366891 ENSG00000197989 SNHG12
ENST00000474814 0.988562889097124 0.933793144453172 0.00844482170366891 ENSG00000197989 SNHG12
ENST00000481368 0.94620588280415 0.733615407446464 0.0351000840992079 ENSG00000197989 SNHG12
ENST00000481220 0.988562889097124 0.934141677754536 0.00838706356494351 ENSG00000197989 SNHG12
ENST00000488745 0.987749638587281 0.927923245539254 0.00914142588007221 ENSG00000197989 SNHG12
ENST00000483436 0.988562889097124 0.934058503438593 0.00840471311058644 ENSG00000197989 SNHG12
ENST00000408612 0.965755487578555 0.811657864862231 -0.0472510291289866 ENSG00000221539 SNORD99
ENST00000384581 0.925727404409378 0.65982247763317 -0.0607669215601912 ENSG00000197989 SNHG12
ENST00000464115 0.821934219504193 0.393489720415352 -0.0994543398198194 ENSG00000197989 SNHG12
ENST00000461832 0.822469497881918 0.394337238061726 -0.0993578030740328 ENSG00000197989 SNHG12
ENST00000384584 0.946619880563916 0.735247039342602 0.0688126911847115 ENSG00000197989 SNHG12
ENST00000384342 0.484644789657533 0.0719728416754491 -0.347652545686216 ENSG00000197989 SNHG12
ENST00000471683 0.802172996624412 0.359302592714753 -0.107431593354897 ENSG00000120656 TAF12
ENST00000373826 0.561649054648838 0.108660900990383 -0.326061640754719 ENSG00000188060 RAB42
ENST00000465518 0.292608626454257 0.0227852387038037 -0.448585935639403 ENSG00000188060 RAB42
ENST00000373824 0.49033689266282 0.0741759538911593 -0.151175388693016 ENSG00000120656 TAF12
ENST00000263974 0.48311518326991 0.0712611390957167 -0.152630503944287 ENSG00000120656 TAF12
ENST00000495422 0.404467975663116 0.0463121964015963 -0.175990139636417 ENSG00000120656 TAF12
ENST00000373816 0.926148503340632 0.661318212232064 -0.0311046700098686 ENSG00000162419 GMEB1
ENST00000361872 0.886631455682638 0.538876660013294 -0.0498443385140467 ENSG00000162419 GMEB1
ENST00000294409 0.890116995586836 0.54802089055655 -0.048747308826126 ENSG00000162419 GMEB1
ENST00000480454 0.956697891686851 0.775358097564779 -0.0247975052735406 ENSG00000162419 GMEB1
ENST00000474884 0.798103741872145 0.351684918532779 -0.070470835596366 ENSG00000198492 YTHDF2
ENST00000542507 0.973998961447427 0.847386135010182 0.00829960398963964 ENSG00000198492 YTHDF2
ENST00000373812 0.973998961447427 0.847398712170192 0.00830178379401619 ENSG00000198492 YTHDF2
ENST00000541996 0.973998961447427 0.847229496488202 0.00831721337221417 ENSG00000198492 YTHDF2
ENST00000478283 0.977749253458136 0.867802727916299 -0.00807835142723189 ENSG00000198492 YTHDF2
ENST00000496288 0.864393123966115 0.486219210350209 -0.0505631314222612 ENSG00000198492 YTHDF2
ENST00000475796 0.746251103680602 0.273188353989049 -0.102096031291849 ENSG00000198492 YTHDF2
ENST00000476976 0.893452556507271 0.555524608890456 -0.0453930205485667 ENSG00000198492 YTHDF2
ENST00000468863 0.933341096826988 0.686036697558325 -0.0326911815072266 ENSG00000198492 YTHDF2
ENST00000234961 0.809458099624074 0.370907109880466 -0.113412290171941 ENSG00000116329 OPRD1
ENST00000443593 0.965908896202441 0.813327533030019 -0.0399804326438535 ENSG00000226852 RP1-212P9.2
ENST00000418471 0.947262075509831 0.737299631703222 -0.0683537519595907 ENSG00000233427 RP1-212P9.3
ENST00000343067 0.745664505977331 0.272292995013983 -0.0782281427751867 ENSG00000159023 EPB41
ENST00000356093 0.745664505977331 0.272292995013983 -0.0782281427751867 ENSG00000159023 EPB41
ENST00000398863 0.745664505977331 0.272292995013983 -0.0782281427751867 ENSG00000159023 EPB41
ENST00000482464 0.603697059164449 0.135671943395021 -0.163300567770344 ENSG00000159023 EPB41
ENST00000373800 0.758024296826522 0.287985711695106 -0.0986484004241572 ENSG00000159023 EPB41
ENST00000349460 0.758024296826522 0.287985711695106 -0.0986484004241572 ENSG00000159023 EPB41
ENST00000347529 0.758024296826522 0.287985711695106 -0.0986484004241572 ENSG00000159023 EPB41
ENST00000373798 0.778113673621062 0.317754078044774 -0.0714235885001107 ENSG00000159023 EPB41
ENST00000373797 0.845208063829528 0.440835774489326 -0.0794529011622875 ENSG00000159023 EPB41
ENST00000488277 0.962942347073623 0.800261084377058 -0.0293967544233175 ENSG00000159023 EPB41
ENST00000490308 0.909279100813679 0.605457992218349 -0.0617568645890735 ENSG00000159023 EPB41
ENST00000460378 0.991861153787589 0.951880740930189 0.00455098960783821 ENSG00000159023 EPB41
ENST00000462032 0.914338370531159 0.621607417016061 -0.0804751992016194 ENSG00000159023 EPB41
ENST00000521452 0.728651136757321 0.252025796933161 0.124838607806692 ENSG00000253304 TMEM200B
ENST00000420504 0.796302943578922 0.348729354590689 0.110448563349947 ENSG00000253304 TMEM200B
ENST00000413004 0.980785881891066 0.88364448243226 -0.0299346938957512 ENSG00000225750 RP11-242O24.3
ENST00000373795 0.89817902951458 0.568863711590007 0.0244334670947769 ENSG00000116350 SRSF4
ENST00000546138 0.91991806105094 0.639549176304489 0.0200735250948183 ENSG00000116350 SRSF4
ENST00000466448 0.957104563117344 0.776779064915996 0.0123596678610612 ENSG00000116350 SRSF4
ENST00000497015 0.790131941072346 0.337501469568204 0.0654923568678521 ENSG00000116350 SRSF4
ENST00000605204 0.889345759670661 0.5461837108289 0.0303817779236626 ENSG00000116350 SRSF4
ENST00000477193 0.454326928936178 0.0616791128475437 0.176743173399616 ENSG00000116350 SRSF4
ENST00000489898 0.800601957454669 0.356369721713396 0.0903547772690194 ENSG00000116350 SRSF4
ENST00000472353 0.682301473432895 0.20364576398801 0.100895861788151 ENSG00000116350 SRSF4
ENST00000373791 0.509676922464576 0.0821315272171959 -0.143657147494332 ENSG00000116353 MECR
ENST00000475773 0.865969479773765 0.489410009613078 -0.0809272857341848 ENSG00000116353 MECR
ENST00000483435 0.786967644009477 0.332545284761418 -0.121806205971825 ENSG00000116353 MECR
ENST00000263702 0.639149845195864 0.165212692917586 -0.116936649134742 ENSG00000116353 MECR
ENST00000473030 0.567782089672879 0.111996616490988 -0.148837589448944 ENSG00000116353 MECR
ENST00000463412 0.572359295659492 0.11463943005544 -0.151407011992714 ENSG00000116353 MECR
ENST00000453185 0.386389207883985 0.0415169311001372 -0.231665743098152 ENSG00000116353 MECR
ENST00000478505 0.702072088851896 0.221878334707648 -0.114882044384001 ENSG00000116353 MECR
ENST00000490529 0.554916883894646 0.104751550171675 -0.142127993738964 ENSG00000116353 MECR
ENST00000464511 0.930731056219085 0.678458319876363 0.0710112467590913 ENSG00000116353 MECR
ENST00000463052 0.770933955584181 0.306140289826048 -0.107320152957537 ENSG00000116353 MECR
ENST00000489248 0.773137965051351 0.309207879509624 -0.106047507900465 ENSG00000116353 MECR
ENST00000475861 0.793261675186 0.342304239570664 -0.100700914258789 ENSG00000116353 MECR
ENST00000474946 0.86710052910965 0.492305667548848 -0.074048924826442 ENSG00000116353 MECR
ENST00000464915 0.943893653978674 0.723916185124319 0.0501002548240494 ENSG00000116353 MECR
ENST00000482610 0.965755487578555 0.810663710840952 -0.0310808836112398 ENSG00000116353 MECR
ENST00000484012 0.957429315069458 0.77752439647538 -0.0382925177931151 ENSG00000116353 MECR
ENST00000493928 0.889004712367313 0.545042842229873 -0.0905718800478676 ENSG00000116353 MECR
ENST00000345512 0.655208285931514 0.178330745729683 -0.150339718028462 ENSG00000060656 PTPRU
ENST00000373779 0.62138862633839 0.15033949029032 -0.156333993099751 ENSG00000060656 PTPRU
ENST00000323874 0.62138862633839 0.15033949029032 -0.156333993099751 ENSG00000060656 PTPRU
ENST00000356870 0.62138862633839 0.15033949029032 -0.156333993099751 ENSG00000060656 PTPRU
ENST00000428026 0.62138862633839 0.15033949029032 -0.156333993099751 ENSG00000060656 PTPRU
ENST00000460170 0.62100075786575 0.149675596745583 -0.156467081970669 ENSG00000060656 PTPRU
ENST00000527027 0.789735025549035 0.336894379402906 -0.173362122317357 ENSG00000060656 PTPRU
ENST00000415600 0.643279633578287 0.168532972075501 -0.187153720668841 ENSG00000060656 PTPRU
ENST00000531385 0.779330914813978 0.319167222684899 -0.160137961287235 ENSG00000060656 PTPRU
ENST00000526080 0.911068732464814 0.611342263408358 -0.0917542154489246 ENSG00000060656 PTPRU
ENST00000493601 0.802531347377073 0.359851137813722 -0.124740530701315 ENSG00000060656 PTPRU
ENST00000465525 0.733836852328069 0.257829828163233 -0.149789280639818 ENSG00000060656 PTPRU
ENST00000492954 0.906089475385246 0.593781920791505 -0.0745245502237663 ENSG00000060656 PTPRU
ENST00000373765 0.997865715916806 0.98838731212433 0.00296354384139652 ENSG00000162510 MATN1
ENST00000414532 0.899170255827034 0.572012236531527 -0.115547985133567 ENSG00000186056 MATN1-AS1
ENST00000454613 0.899170255827034 0.572346217456297 -0.115446212366672 ENSG00000186056 MATN1-AS1
ENST00000336798 0.0698668378249047 0.00216236399388638 0.212081118687763 ENSG00000162512 SDC3
ENST00000339394 0.441871247561336 0.057478687711822 0.175069796141464 ENSG00000162512 SDC3
ENST00000471567 0.634877199489892 0.161530268954703 0.160478622285597 ENSG00000162512 SDC3
ENST00000487984 0.764005864596364 0.295487287137538 0.152599941741955 ENSG00000162512 SDC3
ENST00000424085 0.306334587179444 0.0250102177089768 -0.0944558111966478 ENSG00000134644 PUM1
ENST00000257075 0.306402029590261 0.0250383461798974 -0.0944562776385537 ENSG00000134644 PUM1
ENST00000373747 0.306429062864313 0.0250468997192965 -0.0944562038018326 ENSG00000134644 PUM1
ENST00000525843 0.297553250384509 0.0234866158017537 -0.0980382212055065 ENSG00000134644 PUM1
ENST00000426105 0.160906571897617 0.00785368447068205 -0.120660607716277 ENSG00000134644 PUM1
ENST00000440538 0.159746353506195 0.00776932541763735 -0.12130582725813 ENSG00000134644 PUM1
ENST00000498419 0.59079792777408 0.126058043772687 -0.0757603672977164 ENSG00000134644 PUM1
ENST00000373741 0.158752328874908 0.00767565678781278 -0.121479590406096 ENSG00000134644 PUM1
ENST00000423018 0.159903316873035 0.00778066094277923 -0.121307955213302 ENSG00000134644 PUM1
ENST00000373742 0.155751895166745 0.00746067084373498 -0.121538486542658 ENSG00000134644 PUM1
ENST00000530669 0.352321315430612 0.0336697045695791 -0.178549574549012 ENSG00000134644 PUM1
ENST00000529846 0.832858508578444 0.41455139751758 -0.0648166466941134 ENSG00000134644 PUM1
ENST00000525997 0.841546949024941 0.432958655109593 -0.0618911180490271 ENSG00000134644 PUM1
ENST00000527498 0.832776071024529 0.414174962776316 -0.0653265600779678 ENSG00000134644 PUM1
ENST00000498627 0.88906109948545 0.545199758572868 0.0934065176132083 ENSG00000134644 PUM1
ENST00000471894 0.460688832257152 0.0636842059736299 -0.201646410902993 ENSG00000134644 PUM1
ENST00000490546 0.537789986351902 0.0947406823437522 -0.160213608356384 ENSG00000134644 PUM1
ENST00000532678 0.855571356120076 0.461887191521293 -0.0528475774146364 ENSG00000134644 PUM1
ENST00000526128 0.578478713626402 0.11826395474608 -0.174884017113275 ENSG00000134644 PUM1
ENST00000526215 0.332213076609922 0.0295179176768232 -0.133694879855829 ENSG00000134644 PUM1
ENST00000525948 0.247700721674307 0.0164201092610475 -0.146817115803955 ENSG00000134644 PUM1
ENST00000480602 0.149514414539353 0.00697403979945823 -0.1672915539182 ENSG00000134644 PUM1
ENST00000524516 0.16620315618047 0.00826456502364433 -0.178916897504465 ENSG00000134644 PUM1
ENST00000531867 0.758367616201515 0.288490655483805 -0.101299791887128 ENSG00000134644 PUM1
ENST00000373736 0.87511165464685 0.510305684635111 0.127877733686354 ENSG00000084628 NKAIN1
ENST00000263694 0.837280610163744 0.423847001556535 -0.0618585955070693 ENSG00000060688 SNRNP40
ENST00000486941 0.730394607850938 0.254313960081373 0.158608000867783 ENSG00000060688 SNRNP40
ENST00000489853 0.984755863082192 0.90983867783373 0.0113292118630722 ENSG00000060688 SNRNP40
ENST00000373720 0.896962580511624 0.565635243195031 0.0674661847959364 ENSG00000060688 SNRNP40
ENST00000491106 0.761088312375502 0.292297564631538 0.165800947414405 ENSG00000060688 SNRNP40
ENST00000446633 0.818600408318147 0.386879761175631 -0.0669288189912545 ENSG00000060688 SNRNP40
ENST00000474025 0.329759713460424 0.0290472463219766 -0.246418201924713 ENSG00000060688 SNRNP40
ENST00000463988 0.884097858997672 0.531443107630162 -0.0740214627568711 ENSG00000060688 SNRNP40
ENST00000344147 4.36382945236789e-05 2.5962614712028e-07 0.31222003579502 ENSG00000121766 ZCCHC17
ENST00000479629 0.000170854255149387 1.18651534861492e-06 0.320343412378588 ENSG00000121766 ZCCHC17
ENST00000373714 4.36382945236789e-05 2.5962614712028e-07 0.31222003579502 ENSG00000121766 ZCCHC17
ENST00000546109 7.23345832070265e-05 4.59357562130164e-07 0.306127565982825 ENSG00000121766 ZCCHC17
ENST00000422613 4.76334362519436e-05 2.87056904965145e-07 0.310269046134275 ENSG00000121766 ZCCHC17
ENST00000490049 0.00078143525258515 7.16332229967637e-06 0.341450295285876 ENSG00000121766 ZCCHC17
ENST00000430143 0.0290338124130941 0.000638489821348629 0.307017667146925 ENSG00000229044 RP11-266K22.2
ENST00000373713 0.987781288955114 0.928364058872113 0.00825955919030712 ENSG00000121769 FABP3
ENST00000497275 0.881473848410056 0.524753439155917 -0.0639429902876793 ENSG00000121769 FABP3
ENST00000498148 0.975734793111302 0.855361574572296 0.0165808719789667 ENSG00000121769 FABP3
ENST00000482018 0.965755487578555 0.810936360614475 0.0218104728605812 ENSG00000121769 FABP3
ENST00000373710 0.837163554749151 0.423190868767878 0.103741238510576 ENSG00000168528 SERINC2
ENST00000536859 0.840842154555085 0.431038901655648 0.10192480968174 ENSG00000168528 SERINC2
ENST00000487207 0.749544871044032 0.276690252326416 0.161411275746551 ENSG00000168528 SERINC2
ENST00000373709 0.844975365289079 0.43989609776623 0.09975078467648 ENSG00000168528 SERINC2
ENST00000536384 0.856660821587369 0.465115722679272 0.0945690979613986 ENSG00000168528 SERINC2
ENST00000491976 0.856660821587369 0.465115722679272 0.0945690979613986 ENSG00000168528 SERINC2
ENST00000596131 0.967386590750777 0.819706725031546 0.0431781087876479 ENSG00000268950 AC114494.1
ENST00000373705 0.740568233574574 0.266159298557859 -0.0942553473307905 ENSG00000121764 HCRTR1
ENST00000373703 0.967485799264607 0.820691501288513 -0.0156878411823084 ENSG00000162517 PEF1
ENST00000461006 0.999775125756012 0.998704872269589 -0.000142767917703158 ENSG00000162517 PEF1
ENST00000478502 0.96132580157884 0.792719001499463 0.019312152826127 ENSG00000162517 PEF1
ENST00000489164 0.643173672030066 0.168330783952682 0.114355756544338 ENSG00000162517 PEF1
ENST00000492061 0.664589505313425 0.186543246681976 0.117621915466972 ENSG00000162517 PEF1
ENST00000496805 0.627194957919768 0.155399774888487 0.130633813234565 ENSG00000162517 PEF1
ENST00000472443 0.593243637860449 0.127849201558935 0.140590969863282 ENSG00000162517 PEF1
ENST00000471219 0.578409507240875 0.11817501124813 0.179592756864966 ENSG00000162517 PEF1
ENST00000440872 0.775556946722443 0.313385265477032 0.0962188076293805 ENSG00000162517 PEF1
ENST00000609625 0.777043140015433 0.315938904271188 -0.178490211043181 ENSG00000235790 RP11-73M7.6
ENST00000609549 0.777043140015433 0.315938904271188 -0.178490211043181 ENSG00000235790 RP11-73M7.6
ENST00000610043 0.800601957454669 0.355886153882298 -0.164805099494279 ENSG00000235790 RP11-73M7.6
ENST00000581333 0.983199960101459 0.900844817348983 -0.0244482750330402 ENSG00000264078 RP11-73M7.9
ENST00000608332 0.861360749001356 0.477853595455153 -0.131409807709902 ENSG00000235790 RP11-73M7.6
ENST00000585660 0.882764887271833 0.527760461194408 -0.119208763640335 ENSG00000235790 RP11-73M7.6
ENST00000591592 0.863703939900361 0.48423814214667 -0.131629097436348 ENSG00000235790 RP11-73M7.6
ENST00000608246 0.858832524636222 0.471010298760924 -0.13564505051761 ENSG00000235790 RP11-73M7.6
ENST00000608888 0.857346702966211 0.466742006418676 -0.136823814709313 ENSG00000235790 RP11-73M7.6
ENST00000607926 0.857346702966211 0.466742006418676 -0.136823814709313 ENSG00000235790 RP11-73M7.6
ENST00000610216 0.857346702966211 0.466742006418676 -0.136823814709313 ENSG00000235790 RP11-73M7.6
ENST00000585413 0.836631323761924 0.422198728165234 -0.150839908441345 ENSG00000235790 RP11-73M7.6
ENST00000609033 0.842546520480861 0.434900068232645 -0.146748238233075 ENSG00000235790 RP11-73M7.6
ENST00000589462 0.836631323761924 0.422198728165234 -0.150839908441345 ENSG00000235790 RP11-73M7.6
ENST00000593188 0.83738009791903 0.424040504433134 -0.150371683922463 ENSG00000235790 RP11-73M7.6
ENST00000609373 0.844138390969667 0.438369390114351 -0.145844286528554 ENSG00000235790 RP11-73M7.6
ENST00000587445 0.837279017790463 0.423682234055167 -0.150514769157467 ENSG00000235790 RP11-73M7.6
ENST00000591929 0.853111120692326 0.45637594855054 -0.140922458132751 ENSG00000235790 RP11-73M7.6
ENST00000609338 0.838908539671785 0.427527802638864 -0.150111570934437 ENSG00000235790 RP11-73M7.6
ENST00000373672 0.453434881688769 0.0613416457351884 -0.28914200540943 ENSG00000084636 COL16A1
ENST00000271069 0.452787938258879 0.0610987892636581 -0.289334674584822 ENSG00000084636 COL16A1
ENST00000488128 0.734647083692511 0.258594849621557 -0.200896844588268 ENSG00000084636 COL16A1
ENST00000488897 0.932128010259534 0.68300828516075 -0.0767042748406144 ENSG00000084636 COL16A1
ENST00000461217 0.821026979515697 0.391764927593607 -0.171020707193495 ENSG00000084636 COL16A1
ENST00000445166 0.981473838422957 0.888245236468795 0.0286257847176206 ENSG00000235790 RP11-73M7.6
ENST00000440437 0.904242292295464 0.587038475136607 -0.10317077318957 ENSG00000084636 COL16A1
ENST00000588288 0.913310378938593 0.618512313261272 0.101463648396321 ENSG00000235790 RP11-73M7.6
ENST00000466829 0.754058261778025 0.282282896951924 0.218977609861578 ENSG00000084636 COL16A1
ENST00000470799 0.912499170505562 0.616444035273125 -0.096929080344047 ENSG00000084636 COL16A1
ENST00000482910 0.922698394578407 0.649080638094164 -0.0882991537009813 ENSG00000084636 COL16A1
ENST00000468459 0.73529569216134 0.259501079248573 -0.222447042588857 ENSG00000084636 COL16A1
ENST00000479100 0.800140528426572 0.354978495165815 -0.184805340439895 ENSG00000084636 COL16A1
ENST00000458715 0.797711304862149 0.35095997140616 -0.180224703160353 ENSG00000084636 COL16A1
ENST00000373668 0.493032043071001 0.0752728227057943 -0.304985974883894 ENSG00000084636 COL16A1
ENST00000474000 0.745664505977331 0.271980540933998 -0.210016685792111 ENSG00000084636 COL16A1
ENST00000482478 0.877446065922068 0.515948702889289 -0.125904831171939 ENSG00000084636 COL16A1
ENST00000529928 0.949343116998217 0.744555689983686 0.0643698774489624 ENSG00000084636 COL16A1
ENST00000373667 0.525690778567456 0.0888381192574354 -0.328112877301734 ENSG00000084636 COL16A1
ENST00000532877 0.972350729089845 0.840132593959636 -0.0409699774068504 ENSG00000084636 COL16A1
ENST00000465239 0.81024514992789 0.372427551070275 -0.178525755964253 ENSG00000121753 BAI2
ENST00000398556 0.839474498095375 0.42861460340425 -0.111911317792043 ENSG00000121753 BAI2
ENST00000398547 0.85985354863093 0.47387171808561 -0.0990114265597072 ENSG00000121753 BAI2
ENST00000373655 0.859210150569469 0.472306854788532 -0.0992560660690635 ENSG00000121753 BAI2
ENST00000373658 0.859210150569469 0.472306854788532 -0.0992560660690635 ENSG00000121753 BAI2
ENST00000398542 0.844364671412911 0.43887844628731 -0.106312976474498 ENSG00000121753 BAI2
ENST00000465256 0.817628711756604 0.384969454251844 -0.158023951475617 ENSG00000121753 BAI2
ENST00000257070 0.859210150569469 0.472306854788532 -0.0992560660690635 ENSG00000121753 BAI2
ENST00000530999 0.859062187708669 0.471873391297887 -0.136531508079638 ENSG00000121753 BAI2
ENST00000525655 0.916556684319174 0.629493814537138 -0.0891606844319794 ENSG00000121753 BAI2
ENST00000527361 0.820914887033487 0.3913874062419 -0.127361898935144 ENSG00000121753 BAI2
ENST00000440175 0.856644894116517 0.46484808054978 -0.112278474412517 ENSG00000121753 BAI2
ENST00000398538 0.771196305869513 0.306732930220469 -0.151358696929151 ENSG00000121753 BAI2
ENST00000484002 0.996171318533703 0.979269417252551 -0.00526420029815699 ENSG00000121753 BAI2
ENST00000420125 0.98832995365972 0.931410019760016 -0.0148149333474989 ENSG00000121753 BAI2
ENST00000530134 0.987953526059703 0.929314849008543 0.0161698559892419 ENSG00000121753 BAI2
ENST00000533175 0.97543996699417 0.853630048265079 0.0325534980214881 ENSG00000121753 BAI2
ENST00000473952 0.990367535016843 0.943558033610341 -0.0142040853242736 ENSG00000121753 BAI2
ENST00000527035 0.626569260945612 0.154863261169572 0.201007688702747 ENSG00000254545 RP11-84A19.3
ENST00000257100 0.0523642034850911 0.00144489757990298 0.310186504468853 ENSG00000134668 SPOCD1
ENST00000373648 0.0523642034850911 0.00144489757990298 0.310186504468853 ENSG00000134668 SPOCD1
ENST00000360482 0.0523642034850911 0.00144489757990298 0.310186504468853 ENSG00000134668 SPOCD1
ENST00000473361 0.0725565578011517 0.00229389526768661 0.300212355896535 ENSG00000134668 SPOCD1
ENST00000452755 0.0642108734438359 0.00192057988492173 0.304454667407801 ENSG00000134668 SPOCD1
ENST00000533231 0.049791119891364 0.00134700391474434 0.311913733461319 ENSG00000134668 SPOCD1
ENST00000528579 0.0463979498305941 0.00121541416211048 0.331453698212315 ENSG00000134668 SPOCD1
ENST00000532604 0.0756892306980178 0.00244556900644061 0.317467758733 ENSG00000134668 SPOCD1
ENST00000531039 0.0501087299175334 0.00135868945214945 0.325106417225573 ENSG00000134668 SPOCD1
ENST00000468720 0.0468201003269391 0.0012294234455569 0.334080052415981 ENSG00000134668 SPOCD1
ENST00000485944 0.0323616540788594 0.000745384055382418 0.342474948885153 ENSG00000134668 SPOCD1
ENST00000460061 0.0516273346103522 0.00141580088431979 0.331669657279089 ENSG00000134668 SPOCD1
ENST00000529396 0.757017008097605 0.286255189142877 0.216421146702693 ENSG00000134668 SPOCD1
ENST00000528791 0.758756826327513 0.289139668650785 0.215195424511688 ENSG00000134668 SPOCD1
ENST00000525930 0.808348287118362 0.368798731239515 0.182955027003821 ENSG00000134668 SPOCD1
ENST00000602889 0.698203357830522 0.218177437610922 0.0726005655599849 ENSG00000269967 RP11-84A19.4
ENST00000602725 0.621409891406943 0.15036453609752 0.0863260088925581 ENSG00000184007 PTP4A2
ENST00000344035 0.827810615559827 0.404154751862341 0.0464123570002504 ENSG00000184007 PTP4A2
ENST00000356536 0.780424601264162 0.32090887135788 0.0550718622627129 ENSG00000184007 PTP4A2
ENST00000457805 0.36635652613481 0.0367015191617726 0.12901004478032 ENSG00000184007 PTP4A2
ENST00000489313 0.500989168746008 0.0784746570178628 0.142218553113386 ENSG00000184007 PTP4A2
ENST00000602683 0.375093922564525 0.0385935086228066 0.141534591043534 ENSG00000184007 PTP4A2
ENST00000470404 0.327532439573265 0.0287001508103964 0.15644848856674 ENSG00000184007 PTP4A2
ENST00000532001 0.331576232100896 0.0293334066454993 0.148361686245288 ENSG00000184007 PTP4A2
ENST00000528253 0.328527586372742 0.0288591865411765 0.150847985779317 ENSG00000184007 PTP4A2
ENST00000391369 0.929981912298207 0.67567333270195 0.0790925366326501 ENSG00000212673 AL136115.1
ENST00000484483 0.688796914038653 0.209790286742237 0.110778456362126 ENSG00000184007 PTP4A2
ENST00000468531 0.967616938222002 0.821430771979278 0.0151507358964777 ENSG00000184007 PTP4A2
ENST00000534796 0.962030315339283 0.796151507656471 -0.0184706372285937 ENSG00000184007 PTP4A2
ENST00000532289 0.97358404144994 0.845174649099007 -0.0139559015096037 ENSG00000184007 PTP4A2
ENST00000526960 0.983159445336662 0.900659310431349 -0.00818406310411899 ENSG00000184007 PTP4A2
ENST00000524384 0.908822256235337 0.604580248723714 -0.0380396971699814 ENSG00000184007 PTP4A2
ENST00000528840 0.91745069257795 0.63239570962805 -0.0347519139139242 ENSG00000184007 PTP4A2
ENST00000494444 0.947063013499611 0.736484001664004 -0.0242811665932555 ENSG00000184007 PTP4A2
ENST00000529477 0.942249828038064 0.716649930554379 -0.0242937804039572 ENSG00000184007 PTP4A2
ENST00000533408 0.764004480793576 0.29548085670452 -0.0738851330138987 ENSG00000184007 PTP4A2
ENST00000475464 0.625212589834535 0.153658234363602 -0.120616845409143 ENSG00000184007 PTP4A2
ENST00000447478 0.999654509838431 0.997594721565867 -0.000603916741683796 ENSG00000228634 RP4-534N18.2
ENST00000327300 0.977241395118704 0.863033113999349 -0.00685705045022904 ENSG00000121774 KHDRBS1
ENST00000307714 0.978454569575057 0.872345947588499 -0.00636760779755809 ENSG00000121774 KHDRBS1
ENST00000492989 0.934080964427923 0.688405301055372 -0.0202890996166192 ENSG00000121774 KHDRBS1
ENST00000484270 0.999375312085741 0.996053739704651 -0.000186080054003258 ENSG00000121774 KHDRBS1
ENST00000366152 0.930466670856167 0.677432784645091 -0.041842066502336 ENSG00000203325 RP11-277A4.4
ENST00000487305 0.277907663136523 0.0205047422001392 -0.227318257651437 ENSG00000121775 TMEM39B
ENST00000336294 0.241185232920357 0.0156420432779741 -0.237820880899086 ENSG00000121775 TMEM39B
ENST00000438825 0.413417866788627 0.0487180849988496 -0.228229820603745 ENSG00000121775 TMEM39B
ENST00000441402 0.242716041304913 0.0158201766822064 -0.237769836333384 ENSG00000121775 TMEM39B
ENST00000472503 0.275102612481638 0.0201142403600232 -0.257990335897256 ENSG00000121775 TMEM39B
ENST00000456834 0.16897249028931 0.00850097329943053 -0.277782691125395 ENSG00000121775 TMEM39B
ENST00000468135 0.242716041304913 0.0158201766822064 -0.237769836333384 ENSG00000121775 TMEM39B
ENST00000466321 0.414035023531081 0.0488579026895748 -0.228250987576025 ENSG00000121775 TMEM39B
ENST00000373634 0.244658397807676 0.0160504155046865 -0.237718204571597 ENSG00000121775 TMEM39B
ENST00000427288 0.23184003754186 0.0145117439898077 -0.256088578645496 ENSG00000121775 TMEM39B
ENST00000476968 0.227183927501086 0.0139591627482978 -0.242533488036507 ENSG00000121775 TMEM39B
ENST00000498613 0.115552657203278 0.00464985383392434 -0.384067783182143 ENSG00000121775 TMEM39B
ENST00000373625 0.879747800473248 0.521072564676085 -0.0331202826523035 ENSG00000025800 KPNA6
ENST00000471599 0.758659027539029 0.288833808415824 -0.0582250204860189 ENSG00000025800 KPNA6
ENST00000537234 0.441581688187585 0.0573464820711512 -0.115557222492538 ENSG00000025800 KPNA6
ENST00000469790 0.881148956627407 0.523878967563888 -0.050837052524053 ENSG00000025800 KPNA6
ENST00000545542 0.79041166991714 0.338067384765906 -0.063202503628001 ENSG00000025800 KPNA6
ENST00000446515 0.99211224499697 0.953909354236543 -0.00461137254867949 ENSG00000025800 KPNA6
ENST00000515055 0.968216528202882 0.824324345333007 0.0135774730045146 ENSG00000250135 RP4-622L5.2
ENST00000373610 0.932113656499008 0.682948831988406 -0.0246751746405951 ENSG00000084652 TXLNA
ENST00000373609 0.932128010259534 0.683062659983841 -0.0246613882581872 ENSG00000084652 TXLNA
ENST00000373602 0.975919616492521 0.856774258603871 0.0217000752071652 ENSG00000160050 CCDC28B
ENST00000469003 0.992093798882665 0.953119461849859 0.0087805347146461 ENSG00000160050 CCDC28B
ENST00000421922 0.969895031578131 0.830918429215376 0.0256598689780795 ENSG00000160050 CCDC28B
ENST00000461819 0.969895031578131 0.830918429215376 0.0256598689780795 ENSG00000160050 CCDC28B
ENST00000483009 0.979426041557265 0.876509667645341 -0.0190157393768925 ENSG00000160050 CCDC28B
ENST00000373604 0.997262095548804 0.985408304893872 0.00313137809971104 ENSG00000224066 RP4-622L5.7
ENST00000421616 0.962030315339283 0.795866845484772 -0.0500273270985261 ENSG00000224066 RP4-622L5.7
ENST00000537469 0.98464276767255 0.908859480059482 -0.0191576570628172 ENSG00000160051 IQCC
ENST00000291358 0.978707751417415 0.872932747046672 -0.0268220333998109 ENSG00000160051 IQCC
ENST00000409358 0.994173279226616 0.965800358988186 -0.00585456335992626 ENSG00000222046 DCDC2B
ENST00000487056 0.996147025648366 0.978875399389148 0.00362220173754881 ENSG00000222046 DCDC2B
ENST00000466796 0.687521207609726 0.208489266410968 -0.120814863115816 ENSG00000160055 TMEM234
ENST00000491434 0.941164401410339 0.711717456867315 -0.0337589379427159 ENSG00000160055 TMEM234
ENST00000489170 0.941162277520919 0.711449794651579 -0.033781847158034 ENSG00000160055 TMEM234
ENST00000495091 0.906972820673174 0.597492864862302 -0.0898642892297294 ENSG00000160055 TMEM234
ENST00000461402 0.941162277520919 0.711449794651579 -0.033781847158034 ENSG00000160055 TMEM234
ENST00000483001 0.991583032288991 0.950215426046113 -0.00608580993889862 ENSG00000160055 TMEM234
ENST00000545122 0.987480576800685 0.925842627791966 0.00938067054152692 ENSG00000160055 TMEM234
ENST00000309777 0.997270222991992 0.985723323369384 0.00180732572975723 ENSG00000160055 TMEM234
ENST00000373593 0.997297522647391 0.985939149047481 0.00177858739552779 ENSG00000160055 TMEM234
ENST00000344461 0.996078362131633 0.978366425566765 -0.00273573694999326 ENSG00000160055 TMEM234
ENST00000484490 0.988562889097124 0.934164181691044 -0.00839750477492959 ENSG00000160055 TMEM234
ENST00000485689 0.886302179379022 0.53691149152581 -0.0921328763911477 ENSG00000160055 TMEM234
ENST00000487174 0.944650019915538 0.726057121254285 0.0370452709123583 ENSG00000160055 TMEM234
ENST00000355082 0.615196376399356 0.144646457070084 0.0937071874163933 ENSG00000084623 EIF3I
ENST00000373586 0.830043678885032 0.408773950920773 0.0394795869884728 ENSG00000084623 EIF3I
ENST00000489353 0.78894726193869 0.335421014642971 0.060649148146355 ENSG00000084623 EIF3I
ENST00000471486 0.830668656481416 0.410021881653505 0.047225732516073 ENSG00000084623 EIF3I
ENST00000483517 0.779330914813978 0.319234954658594 0.0555826685800879 ENSG00000084623 EIF3I
ENST00000474371 0.815039850497235 0.380577750344017 0.0442536928625243 ENSG00000084623 EIF3I
ENST00000423995 0.914516086502448 0.622104089369116 0.035845951189606 ENSG00000220785 MTMR9LP
ENST00000403496 0.903497800976168 0.58476344784431 0.0403990566078427 ENSG00000220785 MTMR9LP
ENST00000441044 0.930397285068121 0.677234037367631 0.0280761900931456 ENSG00000220785 MTMR9LP
ENST00000426597 0.937746555483504 0.700156887904001 0.0262483732231449 ENSG00000220785 MTMR9LP
ENST00000373582 0.995534659331835 0.975075086631096 -0.00245831697181788 ENSG00000183615 FAM167B
ENST00000373548 0.874279141676612 0.508307952477359 0.0330374342835313 ENSG00000116478 HDAC1
ENST00000481281 0.863327587225969 0.483465410590548 0.0471627037931057 ENSG00000116478 HDAC1
ENST00000463172 0.906351976432257 0.595351297734126 0.0365796783632805 ENSG00000116478 HDAC1
ENST00000428704 0.807111680035279 0.366883099692727 0.0553824054980397 ENSG00000116478 HDAC1
ENST00000472928 0.877820809640757 0.517099903929834 0.0437647278142781 ENSG00000116478 HDAC1
ENST00000373541 0.837803570528084 0.424675115853071 0.0401656467705658 ENSG00000116478 HDAC1
ENST00000490081 0.942245606784728 0.716387132886949 0.0275787682948573 ENSG00000116478 HDAC1
ENST00000482310 0.924549476959591 0.655561056962305 0.0330457026279161 ENSG00000116478 HDAC1
ENST00000476391 0.949856279385161 0.746585261904293 0.0233106576721804 ENSG00000116478 HDAC1
ENST00000484305 0.844824497357179 0.439710039551351 0.0720057197368671 ENSG00000116478 HDAC1
ENST00000471488 0.921864235360851 0.646293484907283 -0.0403391385252538 ENSG00000116478 HDAC1
ENST00000329421 0.888237840380067 0.54320638740164 0.0387200183113983 ENSG00000175130 MARCKSL1
ENST00000421153 0.909598917352484 0.605989912105383 0.105319543163138 ENSG00000162526 TSSK3
ENST00000574792 0.962709593860977 0.799185721920457 -0.0516056578347163 ENSG00000162526 TSSK3
ENST00000574315 0.944916114163324 0.727760369684745 0.0403822285737174 ENSG00000162526 TSSK3
ENST00000432622 0.886557225278243 0.538117120418197 0.125965551735262 ENSG00000225828 FAM229A
ENST00000416512 0.995402878923008 0.974042697697479 0.0048764717132648 ENSG00000225828 FAM229A
ENST00000415596 0.977621975856545 0.866546584708824 0.0245287918563888 ENSG00000225828 FAM229A
ENST00000373534 0.932000243633894 0.682704797463618 0.0605991070946756 ENSG00000162526 TSSK3
ENST00000455895 0.611557445937542 0.14186007345675 0.0795493895510887 ENSG00000160058 BSDC1
ENST00000413080 0.61465335601175 0.143746735309608 0.0791676372224363 ENSG00000160058 BSDC1
ENST00000444377 0.614135763541674 0.143389906065936 0.0791682101179999 ENSG00000160058 BSDC1
ENST00000341071 0.62070111831487 0.149284953729905 0.0780555091296479 ENSG00000160058 BSDC1
ENST00000526031 0.863328722112774 0.483513710396838 0.0390187454716461 ENSG00000160058 BSDC1
ENST00000419121 0.863596620350959 0.483785231428811 0.0389976960981648 ENSG00000160058 BSDC1
ENST00000446293 0.887976313152144 0.542202785993424 0.0334046715965845 ENSG00000160058 BSDC1
ENST00000463967 0.110641760353585 0.00434519765375126 0.281851312220915 ENSG00000160058 BSDC1
ENST00000373520 0.853151653150358 0.45658566701915 0.0405830228911113 ENSG00000160058 BSDC1
ENST00000449308 0.991583032288991 0.950251104458892 -0.00353465008106181 ENSG00000160058 BSDC1
ENST00000527513 0.929576132784403 0.674178194885281 -0.0260338888131887 ENSG00000160058 BSDC1
ENST00000527163 0.947063013499611 0.736667111286151 -0.0209681703996811 ENSG00000160058 BSDC1
ENST00000530485 0.91910502346681 0.637251383070186 -0.0311798267671328 ENSG00000160058 BSDC1
ENST00000474414 0.955550503154082 0.769529965513887 -0.0199764062003177 ENSG00000160058 BSDC1
ENST00000530876 0.998102034607995 0.989505443380495 0.000987125288217511 ENSG00000160058 BSDC1
ENST00000530753 0.985803418766788 0.914212145336867 0.00811354789161296 ENSG00000160058 BSDC1
ENST00000533084 0.958928137465852 0.783007882014815 0.022075970089477 ENSG00000160058 BSDC1
ENST00000531222 0.985528421965188 0.913052988459683 -0.0103291497148006 ENSG00000160058 BSDC1
ENST00000480336 0.977241395118704 0.863390398321462 -0.0165649982398262 ENSG00000254553 RP1-27O5.3
ENST00000609129 0.64887977992979 0.173160859114187 -0.270967541360862 ENSG00000273274 ZBTB8B
ENST00000373510 0.970865552556521 0.834656918361581 0.0156730887147181 ENSG00000160062 ZBTB8A
ENST00000316459 0.967738866797893 0.822040195938977 0.0220845065383284 ENSG00000160062 ZBTB8A
ENST00000341885 0.660970587541431 0.182862561986084 -0.0640569076432077 ENSG00000176261 ZBTB8OS
ENST00000468695 0.475650833580147 0.0684831341677543 -0.100342868355427 ENSG00000176261 ZBTB8OS
ENST00000492007 0.464936324678827 0.0650172535795919 -0.102591184670096 ENSG00000176261 ZBTB8OS
ENST00000373506 0.447338704061267 0.0592927878648588 -0.104928172278551 ENSG00000176261 ZBTB8OS
ENST00000467652 0.4356764861176 0.0552810955324415 -0.182364472444213 ENSG00000176261 ZBTB8OS
ENST00000498691 0.6269357793954 0.155143793877943 -0.105734505318089 ENSG00000176261 ZBTB8OS
ENST00000478041 0.446037954110681 0.0589298776278999 -0.1070187633996 ENSG00000176261 ZBTB8OS
ENST00000473294 0.456313519163119 0.0622458584101278 -0.105689368977503 ENSG00000176261 ZBTB8OS
ENST00000436661 0.472607707624471 0.0674086036371101 -0.103715385442183 ENSG00000176261 ZBTB8OS
ENST00000373501 0.472607707624471 0.0674086036371101 -0.103715385442183 ENSG00000176261 ZBTB8OS
ENST00000476493 0.461848961688296 0.0640910871804931 -0.104993318847708 ENSG00000176261 ZBTB8OS
ENST00000465588 0.442885036960486 0.0578361101377289 -0.107686185261141 ENSG00000176261 ZBTB8OS
ENST00000483138 0.488603131784421 0.0734961863027314 -0.107343672918908 ENSG00000176261 ZBTB8OS
ENST00000479075 0.566719708354281 0.111439964256121 -0.0976185425331923 ENSG00000176261 ZBTB8OS
ENST00000473383 0.860904925290705 0.476592419900945 -0.0625953919645473 ENSG00000176261 ZBTB8OS
ENST00000466361 0.631432254945636 0.158657164332643 -0.0959085675598063 ENSG00000176261 ZBTB8OS
ENST00000414241 0.691192374116483 0.211979965406318 0.0771570728476802 ENSG00000162521 RBBP4
ENST00000373493 0.338552369483951 0.0310043359742781 0.106503569461766 ENSG00000162521 RBBP4
ENST00000527118 0.749969663584244 0.277214318539858 0.0803986113109191 ENSG00000162521 RBBP4
ENST00000401893 0.901644521600954 0.57877038903263 0.0408144550611041 ENSG00000162521 RBBP4
ENST00000524393 0.733376369647206 0.257278542943362 0.083633882155648 ENSG00000162521 RBBP4
ENST00000526193 0.68178072992175 0.203002154175695 0.0917729425790136 ENSG00000162521 RBBP4
ENST00000492348 0.673510581744143 0.194854934106925 0.0789967519131629 ENSG00000162521 RBBP4
ENST00000544435 0.673510581744143 0.194854934106925 0.0789967519131629 ENSG00000162521 RBBP4
ENST00000525506 0.932128010259534 0.683078319229895 0.0341480879523126 ENSG00000162521 RBBP4
ENST00000465780 0.90439758146876 0.588067309569665 0.0510295264374922 ENSG00000162521 RBBP4
ENST00000373485 0.660482512166572 0.182478340918046 0.0787692553538857 ENSG00000162521 RBBP4
ENST00000477563 0.906414596033236 0.595753219729095 0.0399005373123765 ENSG00000162521 RBBP4
ENST00000458695 0.660178293561239 0.182354388853632 0.0846264009250313 ENSG00000162521 RBBP4
ENST00000490500 0.921039150911103 0.64348400208041 0.0397864261490043 ENSG00000162521 RBBP4
ENST00000445722 0.91372337371689 0.620238798840572 0.0390742018025674 ENSG00000162521 RBBP4
ENST00000475321 0.551231996508216 0.102499198684036 0.138075081827074 ENSG00000162521 RBBP4
ENST00000531983 0.206162672852158 0.0118005409632731 0.252871385182066 ENSG00000162521 RBBP4
ENST00000463378 0.587548005140115 0.124256167242019 0.12112795299995 ENSG00000162521 RBBP4
ENST00000460669 0.636450183044139 0.162876544417193 0.0955265167258782 ENSG00000162521 RBBP4
ENST00000482190 0.730355640252879 0.254283485295571 0.077981248137025 ENSG00000162521 RBBP4
ENST00000373484 0.111280916167256 0.00438447490746511 0.130588533405769 ENSG00000162520 SYNC
ENST00000409190 0.114578188998687 0.00458811461522376 0.151971853397321 ENSG00000162520 SYNC
ENST00000417633 0.732342956196328 0.256422033869 0.0958029309216546 ENSG00000162520 SYNC
ENST00000426909 0.833178465798775 0.415879124704018 0.0726730529312278 ENSG00000162520 SYNC
ENST00000401073 0.85399132671229 0.45896506790675 0.0489030545986803 ENSG00000162522 KIAA1522
ENST00000468130 0.995186968018759 0.972144422179109 0.00406540907444396 ENSG00000162522 KIAA1522
ENST00000373481 0.901251014752443 0.57755487776535 0.0424880803441248 ENSG00000162522 KIAA1522
ENST00000294521 0.99211224499697 0.954335323221775 0.00595538086391418 ENSG00000162522 KIAA1522
ENST00000373480 0.906351976432257 0.59514512054853 0.0452049629451833 ENSG00000162522 KIAA1522
ENST00000469100 0.993295596483066 0.962131758621849 0.00344290364733014 ENSG00000134684 YARS
ENST00000373477 0.976135899930813 0.857763751999413 -0.00811103173145825 ENSG00000134684 YARS
ENST00000490826 0.986707912247115 0.920472864388376 0.00761330825887797 ENSG00000134684 YARS
ENST00000487404 0.905532205610737 0.592488892396533 0.0344955958860991 ENSG00000134684 YARS
ENST00000478828 0.908619680757188 0.603660522212971 0.0342483558208128 ENSG00000134684 YARS
ENST00000481895 0.993988864747458 0.965271354734689 0.00243582116395652 ENSG00000134684 YARS
ENST00000466052 0.983896946915636 0.906072318317654 0.0100242852493397 ENSG00000134684 YARS
ENST00000470377 0.996352969217945 0.980469502821748 -0.00235279472893838 ENSG00000134684 YARS
ENST00000472692 0.99579776245072 0.976388272499024 0.00245409388877873 ENSG00000134684 YARS
ENST00000530710 0.935065572125445 0.692244608288646 -0.0324610562194772 ENSG00000116497 S100PBP
ENST00000373476 0.918710501785658 0.636285550659161 -0.033050686426993 ENSG00000116497 S100PBP
ENST00000373475 0.864393123966115 0.486071278987455 -0.0466589982309546 ENSG00000116497 S100PBP
ENST00000529027 0.989969237906993 0.941893911494557 -0.00687122792517254 ENSG00000116497 S100PBP
ENST00000531123 0.998963569016407 0.993543965986573 -0.000588842305125689 ENSG00000116497 S100PBP
ENST00000398243 0.851278135956498 0.452777579511843 0.0569450673778378 ENSG00000116497 S100PBP
ENST00000356689 0.907376081665822 0.599469412566208 0.0394395758675506 ENSG00000116497 S100PBP
ENST00000526230 0.965755487578555 0.812144671456788 0.0214677595657037 ENSG00000116497 S100PBP
ENST00000531256 0.914639754613276 0.622350539297267 0.042641343589008 ENSG00000116497 S100PBP
ENST00000477248 0.981630595254837 0.889614851190046 -0.0180319436103704 ENSG00000116497 S100PBP
ENST00000482212 0.924960828402661 0.657118756339116 0.0388403436641631 ENSG00000116497 S100PBP
ENST00000474103 0.507080237212516 0.0809116895091524 -0.340094768025625 ENSG00000116497 S100PBP
ENST00000530552 0.797980555156483 0.351443851488825 0.121390873309116 ENSG00000116497 S100PBP
ENST00000525203 0.956240361371954 0.77310079451179 0.0345257778970941 ENSG00000116497 S100PBP
ENST00000524535 0.945669183579028 0.730998769050054 0.0419982863638969 ENSG00000116497 S100PBP
ENST00000527692 0.960484125585435 0.79087619319485 -0.045565154402993 ENSG00000116497 S100PBP
ENST00000475486 0.978942546437313 0.873932052478209 -0.0270885598073837 ENSG00000116497 S100PBP
ENST00000373471 0.944913304197306 0.727459620561875 0.0711895289088702 ENSG00000160097 FNDC5
ENST00000609187 0.944913304197306 0.727459620561875 0.0711895289088702 ENSG00000160097 FNDC5
ENST00000496770 0.672417264747404 0.193362859046359 0.260266615375275 ENSG00000160097 FNDC5
ENST00000373467 0.901391725201146 0.577731744333455 -0.111413243036768 ENSG00000121905 HPCA
ENST00000470896 0.897385822354342 0.566772099989461 0.0489936133803394 ENSG00000121905 HPCA
ENST00000482771 0.861609825380028 0.478395957040343 0.0996887459348747 ENSG00000121900 TMEM54
ENST00000329151 0.877446065922068 0.516012843445892 0.0556838058477765 ENSG00000121900 TMEM54
ENST00000373463 0.881735562432721 0.525536753718826 0.054333899362628 ENSG00000121900 TMEM54
ENST00000474144 0.881735562432721 0.525536753718826 0.054333899362628 ENSG00000121900 TMEM54
ENST00000475208 0.857952806085754 0.46795534799609 0.0620798363854778 ENSG00000121900 TMEM54
ENST00000463914 0.867477665639683 0.49344455653377 0.0767419493030506 ENSG00000121900 TMEM54
ENST00000373456 0.865146757881531 0.487822031767232 0.0569678578236771 ENSG00000116514 RNF19B
ENST00000356990 0.865146757881531 0.487837910026533 0.0569591369024062 ENSG00000116514 RNF19B
ENST00000235150 0.868296262782285 0.495583524043613 0.0562129677232013 ENSG00000116514 RNF19B
ENST00000427524 0.389194330022448 0.0422478751119649 -0.0828387496618581 ENSG00000236065 RP1-117O3.2
ENST00000373449 0.403101549986808 0.0458196480848759 -0.0811892907927537 ENSG00000004455 AK2
ENST00000548033 0.64703068976249 0.171651829476949 -0.0572575820677111 ENSG00000004455 AK2
ENST00000482191 0.616720913312334 0.145910468148362 -0.0926966027635475 ENSG00000004455 AK2
ENST00000491241 0.669747754400336 0.191151260752638 -0.0889044465636496 ENSG00000004455 AK2
ENST00000467905 0.735480161047043 0.259998497417976 -0.0515276988064649 ENSG00000004455 AK2
ENST00000354858 0.852247951779648 0.45470176287808 -0.0404185142039844 ENSG00000004455 AK2
ENST00000480134 0.852247951779648 0.454759775376112 -0.0404186194598026 ENSG00000004455 AK2
ENST00000550338 0.872034298423048 0.504001736309353 -0.0368414786850261 ENSG00000004455 AK2
ENST00000469238 0.95339548147894 0.759149936786476 -0.0211432302063926 ENSG00000004455 AK2
ENST00000466029 0.965319522601503 0.808573714150939 -0.0167140268366216 ENSG00000004455 AK2
ENST00000487289 0.913416274209289 0.618739292092305 -0.0301692709743462 ENSG00000004455 AK2
ENST00000548559 0.956084138177848 0.77185241164765 -0.0197684490872975 ENSG00000004455 AK2
ENST00000551979 0.95358371777125 0.76035908007472 -0.0214543597423521 ENSG00000004455 AK2
ENST00000478635 0.797215059438033 0.350309081150163 -0.113612344322248 ENSG00000142920 ADC
ENST00000358680 0.548251093214083 0.100158077308423 -0.18277959317468 ENSG00000142920 ADC
ENST00000294517 0.493273164042062 0.0753726454214968 -0.165630249773047 ENSG00000142920 ADC
ENST00000481886 0.488948492820112 0.0737960258796555 -0.165903571733804 ENSG00000142920 ADC
ENST00000475935 0.488948492820112 0.0737960258796555 -0.165903571733804 ENSG00000142920 ADC
ENST00000462920 0.702968421159337 0.223018639597878 -0.154599194895218 ENSG00000142920 ADC
ENST00000471119 0.488948492820112 0.0737960258796555 -0.165903571733804 ENSG00000142920 ADC
ENST00000495135 0.907163710176835 0.598586225080756 -0.0842794725567339 ENSG00000142920 ADC
ENST00000477570 0.721611316031748 0.242849688511504 -0.136058033529366 ENSG00000142920 ADC
ENST00000483027 0.779294781289865 0.319058092708537 -0.117223298878397 ENSG00000142920 ADC
ENST00000492420 0.823506157496179 0.396262620707361 -0.103000552089993 ENSG00000142920 ADC
ENST00000398167 0.489000440976694 0.0738246863332368 -0.165901622153583 ENSG00000142920 ADC
ENST00000373443 0.488948492820112 0.0737960258796555 -0.165903571733804 ENSG00000142920 ADC
ENST00000497710 0.717898586697663 0.238490766399643 -0.149790021010623 ENSG00000142920 ADC
ENST00000473089 0.721611316031748 0.242849688511504 -0.136058033529366 ENSG00000142920 ADC
ENST00000484656 0.601310812636361 0.134064325920084 -0.139441703149644 ENSG00000142920 ADC
ENST00000373440 0.694808911551921 0.215138406002882 -0.145142624686897 ENSG00000142920 ADC
ENST00000373441 0.592284423710015 0.127034164399249 -0.143699365591339 ENSG00000142920 ADC
ENST00000478204 0.541261947751164 0.0963450635140232 -0.158143616648573 ENSG00000142920 ADC
ENST00000497280 0.840906787379137 0.431406010420286 -0.154230425433257 ENSG00000142920 ADC
ENST00000492521 0.991513140332419 0.949969614232239 -0.0127435310555048 ENSG00000142920 ADC
ENST00000291416 0.980110301637603 0.880803526698186 0.0134609394294836 ENSG00000116525 TRIM62
ENST00000543586 0.999375312085741 0.996029940058068 -0.000523969295624998 ENSG00000116525 TRIM62
ENST00000485148 0.821370236924587 0.392423933119968 0.0884233691233579 ENSG00000116525 TRIM62
ENST00000486583 0.991842022203115 0.951630681588078 0.0106043798672649 ENSG00000116525 TRIM62
ENST00000483388 0.552679752606916 0.103561035386127 -0.111100554768841 ENSG00000160094 ZNF362
ENST00000539719 0.401064655157434 0.0453874604451383 -0.103200199680797 ENSG00000160094 ZNF362
ENST00000490959 0.433342812174355 0.0542560435067254 -0.147295935472639 ENSG00000160094 ZNF362
ENST00000602618 0.885746643821956 0.535321850639712 -0.125295467578721 ENSG00000270115 RP11-415J8.7
ENST00000373428 0.679415352543454 0.200699642937435 -0.0771740226456745 ENSG00000160094 ZNF362
ENST00000477934 0.931547620134748 0.681300768772653 -0.0623990042974415 ENSG00000160094 ZNF362
ENST00000543783 0.928512746124604 0.670655597177332 -0.0421318632430436 ENSG00000256142 AL513327.1
ENST00000442999 0.340020988541866 0.0313041287738611 0.436637704928625 ENSG00000184389 A3GALT2
ENST00000588828 0.00206093241425637 2.19456216708241e-05 0.278374011895577 ENSG00000225313 RP11-415J8.3
ENST00000457957 0.00235242513997166 2.56667141054185e-05 0.27592099577512 ENSG00000225313 RP11-415J8.3
ENST00000587696 0.00430347770677111 5.46580885772452e-05 0.265942171241135 ENSG00000225313 RP11-415J8.3
ENST00000431992 0.00728326418444742 0.000105261339517659 0.222587950278089 ENSG00000134686 PHC2
ENST00000485928 0.00188667269377996 1.98279914575824e-05 0.240149512417826 ENSG00000134686 PHC2
ENST00000373418 0.00173605769309199 1.80307696544042e-05 0.240927328930503 ENSG00000134686 PHC2
ENST00000373422 0.00289522369751788 3.39347731547001e-05 0.233085308007643 ENSG00000134686 PHC2
ENST00000257118 0.00728326418444742 0.000105261339517659 0.222587950278089 ENSG00000134686 PHC2
ENST00000419414 0.0899057932856361 0.00321161377191816 0.187240674168805 ENSG00000134686 PHC2
ENST00000467894 0.00402920008160966 5.06148887154836e-05 0.237796398648212 ENSG00000134686 PHC2
ENST00000373416 0.0433997962643527 0.0011111408752141 0.197092666379136 ENSG00000134686 PHC2
ENST00000486897 0.00658356393765573 9.22025089071904e-05 0.228578484283329 ENSG00000134686 PHC2
ENST00000493483 0.00512833342861568 6.82606477338368e-05 0.231365382019593 ENSG00000134686 PHC2
ENST00000473158 0.0895576568714866 0.0031930980731055 0.242088463064877 ENSG00000134686 PHC2
ENST00000583214 0.379688110544832 0.039872524988193 0.269237089548483 ENSG00000266239 MIR3605
ENST00000410180 0.67605926533818 0.197110267527822 0.263352447807637 ENSG00000222112 RN7SKP16
ENST00000432703 0.948502049668888 0.741698290806955 -0.0512533796886684 ENSG00000233246 RP11-415J8.5
ENST00000459964 0.702371273208641 0.222264166735745 -0.230723597951787 ENSG00000134686 PHC2
ENST00000468406 0.814269866699807 0.379333347985083 -0.110512923603835 ENSG00000134686 PHC2
ENST00000484692 0.97543996699417 0.853647112238504 0.0216082094544741 ENSG00000134686 PHC2
ENST00000361328 0.98032992904905 0.882332438605652 0.0158802094921594 ENSG00000121903 ZSCAN20
ENST00000373413 0.817591241284063 0.384926576903378 -0.107194380019422 ENSG00000121903 ZSCAN20
ENST00000480917 0.721925050907833 0.243454805472935 -0.152810385515735 ENSG00000121903 ZSCAN20
ENST00000241312 0.285284753750194 0.0215690366401839 -0.443789407416781 ENSG00000121904 CSMD2
ENST00000373381 0.285284753750194 0.0215690366401839 -0.443789407416781 ENSG00000121904 CSMD2
ENST00000373380 0.135090045107483 0.00591086634889776 -0.553274150287993 ENSG00000121904 CSMD2
ENST00000373377 0.948811937424148 0.742644984423461 0.0636915446695989 ENSG00000121904 CSMD2
ENST00000373388 0.0765850792879023 0.00248865438050261 -0.608287563012704 ENSG00000121904 CSMD2
ENST00000338325 0.861649572392932 0.47865260070787 -0.144112680347086 ENSG00000121904 CSMD2
ENST00000471438 0.712186239282387 0.232287021068079 -0.24235578275763 ENSG00000121904 CSMD2
ENST00000426886 0.737128821829029 0.262202969855021 0.0828416560294673 ENSG00000163866 SMIM12
ENST00000429293 0.915446636616373 0.624604880981216 -0.0976434540644886 ENSG00000230163 RP5-997D16.2
ENST00000521580 0.541076099955782 0.0962546075714345 0.12627018434576 ENSG00000163866 SMIM12
ENST00000446026 0.710963693665174 0.231251361295448 0.0907076463922057 ENSG00000163866 SMIM12
ENST00000456842 0.650666261371414 0.174367928396099 0.102969718097689 ENSG00000163866 SMIM12
ENST00000423898 0.711334446852457 0.231606197052295 0.0929355629978744 ENSG00000163866 SMIM12
ENST00000417239 0.9077166314718 0.600122446516009 0.0445447945365409 ENSG00000163866 SMIM12
ENST00000417456 0.924549476959591 0.655542924644009 -0.0545562200218749 ENSG00000241014 RP11-244H3.1
ENST00000311990 0.614904519471711 0.144344152605275 -0.291558106789325 ENSG00000241014 RP11-244H3.1
ENST00000487874 0.890342087614929 0.548551598329797 0.040476912080229 ENSG00000271741 RP11-244H3.4
ENST00000373337 0.942601829409429 0.719339372387854 -0.0468449317322239 ENSG00000243749 ZMYM6NB
ENST00000373340 0.836871083704869 0.422555591920929 0.056123945689956 ENSG00000163867 ZMYM6
ENST00000493328 0.850796950796166 0.452105348044641 0.0553934765676323 ENSG00000163867 ZMYM6
ENST00000357182 0.913416274209289 0.618754257606454 0.0373826171680869 ENSG00000163867 ZMYM6
ENST00000466345 0.258580445044619 0.0179534004993286 0.356538894930614 ENSG00000163867 ZMYM6
ENST00000472971 0.981253853168182 0.886740076722424 -0.0257689503159463 ENSG00000163867 ZMYM6
ENST00000415531 0.845073914318363 0.44032239278889 -0.0769849595822076 ENSG00000163867 ZMYM6
ENST00000317538 0.725567973167947 0.247923032636379 -0.120178613110535 ENSG00000163867 ZMYM6
ENST00000460607 0.75044983207758 0.277978656719154 -0.112918746952788 ENSG00000163867 ZMYM6
ENST00000373333 0.837874827285918 0.424927452204657 -0.0917566735947488 ENSG00000163867 ZMYM6
ENST00000471566 0.929576132784403 0.673902532234928 -0.0627468016865945 ENSG00000163867 ZMYM6
ENST00000417119 0.604448786668934 0.136331949330955 -0.118859473618268 ENSG00000197056 ZMYM1
ENST00000359858 0.912499170505562 0.616457070223658 -0.0371315814288109 ENSG00000197056 ZMYM1
ENST00000466390 0.83692942787032 0.422988499703528 -0.0928478510498551 ENSG00000197056 ZMYM1
ENST00000488455 0.834979046573022 0.419372251113314 -0.0590913853425016 ENSG00000197056 ZMYM1
ENST00000475654 0.752700230688788 0.280725175759341 -0.0872195818965342 ENSG00000197056 ZMYM1
ENST00000373329 0.912499170505562 0.616457070223658 -0.0371315814288109 ENSG00000197056 ZMYM1
ENST00000373330 0.909782635877137 0.606616364599229 -0.0381692193270277 ENSG00000197056 ZMYM1
ENST00000476269 0.642573023886319 0.167886004990785 -0.261699029583488 ENSG00000197056 ZMYM1
ENST00000463393 0.90501762979796 0.590097658834607 0.0869821934657316 ENSG00000197056 ZMYM1
ENST00000471991 0.898504323717035 0.569875577525005 0.102161131224517 ENSG00000116560 SFPQ
ENST00000468598 0.561322857515608 0.108466400420398 0.133984879034026 ENSG00000116560 SFPQ
ENST00000460428 0.820095699096486 0.389649395216449 0.0583060997637595 ENSG00000116560 SFPQ
ENST00000470472 0.83409652676428 0.417926186532671 0.0527648403174203 ENSG00000116560 SFPQ
ENST00000466745 0.856536576124131 0.464509382594541 0.0678894653322143 ENSG00000116560 SFPQ
ENST00000466213 0.77383005571065 0.310426498769809 0.0945139547226757 ENSG00000116560 SFPQ
ENST00000490668 0.602709493346507 0.134931660730293 0.124721043045399 ENSG00000116560 SFPQ
ENST00000485365 0.767677571436466 0.300996668460636 0.088221336594289 ENSG00000116560 SFPQ
ENST00000485454 0.956240361371954 0.773795028781208 0.0474058061653688 ENSG00000116560 SFPQ
ENST00000357214 0.897749147668984 0.567867189281485 0.0351879604820495 ENSG00000116560 SFPQ
ENST00000373297 0.92780370220672 0.667833591357917 0.0242311561899679 ENSG00000146463 ZMYM4
ENST00000314607 0.92780370220672 0.667833591357917 0.0242311561899679 ENSG00000146463 ZMYM4
ENST00000441447 0.688389119077505 0.2093094792822 -0.120655073015953 ENSG00000146463 ZMYM4
ENST00000434805 0.986811684125185 0.921880327000497 -0.0200487977888346 ENSG00000229994 RPL5P4
ENST00000432683 0.791011197792904 0.338831560586649 0.0989581196064943 ENSG00000227409 ZMYM4-AS1
ENST00000457946 0.512565730254557 0.0832530874102399 0.0950591310890743 ENSG00000146463 ZMYM4
ENST00000482131 0.872128325001215 0.504264695767001 0.0811116722599223 ENSG00000146463 ZMYM4
ENST00000470175 0.88906109948545 0.545202376286296 0.078755244007563 ENSG00000146463 ZMYM4
ENST00000492456 0.848263726056137 0.446463912256632 0.111697263965079 ENSG00000146463 ZMYM4
ENST00000325722 0.989769545113547 0.940312332550836 0.00384213636072721 ENSG00000142687 KIAA0319L
ENST00000373266 0.86112408406582 0.477250533098972 0.0441274741137564 ENSG00000142687 KIAA0319L
ENST00000426982 0.996064283294573 0.978217177836147 0.00144480190281002 ENSG00000142687 KIAA0319L
ENST00000461312 0.941994057800557 0.714864118516933 -0.0284185148326136 ENSG00000142687 KIAA0319L
ENST00000485551 0.910816342524338 0.610802237030546 0.0295327697246105 ENSG00000142687 KIAA0319L
ENST00000473423 0.787310557623968 0.333132416166022 0.139132763327906 ENSG00000142687 KIAA0319L
ENST00000473844 0.958075332766566 0.77990285181241 0.0301677815855474 ENSG00000142687 KIAA0319L
ENST00000474856 0.982091110650491 0.892049349344211 0.0162187069886121 ENSG00000142687 KIAA0319L
ENST00000492544 0.74669062346922 0.273907031854792 0.128426724350276 ENSG00000142687 KIAA0319L
ENST00000440579 0.96897947580113 0.827479776120301 -0.0143418930094072 ENSG00000142687 KIAA0319L
ENST00000467109 0.54309459382379 0.0972213867052761 0.260756901656504 ENSG00000142687 KIAA0319L
ENST00000431916 0.990829710187247 0.94612321409843 0.00589655430316286 ENSG00000142687 KIAA0319L
ENST00000482929 0.951429713489589 0.751492702469462 -0.0232062222860529 ENSG00000142687 KIAA0319L
ENST00000478463 0.971136644529289 0.83558491741335 -0.0166581546137128 ENSG00000142687 KIAA0319L
ENST00000470388 0.969452783222536 0.829230460008986 -0.0173077958806225 ENSG00000142687 KIAA0319L
ENST00000492888 0.940618790334795 0.709707987075327 -0.0306146516667947 ENSG00000142687 KIAA0319L
ENST00000469892 0.914895698851027 0.622997621002283 -0.0416816729954607 ENSG00000142687 KIAA0319L
ENST00000494948 0.834553384050707 0.418576793441728 -0.0669425013773015 ENSG00000142687 KIAA0319L
ENST00000476329 0.962548858840526 0.798565152659842 -0.02556157818832 ENSG00000142687 KIAA0319L
ENST00000473465 0.940246288987537 0.707979765104677 0.062919681972381 ENSG00000142687 KIAA0319L
ENST00000373253 0.986743974224914 0.921148665187217 -0.00671618243728944 ENSG00000020129 NCDN
ENST00000356090 0.993348706473752 0.962212282831492 -0.003220054478263 ENSG00000020129 NCDN
ENST00000373243 0.993348706473752 0.962246981175851 -0.00321701147723062 ENSG00000020129 NCDN
ENST00000459931 0.920636244156787 0.64161164946717 -0.041978982889859 ENSG00000020129 NCDN
ENST00000437806 0.669576416718535 0.191045526987517 -0.122759464425216 ENSG00000020129 NCDN
ENST00000423723 0.964344294876986 0.805282834667846 0.0208008232662657 ENSG00000020129 NCDN
ENST00000425881 0.995315038886614 0.973646429532868 0.00657509106384399 ENSG00000239636 RP4-728D4.2
ENST00000444348 0.981473838422957 0.888262266938133 -0.0218091884472779 ENSG00000239636 RP4-728D4.2
ENST00000373235 0.95095544241308 0.750186197292712 0.0346518004846457 ENSG00000116819 TFAP2E
ENST00000373237 0.960858510295234 0.791720234011591 -0.0150845281053008 ENSG00000126067 PSMB2
ENST00000270815 0.915917558926604 0.626349022555396 -0.0272895482965631 ENSG00000142686 C1orf216
ENST00000503824 0.884097858997672 0.531524997838591 -0.0833677229011547 ENSG00000142686 C1orf216
ENST00000453178 0.633114902957578 0.159977574536076 -0.155422072903625 ENSG00000142686 C1orf216
ENST00000251195 0.192973359078895 0.0106035351808905 -0.183119114985805 ENSG00000092853 CLSPN
ENST00000466308 0.233008323285638 0.0146442648607724 -0.363565846003295 ENSG00000092853 CLSPN
ENST00000318121 0.307142675295225 0.0251810684276006 -0.163799503678184 ENSG00000092853 CLSPN
ENST00000373220 0.307142675295225 0.0251810684276006 -0.163799503678184 ENSG00000092853 CLSPN
ENST00000520551 0.307142675295225 0.0251810684276006 -0.163799503678184 ENSG00000092853 CLSPN
ENST00000373226 0.714583098966653 0.23498688823408 -0.150090082140187 ENSG00000232335 RP11-435D7.3
ENST00000517467 0.991626821875127 0.950468036026997 0.0100188455733761 ENSG00000092853 CLSPN
ENST00000373210 0.591461256813793 0.126414078662972 0.0879178955315255 ENSG00000134698 AGO4
ENST00000488778 0.653493531754435 0.176733766869582 0.178529579125412 ENSG00000134698 AGO4
ENST00000496257 0.132991514304045 0.00577951811045304 0.329625092182352 ENSG00000134698 AGO4
ENST00000373206 0.888760012504739 0.54447411925277 -0.0474931225339204 ENSG00000092847 AGO1
ENST00000373204 0.965912896775828 0.813578309354645 0.0161568684737163 ENSG00000092847 AGO1
ENST00000324350 0.879972761506628 0.521613212797666 -0.0775522259578084 ENSG00000126070 AGO3
ENST00000373191 0.979613178914665 0.877935102144717 0.0126863246409628 ENSG00000126070 AGO3
ENST00000397828 0.921562876852023 0.645201276545867 -0.0553661452898719 ENSG00000126070 AGO3
ENST00000246314 0.918388884282072 0.634968550773191 -0.0429542903267332 ENSG00000126070 AGO3
ENST00000491443 0.903306785608566 0.584019477760721 -0.0867023498359799 ENSG00000126070 AGO3
ENST00000466576 0.753015753622615 0.281145551720779 0.172378876637825 ENSG00000271554 RP4-665N4.8
ENST00000479395 0.786855448187133 0.33227042874857 0.188133634817499 ENSG00000271554 RP4-665N4.8
ENST00000471099 0.992711375318704 0.959313830650313 -0.00992793007188526 ENSG00000126070 AGO3
ENST00000373178 0.781251057411359 0.322773197310737 0.0955638760151031 ENSG00000116863 ADPRHL2
ENST00000303143 0.951494535070435 0.75161858410447 -0.0629345651950888 ENSG00000171812 COL8A2
ENST00000397799 0.9775787583869 0.865335659225641 0.0342581413818065 ENSG00000171812 COL8A2
ENST00000373166 0.687685452099621 0.208617314271793 0.072593202505891 ENSG00000054116 TRAPPC3
ENST00000462715 0.678156678521281 0.19952710442384 0.0784033070245103 ENSG00000054116 TRAPPC3
ENST00000373163 0.729847216836388 0.253741953401596 0.0657353631809566 ENSG00000054116 TRAPPC3
ENST00000373162 0.810910587269095 0.373444300904514 0.0511845174569847 ENSG00000054116 TRAPPC3
ENST00000469757 0.747510349714556 0.274868792730271 0.0679765222856284 ENSG00000054116 TRAPPC3
ENST00000373159 0.889467870661605 0.546609876426395 0.0383393223231437 ENSG00000054116 TRAPPC3
ENST00000497251 0.930702131728511 0.678222904889737 0.0294337152717425 ENSG00000054116 TRAPPC3
ENST00000429533 0.795932991329024 0.348308585362647 0.0527053555449525 ENSG00000116871 MAP7D1
ENST00000316156 0.740722233954412 0.266323242153289 0.0523478444756422 ENSG00000116871 MAP7D1
ENST00000527764 0.838469139255331 0.426561639700326 0.0665571827717841 ENSG00000116871 MAP7D1
ENST00000373150 0.738066479800329 0.263568385608519 0.052511975717817 ENSG00000116871 MAP7D1
ENST00000373151 0.738066479800329 0.263611011161688 0.0525123956364481 ENSG00000116871 MAP7D1
ENST00000530729 0.980363907965793 0.882467986028333 -0.0102966454068307 ENSG00000116871 MAP7D1
ENST00000462118 0.969430865033996 0.829077633096362 0.0166080995736233 ENSG00000116871 MAP7D1
ENST00000474796 0.799692139440462 0.354297101909138 0.0599781619530145 ENSG00000116871 MAP7D1
ENST00000530975 0.598019615587759 0.131390211556146 0.121005367236519 ENSG00000116871 MAP7D1
ENST00000487131 0.809773981540599 0.371792336625298 0.0664209702557279 ENSG00000116871 MAP7D1
ENST00000373148 0.902307903794806 0.580949473126031 0.0310582570078388 ENSG00000116871 MAP7D1
ENST00000532131 0.905532205610737 0.592358681137711 0.0366833224541293 ENSG00000116871 MAP7D1
ENST00000487114 0.974051058987555 0.847500997477618 0.0125829841557032 ENSG00000116871 MAP7D1
ENST00000354618 0.776399437908109 0.315124402375264 0.0546668934435721 ENSG00000054118 THRAP3
ENST00000469141 0.786967644009477 0.332570490860541 0.0539773517544276 ENSG00000054118 THRAP3
ENST00000478853 0.963626625400939 0.802602078538877 -0.0203950926302066 ENSG00000054118 THRAP3
ENST00000466743 0.703822244056569 0.223826148496255 0.112425177582475 ENSG00000054118 THRAP3
ENST00000373139 0.0255544032808331 0.000536187592596857 0.506230237760166 ENSG00000214193 SH3D21
ENST00000453908 0.00453595708711624 5.87471047508089e-05 0.521615308309216 ENSG00000214193 SH3D21
ENST00000426732 0.00453595708711624 5.87471047508089e-05 0.521615308309216 ENSG00000214193 SH3D21
ENST00000312808 0.00742622635983013 0.000108569511123925 0.508472126134559 ENSG00000214193 SH3D21
ENST00000505871 0.00906316748042191 0.000139517266012652 0.505590496783122 ENSG00000214193 SH3D21
ENST00000480549 1.28323523595632e-05 6.65396636158744e-08 0.389093833891718 ENSG00000214193 SH3D21
ENST00000496636 0.0499630557096474 0.00135396846880932 0.598444570669111 ENSG00000214193 SH3D21
ENST00000508854 0.158173669316432 0.00763830741798835 0.521860663750505 ENSG00000214193 SH3D21
ENST00000474766 0.01625695426906 0.000297549291466704 0.316336059922893 ENSG00000214193 SH3D21
ENST00000270824 0.0402689747830426 0.00100581550014822 0.303084273758402 ENSG00000142694 EVA1B
ENST00000490466 0.24170146112404 0.0157047793557662 0.233963657133235 ENSG00000142694 EVA1B
ENST00000373137 0.00451346775420851 5.82654810897693e-05 0.60132751254041 ENSG00000116883 RP11-268J15.5
ENST00000359297 0.24586757533968 0.0161928453518733 0.158598951908708 ENSG00000196182 STK40
ENST00000373129 0.625497441523789 0.154018301625909 0.097235474971819 ENSG00000196182 STK40
ENST00000373130 0.625497441523789 0.154018301625909 0.097235474971819 ENSG00000196182 STK40
ENST00000373132 0.625497441523789 0.154018301625909 0.097235474971819 ENSG00000196182 STK40
ENST00000460417 0.781755341633323 0.323599009384395 0.103048488331089 ENSG00000196182 STK40
ENST00000473733 0.948301769838081 0.740936446138911 0.0360457846595035 ENSG00000196182 STK40
ENST00000482458 0.955323752010325 0.767418831716072 -0.0318790223908672 ENSG00000196182 STK40
ENST00000460017 0.738433929487939 0.263947351092935 -0.145637755798167 ENSG00000196182 STK40
ENST00000476041 0.838292707232481 0.426122091828936 0.0686116235666274 ENSG00000181817 LSM10
ENST00000315732 0.817261733644908 0.384393720302777 0.0757386683424453 ENSG00000181817 LSM10
ENST00000489912 0.765441599659829 0.297905484641605 0.0976031448865275 ENSG00000181817 LSM10
ENST00000468441 0.875061511306353 0.510074991146027 -0.105062829060292 ENSG00000116885 OSCP1
ENST00000495222 0.935247665645394 0.692918998937929 0.0582986702252398 ENSG00000116885 OSCP1
ENST00000235532 0.993352756880481 0.962343477144393 0.00539034286787526 ENSG00000116885 OSCP1
ENST00000356637 0.990488749004522 0.944489319679357 0.00796041787398235 ENSG00000116885 OSCP1
ENST00000471369 0.965755487578555 0.811859648538801 -0.0474617842782844 ENSG00000116885 OSCP1
ENST00000433045 0.983806519391983 0.905537736668266 -0.0139074745884093 ENSG00000116885 OSCP1
ENST00000445843 0.991169129003014 0.948010566534108 0.00754785600903413 ENSG00000116885 OSCP1
ENST00000315643 0.989920512077303 0.941434796704925 -0.00838367758749876 ENSG00000116885 OSCP1
ENST00000475160 0.871129202147389 0.502220462794288 0.117574718777388 ENSG00000116885 OSCP1
ENST00000525869 0.937385283733112 0.698424314837307 -0.0785356495908806 ENSG00000116885 OSCP1
ENST00000528112 0.99211224499697 0.954024068411432 -0.00775520624953491 ENSG00000116885 OSCP1
ENST00000354267 0.970110128075668 0.831594017639952 -0.0319882181666432 ENSG00000116885 OSCP1
ENST00000524789 0.963078329778927 0.801038684462596 -0.041010215897802 ENSG00000116885 OSCP1
ENST00000373116 0.980363907965793 0.882582447944605 0.0103347640461296 ENSG00000116898 MRPS15
ENST00000488606 0.9924560233853 0.958179936134429 -0.00463220386883782 ENSG00000116898 MRPS15
ENST00000477040 0.981289755325326 0.886969824205767 0.0151664740477091 ENSG00000116898 MRPS15
ENST00000462067 0.983085324547235 0.899934747421444 0.00879141595314054 ENSG00000116898 MRPS15
ENST00000424989 0.942158546108216 0.715909701609813 -0.05832296627321 ENSG00000233621 LINC01137
ENST00000373087 0.923794838042232 0.652644163430293 0.0636107648883543 ENSG00000163874 ZC3H12A
ENST00000472312 0.995962928219141 0.977314326815937 -0.00571814839140892 ENSG00000163874 ZC3H12A
ENST00000471012 0.819503868546039 0.388534353186633 0.174727445606519 ENSG00000163874 ZC3H12A
ENST00000373075 0.31717412929709 0.0269057719853526 0.13565172513805 ENSG00000163875 MEAF6
ENST00000296214 0.357552495575652 0.0349642567067929 0.132273687831054 ENSG00000163875 MEAF6
ENST00000373074 0.425526061522936 0.0521018815577981 0.123788508301881 ENSG00000163875 MEAF6
ENST00000475828 0.411851471487275 0.0482760843488907 0.125023543298703 ENSG00000163875 MEAF6
ENST00000487788 0.409244864948896 0.0476358155493884 0.125356180233922 ENSG00000163875 MEAF6
ENST00000373073 0.596373046924455 0.130287588120454 0.101373533309095 ENSG00000163875 MEAF6
ENST00000487792 0.610575816735943 0.140884456026922 0.103608741188819 ENSG00000163875 MEAF6
ENST00000448519 0.742960537858689 0.268621469586622 0.0828412951810577 ENSG00000163875 MEAF6
ENST00000485039 0.891808942873934 0.551874608213182 0.0529326250862993 ENSG00000163875 MEAF6
ENST00000296215 0.857940918094961 0.467873287085051 0.0654313882750632 ENSG00000163877 SNIP1
ENST00000468040 0.592274595752181 0.126907823865077 -0.188617388882023 ENSG00000163877 SNIP1
ENST00000493916 0.547843557164837 0.0998569450477077 -0.277543161774146 ENSG00000163877 SNIP1
ENST00000296218 0.543623427857134 0.0975230481407296 -0.240940669075499 ENSG00000163879 DNALI1
ENST00000490312 0.762349431575885 0.293689998668604 -0.211345559599884 ENSG00000163879 DNALI1
ENST00000466723 0.625777855371886 0.154194982509271 -0.24299218926145 ENSG00000163879 DNALI1
ENST00000541606 0.561196418712483 0.108379236923201 -0.256214764920968 ENSG00000163879 DNALI1
ENST00000497858 0.62709522188348 0.155253087487452 -0.23393263496986 ENSG00000163879 DNALI1
ENST00000467277 0.339155243715638 0.0311370563340869 -0.421586007285161 ENSG00000163879 DNALI1
ENST00000490029 0.757284927616271 0.286565083380838 -0.140522059502208 ENSG00000134697 GNL2
ENST00000373062 0.698434288183334 0.218442622500375 -0.066193160883906 ENSG00000134697 GNL2
ENST00000462812 0.920051046999799 0.640280133735246 -0.0351940387118061 ENSG00000134697 GNL2
ENST00000479255 0.830152483061129 0.408949180382732 -0.0963883401137395 ENSG00000134697 GNL2
ENST00000538069 0.96657043565354 0.816467612976004 0.0218520820938053 ENSG00000134697 GNL2
ENST00000469191 0.90242639427351 0.581684679305657 -0.0649231681876846 ENSG00000134697 GNL2
ENST00000489146 0.906241380052773 0.594497767798874 0.0686063154088326 ENSG00000134697 GNL2
ENST00000463351 0.719085564446738 0.239959621844869 -0.117587358892235 ENSG00000134697 GNL2
ENST00000488496 0.668204133519991 0.189681992686334 -0.142025871502618 ENSG00000134697 GNL2
ENST00000358011 0.990668700629104 0.945277289220386 -0.0071397253153642 ENSG00000116922 C1orf109
ENST00000494120 0.965908896202441 0.813318755023237 0.024163092995151 ENSG00000116922 C1orf109
ENST00000609516 0.560878378175944 0.108187980413453 0.235257590038662 ENSG00000116922 C1orf109
ENST00000464178 0.992155365238508 0.956041801217571 0.00669360931882556 ENSG00000116922 C1orf109
ENST00000464085 0.825866117544096 0.399961689972917 -0.102466418238804 ENSG00000116922 C1orf109
ENST00000491981 0.933685905785774 0.687116313511619 -0.0481867955885361 ENSG00000116922 C1orf109
ENST00000461359 0.770019756939365 0.304164720007199 -0.137099838433704 ENSG00000116922 C1orf109
ENST00000477060 0.88303435233785 0.528380117800321 -0.0828811375941709 ENSG00000116922 C1orf109
ENST00000486637 0.581363806683167 0.119859715508596 -0.215309147160892 ENSG00000116922 C1orf109
ENST00000491797 0.699777571272248 0.219770881489168 -0.185334977264633 ENSG00000116922 C1orf109
ENST00000488137 0.862533638510635 0.481364638898909 -0.103036963803872 ENSG00000116922 C1orf109
ENST00000472584 0.645695835683641 0.170550228114151 -0.207458373595097 ENSG00000116922 C1orf109
ENST00000498448 0.438765956329867 0.0563231436646193 0.391419710474376 ENSG00000116922 C1orf109
ENST00000373055 0.993205158999883 0.961645641073068 -0.00375287345602245 ENSG00000134690 CDCA8
ENST00000327331 0.993205158999883 0.961645641073068 -0.00375287345602245 ENSG00000134690 CDCA8
ENST00000373045 0.983631149476519 0.903568123757459 -0.0243125967470757 ENSG00000185090 MANEAL
ENST00000397631 0.983631149476519 0.903568123757459 -0.0243125967470757 ENSG00000185090 MANEAL
ENST00000373044 0.858561800742494 0.470113031336933 0.0631922945285691 ENSG00000196449 YRDC
ENST00000373043 0.916556684319174 0.629582655488217 -0.0478414009012544 ENSG00000197982 C1orf122
ENST00000419397 0.950571869610094 0.749355498096759 -0.0354515974826203 ENSG00000197982 C1orf122
ENST00000468084 0.917386867196404 0.632145846831508 -0.0487717571350175 ENSG00000197982 C1orf122
ENST00000373042 0.946521145196535 0.734469207808816 -0.0348502189196712 ENSG00000197982 C1orf122
ENST00000446260 0.978032395784671 0.870009021373007 -0.0168295630648997 ENSG00000197982 C1orf122
ENST00000373036 0.932780427389428 0.684695396321897 -0.0260981323637409 ENSG00000188786 MTF1
ENST00000468190 0.954823957871552 0.765345905413762 0.0457078215646882 ENSG00000188786 MTF1
ENST00000419993 0.95634810564386 0.773986871669216 -0.0454738810874316 ENSG00000230955 RP11-109P14.10
ENST00000373027 0.352321315430612 0.0336715215090808 -0.139758837282676 ENSG00000204084 INPP5B
ENST00000373023 0.221262812419253 0.0133563198342231 -0.160570584700846 ENSG00000204084 INPP5B
ENST00000373026 0.174293781555004 0.00895293643997672 -0.174141372263276 ENSG00000204084 INPP5B
ENST00000373024 0.168967112688434 0.00849679138707318 -0.17507436262644 ENSG00000204084 INPP5B
ENST00000487328 0.906351976432257 0.595249626899184 -0.10502484021312 ENSG00000204084 INPP5B
ENST00000470364 0.43067439091267 0.053586306422732 0.224625882669241 ENSG00000204084 INPP5B
ENST00000474758 0.313744756138126 0.0263511644993484 0.261546963704728 ENSG00000204084 INPP5B
ENST00000458109 0.949965394991114 0.74694957225082 0.0318498033045498 ENSG00000204084 INPP5B
ENST00000467066 0.916745955631194 0.630398445810528 0.0683737718426953 ENSG00000204084 INPP5B
ENST00000373021 0.177313108620566 0.00921201231774092 -0.326176753389953 ENSG00000204084 INPP5B
ENST00000491406 0.713852541416344 0.233905959381794 -0.175360337877122 ENSG00000204084 INPP5B
ENST00000373019 0.893513520895653 0.556507719053176 0.0288098637028441 ENSG00000183431 SF3A3
ENST00000448721 0.92639910575323 0.66224193391804 0.0216425234866024 ENSG00000183431 SF3A3
ENST00000487062 0.930466670856167 0.677484096489314 -0.0513724375522996 ENSG00000183431 SF3A3
ENST00000460925 0.676570490978364 0.197712179849852 0.0998068999103471 ENSG00000183431 SF3A3
ENST00000489537 0.906241380052773 0.594415264563136 0.0313617604795136 ENSG00000183431 SF3A3
ENST00000461869 0.952364281186995 0.754497260721646 0.0180772848792617 ENSG00000183431 SF3A3
ENST00000470585 0.947600963541055 0.738261120904416 0.0195314294615074 ENSG00000183431 SF3A3
ENST00000488934 0.454651903346277 0.0617583131284509 0.223057245813608 ENSG00000183431 SF3A3
ENST00000462258 0.998053359479382 0.989071917938422 -0.000882935822779895 ENSG00000183431 SF3A3
ENST00000485803 0.928324222970451 0.669981635590863 0.0442831104765364 ENSG00000183386 FHL3
ENST00000373016 0.92825909192471 0.669436900209754 0.0443387865912062 ENSG00000183386 FHL3
ENST00000475084 0.944051850325601 0.724637615564016 0.0375282801152043 ENSG00000183386 FHL3
ENST00000477194 0.970875086167713 0.834713164964867 0.0218510392455315 ENSG00000183386 FHL3
ENST00000483132 0.974290597664989 0.848148619546507 0.0284157492704975 ENSG00000183386 FHL3
ENST00000483182 0.723336963126318 0.244985012763682 0.0950160093695864 ENSG00000183520 UTP11L
ENST00000486563 0.943990478982327 0.724086944084346 0.0339277343470686 ENSG00000183520 UTP11L
ENST00000373014 0.794837316358613 0.345764685734645 0.0669248237475522 ENSG00000183520 UTP11L
ENST00000537711 0.653045533386065 0.176303164311064 0.0948751601709336 ENSG00000183520 UTP11L
ENST00000488453 0.51622864949479 0.0849868051094824 0.132220967875258 ENSG00000183520 UTP11L
ENST00000373012 0.447878275076776 0.0595214976554034 -0.332353577721498 ENSG00000185668 POU3F1
ENST00000432922 0.630478651989315 0.157880761335185 -0.280811461726802 ENSG00000224592 RP5-884C9.2
ENST00000428151 0.785376315497744 0.329549775334867 -0.189051587100604 ENSG00000224592 RP5-884C9.2
ENST00000442006 0.744569398763324 0.27045271015058 -0.222099769449537 ENSG00000215895 RP11-334L9.1
ENST00000373001 0.297289123004966 0.0234281180370666 0.153616385409771 ENSG00000116954 RRAGC
ENST00000474456 0.586546916177163 0.123299434753522 0.159027293840878 ENSG00000116954 RRAGC
ENST00000493015 0.720713839580468 0.241945232565475 0.106285941504955 ENSG00000116954 RRAGC
ENST00000496778 0.645208370153066 0.170142074587454 0.170109110164876 ENSG00000116954 RRAGC
ENST00000433671 0.975084868666807 0.851503543729869 0.0142641196460857 ENSG00000228436 RP5-864K19.4
ENST00000456813 0.931363219482835 0.680570300745945 0.0313981075099832 ENSG00000228436 RP5-864K19.4
ENST00000397572 0.920609820272774 0.64157192317535 0.0357970142511216 ENSG00000214114 MYCBP
ENST00000494695 0.901073955845418 0.57676875011866 -0.0490585026449445 ENSG00000214114 MYCBP
ENST00000495043 0.921480803232478 0.645023052586383 -0.039889053210087 ENSG00000214114 MYCBP
ENST00000489803 0.948438451579383 0.741479044735282 0.0284939861337952 ENSG00000214114 MYCBP
ENST00000454994 0.948521693615279 0.741810904069408 0.0284752070768352 ENSG00000131233 GJA9
ENST00000489575 0.948521693615279 0.741810904069408 0.0284752070768352 ENSG00000214114 MYCBP
ENST00000465771 0.985663384056431 0.91356885657767 -0.0101108720181274 ENSG00000214114 MYCBP
ENST00000462027 0.9663807306861 0.815853598358738 -0.0217574497060476 ENSG00000214114 MYCBP
ENST00000443161 0.439025516689132 0.0563859679576585 0.380951399030904 ENSG00000228436 RP5-864K19.4
ENST00000357771 0.482650766397387 0.0710808627807762 0.324084224463561 ENSG00000131233 GJA9
ENST00000360786 0.598566321784166 0.131807724646994 0.305806707847291 ENSG00000131233 GJA9
ENST00000372990 0.880294205551267 0.522181610961682 -0.0982394919179365 ENSG00000158315 RHBDL2
ENST00000289248 0.916434633143051 0.628714099861742 -0.0744457950389161 ENSG00000158315 RHBDL2
ENST00000538156 0.916434633143051 0.628714099861742 -0.0744457950389161 ENSG00000158315 RHBDL2
ENST00000372985 0.896328876574694 0.563950740205973 -0.0888791681502198 ENSG00000158315 RHBDL2
ENST00000540558 0.833166699978947 0.415549935151243 -0.165766280512384 ENSG00000158315 RHBDL2
ENST00000432648 0.705565667347205 0.225587126899839 0.0717762276522248 ENSG00000174574 AKIRIN1
ENST00000446189 0.811715319914566 0.375383182237549 0.0558811971199599 ENSG00000174574 AKIRIN1
ENST00000372984 0.785231238647533 0.329051009557458 0.0604940325959778 ENSG00000174574 AKIRIN1
ENST00000531822 0.988562889097124 0.932877470388931 -0.00616054218115183 ENSG00000174574 AKIRIN1
ENST00000372967 0.727082857932588 0.249930101609191 0.096390404738234 ENSG00000168653 NDUFS5
ENST00000372969 0.727082857932588 0.249930101609191 0.096390404738234 ENSG00000168653 NDUFS5
ENST00000545844 0.990488749004522 0.944552445800383 -0.00389177222664243 ENSG00000127603 MACF1
ENST00000567887 0.990367535016843 0.943642859043865 -0.00395569533174256 ENSG00000127603 MACF1
ENST00000372915 0.990667437173332 0.945251014515369 -0.00384215807715952 ENSG00000127603 MACF1
ENST00000539005 0.990488749004522 0.944552445800383 -0.00389177222664243 ENSG00000127603 MACF1
ENST00000317713 0.990488749004522 0.944552445800383 -0.00389177222664243 ENSG00000127603 MACF1
ENST00000361689 0.990667437173332 0.945251014515369 -0.00384215807715952 ENSG00000127603 MACF1
ENST00000524432 0.390262729531202 0.0424915396003655 -0.17022575564511 ENSG00000127603 MACF1
ENST00000467673 0.507427621798753 0.0811198212028563 -0.223915701285122 ENSG00000127603 MACF1
ENST00000564288 0.944611803545018 0.725887601701685 0.0208241965301531 ENSG00000127603 MACF1
ENST00000494012 0.768308972333258 0.301895097900284 -0.150685397868755 ENSG00000127603 MACF1
ENST00000536367 0.550121895791894 0.101548123078097 -0.193435116431955 ENSG00000127603 MACF1
ENST00000480624 0.681115342542106 0.202499858392921 -0.175160576555741 ENSG00000127603 MACF1
ENST00000469366 0.89934788717482 0.572771565420095 -0.0820765451486584 ENSG00000127603 MACF1
ENST00000289890 0.553344941610425 0.103945222443666 -0.304862936283391 ENSG00000226438 RP11-420K8.1
ENST00000496804 0.708129132373624 0.228223937290073 -0.0866370466285252 ENSG00000127603 MACF1
ENST00000530262 0.98357275521072 0.903335702997157 0.00797325103544971 ENSG00000127603 MACF1
ENST00000485063 0.924194905729876 0.653800227533749 0.0570329635525011 ENSG00000127603 MACF1
ENST00000472385 0.786441202427343 0.331120042982847 -0.102769242908543 ENSG00000127603 MACF1
ENST00000484393 0.439939133349008 0.056824242512825 -0.218893686966647 ENSG00000127603 MACF1
ENST00000476350 0.862043168498133 0.480138758752291 0.0483506045775961 ENSG00000127603 MACF1
ENST00000372925 0.905532205610737 0.592308468913246 0.0332037246572449 ENSG00000127603 MACF1
ENST00000528611 0.987749638587281 0.927500903718568 -0.0154529154022758 ENSG00000127603 MACF1
ENST00000289893 0.868628410655722 0.496409839567233 0.0424934552977077 ENSG00000127603 MACF1
ENST00000530275 0.953373222876414 0.759018369503796 -0.0249850361745059 ENSG00000255103 KIAA0754
ENST00000482035 0.935404855471384 0.693868604745416 0.0319696027225734 ENSG00000127603 MACF1
ENST00000473843 0.676403527320732 0.197507800021338 -0.13874454238528 ENSG00000127603 MACF1
ENST00000469490 0.986052444874663 0.916173690105702 0.00847351555478461 ENSG00000127603 MACF1
ENST00000487656 0.848763807197379 0.447798051908552 0.0911072136827188 ENSG00000127603 MACF1
ENST00000360115 0.709524324214782 0.229506178925533 0.0937845438960664 ENSG00000127603 MACF1
ENST00000497964 0.677903741435033 0.199117910302445 0.116536069681219 ENSG00000127603 MACF1
ENST00000446276 0.600152388310366 0.132726587817337 0.118376015147668 ENSG00000127603 MACF1
ENST00000442046 0.650666261371414 0.174332572516511 0.107398837523643 ENSG00000127603 MACF1
ENST00000422234 0.498270923964861 0.0775375180258753 0.169342224818235 ENSG00000127603 MACF1
ENST00000462496 0.541629338032777 0.0966529093292398 0.159707318902782 ENSG00000127603 MACF1
ENST00000462103 0.858370084941559 0.469665753617215 0.0873012375737447 ENSG00000127603 MACF1
ENST00000496360 0.721648897443746 0.243050301415441 0.110440940792647 ENSG00000127603 MACF1
ENST00000497807 0.789875589523506 0.337162774691311 0.0856534692419845 ENSG00000127603 MACF1
ENST00000331593 0.979852925145773 0.879400553844842 -0.0264137898706826 ENSG00000183682 BMP8A
ENST00000441741 0.780383101950987 0.320744086334969 -0.199936056413959 ENSG00000182109 RP11-69E11.4
ENST00000331856 0.966941196492887 0.817859476204355 -0.0441056259349491 ENSG00000182109 RP11-69E11.4
ENST00000458207 0.96819964433161 0.824250497433137 0.0311765906044551 ENSG00000182109 RP11-69E11.4
ENST00000450157 0.961615809669696 0.794335085069924 -0.035209685280997 ENSG00000182109 RP11-69E11.4
ENST00000431553 0.939766582705259 0.706435589461178 -0.0507142822979253 ENSG00000182109 RP11-69E11.4
ENST00000417869 0.917472453039446 0.632532610586421 -0.0621334292520903 ENSG00000182109 RP11-69E11.4
ENST00000440190 0.908322093255994 0.602394575319934 -0.0661499854218433 ENSG00000182109 RP11-69E11.4
ENST00000427240 0.962709593860977 0.799250266784576 0.0273290335799486 ENSG00000243970 PPIEL
ENST00000482028 0.114636184273319 0.00459329003855694 0.27238178505763 ENSG00000090621 PABPC4
ENST00000372856 1.4504477203558e-07 4.95804949279395e-10 0.280342696127332 ENSG00000090621 PABPC4
ENST00000372857 1.39308584775884e-07 4.72983627727639e-10 0.280351492337437 ENSG00000090621 PABPC4
ENST00000372858 5.98479844578433e-07 2.28129542521621e-09 0.274413813891834 ENSG00000090621 PABPC4
ENST00000372862 2.19197113333686e-07 7.72958330775361e-10 0.276068128032398 ENSG00000090621 PABPC4
ENST00000468476 6.79742880480603e-05 4.24849134771089e-07 0.313302778924209 ENSG00000090621 PABPC4
ENST00000437136 0.000129807608439866 8.74418714692495e-07 0.308579982182939 ENSG00000090621 PABPC4
ENST00000492468 0.000179491965642636 1.25342584247001e-06 0.313713037986152 ENSG00000090621 PABPC4
ENST00000530186 0.00102476624723826 9.81299654176159e-06 0.427868226261131 ENSG00000090621 PABPC4
ENST00000421687 2.15756589144472e-08 6.54277024420144e-11 0.311115111249611 ENSG00000090621 PABPC4
ENST00000484555 0.0333764451769779 0.000779574369396761 0.29118134780119 ENSG00000090621 PABPC4
ENST00000525045 0.00120478064574946 1.17691944838138e-05 0.293619828714181 ENSG00000090621 PABPC4
ENST00000527718 1.90271649862098e-06 8.01625969927588e-09 0.298365919344832 ENSG00000090621 PABPC4
ENST00000477556 0.0144718914003834 0.000255536100193062 0.297733806392456 ENSG00000090621 PABPC4
ENST00000461578 0.35742576103209 0.0349388897564388 0.192393475817479 ENSG00000090621 PABPC4
ENST00000483770 0.0552139609409563 0.0015618755126241 0.262729980597817 ENSG00000090621 PABPC4
ENST00000525669 3.05695588959312e-05 1.74080684469527e-07 0.295609017256357 ENSG00000090621 PABPC4
ENST00000470443 3.43644544323502e-07 1.24096735837557e-09 0.289906310192586 ENSG00000090621 PABPC4
ENST00000415255 3.28179344936842e-06 1.47127016372528e-08 0.280521639647561 ENSG00000228060 RP11-69E11.8
ENST00000513632 0.00131918909084257 1.300897133496e-05 0.298806382970465 ENSG00000090621 PABPC4
ENST00000525751 7.16790970840003e-05 4.5077018853415e-07 0.309922310325236 ENSG00000090621 PABPC4
ENST00000474378 5.11246231805624e-05 3.09528787278874e-07 0.295083722704272 ENSG00000090621 PABPC4
ENST00000529216 0.000378109163523386 3.03719715138348e-06 0.284493880734074 ENSG00000090621 PABPC4
ENST00000492519 0.00604449082921876 8.33935168456302e-05 0.257004112673922 ENSG00000090621 PABPC4
ENST00000451091 0.00397669734540565 4.96791824055476e-05 0.251793333337244 ENSG00000090621 PABPC4
ENST00000531243 0.135173480357413 0.00592359189649882 0.212426359242199 ENSG00000090621 PABPC4
ENST00000470018 0.906972820673174 0.597837056675722 0.0516695834289316 ENSG00000084072 PPIE
ENST00000485507 0.906241380052773 0.594481712838589 0.0588172862258364 ENSG00000084072 PPIE
ENST00000324379 0.96163876073565 0.794534576072065 0.0223945554565925 ENSG00000084072 PPIE
ENST00000356511 0.983017769498929 0.89900642287448 0.0106672794571605 ENSG00000084072 PPIE
ENST00000456578 0.973803640351476 0.846472223645611 0.0215354427124966 ENSG00000084072 PPIE
ENST00000495526 0.965912896775828 0.813718468261569 0.020311689608793 ENSG00000084072 PPIE
ENST00000482751 0.965912896775828 0.813718468261569 0.020311689608793 ENSG00000084072 PPIE
ENST00000372830 0.983017769498929 0.89900642287448 0.0106672794571605 ENSG00000084072 PPIE
ENST00000497370 0.930702131728511 0.678239837422091 0.0362227388565784 ENSG00000084072 PPIE
ENST00000372835 0.95772325217237 0.778427728425933 0.0245426664211538 ENSG00000084072 PPIE
ENST00000470213 0.939889768230593 0.706971569533912 0.032563610220822 ENSG00000084072 PPIE
ENST00000474804 0.91643615359526 0.628871910984062 0.0423017311325448 ENSG00000084072 PPIE
ENST00000475350 0.965912896775828 0.813718468261569 0.020311689608793 ENSG00000084072 PPIE
ENST00000480169 0.925191006307042 0.657573284895304 0.0433258124805572 ENSG00000084072 PPIE
ENST00000372827 0.928091971273797 0.668839692888422 0.0871162853890238 ENSG00000116985 BMP8B
ENST00000441669 0.732440544485697 0.256552281892202 -0.0907624455538281 ENSG00000043514 TRIT1
ENST00000462797 0.732440544485697 0.256552281892202 -0.0907624455538281 ENSG00000043514 TRIT1
ENST00000316891 0.732440544485697 0.256552281892202 -0.0907624455538281 ENSG00000043514 TRIT1
ENST00000372818 0.732440544485697 0.256552281892202 -0.0907624455538281 ENSG00000043514 TRIT1
ENST00000495175 0.652216874515942 0.175614465120595 -0.109848635929084 ENSG00000043514 TRIT1
ENST00000491865 0.653935073452464 0.177253718075149 -0.109723935819402 ENSG00000043514 TRIT1
ENST00000537223 0.606871342135307 0.137976892294223 -0.121837699113304 ENSG00000043514 TRIT1
ENST00000537440 0.606871342135307 0.137976892294223 -0.121837699113304 ENSG00000043514 TRIT1
ENST00000541099 0.606871342135307 0.137976892294223 -0.121837699113304 ENSG00000043514 TRIT1
ENST00000545233 0.606871342135307 0.137976892294223 -0.121837699113304 ENSG00000043514 TRIT1
ENST00000465417 0.882473065666278 0.52707697390252 0.0803201668954574 ENSG00000043514 TRIT1
ENST00000492612 0.57279887694881 0.114867396722321 -0.135731799618858 ENSG00000043514 TRIT1
ENST00000467774 0.959333435147405 0.784939685719661 0.0483097443389589 ENSG00000043514 TRIT1
ENST00000489945 0.500948243288095 0.0784643810466681 -0.156545889803306 ENSG00000043514 TRIT1
ENST00000486825 0.435983381946762 0.0554815152747826 -0.169849904842539 ENSG00000043514 TRIT1
ENST00000469476 0.779819648191889 0.319793629658141 -0.117851953951082 ENSG00000043514 TRIT1
ENST00000544981 0.24976125214165 0.0167147336730366 -0.24573839779503 ENSG00000043514 TRIT1
ENST00000462243 0.811649126045345 0.375255614528984 -0.136516215533051 ENSG00000043514 TRIT1
ENST00000372811 0.865976618811831 0.489548716590748 -0.0981922636675681 ENSG00000168389 MFSD2A
ENST00000420632 0.879111281984649 0.519938856462634 -0.0904565717685532 ENSG00000168389 MFSD2A
ENST00000434861 0.927769920089554 0.667032839410661 -0.0679676727142664 ENSG00000168389 MFSD2A
ENST00000372809 0.865976618811831 0.489548716590748 -0.0981922636675681 ENSG00000168389 MFSD2A
ENST00000483824 0.865976618811831 0.489548716590748 -0.0981922636675681 ENSG00000168389 MFSD2A
ENST00000469745 0.975203377533859 0.852267054659521 0.0285755329059338 ENSG00000168389 MFSD2A
ENST00000480630 0.992592739611288 0.958923459586818 0.00830589747599058 ENSG00000168389 MFSD2A
ENST00000491515 0.941994057800557 0.714806122228357 0.0706684329786234 ENSG00000168389 MFSD2A
ENST00000459917 0.870813096807648 0.501483496105102 -0.137179307596891 ENSG00000168389 MFSD2A
ENST00000481612 0.784387000793271 0.327882808908506 -0.199748906490766 ENSG00000168389 MFSD2A
ENST00000372797 0.103765112726886 0.00392330881395201 0.105960947130168 ENSG00000131236 CAP1
ENST00000372802 0.103457642751817 0.00391088521988278 0.105821713486536 ENSG00000131236 CAP1
ENST00000449311 0.575333985640359 0.116569980747583 0.0715125713730002 ENSG00000131236 CAP1
ENST00000421589 0.536077096238112 0.0939874020086069 0.0758794514923571 ENSG00000131236 CAP1
ENST00000414893 0.371662161704642 0.037779141601249 0.0864927858887827 ENSG00000131236 CAP1
ENST00000414281 0.534603403926 0.0932277516356675 0.0760753707624987 ENSG00000131236 CAP1
ENST00000420216 0.515498744009599 0.0844904497905653 0.0785451404025819 ENSG00000131236 CAP1
ENST00000372792 0.0689369588434482 0.00211975416862382 0.109623533817307 ENSG00000131236 CAP1
ENST00000372798 0.0738649210791015 0.00235791861311792 0.110947944449709 ENSG00000131236 CAP1
ENST00000340450 0.100232050214145 0.00374100038493037 0.106681240926378 ENSG00000131236 CAP1
ENST00000372805 0.0891782772482271 0.0031667278709873 0.108946564837597 ENSG00000131236 CAP1
ENST00000435719 0.413895166602417 0.048833502985083 0.0863156556247688 ENSG00000131236 CAP1
ENST00000427843 0.502392703872603 0.0791596951555866 0.0786242350332726 ENSG00000131236 CAP1
ENST00000417287 0.528949620435205 0.0904953726548909 0.0767168716958766 ENSG00000131236 CAP1
ENST00000424977 0.530995624687775 0.0915865737528325 0.0764762541964568 ENSG00000131236 CAP1
ENST00000446031 0.973715504137646 0.846167592474145 0.0127132828335084 ENSG00000131236 CAP1
ENST00000479759 0.00873887368852987 0.000133109073984413 0.161152942785794 ENSG00000131236 CAP1
ENST00000461993 0.0236968703166983 0.000487662161428384 0.14981512312933 ENSG00000131236 CAP1
ENST00000494114 0.106596235899377 0.00410931421678965 0.15770787601362 ENSG00000131236 CAP1
ENST00000433473 0.991088050040509 0.947766351321288 0.00353165384293876 ENSG00000131238 PPT1
ENST00000529905 0.994473393082353 0.968050490357456 0.00219730952757461 ENSG00000131238 PPT1
ENST00000530704 0.989969237906993 0.941959201715989 0.00456973320233751 ENSG00000131238 PPT1
ENST00000372775 0.855507139945334 0.461761156163696 0.0615347448754956 ENSG00000131238 PPT1
ENST00000449045 0.992078060567621 0.952970068108327 0.00387839760354236 ENSG00000131238 PPT1
ENST00000439754 0.989561005286276 0.938387091692363 0.00537297205962428 ENSG00000131238 PPT1
ENST00000530076 0.908822256235337 0.604360806010581 0.0397490471551758 ENSG00000131238 PPT1
ENST00000527311 0.980715023694874 0.883406786709758 -0.00993673553449414 ENSG00000131238 PPT1
ENST00000372779 0.972271596154279 0.839651697852762 -0.0146118128757001 ENSG00000131238 PPT1
ENST00000526547 0.933730478134142 0.687489388053426 -0.0333504959599467 ENSG00000131238 PPT1
ENST00000372771 0.987427880550026 0.925248775868739 0.00566417531321241 ENSG00000117000 RLF
ENST00000567508 0.869290843302217 0.498494077367977 0.120017583429186 ENSG00000259943 RP1-39G22.7
ENST00000372759 0.987781288955114 0.928384120747149 -0.00454685735502721 ENSG00000084073 ZMPSTE24
ENST00000479131 0.916357859547213 0.628468429955991 -0.0408548215166727 ENSG00000084073 ZMPSTE24
ENST00000472583 0.954752210985977 0.765020367368078 -0.0236698975227727 ENSG00000084073 ZMPSTE24
ENST00000474142 0.979196641868253 0.875205651450561 0.0146111405814652 ENSG00000084073 ZMPSTE24
ENST00000435168 0.983375400960561 0.90220030779497 -0.0114371119160978 ENSG00000084070 SMAP2
ENST00000372718 0.99579776245072 0.976564620128435 0.00218428761503418 ENSG00000084070 SMAP2
ENST00000372708 0.964787823873151 0.806943040021539 0.0191721950288677 ENSG00000084070 SMAP2
ENST00000539317 0.956503659019121 0.77467575507807 0.0233596377118667 ENSG00000084070 SMAP2
ENST00000487871 0.954269089055664 0.762557431766126 0.0500101739258234 ENSG00000084070 SMAP2
ENST00000469416 0.288779230476425 0.0220714050133066 -0.386667163494397 ENSG00000187801 ZFP69B
ENST00000361584 0.288779230476425 0.0220714050133066 -0.386667163494397 ENSG00000187801 ZFP69B
ENST00000484445 0.288779230476425 0.0220714050133066 -0.386667163494397 ENSG00000187801 ZFP69B
ENST00000411995 0.288779230476425 0.0220714050133066 -0.386667163494397 ENSG00000187801 ZFP69B
ENST00000565390 0.797463781673641 0.350663193345446 -0.18917476608077 ENSG00000260920 RP1-228H13.5
ENST00000372706 0.994176511293831 0.966432176185062 0.0049310635443423 ENSG00000187815 ZFP69
ENST00000372705 0.98832995365972 0.931514546607269 0.0101700201105258 ENSG00000187815 ZFP69
ENST00000482712 0.972945436807162 0.84323139051632 -0.0397380603172207 ENSG00000187815 ZFP69
ENST00000450713 0.956240361371954 0.773014285190321 -0.0333792893729943 ENSG00000238287 RP11-656D10.3
ENST00000358527 0.980939007914867 0.884780143624966 -0.0177187626205557 ENSG00000164002 EXO5
ENST00000372703 0.980939007914867 0.884780143624966 -0.0177187626205557 ENSG00000164002 EXO5
ENST00000420209 0.977746490595593 0.867746422836785 -0.0226210783955979 ENSG00000164002 EXO5
ENST00000296380 0.961574698326873 0.793365672483525 -0.0317584501636783 ENSG00000164002 EXO5
ENST00000432259 0.957765405009129 0.778798893461487 -0.0420867870561997 ENSG00000164002 EXO5
ENST00000418186 0.98254646959235 0.895272120605705 -0.0178982222274039 ENSG00000164002 EXO5
ENST00000415550 0.916792498998189 0.63077784272728 -0.0704845124984908 ENSG00000164002 EXO5
ENST00000443729 0.972271596154279 0.839495258640794 -0.0265826746535559 ENSG00000164002 EXO5
ENST00000419161 0.972271596154279 0.839495258640794 -0.0265826746535559 ENSG00000164002 EXO5
ENST00000471429 0.890116995586836 0.548045907149551 -0.101044457599357 ENSG00000164002 EXO5
ENST00000453437 0.839509133381849 0.428684217622713 -0.127681841733693 ENSG00000227278 RP11-656D10.5
ENST00000437060 0.997263426733272 0.985460545185312 -0.0035886440033327 ENSG00000238186 RP11-656D10.6
ENST00000372699 0.989920512077303 0.9412311303486 0.00963222446372447 ENSG00000117010 ZNF684
ENST00000465152 0.988802983524654 0.935518598191275 -0.0109104200162295 ENSG00000117010 ZNF684
ENST00000372696 0.987616677843482 0.92672728504775 -0.0131379029003899 ENSG00000117010 ZNF684
ENST00000372697 0.987616677843482 0.92672728504775 -0.0131379029003899 ENSG00000117010 ZNF684
ENST00000493756 0.975162069304057 0.851912782866643 0.0243928990939346 ENSG00000117010 ZNF684
ENST00000472043 0.980300022664433 0.882275315350928 0.0292022664931743 ENSG00000117010 ZNF684
ENST00000372684 0.826962789852129 0.401751982244776 -0.150814100051274 ENSG00000117016 RIMS3
ENST00000372683 0.972230940447672 0.838926500820852 -0.0414918249500268 ENSG00000117016 RIMS3
ENST00000440100 0.507786874378208 0.0812556170347715 0.356918356730978 ENSG00000237899 RP4-739H11.3
ENST00000606277 0.986121643401383 0.917436230470252 -0.0151432703828813 ENSG00000272145 NFYC-AS1
ENST00000467203 0.820089992288829 0.389627699755455 -0.073764176869708 ENSG00000066136 NFYC
ENST00000424419 0.847628037139529 0.445080425683812 -0.0571748317970031 ENSG00000066136 NFYC
ENST00000427410 0.804230139757696 0.362407899488384 -0.0601238744012376 ENSG00000066136 NFYC
ENST00000447388 0.780383101950987 0.320742603237454 -0.0647414597532857 ENSG00000066136 NFYC
ENST00000425457 0.801719733649459 0.357799505972751 -0.0609853267150548 ENSG00000066136 NFYC
ENST00000453631 0.790353909772501 0.337936939755881 -0.0849101230946717 ENSG00000066136 NFYC
ENST00000456393 0.788208219686109 0.334363908700948 -0.0630653651332471 ENSG00000066136 NFYC
ENST00000372654 0.796461796774319 0.34924856427519 -0.0628490010693557 ENSG00000066136 NFYC
ENST00000534399 0.624742440506554 0.153335397791866 -0.13659282087225 ENSG00000066136 NFYC
ENST00000372653 0.743251410867607 0.268981301372134 -0.0739159683198478 ENSG00000066136 NFYC
ENST00000372669 0.755648791541359 0.284285561065748 -0.0827887495216419 ENSG00000066136 NFYC
ENST00000372652 0.85985354863093 0.473886221040224 -0.0489076105370774 ENSG00000066136 NFYC
ENST00000372651 0.863366936271644 0.483549971853831 -0.0492031971874623 ENSG00000066136 NFYC
ENST00000531464 0.929327523949797 0.67310549742202 -0.0505462946676002 ENSG00000066136 NFYC
ENST00000440226 0.979239691459552 0.875440246901813 0.0112423873462478 ENSG00000066136 NFYC
ENST00000525290 0.931834634189901 0.682065793557584 0.0481299227789959 ENSG00000066136 NFYC
ENST00000530965 0.955323752010325 0.768386767688809 0.035585788196253 ENSG00000066136 NFYC
ENST00000416859 0.917647467511528 0.633179341864842 0.0458102037347738 ENSG00000066136 NFYC
ENST00000308733 0.98016197119458 0.88110735220264 0.0111244428837799 ENSG00000066136 NFYC
ENST00000414185 0.917730820436803 0.633376390205858 0.0406069331734571 ENSG00000066136 NFYC
ENST00000525349 0.813622044398225 0.378502453935195 0.102469982917996 ENSG00000066136 NFYC
ENST00000483091 0.985847402143258 0.914837136366456 0.0187288718159643 ENSG00000066136 NFYC
ENST00000488635 0.954337677643715 0.763671912621754 0.0411743268627453 ENSG00000066136 NFYC
ENST00000496608 0.967186276547808 0.818821539535521 -0.0268988512194189 ENSG00000066136 NFYC
ENST00000347132 0.988887448519332 0.935982723978846 0.0163152799046973 ENSG00000117013 KCNQ4
ENST00000509682 0.976637171924361 0.86041013655634 0.0356891939852888 ENSG00000117013 KCNQ4
ENST00000372638 0.735302179057026 0.259571489495325 -0.228145152408806 ENSG00000179862 CITED4
ENST00000372621 0.68798331702264 0.208839591946809 -0.0703874418311326 ENSG00000171793 CTPS1
ENST00000541520 0.646100306495481 0.17095631542425 -0.0785791753516242 ENSG00000171793 CTPS1
ENST00000470271 0.483572533111013 0.0715044287833724 -0.179307475325169 ENSG00000171793 CTPS1
ENST00000475060 0.865918232377332 0.489166336974184 -0.0746211214403907 ENSG00000171793 CTPS1
ENST00000479480 0.606871342135307 0.138078835063353 -0.142563102064411 ENSG00000171793 CTPS1
ENST00000543104 0.726296212379015 0.248773419658669 -0.100830977805037 ENSG00000171793 CTPS1
ENST00000372616 0.819247218667491 0.387851675140642 -0.0533909298091727 ENSG00000171793 CTPS1
ENST00000480420 0.938474315287538 0.703027280658469 -0.0392401329292107 ENSG00000171793 CTPS1
ENST00000463285 0.839131360049212 0.428031649555261 0.0792860114138406 ENSG00000171793 CTPS1
ENST00000486889 0.855141840778074 0.460950799237206 0.0820680363415671 ENSG00000171793 CTPS1
ENST00000497210 0.719096575510268 0.240031781291223 0.16261381394452 ENSG00000171793 CTPS1
ENST00000464283 0.887797400013686 0.541545750347582 0.0574632251199267 ENSG00000171793 CTPS1
ENST00000463423 0.88993779872017 0.547599945605943 0.0571096301098187 ENSG00000171793 CTPS1
ENST00000498694 0.987616677843482 0.926446172114351 0.00781969016840448 ENSG00000171793 CTPS1
ENST00000302946 0.641581087303879 0.167328174398044 -0.251659049479135 ENSG00000171790 SLFNL1
ENST00000372613 0.643183507705377 0.168376951367804 -0.251281819139603 ENSG00000171790 SLFNL1
ENST00000397197 0.643183507705377 0.168376951367804 -0.251281819139603 ENSG00000171790 SLFNL1
ENST00000439569 0.643183507705377 0.168376951367804 -0.251281819139603 ENSG00000171790 SLFNL1
ENST00000372611 0.666337746334675 0.187905384221185 -0.240453743263711 ENSG00000171790 SLFNL1
ENST00000359345 0.589889061378584 0.125586464906568 -0.264788052807381 ENSG00000171790 SLFNL1
ENST00000456518 0.500258032519971 0.0782656882862639 -0.148805170520886 ENSG00000010803 SCMH1
ENST00000397174 0.485321699168027 0.0721719441210998 -0.149636502136243 ENSG00000010803 SCMH1
ENST00000402904 0.485321699168027 0.0721719441210998 -0.149636502136243 ENSG00000010803 SCMH1
ENST00000361191 0.486397395175737 0.0726168121579649 -0.149411214267772 ENSG00000010803 SCMH1
ENST00000361705 0.486397395175737 0.0726168121579649 -0.149411214267772 ENSG00000010803 SCMH1
ENST00000397171 0.486397395175737 0.0726168121579649 -0.149411214267772 ENSG00000010803 SCMH1
ENST00000372597 0.445725850418306 0.0588371501144564 -0.179496024550553 ENSG00000010803 SCMH1
ENST00000372596 0.445725850418306 0.0588371501144564 -0.179496024550553 ENSG00000010803 SCMH1
ENST00000337495 0.445725850418306 0.0588371501144564 -0.179496024550553 ENSG00000010803 SCMH1
ENST00000326197 0.494969326819827 0.0760727412794841 -0.147883846047132 ENSG00000010803 SCMH1
ENST00000372595 0.485938488741305 0.0724200095029173 -0.150913848091764 ENSG00000010803 SCMH1
ENST00000472037 0.58365148957595 0.120993101638183 -0.161249303077609 ENSG00000010803 SCMH1
ENST00000460215 0.57773093056143 0.117791186356356 -0.153745646559579 ENSG00000010803 SCMH1
ENST00000498793 0.606636323182907 0.137608668769016 -0.140557671469744 ENSG00000010803 SCMH1
ENST00000489421 0.579178683793511 0.118850574602843 -0.176781934668501 ENSG00000010803 SCMH1
ENST00000482530 0.821424533039109 0.392730081610908 -0.0971813237357311 ENSG00000010803 SCMH1
ENST00000401064 0.97358404144994 0.845150655159637 -0.0386813658898138 ENSG00000215893 RP4-635E8.1
ENST00000488592 0.590362693445508 0.125859177893358 -0.202587090868875 ENSG00000010803 SCMH1
ENST00000425554 0.495382253118022 0.0762356042173434 -0.356805527310089 ENSG00000235358 RP11-399E6.1
ENST00000445073 0.688583232723027 0.209608312931036 -0.251495483841838 ENSG00000235358 RP11-399E6.1
ENST00000372583 0.336354318303747 0.0304433278518472 -0.277099227619805 ENSG00000127124 HIVEP3
ENST00000372584 0.331823566186991 0.0294119825819703 -0.27860189230915 ENSG00000127124 HIVEP3
ENST00000247584 0.771825811552225 0.307599954789547 -0.130033467668856 ENSG00000127124 HIVEP3
ENST00000460604 0.47324434343329 0.0676798896671419 -0.270818694560188 ENSG00000127124 HIVEP3
ENST00000429157 0.795736017694416 0.347933803858668 -0.119050872143641 ENSG00000127124 HIVEP3
ENST00000491442 0.215045657200876 0.0127441655228856 -0.34870754592564 ENSG00000127124 HIVEP3
ENST00000489103 0.350616765749399 0.0333464147152304 -0.330162304661578 ENSG00000127124 HIVEP3
ENST00000479350 0.0392498144081641 0.000969153654067033 -0.485648297818041 ENSG00000127124 HIVEP3
ENST00000372571 0.967485799264607 0.820701708666808 0.0163628644014624 ENSG00000198815 FOXJ3
ENST00000372572 0.70194893254795 0.221785249203615 -0.0638384376644537 ENSG00000198815 FOXJ3
ENST00000372573 0.678058444012464 0.1992486526636 -0.0670517582274806 ENSG00000198815 FOXJ3
ENST00000361346 0.682142531794085 0.203263178548054 -0.0665165614304651 ENSG00000198815 FOXJ3
ENST00000361776 0.682142531794085 0.203263178548054 -0.0665165614304651 ENSG00000198815 FOXJ3
ENST00000545068 0.754167158804333 0.282647419136581 -0.0566015946667325 ENSG00000198815 FOXJ3
ENST00000445886 0.589709208010553 0.125520872419663 -0.126931109220118 ENSG00000198815 FOXJ3
ENST00000422278 0.992417729193544 0.957532039675027 -0.00724996200825913 ENSG00000198815 FOXJ3
ENST00000454417 0.585758869395456 0.122829062003369 -0.224850028267187 ENSG00000198815 FOXJ3
ENST00000436207 0.987875084151697 0.929033328550983 0.0178420326831331 ENSG00000227527 RP11-223A3.1
ENST00000372565 0.64824452937424 0.172595163252872 -0.274504294433255 ENSG00000066185 ZMYND12
ENST00000433602 0.64824452937424 0.172595163252872 -0.274504294433255 ENSG00000066185 ZMYND12
ENST00000461083 0.488948492820112 0.0737918947663417 -0.36109027932018 ENSG00000066185 ZMYND12
ENST00000372562 0.516257443261027 0.08501999071519 0.127412552307573 ENSG00000127125 PPCS
ENST00000455780 0.487778348523842 0.0732345621536293 0.129326369143132 ENSG00000127125 PPCS
ENST00000372560 0.801831358230188 0.3579925786751 0.0961427489583582 ENSG00000127125 PPCS
ENST00000472013 0.487778348523842 0.0732345621536293 0.129326369143132 ENSG00000127125 PPCS
ENST00000372561 0.487778348523842 0.0732345621536293 0.129326369143132 ENSG00000127125 PPCS
ENST00000372556 0.487778348523842 0.0732345621536293 0.129326369143132 ENSG00000127125 PPCS
ENST00000471420 0.644953196612441 0.169874616759667 0.103494958259982 ENSG00000127125 PPCS
ENST00000482168 0.701106956682715 0.220947551986495 0.114348345481085 ENSG00000127125 PPCS
ENST00000469615 0.383456465470868 0.0408160740842981 0.196662273417864 ENSG00000127125 PPCS
ENST00000475614 0.656291634815535 0.179446064549825 -0.232334766558312 ENSG00000186409 CCDC30
ENST00000428554 0.702371273208641 0.22225601159118 -0.159790892315058 ENSG00000186409 CCDC30
ENST00000477155 0.702870173610477 0.222883222052802 -0.159719101386749 ENSG00000186409 CCDC30
ENST00000468651 0.678106448378897 0.199391979971563 -0.241837700824131 ENSG00000186409 CCDC30
ENST00000492422 0.725595450731864 0.247962308710948 -0.223236169676851 ENSG00000186409 CCDC30
ENST00000462063 0.902403998189289 0.58125378198847 -0.111163335926353 ENSG00000186409 CCDC30
ENST00000495044 0.993924682726872 0.964832666026366 -0.00771881393095102 ENSG00000186409 CCDC30
ENST00000507855 0.829293318312306 0.407150287034232 -0.118657662489464 ENSG00000186409 CCDC30
ENST00000509712 0.902410258395255 0.581636371858574 -0.0925808916820506 ENSG00000186409 CCDC30
ENST00000471390 0.793302807000394 0.342596170537661 -0.143146803366931 ENSG00000186409 CCDC30
ENST00000342022 0.794130339138849 0.344031411501294 -0.141999981135661 ENSG00000186409 CCDC30
ENST00000340612 0.740964196460578 0.266523440053929 -0.168271998439941 ENSG00000186409 CCDC30
ENST00000514642 0.69065808571368 0.211396361690506 -0.214726403373394 ENSG00000186409 CCDC30
ENST00000390640 0.667191453633499 0.188704908273525 -0.196864202966961 ENSG00000186409 CCDC30
ENST00000471699 0.930644382454398 0.677845831976676 -0.0848617773942342 ENSG00000186409 CCDC30
ENST00000304979 0.85212601996817 0.454447515973421 -0.0546535705449053 ENSG00000171960 PPIH
ENST00000372550 0.858274912700192 0.469221732146819 -0.0668784231006269 ENSG00000171960 PPIH
ENST00000440068 0.826962789852129 0.401762627025855 -0.0785947279146199 ENSG00000171960 PPIH
ENST00000372549 0.663619196108993 0.185592246778785 -0.146366050290192 ENSG00000171960 PPIH
ENST00000455203 0.86466209173279 0.48701084688645 -0.0655020107171375 ENSG00000171960 PPIH
ENST00000436387 0.788487883306979 0.334752301035087 -0.111931099232875 ENSG00000171960 PPIH
ENST00000461351 0.974051058987555 0.847561348737725 0.0164991930141773 ENSG00000171960 PPIH
ENST00000321358 0.912271033402781 0.615779689842702 0.0186264065003922 ENSG00000065978 YBX1
ENST00000332220 0.999907574715986 0.999622100667478 -1.85033724172531e-05 ENSG00000065978 YBX1
ENST00000436427 0.829333631321495 0.407202577007174 0.0332831833252755 ENSG00000065978 YBX1
ENST00000467957 0.953026043445306 0.758093227262444 0.0136045213615109 ENSG00000065978 YBX1
ENST00000397054 0.870207162579974 0.50001139194208 0.0457251950971219 ENSG00000117385 LEPRE1
ENST00000460031 0.876886141806053 0.51473596110831 0.0442106610987104 ENSG00000117385 LEPRE1
ENST00000236040 0.87674997183009 0.514593467067115 0.0442177121572673 ENSG00000117385 LEPRE1
ENST00000495874 0.87674997183009 0.514593467067115 0.0442177121572673 ENSG00000117385 LEPRE1
ENST00000296388 0.87674997183009 0.514593467067115 0.0442177121572673 ENSG00000117385 LEPRE1
ENST00000462474 0.936022363510015 0.695600682018698 0.055888239318732 ENSG00000117385 LEPRE1
ENST00000472802 0.986743974224914 0.921115661083422 -0.0148250863536335 ENSG00000117385 LEPRE1
ENST00000431412 0.715025250958035 0.23565482626079 0.113298730711451 ENSG00000117385 LEPRE1
ENST00000460831 0.660618878752681 0.182556467110517 0.206824678170359 ENSG00000117385 LEPRE1
ENST00000481465 0.982279380335289 0.892869523199899 0.0148467740222472 ENSG00000117385 LEPRE1
ENST00000447502 0.919339705889955 0.637882458425864 0.0528073620553342 ENSG00000117385 LEPRE1
ENST00000463465 0.79203959054903 0.340768254587937 0.0943536964227762 ENSG00000117385 LEPRE1
ENST00000372526 0.995432057562214 0.974213298520614 -0.00292232204330516 ENSG00000117385 LEPRE1
ENST00000492956 0.961574698326873 0.793429142124544 0.024742597205136 ENSG00000117385 LEPRE1
ENST00000372525 0.857902573161297 0.467702291419754 0.0898735732960568 ENSG00000164008 C1orf50
ENST00000464081 0.872667488113496 0.50513481646746 0.0662834250168784 ENSG00000164008 C1orf50
ENST00000603943 0.896159184376796 0.563478918921041 0.0575069699978467 ENSG00000164008 C1orf50
ENST00000536543 0.893081921044931 0.554328630055661 0.0588911289720654 ENSG00000164008 C1orf50
ENST00000468913 0.865987195652357 0.489571265850013 0.101386096512202 ENSG00000164008 C1orf50
ENST00000494155 0.422219494562307 0.0513125846999262 0.349431607074303 ENSG00000164008 C1orf50
ENST00000447572 0.825435334621937 0.399473819243919 0.170202588620948 ENSG00000228452 RP5-994D16.9
ENST00000372522 0.656291634815535 0.179437114374811 0.183629493072464 ENSG00000177868 CCDC23
ENST00000372521 0.652957475231683 0.176208569278561 0.180987019901793 ENSG00000177868 CCDC23
ENST00000537227 0.616206767240633 0.145290270992783 0.194013062054299 ENSG00000177868 CCDC23
ENST00000497437 0.360661197345353 0.0355980581484274 0.287594358238982 ENSG00000177868 CCDC23
ENST00000487556 0.947457445326981 0.737937294971448 -0.0342324676480196 ENSG00000164010 ERMAP
ENST00000372517 0.947457445326981 0.737937294971448 -0.0342324676480196 ENSG00000164010 ERMAP
ENST00000470938 0.773770197025019 0.310148160626918 0.20614820553797 ENSG00000164010 ERMAP
ENST00000372514 0.85212601996817 0.454424878478965 -0.091410416933634 ENSG00000164010 ERMAP
ENST00000328249 0.938403675672657 0.702856199002658 -0.0482777634387789 ENSG00000164010 ERMAP
ENST00000414798 0.7705914332656 0.305026890553732 -0.136246958222887 ENSG00000228192 RP11-342M1.3
ENST00000416809 0.750517742718156 0.278120748119474 -0.145330504270328 ENSG00000228192 RP11-342M1.3
ENST00000425076 0.923229770080951 0.650306540180978 -0.0658157894980106 ENSG00000228192 RP11-342M1.3
ENST00000444563 0.923229770080951 0.650306540180978 -0.0658157894980106 ENSG00000228192 RP11-342M1.3
ENST00000372508 0.727082857932588 0.249739584935222 -0.136620050648719 ENSG00000164011 ZNF691
ENST00000372507 0.727082857932588 0.249739584935222 -0.136620050648719 ENSG00000164011 ZNF691
ENST00000372506 0.727082857932588 0.249739584935222 -0.136620050648719 ENSG00000164011 ZNF691
ENST00000397044 0.85622110879167 0.463351591311837 -0.0956200604993104 ENSG00000164011 ZNF691
ENST00000372504 0.727082857932588 0.249739584935222 -0.136620050648719 ENSG00000164011 ZNF691
ENST00000397034 0.948972783487086 0.743306236249626 0.0474172749411813 ENSG00000164011 ZNF691
ENST00000372503 0.986102771792164 0.916506452783201 -0.0144336390537751 ENSG00000164011 ZNF691
ENST00000372502 0.839474498095375 0.428624229049195 -0.10787945648004 ENSG00000164011 ZNF691
ENST00000426263 0.752815404413123 0.280923449241384 -0.083232791291056 ENSG00000117394 SLC2A1
ENST00000475162 0.856644894116517 0.464998892263694 -0.0696777740679938 ENSG00000117394 SLC2A1
ENST00000439722 0.798809214463991 0.352890629826589 -0.118024472321974 ENSG00000117394 SLC2A1
ENST00000415851 0.559154711855672 0.107139411253908 -0.166299608496626 ENSG00000117394 SLC2A1
ENST00000372500 0.720200406719383 0.241495010489421 -0.127762215019581 ENSG00000117394 SLC2A1
ENST00000460369 0.595210711977498 0.129300488860973 -0.267680124404615 ENSG00000117394 SLC2A1
ENST00000431759 0.517578662973253 0.0858218005712496 -0.309744688623749 ENSG00000227533 SLC2A1-AS1
ENST00000416689 0.444624077493715 0.0584097233680602 -0.364884385096798 ENSG00000227533 SLC2A1-AS1
ENST00000431635 0.99211224499697 0.955065610787424 -0.00359080368408477 ENSG00000117395 EBNA1BP2
ENST00000236051 0.99314594177883 0.961408981620283 -0.00308267644203061 ENSG00000117395 EBNA1BP2
ENST00000463906 0.980874284935382 0.884124236829878 -0.011872329631546 ENSG00000117395 EBNA1BP2
ENST00000491223 0.848003256773731 0.445677062066171 0.0554101748036782 ENSG00000117395 EBNA1BP2
ENST00000472982 0.910134733962672 0.608659670037198 0.0382048711452014 ENSG00000117395 EBNA1BP2
ENST00000483082 0.917669877145028 0.633259409620713 0.0362425899966055 ENSG00000117395 EBNA1BP2
ENST00000461557 0.979583076272343 0.877652414341768 0.0117013515776083 ENSG00000117395 EBNA1BP2
ENST00000372492 0.983935863384997 0.906205047711638 -0.0160160556640475 ENSG00000243710 WDR65
ENST00000372470 0.439769435168535 0.0567420097565749 0.388762523842786 ENSG00000117400 MPL
ENST00000424948 0.916434633143051 0.628725486864684 0.0927597439881626 ENSG00000234694 RP1-92O14.3
ENST00000310955 0.866024570275797 0.4900532004357 0.0529036959151183 ENSG00000117399 CDC20
ENST00000372462 0.866024570275797 0.490087474748108 0.0529077458673483 ENSG00000117399 CDC20
ENST00000478882 0.959007294956738 0.783987172399301 0.0286086670898105 ENSG00000117399 CDC20
ENST00000482046 0.629557302029869 0.156882899056727 0.168604327130513 ENSG00000117399 CDC20
ENST00000372458 0.64590718513232 0.17065601770192 0.0777379265680806 ENSG00000066322 ELOVL1
ENST00000413844 0.64590718513232 0.17065601770192 0.0777379265680806 ENSG00000066322 ELOVL1
ENST00000468865 0.559726354375532 0.107561507480215 0.124216349201347 ENSG00000066322 ELOVL1
ENST00000464204 0.634804497362477 0.161415423310988 0.079551269111952 ENSG00000066322 ELOVL1
ENST00000470968 0.617209088247105 0.146241376163277 0.0822797733150097 ENSG00000066322 ELOVL1
ENST00000487209 0.635202596364071 0.161767014069801 0.0803279376789032 ENSG00000066322 ELOVL1
ENST00000470769 0.638065464554859 0.164360398661745 0.0824706186322562 ENSG00000066322 ELOVL1
ENST00000497569 0.657804959436521 0.180754920517422 0.0821765971131673 ENSG00000066322 ELOVL1
ENST00000482302 0.651488931828827 0.175000246363943 0.084462918219361 ENSG00000066322 ELOVL1
ENST00000497050 0.603728841886656 0.135724388424726 0.0930614559279928 ENSG00000066322 ELOVL1
ENST00000478481 0.462080831213716 0.0642275238677691 0.170812354659559 ENSG00000066322 ELOVL1
ENST00000479439 0.851905645221878 0.453919770669895 0.0470354817487024 ENSG00000066322 ELOVL1
ENST00000465321 0.86580652690809 0.488920570232521 0.0413864386368053 ENSG00000066322 ELOVL1
ENST00000479686 0.894995459166277 0.560071923635447 0.0357481268040313 ENSG00000066322 ELOVL1
ENST00000496932 0.861128155986891 0.477370789756366 0.0443558158646563 ENSG00000066322 ELOVL1
ENST00000290663 0.722820754244857 0.244355745554054 0.0916428011685668 ENSG00000159479 MED8
ENST00000372457 0.727364537434931 0.250289910622242 0.0908743460246964 ENSG00000159479 MED8
ENST00000372455 0.668204133519991 0.189689236215356 0.10965314156979 ENSG00000159479 MED8
ENST00000436713 0.735427931431246 0.259758447349159 0.107199044103886 ENSG00000229431 RP1-92O14.6
ENST00000460803 0.844136674306176 0.438361985083031 0.0989245535750132 ENSG00000159479 MED8
ENST00000473560 0.694084667926147 0.21431400818359 0.112438201305187 ENSG00000159479 MED8
ENST00000310739 0.998963569016407 0.99393258417452 -0.0007917126019681 ENSG00000198198 SZT2
ENST00000372450 0.998963569016407 0.99393258417452 -0.0007917126019681 ENSG00000198198 SZT2
ENST00000357658 0.678546868134494 0.199971762731087 -0.124925786951773 ENSG00000198198 SZT2
ENST00000406439 0.565762082475142 0.110837500267711 -0.146826356596273 ENSG00000198198 SZT2
ENST00000562955 0.847589185573397 0.445034696888763 -0.0446363488511109 ENSG00000198198 SZT2
ENST00000470139 0.976719557010168 0.860545159019498 -0.018329140125378 ENSG00000198198 SZT2
ENST00000372442 0.927566944187811 0.666197042516676 -0.0279494345049555 ENSG00000198198 SZT2
ENST00000478140 0.410722143951087 0.0479282003670786 0.351682962087609 ENSG00000198198 SZT2
ENST00000470897 0.850358616487119 0.451004628244347 -0.143650979035199 ENSG00000198198 SZT2
ENST00000471177 0.84905585928984 0.448621102500297 -0.131779381841922 ENSG00000198198 SZT2
ENST00000460536 0.878898139392954 0.519412488357912 0.0535124502534583 ENSG00000198198 SZT2
ENST00000396885 0.215085777905405 0.0127494382267284 0.407144246072993 ENSG00000229372 SZT2-AS1
ENST00000583037 0.992279647721065 0.956593530213057 0.00474142480012034 ENSG00000178922 HYI
ENST00000483618 0.986743974224914 0.920716250938358 0.0184931222944283 ENSG00000178922 HYI
ENST00000372425 0.992279647721065 0.956593530213057 0.00474142480012034 ENSG00000178922 HYI
ENST00000372433 0.977387251986149 0.86453167366944 0.0152091663199759 ENSG00000178922 HYI
ENST00000372434 0.999375312085741 0.995833230416209 -0.000458235349012196 ENSG00000178922 HYI
ENST00000470662 0.960314759673406 0.790256815298988 0.0255673544142717 ENSG00000178922 HYI
ENST00000487366 0.960666905271717 0.791287696070969 0.0254759583411153 ENSG00000178922 HYI
ENST00000372430 0.950251124203481 0.748117958680869 0.0294118287024002 ENSG00000178922 HYI
ENST00000372432 0.992304113173852 0.956691888589469 0.00474091671752228 ENSG00000178922 HYI
ENST00000372427 0.995437395547347 0.974327765279287 0.00280717848331304 ENSG00000178922 HYI
ENST00000372426 0.956697891686851 0.775339064379336 0.0272301562233301 ENSG00000178922 HYI
ENST00000486909 0.999271145776753 0.99503542308809 -0.000547225077345821 ENSG00000178922 HYI
ENST00000496142 0.791011197792904 0.338853756846821 0.148173363323473 ENSG00000178922 HYI
ENST00000469587 0.957609023906741 0.777898375197903 -0.0379559819271009 ENSG00000178922 HYI
ENST00000444386 0.530655937854732 0.0913668882933784 0.341880026756087 ENSG00000229348 HYI-AS1
ENST00000496043 0.957369549876814 0.777431489154077 0.0569119458390052 ENSG00000142949 PTPRF
ENST00000481019 0.955323752010325 0.767698045973552 0.0597450958484941 ENSG00000142949 PTPRF
ENST00000359947 0.983786261239469 0.904408047463926 0.0172069360453889 ENSG00000142949 PTPRF
ENST00000438120 0.99301353993298 0.960418345554227 0.00735550771906596 ENSG00000142949 PTPRF
ENST00000436724 0.828118753620599 0.404912004463271 0.168563275689486 ENSG00000142949 PTPRF
ENST00000372405 0.911825767429936 0.614511941889378 0.102257457935542 ENSG00000142949 PTPRF
ENST00000372413 0.999654509838431 0.998000911755584 0.000360585356728317 ENSG00000142949 PTPRF
ENST00000372414 0.999654509838431 0.998000911755584 0.000360585356728317 ENSG00000142949 PTPRF
ENST00000437607 0.87995662444026 0.521554016056764 0.130418515361626 ENSG00000142949 PTPRF
ENST00000467464 0.501531310807102 0.0787414645477295 -0.352971957093711 ENSG00000142949 PTPRF
ENST00000412568 0.969995023521968 0.831266281258268 0.0355380610587433 ENSG00000142949 PTPRF
ENST00000429895 0.989299294958068 0.937359536457185 0.0127331578880247 ENSG00000142949 PTPRF
ENST00000414879 0.982555945157698 0.895432450696931 -0.0224108645806257 ENSG00000142949 PTPRF
ENST00000422171 0.982555945157698 0.895432450696931 -0.0224108645806257 ENSG00000142949 PTPRF
ENST00000496447 0.936348144053423 0.696482853696165 0.0680210283102169 ENSG00000142949 PTPRF
ENST00000372407 0.928266165002329 0.669577608822602 0.0748716071273283 ENSG00000142949 PTPRF
ENST00000477970 0.983375400960561 0.902333002691966 -0.0247529865532789 ENSG00000142949 PTPRF
ENST00000372396 0.727357808674536 0.250263337460786 -0.0582777939641583 ENSG00000066135 KDM4A
ENST00000463151 0.834900681106874 0.418997241974 0.0692119395070599 ENSG00000066135 KDM4A
ENST00000485249 0.864706317315349 0.487167984907449 0.0688425930100926 ENSG00000066135 KDM4A
ENST00000472265 0.942448279858249 0.717811695949506 0.0579367652943873 ENSG00000066135 KDM4A
ENST00000481296 0.996767043294105 0.982722762785644 0.00329454908445758 ENSG00000066135 KDM4A
ENST00000398804 0.832079999868858 0.412675931442989 -0.0681245725454216 ENSG00000236200 KDM4A-AS1
ENST00000439057 0.81959435641725 0.388677589381296 -0.0750141362721894 ENSG00000236200 KDM4A-AS1
ENST00000434346 0.916280691097978 0.628147233587502 0.0559641207434571 ENSG00000236200 KDM4A-AS1
ENST00000453015 0.724438784758683 0.24660694469004 0.129104865654095 ENSG00000236200 KDM4A-AS1
ENST00000418149 0.824288102836834 0.397460779514146 -0.0803534485984737 ENSG00000236200 KDM4A-AS1
ENST00000532911 0.600411852307826 0.13282103284654 -0.179715658223137 ENSG00000126091 ST3GAL3
ENST00000489897 0.343970575947874 0.0319852265928056 -0.204752139940518 ENSG00000126091 ST3GAL3
ENST00000372374 0.349196342286768 0.0330508895814534 -0.191199766363003 ENSG00000126091 ST3GAL3
ENST00000372375 0.349196342286768 0.0330508895814534 -0.191199766363003 ENSG00000126091 ST3GAL3
ENST00000545417 0.349196342286768 0.0330508895814534 -0.191199766363003 ENSG00000126091 ST3GAL3
ENST00000372377 0.349196342286768 0.0330508895814534 -0.191199766363003 ENSG00000126091 ST3GAL3
ENST00000361392 0.349196342286768 0.0330508895814534 -0.191199766363003 ENSG00000126091 ST3GAL3
ENST00000361400 0.349196342286768 0.0330508895814534 -0.191199766363003 ENSG00000126091 ST3GAL3
ENST00000353126 0.349196342286768 0.0330508895814534 -0.191199766363003 ENSG00000126091 ST3GAL3
ENST00000530154 0.340020988541866 0.0313031826718544 -0.21269964440985 ENSG00000126091 ST3GAL3
ENST00000262915 0.349196342286768 0.0330508895814534 -0.191199766363003 ENSG00000126091 ST3GAL3
ENST00000330208 0.349196342286768 0.0330508895814534 -0.191199766363003 ENSG00000126091 ST3GAL3
ENST00000335430 0.349196342286768 0.0330508895814534 -0.191199766363003 ENSG00000126091 ST3GAL3
ENST00000351035 0.349196342286768 0.0330508895814534 -0.191199766363003 ENSG00000126091 ST3GAL3
ENST00000479383 0.603865126238346 0.135891436851278 -0.179739577383195 ENSG00000126091 ST3GAL3
ENST00000347631 0.344072939649364 0.0320053649966673 -0.204711950204789 ENSG00000126091 ST3GAL3
ENST00000484868 0.656821623545274 0.179972995803686 -0.157449206621646 ENSG00000126091 ST3GAL3
ENST00000461066 0.610978426120459 0.141362748421815 -0.176891748612664 ENSG00000126091 ST3GAL3
ENST00000437753 0.929382246240777 0.673350725191869 -0.0666093932471283 ENSG00000229444 RP11-184I16.4
ENST00000533997 0.310265648831557 0.0257846652603546 -0.215123153469932 ENSG00000126091 ST3GAL3
ENST00000469715 0.310265648831557 0.0257846652603546 -0.215123153469932 ENSG00000126091 ST3GAL3
ENST00000490541 0.310265648831557 0.0257846652603546 -0.215123153469932 ENSG00000126091 ST3GAL3
ENST00000528371 0.310265648831557 0.0257846652603546 -0.215123153469932 ENSG00000126091 ST3GAL3
ENST00000530581 0.310265648831557 0.0257846652603546 -0.215123153469932 ENSG00000126091 ST3GAL3
ENST00000531816 0.310265648831557 0.0257846652603546 -0.215123153469932 ENSG00000126091 ST3GAL3
ENST00000531993 0.310265648831557 0.0257846652603546 -0.215123153469932 ENSG00000126091 ST3GAL3
ENST00000533212 0.310265648831557 0.0257846652603546 -0.215123153469932 ENSG00000126091 ST3GAL3
ENST00000533933 0.310265648831557 0.0257846652603546 -0.215123153469932 ENSG00000126091 ST3GAL3
ENST00000372369 0.310265648831557 0.0257846652603546 -0.215123153469932 ENSG00000126091 ST3GAL3
ENST00000372372 0.310265648831557 0.0257846652603546 -0.215123153469932 ENSG00000126091 ST3GAL3
ENST00000372368 0.310265648831557 0.0257846652603546 -0.215123153469932 ENSG00000126091 ST3GAL3
ENST00000372367 0.310265648831557 0.0257846652603546 -0.215123153469932 ENSG00000126091 ST3GAL3
ENST00000372366 0.310265648831557 0.0257846652603546 -0.215123153469932 ENSG00000126091 ST3GAL3
ENST00000372365 0.310265648831557 0.0257846652603546 -0.215123153469932 ENSG00000126091 ST3GAL3
ENST00000361746 0.310265648831557 0.0257846652603546 -0.215123153469932 ENSG00000126091 ST3GAL3
ENST00000332628 0.310265648831557 0.0257846652603546 -0.215123153469932 ENSG00000126091 ST3GAL3
ENST00000531451 0.313744756138126 0.0263614639967596 -0.214279909529164 ENSG00000126091 ST3GAL3
ENST00000372362 0.313744756138126 0.0263614639967596 -0.214279909529164 ENSG00000126091 ST3GAL3
ENST00000361812 0.313744756138126 0.0263614639967596 -0.214279909529164 ENSG00000126091 ST3GAL3
ENST00000427515 0.869706189513708 0.499184614876952 -0.134933317408296 ENSG00000233674 RP11-184I16.3
ENST00000461375 0.142446416994655 0.006444668615774 -0.242989303615579 ENSG00000126091 ST3GAL3
ENST00000490502 0.0807235124328433 0.00268586298764956 -0.269994079995478 ENSG00000126091 ST3GAL3
ENST00000495482 0.991682243533027 0.950682579491036 0.00801145509072621 ENSG00000126091 ST3GAL3
ENST00000446167 0.986121643401383 0.91688293197295 0.021159891660161 ENSG00000237950 RP11-7O11.3
ENST00000445226 0.977889133749345 0.868370201856551 0.0336189606934145 ENSG00000237950 RP11-7O11.3
ENST00000412378 0.981602154197776 0.889316357200983 0.0276321913001101 ENSG00000237950 RP11-7O11.3
ENST00000372343 0.910917166090196 0.610994684868626 0.0360742222493549 ENSG00000117408 IPO13
ENST00000489061 0.864393123966115 0.486327496618587 -0.090231952442098 ENSG00000117408 IPO13
ENST00000489773 0.938921695982438 0.7039314654102 0.0340278532830949 ENSG00000117408 IPO13
ENST00000492152 0.244642993791194 0.0160475172281684 0.280986187361053 ENSG00000117408 IPO13
ENST00000480902 0.636392305358994 0.162642999203905 0.220655667440263 ENSG00000117408 IPO13
ENST00000372339 0.90439758146876 0.588058937353441 0.0666448749104639 ENSG00000117408 IPO13
ENST00000486876 0.925264861165589 0.657877448980625 0.0650610981624239 ENSG00000117408 IPO13
ENST00000471934 0.985528421965188 0.913042709542417 -0.0136668598966158 ENSG00000132768 DPH2
ENST00000476260 0.9924560233853 0.958025612317154 -0.00617365783841577 ENSG00000132768 DPH2
ENST00000255108 0.993833189970659 0.964581446586113 0.00433820556619591 ENSG00000132768 DPH2
ENST00000412950 0.995508727449397 0.974822253202144 0.00337043984885442 ENSG00000132768 DPH2
ENST00000524776 0.995508727449397 0.974822253202144 0.00337043984885442 ENSG00000132768 DPH2
ENST00000495421 0.993833189970659 0.964581446586113 0.00433820556619591 ENSG00000132768 DPH2
ENST00000530988 0.971136644529289 0.835576138857636 -0.0265836369627732 ENSG00000132768 DPH2
ENST00000527567 0.986963765955776 0.922900580888213 0.0120216657545673 ENSG00000132768 DPH2
ENST00000492306 0.99823454983547 0.99013087507217 0.00145232482860797 ENSG00000132768 DPH2
ENST00000490861 0.960022811794444 0.788841679196538 -0.0310888326885136 ENSG00000132768 DPH2
ENST00000396758 0.98948804947362 0.938183349546792 0.00757288195214452 ENSG00000132768 DPH2
ENST00000477294 0.952540400522455 0.755711248598162 0.0383122024088984 ENSG00000132768 DPH2
ENST00000529729 0.983375400960561 0.902293536874407 0.0142566661541547 ENSG00000132768 DPH2
ENST00000532140 0.986743974224914 0.920775144260178 0.0124366501478033 ENSG00000132768 DPH2
ENST00000534786 0.962709593860977 0.799141135911847 0.0335246637356392 ENSG00000132768 DPH2
ENST00000534655 0.900997388046758 0.5764154242861 0.080407776757327 ENSG00000132768 DPH2
ENST00000459879 0.995124200282398 0.9713909265362 -0.00442542265123885 ENSG00000132768 DPH2
ENST00000527319 0.995226285605713 0.972484663983419 0.00422938384145696 ENSG00000132768 DPH2
ENST00000472505 0.767629183558532 0.300924362353427 0.0747628420631352 ENSG00000117410 ATP6V0B
ENST00000472174 0.862136281411332 0.480336693592135 0.0516189043339747 ENSG00000117410 ATP6V0B
ENST00000532642 0.860550672479121 0.475284366454149 0.0522241789244412 ENSG00000117410 ATP6V0B
ENST00000236067 0.862043168498133 0.480128940600012 0.0516193822042145 ENSG00000117410 ATP6V0B
ENST00000471859 0.860735336016424 0.476245603331538 0.0515031833016482 ENSG00000117410 ATP6V0B
ENST00000472277 0.866443895734736 0.491096525083104 0.0514833092532428 ENSG00000117410 ATP6V0B
ENST00000461670 0.752125768705798 0.280005030693215 0.0773369570142124 ENSG00000117410 ATP6V0B
ENST00000468183 0.861335685053348 0.477799813255594 0.0519220692346362 ENSG00000117410 ATP6V0B
ENST00000473485 0.861335685053348 0.477799813255594 0.0519220692346362 ENSG00000117410 ATP6V0B
ENST00000496131 0.839811178924059 0.428981073895181 0.0571259941112727 ENSG00000117410 ATP6V0B
ENST00000498208 0.774635258558969 0.311893347072396 0.0745698550416152 ENSG00000117410 ATP6V0B
ENST00000532072 0.833651704527583 0.417268592940763 0.0638436389085013 ENSG00000117410 ATP6V0B
ENST00000498664 0.940159413128825 0.707840969388151 0.028770238295726 ENSG00000117410 ATP6V0B
ENST00000498543 0.983044169344073 0.899717458757718 0.016490848649739 ENSG00000117411 B4GALT2
ENST00000372324 0.962709593860977 0.799036294962492 -0.0175288925906022 ENSG00000117411 B4GALT2
ENST00000497866 0.990919137977522 0.946838093415762 0.00764089882160717 ENSG00000117411 B4GALT2
ENST00000434555 0.896863391869965 0.565369370518523 -0.0407418370470393 ENSG00000117411 B4GALT2
ENST00000356836 0.896863391869965 0.565477038781527 -0.0414217504296822 ENSG00000117411 B4GALT2
ENST00000309519 0.92780370220672 0.667471257366071 -0.0312292585695197 ENSG00000117411 B4GALT2
ENST00000485678 0.880372182592375 0.522483443359359 -0.063935570860386 ENSG00000117411 B4GALT2
ENST00000481924 0.995124200282398 0.971402306929951 0.00455606334042719 ENSG00000117411 B4GALT2
ENST00000486064 0.83632777683647 0.421877304226132 0.121191452856673 ENSG00000159214 CCDC24
ENST00000372307 0.808791757010032 0.369506100036317 0.105834579070585 ENSG00000196517 SLC6A9
ENST00000372318 0.835436964406732 0.420351845629681 0.121862494084993 ENSG00000159214 CCDC24
ENST00000460543 0.80322369107887 0.360665924822382 0.145750229401564 ENSG00000159214 CCDC24
ENST00000463846 0.835436964406732 0.420351845629681 0.121862494084993 ENSG00000159214 CCDC24
ENST00000490563 0.835436964406732 0.420351845629681 0.121862494084993 ENSG00000159214 CCDC24
ENST00000490064 0.737681272773519 0.262956782881606 0.17088582832911 ENSG00000159214 CCDC24
ENST00000486504 0.782814301799484 0.325326807048594 0.150809889449667 ENSG00000159214 CCDC24
ENST00000485811 0.828723429786514 0.406186186956491 0.13067978628699 ENSG00000159214 CCDC24
ENST00000372306 0.861880789760336 0.479554092908748 0.0776370388572744 ENSG00000196517 SLC6A9
ENST00000466180 0.799692139440462 0.354139507319961 0.143504826589034 ENSG00000159214 CCDC24
ENST00000479055 0.683077273901118 0.204268180094131 0.203524547371394 ENSG00000159214 CCDC24
ENST00000472562 0.853111120692326 0.456250913300748 -0.149050335318121 ENSG00000159214 CCDC24
ENST00000372310 0.987836264995609 0.928732469128269 0.0122565498031312 ENSG00000196517 SLC6A9
ENST00000475075 0.942094013486697 0.715593668014051 0.0522580508442155 ENSG00000196517 SLC6A9
ENST00000357730 0.921344908854136 0.644572901718165 0.0680621177899173 ENSG00000196517 SLC6A9
ENST00000360584 0.921344908854136 0.644572901718165 0.0680621177899173 ENSG00000196517 SLC6A9
ENST00000537678 0.956084138177848 0.771801310275258 0.0417597353956289 ENSG00000196517 SLC6A9
ENST00000492434 0.983041711452818 0.899340725933762 0.021706409671659 ENSG00000196517 SLC6A9
ENST00000528803 0.96708760784978 0.818442549533477 0.0430217287108108 ENSG00000196517 SLC6A9
ENST00000489764 0.983375400960561 0.902173963775835 0.0221060128588624 ENSG00000196517 SLC6A9
ENST00000466926 0.991583032288991 0.950176880305945 0.0112721881070337 ENSG00000196517 SLC6A9
ENST00000533007 0.688449338521418 0.209424124574873 -0.250456570833478 ENSG00000196517 SLC6A9
ENST00000361745 0.0665280905276738 0.00201796279130138 0.211033277189714 ENSG00000178028 DMAP1
ENST00000446292 0.0905659856149678 0.00324745275857277 0.21944582401961 ENSG00000178028 DMAP1
ENST00000440641 0.20196604352513 0.0114013717480331 0.193530975310822 ENSG00000178028 DMAP1
ENST00000436069 0.820043024754365 0.389548436560669 0.0949078852106145 ENSG00000178028 DMAP1
ENST00000437511 0.130503179691651 0.0056129750194932 0.206936338178466 ENSG00000178028 DMAP1
ENST00000475794 0.85294346976756 0.455914103241112 0.0776431196894083 ENSG00000178028 DMAP1
ENST00000471829 0.234055807239048 0.0147480244289148 0.19378217336782 ENSG00000178028 DMAP1
ENST00000487922 0.280148406056276 0.0207976096257431 0.184339766432221 ENSG00000178028 DMAP1
ENST00000315913 0.0665280905276738 0.00201796279130138 0.211033277189714 ENSG00000178028 DMAP1
ENST00000372289 0.0665280905276738 0.00201796279130138 0.211033277189714 ENSG00000178028 DMAP1
ENST00000463950 0.796720823978618 0.349532467326623 0.10464897642324 ENSG00000178028 DMAP1
ENST00000372290 0.0229970450809395 0.000468469169916589 0.2974821479573 ENSG00000178028 DMAP1
ENST00000488433 0.0345533245846369 0.000818527485009956 0.263196123534437 ENSG00000178028 DMAP1
ENST00000483741 0.405400315546099 0.0466260996982487 0.242748529278952 ENSG00000178028 DMAP1
ENST00000494092 0.577243692965141 0.117580491885567 0.224249052396172 ENSG00000178028 DMAP1
ENST00000372257 0.193939143057988 0.0106893469668527 -0.152327595953665 ENSG00000117419 ERI3
ENST00000372259 0.231595260150217 0.0144857610807169 -0.159860746723844 ENSG00000117419 ERI3
ENST00000456170 0.210560398199749 0.0122456053861703 -0.158291465655197 ENSG00000117419 ERI3
ENST00000537474 0.121667116887651 0.00504423265227861 -0.173970515534349 ENSG00000117419 ERI3
ENST00000489710 0.554451646192927 0.104535712756283 -0.124305621941297 ENSG00000117419 ERI3
ENST00000479101 0.514136849184885 0.0838749703983509 -0.135266022059814 ENSG00000117419 ERI3
ENST00000462341 0.284272763049487 0.0213297248230531 -0.173045962734223 ENSG00000117419 ERI3
ENST00000414156 0.982571121528344 0.895578564618979 0.0267804874981994 ENSG00000233602 ERI3-IT1
ENST00000452396 0.35376469367935 0.0341925858856882 -0.156273200655451 ENSG00000117419 ERI3
ENST00000495828 0.6271366623668 0.155307021319939 -0.115816187064412 ENSG00000117419 ERI3
ENST00000457571 0.756767385653106 0.285821061849329 -0.0915576551676352 ENSG00000117419 ERI3
ENST00000355387 0.915446636616373 0.624586588034836 0.0279502766708245 ENSG00000187147 RNF220
ENST00000361799 0.915446636616373 0.624586588034836 0.0279502766708245 ENSG00000187147 RNF220
ENST00000372247 0.911554147874409 0.613653865696611 0.0288522842620766 ENSG00000187147 RNF220
ENST00000443020 0.997578737206372 0.986931255788459 -0.000987320516374415 ENSG00000187147 RNF220
ENST00000453863 0.841521336387278 0.432888166719096 -0.054953301184517 ENSG00000187147 RNF220
ENST00000335497 0.966325526341141 0.815695939879744 -0.0153821219264279 ENSG00000187147 RNF220
ENST00000440132 0.982279380335289 0.893144558443247 -0.00879567514766856 ENSG00000187147 RNF220
ENST00000474064 0.906279025311178 0.594727087220194 0.0306533538591196 ENSG00000187147 RNF220
ENST00000471494 0.774139310009082 0.310854036530684 -0.0683562453808536 ENSG00000187147 RNF220
ENST00000488865 0.820747074598539 0.390737432637565 -0.0606437882533862 ENSG00000187147 RNF220
ENST00000497469 0.800601957454669 0.356021376029144 -0.0639356015974292 ENSG00000187147 RNF220
ENST00000475378 0.982525486831392 0.894482797637977 0.00850477256910095 ENSG00000187147 RNF220
ENST00000484745 0.840292649715509 0.430172013678858 0.0464928045695969 ENSG00000187147 RNF220
ENST00000372242 0.845027854174494 0.440021530955393 0.0398169741463745 ENSG00000126106 TMEM53
ENST00000372243 0.845027854174494 0.440021530955393 0.0398169741463745 ENSG00000126106 TMEM53
ENST00000372244 0.845027854174494 0.440021530955393 0.0398169741463745 ENSG00000126106 TMEM53
ENST00000495630 0.876067786698109 0.512242053792151 0.0348018147515752 ENSG00000126106 TMEM53
ENST00000474394 0.799729270784977 0.354339307145326 0.0672136979752936 ENSG00000187147 RNF220
ENST00000480686 0.402073933320192 0.0456252788521859 0.136995873369027 ENSG00000187147 RNF220
ENST00000474956 0.239453506912367 0.0153287240718453 0.20517017678721 ENSG00000187147 RNF220
ENST00000476724 0.866947461871696 0.491997384031093 0.0779776740343566 ENSG00000126106 TMEM53
ENST00000468117 0.866947461871696 0.491997384031093 0.0779776740343566 ENSG00000126106 TMEM53
ENST00000372237 0.866947461871696 0.491997384031093 0.0779776740343566 ENSG00000126106 TMEM53
ENST00000372235 0.853390613961182 0.457717305586472 0.0850820151974935 ENSG00000126106 TMEM53
ENST00000420706 0.906015202742483 0.593493317591018 0.0653372163629458 ENSG00000126106 TMEM53
ENST00000424484 0.544846434348121 0.0981536913736315 -0.2483447482563 ENSG00000198520 C1orf228
ENST00000455805 0.614707916463027 0.144132745177452 -0.227833530864941 ENSG00000198520 C1orf228
ENST00000458657 0.54789091573087 0.0999839514574803 -0.247242529392843 ENSG00000198520 C1orf228
ENST00000418644 0.633808726630866 0.160764841088952 -0.221234106781878 ENSG00000198520 C1orf228
ENST00000441519 0.614707916463027 0.144132745177452 -0.227833530864941 ENSG00000198520 C1orf228
ENST00000357508 0.54789091573087 0.0999839514574803 -0.247242529392843 ENSG00000198520 C1orf228
ENST00000535358 0.54789091573087 0.0999839514574803 -0.247242529392843 ENSG00000198520 C1orf228
ENST00000445071 0.590815246502228 0.126070856785054 -0.240410914094135 ENSG00000198520 C1orf228
ENST00000453711 0.672418413173141 0.193387685669063 -0.20487422766683 ENSG00000198520 C1orf228
ENST00000421398 0.555050704483692 0.10484401251016 -0.243449047593606 ENSG00000198520 C1orf228
ENST00000444751 0.555050704483692 0.10484401251016 -0.243449047593606 ENSG00000198520 C1orf228
ENST00000434068 0.855499402439151 0.461602915765076 -0.146223857032873 ENSG00000198520 C1orf228
ENST00000434520 0.824505461632704 0.397842657299853 -0.171884805097199 ENSG00000198520 C1orf228
ENST00000452259 0.970173230753326 0.831917358841253 0.0155132038937161 ENSG00000142945 KIF2C
ENST00000372224 0.983786261239469 0.905351292494242 0.00681841046661816 ENSG00000142945 KIF2C
ENST00000493027 0.975991787259135 0.857277373338609 0.0131550787746175 ENSG00000142945 KIF2C
ENST00000372218 0.982959184474204 0.898417482202479 0.00731899393160693 ENSG00000142945 KIF2C
ENST00000455186 0.935344231397478 0.693607561855412 0.0302276568322787 ENSG00000142945 KIF2C
ENST00000372222 0.968705357555751 0.826533095133759 0.0130263406211424 ENSG00000142945 KIF2C
ENST00000480574 0.9434716717866 0.722263607039434 0.0432057316729078 ENSG00000142945 KIF2C
ENST00000372217 0.983839776254761 0.90565539505664 0.00685117210495664 ENSG00000142945 KIF2C
ENST00000440985 0.848449807339553 0.447089714985882 -0.0861492456756513 ENSG00000225721 RP11-269F19.2
ENST00000428791 0.94186195176616 0.714255577452897 -0.0249535786865707 ENSG00000225721 RP11-269F19.2
ENST00000423289 0.881473848410056 0.524653291537098 -0.075672566933217 ENSG00000142945 KIF2C
ENST00000472235 0.91200287410973 0.615117935880173 0.052558504693595 ENSG00000142945 KIF2C
ENST00000497035 0.845073914318363 0.440281081513056 0.0455613755604201 ENSG00000142937 RPS8
ENST00000396651 0.851580044822468 0.453474970652539 0.0442073039101992 ENSG00000142937 RPS8
ENST00000372209 0.850987565065086 0.452373398554472 0.0442485608706919 ENSG00000142937 RPS8
ENST00000470475 0.958075332766566 0.779956924072577 0.0171135551306333 ENSG00000142937 RPS8
ENST00000485390 0.850400534289325 0.451335794207202 0.0443443359331783 ENSG00000142937 RPS8
ENST00000581525 0.811325265785349 0.374075932363187 -0.177477672863379 ENSG00000264294 SNORD55
ENST00000464658 0.698635426136676 0.218635901894528 0.0760499950904942 ENSG00000142937 RPS8
ENST00000484599 0.696900377189137 0.216796959858309 0.0764677853997035 ENSG00000142937 RPS8
ENST00000365161 0.152192270856762 0.00717383069496138 -0.533345041278253 ENSG00000202031 SNORD38A
ENST00000474582 0.799692139440462 0.354248353573574 0.0628080458282589 ENSG00000142937 RPS8
ENST00000384690 0.933688003675652 0.687382097650731 -0.0819058581215828 ENSG00000207421 SNORD38B
ENST00000372201 0.462080831213716 0.0642399927157074 0.167428758161354 ENSG00000173846 PLK3
ENST00000465443 0.433436640731788 0.0545354547895104 0.173661626990258 ENSG00000173846 PLK3
ENST00000476731 0.848263726056137 0.44673488681321 0.0917231701988653 ENSG00000173846 PLK3
ENST00000492398 0.530326633908353 0.0910598634783511 0.182867324280507 ENSG00000173846 PLK3
ENST00000461358 0.405400315546099 0.0466283789171562 0.256419094893134 ENSG00000173846 PLK3
ENST00000461769 0.0729223664930324 0.00231094978423022 0.458150463508103 ENSG00000173846 PLK3
ENST00000493100 0.650666261371414 0.174378578130296 0.189068415588193 ENSG00000173846 PLK3
ENST00000339355 0.911670519492198 0.613880042391579 0.101169455629914 ENSG00000188396 TCTEX1D4
ENST00000372200 0.906414596033236 0.59553248461827 0.0974816830509704 ENSG00000188396 TCTEX1D4
ENST00000450269 0.338373415456353 0.0309582288715477 0.206523510501017 ENSG00000222009 BTBD19
ENST00000453418 0.338373415456353 0.0309582288715477 0.206523510501017 ENSG00000222009 BTBD19
ENST00000409335 0.353437838165999 0.0341433930193486 0.195560155127589 ENSG00000222009 BTBD19
ENST00000439563 0.472671866149848 0.0674353474208294 0.160757776748385 ENSG00000222009 BTBD19
ENST00000485668 0.337978197331414 0.0308610354633689 0.199772526266867 ENSG00000222009 BTBD19
ENST00000482715 0.59558644629761 0.129559275986981 0.138309153838664 ENSG00000222009 BTBD19
ENST00000475105 0.643694045099813 0.168932960444421 0.142618275861045 ENSG00000222009 BTBD19
ENST00000495433 0.313143259313897 0.026255031238789 0.254935878762108 ENSG00000222009 BTBD19
ENST00000489976 0.515842964496266 0.0848931591531931 0.244416322404453 ENSG00000222009 BTBD19
ENST00000464114 0.139135409182682 0.00620433752067346 0.437020702965102 ENSG00000222009 BTBD19
ENST00000447098 0.584692367464742 0.121936965212271 -0.300096082057367 ENSG00000117425 PTCH2
ENST00000372192 0.572958741323969 0.115079481801477 -0.311740298316941 ENSG00000117425 PTCH2
ENST00000439363 0.732319287292776 0.256374191258079 -0.124379588790877 ENSG00000070785 EIF2B3
ENST00000360403 0.61403049463929 0.143285574558928 -0.13745439496658 ENSG00000070785 EIF2B3
ENST00000486491 0.836725785184364 0.422356146063142 -0.107042836723441 ENSG00000070785 EIF2B3
ENST00000372183 0.661737413458007 0.183874987565867 -0.134390289472329 ENSG00000070785 EIF2B3
ENST00000480675 0.367146189691305 0.0368711359866484 -0.201284998120306 ENSG00000070785 EIF2B3
ENST00000477953 0.504026227037752 0.0799335515200022 -0.167501681434806 ENSG00000070785 EIF2B3
ENST00000372182 0.583663584413274 0.121124837161727 -0.154120681532879 ENSG00000070785 EIF2B3
ENST00000487532 0.43426349150478 0.0548325515967783 -0.212865657853442 ENSG00000070785 EIF2B3
ENST00000497010 0.430880721733404 0.0536492307986958 -0.216501597302221 ENSG00000070785 EIF2B3
ENST00000372168 0.273311987448502 0.0198809548498579 0.192981367597681 ENSG00000126107 HECTD3
ENST00000372172 0.440907458378383 0.0570505271692022 0.126965472799531 ENSG00000126107 HECTD3
ENST00000486132 0.677827522251119 0.19905610867622 0.110909854268057 ENSG00000126107 HECTD3
ENST00000486296 0.618749016958599 0.147582807207551 0.13372114582293 ENSG00000126107 HECTD3
ENST00000466423 0.469917305396259 0.0664680056268187 0.165479142549538 ENSG00000126107 HECTD3
ENST00000487488 0.815039850497235 0.380386831216982 0.0884194801777618 ENSG00000126107 HECTD3
ENST00000484564 0.256004417450429 0.0175809572390474 0.318243069012071 ENSG00000126107 HECTD3
ENST00000246337 0.729163491565107 0.252911935533563 0.0623600267454925 ENSG00000126088 UROD
ENST00000491773 0.955323752010325 0.768131896077939 0.0172592116502981 ENSG00000126088 UROD
ENST00000463092 0.952871903046816 0.757194268552236 0.0180525317799433 ENSG00000126088 UROD
ENST00000461035 0.930702131728511 0.678362881600484 0.0252319710974941 ENSG00000126088 UROD
ENST00000491300 0.859434350906777 0.47259567876507 0.0398373349154337 ENSG00000126088 UROD
ENST00000434478 0.861649572392932 0.47879390704203 0.0392733405863966 ENSG00000126088 UROD
ENST00000494399 0.729163491565107 0.252911935533563 0.0623600267454925 ENSG00000126088 UROD
ENST00000460334 0.89170202296301 0.55170424927657 0.0334110527563715 ENSG00000126088 UROD
ENST00000462688 0.856660821587369 0.465117725990062 0.0404925221254327 ENSG00000126088 UROD
ENST00000460906 0.894261447426175 0.558405479808294 0.0329291781004714 ENSG00000126088 UROD
ENST00000490385 0.885071658114486 0.533787173453882 0.0347437135276233 ENSG00000126088 UROD
ENST00000469548 0.860926643147796 0.476694039142398 0.0386601368387748 ENSG00000126088 UROD
ENST00000486699 0.860735336016424 0.47625409094146 0.038646514157495 ENSG00000126088 UROD
ENST00000478467 0.836109475395795 0.421390404351043 0.0436286956917758 ENSG00000126088 UROD
ENST00000428106 0.815039850497235 0.38028350295259 0.0476744685375184 ENSG00000126088 UROD
ENST00000496439 0.889250952853173 0.545643770812006 0.0339754879849275 ENSG00000126088 UROD
ENST00000473012 0.918680011934011 0.636237580394925 0.0269022525140075 ENSG00000126088 UROD
ENST00000472254 0.304968061949413 0.024736870970873 0.223728491323318 ENSG00000126088 UROD
ENST00000466193 0.483388087569785 0.0713662226014762 0.194847947030338 ENSG00000126088 UROD
ENST00000465678 0.399174990156514 0.044862024056341 0.21716811512155 ENSG00000126088 UROD
ENST00000359600 0.611654000690515 0.141942632841512 -0.26703480134502 ENSG00000162415 ZSWIM5
ENST00000464588 0.574252657887443 0.115852810700368 -0.27135825287916 ENSG00000162415 ZSWIM5
ENST00000334815 0.483572533111013 0.0715251001217465 -0.35441664562386 ENSG00000186603 HPDL
ENST00000528332 0.441581688187585 0.0573728748790678 -0.185647959818565 ENSG00000132781 MUTYH
ENST00000529984 0.441581688187585 0.0573728748790678 -0.185647959818565 ENSG00000132781 MUTYH
ENST00000372110 0.436329012313445 0.055595840073989 -0.186193802905691 ENSG00000132781 MUTYH
ENST00000372115 0.43636493575442 0.0556628660304545 -0.185508078796818 ENSG00000132781 MUTYH
ENST00000481571 0.436329012313445 0.055595840073989 -0.186193802905691 ENSG00000132781 MUTYH
ENST00000372098 0.436329012313445 0.055595840073989 -0.186193802905691 ENSG00000132781 MUTYH
ENST00000355498 0.478169602330532 0.0693730939992335 -0.174115331945905 ENSG00000132781 MUTYH
ENST00000475516 0.48365626154211 0.0715927874069602 -0.172459150553909 ENSG00000132781 MUTYH
ENST00000485271 0.864393123966115 0.486450826046857 -0.139279915073291 ENSG00000132781 MUTYH
ENST00000372104 0.509593163361344 0.0820634593961188 -0.166325043027989 ENSG00000132781 MUTYH
ENST00000448481 0.509593163361344 0.0820634593961188 -0.166325043027989 ENSG00000132781 MUTYH
ENST00000456914 0.520471312700544 0.0867946898414371 -0.163958752941601 ENSG00000132781 MUTYH
ENST00000354383 0.48365626154211 0.0715927874069602 -0.172459150553909 ENSG00000132781 MUTYH
ENST00000488731 0.49369488041139 0.0755412445603221 -0.170809543351446 ENSG00000132781 MUTYH
ENST00000372100 0.478169602330532 0.0693730939992335 -0.174115331945905 ENSG00000132781 MUTYH
ENST00000450313 0.43636493575442 0.0556628660304545 -0.185508078796818 ENSG00000132781 MUTYH
ENST00000531105 0.502696970068626 0.0793364651905505 -0.169053539737159 ENSG00000132781 MUTYH
ENST00000467459 0.551514618025124 0.102663558856526 -0.256345839866058 ENSG00000132781 MUTYH
ENST00000482094 0.707633830497128 0.227523739615769 -0.205556535039652 ENSG00000132781 MUTYH
ENST00000529892 0.585308558790074 0.122270967224908 -0.257532425707947 ENSG00000132781 MUTYH
ENST00000533178 0.6385629891522 0.164751431388197 -0.153804665588687 ENSG00000132781 MUTYH
ENST00000528013 0.532357160258956 0.092223975902018 -0.162134705765554 ENSG00000132781 MUTYH
ENST00000412971 0.557397485835338 0.105905355245366 -0.160254331398842 ENSG00000132781 MUTYH
ENST00000462388 0.741292764351987 0.266724121524361 -0.169285786811275 ENSG00000132781 MUTYH
ENST00000466231 0.690991139890342 0.211768153834445 -0.243619015720947 ENSG00000132781 MUTYH
ENST00000470256 0.606636323182907 0.137629077058993 -0.148728825709418 ENSG00000132781 MUTYH
ENST00000461495 0.499644087133112 0.0780313708728452 -0.17622324636432 ENSG00000132781 MUTYH
ENST00000435155 0.582332328619334 0.120283807404789 -0.154726417982954 ENSG00000132781 MUTYH
ENST00000467940 0.499879944892574 0.0781389816385809 -0.175687706854843 ENSG00000132781 MUTYH
ENST00000478796 0.833530620941913 0.417021417732333 -0.117896458617745 ENSG00000132781 MUTYH
ENST00000525160 0.512010968714538 0.083041441133732 -0.173866793291344 ENSG00000132781 MUTYH
ENST00000479746 0.727082857932588 0.249808851199474 -0.116771106623647 ENSG00000132781 MUTYH
ENST00000492494 0.726766273625028 0.249119487127361 -0.116867405834049 ENSG00000132781 MUTYH
ENST00000483642 0.622821119669981 0.15140295239087 -0.146358536500685 ENSG00000132781 MUTYH
ENST00000481139 0.711946507706348 0.232031291796126 -0.123650260432566 ENSG00000132781 MUTYH
ENST00000485484 0.80574920503014 0.365117485525718 -0.0970358623436296 ENSG00000132781 MUTYH
ENST00000476789 0.656177857223902 0.179269070836167 -0.142915927274875 ENSG00000132781 MUTYH
ENST00000462387 0.617655201825572 0.146753275938819 -0.160185169655273 ENSG00000132781 MUTYH
ENST00000474703 0.728760852882291 0.252308525911917 -0.130607901579956 ENSG00000132781 MUTYH
ENST00000483127 0.827810615559827 0.40436789222426 -0.0992109574530408 ENSG00000132781 MUTYH
ENST00000534453 0.827563183182326 0.403465547836824 -0.106295823503762 ENSG00000132781 MUTYH
ENST00000372090 0.888421520089919 0.543869146028487 -0.0736979920250766 ENSG00000132773 TOE1
ENST00000477731 0.955323752010325 0.768031884175193 -0.0422765440664785 ENSG00000132773 TOE1
ENST00000539779 0.843314722925959 0.436476852024324 -0.0951322152586096 ENSG00000132773 TOE1
ENST00000471337 0.971136644529289 0.835520683957297 -0.0289831834155519 ENSG00000132773 TOE1
ENST00000495703 0.850026206712614 0.450064021255957 -0.0927362016149134 ENSG00000132773 TOE1
ENST00000460057 0.99301353993298 0.960299927334955 -0.00781175924882804 ENSG00000132773 TOE1
ENST00000372084 0.196773169058639 0.0109245040500699 -0.259777251448564 ENSG00000070759 TESK2
ENST00000372086 0.237354382494561 0.0150895681024459 -0.243781664901722 ENSG00000070759 TESK2
ENST00000341771 0.237354382494561 0.0150895681024459 -0.243781664901722 ENSG00000070759 TESK2
ENST00000486676 0.238068911388948 0.0151565035078717 -0.243730071969335 ENSG00000070759 TESK2
ENST00000538496 0.312391943592685 0.0261428085612372 -0.228458814471064 ENSG00000070759 TESK2
ENST00000493974 0.538743173918634 0.0951593786443471 -0.232368835725963 ENSG00000070759 TESK2
ENST00000451835 0.529611277553572 0.0907384758100966 -0.210260339029413 ENSG00000070759 TESK2
ENST00000415578 0.759638114494227 0.290216612458916 0.196116514947221 ENSG00000236624 CCDC163P
ENST00000515561 0.760534549336443 0.291415886563339 0.195980668632293 ENSG00000236624 CCDC163P
ENST00000502793 0.925526861732409 0.658893091581262 0.0871731076212831 ENSG00000236624 CCDC163P
ENST00000490551 0.755664386667659 0.284389380255762 0.202723396965013 ENSG00000236624 CCDC163P
ENST00000432082 0.687370559526179 0.208379519546603 0.245887104509938 ENSG00000236624 CCDC163P
ENST00000514299 0.687370559526179 0.208379519546603 0.245887104509938 ENSG00000236624 CCDC163P
ENST00000486476 0.745056298954553 0.270980259197534 0.219980241916808 ENSG00000236624 CCDC163P
ENST00000488405 0.57466070699589 0.116082750004314 0.320256948061115 ENSG00000236624 CCDC163P
ENST00000401061 0.664589505313425 0.186490436714386 -0.111476038820587 ENSG00000132763 MMACHC
ENST00000477188 0.194551924045648 0.0107292018758835 -0.355504342384895 ENSG00000132763 MMACHC
ENST00000262746 0.991842022203115 0.951678937817158 -0.00338727785635517 ENSG00000117450 PRDX1
ENST00000319248 0.991834704537758 0.951476657057392 -0.00340074347624237 ENSG00000117450 PRDX1
ENST00000372079 0.992078060567621 0.952810016782531 -0.00330737266982658 ENSG00000117450 PRDX1
ENST00000447184 0.985788603884343 0.914127111433172 -0.00611884425541444 ENSG00000117450 PRDX1
ENST00000424390 0.985913357005324 0.915226486209725 -0.00603710510962038 ENSG00000117450 PRDX1
ENST00000483583 0.976605559423739 0.860357721086144 -0.010287573663243 ENSG00000117450 PRDX1
ENST00000372070 0.929859814230777 0.674955612295884 -0.0303309587819095 ENSG00000117448 AKR1A1
ENST00000434299 0.775257242073686 0.312757012591192 -0.0820309305363053 ENSG00000117448 AKR1A1
ENST00000496999 0.787416260084099 0.333279839064839 -0.0799811187451212 ENSG00000117448 AKR1A1
ENST00000476957 0.844255565630194 0.43871036221363 -0.0580251621051809 ENSG00000117448 AKR1A1
ENST00000481885 0.742960537858689 0.268636038688594 -0.0998345989305676 ENSG00000117448 AKR1A1
ENST00000351829 0.943304605374706 0.721839339406251 -0.0272967694751466 ENSG00000117448 AKR1A1
ENST00000471651 0.850652390082685 0.451847341226278 -0.0682097622616689 ENSG00000117448 AKR1A1
ENST00000497973 0.92825909192471 0.669170815588688 0.0420064268289693 ENSG00000117448 AKR1A1
ENST00000473038 0.9066804197616 0.596471002782585 0.0605165908444278 ENSG00000117448 AKR1A1
ENST00000495913 0.844471363727659 0.439160868175096 0.0892405874930384 ENSG00000117448 AKR1A1
ENST00000487654 0.874556645352125 0.508997825792323 0.0771707077886472 ENSG00000117448 AKR1A1
ENST00000475919 0.770644907452062 0.305083699580774 0.133387007405235 ENSG00000117448 AKR1A1
ENST00000475985 0.6876645222763 0.20856986949632 0.199849360211046 ENSG00000117448 AKR1A1
ENST00000437901 0.661646328659069 0.183621857025749 -0.0949047563276911 ENSG00000132780 NASP
ENST00000437362 0.658602250418689 0.181277351132241 -0.0955178236704427 ENSG00000132780 NASP
ENST00000464190 0.537206953815436 0.0945481254163004 -0.134666778291576 ENSG00000132780 NASP
ENST00000528084 0.537065155691947 0.0944414245034914 -0.137857666904153 ENSG00000132780 NASP
ENST00000527359 0.785694078949239 0.330114341326304 -0.0703691743530205 ENSG00000132780 NASP
ENST00000525515 0.658082192294382 0.180920935123935 -0.105111680422667 ENSG00000132780 NASP
ENST00000453748 0.7238470892241 0.245659575486811 -0.0853091448216445 ENSG00000132780 NASP
ENST00000402363 0.713042631604646 0.233016163334526 -0.0826075411180204 ENSG00000132780 NASP
ENST00000537798 0.715461719014495 0.236225291181802 -0.0820228744890031 ENSG00000132780 NASP
ENST00000527470 0.725660174627246 0.24817480543399 -0.0895623528200716 ENSG00000132780 NASP
ENST00000529333 0.735480161047043 0.260101415940936 -0.0884540627298595 ENSG00000132780 NASP
ENST00000531532 0.666003459773345 0.187661472554014 -0.106671371067881 ENSG00000132780 NASP
ENST00000530840 0.172973437415898 0.00884176709231546 -0.259277775011911 ENSG00000132780 NASP
ENST00000528238 0.661179841174972 0.182945140574965 -0.0941117126130323 ENSG00000132780 NASP
ENST00000534101 0.78264943275492 0.324975332660665 -0.0768292218615238 ENSG00000132780 NASP
ENST00000350030 0.735611913472565 0.260409781971693 -0.0787607074441245 ENSG00000132780 NASP
ENST00000470768 0.759351504412363 0.289907897060232 -0.0845270587494382 ENSG00000132780 NASP
ENST00000372052 0.715316160759431 0.236010121514484 -0.0820241893387627 ENSG00000132780 NASP
ENST00000351223 0.715316160759431 0.236010121514484 -0.0820241893387627 ENSG00000132780 NASP
ENST00000530073 0.72502827283205 0.24726417678509 -0.0892463398158339 ENSG00000132780 NASP
ENST00000481782 0.773804011148608 0.31028862331425 -0.0798219547664878 ENSG00000132780 NASP
ENST00000531612 0.776878281014559 0.315589526894426 -0.0760167323914769 ENSG00000132780 NASP
ENST00000527932 0.864393123966115 0.486045165464138 -0.0532350737844952 ENSG00000132780 NASP
ENST00000534450 0.885024978881787 0.533600407653569 -0.0447795674473367 ENSG00000132780 NASP
ENST00000472408 0.944031055049849 0.724611597499045 0.0518099093095711 ENSG00000132780 NASP
ENST00000491755 0.986052444874663 0.915870142357732 0.0206353736167637 ENSG00000159588 CCDC17
ENST00000482416 0.99518651951549 0.972014536737225 0.00685436391881052 ENSG00000159588 CCDC17
ENST00000372044 0.984075565467635 0.906835994706454 0.0228665983937268 ENSG00000159588 CCDC17
ENST00000421127 0.99579776245072 0.976570780568292 0.00573702864585182 ENSG00000159588 CCDC17
ENST00000343901 0.99579776245072 0.976570780568292 0.00573702864585182 ENSG00000159588 CCDC17
ENST00000528266 0.996147025648366 0.978702730973416 0.00521968101429735 ENSG00000159588 CCDC17
ENST00000445048 0.994531715710018 0.968393383131726 0.0077599681285076 ENSG00000159588 CCDC17
ENST00000479529 0.974470789233116 0.849001817037758 -0.0375517062183189 ENSG00000159588 CCDC17
ENST00000464739 0.98426715046294 0.907486993018925 -0.0236900304601826 ENSG00000159588 CCDC17
ENST00000525599 0.965755487578555 0.8107645648446 0.0487985035404942 ENSG00000159588 CCDC17
ENST00000479235 0.943990478982327 0.724348888377111 0.0296580664688573 ENSG00000159592 GPBP1L1
ENST00000290795 0.97235562152614 0.840488671260288 -0.010226810612632 ENSG00000159592 GPBP1L1
ENST00000355105 0.968245556245099 0.824426122202083 -0.0112929884182539 ENSG00000159592 GPBP1L1
ENST00000467032 0.912281465501246 0.615827014660829 0.0630011112889985 ENSG00000159592 GPBP1L1
ENST00000487436 0.756295635855381 0.285173992363815 0.122002921669908 ENSG00000159592 GPBP1L1
ENST00000468724 0.802172996624412 0.359279847864884 0.0941837501268151 ENSG00000159592 GPBP1L1
ENST00000498128 0.950012715921218 0.747028582408507 -0.0256987548481836 ENSG00000159592 GPBP1L1
ENST00000432472 0.980561060200778 0.8831155491602 -0.0300528643934516 ENSG00000225447 RPS15AP10
ENST00000437848 0.865770778636094 0.488784126682565 0.137131639469155 ENSG00000234329 RP11-767N6.2
ENST00000496278 0.7958653945479 0.348122723197779 0.103398268304917 ENSG00000159592 GPBP1L1
ENST00000495616 0.782104774132926 0.32429289913889 -0.136187990516124 ENSG00000159592 GPBP1L1
ENST00000488278 0.952059574789189 0.752863960059471 -0.0205427849179293 ENSG00000159592 GPBP1L1
ENST00000480941 0.950539052277868 0.749263616329434 -0.0209397372651617 ENSG00000159592 GPBP1L1
ENST00000480083 0.95871972670339 0.782166218539597 -0.0181643271087882 ENSG00000159592 GPBP1L1
ENST00000493083 0.844255565630194 0.438665699252302 -0.0497003174125319 ENSG00000159592 GPBP1L1
ENST00000460859 0.784948917858672 0.32868074088535 -0.0644177633632 ENSG00000159592 GPBP1L1
ENST00000372025 0.997270222991992 0.985731628792227 -0.00151846833559169 ENSG00000159596 TMEM69
ENST00000496366 0.983375400960561 0.90187138582841 -0.0111479557846337 ENSG00000159596 TMEM69
ENST00000359942 0.899952343073135 0.574149553811329 0.0418155259550968 ENSG00000197429 IPP
ENST00000430643 0.824317204251952 0.397508967257458 0.14099035683324 ENSG00000230896 RP11-767N6.7
ENST00000461718 0.977746490595593 0.867786931414286 0.0286975824474545 ENSG00000197429 IPP
ENST00000495072 0.881364105919452 0.524464384996849 0.0634441757562211 ENSG00000197429 IPP
ENST00000396478 0.916883955446649 0.630999804673284 0.0416102889497725 ENSG00000197429 IPP
ENST00000470809 0.878830330656877 0.518791569150832 -0.0662452248805814 ENSG00000086015 MAST2
ENST00000372009 0.811019584645591 0.373678414148148 -0.0532146599431442 ENSG00000086015 MAST2
ENST00000361297 0.812124261259285 0.376192214994636 -0.0528629932815349 ENSG00000086015 MAST2
ENST00000372008 0.818128459882601 0.386083326263109 -0.0549625641931466 ENSG00000086015 MAST2
ENST00000482881 0.852247951779648 0.454754069965454 -0.0568835204439982 ENSG00000086015 MAST2
ENST00000488619 0.807173823315141 0.36697985943773 -0.141522129604891 ENSG00000086015 MAST2
ENST00000467367 0.903306670618486 0.583989566291297 -0.0731044372362413 ENSG00000086015 MAST2
ENST00000498668 0.739338334963206 0.264766052844369 -0.189774421195083 ENSG00000086015 MAST2
ENST00000477968 0.780762937446666 0.32220820155361 0.133572379110987 ENSG00000086015 MAST2
ENST00000492813 0.983600040363015 0.903430227586835 0.018253727603565 ENSG00000086015 MAST2
ENST00000262741 0.411288837418437 0.048102231600664 -0.21365336251242 ENSG00000117461 PIK3R3
ENST00000372006 0.406530336376637 0.0469310316855498 -0.215236665808061 ENSG00000117461 PIK3R3
ENST00000340332 0.39758465694978 0.0444338643857225 -0.216927444406144 ENSG00000117461 PIK3R3
ENST00000354242 0.39758465694978 0.0444338643857225 -0.216927444406144 ENSG00000117461 PIK3R3
ENST00000420542 0.39758465694978 0.0444338643857225 -0.216927444406144 ENSG00000117461 PIK3R3
ENST00000488808 0.91014614104679 0.608704236651717 -0.092213955151295 ENSG00000117461 PIK3R3
ENST00000540385 0.263754765020886 0.0186504985968147 -0.286931884538948 ENSG00000117461 PIK3R3
ENST00000423209 0.271443630290076 0.0196654571077535 -0.285559360745627 ENSG00000117461 PIK3R3
ENST00000493202 0.242696858102014 0.0158064779247936 -0.332156489607111 ENSG00000117461 PIK3R3
ENST00000425892 0.263754765020886 0.0186195133971514 -0.326311696763212 ENSG00000117461 PIK3R3
ENST00000396420 0.955323752010325 0.768306871912025 0.0144851935545661 ENSG00000085998 POMGNT1
ENST00000371984 0.913122920694058 0.61811590409104 0.0264933407043191 ENSG00000085998 POMGNT1
ENST00000371992 0.954269089055664 0.761988321296635 0.0148779567446706 ENSG00000085998 POMGNT1
ENST00000475642 0.833639731549288 0.41724339626286 -0.0846332144278187 ENSG00000085998 POMGNT1
ENST00000535522 0.858664532388375 0.470634861795549 0.0408226165601791 ENSG00000085998 POMGNT1
ENST00000371986 0.913077467679494 0.617814070258935 0.0264912799475817 ENSG00000085998 POMGNT1
ENST00000480972 0.616689544540908 0.145800964873673 -0.156453511719637 ENSG00000085998 POMGNT1
ENST00000485714 0.981631819582912 0.89045865358223 0.010749064009316 ENSG00000085998 POMGNT1
ENST00000463030 0.688781803690292 0.20975431903362 -0.158240056559494 ENSG00000085998 POMGNT1
ENST00000477114 0.710101310182058 0.230198454164122 0.112487738488335 ENSG00000085998 POMGNT1
ENST00000497439 0.670705515301796 0.192081878441833 0.105132578195099 ENSG00000085998 POMGNT1
ENST00000489985 0.862498402573922 0.481106771423159 0.0585465517456546 ENSG00000085998 POMGNT1
ENST00000371980 0.992340777845197 0.957068756090817 0.00613586137398543 ENSG00000171357 LURAP1
ENST00000463715 0.561866223826488 0.108748990341069 -0.192120386733522 ENSG00000085999 RAD54L
ENST00000442598 0.3597016238879 0.0354012285661126 -0.206249850584894 ENSG00000085999 RAD54L
ENST00000493985 0.562311354363614 0.109102209198308 -0.1942272406341 ENSG00000085999 RAD54L
ENST00000371975 0.352480827067389 0.0337138704628937 -0.208488368540498 ENSG00000085999 RAD54L
ENST00000469835 0.557110241697904 0.105826421004608 -0.20358544599882 ENSG00000085999 RAD54L
ENST00000493032 0.700961860428464 0.220772517824479 -0.164003773994683 ENSG00000085999 RAD54L
ENST00000487700 0.581984650833247 0.120145144026462 -0.193266326217542 ENSG00000085999 RAD54L
ENST00000472889 0.576708812680526 0.117304727703748 -0.210323503044969 ENSG00000085999 RAD54L
ENST00000473251 0.383355604901842 0.0407747681772522 -0.240270916253133 ENSG00000085999 RAD54L
ENST00000496156 0.96219134188085 0.797079178412365 -0.017851558879551 ENSG00000132128 LRRC41
ENST00000476687 0.33225326195611 0.0295317432075776 -0.262988918481361 ENSG00000085999 RAD54L
ENST00000488942 0.716655262272633 0.237214559790913 -0.142459845628779 ENSG00000085999 RAD54L
ENST00000459678 0.770189345837219 0.304587454170424 -0.131787464160957 ENSG00000085999 RAD54L
ENST00000343304 0.978775488027296 0.873365876027042 0.00787504589383485 ENSG00000132128 LRRC41
ENST00000472710 0.912588902721811 0.616680437076297 0.0266068618029985 ENSG00000132128 LRRC41
ENST00000498402 0.850796950796166 0.452160466570105 -0.0406351978931343 ENSG00000132128 LRRC41
ENST00000469150 0.849744047614443 0.449610782947893 -0.0778503254446992 ENSG00000132128 LRRC41
ENST00000311672 0.788959068491536 0.335583867472404 0.0592979236004964 ENSG00000173660 UQCRH
ENST00000489056 0.788959068491536 0.335583867472404 0.0592979236004964 ENSG00000173660 UQCRH
ENST00000486951 0.835899020057505 0.42104865612326 0.0553623076970026 ENSG00000173660 UQCRH
ENST00000496387 0.788959068491536 0.335583867472404 0.0592979236004964 ENSG00000173660 UQCRH
ENST00000460947 0.794350020932708 0.344563182676384 0.0631624928035921 ENSG00000173660 UQCRH
ENST00000474844 0.638039244695637 0.164289062212037 -0.106307774422842 ENSG00000117481 NSUN4
ENST00000307089 0.721285101373284 0.242565557637537 -0.0829634934253876 ENSG00000117481 NSUN4
ENST00000486270 0.757868339662387 0.287704294471762 -0.0852867331528382 ENSG00000117481 NSUN4
ENST00000536062 0.730580689766277 0.254621156467151 -0.0873837424894589 ENSG00000117481 NSUN4
ENST00000469918 0.833671078449996 0.417452202880496 -0.0771751545538685 ENSG00000117481 NSUN4
ENST00000472157 0.973634659876898 0.845730747411315 0.0318592748367323 ENSG00000117481 NSUN4
ENST00000471871 0.611011916203236 0.141441866082826 -0.113079404991702 ENSG00000117481 NSUN4
ENST00000537428 0.671511986454296 0.192767789068239 -0.101001092899099 ENSG00000117481 NSUN4
ENST00000498008 0.570678491893004 0.113758169572685 -0.123674423983941 ENSG00000117481 NSUN4
ENST00000495427 0.557622763192937 0.106118584601707 -0.125531255253207 ENSG00000117481 NSUN4
ENST00000475281 0.944650019915538 0.726185871246581 0.0452080151717901 ENSG00000117481 NSUN4
ENST00000243167 0.982809165958461 0.897187108917023 -0.0234331591345518 ENSG00000117480 FAAH
ENST00000468718 0.844113765567334 0.438277321622646 0.158731038546802 ENSG00000117480 FAAH
ENST00000493735 0.780449622290266 0.321147680382852 0.200194988567727 ENSG00000117480 FAAH
ENST00000484697 0.916597963459288 0.629984724948951 -0.0952337790153042 ENSG00000117480 FAAH
ENST00000493636 0.870809762435838 0.501405860341865 -0.135281956071196 ENSG00000117480 FAAH
ENST00000602433 0.982809165958461 0.897295881889307 0.0143673703585364 ENSG00000269956 MKNK1-AS1
ENST00000342571 0.927344057691396 0.664938383352578 0.0365873067839178 ENSG00000079277 MKNK1
ENST00000371946 0.890516552319952 0.548845020006276 0.0423904007318092 ENSG00000079277 MKNK1
ENST00000341183 0.890516552319952 0.548845020006276 0.0423904007318092 ENSG00000079277 MKNK1
ENST00000371944 0.927344057691396 0.664938383352578 0.0365873067839178 ENSG00000079277 MKNK1
ENST00000371945 0.890516552319952 0.548845020006276 0.0423904007318092 ENSG00000079277 MKNK1
ENST00000524749 0.996171318533703 0.979214779190325 -0.00349001056455329 ENSG00000079277 MKNK1
ENST00000528077 0.939469464041166 0.705752563745585 0.0278514638004395 ENSG00000079277 MKNK1
ENST00000428112 0.909924198151729 0.607225625988935 0.0381308155856543 ENSG00000079277 MKNK1
ENST00000532897 0.98948804947362 0.938238314819788 -0.00918489571443512 ENSG00000079277 MKNK1
ENST00000530528 0.937949834051892 0.700624524574847 0.0657800326803208 ENSG00000079277 MKNK1
ENST00000531355 0.921790805745675 0.645821460148269 0.0345793210858818 ENSG00000079277 MKNK1
ENST00000470237 0.860719141433353 0.476174571341655 -0.0997344025590985 ENSG00000079277 MKNK1
ENST00000524417 0.974470789233116 0.849290161800812 0.032093240468431 ENSG00000079277 MKNK1
ENST00000460098 0.943223446288583 0.721434812661565 -0.0559629235900008 ENSG00000079277 MKNK1
ENST00000532783 0.908232992902746 0.601575734776684 0.0499027477110632 ENSG00000079277 MKNK1
ENST00000496619 0.875954829073304 0.512060338424996 0.05116034993539 ENSG00000079277 MKNK1
ENST00000528237 0.917820711217063 0.633748610545644 0.0495334471382101 ENSG00000079277 MKNK1
ENST00000526513 0.844777769920172 0.439672682092299 0.0632218356388891 ENSG00000079277 MKNK1
ENST00000484301 0.965755487578555 0.80979900064057 0.0207454119217726 ENSG00000079277 MKNK1
ENST00000545730 0.980136406560649 0.881038994312185 0.0106727840301294 ENSG00000079277 MKNK1
ENST00000486716 0.983786261239469 0.904445449069737 -0.0106652283456435 ENSG00000079277 MKNK1
ENST00000480531 0.583311377413842 0.120774692688489 -0.199304894480322 ENSG00000079277 MKNK1
ENST00000529170 0.984153051318691 0.907138456474545 0.0106666806812799 ENSG00000079277 MKNK1
ENST00000531769 0.970696070875307 0.833952879689744 0.0154977249541092 ENSG00000079277 MKNK1
ENST00000465783 0.980512261306788 0.883018638775408 0.0145555827112878 ENSG00000079277 MKNK1
ENST00000474868 0.980715023694874 0.883437598494158 0.0144950662254436 ENSG00000079277 MKNK1
ENST00000532110 0.986193320095603 0.918010475214497 -0.0103279653558662 ENSG00000079277 MKNK1
ENST00000477883 0.925770870583491 0.660340635582265 -0.087479525156006 ENSG00000079277 MKNK1
ENST00000525888 0.895906617441703 0.56215962738496 0.059699562428162 ENSG00000079277 MKNK1
ENST00000468852 0.705680638210239 0.225823031612268 0.192846709821223 ENSG00000079277 MKNK1
ENST00000319928 0.914965672015489 0.623412454027792 0.057196141124291 ENSG00000142961 MOB3C
ENST00000271139 0.98426715046294 0.907499605449371 0.0139077573530482 ENSG00000142961 MOB3C
ENST00000371940 0.913943974267371 0.621002634984113 0.0579169114456624 ENSG00000142961 MOB3C
ENST00000477318 0.729391295169678 0.253127537113913 0.163781122932975 ENSG00000142961 MOB3C
ENST00000576409 0.485023627646527 0.0720703411158373 0.118345567034173 ENSG00000123472 ATPAF1
ENST00000371937 0.489313184157597 0.0738932870911235 0.117632598519535 ENSG00000123472 ATPAF1
ENST00000574428 0.489313184157597 0.0738932870911235 0.117632598519535 ENSG00000123472 ATPAF1
ENST00000492233 0.327977642730754 0.0287619768176348 0.175644033184356 ENSG00000123472 ATPAF1
ENST00000526821 0.239704750081901 0.0153946059526585 0.188477941453314 ENSG00000123472 ATPAF1
ENST00000542495 0.299467117381673 0.0237665995636036 0.177441258084486 ENSG00000123472 ATPAF1
ENST00000529214 0.299467117381673 0.0237665995636036 0.177441258084486 ENSG00000123472 ATPAF1
ENST00000329231 0.685639441782991 0.206914398864621 0.0971158598913225 ENSG00000123472 ATPAF1
ENST00000534216 0.545154401308374 0.0982706872914182 0.148611153058871 ENSG00000123472 ATPAF1
ENST00000532925 0.271248196095231 0.0196366472662597 0.210595995159274 ENSG00000123472 ATPAF1
ENST00000474020 0.676224617044253 0.197315014186505 0.143706903625576 ENSG00000123472 ATPAF1
ENST00000487193 0.923691524257354 0.652427013863168 0.0456527353023782 ENSG00000123472 ATPAF1
ENST00000544071 0.948536405311369 0.741870482856309 0.018140439073129 ENSG00000159658 EFCAB14
ENST00000525633 0.998953293335763 0.993225531119677 0.00098963438046928 ENSG00000123472 ATPAF1
ENST00000460928 0.924219600088459 0.654079171563616 0.0679949907287594 ENSG00000123472 ATPAF1
ENST00000442839 0.916209561773738 0.627396234733445 0.0316703945037043 ENSG00000228237 EFCAB14-AS1
ENST00000418985 0.915995800243823 0.626619448804474 0.0317148081754757 ENSG00000228237 EFCAB14-AS1
ENST00000371933 0.94620588280415 0.733488062828248 0.0197644066726597 ENSG00000159658 EFCAB14
ENST00000479745 0.804203643736613 0.362334396303779 0.0751646177990756 ENSG00000159658 EFCAB14
ENST00000487741 0.780200371241976 0.32049077219407 0.082649347279271 ENSG00000159658 EFCAB14
ENST00000481623 0.861649572392932 0.478545456334526 0.0624339408832686 ENSG00000159658 EFCAB14
ENST00000459797 0.663470772250984 0.185046912987937 0.151929502571072 ENSG00000159658 EFCAB14
ENST00000484461 0.672788758815792 0.194178086250533 0.10956429195887 ENSG00000159658 EFCAB14
ENST00000337817 0.820566283079154 0.390480823196328 0.0544849899850798 ENSG00000123473 STIL
ENST00000360380 0.820566283079154 0.390480823196328 0.0544849899850798 ENSG00000123473 STIL
ENST00000371877 0.820566283079154 0.390480823196328 0.0544849899850798 ENSG00000123473 STIL
ENST00000243182 0.789095762591063 0.3360663964048 0.0621635532755751 ENSG00000123473 STIL
ENST00000396221 0.789095762591063 0.3360663964048 0.0621635532755751 ENSG00000123473 STIL
ENST00000447475 0.941439107221331 0.712684448653619 0.0276011610998648 ENSG00000123473 STIL
ENST00000418131 0.99359339475136 0.963508898343231 -0.00441926535829561 ENSG00000123473 STIL
ENST00000436811 0.914895698851027 0.623186706849671 0.0586775337708276 ENSG00000123473 STIL
ENST00000433827 0.858726190515758 0.470815162771337 0.117665392195364 ENSG00000123473 STIL
ENST00000413565 0.965894366048333 0.813249601477514 0.0416810379147051 ENSG00000123473 STIL
ENST00000371873 0.982329681042037 0.893485370903004 0.00759458931038631 ENSG00000162368 CMPK1
ENST00000371871 0.986743974224914 0.92132916616371 0.00590296617116302 ENSG00000162368 CMPK1
ENST00000471289 0.433436640731788 0.0544239825459177 -0.220820260540804 ENSG00000162368 CMPK1
ENST00000450808 0.958183352438959 0.780194992146344 0.0169551454928638 ENSG00000162368 CMPK1
ENST00000371870 0.902184800739745 0.580391344626966 -0.0369188752527583 ENSG00000162368 CMPK1
ENST00000420876 0.595710347165941 0.129840896844241 0.293026849684121 ENSG00000225762 RP11-511I2.2
ENST00000445551 0.983257779374082 0.900996087064744 -0.0200739172133467 ENSG00000237424 FOXD2-AS1
ENST00000334793 0.999654509838431 0.997982724664574 0.000485519636783203 ENSG00000186564 FOXD2
ENST00000452503 0.613843816371609 0.143190910381645 -0.293037319711318 ENSG00000242267 SKINTL
ENST00000425816 0.036244191029802 0.000871167195674538 -0.418946911267531 ENSG00000117834 SLC5A9
ENST00000533824 0.036244191029802 0.000871167195674538 -0.418946911267531 ENSG00000117834 SLC5A9
ENST00000438567 0.0268049764524768 0.000571894101646631 -0.425919131828253 ENSG00000117834 SLC5A9
ENST00000236495 0.0268049764524768 0.000571894101646631 -0.425919131828253 ENSG00000117834 SLC5A9
ENST00000493837 0.0268049764524768 0.000571894101646631 -0.425919131828253 ENSG00000117834 SLC5A9
ENST00000420136 0.289933961251956 0.0222466824902541 -0.353818985874901 ENSG00000117834 SLC5A9
ENST00000441260 0.289933961251956 0.0222466824902541 -0.353818985874901 ENSG00000117834 SLC5A9
ENST00000527929 0.705744784222361 0.225997121256905 -0.246754641474189 ENSG00000117834 SLC5A9
ENST00000525901 0.798157276603398 0.351776255044738 -0.170848855913987 ENSG00000117834 SLC5A9
ENST00000532322 0.196914955269787 0.0109520028879864 -0.410655105657005 ENSG00000117834 SLC5A9
ENST00000471020 0.312809272447642 0.0261959693038747 -0.355371220046994 ENSG00000117834 SLC5A9
ENST00000371847 0.430244869620078 0.0534753621275692 -0.214290896909155 ENSG00000132122 SPATA6
ENST00000371843 0.428656146879678 0.0530834492810371 -0.22312687256842 ENSG00000132122 SPATA6
ENST00000603831 0.325692434625564 0.0283699499646642 -0.272583071168376 ENSG00000132122 SPATA6
ENST00000396199 0.436794801194271 0.0558072202147792 -0.223994935028224 ENSG00000132122 SPATA6
ENST00000371841 0.325033277026675 0.0281802348871635 -0.278098671121173 ENSG00000132122 SPATA6
ENST00000490850 0.361147425109388 0.0357087209221795 -0.267801889764025 ENSG00000132122 SPATA6
ENST00000487629 0.885872624051693 0.535579287093292 0.112754500351446 ENSG00000132122 SPATA6
ENST00000463938 0.746540323471987 0.273588016103602 -0.125475935168771 ENSG00000132122 SPATA6
ENST00000487543 0.670234053511194 0.19172110885751 -0.149861394197399 ENSG00000132122 SPATA6
ENST00000465990 0.576708812680526 0.117309989001987 -0.205634639128231 ENSG00000132122 SPATA6
ENST00000471975 0.605218756769964 0.13686653724083 -0.18005347371634 ENSG00000132122 SPATA6
ENST00000412769 0.4123558915852 0.0484211205363055 -0.387120767845073 ENSG00000235105 RP11-329A14.1
ENST00000371839 0.153948344212508 0.00730049890090775 -0.501766846161543 ENSG00000186094 AGBL4
ENST00000416121 0.487260601111644 0.07296361867125 -0.346529480783308 ENSG00000186094 AGBL4
ENST00000371838 0.295537624261131 0.0232167405248557 -0.426219540443285 ENSG00000186094 AGBL4
ENST00000371833 0.698057995036068 0.217933651499874 -0.244902647681032 ENSG00000162373 BEND5
ENST00000476079 0.741596742367053 0.26716412191357 -0.22595139829197 ENSG00000162373 BEND5
ENST00000463562 0.698057995036068 0.217964621086603 -0.244920572881786 ENSG00000162373 BEND5
ENST00000476096 0.630475878140116 0.157846403405435 -0.287032202959353 ENSG00000162373 BEND5
ENST00000371836 0.214468584824326 0.0126679996160107 -0.50186358318041 ENSG00000186094 AGBL4
ENST00000396153 0.638703090079697 0.164928973733322 -0.16796636118053 ENSG00000185104 FAF1
ENST00000371778 0.650878410088662 0.174571036800789 -0.16554615329102 ENSG00000185104 FAF1
ENST00000545823 0.606636323182907 0.137619199272347 -0.160833703835414 ENSG00000185104 FAF1
ENST00000494400 0.665188686286314 0.186924400851679 -0.156176709850819 ENSG00000185104 FAF1
ENST00000424664 0.572958741323969 0.11502119452877 -0.266720621824214 ENSG00000225767 RP5-850O15.3
ENST00000472808 0.85985354863093 0.474115559165367 -0.0841585658699163 ENSG00000185104 FAF1
ENST00000487898 0.685156644868884 0.206352643572837 -0.178270818831845 ENSG00000185104 FAF1
ENST00000262662 0.987677045296069 0.927028534222825 -0.00648832576080293 ENSG00000123080 CDKN2C
ENST00000396148 0.997324721161349 0.986124529861428 -0.00124106383941158 ENSG00000123080 CDKN2C
ENST00000371761 0.865918232377332 0.489209833806638 0.07036158512377 ENSG00000123080 CDKN2C
ENST00000242719 0.756352440029007 0.285255849113507 0.058312423313486 ENSG00000123091 RNF11
ENST00000494873 0.975991787259135 0.857309619443574 0.00986422612153642 ENSG00000123091 RNF11
ENST00000486691 0.668860111396872 0.190106033774355 0.092437771252234 ENSG00000123091 RNF11
ENST00000447632 0.987480576800685 0.925875906450032 -0.0184397906892648 ENSG00000085831 TTC39A
ENST00000413473 0.975682436551043 0.855179355527885 -0.0361212133069709 ENSG00000085831 TTC39A
ENST00000530004 0.9987322605966 0.991713219195076 -0.00207979544106106 ENSG00000085831 TTC39A
ENST00000262675 0.89878648435016 0.570927943599118 -0.113266206456007 ENSG00000085831 TTC39A
ENST00000451380 0.89878648435016 0.570927943599118 -0.113266206456007 ENSG00000085831 TTC39A
ENST00000371750 0.908251813147265 0.60215125184698 -0.104105617984915 ENSG00000085831 TTC39A
ENST00000534098 0.923229770080951 0.650306205309641 -0.0914622609782355 ENSG00000085831 TTC39A
ENST00000525906 0.927783456751903 0.667150661820589 0.0872198968305214 ENSG00000085831 TTC39A
ENST00000431927 0.992093798882665 0.953544747062856 0.0116176231156507 ENSG00000085831 TTC39A
ENST00000371747 0.983375400960561 0.902464722466315 0.0244600038633815 ENSG00000085831 TTC39A
ENST00000262676 0.979020764174442 0.874638946117895 -0.0315455063929891 ENSG00000085831 TTC39A
ENST00000371730 0.463934554846607 0.0647912490888581 -0.104685179239588 ENSG00000085832 EPS15
ENST00000371733 0.463934554846607 0.0647912490888581 -0.104685179239588 ENSG00000085832 EPS15
ENST00000396122 0.769122353452263 0.302743737691518 -0.0717494329197102 ENSG00000085832 EPS15
ENST00000486505 0.661643771747629 0.183518081136318 -0.152491025915881 ENSG00000085832 EPS15
ENST00000478657 0.985520531904851 0.912851919183238 0.0156740591683325 ENSG00000085832 EPS15
ENST00000493793 0.891685984566853 0.551598792276173 -0.0482331971235924 ENSG00000085832 EPS15
ENST00000371727 0.204651511044448 0.0116619320591005 -0.189762958876516 ENSG00000085832 EPS15
ENST00000464478 0.832717396152262 0.414035902496688 -0.0923656110752535 ENSG00000085832 EPS15
ENST00000471391 0.208609194996587 0.0120419869886608 -0.181189491818835 ENSG00000085832 EPS15
ENST00000465467 0.159203265563357 0.00770237331946147 -0.192753053109095 ENSG00000085832 EPS15
ENST00000424246 0.715908304957834 0.236553511538881 -0.240476986053571 ENSG00000238140 RP11-253A20.1
ENST00000415031 0.693565505924013 0.213959928730509 -0.252799635136944 ENSG00000227070 RP11-191G24.1
ENST00000426017 0.653749755715195 0.177006846601089 -0.274616154543949 ENSG00000227070 RP11-191G24.1
ENST00000371714 0.478788443416612 0.0696328200615469 0.0751695978430642 ENSG00000117859 OSBPL9
ENST00000337809 0.442970210077549 0.0578811828729687 0.0781264957702984 ENSG00000117859 OSBPL9
ENST00000371710 0.442970210077549 0.0578811828729687 0.0781264957702984 ENSG00000117859 OSBPL9
ENST00000447887 0.476276712878742 0.0687199414656173 0.0754791515487816 ENSG00000117859 OSBPL9
ENST00000495776 0.476276712878742 0.0687199414656173 0.0754791515487816 ENSG00000117859 OSBPL9
ENST00000435686 0.476588195790662 0.0688083773945988 0.075478297063585 ENSG00000117859 OSBPL9
ENST00000435274 0.538128624062822 0.094854255492881 0.0708428730572326 ENSG00000117859 OSBPL9
ENST00000428468 0.476276712878742 0.0687199414656173 0.0754791515487816 ENSG00000117859 OSBPL9
ENST00000453295 0.476276712878742 0.0687199414656173 0.0754791515487816 ENSG00000117859 OSBPL9
ENST00000489990 0.996147025648366 0.978545406922531 -0.00174043552202817 ENSG00000117859 OSBPL9
ENST00000530544 0.306464075959191 0.0250521263664411 0.0927036374030831 ENSG00000117859 OSBPL9
ENST00000484890 0.886300650793193 0.536877223804416 0.0459977940995737 ENSG00000117859 OSBPL9
ENST00000534040 0.753134082190271 0.281304415862267 0.0749766252616984 ENSG00000117859 OSBPL9
ENST00000532975 0.697973739775944 0.217872693509272 0.0795457156257793 ENSG00000117859 OSBPL9
ENST00000527631 0.774053407330888 0.310703799498216 0.0682337333592846 ENSG00000117859 OSBPL9
ENST00000531828 0.171915561279951 0.00876273531536612 0.11672514047304 ENSG00000117859 OSBPL9
ENST00000361556 0.110349526219949 0.00432732161122578 0.123096157588401 ENSG00000117859 OSBPL9
ENST00000473207 0.757175061089611 0.286429618585583 0.0730591105563672 ENSG00000117859 OSBPL9
ENST00000533884 0.772709148261897 0.308506498988149 0.0698371854300355 ENSG00000117859 OSBPL9
ENST00000481937 0.852895259116214 0.45581928222263 0.0558707456967657 ENSG00000117859 OSBPL9
ENST00000526917 0.724173876173953 0.246306185955402 0.076286938898857 ENSG00000117859 OSBPL9
ENST00000462759 0.110349526219949 0.00432732161122578 0.123096157588401 ENSG00000117859 OSBPL9
ENST00000486942 0.124895356855481 0.00524649739362208 0.123410492276901 ENSG00000117859 OSBPL9
ENST00000467064 0.545114945338287 0.0982392065431165 0.189415240450355 ENSG00000117859 OSBPL9
ENST00000524620 0.625883565584804 0.154336798727451 0.121122904706155 ENSG00000117859 OSBPL9
ENST00000528603 0.669066113140091 0.190636629658179 0.0851309774744888 ENSG00000117859 OSBPL9
ENST00000475697 0.0313451761577392 0.000712780651842692 0.16420261045209 ENSG00000117859 OSBPL9
ENST00000531061 0.764700665158446 0.296682403482848 0.0788852117045763 ENSG00000117859 OSBPL9
ENST00000531819 0.0893981582959198 0.00318034313389179 0.156221696266525 ENSG00000117859 OSBPL9
ENST00000533825 0.866084012723966 0.490431424784223 0.0484257904457079 ENSG00000117859 OSBPL9
ENST00000440943 0.883802013849787 0.530784044151612 0.0397061497017764 ENSG00000078618 NRD1
ENST00000352171 0.927769920089554 0.66697914801474 0.0179087509024119 ENSG00000078618 NRD1
ENST00000354831 0.927769920089554 0.66697914801474 0.0179087509024119 ENSG00000078618 NRD1
ENST00000485608 0.926719134206815 0.663155827582474 0.0195029477137864 ENSG00000078618 NRD1
ENST00000539524 0.953670730712182 0.760687753383023 0.0128472725897185 ENSG00000078618 NRD1
ENST00000464385 0.739038901600917 0.264463437430219 -0.152342535076167 ENSG00000078618 NRD1
ENST00000588291 0.864609057186972 0.486836839111326 0.0671635970895781 ENSG00000266993 RP4-657D16.3
ENST00000586761 0.844478373774098 0.439262727181075 0.0705543396163262 ENSG00000266993 RP4-657D16.3
ENST00000475310 0.863693023773556 0.483922750175192 0.0847297509312187 ENSG00000078618 NRD1
ENST00000497358 0.641120965557919 0.166781268315761 0.117070161187756 ENSG00000078618 NRD1
ENST00000544028 0.833178465798775 0.41592977019115 0.031787982587952 ENSG00000078618 NRD1
ENST00000591675 0.968705357555751 0.826267677977786 -0.0247111316211207 ENSG00000266993 RP4-657D16.3
ENST00000483007 0.98149293609051 0.888885633003163 -0.0146205836275846 ENSG00000078618 NRD1
ENST00000473805 0.988058172687428 0.929567382799805 -0.00575391865219845 ENSG00000078618 NRD1
ENST00000475715 0.939629810389455 0.706108996381233 0.0254882842228138 ENSG00000078618 NRD1
ENST00000390787 0.843562086457672 0.437154743497706 -0.158481745848654 ENSG00000212076 MIR761
ENST00000491410 0.976549743314446 0.860066744427984 0.0109002746499226 ENSG00000078618 NRD1
ENST00000468722 0.992568902131482 0.958716408877652 0.00434675403248866 ENSG00000078618 NRD1
ENST00000371655 0.817261733644908 0.38436361051717 -0.175080437839941 ENSG00000169213 RAB3B
ENST00000469458 0.892982169593857 0.554027120156271 0.0533664399443701 ENSG00000117862 TXNDC12
ENST00000371626 0.74568169084358 0.272455790663533 0.0659193785544961 ENSG00000117862 TXNDC12
ENST00000472624 0.886832588549443 0.539453810722916 0.0403402492302483 ENSG00000117862 TXNDC12
ENST00000471493 0.996147025648366 0.97887695855572 0.0030475802144134 ENSG00000117862 TXNDC12
ENST00000371614 0.921039150911103 0.643481448238975 0.0505735294217004 ENSG00000198841 KTI12
ENST00000425802 0.776669372872733 0.315386420198025 0.112684474837889 ENSG00000223390 RP11-91A18.4
ENST00000610127 0.817737033216255 0.385302907440271 0.0798334052124375 ENSG00000117862 TXNDC12
ENST00000313334 0.721655027524104 0.24306875323403 0.0746713105957945 ENSG00000134717 BTF3L4
ENST00000477828 0.930309695441795 0.677016892680038 0.0334289830809206 ENSG00000134717 BTF3L4
ENST00000489308 0.901531046719176 0.578271035484052 0.0411672766575287 ENSG00000134717 BTF3L4
ENST00000526132 0.912570958068429 0.616616782726805 0.0387870670187859 ENSG00000134717 BTF3L4
ENST00000472944 0.796302943578922 0.348729791903781 0.0612055037782664 ENSG00000134717 BTF3L4
ENST00000524414 0.856304323272027 0.463980501302177 0.084059278540999 ENSG00000134717 BTF3L4
ENST00000484036 0.962079336935385 0.796509423657011 0.0208911325585186 ENSG00000134717 BTF3L4
ENST00000533836 0.994176197889037 0.966321077840251 0.00359296106389809 ENSG00000134717 BTF3L4
ENST00000361625 0.63309394643189 0.15996739407439 -0.106635063145386 ENSG00000157077 ZFYVE9
ENST00000357206 0.923691524257354 0.652408758577729 -0.0307210644523374 ENSG00000157077 ZFYVE9
ENST00000287727 0.917589358770914 0.633030362930059 -0.0325164105673054 ENSG00000157077 ZFYVE9
ENST00000371591 0.993833189970659 0.96458436123227 0.00290975633370418 ENSG00000157077 ZFYVE9
ENST00000469134 0.809043866177088 0.370272891075432 0.0958871878872447 ENSG00000157077 ZFYVE9
ENST00000470844 0.877841941821751 0.517131740302772 0.0482704040357248 ENSG00000154222 CC2D1B
ENST00000371586 0.641792511496133 0.167444372930756 0.0826364830015904 ENSG00000154222 CC2D1B
ENST00000284376 0.621096969965391 0.149926337192377 0.0888523893991384 ENSG00000154222 CC2D1B
ENST00000491136 0.621096969965391 0.149926337192377 0.0888523893991384 ENSG00000154222 CC2D1B
ENST00000438021 0.326739617576548 0.0285179103414734 0.136908078757838 ENSG00000154222 CC2D1B
ENST00000460261 0.583652838661128 0.121049739243746 0.105272279116067 ENSG00000154222 CC2D1B
ENST00000606527 0.718744429138037 0.239319920502742 0.1438002653576 ENSG00000272100 RP11-155O18.6
ENST00000450942 0.525804641421127 0.0888979335800853 0.120038748523363 ENSG00000154222 CC2D1B
ENST00000460370 0.400388589655944 0.0452826497417932 0.172385016593463 ENSG00000154222 CC2D1B
ENST00000438831 0.611156295761061 0.141551199373299 0.108386917425987 ENSG00000154222 CC2D1B
ENST00000492426 0.621411982088944 0.150371892448013 0.213132182527243 ENSG00000154222 CC2D1B
ENST00000485966 0.228096312673103 0.0140885336540687 0.297274409861213 ENSG00000154222 CC2D1B
ENST00000494789 0.547659264529931 0.0997537033044164 0.268236870638666 ENSG00000154222 CC2D1B
ENST00000371568 0.0594045434952753 0.00173500081527891 -0.297304372893425 ENSG00000085840 ORC1
ENST00000371566 0.0594045434952753 0.00173500081527891 -0.297304372893425 ENSG00000085840 ORC1
ENST00000257181 0.91910502346681 0.637303331093131 0.0354657084024598 ENSG00000134748 PRPF38A
ENST00000487160 0.735480161047043 0.26023145839582 0.114388610177046 ENSG00000134748 PRPF38A
ENST00000474048 0.706782648620897 0.226902155862488 0.0958277459138759 ENSG00000134748 PRPF38A
ENST00000528457 0.987781596602448 0.928641517017565 -0.00670690342116715 ENSG00000134744 ZCCHC11
ENST00000527941 0.981473838422957 0.888264359022382 0.0107215069555629 ENSG00000134744 ZCCHC11
ENST00000257177 0.0696075410306806 0.00214789352054208 -0.196760939921534 ENSG00000134744 ZCCHC11
ENST00000371544 0.0710164366796876 0.00221540562315283 -0.196280426758894 ENSG00000134744 ZCCHC11
ENST00000466440 0.156332373897958 0.00750678150549005 -0.309960596260464 ENSG00000134744 ZCCHC11
ENST00000494469 0.247062463637621 0.0163377648662732 -0.300350848882413 ENSG00000134744 ZCCHC11
ENST00000471623 0.707319270200042 0.227280696072751 -0.175543400627122 ENSG00000134744 ZCCHC11
ENST00000531722 0.0832719862708175 0.00282527314392142 -0.276760088626252 ENSG00000134744 ZCCHC11
ENST00000474453 0.148343715025794 0.00686563425638489 -0.256256963805767 ENSG00000134744 ZCCHC11
ENST00000470212 0.178598877040295 0.0093339366975618 -0.372308136422435 ENSG00000134744 ZCCHC11
ENST00000469810 0.3597016238879 0.0353968020136798 -0.193336712139273 ENSG00000134744 ZCCHC11
ENST00000528642 0.176516362051532 0.00912771877080057 -0.174368300567399 ENSG00000134744 ZCCHC11
ENST00000497120 0.922055810252779 0.646716959683805 -0.0608406531892786 ENSG00000134744 ZCCHC11
ENST00000484723 0.166433284689702 0.00829377659460196 -0.178144857946179 ENSG00000134744 ZCCHC11
ENST00000481528 0.96163876073565 0.794552647401636 -0.0463911918477717 ENSG00000134744 ZCCHC11
ENST00000371541 0.36064461505976 0.0355894348017258 -0.154779162778698 ENSG00000134744 ZCCHC11
ENST00000481133 0.9560558472424 0.771626568998672 -0.0417593536134683 ENSG00000134744 ZCCHC11
ENST00000473856 0.15544453811885 0.00743776152900908 -0.206941142522565 ENSG00000134744 ZCCHC11
ENST00000355809 0.283073379231362 0.0211936405965473 -0.201016927367629 ENSG00000134744 ZCCHC11
ENST00000470626 0.226453449838379 0.0138863211792372 -0.252164190060906 ENSG00000134744 ZCCHC11
ENST00000524582 0.202496405134154 0.0114672493752136 -0.261307372514579 ENSG00000134744 ZCCHC11
ENST00000361314 0.980790529692932 0.883743100572007 0.0268465250020722 ENSG00000116157 GPX7
ENST00000459779 0.96920334833111 0.827921861309844 -0.0432804111189826 ENSG00000116157 GPX7
ENST00000371538 0.777215605666499 0.316067506149574 -0.0757766940740267 ENSG00000162377 COA7
ENST00000486918 0.943019466841483 0.720925522022602 0.0299328771529435 ENSG00000162377 COA7
ENST00000443756 0.869290843302217 0.498260637796554 -0.0514032670797924 ENSG00000162378 ZYG11B
[truncated: 11,786,747 more chars]
