# Supplementary material for: High-throughput allele-specific expression across 250 environmental conditions
Source: Genome Res. 2016 Dec;26(12):1627–38. doi: 10.1101/gr.209759.116 (PMC5131815; doi:10.1101/gr.209759.116)
Supplement: Supplemental Material [file supp_gr.209759.116_Supplemental_Table_S6.tar.gz › DEG_results/DP11_DEG_stats_T19C1.txt]

t.id padj pval logFC ensg g.id
ENST00000541675 0.0115859684589355 0.000617951170850207 0.334496376247772 ENSG00000227232 WASH7P
ENST00000423562 0.00810094873870711 0.000378476958038857 0.346804246270061 ENSG00000227232 WASH7P
ENST00000438504 0.00810094873870711 0.000378476958038857 0.346804246270061 ENSG00000227232 WASH7P
ENST00000488147 0.00810094873870711 0.000378221740027716 0.346805979769715 ENSG00000227232 WASH7P
ENST00000538476 0.00841327217201233 0.000400317190956553 0.344892368655027 ENSG00000227232 WASH7P
ENST00000440200 0.000142748516926311 2.04049073945036e-06 0.543654352596539 ENSG00000230021 RP5-857K21.4
ENST00000414273 0.00158554206497747 4.29856577836411e-05 0.445834675587682 ENSG00000237973 hsa-mir-6723
ENST00000467115 7.40841686323605e-07 3.52813790542666e-09 1.03875269877562 ENSG00000240409 MTATP8P1
ENST00000514057 9.84144604258934e-06 7.95370673297017e-08 0.909705265727042 ENSG00000248527 MTATP6P1
ENST00000416718 7.84584541898925e-06 6.10340609825419e-08 0.670362680936369 ENSG00000198744 RP5-857K21.11
ENST00000429505 0.121142236627037 0.0190689230622071 0.315560503225785 ENSG00000237491 RP11-206L10.9
ENST00000591440 0.382868113828194 0.127278895525334 0.221787581154834 ENSG00000237491 RP11-206L10.9
ENST00000587530 0.382868113828194 0.127278895525334 0.221787581154834 ENSG00000237491 RP11-206L10.9
ENST00000593022 0.439773986852787 0.163881135074082 0.203887652935278 ENSG00000237491 RP11-206L10.9
ENST00000589531 0.517781529672564 0.222429991874013 0.176146907380814 ENSG00000237491 RP11-206L10.9
ENST00000588951 0.36710954735091 0.118254678176238 0.223271592276263 ENSG00000237491 RP11-206L10.9
ENST00000590848 0.347010687380001 0.10696616430211 0.235300137212666 ENSG00000237491 RP11-206L10.9
ENST00000586288 0.534564688037912 0.236578785932317 0.170913957111272 ENSG00000237491 RP11-206L10.9
ENST00000445118 0.259340446977215 0.0653904992378304 -0.197925542248034 ENSG00000228794 LINC01128
ENST00000610067 0.104051947007524 0.0150401892103781 -0.311083055065621 ENSG00000228794 LINC01128
ENST00000609139 0.0978248602892294 0.0137115835329825 -0.316733660075954 ENSG00000228794 LINC01128
ENST00000449005 0.10660731926705 0.0156268338964565 -0.304759414669227 ENSG00000228794 LINC01128
ENST00000416570 0.0963327230784676 0.0134170466383668 -0.313039184940435 ENSG00000228794 LINC01128
ENST00000448975 0.0963327230784676 0.0134170466383668 -0.313039184940435 ENSG00000228794 LINC01128
ENST00000609009 0.181703169736904 0.0362999340213568 -0.280879923581895 ENSG00000228794 LINC01128
ENST00000608189 0.181703169736904 0.0362999340213568 -0.280879923581895 ENSG00000228794 LINC01128
ENST00000342066 0.160091113600702 0.0296369903678268 0.261131648461374 ENSG00000187634 SAMD11
ENST00000341065 0.15362457957788 0.0277160063709585 0.263527936924205 ENSG00000187634 SAMD11
ENST00000483767 0.378723857865916 0.124774638664933 0.1349492942372 ENSG00000188976 NOC2L
ENST00000327044 0.725541368077718 0.445561798065304 0.0499629201980139 ENSG00000188976 NOC2L
ENST00000477976 0.9541851344557 0.876915306796394 0.0104144981267776 ENSG00000188976 NOC2L
ENST00000496938 0.951538877745495 0.870275720912595 -0.0212774494546029 ENSG00000188976 NOC2L
ENST00000487214 0.50220325914795 0.210076025073048 0.0884789745559308 ENSG00000188976 NOC2L
ENST00000469563 0.328214557580289 0.0973904200732383 0.151548502028309 ENSG00000188976 NOC2L
ENST00000338591 0.533383072156056 0.235673951472811 0.133610725190364 ENSG00000187961 KLHL17
ENST00000466300 0.79796851425803 0.551986392721457 0.0774673975868887 ENSG00000187961 KLHL17
ENST00000428771 0.148274150567887 0.0262106438029015 0.388190065157434 ENSG00000188290 HES4
ENST00000304952 0.171577929786709 0.0331743990929635 0.375034804627378 ENSG00000188290 HES4
ENST00000481869 0.161708158265367 0.030137868909208 0.382764521062828 ENSG00000188290 HES4
ENST00000379389 0.843178962704649 0.631990753825915 0.0939713559341879 ENSG00000187608 ISG15
ENST00000379370 0.135052258496272 0.0225096592695396 0.1913108896573 ENSG00000188157 AGRN
ENST00000477585 0.869463009132497 0.684422497334025 0.0586770640574607 ENSG00000188157 AGRN
ENST00000469403 0.296789455891801 0.0819598975669562 0.227366083556285 ENSG00000188157 AGRN
ENST00000479707 0.298523469802598 0.0827427728901643 0.213028026001343 ENSG00000188157 AGRN
ENST00000466223 0.795290114373181 0.547346954424809 -0.0745060968785716 ENSG00000188157 AGRN
ENST00000492947 0.0894709977754711 0.0119505913289008 0.312297016846235 ENSG00000188157 AGRN
ENST00000419249 0.152772117609998 0.027456298845682 0.280634895313803 ENSG00000188157 AGRN
ENST00000461111 0.898917190056265 0.746065287530416 0.0339510995214529 ENSG00000188157 AGRN
ENST00000418300 0.487478452045064 0.198456963016883 -0.132061724046138 ENSG00000242590 RP11-54O7.14
ENST00000379339 0.00279069264875935 8.99905530711513e-05 0.247441039842819 ENSG00000131591 C1orf159
ENST00000294576 0.00278918889129485 8.96887832486473e-05 0.247452379888343 ENSG00000131591 C1orf159
ENST00000448924 0.00278918889129485 8.96887832486473e-05 0.247452379888343 ENSG00000131591 C1orf159
ENST00000465822 0.106966073291717 0.01569992703307 0.262492927647955 ENSG00000131591 C1orf159
ENST00000379325 0.00279069264875935 8.99905530711513e-05 0.247441039842819 ENSG00000131591 C1orf159
ENST00000421241 0.00279069264875935 8.99905530711513e-05 0.247441039842819 ENSG00000131591 C1orf159
ENST00000487177 0.258070513074366 0.0648662919816899 0.222168175624036 ENSG00000131591 C1orf159
ENST00000467751 0.00279069264875935 8.99905530711513e-05 0.247441039842819 ENSG00000131591 C1orf159
ENST00000477196 0.00279069264875935 8.99905530711513e-05 0.247441039842819 ENSG00000131591 C1orf159
ENST00000464905 0.432470570499967 0.158630178601103 0.206503859120824 ENSG00000131591 C1orf159
ENST00000379320 0.075247469583005 0.00920750107984002 0.2812903970567 ENSG00000131591 C1orf159
ENST00000379319 0.00945791235124713 0.000470839155502955 0.279250921802044 ENSG00000131591 C1orf159
ENST00000434641 0.0029762740069844 9.76866275662667e-05 0.25741527275377 ENSG00000131591 C1orf159
ENST00000482816 0.00316090554464869 0.000105468763670564 0.263074963377053 ENSG00000131591 C1orf159
ENST00000437760 0.00891992595833341 0.000434246882272994 0.249436063725558 ENSG00000131591 C1orf159
ENST00000462097 0.0145484357039749 0.00085446059703603 0.243268225018779 ENSG00000131591 C1orf159
ENST00000473600 0.227780921140165 0.0529304004104624 0.27401902838541 ENSG00000131591 C1orf159
ENST00000475119 0.0115818448271425 0.000617590882055957 0.252603141917637 ENSG00000131591 C1orf159
ENST00000442117 0.187014519077833 0.0381343213847124 0.301328213805776 ENSG00000131591 C1orf159
ENST00000472741 0.0321925397285588 0.00269488456466029 0.232856687160432 ENSG00000131591 C1orf159
ENST00000480643 0.0388768179805785 0.00353775081844434 0.230418772247097 ENSG00000131591 C1orf159
ENST00000360001 0.360571113039735 0.114394951906665 0.0904500737750915 ENSG00000078808 SDF4
ENST00000465727 0.357376616144947 0.112603998042006 0.0908704525624541 ENSG00000078808 SDF4
ENST00000263741 0.357376616144947 0.112603998042006 0.0908704525624541 ENSG00000078808 SDF4
ENST00000494748 0.271921225439569 0.0708508272855768 0.140128457354748 ENSG00000078808 SDF4
ENST00000478938 0.26868222628775 0.0693752141833885 0.142142079820864 ENSG00000078808 SDF4
ENST00000403997 0.432017774041056 0.158248455624735 0.0890477600501654 ENSG00000078808 SDF4
ENST00000545427 0.495822398514706 0.20504558170054 0.0749498337850605 ENSG00000078808 SDF4
ENST00000459994 0.944215085117437 0.852938580416063 0.0120441304677807 ENSG00000078808 SDF4
ENST00000379198 0.346467925258076 0.106641548646698 0.1312664281029 ENSG00000176022 B3GALT6
ENST00000450390 0.810825481149561 0.572668862996734 0.0363346460979354 ENSG00000160087 UBE2J2
ENST00000347370 0.810825481149561 0.572668862996734 0.0363346460979354 ENSG00000160087 UBE2J2
ENST00000349431 0.787942408803816 0.535117385212131 0.0407553697352575 ENSG00000160087 UBE2J2
ENST00000348298 0.835132754430453 0.616538477175378 0.0336278968042638 ENSG00000160087 UBE2J2
ENST00000339385 0.822912990715326 0.592459109151479 -0.0394054474213284 ENSG00000160087 UBE2J2
ENST00000400929 0.797106235672665 0.55063176739923 0.041161110799817 ENSG00000160087 UBE2J2
ENST00000464036 0.779744409367924 0.522451954664938 0.0445062275386219 ENSG00000160087 UBE2J2
ENST00000360466 0.832986672446156 0.611846599145277 0.0358868478926299 ENSG00000160087 UBE2J2
ENST00000400930 0.812957911141427 0.575874149246856 0.0392180281249394 ENSG00000160087 UBE2J2
ENST00000467339 0.641860737459314 0.341741575153016 0.111763866414227 ENSG00000160087 UBE2J2
ENST00000473215 0.820850648864264 0.588735542719942 0.038529847987431 ENSG00000160087 UBE2J2
ENST00000435198 0.860354134392171 0.665237122113326 0.0314733028934862 ENSG00000160087 UBE2J2
ENST00000509720 0.855688295970096 0.655698752046098 0.0326866145670841 ENSG00000160087 UBE2J2
ENST00000491779 0.900078047818017 0.748347394547961 0.0238847864874741 ENSG00000160087 UBE2J2
ENST00000466752 0.953971226710223 0.876248787749813 0.0119842268480745 ENSG00000160087 UBE2J2
ENST00000503294 0.949929356228717 0.86708094025833 0.013008962362058 ENSG00000160087 UBE2J2
ENST00000477894 0.978763831826726 0.939111079461104 0.00601363668600551 ENSG00000160087 UBE2J2
ENST00000471154 0.155112228733743 0.0282123855198709 -0.221406015239694 ENSG00000160087 UBE2J2
ENST00000422076 0.987422144214631 0.964648722630658 0.00344916571445628 ENSG00000160087 UBE2J2
ENST00000502382 0.960754503130251 0.894701479910533 0.0101064091950842 ENSG00000160087 UBE2J2
ENST00000461142 0.644492207959726 0.344644762154206 0.0825161311149559 ENSG00000160087 UBE2J2
ENST00000488418 0.959938922990686 0.892846541298112 -0.0137436704458173 ENSG00000160087 UBE2J2
ENST00000354700 0.00783474137642095 0.000359678272469406 0.288615766719895 ENSG00000131584 ACAP3
ENST00000353662 0.00810094873870711 0.00037853420121399 0.286926542031202 ENSG00000131584 ACAP3
ENST00000492936 0.00446997953039168 0.000167301029305314 0.299473291605959 ENSG00000131584 ACAP3
ENST00000467278 0.0219209057246708 0.00154021222259218 0.2932611944637 ENSG00000131584 ACAP3
ENST00000470659 0.0824930175848317 0.010584479065974 0.351752398215547 ENSG00000131584 ACAP3
ENST00000379037 0.978898946304514 0.939618935917644 0.00916387541791659 ENSG00000131584 ACAP3
ENST00000476572 0.637757001757934 0.337330218675588 0.105370102595281 ENSG00000131584 ACAP3
ENST00000493992 0.86396008904797 0.671896773636046 -0.056760644960818 ENSG00000131584 ACAP3
ENST00000472541 0.0286610783720635 0.00226978644290065 0.266765879915358 ENSG00000131584 ACAP3
ENST00000354980 0.0701813026115677 0.00828769728653518 0.257462421862924 ENSG00000131584 ACAP3
ENST00000478065 0.0436553428154467 0.0041567078341392 0.315317710613404 ENSG00000131584 ACAP3
ENST00000479108 0.0767589849246546 0.00948034763510303 0.280842682487505 ENSG00000131584 ACAP3
ENST00000438966 0.138763556298351 0.0235017813968593 0.253283866257251 ENSG00000131584 ACAP3
ENST00000379031 0.849034675925053 0.643114531339126 -0.0638580351092169 ENSG00000169972 PUSL1
ENST00000470520 0.933310452522674 0.824942517370402 -0.031462871818141 ENSG00000169972 PUSL1
ENST00000467712 0.817502359640454 0.583083998810635 -0.0795464981096521 ENSG00000169972 PUSL1
ENST00000470030 0.457735522243097 0.176243255181754 0.116299966886763 ENSG00000127054 CPSF3L
ENST00000435064 0.963108832613022 0.900411672983725 0.00751824630708734 ENSG00000127054 CPSF3L
ENST00000497304 0.189690259386326 0.0390181507456832 0.262144946228552 ENSG00000127054 CPSF3L
ENST00000323275 0.963046390715293 0.900285278047374 0.00752602068756255 ENSG00000127054 CPSF3L
ENST00000411962 0.963046390715293 0.900285278047374 0.00752602068756255 ENSG00000127054 CPSF3L
ENST00000462432 0.564611867826708 0.263384135939502 0.083000799856155 ENSG00000127054 CPSF3L
ENST00000478641 0.418937654601692 0.149637424700857 0.129031960885496 ENSG00000127054 CPSF3L
ENST00000458452 0.963006578529173 0.900228627505806 0.00752509457014756 ENSG00000127054 CPSF3L
ENST00000419704 0.963006578529173 0.900228627505806 0.00752509457014756 ENSG00000127054 CPSF3L
ENST00000540437 0.963006578529173 0.900228627505806 0.00752509457014756 ENSG00000127054 CPSF3L
ENST00000421495 0.963006578529173 0.900228627505806 0.00752509457014756 ENSG00000127054 CPSF3L
ENST00000532772 0.962657107625389 0.89917346952831 0.00763753608890218 ENSG00000127054 CPSF3L
ENST00000450926 0.957148835126816 0.885047118838445 0.00874904528758692 ENSG00000127054 CPSF3L
ENST00000545578 0.954618131414639 0.878385250125162 0.00926240389879934 ENSG00000127054 CPSF3L
ENST00000527098 0.954618131414639 0.878385250125162 0.00926240389879934 ENSG00000127054 CPSF3L
ENST00000485710 0.0186740753347881 0.00122149943392188 0.288911215988641 ENSG00000127054 CPSF3L
ENST00000461514 0.0347068074456623 0.0030070058372522 0.273532476902759 ENSG00000127054 CPSF3L
ENST00000525164 0.0265470777906556 0.00203441468089674 0.286468610382112 ENSG00000127054 CPSF3L
ENST00000528879 0.947475321396921 0.861466346947989 -0.0104909396226852 ENSG00000127054 CPSF3L
ENST00000525769 0.0278559840831377 0.00217876510793437 0.289275923419221 ENSG00000127054 CPSF3L
ENST00000531377 0.824391876943554 0.595028332702275 -0.0338912120993202 ENSG00000127054 CPSF3L
ENST00000527383 0.848188158587316 0.641398296201457 -0.042809566248735 ENSG00000127054 CPSF3L
ENST00000531292 0.81704258209422 0.582335845659268 -0.0643681579268822 ENSG00000127054 CPSF3L
ENST00000467408 0.251158800429153 0.0621061222358537 -0.198023862340984 ENSG00000127054 CPSF3L
ENST00000434694 0.243248976443459 0.0590147173329784 -0.131244777667152 ENSG00000127054 CPSF3L
ENST00000531020 0.264900112692505 0.0676618668564964 -0.269476329425224 ENSG00000127054 CPSF3L
ENST00000533916 0.350894965857711 0.108942387771364 -0.198441156784244 ENSG00000127054 CPSF3L
ENST00000488042 0.298672951352478 0.0827934403391953 -0.123405829426217 ENSG00000127054 CPSF3L
ENST00000526797 0.344758900558557 0.105689985165004 -0.113851048871223 ENSG00000127054 CPSF3L
ENST00000526332 0.331298923358605 0.09883712772414 -0.116185756979454 ENSG00000127054 CPSF3L
ENST00000430786 0.334308933146974 0.100284921869345 -0.11698437784256 ENSG00000127054 CPSF3L
ENST00000527719 0.309971728235413 0.0882709882717172 -0.121567007238022 ENSG00000127054 CPSF3L
ENST00000530031 0.308402612056826 0.0875006956951091 -0.121560261282301 ENSG00000127054 CPSF3L
ENST00000526113 0.316594063151352 0.09158762413124 -0.118698303484556 ENSG00000127054 CPSF3L
ENST00000526904 0.325668271721922 0.0961924324342544 -0.115647217052816 ENSG00000127054 CPSF3L
ENST00000525603 0.0654297132098549 0.00746053605537801 -0.203547590055989 ENSG00000127054 CPSF3L
ENST00000444968 0.481329319463403 0.193728696274477 -0.161678344153902 ENSG00000240731 RP5-890O3.9
ENST00000429572 0.530102084123496 0.232646732987456 -0.103497265923187 ENSG00000127054 CPSF3L
ENST00000498173 0.529609126953568 0.232211300671916 -0.103503264341122 ENSG00000127054 CPSF3L
ENST00000496353 0.521895893143995 0.225948995357888 -0.104667010688573 ENSG00000127054 CPSF3L
ENST00000493534 0.705543085675781 0.418953730021861 -0.0723530040633198 ENSG00000127054 CPSF3L
ENST00000534345 0.77165958729601 0.510332686012959 -0.060672294715985 ENSG00000127054 CPSF3L
ENST00000532952 0.789285135910089 0.537307571087818 -0.0567104418832282 ENSG00000127054 CPSF3L
ENST00000490853 0.818626030806508 0.584785977147852 -0.0509380816734814 ENSG00000127054 CPSF3L
ENST00000531019 0.818626030806508 0.584785977147852 -0.0509380816734814 ENSG00000127054 CPSF3L
ENST00000498476 0.76680420669468 0.502778248329639 -0.0640153293190614 ENSG00000127054 CPSF3L
ENST00000470679 0.873007094610094 0.691897026586571 -0.0384145664907894 ENSG00000127054 CPSF3L
ENST00000525285 0.793212564361439 0.544046611376759 -0.0619976586478712 ENSG00000127054 CPSF3L
ENST00000530233 0.907916907623921 0.766119873862676 0.0386241245356044 ENSG00000127054 CPSF3L
ENST00000464957 0.960124782556569 0.893388500740906 -0.0157146315615219 ENSG00000224051 GLTPD1
ENST00000343938 0.489796468442626 0.200339609470146 0.131851144424406 ENSG00000224051 GLTPD1
ENST00000378891 0.282713044883696 0.0757107650745433 0.126057033966581 ENSG00000107404 DVL1
ENST00000378888 0.210533216468251 0.0461953351145186 0.142576202760604 ENSG00000107404 DVL1
ENST00000472445 0.826204737567971 0.598872648686401 0.0553705278767481 ENSG00000107404 DVL1
ENST00000474033 0.908661974846424 0.768389627999214 -0.0449404506266358 ENSG00000162576 MXRA8
ENST00000309212 0.665517790383176 0.369057717240449 0.125657643935014 ENSG00000162576 MXRA8
ENST00000477278 0.676510585809085 0.382931034445558 0.118487750451097 ENSG00000162576 MXRA8
ENST00000342753 0.665517790383176 0.369057717240449 0.125657643935014 ENSG00000162576 MXRA8
ENST00000445648 0.665517790383176 0.369057717240449 0.125657643935014 ENSG00000162576 MXRA8
ENST00000473097 0.978108709726798 0.93759091068433 0.0129902127017397 ENSG00000162576 MXRA8
ENST00000476718 0.988265269696938 0.966935741812605 0.00735027413875475 ENSG00000162576 MXRA8
ENST00000338370 0.0543223505176409 0.00574021023873488 0.24612289353135 ENSG00000175756 AURKAIP1
ENST00000338338 0.0562346452086179 0.00604157462018709 0.245945814206909 ENSG00000175756 AURKAIP1
ENST00000321751 0.0581202133890836 0.00631334783572837 0.243743526587156 ENSG00000175756 AURKAIP1
ENST00000378853 0.0544709994236882 0.00576581060582492 0.246676851687618 ENSG00000175756 AURKAIP1
ENST00000489799 0.0364774505170735 0.0032277672613003 0.264259800303457 ENSG00000175756 AURKAIP1
ENST00000496905 0.0211613271564448 0.00146429641005526 0.301007407888635 ENSG00000175756 AURKAIP1
ENST00000480479 0.817297705370815 0.582644646880334 -0.0431735155208054 ENSG00000221978 CCNL2
ENST00000482621 0.596715981772885 0.29362510185951 0.0771016719857285 ENSG00000221978 CCNL2
ENST00000408952 0.596715981772885 0.29362510185951 0.0771016719857285 ENSG00000221978 CCNL2
ENST00000463260 0.848342685269305 0.641867604005544 -0.0392468396798851 ENSG00000221978 CCNL2
ENST00000400809 0.412141142680902 0.145381102897428 0.108504907733043 ENSG00000221978 CCNL2
ENST00000496007 0.414157139560586 0.14666890094376 0.108150154033201 ENSG00000221978 CCNL2
ENST00000482365 0.860906400209273 0.666524753525828 0.0348858810354385 ENSG00000221978 CCNL2
ENST00000481223 0.425561127813961 0.153903878287266 0.106640495492572 ENSG00000221978 CCNL2
ENST00000418865 0.509091483967223 0.215335665979295 0.0956969143777005 ENSG00000221978 CCNL2
ENST00000505849 0.772583713316588 0.51173121509713 -0.0537778286462345 ENSG00000221978 CCNL2
ENST00000488340 0.557191804062032 0.256803119884337 0.0864405526900333 ENSG00000221978 CCNL2
ENST00000492998 0.460805418482318 0.178434255226435 -0.123056155543188 ENSG00000221978 CCNL2
ENST00000469113 0.440591896031008 0.164387041966423 0.10935202497482 ENSG00000221978 CCNL2
ENST00000480646 0.762885062344482 0.49733661902515 -0.0698377927380341 ENSG00000221978 CCNL2
ENST00000471930 0.264426073848929 0.067446510951367 0.137327163016704 ENSG00000221978 CCNL2
ENST00000408918 0.284515536480721 0.0764470666893948 0.135027332067063 ENSG00000221978 CCNL2
ENST00000473872 0.805195983251161 0.563379651648505 -0.0504378538444484 ENSG00000221978 CCNL2
ENST00000425598 0.250843022762815 0.0619723568057057 0.149491950306968 ENSG00000221978 CCNL2
ENST00000463895 0.996079717162285 0.988930144577479 -0.00146793671336832 ENSG00000221978 CCNL2
ENST00000497013 0.706672682870825 0.420821051445441 0.0942675816160126 ENSG00000221978 CCNL2
ENST00000448629 0.610389790611526 0.308018248034107 -0.146523143243356 ENSG00000224870 RP4-758J18.2
ENST00000444362 0.125861022380305 0.0201901342416529 -0.205710009545532 ENSG00000224870 RP4-758J18.2
ENST00000418833 0.14357103646615 0.0248548783049934 -0.199552881046059 ENSG00000224870 RP4-758J18.2
ENST00000447725 0.20659445864218 0.0448370696027009 -0.191143538916034 ENSG00000224870 RP4-758J18.2
ENST00000572242 0.115927153994918 0.0178842528536923 -0.215475009836786 ENSG00000224870 RP4-758J18.2
ENST00000453521 0.323484043749956 0.0951316142827736 -0.162545696707959 ENSG00000224870 RP4-758J18.2
ENST00000344843 0.867927436649147 0.680682585417376 0.0284411572425467 ENSG00000242485 MRPL20
ENST00000493287 0.982907404326748 0.951230156944917 0.00468563038123093 ENSG00000242485 MRPL20
ENST00000487659 0.865008829194648 0.673567226664308 0.0291069810172828 ENSG00000242485 MRPL20
ENST00000492508 0.854219968112327 0.652825351813815 -0.0315570569068467 ENSG00000242485 MRPL20
ENST00000482352 0.890207111657855 0.727424317459445 0.025573580046502 ENSG00000242485 MRPL20
ENST00000477686 0.964739797517306 0.90430429323216 -0.00941589262181552 ENSG00000242485 MRPL20
ENST00000338660 0.00343261261486932 0.000117420027650813 0.432913255038965 ENSG00000179403 VWA1
ENST00000404702 0.00353258442928574 0.000122254488325717 0.429517224450886 ENSG00000179403 VWA1
ENST00000476993 0.00391126646864791 0.000139366662877148 0.426452688630441 ENSG00000179403 VWA1
ENST00000378741 0.528591598673247 0.231311824379306 0.0949866553710522 ENSG00000160072 ATAD3B
ENST00000308647 0.970613714462662 0.919846571069495 -0.00762382679210956 ENSG00000160072 ATAD3B
ENST00000472194 0.965240707236234 0.905836718433371 -0.0097193878116644 ENSG00000160072 ATAD3B
ENST00000378736 0.148148412668801 0.0261712918180222 0.247921631971656 ENSG00000160072 ATAD3B
ENST00000485748 0.624838855519679 0.322768157783102 -0.0828588633723451 ENSG00000160072 ATAD3B
ENST00000474481 0.815595437178552 0.579697464598894 -0.0448498889268092 ENSG00000160072 ATAD3B
ENST00000378756 0.731337785727208 0.454043210454607 0.0467312864549325 ENSG00000197785 ATAD3A
ENST00000378755 0.730916625009493 0.453516247153028 0.046714633814107 ENSG00000197785 ATAD3A
ENST00000339113 0.721142147860917 0.43933128399312 0.0490829483348478 ENSG00000197785 ATAD3A
ENST00000536055 0.721142147860917 0.43933128399312 0.0490829483348478 ENSG00000197785 ATAD3A
ENST00000429957 0.93799566195378 0.837837172074182 -0.0199587305323557 ENSG00000197785 ATAD3A
ENST00000400830 0.527512646744969 0.230259528442664 0.0994818930813606 ENSG00000197785 ATAD3A
ENST00000378733 0.0463164429890432 0.00452224494561624 0.309218397239198 ENSG00000205090 TMEM240
ENST00000425828 0.0462115018276289 0.00450500479925084 0.309300783533844 ENSG00000205090 TMEM240
ENST00000291386 0.741404546312614 0.467347206978847 -0.0496523197016877 ENSG00000160075 SSU72
ENST00000378726 0.0170536396925828 0.00107162744806737 -0.140943311505365 ENSG00000160075 SSU72
ENST00000378725 0.786860254322171 0.533142248965007 -0.0481501386781797 ENSG00000160075 SSU72
ENST00000359060 0.586353728704118 0.283792456980934 -0.0626297483811458 ENSG00000160075 SSU72
ENST00000539195 0.497483322024903 0.206258947578536 -0.119529514981399 ENSG00000215791 AL645728.2
ENST00000366221 0.657758852020624 0.360022004260643 -0.125887169264481 ENSG00000215014 AL645728.1
ENST00000422725 0.35377821264568 0.110601425864197 0.16398125513671 ENSG00000228594 C1orf233
ENST00000520777 0.0698265882902713 0.00820957057595706 0.184166719789237 ENSG00000197530 MIB2
ENST00000378710 0.0698265882902713 0.00820957057595706 0.184166719789237 ENSG00000197530 MIB2
ENST00000360522 0.0698265882902713 0.00820957057595706 0.184166719789237 ENSG00000197530 MIB2
ENST00000357210 0.0698265882902713 0.00820957057595706 0.184166719789237 ENSG00000197530 MIB2
ENST00000355826 0.0698265882902713 0.00820957057595706 0.184166719789237 ENSG00000197530 MIB2
ENST00000518681 0.0701295112384221 0.00827703322951832 0.184137704245967 ENSG00000197530 MIB2
ENST00000505820 0.0690246483220073 0.00806955492947819 0.184850955500964 ENSG00000197530 MIB2
ENST00000479659 0.0683510161987409 0.00795914760167559 0.184710153985824 ENSG00000197530 MIB2
ENST00000489635 0.0642166906199365 0.00727816373292316 0.187024654813448 ENSG00000197530 MIB2
ENST00000511502 0.0609462363714113 0.00675745569599175 0.188438018403799 ENSG00000197530 MIB2
ENST00000477990 0.472177403072771 0.186589769821932 0.148933454749016 ENSG00000197530 MIB2
ENST00000514363 0.149557566467276 0.0265371085338006 0.196931097871913 ENSG00000197530 MIB2
ENST00000487053 0.0877438630777139 0.0116267634652018 0.178608603784792 ENSG00000197530 MIB2
ENST00000502470 0.278995918225981 0.0739468250333292 0.170599668835006 ENSG00000197530 MIB2
ENST00000378712 0.0881335761714509 0.0116978878159572 0.178588829312485 ENSG00000197530 MIB2
ENST00000507082 0.647661724604366 0.347849191940501 0.116613113149611 ENSG00000197530 MIB2
ENST00000463492 0.341159471159911 0.103716802630579 0.233221310339671 ENSG00000197530 MIB2
ENST00000510793 0.280612345933597 0.0747376587423108 0.174091946977372 ENSG00000197530 MIB2
ENST00000504599 0.111975102861954 0.0168825252703149 0.175663257978459 ENSG00000197530 MIB2
ENST00000507229 0.12087681413798 0.0189963137905125 0.168996902358207 ENSG00000197530 MIB2
ENST00000503789 0.465439926724214 0.181712751608467 0.141275883798008 ENSG00000197530 MIB2
ENST00000378708 0.146008013605947 0.0255835069866064 0.167010816675908 ENSG00000197530 MIB2
ENST00000506488 0.146549914216452 0.0257329607655326 0.167743145348843 ENSG00000197530 MIB2
ENST00000512004 0.497376035534452 0.206159319822181 0.169954790757765 ENSG00000197530 MIB2
ENST00000514234 0.157763911734941 0.0290055997783706 0.173495567077778 ENSG00000197530 MIB2
ENST00000467597 0.425802650437546 0.154036668268787 0.192750310840382 ENSG00000197530 MIB2
ENST00000486072 0.925957525485394 0.806315789740967 -0.0290748168039949 ENSG00000197530 MIB2
ENST00000505370 0.910525995122427 0.772565840661736 0.0354780687456902 ENSG00000197530 MIB2
ENST00000473511 0.00273110634985039 8.73526362263093e-05 0.463075665809277 ENSG00000197530 MIB2
ENST00000464570 0.00781535411703001 0.000358630530660093 0.437581993484687 ENSG00000197530 MIB2
ENST00000483015 0.0316598679889423 0.00262037576057281 0.398701909240049 ENSG00000197530 MIB2
ENST00000513088 0.582099193025391 0.279602309423869 0.0906774110328976 ENSG00000248333 CDK11B
ENST00000341832 0.396616063567903 0.135398739905964 0.118751692360743 ENSG00000248333 CDK11B
ENST00000317673 0.388280130560026 0.130261165169566 0.118314603196419 ENSG00000248333 CDK11B
ENST00000340677 0.388280130560026 0.130261165169566 0.118314603196419 ENSG00000248333 CDK11B
ENST00000407249 0.388280130560026 0.130261165169566 0.118314603196419 ENSG00000248333 CDK11B
ENST00000607013 0.745572423368623 0.473148981572341 0.0861789056778117 ENSG00000272004 RP11-345P4.10
ENST00000378662 0.929679075948776 0.816019428046209 -0.014515879210626 ENSG00000189339 SLC35E2B
ENST00000234800 0.925780912463087 0.806049906460203 -0.0154008442774572 ENSG00000189339 SLC35E2B
ENST00000480991 0.535955763966453 0.237709705961616 -0.0836868374244906 ENSG00000189339 SLC35E2B
ENST00000481276 0.872713001658977 0.691298591636815 0.0312029618009601 ENSG00000189339 SLC35E2B
ENST00000356200 0.16153441220559 0.0300788229817295 -0.179677695020403 ENSG00000008128 CDK11A
ENST00000598846 0.105361631146355 0.015330488873703 -0.170251367643732 ENSG00000268575 RP1-283E3.8
ENST00000358779 0.198204009939066 0.0419461927381614 -0.168640514409789 ENSG00000008128 CDK11A
ENST00000460465 0.198204009939066 0.0419461927381614 -0.168640514409789 ENSG00000008128 CDK11A
ENST00000404249 0.198204009939066 0.0419461927381614 -0.168640514409789 ENSG00000008128 CDK11A
ENST00000378633 0.198204009939066 0.0419461927381614 -0.168640514409789 ENSG00000008128 CDK11A
ENST00000357760 0.198204009939066 0.0419461927381614 -0.168640514409789 ENSG00000008128 CDK11A
ENST00000509982 0.16153441220559 0.0300788229817295 -0.179677695020403 ENSG00000008128 CDK11A
ENST00000378638 0.16153441220559 0.0300788229817295 -0.179677695020403 ENSG00000008128 CDK11A
ENST00000356937 0.107351900045979 0.0157890511342862 -0.197579357945181 ENSG00000008128 CDK11A
ENST00000468800 0.207376272043712 0.0451381220090043 -0.253942667244737 ENSG00000008128 CDK11A
ENST00000492390 0.214163842353141 0.0475408248893813 -0.24955500602839 ENSG00000008128 CDK11A
ENST00000474916 0.209857574135703 0.0459707185966058 -0.257666077424141 ENSG00000008128 CDK11A
ENST00000378635 0.313786787958658 0.0902377236673797 -0.148270439156931 ENSG00000008128 CDK11A
ENST00000479362 0.569648298113115 0.267960052195408 -0.111634268013246 ENSG00000008128 CDK11A
ENST00000498810 0.161100055510777 0.0299277410334301 -0.250261649956388 ENSG00000008128 CDK11A
ENST00000487462 0.171524310219664 0.0331534706798767 -0.262405346244994 ENSG00000008128 CDK11A
ENST00000401096 0.264228483663923 0.0673641202815026 -0.22579281237127 ENSG00000008128 CDK11A
ENST00000577672 0.424122459330248 0.15273249869924 -0.139893150141358 ENSG00000227775 RP1-283E3.4
ENST00000417099 0.317770249676586 0.0922329183687618 -0.174560778887425 ENSG00000227775 RP1-283E3.4
ENST00000355439 0.186678946609933 0.0380128644539929 -0.178718289770315 ENSG00000215790 SLC35E2
ENST00000400924 0.193512520834749 0.0402855772051879 -0.178155743292776 ENSG00000215790 SLC35E2
ENST00000246421 0.38658751572282 0.129233057591271 -0.153361504914141 ENSG00000215790 SLC35E2
ENST00000475229 0.732976184095571 0.456391583910019 -0.10319252166609 ENSG00000215790 SLC35E2
ENST00000424604 0.956845863153179 0.884033243969625 0.0191789577057509 ENSG00000227775 RP1-283E3.4
ENST00000341426 0.957870109999243 0.887337716392333 -0.00914741992343118 ENSG00000008130 NADK
ENST00000341991 0.960282277858633 0.893653140287733 -0.00863179805734757 ENSG00000008130 NADK
ENST00000378625 0.974566425352662 0.928914807525906 -0.00573586401747512 ENSG00000008130 NADK
ENST00000344463 0.957870109999243 0.887337716392333 -0.00914741992343118 ENSG00000008130 NADK
ENST00000342348 0.301269658124927 0.0841728779160472 -0.1219464454289 ENSG00000008130 NADK
ENST00000498806 0.178999621256239 0.0354394660252259 -0.26299032679876 ENSG00000008130 NADK
ENST00000469045 0.460864003125739 0.17849406850889 -0.118953521202327 ENSG00000008130 NADK
ENST00000480499 0.0955733605249328 0.0132370324174486 -0.2496955412572 ENSG00000008130 NADK
ENST00000497747 0.0744468202584557 0.0090685843244477 -0.316045695456631 ENSG00000008130 NADK
ENST00000477235 0.200209056168861 0.042627069682228 -0.185545998293655 ENSG00000008130 NADK
ENST00000489538 0.222352101009482 0.0506417448727896 -0.180327368646426 ENSG00000008130 NADK
ENST00000497615 0.064182756954697 0.00726987547401744 -0.331120308761728 ENSG00000008130 NADK
ENST00000497186 0.522614393646997 0.226492075050393 -0.113284787130032 ENSG00000008130 NADK
ENST00000400922 0.690850217457563 0.400258308228634 -0.0743979918312062 ENSG00000008130 NADK
ENST00000492845 0.352688336497061 0.109943990519853 0.12196209042737 ENSG00000008130 NADK
ENST00000492768 0.150594236685629 0.0268350113923268 0.179233702434855 ENSG00000008130 NADK
ENST00000460602 0.07513462440072 0.00918875586323544 0.211496172883996 ENSG00000008130 NADK
ENST00000464373 0.0557128175722126 0.00596299409023815 0.258268931748474 ENSG00000008130 NADK
ENST00000378609 0.629769615649083 0.327569598878976 0.0280580091114697 ENSG00000078369 GNB1
ENST00000461893 0.478644729945573 0.19166362358719 -0.0769282905082603 ENSG00000078369 GNB1
ENST00000471354 0.925059498693407 0.804490818170989 0.0110907275346045 ENSG00000078369 GNB1
ENST00000439272 0.154495855365595 0.0280353135247371 0.10591383741452 ENSG00000078369 GNB1
ENST00000434686 0.152942854353356 0.0275143131753321 0.111312373339026 ENSG00000078369 GNB1
ENST00000437146 0.0791004148964642 0.00993314328178903 0.138105069300993 ENSG00000078369 GNB1
ENST00000472614 0.22453465321173 0.0515398226288389 0.135481329126647 ENSG00000078369 GNB1
ENST00000607589 0.513046135934561 0.218674412481331 0.100751362801595 ENSG00000078369 GNB1
ENST00000378567 0.400575887399029 0.137806595666656 -0.198261453722206 ENSG00000067606 PRKCZ
ENST00000400921 0.36343942116799 0.116148361191744 -0.215969444376862 ENSG00000067606 PRKCZ
ENST00000461106 0.190827420330784 0.0394057094545577 -0.294048049186277 ENSG00000067606 PRKCZ
ENST00000400920 0.420042287929822 0.150333868465122 -0.203764389997633 ENSG00000067606 PRKCZ
ENST00000469733 0.308700729150276 0.0876382280080042 0.12607841186558 ENSG00000162585 C1orf86
ENST00000414253 0.248252458451643 0.0609691466252125 0.147929318615968 ENSG00000162585 C1orf86
ENST00000428120 0.247994326524782 0.0608632139559565 0.14793951346133 ENSG00000162585 C1orf86
ENST00000400919 0.247994326524782 0.0608632139559565 0.14793951346133 ENSG00000162585 C1orf86
ENST00000400918 0.177849356904511 0.0351173120503403 0.165011385512275 ENSG00000162585 C1orf86
ENST00000497675 0.3460257565403 0.106400711891941 0.138852857630626 ENSG00000162585 C1orf86
ENST00000378543 0.239122355559576 0.0572623622690818 0.161302845391441 ENSG00000162585 C1orf86
ENST00000378546 0.23944414682601 0.0574144006932372 0.161288024172935 ENSG00000162585 C1orf86
ENST00000401813 0.195924730515263 0.0411238123811586 0.166724058206786 ENSG00000162585 C1orf86
ENST00000487186 0.333176565101036 0.0996628590726602 0.126650912796986 ENSG00000162585 C1orf86
ENST00000378545 0.203462660411218 0.0437098502232412 0.16861666315862 ENSG00000162585 C1orf86
ENST00000476803 0.310768760514441 0.0887176126766515 0.145526748439586 ENSG00000162585 C1orf86
ENST00000440825 0.240849925171794 0.0579282529644111 0.161453705790587 ENSG00000162585 C1orf86
ENST00000420515 0.510232353029088 0.216209485955299 0.112678895840554 ENSG00000162585 C1orf86
ENST00000378536 0.621082259897251 0.318961758485662 0.061282491399832 ENSG00000157933 SKI
ENST00000508416 0.981971639541636 0.948899882404495 -0.00551345446694009 ENSG00000157933 SKI
ENST00000478223 0.965644401589769 0.907495728644353 0.0102160279371792 ENSG00000157933 SKI
ENST00000507179 0.493786108647683 0.20337542730438 0.170522724772404 ENSG00000157933 SKI
ENST00000378531 0.928812978157764 0.813872243253415 -0.0238274723815602 ENSG00000116151 MORN1
ENST00000606372 0.910139447628099 0.771792119262976 -0.0294060382074187 ENSG00000116151 MORN1
ENST00000378529 0.805499505379485 0.563905429314622 -0.060609327419011 ENSG00000116151 MORN1
ENST00000469374 0.944979237783679 0.855082660921815 0.0242264278316436 ENSG00000116151 MORN1
ENST00000378525 0.986574518477772 0.962193210738632 -0.0060510917947646 ENSG00000116151 MORN1
ENST00000449373 0.967767699386397 0.912439619973045 0.0152597421680558 ENSG00000116151 MORN1
ENST00000378518 0.967603298528713 0.911870382485617 0.00610790889078648 ENSG00000157916 RER1
ENST00000605895 0.748860296785737 0.477812023369116 0.0344690537695183 ENSG00000157916 RER1
ENST00000378513 0.579997631446496 0.277583796450778 0.0556948107272338 ENSG00000157916 RER1
ENST00000306256 0.996772043393774 0.99119033718474 0.000600782834265266 ENSG00000157916 RER1
ENST00000493207 0.910524501353469 0.772555386307446 0.0211275562362648 ENSG00000157916 RER1
ENST00000378512 0.57994679420384 0.277472665899494 0.055702564569117 ENSG00000157916 RER1
ENST00000443438 0.635605453387899 0.334807644228945 -0.0553291927984459 ENSG00000157916 RER1
ENST00000488353 0.686227532654932 0.394653474610887 -0.0470099198616362 ENSG00000157916 RER1
ENST00000462129 0.92779974301103 0.810762527672216 0.0182665044936387 ENSG00000157916 RER1
ENST00000288774 0.914950464696531 0.781486251457661 -0.0225440533400728 ENSG00000157911 PEX10
ENST00000447513 0.923022989454294 0.800295976761165 -0.0205795621168627 ENSG00000157911 PEX10
ENST00000507596 0.891396843163358 0.729704185401407 -0.0281577426352822 ENSG00000157911 PEX10
ENST00000510434 0.681893723909948 0.38952381746613 0.095425026150573 ENSG00000157911 PEX10
ENST00000508384 0.114674354129217 0.0175694934714831 0.272909921025864 ENSG00000157911 PEX10
ENST00000502666 0.671309443801022 0.376142177382956 0.126117718593002 ENSG00000157911 PEX10
ENST00000504111 0.839967375866084 0.625659629667118 0.0705932204850672 ENSG00000157911 PEX10
ENST00000514502 0.573168512739322 0.271285954230939 0.143913155537546 ENSG00000157911 PEX10
ENST00000378466 0.683898704709375 0.392049205504615 -0.05678698896469 ENSG00000157881 PANK4
ENST00000435556 0.683288825004569 0.391182524841685 -0.0568071706702049 ENSG00000157881 PANK4
ENST00000505228 0.985267584518474 0.958466508877407 -0.00401641673994491 ENSG00000157881 PANK4
ENST00000502512 0.51892710757601 0.223276201183233 -0.148884344252669 ENSG00000157881 PANK4
ENST00000471361 0.576605955235423 0.274629968241607 -0.160496802905205 ENSG00000157881 PANK4
ENST00000515423 0.808394942648285 0.56893662725006 -0.0819742085535974 ENSG00000157881 PANK4
ENST00000468002 0.652729253798044 0.353554270069863 0.105235276152789 ENSG00000157881 PANK4
ENST00000486396 0.360233002146788 0.114155064749855 -0.146075398798754 ENSG00000157881 PANK4
ENST00000502770 0.0726210828041093 0.00872748451009218 -0.279692476512861 ENSG00000157881 PANK4
ENST00000491212 0.00214284557831772 6.42231582070785e-05 -0.49309053971485 ENSG00000157881 PANK4
ENST00000514922 0.405522142258005 0.141220274206783 -0.178592711699801 ENSG00000157881 PANK4
ENST00000416860 0.00051622433312659 1.02295869304176e-05 -0.369742022551485 ENSG00000238164 RP3-395M20.8
ENST00000443892 0.777866972811187 0.519904368636493 -0.0947551273852626 ENSG00000238164 RP3-395M20.8
ENST00000432521 0.723208873486425 0.442287466970021 -0.113627868923641 ENSG00000238164 RP3-395M20.8
ENST00000452793 0.000361861828804152 6.53542667876858e-06 -0.391512170161202 ENSG00000238164 RP3-395M20.8
ENST00000426449 0.0419697833195567 0.00394349673859374 -0.208979547056752 ENSG00000157873 TNFRSF14
ENST00000434817 0.0317553092529761 0.00263825384196093 -0.216100982108642 ENSG00000157873 TNFRSF14
ENST00000435221 0.0316598679889423 0.00262065289220694 -0.216195577827061 ENSG00000157873 TNFRSF14
ENST00000451778 0.0308417008355659 0.00252276405922585 -0.216871798760276 ENSG00000157873 TNFRSF14
ENST00000409119 0.0345070312410304 0.00298168937401685 -0.215280121646235 ENSG00000157873 TNFRSF14
ENST00000355716 0.0807851160993687 0.0102490344142775 -0.182557102981853 ENSG00000157873 TNFRSF14
ENST00000475523 0.0806344807315684 0.0102079570354349 -0.182247452996158 ENSG00000157873 TNFRSF14
ENST00000442392 0.111176763539456 0.0166990748384557 -0.177879924894227 ENSG00000157873 TNFRSF14
ENST00000482074 0.0420227512924409 0.00394910661316902 -0.216863071234878 ENSG00000157873 TNFRSF14
ENST00000496064 0.105201943382917 0.0152945162716999 -0.17623605099223 ENSG00000157873 TNFRSF14
ENST00000463471 0.129351241941929 0.0210384520396717 -0.16245100868182 ENSG00000157873 TNFRSF14
ENST00000466750 0.252094338914417 0.0625051474088102 -0.131407791138196 ENSG00000157873 TNFRSF14
ENST00000471768 0.0195098110868439 0.00130285174509749 -0.234762119309692 ENSG00000157873 TNFRSF14
ENST00000463835 0.0369325803093705 0.0032877900139195 -0.203352973582312 ENSG00000157873 TNFRSF14
ENST00000482602 0.0973938440131076 0.0136299999205653 -0.171227212430949 ENSG00000157873 TNFRSF14
ENST00000480305 0.151095299806243 0.0269685085769737 -0.165883967538784 ENSG00000157873 TNFRSF14
ENST00000493183 0.109686639578117 0.0163570999481851 0.204225652101502 ENSG00000157870 FAM213B
ENST00000474659 0.118399025229601 0.0184400051804959 0.202687015656171 ENSG00000157870 FAM213B
ENST00000419916 0.654588881301384 0.355974932392792 0.0671768393340907 ENSG00000157870 FAM213B
ENST00000378424 0.654588881301384 0.355974932392792 0.0671768393340907 ENSG00000157870 FAM213B
ENST00000537325 0.455818577728183 0.174770405414878 0.113615120247536 ENSG00000157870 FAM213B
ENST00000378427 0.654588881301384 0.355974932392792 0.0671768393340907 ENSG00000157870 FAM213B
ENST00000378425 0.654588881301384 0.355974932392792 0.0671768393340907 ENSG00000157870 FAM213B
ENST00000464043 0.223816906092418 0.0513039453151716 0.163167556000199 ENSG00000157870 FAM213B
ENST00000444521 0.654588881301384 0.355974932392792 0.0671768393340907 ENSG00000157870 FAM213B
ENST00000465233 0.174489308423745 0.034136954428231 0.189384210397407 ENSG00000157870 FAM213B
ENST00000498083 0.165292894465905 0.0312270500346037 0.190806589172866 ENSG00000157870 FAM213B
ENST00000481683 0.446807414621083 0.168857326856225 0.119622096099726 ENSG00000157870 FAM213B
ENST00000484099 0.899710987809003 0.747739343421291 0.0234492633106893 ENSG00000157870 FAM213B
ENST00000477045 0.533637804593123 0.235883294480275 0.10630147951174 ENSG00000157870 FAM213B
ENST00000476686 0.712181025812584 0.427965387649665 -0.0537912262684022 ENSG00000157870 FAM213B
ENST00000471840 0.587846419506434 0.285438638887178 -0.110152263276223 ENSG00000142606 MMEL1
ENST00000288709 0.572894276902041 0.270837357551081 -0.111463204972369 ENSG00000142606 MMEL1
ENST00000378412 0.572545778333073 0.270461608880126 -0.111497221904518 ENSG00000142606 MMEL1
ENST00000502556 0.701918083486653 0.414296330532829 -0.089956933008121 ENSG00000142606 MMEL1
ENST00000504800 0.701918083486653 0.414296330532829 -0.089956933008121 ENSG00000142606 MMEL1
ENST00000294599 0.439735193067258 0.163833093594067 0.11796895139491 ENSG00000162591 MEGF6
ENST00000356575 0.464656608192654 0.181106887978955 0.113670622703512 ENSG00000162591 MEGF6
ENST00000485002 0.499560725047116 0.207851657422162 0.108228779947515 ENSG00000162591 MEGF6
ENST00000491842 0.727264515909461 0.448299029098326 0.121257600333023 ENSG00000162591 MEGF6
ENST00000378344 0.965415090844534 0.906653009382271 -0.00694067883403656 ENSG00000158109 TPRG1L
ENST00000344579 0.961664690512687 0.896732845319813 -0.00768009268053078 ENSG00000158109 TPRG1L
ENST00000378322 0.635333691636945 0.334349715857975 0.099247563113894 ENSG00000116213 WRAP73
ENST00000270708 0.635333691636945 0.334349715857975 0.099247563113894 ENSG00000116213 WRAP73
ENST00000471223 0.968885381442474 0.914815334478299 0.0130888494730738 ENSG00000116213 WRAP73
ENST00000424367 0.736972164857139 0.461501540102746 0.0787116883366383 ENSG00000116213 WRAP73
ENST00000497940 0.829972061541678 0.60578723786386 0.0671901826040718 ENSG00000116213 WRAP73
ENST00000465916 0.929754081260561 0.816197834691976 0.026900434907878 ENSG00000116213 WRAP73
ENST00000419924 0.965243735094661 0.906232435999684 0.0143152405413908 ENSG00000116213 WRAP73
ENST00000418088 0.46499489577815 0.181376683361704 -0.124732525669382 ENSG00000227372 TP73-AS1
ENST00000452079 0.468989958898146 0.184240590702493 -0.116946296045098 ENSG00000227372 TP73-AS1
ENST00000423764 0.435915539612541 0.161239481605955 -0.127719488198626 ENSG00000227372 TP73-AS1
ENST00000587071 0.647563064711176 0.347677323417734 -0.124821106448675 ENSG00000227372 TP73-AS1
ENST00000608600 0.677432526027357 0.384102280322454 -0.113038245505315 ENSG00000227372 TP73-AS1
ENST00000544565 0.667374002317643 0.371364869709925 -0.130603440433406 ENSG00000227372 TP73-AS1
ENST00000378251 0.983261839336903 0.952579759464568 -0.00478259885685258 ENSG00000130764 LRRC47
ENST00000462356 0.422198369512369 0.15161406653456 -0.183122600627022 ENSG00000130764 LRRC47
ENST00000479239 0.768390678326233 0.505600551668387 -0.0871041113567153 ENSG00000130764 LRRC47
ENST00000607459 0.733371484145317 0.457007986017463 -0.101656123121971 ENSG00000272153 RP1-286D6.5
ENST00000378230 0.956267978254786 0.882814293815585 0.00875657410225219 ENSG00000116198 CEP104
ENST00000438539 0.917223719830928 0.787490248055184 0.0289282087606066 ENSG00000116198 CEP104
ENST00000461667 0.840913026455074 0.627444205816146 0.054954958864586 ENSG00000116198 CEP104
ENST00000460038 0.790127211865454 0.538661858434735 -0.0699308238251772 ENSG00000116198 CEP104
ENST00000494653 0.624694979607125 0.322618201119863 -0.0720131466920511 ENSG00000116198 CEP104
ENST00000443466 0.697586356077628 0.408813434634469 -0.0930494470148687 ENSG00000116198 CEP104
ENST00000428079 0.699866510065703 0.411446732454107 -0.0750011765146449 ENSG00000116198 CEP104
ENST00000494951 0.768181549980351 0.505184139461506 -0.0877849680418938 ENSG00000116198 CEP104
ENST00000378223 0.570918515970521 0.26903854363257 -0.112331221038515 ENSG00000116198 CEP104
ENST00000378212 0.61891048277547 0.316708366931254 -0.128212377681912 ENSG00000169598 DFFB
ENST00000378209 0.565380312455965 0.264256011887783 -0.110453163854629 ENSG00000169598 DFFB
ENST00000491998 0.565380312455965 0.264256011887783 -0.110453163854629 ENSG00000169598 DFFB
ENST00000338895 0.704663129682797 0.417834786686877 -0.0927862393871433 ENSG00000169598 DFFB
ENST00000468793 0.407841746699283 0.142691733597122 -0.147966117946505 ENSG00000169598 DFFB
ENST00000339350 0.577604136123677 0.27544754759562 -0.110049265477308 ENSG00000169598 DFFB
ENST00000477548 0.577604136123677 0.27544754759562 -0.110049265477308 ENSG00000169598 DFFB
ENST00000378206 0.616066909223223 0.313657217829545 -0.103167066749031 ENSG00000169598 DFFB
ENST00000475969 0.603435861695074 0.300387596820231 -0.106436785266835 ENSG00000169598 DFFB
ENST00000486765 0.135935230114592 0.0227644892820667 -0.199562338412022 ENSG00000198912 C1orf174
ENST00000361605 0.135935230114592 0.0227644892820667 -0.199562338412022 ENSG00000198912 C1orf174
ENST00000474140 0.135935230114592 0.0227644892820667 -0.199562338412022 ENSG00000198912 C1orf174
ENST00000478423 0.594476218908756 0.291320998437907 -0.0688350628180702 ENSG00000131697 NPHP4
ENST00000460696 0.886773248791304 0.719957579557651 0.0446483901912659 ENSG00000131697 NPHP4
ENST00000378161 0.869089937542387 0.683538340459964 0.0465822900832279 ENSG00000131697 NPHP4
ENST00000489180 0.595027337137003 0.29184922877283 -0.0688337719483592 ENSG00000131697 NPHP4
ENST00000378156 0.595027337137003 0.29184922877283 -0.0688337719483592 ENSG00000131697 NPHP4
ENST00000378169 0.639817152184523 0.339481073677121 -0.062326869171143 ENSG00000131697 NPHP4
ENST00000470763 0.869635657399749 0.684661359377508 -0.0552909523693582 ENSG00000131697 NPHP4
ENST00000466897 0.0881915763638754 0.0117110041925212 -0.364211052449894 ENSG00000131697 NPHP4
ENST00000378111 0.0602731904942259 0.00664970109046405 -0.0938012167323618 ENSG00000069424 KCNAB2
ENST00000378097 0.0152252924206625 0.000910651022284987 -0.10995687499522 ENSG00000069424 KCNAB2
ENST00000378092 0.0137970591785097 0.000787222101022818 -0.151442652877996 ENSG00000069424 KCNAB2
ENST00000478098 0.523685495135704 0.227305004643711 -0.0838077632264811 ENSG00000069424 KCNAB2
ENST00000445501 0.519265712367566 0.223641938817305 -0.088182636094735 ENSG00000069424 KCNAB2
ENST00000428161 0.139360219256145 0.0237181360132846 -0.109165486103953 ENSG00000069424 KCNAB2
ENST00000389632 0.120048203588152 0.018801023257714 -0.115322340282888 ENSG00000069424 KCNAB2
ENST00000602612 0.0111712062765467 0.000588480269292512 -0.153240806407183 ENSG00000069424 KCNAB2
ENST00000378087 0.0489756637368544 0.00489998770686048 -0.0962526487443977 ENSG00000069424 KCNAB2
ENST00000341524 0.0311134902386259 0.00255566913897199 -0.10178141686686 ENSG00000069424 KCNAB2
ENST00000352527 0.0311134902386259 0.00255566913897199 -0.10178141686686 ENSG00000069424 KCNAB2
ENST00000435937 0.359139790802084 0.113544375300585 -0.0948823959660061 ENSG00000069424 KCNAB2
ENST00000164247 0.0268006133935687 0.00206512177746854 -0.104557407382761 ENSG00000069424 KCNAB2
ENST00000459822 0.424307282376411 0.1528861853027 -0.128130213701463 ENSG00000069424 KCNAB2
ENST00000594544 0.989585937416062 0.970292133053749 0.00379652511368372 ENSG00000268332 AL035406.1
ENST00000472700 0.730076985143604 0.452431750794517 -0.043037297826475 ENSG00000069424 KCNAB2
ENST00000378083 0.0520899739969854 0.00536083517237492 -0.098934016186904 ENSG00000069424 KCNAB2
ENST00000458166 0.00978298032793102 0.000493536556382794 -0.138627174942099 ENSG00000069424 KCNAB2
ENST00000462676 0.662403405764306 0.365551293784532 -0.0627249883537702 ENSG00000069424 KCNAB2
ENST00000481789 0.00145032530850197 3.80174264358964e-05 -0.257933222046529 ENSG00000069424 KCNAB2
ENST00000484532 0.00242066184054308 7.4932051203057e-05 -0.228923600571869 ENSG00000116251 RPL22
ENST00000234875 0.00305327617865852 0.000100922528894727 -0.219370085101004 ENSG00000116251 RPL22
ENST00000480661 0.00184941515645615 5.26199058871499e-05 -0.263111567077151 ENSG00000116251 RPL22
ENST00000497965 0.00176806525631068 4.93661765664117e-05 -0.264250966195722 ENSG00000116251 RPL22
ENST00000471204 0.00186323746546071 5.31658969914904e-05 -0.260175941214979 ENSG00000116251 RPL22
ENST00000465387 0.00188865984813368 5.4252450158273e-05 -0.263038153591521 ENSG00000116251 RPL22
ENST00000462296 0.00156247773240672 4.21711811422342e-05 -0.271993135944563 ENSG00000116251 RPL22
ENST00000465335 0.00183718347445162 5.20752687121744e-05 -0.266735711568655 ENSG00000116251 RPL22
ENST00000377948 0.93799566195378 0.83741076588574 -0.0181871387487558 ENSG00000158286 RNF207
ENST00000377939 0.931728924351255 0.821700095642628 -0.0199587402984641 ENSG00000158286 RNF207
ENST00000496676 0.605162212759273 0.302364346801457 -0.0965915152560622 ENSG00000158286 RNF207
ENST00000483336 0.83538085447605 0.616899483802021 -0.064518996140254 ENSG00000158286 RNF207
ENST00000343813 0.954140267157314 0.87669291017761 0.00847945280729103 ENSG00000116237 ICMT
ENST00000495791 0.857166471872074 0.658674028968225 -0.0321247253267373 ENSG00000116237 ICMT
ENST00000489498 0.660413998674494 0.363182943980937 0.0503332402579275 ENSG00000116237 ICMT
ENST00000474756 0.928591552804905 0.812559982126642 -0.0131427588107749 ENSG00000116237 ICMT
ENST00000362035 0.683449667498011 0.391419418899235 0.0874778330574312 ENSG00000116237 ICMT
ENST00000377893 0.489783963887924 0.200314417518011 0.0946576888589993 ENSG00000158292 GPR153
ENST00000608083 0.548567686100568 0.249058618510088 0.0699853970136158 ENSG00000097021 ACOT7
ENST00000377845 0.789744982791656 0.538082545811816 0.0397154835336715 ENSG00000097021 ACOT7
ENST00000377855 0.649958464947351 0.350355312370283 0.0575199092120618 ENSG00000097021 ACOT7
ENST00000377860 0.548567686100568 0.249058618510088 0.0699853970136158 ENSG00000097021 ACOT7
ENST00000418124 0.548567686100568 0.249058618510088 0.0699853970136158 ENSG00000097021 ACOT7
ENST00000545482 0.548633024970963 0.249149174369324 0.0699879683381317 ENSG00000097021 ACOT7
ENST00000361521 0.529938110017903 0.232457137280709 0.0712516837181939 ENSG00000097021 ACOT7
ENST00000377842 0.786142305358276 0.532054240943132 0.0408661322390801 ENSG00000097021 ACOT7
ENST00000473466 0.694189853223653 0.404399507174522 -0.0614957550504327 ENSG00000097021 ACOT7
ENST00000481175 0.838293606450616 0.621757050278827 -0.0478041509628136 ENSG00000097021 ACOT7
ENST00000541130 0.661823791229319 0.364770675502142 -0.0802465078924362 ENSG00000097021 ACOT7
ENST00000377705 0.70552519706025 0.418905958997974 -0.0621532605327881 ENSG00000162408 NOL9
ENST00000464383 0.900505094107486 0.749371499093977 0.0419390471628918 ENSG00000162408 NOL9
ENST00000319084 0.749544944566778 0.478793377531482 -0.0914972131419897 ENSG00000204859 ZBTB48
ENST00000435905 0.681751085578887 0.389256613108774 -0.111525899568985 ENSG00000204859 ZBTB48
ENST00000377674 0.85239202368123 0.649282488463647 0.0427056288561643 ENSG00000204859 ZBTB48
ENST00000488936 0.927264382673502 0.809446966951935 0.0236991310796414 ENSG00000204859 ZBTB48
ENST00000482360 0.910697003020102 0.772906077507185 0.0379359088363414 ENSG00000204859 ZBTB48
ENST00000377658 0.00897700298018629 0.000438203029110202 0.231470266304939 ENSG00000162413 KLHL21
ENST00000377663 0.00882823357987493 0.00042768020597439 0.23287043036358 ENSG00000162413 KLHL21
ENST00000467612 0.000659478515500071 1.4226120875979e-05 0.336367482451245 ENSG00000162413 KLHL21
ENST00000496707 0.434057821034301 0.159821534067911 0.133732517987379 ENSG00000162413 KLHL21
ENST00000463043 0.000268464047854868 4.43417629060768e-06 0.355046652643064 ENSG00000162413 KLHL21
ENST00000377648 0.833344516260619 0.612553749822105 -0.039604270843461 ENSG00000116273 PHF13
ENST00000495385 0.684837875383086 0.392943792695433 -0.0811666473621342 ENSG00000116273 PHF13
ENST00000054650 0.271786336259824 0.0707861462809233 -0.211858990042061 ENSG00000041988 THAP3
ENST00000307896 0.358768677978573 0.113351418935525 -0.18916072344774 ENSG00000041988 THAP3
ENST00000377627 0.133804687767735 0.0221921023652876 -0.177459619133213 ENSG00000041988 THAP3
ENST00000484669 0.327832818084233 0.0972143003652027 -0.197547009973663 ENSG00000041988 THAP3
ENST00000487819 0.299242731009833 0.0830236100451075 -0.212924931131614 ENSG00000041988 THAP3
ENST00000472925 0.319584560382057 0.093149688534238 -0.209821881105032 ENSG00000041988 THAP3
ENST00000465508 0.829424103348895 0.604819390649503 -0.0354598024377433 ENSG00000007923 DNAJC11
ENST00000349363 0.826179774101346 0.598793609776014 -0.0233666531755865 ENSG00000007923 DNAJC11
ENST00000451196 0.826179774101346 0.598793609776014 -0.0233666531755865 ENSG00000007923 DNAJC11
ENST00000377577 0.838522600722316 0.622476747135894 -0.0216485345958994 ENSG00000007923 DNAJC11
ENST00000294401 0.979666415400427 0.942114828362791 -0.00332173572804187 ENSG00000007923 DNAJC11
ENST00000542246 0.997922253370059 0.994339303381253 -0.000337850266923425 ENSG00000007923 DNAJC11
ENST00000377573 0.995474850334733 0.98735364495646 0.000737047996450835 ENSG00000007923 DNAJC11
ENST00000472414 0.826625657623925 0.599866787473495 0.0492175483906941 ENSG00000007923 DNAJC11
ENST00000426784 0.891306881402722 0.729527693079153 -0.0188354689145591 ENSG00000007923 DNAJC11
ENST00000473993 0.913825900769953 0.779012361108492 -0.0153639997310996 ENSG00000007923 DNAJC11
ENST00000469318 0.530626856123351 0.233208980091786 -0.105131713521562 ENSG00000007923 DNAJC11
ENST00000485073 0.917190480050025 0.787033921434944 0.0186207090877396 ENSG00000007923 DNAJC11
ENST00000460594 0.824025217673281 0.594254950844989 0.0378391432495499 ENSG00000007923 DNAJC11
ENST00000465911 0.548689306102452 0.249217165373998 0.108331253480078 ENSG00000007923 DNAJC11
ENST00000303635 0.983529147795002 0.95364945468313 -0.00577847527678789 ENSG00000171735 CAMTA1
ENST00000490738 0.990433118745789 0.973124391530666 0.00355495071678999 ENSG00000171735 CAMTA1
ENST00000476163 0.937933511001044 0.836750139835148 0.0195462663210692 ENSG00000171735 CAMTA1
ENST00000473578 0.990433118745789 0.973124391530666 0.00355495071678999 ENSG00000171735 CAMTA1
ENST00000557126 0.934347628298545 0.828073846237931 0.0207308293078909 ENSG00000171735 CAMTA1
ENST00000467404 0.988621366559683 0.968033192688174 0.00422188748834662 ENSG00000171735 CAMTA1
ENST00000439411 0.998869245406751 0.99661671355869 -0.000425648470600796 ENSG00000171735 CAMTA1
ENST00000461311 0.9219443159194 0.797343721783316 0.0246723174701328 ENSG00000171735 CAMTA1
ENST00000486138 0.984246498244874 0.955377809901523 0.00606357706124079 ENSG00000171735 CAMTA1
ENST00000482934 0.944523657041181 0.853903287407088 0.0177228142307649 ENSG00000171735 CAMTA1
ENST00000470648 0.988265269696938 0.966897133195347 0.00380676874979589 ENSG00000171735 CAMTA1
ENST00000461580 0.988123425508327 0.966669416059603 0.00382753385213058 ENSG00000171735 CAMTA1
ENST00000472283 0.772583713316588 0.511733107127524 -0.0810751620753794 ENSG00000171735 CAMTA1
ENST00000467267 0.561162091948101 0.260274441835541 0.120383418268458 ENSG00000171735 CAMTA1
ENST00000054666 0.760951202693147 0.494290778826045 0.0331921494549876 ENSG00000049245 VAMP3
ENST00000470357 0.910953308792578 0.773349489998739 -0.016114025030081 ENSG00000049245 VAMP3
ENST00000487194 0.242139053809914 0.0585393535363315 -0.14519651598729 ENSG00000049245 VAMP3
ENST00000377541 0.34136673347342 0.103810811583869 -0.240627369872487 ENSG00000049246 PER3
ENST00000377532 0.187992273934186 0.0384710384176566 -0.255557451319639 ENSG00000049246 PER3
ENST00000361923 0.18420056921925 0.0371501163152787 -0.257831533246505 ENSG00000049246 PER3
ENST00000451646 0.114974055908526 0.0176374524122774 -0.346211581248254 ENSG00000236266 RP3-467L1.4
ENST00000493373 0.00267398378340056 8.51748726599024e-05 -0.230658663603338 ENSG00000116288 PARK7
ENST00000460192 0.000416922266158894 7.78645271120373e-06 -0.2730340212961 ENSG00000116288 PARK7
ENST00000338639 0.00334524389744313 0.000113374643092205 -0.227177748517833 ENSG00000116288 PARK7
ENST00000493678 0.00331326628996518 0.000111956582065496 -0.227304662038647 ENSG00000116288 PARK7
ENST00000377493 0.00334524389744313 0.000113374643092205 -0.227177748517833 ENSG00000116288 PARK7
ENST00000465354 0.000416830902141898 7.78054069641625e-06 -0.271700566859587 ENSG00000116288 PARK7
ENST00000377491 0.00288681992255215 9.38476434549446e-05 -0.229773818085594 ENSG00000116288 PARK7
ENST00000377488 0.00295840881043936 9.69510126656683e-05 -0.229582103656297 ENSG00000116288 PARK7
ENST00000497113 0.000411433092738547 7.6299706839145e-06 -0.271912771189543 ENSG00000116288 PARK7
ENST00000469225 0.0185463269899399 0.00121033631959047 -0.19951569217453 ENSG00000116288 PARK7
ENST00000474874 0.263301210903394 0.0669659674833908 0.212744528559226 ENSG00000116285 ERRFI1
ENST00000377482 0.315271073625369 0.0909508585030576 0.201231581581781 ENSG00000116285 ERRFI1
ENST00000467067 0.17689905269779 0.0348426512441931 0.326630755407686 ENSG00000116285 ERRFI1
ENST00000469499 0.101242620991617 0.0144204739064968 0.334265673565592 ENSG00000116285 ERRFI1
ENST00000487559 0.0657229046684722 0.00752110265470861 0.380096959868874 ENSG00000116285 ERRFI1
ENST00000337907 0.937085200716932 0.834799143555405 0.0208580678654049 ENSG00000142599 RERE
ENST00000377464 0.882906413907983 0.712847758042303 0.0225079592808363 ENSG00000142599 RERE
ENST00000467350 0.831212460859576 0.608084780570112 -0.0467488234928277 ENSG00000142599 RERE
ENST00000400907 0.870934919562469 0.687440173177919 0.0346837523328438 ENSG00000142599 RERE
ENST00000476556 0.848652065563488 0.642360881299828 0.0292378910054858 ENSG00000142599 RERE
ENST00000400908 0.918270546876133 0.789467516509453 0.0289387609518292 ENSG00000142599 RERE
ENST00000505225 0.8885289293645 0.724068956075956 -0.0302885282189519 ENSG00000142599 RERE
ENST00000464367 0.569974907977277 0.268220779813141 -0.147316313399182 ENSG00000142599 RERE
ENST00000488215 0.928609529418794 0.813081801706539 0.0225115344806789 ENSG00000142599 RERE
ENST00000460659 0.888591467850428 0.724314430332661 0.0386005444803958 ENSG00000142599 RERE
ENST00000492766 0.888694574102441 0.724452274924404 0.0387773858250872 ENSG00000142599 RERE
ENST00000465125 0.865159847995562 0.674035652580704 0.0460235064374606 ENSG00000142599 RERE
ENST00000464972 0.808912544751429 0.569587519781989 0.0592701598737189 ENSG00000142599 RERE
ENST00000480342 0.930200790250021 0.81762654691625 0.0318126432758099 ENSG00000142599 RERE
ENST00000507012 0.919890456969641 0.792848843864069 0.0325471722244407 ENSG00000142599 RERE
ENST00000469251 0.993299022032151 0.980810996820742 0.00331640571069668 ENSG00000142599 RERE
ENST00000514428 0.991084123831038 0.975013386574386 0.00413786773650317 ENSG00000142599 RERE
ENST00000468247 0.701128742570062 0.413110705974755 0.106846947301126 ENSG00000142599 RERE
ENST00000234590 0.00551506772258399 0.000222811289618167 -0.160066848587791 ENSG00000074800 ENO1
ENST00000464920 0.0370475534423532 0.00330101547204065 -0.126389485565684 ENSG00000074800 ENO1
ENST00000497492 1.2920625917459e-05 1.09506772917896e-07 -0.270401386660473 ENSG00000074800 ENO1
ENST00000486051 0.000197600089102608 2.99258138595126e-06 -0.255228144732002 ENSG00000074800 ENO1
ENST00000492343 3.17169511016102e-05 3.26414728169854e-07 -0.28432386712083 ENSG00000074800 ENO1
ENST00000489867 2.15435112395254e-06 1.24308897494505e-08 -0.341918496743609 ENSG00000074800 ENO1
ENST00000377411 0.867901309046289 0.680609553359412 0.0589464061846722 ENSG00000180758 GPR157
ENST00000437157 0.985018300625227 0.95779664362032 -0.00795790393807891 ENSG00000228526 RP3-510D11.1
ENST00000377403 0.979112213428655 0.940218803168758 0.00523284006133044 ENSG00000049239 H6PD
ENST00000602477 0.964356288997501 0.903309872785675 0.00964452779524785 ENSG00000049239 H6PD
ENST00000495451 0.706388028114728 0.420262781000466 -0.0741636971684086 ENSG00000049239 H6PD
ENST00000328089 0.690459841829041 0.399711675644308 -0.0894381102845635 ENSG00000171621 SPSB1
ENST00000450402 0.753989133772354 0.484305364570611 -0.0822771343930489 ENSG00000171621 SPSB1
ENST00000357898 0.61922837762241 0.317017173511465 -0.148447097174184 ENSG00000171621 SPSB1
ENST00000377399 0.846755518042856 0.63855879700093 -0.067379108847289 ENSG00000171621 SPSB1
ENST00000302692 0.93056613594241 0.81881670197457 0.0165813971143452 ENSG00000171612 SLC25A33
ENST00000377376 0.96176228995165 0.896872162597412 0.00950318594297817 ENSG00000188807 TMEM201
ENST00000340381 0.94541720080681 0.856689388585478 0.0133036336738068 ENSG00000188807 TMEM201
ENST00000340305 0.984701747002251 0.956915354401944 -0.00416782632373852 ENSG00000188807 TMEM201
ENST00000416541 0.997928613384522 0.99452535974644 0.000526633934950036 ENSG00000188807 TMEM201
ENST00000536656 0.865159847995562 0.673885526664267 -0.0168889645309361 ENSG00000171608 PIK3CD
ENST00000377346 0.796000077054599 0.54859258443079 -0.0238238026350757 ENSG00000171608 PIK3CD
ENST00000484851 0.639827048081291 0.339496772624098 0.102099635090347 ENSG00000171608 PIK3CD
ENST00000361110 0.991395592131705 0.975649843552157 0.0014761284967805 ENSG00000171608 PIK3CD
ENST00000481137 0.0870956746977124 0.0115026366779451 0.276252572854314 ENSG00000171608 PIK3CD
ENST00000479223 0.692102545954367 0.401786927652596 -0.101098593214783 ENSG00000171608 PIK3CD
ENST00000543390 0.494776354010558 0.204433276559477 -0.0829527739032321 ENSG00000171608 PIK3CD
ENST00000377298 0.993739669836712 0.982429741094435 0.00105296709269268 ENSG00000171603 CLSTN1
ENST00000377288 0.993739669836712 0.982429741094435 0.00105296709269268 ENSG00000171603 CLSTN1
ENST00000477264 0.8481466665511 0.641087128256871 -0.0306839848158943 ENSG00000171603 CLSTN1
ENST00000435891 0.944817121970131 0.854720880190535 -0.0104371388878075 ENSG00000171603 CLSTN1
ENST00000361311 0.996715191438189 0.991083520814289 0.000534244889183631 ENSG00000171603 CLSTN1
ENST00000464286 0.970122174308345 0.918518284835551 -0.00844715819033469 ENSG00000171603 CLSTN1
ENST00000377263 0.84978997324319 0.644345395457878 0.0378719699286568 ENSG00000178585 CTNNBIP1
ENST00000454104 0.473609452044495 0.187714860943646 0.173226242256395 ENSG00000223989 RP11-84A14.5
ENST00000537447 0.934287723306629 0.827992474867953 0.0255011518735047 ENSG00000178585 CTNNBIP1
ENST00000400904 0.96200950106864 0.897456099847314 0.0111263669607882 ENSG00000178585 CTNNBIP1
ENST00000377258 0.807086813272942 0.5665847992203 -0.0614926724242788 ENSG00000178585 CTNNBIP1
ENST00000377256 0.786727903741979 0.532827945825189 -0.075626934831672 ENSG00000178585 CTNNBIP1
ENST00000488540 0.741231705425769 0.467141031614093 -0.0495446444831879 ENSG00000162441 LZIC
ENST00000377223 0.609779786028049 0.307413390774644 -0.0662172515198186 ENSG00000162441 LZIC
ENST00000400903 0.866950470481004 0.677865105920759 -0.0279614475615474 ENSG00000162441 LZIC
ENST00000541052 0.800286071650991 0.555656647805621 -0.038420481179354 ENSG00000162441 LZIC
ENST00000377213 0.850209402511855 0.6452255939189 -0.0305151101583243 ENSG00000162441 LZIC
ENST00000471853 0.319771834262919 0.0932755872038535 -0.225858538390903 ENSG00000162441 LZIC
ENST00000445884 0.247313480110895 0.0605862010298623 -0.223460039621175 ENSG00000228150 RP11-84A14.4
ENST00000403197 0.795616100722221 0.547838492132942 -0.0498051582282726 ENSG00000173614 NMNAT1
ENST00000377205 0.630127296550013 0.328081230982134 -0.0692737056920071 ENSG00000173614 NMNAT1
ENST00000462686 0.790506049980606 0.539381118366556 -0.0451198638485833 ENSG00000173614 NMNAT1
ENST00000492735 0.858891286961119 0.662001112157204 -0.0392134404430099 ENSG00000173614 NMNAT1
ENST00000496751 0.575641559941355 0.273702130971865 -0.11392500292578 ENSG00000173614 NMNAT1
ENST00000413148 0.455463674982985 0.174589286133122 -0.170463459842087 ENSG00000241326 RP11-807G9.2
ENST00000253251 0.721448422109088 0.439750805424768 -0.0410888738596815 ENSG00000130939 UBE4B
ENST00000377157 0.706279218861484 0.420120319729747 -0.0416378112041101 ENSG00000130939 UBE4B
ENST00000377153 0.944772089412706 0.854613220351185 0.014940540843136 ENSG00000130939 UBE4B
ENST00000343090 0.732692134870707 0.455970761940555 -0.0404866980879043 ENSG00000130939 UBE4B
ENST00000462658 0.127062731080791 0.0204725797317209 -0.267571800583544 ENSG00000130939 UBE4B
ENST00000475795 0.986133385839021 0.960685359768904 -0.00376459017919611 ENSG00000130939 UBE4B
ENST00000470736 0.891035653265184 0.729057776290087 0.0279772887030048 ENSG00000130939 UBE4B
ENST00000466379 0.86103495268121 0.666869760911043 -0.0351306705034646 ENSG00000130939 UBE4B
ENST00000488228 0.631842304151708 0.33051183569898 -0.0843333253079569 ENSG00000130939 UBE4B
ENST00000487244 0.181693532670903 0.0362896811853049 -0.20370823738649 ENSG00000130939 UBE4B
ENST00000465408 0.0275878925962326 0.00215167246591072 -0.400616459875752 ENSG00000130939 UBE4B
ENST00000377093 0.118499796128377 0.0184664603444904 0.110816728291401 ENSG00000054523 KIF1B
ENST00000263934 0.547084361392108 0.247494118661427 0.0575010522661819 ENSG00000054523 KIF1B
ENST00000377086 0.419514492966205 0.150001055399869 0.0671800961152469 ENSG00000054523 KIF1B
ENST00000377083 0.184242287682621 0.0371763759158861 0.100250126005359 ENSG00000054523 KIF1B
ENST00000377081 0.464815396453192 0.181234571735639 0.0610719709986974 ENSG00000054523 KIF1B
ENST00000497835 0.516215722910509 0.221109562702394 0.116541701478545 ENSG00000054523 KIF1B
ENST00000465635 0.305412329567199 0.0860956296188837 -0.209375820567216 ENSG00000054523 KIF1B
ENST00000483340 0.274473835043921 0.0719866903586049 -0.219126763220828 ENSG00000054523 KIF1B
ENST00000491493 0.122032205432928 0.0192755009640957 -0.128998518712603 ENSG00000142657 PGD
ENST00000487775 0.444189807300386 0.166949324613279 -0.125714822890288 ENSG00000142657 PGD
ENST00000541529 0.411824304432635 0.145219477309443 -0.0689486575847852 ENSG00000142657 PGD
ENST00000477958 0.225027665442072 0.0517811800635232 -0.12388580278101 ENSG00000142657 PGD
ENST00000270776 0.521818786605814 0.225812548367515 -0.056254113556287 ENSG00000142657 PGD
ENST00000483936 0.241716001296518 0.0582858685210067 -0.095805895043885 ENSG00000142657 PGD
ENST00000538557 0.486202670867927 0.197514144546423 -0.0600216678194206 ENSG00000142657 PGD
ENST00000465632 0.18105340519492 0.036062346984219 -0.127733514824645 ENSG00000142657 PGD
ENST00000460189 0.0894198282155187 0.011935455271999 -0.135584776983255 ENSG00000142657 PGD
ENST00000493288 0.154883536725654 0.02813848071639 -0.170989525959178 ENSG00000142657 PGD
ENST00000498356 0.881919713019435 0.711031129836244 0.0238248699956906 ENSG00000142657 PGD
ENST00000496718 0.720644027021338 0.438770787546696 -0.0559217643737859 ENSG00000142657 PGD
ENST00000400900 0.21133990848993 0.0464981489898338 -0.186175272900389 ENSG00000251503 APITD1-CORT
ENST00000602296 0.21133990848993 0.0464981489898338 -0.186175272900389 ENSG00000175279 APITD1
ENST00000602787 0.21133990848993 0.0464981489898338 -0.186175272900389 ENSG00000175279 APITD1
ENST00000470413 0.168142295044763 0.0321046583267962 -0.202325345202277 ENSG00000251503 APITD1-CORT
ENST00000309048 0.217092171443302 0.0486114211423676 -0.193123504799093 ENSG00000175279 APITD1
ENST00000602486 0.0389802223325059 0.00355070019692933 -0.412324822677399 ENSG00000175279 APITD1
ENST00000477755 0.241953690852735 0.0584237443824364 -0.196484400392538 ENSG00000175279 APITD1
ENST00000462462 0.483807061537535 0.195727295047058 -0.134737297072084 ENSG00000175279 APITD1
ENST00000465026 0.467052622909144 0.182775908144949 -0.133582249263381 ENSG00000251503 APITD1-CORT
ENST00000602446 0.670641649505527 0.375375543646206 -0.103809404606291 ENSG00000251503 APITD1-CORT
ENST00000464507 0.995603732583541 0.987736676284694 0.00205101028823475 ENSG00000175279 APITD1
ENST00000377038 0.853601637022765 0.651590786862631 -0.025223598128539 ENSG00000160049 DFFA
ENST00000424487 0.0265470777906556 0.00203508734966739 -0.393468932832893 ENSG00000203469 RP5-1113E3.3
ENST00000476658 0.65907561554275 0.361553623886948 0.0621430353722846 ENSG00000160049 DFFA
ENST00000377036 0.5492749483686 0.249727170736331 0.0821116110163676 ENSG00000160049 DFFA
ENST00000472851 0.72452830654647 0.443879678073087 -0.0648099348091715 ENSG00000142655 PEX14
ENST00000356607 0.255612266335254 0.063865025590095 -0.147062938118733 ENSG00000142655 PEX14
ENST00000538836 0.245696144203207 0.0599791873063771 -0.149890995450092 ENSG00000142655 PEX14
ENST00000491661 0.36130035592765 0.114978079916124 -0.147332844332538 ENSG00000142655 PEX14
ENST00000473118 0.832368836863848 0.610625409405917 0.0364079661204599 ENSG00000120948 TARDBP
ENST00000240185 0.856726551443154 0.657903338986979 0.0284498180444807 ENSG00000120948 TARDBP
ENST00000476201 0.898775784080371 0.745710670626844 0.0237540322686255 ENSG00000120948 TARDBP
ENST00000472476 0.769690763534056 0.507536255611355 0.0481312094759421 ENSG00000120948 TARDBP
ENST00000439080 0.833037014425025 0.611938086149767 0.0330432709000728 ENSG00000120948 TARDBP
ENST00000473869 0.85957017630409 0.663519193303659 0.0288199026921682 ENSG00000120948 TARDBP
ENST00000315091 0.880343157047604 0.707967650962653 0.0242520068507912 ENSG00000120948 TARDBP
ENST00000477447 0.861836309862414 0.668201184114352 0.0301771727235511 ENSG00000120948 TARDBP
ENST00000496840 0.985352371843814 0.958697782349566 -0.00446609433765167 ENSG00000120948 TARDBP
ENST00000480464 0.691628527110993 0.401187712346179 0.130813225204955 ENSG00000120948 TARDBP
ENST00000475189 0.680101157437661 0.387134293864057 0.106089129102673 ENSG00000116649 SRM
ENST00000376957 0.759300955928505 0.491659837431443 0.0558960355280771 ENSG00000116649 SRM
ENST00000490101 0.332884431143649 0.0995385275234149 0.183009633259389 ENSG00000116649 SRM
ENST00000465788 0.904345678264799 0.758516732637896 -0.0266131135119859 ENSG00000116649 SRM
ENST00000459997 0.934595173408658 0.828981609402877 0.0183490270828661 ENSG00000116649 SRM
ENST00000487300 0.696517457818185 0.407238284808429 -0.078749898847728 ENSG00000116649 SRM
ENST00000304457 0.979248276807513 0.940644194119851 0.00399006137029794 ENSG00000171824 EXOSC10
ENST00000376936 0.979248276807513 0.940644194119851 0.00399006137029794 ENSG00000171824 EXOSC10
ENST00000474216 0.859030172679111 0.662307227402625 0.0312050581719223 ENSG00000171824 EXOSC10
ENST00000544779 0.979248276807513 0.940644194119851 0.00399006137029794 ENSG00000171824 EXOSC10
ENST00000452378 0.976066185108328 0.932596175310544 0.00852491867932857 ENSG00000226849 RP4-635E18.7
ENST00000469634 0.642384337136175 0.34227312887053 0.100226761847416 ENSG00000171824 EXOSC10
ENST00000478271 0.635737110925616 0.335210045997799 0.104807320548318 ENSG00000171824 EXOSC10
ENST00000470611 0.384261255131645 0.127990158049115 -0.136428285787002 ENSG00000171824 EXOSC10
ENST00000498576 0.127578844345062 0.0205931365018243 -0.268991124662293 ENSG00000171824 EXOSC10
ENST00000472078 0.734303809333006 0.458292527912257 0.0898154662343535 ENSG00000171824 EXOSC10
ENST00000485606 0.612356502249705 0.310024362279522 0.124154918211949 ENSG00000171824 EXOSC10
ENST00000460196 0.381988032940025 0.126743514476019 -0.14735831371903 ENSG00000171824 EXOSC10
ENST00000376838 0.436208103059266 0.161483537020401 -0.0975759538736183 ENSG00000198793 MTOR
ENST00000361445 0.61478419270964 0.312506632469747 -0.048030441133736 ENSG00000198793 MTOR
ENST00000473471 0.631439854120781 0.330097787762069 0.101188171778988 ENSG00000198793 MTOR
ENST00000490931 0.904694273033508 0.75918896661951 0.0300096919798929 ENSG00000198793 MTOR
ENST00000455339 0.748561553144012 0.477448565550601 -0.0790408769517516 ENSG00000198793 MTOR
ENST00000495435 0.61833095278551 0.315925186085353 -0.110406335960291 ENSG00000198793 MTOR
ENST00000445982 0.794023316727904 0.545490921019517 -0.0746012536254038 ENSG00000225602 MTOR-AS1
ENST00000420480 0.776765714335644 0.517906832332008 -0.0801967330429697 ENSG00000225602 MTOR-AS1
ENST00000376810 0.663283156285721 0.366498559905875 -0.0921181791939204 ENSG00000120942 UBIAD1
ENST00000376804 0.914458776092938 0.780258200451099 -0.0280934810890615 ENSG00000120942 UBIAD1
ENST00000486588 0.757148313922151 0.488657911420349 -0.0732220352280063 ENSG00000120942 UBIAD1
ENST00000483738 0.697985463584162 0.40930789865415 -0.0867527344501773 ENSG00000120942 UBIAD1
ENST00000251546 0.0614508697645842 0.00684440830312725 -0.251892876205877 ENSG00000132879 FBXO44
ENST00000425796 0.742276029355183 0.468503186249184 -0.0844341793709742 ENSG00000132879 FBXO44
ENST00000376770 0.0160569349544094 0.000981592517105211 -0.296381593588119 ENSG00000132879 FBXO44
ENST00000376768 0.241245257164605 0.0580889750487311 -0.198506222185491 ENSG00000132879 FBXO44
ENST00000251547 0.0160569349544094 0.000981592517105211 -0.296381593588119 ENSG00000132879 FBXO44
ENST00000376760 0.325073736381003 0.0959205478752351 -0.180991251100781 ENSG00000132879 FBXO44
ENST00000376762 0.0484426431282638 0.00482319825639643 -0.261034872811824 ENSG00000132879 FBXO44
ENST00000475435 0.0130424797307835 0.00072692897895136 -0.33566760620582 ENSG00000132879 FBXO44
ENST00000471895 0.000823233074359209 1.90608031362716e-05 -0.454069726062043 ENSG00000132879 FBXO44
ENST00000235310 0.317694898195346 0.0922023618522035 0.143290182767268 ENSG00000116670 MAD2L2
ENST00000376692 0.331166115300394 0.0987807999780603 0.141031191941778 ENSG00000116670 MAD2L2
ENST00000376672 0.316586578787552 0.0915463103158434 0.143333533525026 ENSG00000116670 MAD2L2
ENST00000376669 0.346086918016558 0.106435266682312 0.138803971721562 ENSG00000116670 MAD2L2
ENST00000376667 0.355515123056505 0.111633321560971 0.134456277031905 ENSG00000116670 MAD2L2
ENST00000445656 0.628861386154573 0.326584580992645 0.0877917301002464 ENSG00000116670 MAD2L2
ENST00000456915 0.628861386154573 0.326584580992645 0.0877917301002464 ENSG00000116670 MAD2L2
ENST00000376664 0.677432526027357 0.384067189646791 0.0797630049092759 ENSG00000116670 MAD2L2
ENST00000376655 0.564467347443973 0.263265461306996 0.104564723932776 ENSG00000116670 MAD2L2
ENST00000376637 0.758603637090158 0.490710850141381 -0.0729076943319457 ENSG00000177674 AGTRAP
ENST00000476512 0.873620993806433 0.693397536743369 -0.0420261255826508 ENSG00000177674 AGTRAP
ENST00000400895 0.879615705566275 0.705842103090388 -0.0402355071027223 ENSG00000177674 AGTRAP
ENST00000494437 0.954614701105945 0.878300274884534 0.0197943030136058 ENSG00000177674 AGTRAP
ENST00000491346 0.763884552537737 0.498645916787784 -0.0715965937036994 ENSG00000177674 AGTRAP
ENST00000376629 0.744842771233993 0.472130926368314 -0.0760257850282357 ENSG00000177674 AGTRAP
ENST00000376627 0.757881526944296 0.489805165634632 -0.0729564466324848 ENSG00000177674 AGTRAP
ENST00000314340 0.744842771233993 0.472130926368314 -0.0760257850282357 ENSG00000177674 AGTRAP
ENST00000452018 0.764986281528761 0.500257672931882 -0.0706325530288264 ENSG00000177674 AGTRAP
ENST00000510878 0.758241239700717 0.490315717250547 -0.0729325792584645 ENSG00000177674 AGTRAP
ENST00000476309 0.337972246084047 0.102048788089225 -0.191793594963406 ENSG00000177674 AGTRAP
ENST00000514733 0.285250565136296 0.0767587106596142 -0.207713904308567 ENSG00000177674 AGTRAP
ENST00000513739 0.141625177755638 0.0243157448662049 -0.271741533175959 ENSG00000177674 AGTRAP
ENST00000471765 0.464390909090421 0.180928358745422 -0.174924460709519 ENSG00000177674 AGTRAP
ENST00000433342 0.860359677723517 0.665256027265369 -0.0527460722969825 ENSG00000215910 C1orf167
ENST00000312793 0.871627987332017 0.688682989720921 -0.0488455642645985 ENSG00000215910 C1orf167
ENST00000444493 0.853905055452224 0.652161144297365 -0.054808078609535 ENSG00000215910 C1orf167
ENST00000449278 0.853905055452224 0.652161144297365 -0.054808078609535 ENSG00000215910 C1orf167
ENST00000376592 0.433907944818139 0.15972727232529 -0.122683714334839 ENSG00000177000 MTHFR
ENST00000376583 0.483184520099315 0.195283733289234 -0.109536699331533 ENSG00000177000 MTHFR
ENST00000376590 0.326468383702478 0.0966351159072112 -0.139025362861549 ENSG00000177000 MTHFR
ENST00000482358 0.704929499066106 0.418152477319323 -0.114484433246925 ENSG00000215910 C1orf167
ENST00000376585 0.391365131702684 0.132332711205086 -0.133810182351343 ENSG00000177000 MTHFR
ENST00000376486 0.938297492689323 0.838466524780524 0.0275306574827744 ENSG00000177000 MTHFR
ENST00000312413 0.514281604877726 0.219694775241073 -0.0845722778733667 ENSG00000011021 CLCN6
ENST00000346436 0.514383004864466 0.21979693171483 -0.0845755646971871 ENSG00000011021 CLCN6
ENST00000376497 0.804435103863023 0.562300810347277 -0.0569130368948433 ENSG00000011021 CLCN6
ENST00000376487 0.533820969538603 0.236013167703 -0.0841894359669326 ENSG00000011021 CLCN6
ENST00000376496 0.563790749087937 0.262701424959798 -0.0795730251743415 ENSG00000011021 CLCN6
ENST00000376491 0.49020861946402 0.200612101777083 -0.100064151283376 ENSG00000011021 CLCN6
ENST00000376492 0.580378001282759 0.277917164168691 -0.0797717608158712 ENSG00000011021 CLCN6
ENST00000376490 0.49020861946402 0.200612101777083 -0.100064151283376 ENSG00000011021 CLCN6
ENST00000494028 0.953759556350488 0.875848221010611 -0.0185637139405448 ENSG00000011021 CLCN6
ENST00000446542 0.501887733776443 0.20978980903898 -0.127613474883937 ENSG00000242349 NPPA-AS1
ENST00000376572 0.0310037512026646 0.00254039878032548 0.233641881707048 ENSG00000116685 KIAA2013
ENST00000376576 0.00100376614301606 2.42974672927688e-05 0.34904735949157 ENSG00000116685 KIAA2013
ENST00000485046 0.036217912294581 0.00319639675556396 -0.215310012285336 ENSG00000083444 PLOD1
ENST00000449038 0.0488885860375337 0.00488831600560946 -0.247505977608674 ENSG00000083444 PLOD1
ENST00000358133 0.040692017929126 0.00377601365029283 -0.242824739030165 ENSG00000083444 PLOD1
ENST00000376369 0.000137870996576129 1.94750729189072e-06 -0.274298319485947 ENSG00000083444 PLOD1
ENST00000429000 0.0616446091211517 0.00686931457339785 -0.201839389852951 ENSG00000083444 PLOD1
ENST00000196061 0.000244171682184574 3.93478956985175e-06 -0.262971610029929 ENSG00000083444 PLOD1
ENST00000465920 0.124587683716237 0.019857650913273 -0.23013965357513 ENSG00000083444 PLOD1
ENST00000491536 0.000292119008702081 4.94277706403315e-06 -0.326753810444837 ENSG00000083444 PLOD1
ENST00000470133 0.00556360743969115 0.000225550894377809 -0.385371638262268 ENSG00000083444 PLOD1
ENST00000481933 0.0128726367204524 0.000712916860475259 -0.283472209395767 ENSG00000083444 PLOD1
ENST00000444836 0.0510671616852166 0.00520456256300888 -0.14674562398258 ENSG00000116688 MFN2
ENST00000490079 0.477329318271017 0.190660098795422 -0.0960441588482225 ENSG00000116688 MFN2
ENST00000235329 0.0509738878686035 0.00518734179902064 -0.146749335028166 ENSG00000116688 MFN2
ENST00000484391 0.291092730900862 0.0794863163687845 -0.124672036447123 ENSG00000116688 MFN2
ENST00000497302 0.446932827430159 0.168936288747122 -0.0933625461030328 ENSG00000116688 MFN2
ENST00000412236 0.397555708365826 0.135977512478642 -0.104566737086037 ENSG00000116688 MFN2
ENST00000478749 0.425144084674907 0.153515316184334 -0.122336966891806 ENSG00000116691 MIIP
ENST00000235332 0.279210897035834 0.0740608797927882 -0.145991744888253 ENSG00000116691 MIIP
ENST00000436478 0.279210897035834 0.0740608797927882 -0.145991744888253 ENSG00000116691 MIIP
ENST00000466860 0.077558341878747 0.00963023814358088 -0.234290032921021 ENSG00000116691 MIIP
ENST00000498685 0.152359927345384 0.0273262078003884 -0.205589965292885 ENSG00000116691 MIIP
ENST00000460823 0.548657885965488 0.249177071799079 -0.145166094887624 ENSG00000116691 MIIP
ENST00000356315 0.652552996936133 0.35333032861853 0.0450893434169143 ENSG00000048707 VPS13D
ENST00000358136 0.652552996936133 0.35333032861853 0.0450893434169143 ENSG00000048707 VPS13D
ENST00000489961 0.590536430638326 0.287849594489943 0.129234023046264 ENSG00000048707 VPS13D
ENST00000011700 0.921747395608635 0.796502628180634 0.0141986388667478 ENSG00000048707 VPS13D
ENST00000460333 0.63953608680965 0.339063952052661 0.0551870687231494 ENSG00000048707 VPS13D
ENST00000487188 0.534727246340625 0.236699798725226 0.103121118195882 ENSG00000048707 VPS13D
ENST00000496628 0.848789269545939 0.642633197927829 -0.0330843642280147 ENSG00000048707 VPS13D
ENST00000543766 0.738522866195287 0.463235675381768 -0.0588830427733634 ENSG00000048707 VPS13D
ENST00000471923 0.796000077054599 0.548597039480802 -0.0528952127948648 ENSG00000048707 VPS13D
ENST00000543710 0.990263951406796 0.972439083353607 0.00328658903501967 ENSG00000048707 VPS13D
ENST00000376223 0.925249587427041 0.804879496058616 -0.0436472465721215 ENSG00000162496 DHRS3
ENST00000464917 0.922141550387315 0.798080291466868 -0.0466433098671873 ENSG00000162496 DHRS3
ENST00000482265 0.838573780140307 0.622540198314652 -0.0934765699101347 ENSG00000162496 DHRS3
ENST00000484063 0.950869723546733 0.868854355229549 0.0243802683376 ENSG00000116731 PRDM2
ENST00000376048 0.906468559725723 0.7631551742906 0.0130907009878103 ENSG00000116731 PRDM2
ENST00000311066 0.791077529525241 0.540339372181395 0.0270916973090581 ENSG00000116731 PRDM2
ENST00000235372 0.933122125056696 0.824555791910664 0.00975934400392881 ENSG00000116731 PRDM2
ENST00000491134 0.846796219577712 0.638634173397477 0.0219802604190688 ENSG00000116731 PRDM2
ENST00000502727 0.255824402974979 0.0639840564276544 0.142557782058876 ENSG00000116731 PRDM2
ENST00000502724 0.281865395204374 0.0752836876470653 0.141394909219347 ENSG00000116731 PRDM2
ENST00000413440 0.807473120716608 0.567140063961866 0.0275568387402259 ENSG00000116731 PRDM2
ENST00000343137 0.80664075920019 0.56579039963353 0.0276402698207313 ENSG00000116731 PRDM2
ENST00000491815 0.256452094046777 0.064226533367005 0.143355957782172 ENSG00000116731 PRDM2
ENST00000503842 0.926058021427806 0.806614559544437 0.0114341770903889 ENSG00000116731 PRDM2
ENST00000407521 0.360532001066067 0.114369214159951 0.119032503163196 ENSG00000116731 PRDM2
ENST00000505823 0.920945555809624 0.794917319050375 0.0121592114482497 ENSG00000116731 PRDM2
ENST00000487453 0.597167087355732 0.294022934323365 0.123513144028891 ENSG00000116731 PRDM2
ENST00000491547 0.476399374087755 0.189818780117613 -0.119421521848321 ENSG00000189337 KAZN
ENST00000376030 0.212751059167034 0.0470297237974649 -0.15689802230956 ENSG00000189337 KAZN
ENST00000503743 0.708020413326977 0.422513041148459 -0.0776948489232816 ENSG00000189337 KAZN
ENST00000422387 0.222781360616746 0.0508271748470488 -0.159355011740515 ENSG00000189337 KAZN
ENST00000361144 0.249273151665864 0.0613405464174386 -0.144134952435799 ENSG00000189337 KAZN
ENST00000376028 0.785648990036639 0.531273556925835 -0.0710697118875641 ENSG00000189337 KAZN
ENST00000400798 0.184493557032843 0.0372648703395762 -0.167265733109234 ENSG00000189337 KAZN
ENST00000400797 0.63953608680965 0.339027793313246 -0.0931334843334337 ENSG00000189337 KAZN
ENST00000428417 0.135992309312877 0.0227950503437037 -0.208529995199302 ENSG00000171729 TMEM51
ENST00000376014 0.14027757852817 0.0239445138506598 -0.206933958533521 ENSG00000171729 TMEM51
ENST00000451326 0.38326319961871 0.127473132080105 -0.146123934703917 ENSG00000171729 TMEM51
ENST00000400796 0.153305419813784 0.0276179467599816 -0.201402514482908 ENSG00000171729 TMEM51
ENST00000434578 0.153305419813784 0.0276179467599816 -0.201402514482908 ENSG00000171729 TMEM51
ENST00000376008 0.148606385200642 0.0262978618925656 -0.203009331981865 ENSG00000171729 TMEM51
ENST00000375980 0.196203960094794 0.0411991383637922 0.165079369153856 ENSG00000142634 EFHD2
ENST00000445566 0.930491346393972 0.818647621584501 0.0241815303636997 ENSG00000142634 EFHD2
ENST00000546424 0.903264815038549 0.75582497852739 -0.0315804007747784 ENSG00000132906 CASP9
ENST00000333868 0.952731756268844 0.872681258699117 -0.017372273911936 ENSG00000132906 CASP9
ENST00000348549 0.927482131679222 0.810039055203611 -0.025995482075872 ENSG00000132906 CASP9
ENST00000400777 0.900660380477132 0.749736995595896 -0.0347791963833634 ENSG00000132906 CASP9
ENST00000424908 0.93019674970167 0.817570634047294 0.0321050972888471 ENSG00000132906 CASP9
ENST00000375890 0.931482600390256 0.82094369943375 -0.0255598750565212 ENSG00000132906 CASP9
ENST00000474305 0.986310164009318 0.961625355674388 -0.00548924741092031 ENSG00000132906 CASP9
ENST00000447522 0.867067500064373 0.678204703366943 -0.0500736313590861 ENSG00000132906 CASP9
ENST00000440484 0.832219803491705 0.610131623748265 -0.0612720462230202 ENSG00000132906 CASP9
ENST00000546969 0.948335689705033 0.863092379146869 -0.0221019901527287 ENSG00000132906 CASP9
ENST00000375849 0.516641616093036 0.221449271089641 0.0818827242080106 ENSG00000116138 DNAJC16
ENST00000375847 0.61922837762241 0.317040619863034 0.0663881090714245 ENSG00000116138 DNAJC16
ENST00000475133 0.61922837762241 0.317040619863034 0.0663881090714245 ENSG00000116138 DNAJC16
ENST00000375838 0.560859854127074 0.259987737199849 0.101757130599143 ENSG00000116138 DNAJC16
ENST00000483270 0.928591552804905 0.812683548447052 0.0216505372050884 ENSG00000116138 DNAJC16
ENST00000495523 0.959595517678945 0.891252277850869 0.0160551617357821 ENSG00000116138 DNAJC16
ENST00000480945 0.574864247934069 0.272801103541313 0.080029221559909 ENSG00000197312 DDI2
ENST00000486680 0.505176413624201 0.212298360463133 0.127665753193113 ENSG00000197312 DDI2
ENST00000546927 0.451053114398133 0.171676208806422 0.169334018524219 ENSG00000197312 DDI2
ENST00000320153 0.929322748893077 0.815265964908096 0.0171465768051787 ENSG00000197312 DDI2
ENST00000483899 0.642729014526085 0.342612417344615 -0.0886133955415559 ENSG00000197312 DDI2
ENST00000548451 0.776968586168303 0.518300471940726 -0.0736534028933784 ENSG00000197312 DDI2
ENST00000345034 0.311446184988554 0.0890921583379296 0.144084985400584 ENSG00000215695 RSC1A1
ENST00000375799 0.022528546733283 0.00160591844165274 -0.154132801681721 ENSG00000116786 PLEKHM2
ENST00000375793 0.0236439136597016 0.00172025568705904 -0.153273183386201 ENSG00000116786 PLEKHM2
ENST00000462455 0.00411731503611313 0.000149383992261502 -0.274037405192021 ENSG00000116786 PLEKHM2
ENST00000453804 0.317580256032143 0.0921043567265175 -0.0995692483474729 ENSG00000237938 RP11-288I21.1
ENST00000477849 0.791835176400124 0.54163305603603 0.0426563826783285 ENSG00000116786 PLEKHM2
ENST00000375771 0.770611644545091 0.508667848540124 -0.07383485414593 ENSG00000162458 FBLIM1
ENST00000375766 0.782558346063568 0.526972047246305 -0.0709519608250086 ENSG00000162458 FBLIM1
ENST00000400773 0.773657771468425 0.513281742318272 -0.0734313545547277 ENSG00000162458 FBLIM1
ENST00000332305 0.647563064711176 0.347690039484015 -0.123668444869997 ENSG00000162458 FBLIM1
ENST00000317122 0.334206443684666 0.100224538405786 0.202642923648951 ENSG00000179743 RP11-169K16.9
ENST00000375759 0.56742061543516 0.266062679834914 0.0788679958183299 ENSG00000065526 SPEN
ENST00000438066 0.941990562077963 0.847305306866788 0.0186212578702526 ENSG00000065526 SPEN
ENST00000471538 0.37822611275374 0.124518366609577 0.193309020772836 ENSG00000065526 SPEN
ENST00000442985 0.975897080151194 0.932253202557066 0.0079413739885003 ENSG00000065526 SPEN
ENST00000375743 0.636359236362033 0.335942407653381 -0.0729503445708814 ENSG00000116809 ZBTB17
ENST00000537142 0.636359236362033 0.335942407653381 -0.0729503445708814 ENSG00000116809 ZBTB17
ENST00000375733 0.636359236362033 0.335942407653381 -0.0729503445708814 ENSG00000116809 ZBTB17
ENST00000444358 0.751134239977259 0.481078865906807 -0.0996542447175604 ENSG00000116809 ZBTB17
ENST00000448462 0.520234136452565 0.224484197653811 -0.0971657535807835 ENSG00000116809 ZBTB17
ENST00000492834 0.797771834402745 0.551673257402922 -0.0730472071220485 ENSG00000116809 ZBTB17
ENST00000490899 0.979846749065355 0.942498088945967 -0.00857346701050025 ENSG00000116809 ZBTB17
ENST00000464719 0.981510763652806 0.947209225555195 -0.00926356399584186 ENSG00000116809 ZBTB17
ENST00000479282 0.654159723152256 0.355407170259418 -0.0896306874128702 ENSG00000116809 ZBTB17
ENST00000494020 0.842031715588088 0.629295751282151 -0.0565112987121208 ENSG00000116809 ZBTB17
ENST00000358432 0.660227154622964 0.362951403170508 -0.124583185941883 ENSG00000142627 EPHA2
ENST00000375592 0.722961780927058 0.441887968185379 -0.0630214231223018 ENSG00000037637 FBXO42
ENST00000478089 0.741641399784454 0.467653650159208 -0.0966684052891126 ENSG00000037637 FBXO42
ENST00000475078 0.528433613475036 0.231146718779785 -0.0998976954768005 ENSG00000055070 SZRD1
ENST00000401088 0.143110142646642 0.0247168846094496 -0.129869965911873 ENSG00000055070 SZRD1
ENST00000471507 0.0641473563964395 0.00726385402464709 -0.19159434220089 ENSG00000055070 SZRD1
ENST00000401089 0.143110142646642 0.0247168846094496 -0.129869965911873 ENSG00000055070 SZRD1
ENST00000486763 0.215284821587812 0.0479609436779416 -0.140629899650533 ENSG00000055070 SZRD1
ENST00000476423 0.538479490475249 0.239876582659571 -0.0936387612542141 ENSG00000055070 SZRD1
ENST00000475554 0.144170002949116 0.0250487579661569 -0.157982799854299 ENSG00000055070 SZRD1
ENST00000375590 0.161143417727438 0.0299407334952808 -0.127968866629411 ENSG00000055070 SZRD1
ENST00000472351 0.0731236881098087 0.00882620610261529 -0.186343520628262 ENSG00000055070 SZRD1
ENST00000492354 0.143110142646642 0.0247168846094496 -0.129869965911873 ENSG00000055070 SZRD1
ENST00000472461 0.0719032793706429 0.00860349497085544 -0.188996293644124 ENSG00000055070 SZRD1
ENST00000491418 0.154089914762308 0.0278947972542436 -0.134605891253406 ENSG00000187144 SPATA21
ENST00000466212 0.299919390816055 0.0833789695490542 -0.109583811003207 ENSG00000187144 SPATA21
ENST00000337132 0.222962085786617 0.0509133993756769 -0.115102345649787 ENSG00000157191 NECAP2
ENST00000504551 0.0962518244270618 0.0133932941261585 -0.163124290334919 ENSG00000157191 NECAP2
ENST00000406746 0.222934460699194 0.050891345797331 -0.115099970611597 ENSG00000157191 NECAP2
ENST00000457722 0.114276638916773 0.0174693561383502 -0.154509052356394 ENSG00000157191 NECAP2
ENST00000486390 0.191654533384416 0.0396976714577461 -0.17534623154954 ENSG00000157191 NECAP2
ENST00000443980 0.222934460699194 0.050891345797331 -0.115099970611597 ENSG00000157191 NECAP2
ENST00000504858 0.172274424987833 0.0334359540219143 -0.144095860472781 ENSG00000157191 NECAP2
ENST00000508680 0.229787690474524 0.0536791059361506 -0.143767682668589 ENSG00000157191 NECAP2
ENST00000492095 0.222934460699194 0.050891345797331 -0.115099970611597 ENSG00000157191 NECAP2
ENST00000459640 0.13767560000919 0.0232161142855343 -0.148364205474826 ENSG00000157191 NECAP2
ENST00000496239 0.222934460699194 0.050891345797331 -0.115099970611597 ENSG00000157191 NECAP2
ENST00000513161 0.0962518244270618 0.0133932941261585 -0.163124290334919 ENSG00000157191 NECAP2
ENST00000509727 0.308584574011303 0.0875927981824418 -0.21618790375154 ENSG00000157191 NECAP2
ENST00000457898 0.944234615221179 0.853050427110712 0.024140465659787 ENSG00000226029 RP4-798A10.2
ENST00000263511 0.600350222839863 0.297243966564352 0.0761504884659716 ENSG00000080947 CROCCP3
ENST00000591348 0.553123734716998 0.253288502656413 0.0891405306709541 ENSG00000080947 CROCCP3
ENST00000420820 0.268770892915605 0.0694062438405626 0.1876864015908 ENSG00000080947 CROCCP3
ENST00000591316 0.856819081644188 0.658043555776778 -0.0636616748546003 ENSG00000080947 CROCCP3
ENST00000590118 0.155943367683804 0.0284667295789185 0.244623437535943 ENSG00000080947 CROCCP3
ENST00000589964 0.13977261745337 0.0238334517355486 0.252924123316563 ENSG00000080947 CROCCP3
ENST00000430580 0.0105042213474215 0.000543276110894677 0.215541036121277 ENSG00000219481 NBPF1
ENST00000392963 0.00929980446216039 0.000458933353759184 0.245475372921807 ENSG00000219481 NBPF1
ENST00000420031 0.16120309707677 0.0299534485149559 0.253831390291205 ENSG00000219481 NBPF1
ENST00000432949 0.0742697005298416 0.00903288832653781 0.284166962402021 ENSG00000219481 NBPF1
ENST00000420513 0.0856742047065413 0.0112392214087276 0.180674661091121 ENSG00000219481 NBPF1
ENST00000599069 0.1930129705698 0.0401426316186425 0.138848053743228 ENSG00000219481 NBPF1
ENST00000599908 0.351497636174405 0.109311942527557 0.201494700297109 ENSG00000219481 NBPF1
ENST00000449853 0.548567686100568 0.249023887103075 0.102209049197624 ENSG00000219481 NBPF1
ENST00000540383 0.0264360806803037 0.00202449629570386 0.25550721074783 ENSG00000215908 CROCCP2
ENST00000412962 0.0201123261551428 0.00136326550141003 0.254264118243943 ENSG00000215908 CROCCP2
ENST00000362058 0.0617312733669698 0.00688753852767871 0.202052958904339 ENSG00000215908 CROCCP2
ENST00000419267 0.000321035317412626 5.57010958889599e-06 0.718669799842187 ENSG00000236698 EIF1AXP1
ENST00000466256 0.408186342022596 0.142869955956088 0.100115505552575 ENSG00000058453 CROCC
ENST00000375541 0.0168444406643584 0.00105219332014653 0.270045569259972 ENSG00000058453 CROCC
ENST00000445545 0.00846077834592694 0.000403613726221535 0.279248955721324 ENSG00000058453 CROCC
ENST00000467938 0.0167074752542432 0.0010384103341927 0.260904097336164 ENSG00000058453 CROCC
ENST00000492631 0.00549419438812139 0.000221295557479801 0.34807565067263 ENSG00000058453 CROCC
ENST00000467715 0.103471833391346 0.0149114447067287 0.355176858790854 ENSG00000058453 CROCC
ENST00000494191 0.0101368231363298 0.000517891745185734 0.307078995941188 ENSG00000058453 CROCC
ENST00000486318 0.00318648006355344 0.000106547153500783 0.350517050287599 ENSG00000058453 CROCC
ENST00000498688 0.0733357197412429 0.00886368401873 0.271077067946315 ENSG00000058453 CROCC
ENST00000477773 0.219552105495661 0.0495522049205525 0.25804128388064 ENSG00000058453 CROCC
ENST00000497654 0.194361384794349 0.0405838792698999 0.295680589979166 ENSG00000058453 CROCC
ENST00000465021 0.0480927287684652 0.00477309423419683 0.309283579499559 ENSG00000058453 CROCC
ENST00000465291 0.0444328113458211 0.00425561006097894 0.408365354174139 ENSG00000058453 CROCC
ENST00000375535 0.029130425270797 0.00232253352796196 -0.349233909681296 ENSG00000117122 MFAP2
ENST00000375534 0.0269510394469144 0.00208176859999651 -0.354487363290783 ENSG00000117122 MFAP2
ENST00000490075 0.0254819303282905 0.00192468777872873 -0.355812491464373 ENSG00000117122 MFAP2
ENST00000438542 0.0253357238920518 0.00191006577394447 -0.356593366716652 ENSG00000117122 MFAP2
ENST00000476788 0.00943293616119024 0.000469119899289753 -0.418062943605816 ENSG00000117122 MFAP2
ENST00000478684 0.0474278716945425 0.004674718577559 -0.356148545698728 ENSG00000117122 MFAP2
ENST00000492598 0.0449160393737706 0.00432251902964377 -0.366704857860662 ENSG00000117122 MFAP2
ENST00000446261 0.763775174732889 0.498523312040504 -0.0410077654565381 ENSG00000226526 RP1-37C10.3
ENST00000326735 0.965328740825628 0.906480416703498 0.00733387174339838 ENSG00000159363 ATP13A2
ENST00000341676 0.840246601932416 0.626155860858274 0.0304709269447668 ENSG00000159363 ATP13A2
ENST00000452699 0.840246601932416 0.626155860858274 0.0304709269447668 ENSG00000159363 ATP13A2
ENST00000466561 0.325388332995075 0.0960691890920472 -0.166721926257335 ENSG00000159363 ATP13A2
ENST00000502418 0.222818690316738 0.0508379397254835 -0.206878949421448 ENSG00000159363 ATP13A2
ENST00000503552 0.950093997276707 0.867318436086366 -0.0147816227786582 ENSG00000159363 ATP13A2
ENST00000463860 0.551627578603732 0.252006521678231 -0.117968075209443 ENSG00000159363 ATP13A2
ENST00000502860 0.668608937890155 0.37297626860864 -0.0991483106424911 ENSG00000159363 ATP13A2
ENST00000506174 0.610102836910457 0.307763027657628 -0.119459726105255 ENSG00000159363 ATP13A2
ENST00000510069 0.796663437459516 0.549684991279162 0.0547703424796573 ENSG00000159363 ATP13A2
ENST00000511957 0.870344395008973 0.686119972980724 -0.0427751559370693 ENSG00000159363 ATP13A2
ENST00000508222 0.980758429666747 0.945160593278103 0.0071964449348986 ENSG00000159363 ATP13A2
ENST00000509619 0.677868255180252 0.384591113570045 0.094374696093662 ENSG00000159363 ATP13A2
ENST00000375499 0.940467245977533 0.843822876120485 0.015768678494826 ENSG00000117118 SDHB
ENST00000485092 0.775182732405397 0.515404107690553 0.0674570563200594 ENSG00000117118 SDHB
ENST00000475049 0.807660939233455 0.567606092163613 0.0587787727368853 ENSG00000117118 SDHB
ENST00000485515 0.97509888836628 0.93059608097364 0.00711740606219996 ENSG00000117118 SDHB
ENST00000491274 0.978164236001733 0.937895506896191 0.00638787332368267 ENSG00000117118 SDHB
ENST00000475506 0.905738738465802 0.761197155639149 -0.0274720399466245 ENSG00000117118 SDHB
ENST00000463045 0.793512464540893 0.544554317168144 -0.0548813544250865 ENSG00000117118 SDHB
ENST00000466613 0.89196834919751 0.730792887686899 -0.0341889992904255 ENSG00000117118 SDHB
ENST00000439577 0.64414401120319 0.344185964515418 -0.100748094789894 ENSG00000227751 RP1-20B21.4
ENST00000375436 0.516174016282965 0.221037065390407 -0.0766683085170132 ENSG00000179051 RCC2
ENST00000474892 0.184280966698127 0.0371933925754495 -0.194455626378667 ENSG00000179051 RCC2
ENST00000375433 0.816243092546979 0.580841780483698 -0.0327625420506505 ENSG00000179051 RCC2
ENST00000361221 0.444875142595107 0.167381966354608 -0.101705383042221 ENSG00000074964 ARHGEF10L
ENST00000452522 0.444875142595107 0.167381966354608 -0.101705383042221 ENSG00000074964 ARHGEF10L
ENST00000434513 0.354932460311818 0.111230864558778 -0.125065344652532 ENSG00000074964 ARHGEF10L
ENST00000375415 0.510717130611872 0.21654906895315 -0.094495245379735 ENSG00000074964 ARHGEF10L
ENST00000375420 0.298290541743766 0.0826452994751723 -0.166479957006208 ENSG00000074964 ARHGEF10L
ENST00000469726 0.532376132289558 0.234745908459387 -0.089964262932848 ENSG00000074964 ARHGEF10L
ENST00000375408 0.562021213834478 0.261308023879353 -0.084573696688886 ENSG00000074964 ARHGEF10L
ENST00000167825 0.561745236232918 0.261049031283708 -0.0845843359933393 ENSG00000074964 ARHGEF10L
ENST00000475356 0.611761670234903 0.309463570642393 -0.0773295834505873 ENSG00000074964 ARHGEF10L
ENST00000466782 0.223705269064589 0.0512243781522582 -0.24788981132932 ENSG00000074964 ARHGEF10L
ENST00000494072 0.846022895089736 0.636725891077011 -0.0334849626484135 ENSG00000255275 RP13-279N23.2
ENST00000538309 0.674093626385708 0.37972900338752 -0.0753368830665532 ENSG00000159423 ALDH4A1
ENST00000538839 0.921907643231946 0.797012788718569 -0.0211386984945037 ENSG00000159423 ALDH4A1
ENST00000290597 0.922009203844881 0.797711209008152 -0.0211149760492044 ENSG00000159423 ALDH4A1
ENST00000375341 0.927435746896983 0.80993202100528 -0.0196193519865685 ENSG00000159423 ALDH4A1
ENST00000432718 0.353136996522113 0.110240625888087 0.175199313374821 ENSG00000159423 ALDH4A1
ENST00000455833 0.916733918162367 0.785676791441392 -0.0186792194739529 ENSG00000169991 IFFO2
ENST00000416166 0.989141730352753 0.969115509038129 0.00325125991783048 ENSG00000169991 IFFO2
ENST00000375254 0.207193803851147 0.0450612186539484 0.11517361613182 ENSG00000127481 UBR4
ENST00000375226 0.208312536417869 0.0454348366956753 0.114973479462421 ENSG00000127481 UBR4
ENST00000375267 0.208312536417869 0.0454348366956753 0.114973479462421 ENSG00000127481 UBR4
ENST00000375217 0.208312536417869 0.0454348366956753 0.114973479462421 ENSG00000127481 UBR4
ENST00000375225 0.816139545689937 0.580695386230071 -0.051853508393459 ENSG00000127481 UBR4
ENST00000429347 0.939555760742074 0.841809199320925 -0.0137695678521958 ENSG00000127481 UBR4
ENST00000375224 0.771741914615414 0.510447367676895 0.0479273446348509 ENSG00000127481 UBR4
ENST00000459947 0.478233968097795 0.191296482380736 -0.156279896965118 ENSG00000127481 UBR4
ENST00000486515 0.320723287808715 0.0937794152433888 -0.241666207884199 ENSG00000127481 UBR4
ENST00000543981 0.942217319727757 0.847737080904434 0.0141770113185684 ENSG00000127481 UBR4
ENST00000492606 0.538497337851075 0.239894498636615 -0.161313447643394 ENSG00000127481 UBR4
ENST00000467272 0.889478762307728 0.726132585266199 0.0334682760211458 ENSG00000127481 UBR4
ENST00000483922 0.944625788701369 0.854041145590665 -0.0241193465616305 ENSG00000127481 UBR4
ENST00000494503 0.7811051361875 0.524652719445073 0.0742536692502524 ENSG00000127481 UBR4
ENST00000466969 0.139594445335233 0.0237903943675013 0.293953972364934 ENSG00000127481 UBR4
ENST00000375218 0.117529175402446 0.0182416816015964 0.189835020341834 ENSG00000127481 UBR4
ENST00000425413 0.124506901661492 0.0198382044588976 0.1619212277498 ENSG00000127481 UBR4
ENST00000417040 0.283171975678359 0.0759212329021532 0.118133445889485 ENSG00000127481 UBR4
ENST00000475973 0.28266252294547 0.0756744194270575 0.197626205011484 ENSG00000127481 UBR4
ENST00000465036 0.616969886857426 0.314681970220558 0.142647466622691 ENSG00000127481 UBR4
ENST00000419533 0.403764964645873 0.140022043743527 0.102829377392476 ENSG00000127481 UBR4
ENST00000437898 0.826354045688323 0.599280429495901 -0.0335226104049355 ENSG00000230424 RP1-43E13.2
ENST00000477853 0.683352438913509 0.391253417870731 -0.0523956890747149 ENSG00000127463 EMC1
ENST00000480380 0.835070904596013 0.61628739084506 -0.0490209883860777 ENSG00000127463 EMC1
ENST00000375199 0.611044150903978 0.308797163341405 -0.0633239053585356 ENSG00000127463 EMC1
ENST00000375208 0.42581956880611 0.154054368849099 -0.0888465051900238 ENSG00000127463 EMC1
ENST00000461353 0.484437317010673 0.196215938493635 -0.155683464263146 ENSG00000127463 EMC1
ENST00000486405 0.945820501120387 0.857639894651211 -0.0210799247631246 ENSG00000127463 EMC1
ENST00000486238 0.98976562490032 0.970809034599623 -0.00536169509206739 ENSG00000127463 EMC1
ENST00000494770 0.974873946604096 0.929955699231415 0.00887092639648739 ENSG00000127463 EMC1
ENST00000462505 0.858511408595713 0.661064742026381 -0.0651723882032103 ENSG00000127463 EMC1
ENST00000467423 0.0164011094556821 0.00101159288174455 -0.384484887423361 ENSG00000127463 EMC1
ENST00000475079 0.482609980528298 0.194809632543266 -0.12785178248361 ENSG00000127463 EMC1
ENST00000488681 0.721961438252271 0.440403529214159 -0.07890293811438 ENSG00000127463 EMC1
ENST00000356068 0.715564056188632 0.432239363319646 -0.0804951069433935 ENSG00000127463 EMC1
ENST00000330263 0.146275715060362 0.025668465017302 -0.155991410059214 ENSG00000053372 MRTO4
ENST00000493700 0.00742818918142964 0.000334193939724095 -0.364579535169506 ENSG00000053372 MRTO4
ENST00000479559 0.526442951413584 0.229505776802556 -0.134533676049466 ENSG00000053372 MRTO4
ENST00000235835 0.532332332381379 0.234699739969016 0.089736014142706 ENSG00000053371 AKR7A2
ENST00000330072 0.53479697341548 0.236752247536374 0.0889670751712819 ENSG00000053371 AKR7A2
ENST00000489286 0.69596984887279 0.406687577475647 0.0672292312166945 ENSG00000053371 AKR7A2
ENST00000481966 0.61056087348463 0.308172732553083 0.0884022201645611 ENSG00000053371 AKR7A2
ENST00000492217 0.576104634831834 0.274069815987337 0.108479423186871 ENSG00000053371 AKR7A2
ENST00000375155 0.561598876668042 0.260811343799141 -0.104458618872385 ENSG00000040487 PQLC2
ENST00000375153 0.561598876668042 0.260811343799141 -0.104458618872385 ENSG00000040487 PQLC2
ENST00000469076 0.561598876668042 0.260811343799141 -0.104458618872385 ENSG00000040487 PQLC2
ENST00000400548 0.561598876668042 0.260811343799141 -0.104458618872385 ENSG00000040487 PQLC2
ENST00000497827 0.282710233051552 0.0757071596030837 -0.169702412785097 ENSG00000040487 PQLC2
ENST00000432465 0.417930094634864 0.148992449686623 -0.186837268256289 ENSG00000040487 PQLC2
ENST00000401084 0.0070654972088855 0.000313313963465728 -0.186729172999237 ENSG00000077549 CAPZB
ENST00000264203 0.0070654972088855 0.000313313963465728 -0.186729172999237 ENSG00000077549 CAPZB
ENST00000375144 0.00294334142595302 9.63087472063206e-05 -0.202551509915504 ENSG00000077549 CAPZB
ENST00000375142 0.00700107762252033 0.000309115190807771 -0.186896722310996 ENSG00000077549 CAPZB
ENST00000433834 0.00886214458416324 0.000430003262052053 -0.187232273608285 ENSG00000077549 CAPZB
ENST00000264202 0.0137970591785097 0.00078716029202188 -0.183740911210152 ENSG00000077549 CAPZB
ENST00000413711 0.012882281495235 0.000713840945725808 -0.19518537254613 ENSG00000077549 CAPZB
ENST00000459967 0.0440048897623164 0.00420020237058968 -0.180842299321705 ENSG00000077549 CAPZB
ENST00000457768 0.0532092739726655 0.0055630343513767 -0.187181382308968 ENSG00000077549 CAPZB
ENST00000489607 0.0654182518134412 0.00745856913452479 -0.183327322703966 ENSG00000077549 CAPZB
ENST00000482808 0.0958495720050131 0.0132994653894415 -0.177947440533862 ENSG00000077549 CAPZB
ENST00000602662 0.196839096423199 0.0414378357154967 -0.112285771858505 ENSG00000270136 MINOS1-NBL1
ENST00000486890 0.88690180127965 0.720180978569344 -0.0273157769527453 ENSG00000173436 MINOS1
ENST00000322753 0.8665774284689 0.676922082433456 -0.0307580316744622 ENSG00000173436 MINOS1
ENST00000498067 0.981971639541636 0.948804560603967 0.00832210044149268 ENSG00000173436 MINOS1
ENST00000462646 0.848188158587316 0.641437710400668 -0.0352794967616485 ENSG00000173436 MINOS1
ENST00000467029 0.933320221686984 0.825062234121172 -0.0169124964272266 ENSG00000173436 MINOS1
ENST00000481464 0.933310452522674 0.824901168880682 -0.016918920259037 ENSG00000173436 MINOS1
ENST00000498642 0.92299916079018 0.800178609045648 -0.0193852133645624 ENSG00000173436 MINOS1
ENST00000479642 0.930859581628489 0.819432110589501 0.0262916599204453 ENSG00000173436 MINOS1
ENST00000602293 0.978190580472456 0.937961899438002 0.00476775334623936 ENSG00000270136 MINOS1-NBL1
ENST00000602384 0.988008280629627 0.966204416767329 0.00262611844221478 ENSG00000270136 MINOS1-NBL1
ENST00000602450 0.978164236001733 0.937897160874985 0.00477266542748647 ENSG00000270136 MINOS1-NBL1
ENST00000485362 0.933354907663351 0.825164712391366 -0.0168935662359744 ENSG00000173436 MINOS1
ENST00000428975 0.626366176057905 0.324284220501497 0.0855985591376426 ENSG00000158747 NBL1
ENST00000289749 0.685512758399048 0.393915743066273 0.0732148167506846 ENSG00000158747 NBL1
ENST00000451758 0.646881568745756 0.346870507485259 0.0811639614024928 ENSG00000158747 NBL1
ENST00000439664 0.636457272487427 0.336051957164589 0.0855218115954251 ENSG00000158747 NBL1
ENST00000375136 0.278930749595197 0.0739042233896326 -0.120342077363037 ENSG00000158747 NBL1
ENST00000548815 0.279174960482942 0.0740365313772806 -0.120330981186639 ENSG00000158747 NBL1
ENST00000425400 0.797684586253497 0.551560293568549 0.0514606233156399 ENSG00000158747 NBL1
ENST00000439278 0.925780912463087 0.806022865179115 0.0225555889854832 ENSG00000158747 NBL1
ENST00000427894 0.794410002795347 0.545917919104724 0.051204062597635 ENSG00000158747 NBL1
ENST00000294543 0.984081817651833 0.955108739548413 0.00438312549306324 ENSG00000162542 TMCO4
ENST00000375127 0.987460643966603 0.96480542361058 0.00344396650176184 ENSG00000162542 TMCO4
ENST00000489814 0.813107913052597 0.576101162858959 -0.06036219568976 ENSG00000162542 TMCO4
ENST00000375122 0.985696560216886 0.959569232773299 0.00394761830357511 ENSG00000162542 TMCO4
ENST00000489135 0.879182784292826 0.704802794446811 0.0304132973984634 ENSG00000162542 TMCO4
ENST00000496528 0.808418840763569 0.569003338810282 0.0522935368742471 ENSG00000162542 TMCO4
ENST00000462171 0.577130784752308 0.274971423825698 0.114361596468692 ENSG00000162542 TMCO4
ENST00000488449 0.99357357030269 0.981435756868624 0.00272293583307746 ENSG00000162542 TMCO4
ENST00000375120 0.858435174109901 0.660701542048678 0.0343533376500062 ENSG00000169914 OTUD3
ENST00000375078 0.909422503148361 0.770481409178727 0.0250280821770097 ENSG00000162545 CAMK2N1
ENST00000489020 0.22373185872114 0.0512531765055212 0.215964783767603 ENSG00000162545 CAMK2N1
ENST00000264198 0.563512452832677 0.262503406134252 -0.0975493009843346 ENSG00000090432 MUL1
ENST00000321556 0.803977037417414 0.561696697841017 -0.0345684105445979 ENSG00000158828 PINK1
ENST00000492302 0.243638960966599 0.0591822096969144 -0.11606232364279 ENSG00000158828 PINK1
ENST00000451424 0.185570974913852 0.0376212287126961 -0.107991623637723 ENSG00000117242 PINK1-AS
ENST00000400490 0.325790799468009 0.0962932033741547 -0.107812885609808 ENSG00000158828 PINK1
ENST00000535128 0.693502759808701 0.403453457515411 -0.0926262520436043 ENSG00000257033 AL391357.1
ENST00000602624 0.298007422096286 0.0824916873526814 -0.0746107164641588 ENSG00000244038 DDOST
ENST00000375048 0.298523469802598 0.0827376491627807 -0.074607135031141 ENSG00000244038 DDOST
ENST00000415136 0.301801091959275 0.0843792137925308 -0.0747224642745876 ENSG00000244038 DDOST
ENST00000475210 0.0029711961121889 9.74600050521751e-05 -0.370439363736526 ENSG00000244038 DDOST
ENST00000464364 0.734270148348368 0.458248795007961 -0.0397902338113047 ENSG00000244038 DDOST
ENST00000477229 0.576507237574981 0.274454834212478 -0.0595972431102012 ENSG00000244038 DDOST
ENST00000312239 0.440667324361933 0.164451597967681 0.0908630253621667 ENSG00000127483 HP1BP3
ENST00000375003 0.731793828715916 0.45451092930417 0.0505662916098071 ENSG00000127483 HP1BP3
ENST00000413451 0.620891600725903 0.318760455267459 0.102038095456349 ENSG00000203394 RP5-930J4.4
ENST00000488722 0.793019150374897 0.543433873688715 0.0482047104114383 ENSG00000127483 HP1BP3
ENST00000491748 0.984268645603191 0.95541916960681 0.00513790844359218 ENSG00000127483 HP1BP3
ENST00000419948 0.421002428906557 0.150940867398832 0.101204302662762 ENSG00000127483 HP1BP3
ENST00000438032 0.203054372781214 0.0435565776284025 0.128773451606531 ENSG00000127483 HP1BP3
ENST00000424732 0.205585796682928 0.044485405208928 0.127603987799803 ENSG00000127483 HP1BP3
ENST00000417710 0.486084548200632 0.197373856511317 0.0951893898394017 ENSG00000127483 HP1BP3
ENST00000487117 0.456339870907314 0.175144155032674 0.107138234746027 ENSG00000127483 HP1BP3
ENST00000375000 0.1768096281021 0.0348121104901007 0.15252661239917 ENSG00000127483 HP1BP3
ENST00000437575 0.140524586287902 0.0239971206316427 0.158490032600199 ENSG00000127483 HP1BP3
ENST00000419490 0.3198561768341 0.0933644014873275 0.120812182115314 ENSG00000127483 HP1BP3
ENST00000414993 0.33897643837746 0.10258074784035 0.117632904271314 ENSG00000127483 HP1BP3
ENST00000443615 0.412801154232254 0.145808990607236 0.110994138490495 ENSG00000127483 HP1BP3
ENST00000264211 0.199062603804017 0.042238364641649 0.129359665906945 ENSG00000075151 EIF4G3
ENST00000400422 0.257593528098068 0.0646928145851507 0.141419877890421 ENSG00000075151 EIF4G3
ENST00000602326 0.257593528098068 0.0646928145851507 0.141419877890421 ENSG00000075151 EIF4G3
ENST00000374935 0.197358719297145 0.0416301958392568 0.129561593249066 ENSG00000075151 EIF4G3
ENST00000537738 0.199992574686454 0.0425567636300442 0.136066312547541 ENSG00000075151 EIF4G3
ENST00000374937 0.210653287553746 0.0462302668061747 0.126986460327408 ENSG00000075151 EIF4G3
ENST00000536266 0.209531735390778 0.0458339439948347 0.122018606057693 ENSG00000075151 EIF4G3
ENST00000435383 0.48889727335226 0.199508129478384 0.129762798409692 ENSG00000075151 EIF4G3
ENST00000496705 0.921575513899669 0.796154358872741 0.0252534690574911 ENSG00000075151 EIF4G3
ENST00000374933 0.530340826650087 0.232919334805683 0.0999671369150871 ENSG00000075151 EIF4G3
ENST00000544689 0.449838684950572 0.170825174857699 0.11334950535506 ENSG00000075151 EIF4G3
ENST00000485722 0.474745287723628 0.188430447967149 0.209403383756859 ENSG00000075151 EIF4G3
ENST00000356916 0.551410553323637 0.251640796280822 0.117578368586579 ENSG00000075151 EIF4G3
ENST00000374927 0.548762778540336 0.24929115174905 0.0984371895039087 ENSG00000075151 EIF4G3
ENST00000438975 0.527860014508862 0.230645664317003 0.12765150690729 ENSG00000075151 EIF4G3
ENST00000411888 0.427950172647551 0.155733257427321 0.150137663443276 ENSG00000075151 EIF4G3
ENST00000476088 0.933969091102122 0.826910760797985 0.0293364415342789 ENSG00000075151 EIF4G3
ENST00000463775 0.560407846628532 0.259568389051966 0.156400433691268 ENSG00000075151 EIF4G3
ENST00000415912 0.431138120550347 0.157723909475068 -0.11055514651351 ENSG00000117298 ECE1
ENST00000357071 0.500050711900686 0.208322929789623 -0.10580544371844 ENSG00000117298 ECE1
ENST00000374893 0.340756608076248 0.103513174248043 -0.145003012758413 ENSG00000117298 ECE1
ENST00000436918 0.345661641771163 0.106186348879776 -0.144580879661352 ENSG00000117298 ECE1
ENST00000264205 0.385730377019689 0.128740252256907 -0.136096838313173 ENSG00000117298 ECE1
ENST00000526194 0.672410027024542 0.377444072237021 -0.0864046637562045 ENSG00000117298 ECE1
ENST00000528294 0.993795004290483 0.982584716685709 -0.00283521876223915 ENSG00000117298 ECE1
ENST00000473505 0.773974261132572 0.51367201255088 -0.0883566119403496 ENSG00000117298 ECE1
ENST00000481130 0.96466848806967 0.904162220352732 -0.0163523435190618 ENSG00000117298 ECE1
ENST00000527991 0.986310164009318 0.961415995537934 0.00680478578048308 ENSG00000117298 ECE1
ENST00000463334 0.637093560699243 0.336651471188272 -0.106325725824771 ENSG00000117298 ECE1
ENST00000454000 0.666252593463124 0.370156747692116 -0.0833352229190927 ENSG00000142794 NBPF3
ENST00000318220 0.668829607236868 0.373292305696937 -0.0792313186141899 ENSG00000142794 NBPF3
ENST00000478653 0.281260222887182 0.0750464286936014 -0.242310462297533 ENSG00000142794 NBPF3
ENST00000318249 0.668829607236868 0.373292305696937 -0.0792313186141899 ENSG00000142794 NBPF3
ENST00000342104 0.668829607236868 0.373292305696937 -0.0792313186141899 ENSG00000142794 NBPF3
ENST00000486229 0.832468015957907 0.610884381302907 -0.0512218905559885 ENSG00000142794 NBPF3
ENST00000434838 0.852634739619875 0.649697568810016 -0.0438902847283155 ENSG00000142794 NBPF3
ENST00000374761 0.919268331686597 0.791683293318195 -0.0355492257917072 ENSG00000076864 RAP1GAP
ENST00000290101 0.866690780580141 0.677176679670103 -0.052573177662836 ENSG00000076864 RAP1GAP
ENST00000374763 0.867067500064373 0.678237396518856 -0.055628290096848 ENSG00000076864 RAP1GAP
ENST00000471600 0.866690780580141 0.677176679670103 -0.052573177662836 ENSG00000076864 RAP1GAP
ENST00000374765 0.897693463689024 0.743406414535615 -0.0396178339804375 ENSG00000076864 RAP1GAP
ENST00000495204 0.897693463689024 0.743406414535615 -0.0396178339804375 ENSG00000076864 RAP1GAP
ENST00000542643 0.897693463689024 0.743406414535615 -0.0396178339804375 ENSG00000076864 RAP1GAP
ENST00000400301 0.113411630137194 0.0172724211375853 0.125894793448037 ENSG00000090686 USP48
ENST00000308271 0.117752165797418 0.0182941131554382 0.1252056789704 ENSG00000090686 USP48
ENST00000374732 0.496923410059993 0.205791701888917 0.0797201110452209 ENSG00000090686 USP48
ENST00000479177 0.467591126791195 0.183097105524029 0.171403259402869 ENSG00000090686 USP48
ENST00000529637 0.133161945615636 0.0220117253955107 0.124312232444544 ENSG00000090686 USP48
ENST00000464577 0.413705931723308 0.14636456060962 0.123001047635275 ENSG00000090686 USP48
ENST00000471752 0.547635082058407 0.24811580676969 0.121844328635622 ENSG00000090686 USP48
ENST00000487880 0.921760006725124 0.796654814050967 0.0231233123522784 ENSG00000090686 USP48
ENST00000526044 0.537413928154235 0.238884296217942 0.0968911688075358 ENSG00000090686 USP48
ENST00000534705 0.475664965258337 0.189195383522287 0.107100609732869 ENSG00000090686 USP48
ENST00000421625 0.0187024836866891 0.00122524469108043 0.186055017155533 ENSG00000090686 USP48
ENST00000374730 0.223816906092418 0.0513050649222956 0.161048927670693 ENSG00000090686 USP48
ENST00000527823 0.306593036172818 0.0866592955927914 0.158636031094498 ENSG00000090686 USP48
ENST00000532737 0.0737914885910043 0.00894561332814163 0.203483853696315 ENSG00000090686 USP48
ENST00000489108 0.09508550066505 0.0131397223023532 0.208535142951868 ENSG00000090686 USP48
ENST00000344642 0.633422546288008 0.332212745089818 -0.113368779559533 ENSG00000187942 LDLRAD2
ENST00000543870 0.408424874093982 0.142990532899346 -0.176573904384156 ENSG00000187942 LDLRAD2
ENST00000486901 0.920101747286864 0.793288478649291 -0.0322229724067855 ENSG00000142798 HSPG2
ENST00000374695 0.904217443270524 0.758062491335887 0.0243736580552909 ENSG00000142798 HSPG2
ENST00000426143 0.757162670096446 0.488678597916067 -0.106542125605239 ENSG00000142798 HSPG2
ENST00000374676 0.981190225509972 0.946515811423924 0.0101616658799623 ENSG00000142798 HSPG2
ENST00000430507 0.117007540713926 0.0181139641295643 0.246189251440712 ENSG00000142798 HSPG2
ENST00000493940 0.062502587938328 0.00700156498488912 0.362211902514875 ENSG00000142798 HSPG2
ENST00000412328 0.339595560867283 0.102898712437624 -0.159104575712783 ENSG00000142798 HSPG2
ENST00000374673 0.738095976131383 0.462841308397307 -0.0953064481157496 ENSG00000142798 HSPG2
ENST00000439717 0.248386367665284 0.0610270952670979 -0.215015859330211 ENSG00000142798 HSPG2
ENST00000434233 0.00732978139807863 0.000329027024649654 -0.387205025786498 ENSG00000218510 LINC00339
ENST00000420503 0.00749869248359235 0.000338879071283814 -0.387887605116196 ENSG00000218510 LINC00339
ENST00000404210 0.00620619453597042 0.000260743954230921 -0.395659578757617 ENSG00000218510 LINC00339
ENST00000416769 0.00620619453597042 0.000260743954230921 -0.395659578757617 ENSG00000218510 LINC00339
ENST00000452322 0.00142469598472331 3.72018565897219e-05 -0.586575498731243 ENSG00000218510 LINC00339
ENST00000400259 0.620279150256853 0.318058783118991 -0.0475252191223349 ENSG00000070831 CDC42
ENST00000344548 0.620659736476644 0.318442961444952 -0.047523995013033 ENSG00000070831 CDC42
ENST00000315554 0.879168838151127 0.704764101836946 -0.0177788427452706 ENSG00000070831 CDC42
ENST00000498236 0.85063615549461 0.645818017999574 -0.0212260076434402 ENSG00000070831 CDC42
ENST00000421089 0.66765976802901 0.371806818383682 -0.0409006292285672 ENSG00000070831 CDC42
ENST00000411827 0.759381044451236 0.491875568707219 -0.0325820835991075 ENSG00000070831 CDC42
ENST00000404138 0.997291999784186 0.99280418075397 0.000563075279027224 ENSG00000184677 ZBTB40
ENST00000400239 0.823863458180247 0.593986641855808 0.0492164018322385 ENSG00000184677 ZBTB40
ENST00000375647 0.999132854703261 0.997860079447029 -0.000167464179994935 ENSG00000184677 ZBTB40
ENST00000374651 0.954445439625761 0.877713076286293 -0.0106167978207183 ENSG00000184677 ZBTB40
ENST00000356634 0.269732743897604 0.0698070333360932 0.0932752130033177 ENSG00000004487 KDM1A
ENST00000400181 0.269732743897604 0.0698070333360932 0.0932752130033177 ENSG00000004487 KDM1A
ENST00000542151 0.269732743897604 0.0698070333360932 0.0932752130033177 ENSG00000004487 KDM1A
ENST00000427154 0.75229991687947 0.482321776778281 0.0349736138697261 ENSG00000240553 RP1-184J9.2
ENST00000481879 0.522364177643495 0.22630457829763 0.171674068088247 ENSG00000004487 KDM1A
ENST00000465864 0.443611860567234 0.166490466822365 0.125336961515945 ENSG00000004487 KDM1A
ENST00000494920 0.92780131755666 0.810813969376281 -0.0202542146633989 ENSG00000004487 KDM1A
ENST00000602503 0.746004958152402 0.473814686391917 -0.0686350707432251 ENSG00000004487 KDM1A
ENST00000374623 0.968287924900209 0.913382030116187 0.0070433693433804 ENSG00000169641 LUZP1
ENST00000418342 0.494088581728138 0.203849988350892 0.0562070107840228 ENSG00000169641 LUZP1
ENST00000302291 0.515685886021292 0.22068490046218 0.0539196966072049 ENSG00000169641 LUZP1
ENST00000314174 0.367888637260487 0.118698659506168 0.0819697416479908 ENSG00000169641 LUZP1
ENST00000471849 0.300598937016728 0.0837822747843336 0.114181630154978 ENSG00000169641 LUZP1
ENST00000475164 0.956213990363448 0.882583418585617 0.0136849507481544 ENSG00000169641 LUZP1
ENST00000566551 0.903560279070888 0.756709283971718 0.0460798019934945 ENSG00000261326 RP5-1057J7.6
ENST00000464516 0.538281971719665 0.239679971889705 0.147125436033599 ENSG00000125944 HNRNPR
ENST00000478691 0.0065859373117875 0.000283994244446686 0.145674222722987 ENSG00000125944 HNRNPR
ENST00000374616 0.0222608507147825 0.00157695344480924 0.132516627461549 ENSG00000125944 HNRNPR
ENST00000476660 0.76633701756144 0.502121281888367 -0.0427027322974853 ENSG00000125944 HNRNPR
ENST00000374612 0.0222608507147825 0.00157695344480924 0.132516627461549 ENSG00000125944 HNRNPR
ENST00000302271 0.0222691524373667 0.00157794238104358 0.13242727705231 ENSG00000125944 HNRNPR
ENST00000427764 0.031025616178188 0.00254344251846695 0.123360354406814 ENSG00000125944 HNRNPR
ENST00000606561 0.0409704552416795 0.00381507936985259 0.119422717034934 ENSG00000125944 HNRNPR
ENST00000426846 0.0423921702352014 0.00399491721409542 0.118640718568673 ENSG00000125944 HNRNPR
ENST00000463552 0.00290948416603236 9.47605703499357e-05 0.16606352719656 ENSG00000125944 HNRNPR
ENST00000470941 0.0263352255168365 0.00201491272506757 0.146724063935775 ENSG00000125944 HNRNPR
ENST00000476451 0.00637625962884837 0.000271363048647299 0.170010356861914 ENSG00000125944 HNRNPR
ENST00000490652 0.000802455972400654 1.84810072555323e-05 0.319822645363223 ENSG00000125944 HNRNPR
ENST00000314011 0.747821965167336 0.47634216669168 0.0662768994888437 ENSG00000125945 ZNF436
ENST00000374608 0.698243942888751 0.409783547558466 0.0786024623005729 ENSG00000125945 ZNF436
ENST00000450454 0.794849028026843 0.546603420612796 0.0839903364518721 ENSG00000204219 TCEA3
ENST00000495646 0.999203238967618 0.998275726401051 0.000284370037636468 ENSG00000088280 ASAP3
ENST00000336689 0.998694419219872 0.996280769114222 0.000434507569836843 ENSG00000088280 ASAP3
ENST00000492982 0.937422207537528 0.835631913851471 0.0195426480112085 ENSG00000088280 ASAP3
ENST00000437606 0.917102933555146 0.786764512086416 0.0259395315370263 ENSG00000088280 ASAP3
ENST00000478858 0.936524677926667 0.833395556689956 -0.0234039195168473 ENSG00000088280 ASAP3
ENST00000608765 0.893605328846093 0.734313917575597 0.0439285578238164 ENSG00000088280 ASAP3
ENST00000361729 0.938271835291485 0.838357411383576 0.0209163693101595 ENSG00000007968 E2F2
ENST00000374561 0.983261839336903 0.95255275262961 -0.0109018283308929 ENSG00000117318 ID3
ENST00000486541 0.982432965729778 0.95006242137496 0.01150824727868 ENSG00000117318 ID3
ENST00000374550 0.217032671328927 0.0485884513958369 -0.146145553271175 ENSG00000142676 RPL11
ENST00000467075 0.0105239769525559 0.000545465887795299 -0.206509421390217 ENSG00000142676 RPL11
ENST00000482370 0.216205703719867 0.0482820357017063 -0.146362201218785 ENSG00000142676 RPL11
ENST00000443624 0.22013186095186 0.0497962519048411 -0.14591916409743 ENSG00000142676 RPL11
ENST00000458455 0.214356107919062 0.0476101907710828 -0.146926939012511 ENSG00000142676 RPL11
ENST00000418390 0.286461008743181 0.0773416687649079 -0.0876198557329916 ENSG00000011007 TCEB3
ENST00000609199 0.388908579148979 0.13066034918932 -0.0793581437028145 ENSG00000011007 TCEB3
ENST00000487554 0.603360937805595 0.300313773676866 -0.0855193658659543 ENSG00000011007 TCEB3
ENST00000427796 0.0729095135833317 0.00878942078825497 -0.196269787215544 ENSG00000236810 RP5-886K2.3
ENST00000246151 0.885995284258641 0.718416835865299 0.0259641309072514 ENSG00000057757 PITHD1
ENST00000415372 0.914905552693579 0.781295054023707 -0.0309206821947312 ENSG00000057757 PITHD1
ENST00000374524 0.378268317201251 0.12454223317981 -0.126710758720707 ENSG00000057757 PITHD1
ENST00000374514 0.0487726476130682 0.00487192691992029 -0.163902070899344 ENSG00000011009 LYPLA2
ENST00000400061 0.0462759011527112 0.00451595197252598 -0.165550672039244 ENSG00000011009 LYPLA2
ENST00000420982 0.0379116620619638 0.00341049704556029 -0.182757380977912 ENSG00000011009 LYPLA2
ENST00000374505 0.0379379611890919 0.00341590813047738 -0.178541832238939 ENSG00000011009 LYPLA2
ENST00000495365 0.0751147997840539 0.00918557348208305 -0.156388592433848 ENSG00000011009 LYPLA2
ENST00000374503 0.0897685914318264 0.0120185285886274 -0.151626464282783 ENSG00000011009 LYPLA2
ENST00000374502 0.0736336370892406 0.00891694328162531 -0.15720534220441 ENSG00000011009 LYPLA2
ENST00000492577 0.0259787016509542 0.00197688821474404 -0.194428911294427 ENSG00000011009 LYPLA2
ENST00000421070 0.0205540710348522 0.00140482163624712 -0.219582413682712 ENSG00000011009 LYPLA2
ENST00000374501 0.104898777470736 0.0152155141701658 -0.171382796158783 ENSG00000011009 LYPLA2
ENST00000472213 0.637651166659859 0.337242070546927 -0.0771148215613334 ENSG00000011009 LYPLA2
ENST00000481736 0.922971183097781 0.800092746183864 -0.0191457313214736 ENSG00000117308 GALE
ENST00000374497 0.892523387421367 0.732015455819158 -0.0263791472233152 ENSG00000117308 GALE
ENST00000456977 0.978826066272417 0.939424082495523 0.00864156304798811 ENSG00000117308 GALE
ENST00000459934 0.92285517753277 0.799946404926961 -0.0191723866974712 ENSG00000117308 GALE
ENST00000469556 0.910139447628099 0.771783529581675 0.0362674398163714 ENSG00000117308 GALE
ENST00000429356 0.84283330394536 0.631343655930571 -0.0399639187722767 ENSG00000117308 GALE
ENST00000418277 0.824240081695338 0.594676025080854 -0.0414498878747299 ENSG00000117308 GALE
ENST00000470949 0.723254642485946 0.442335997443233 -0.0695074826118215 ENSG00000117308 GALE
ENST00000425913 0.824279610668405 0.594797669545956 -0.0439351944764656 ENSG00000117308 GALE
ENST00000445705 0.721669457824531 0.439965630960556 -0.0698628555553882 ENSG00000117308 GALE
ENST00000467493 0.788312652500782 0.53596129366178 -0.0571572897850545 ENSG00000117308 GALE
ENST00000486382 0.454418622396214 0.174021640514658 -0.130639179680645 ENSG00000117308 GALE
ENST00000470383 0.947829132480259 0.862160468897059 -0.0155212121962923 ENSG00000117308 GALE
ENST00000466250 0.973739272405757 0.926590370989413 -0.008233315386269 ENSG00000117308 GALE
ENST00000467070 0.871481866660914 0.688408872966887 0.0374355187736098 ENSG00000117308 GALE
ENST00000374490 0.879671715720244 0.706115211968539 0.0289074022765896 ENSG00000117305 HMGCL
ENST00000374487 0.879597549061899 0.705809783771163 0.0290127819037626 ENSG00000117305 HMGCL
ENST00000374483 0.879597549061899 0.705809783771163 0.0290127819037626 ENSG00000117305 HMGCL
ENST00000436439 0.879671715720244 0.706115211968539 0.0289074022765896 ENSG00000117305 HMGCL
ENST00000235958 0.879671715720244 0.706040992413183 0.0289324492850869 ENSG00000117305 HMGCL
ENST00000509389 0.877873754416591 0.701804756118793 -0.030892148900963 ENSG00000117305 HMGCL
ENST00000496907 0.382196769333945 0.12688604189408 -0.185941429462248 ENSG00000117305 HMGCL
ENST00000513148 0.870934919562469 0.687392337248964 -0.0374574361299364 ENSG00000117305 HMGCL
ENST00000498698 0.595069010769896 0.291890729885566 0.140338419587679 ENSG00000117305 HMGCL
ENST00000374479 0.945009676992024 0.855404802701647 -0.0195983636965409 ENSG00000179163 FUCA1
ENST00000471915 0.698407679271503 0.409968103591539 -0.0570690167647427 ENSG00000189266 PNRC2
ENST00000334351 0.587499563973548 0.28497976044629 -0.0715969356757158 ENSG00000189266 PNRC2
ENST00000374468 0.616693009366418 0.314410083273149 -0.0683865394909676 ENSG00000189266 PNRC2
ENST00000579103 0.586174096842456 0.283529981209426 0.100208156666604 ENSG00000189266 PNRC2
ENST00000344989 0.93462372467878 0.829047402078223 0.0131991259805209 ENSG00000188529 SRSF10
ENST00000453840 0.940049304408622 0.843045786535282 0.0121449995683575 ENSG00000188529 SRSF10
ENST00000341154 0.935479546810954 0.831398940594849 0.0130760211001806 ENSG00000188529 SRSF10
ENST00000484146 0.943560485398188 0.851431220596028 0.0115920351233721 ENSG00000188529 SRSF10
ENST00000473858 0.943549316718792 0.851368049279127 0.0115813803539452 ENSG00000188529 SRSF10
ENST00000374452 0.945144308062715 0.856139112113293 0.0112031149350462 ENSG00000188529 SRSF10
ENST00000374453 0.948384224242431 0.863393166945851 0.0106523565924432 ENSG00000188529 SRSF10
ENST00000343255 0.988434209582512 0.967432646899562 -0.0024953680364969 ENSG00000188529 SRSF10
ENST00000492112 0.988379043766342 0.967235888349577 -0.00251232280187502 ENSG00000188529 SRSF10
ENST00000485841 0.688876805803051 0.397801315964182 0.0526144485515922 ENSG00000188529 SRSF10
ENST00000338597 0.719876867035736 0.437800314424326 0.0497006465651025 ENSG00000188529 SRSF10
ENST00000495785 0.953069210647438 0.873947008223247 -0.009766762645473 ENSG00000188529 SRSF10
ENST00000473754 0.597167087355732 0.294031478473224 0.072135811368886 ENSG00000188529 SRSF10
ENST00000485292 0.150128028983969 0.0266883165609121 -0.222390055813455 ENSG00000188529 SRSF10
ENST00000469303 0.0113229367812299 0.000599900526059048 -0.375822541979818 ENSG00000188529 SRSF10
ENST00000327535 0.529082957301019 0.231713683088739 -0.120206830497528 ENSG00000185436 IFNLR1
ENST00000327575 0.781705477670463 0.525407301485809 -0.0672829034091053 ENSG00000185436 IFNLR1
ENST00000374421 0.796369903847649 0.549226426384827 -0.0630378824101659 ENSG00000185436 IFNLR1
ENST00000374419 0.612055127088383 0.309797676398339 -0.116795750567678 ENSG00000185436 IFNLR1
ENST00000374418 0.560025807782745 0.259227967681771 -0.13527339095525 ENSG00000185436 IFNLR1
ENST00000350501 0.832568525851713 0.61122658854797 0.0641906783216455 ENSG00000158055 GRHL3
ENST00000374409 0.883574235856662 0.714360931673728 -0.0301009006116515 ENSG00000001460 STPG1
ENST00000440416 0.810737078505005 0.572475544612548 -0.0483364605739959 ENSG00000001460 STPG1
ENST00000003583 0.904151891433547 0.757793178942956 -0.025603443362854 ENSG00000001460 STPG1
ENST00000468303 0.837683165790597 0.62064748867551 -0.0381050147421427 ENSG00000001460 STPG1
ENST00000337248 0.908434036372387 0.767600599304236 -0.0244587840231288 ENSG00000001460 STPG1
ENST00000497384 0.573093106424719 0.271093260167995 -0.13638577418085 ENSG00000001460 STPG1
ENST00000435187 0.162740005731175 0.030431138079687 -0.338146874438274 ENSG00000001460 STPG1
ENST00000498488 0.959775762909089 0.892220879409607 -0.0144943553644774 ENSG00000001460 STPG1
ENST00000483528 0.843168916266661 0.631974716366348 0.0600620460647922 ENSG00000001460 STPG1
ENST00000475760 0.857032857431579 0.658316132195532 0.0624212100239139 ENSG00000001460 STPG1
ENST00000374399 0.731988742848178 0.454787085259003 -0.0539143437148924 ENSG00000001461 NIPAL3
ENST00000003912 0.509794116643046 0.21588585653528 -0.0796086225757077 ENSG00000001461 NIPAL3
ENST00000488155 0.998982043519134 0.997163468610582 -0.000363467315780419 ENSG00000001461 NIPAL3
ENST00000358028 0.668804686181826 0.373188968631912 -0.0680500395244168 ENSG00000001461 NIPAL3
ENST00000339255 0.540618413890546 0.241559881592813 -0.08626461694462 ENSG00000001461 NIPAL3
ENST00000475663 0.970326749616985 0.919178432691874 -0.0103321413001617 ENSG00000001461 NIPAL3
ENST00000428131 0.689947386880686 0.39922009406457 -0.0770892250225444 ENSG00000001461 NIPAL3
ENST00000432012 0.442904910866145 0.166022706174453 -0.178058708165482 ENSG00000001461 NIPAL3
ENST00000374395 0.846480002446452 0.63801741437226 0.0278020405829094 ENSG00000117602 RCAN3
ENST00000436717 0.935188302457365 0.830238895032712 0.0136150585066704 ENSG00000117602 RCAN3
ENST00000425530 0.372280148068291 0.121098207228605 0.184518774210201 ENSG00000117602 RCAN3
ENST00000412742 0.992432212520799 0.978293375418163 -0.00222959300922754 ENSG00000117602 RCAN3
ENST00000538532 0.980409324588446 0.943978495665717 0.0057978663980458 ENSG00000117602 RCAN3
ENST00000374393 0.958397580227106 0.888810993619472 -0.0122111694336693 ENSG00000117602 RCAN3
ENST00000482807 0.945411300351701 0.856661873696419 0.020482675288788 ENSG00000117602 RCAN3
ENST00000577528 0.891029783271371 0.729010309145137 0.0362416247438959 ENSG00000264443 RP4-594I10.3
ENST00000478890 0.0219661088209943 0.00154499242860178 0.213245001904013 ENSG00000133226 SRRM1
ENST00000593639 0.0245057165343497 0.00181174356690489 0.21607587685735 ENSG00000133226 SRRM1
ENST00000323848 0.322281936980305 0.0945674429671538 0.086034046899927 ENSG00000133226 SRRM1
ENST00000466910 0.0300641138399375 0.0024321625729598 0.249444892905068 ENSG00000133226 SRRM1
ENST00000468822 0.026224405202504 0.00200299409130122 0.187268528452502 ENSG00000133226 SRRM1
ENST00000447431 0.389562229381509 0.131166885176119 0.0766226719844075 ENSG00000133226 SRRM1
ENST00000600523 0.0106161161055865 0.000551526892349637 0.249237171411952 ENSG00000133226 SRRM1
ENST00000462710 0.0232496068295693 0.00167585022036346 0.207313941659527 ENSG00000133226 SRRM1
ENST00000374389 0.376113509285482 0.123277634906846 0.0788379088068755 ENSG00000133226 SRRM1
ENST00000490543 0.0233583141575228 0.0016883994977802 0.207293964492725 ENSG00000133226 SRRM1
ENST00000479034 0.368754339494015 0.11920493469997 0.0787958071834542 ENSG00000133226 SRRM1
ENST00000596378 0.544334327392537 0.244670621333758 0.0592001361346937 ENSG00000133226 SRRM1
ENST00000494934 0.523255804082197 0.227043050710868 0.0968780859795913 ENSG00000133226 SRRM1
ENST00000495561 0.511146266374133 0.217112485211715 0.115951336241128 ENSG00000133226 SRRM1
ENST00000537199 0.876828137087542 0.700057617093332 -0.0255313459562804 ENSG00000133226 SRRM1
ENST00000485441 0.835132754430453 0.616549773415016 -0.0454315707548766 ENSG00000133226 SRRM1
ENST00000470243 0.214077901151189 0.047502307535157 -0.194889972037661 ENSG00000133226 SRRM1
ENST00000496882 0.481678841565241 0.194075689500484 -0.111198600874002 ENSG00000133226 SRRM1
ENST00000461768 0.89221873562836 0.731375516839618 -0.0275289570796146 ENSG00000133226 SRRM1
ENST00000485541 0.655294526152749 0.356768599158543 -0.0842173569542856 ENSG00000133226 SRRM1
ENST00000488317 0.988427245325656 0.967393646875957 0.00421008970096527 ENSG00000133226 SRRM1
ENST00000474843 0.36199048381073 0.11532372316215 0.181922205891336 ENSG00000133226 SRRM1
ENST00000374379 0.0351067005670015 0.00305794660527009 0.161940217390362 ENSG00000169504 CLIC4
ENST00000497755 0.838522600722316 0.622485282872185 0.0468320961308129 ENSG00000169504 CLIC4
ENST00000488683 0.0355665611813816 0.00311773953994858 0.161694529782306 ENSG00000169504 CLIC4
ENST00000489758 0.901436209111683 0.751755297563171 0.0313837879640151 ENSG00000169504 CLIC4
ENST00000399916 0.937018306945355 0.834459751638833 0.0122162770298224 ENSG00000020633 RUNX3
ENST00000308873 0.825071287434005 0.596382914426977 -0.0316124712788585 ENSG00000020633 RUNX3
ENST00000338888 0.92779974301103 0.810760499360328 0.01639544971456 ENSG00000020633 RUNX3
ENST00000540420 0.824924058652533 0.596034954965572 -0.04261681195406 ENSG00000020633 RUNX3
ENST00000496967 0.387916830613111 0.130017789669544 -0.125593938603381 ENSG00000020633 RUNX3
ENST00000479341 0.000348897395648622 6.21679531752748e-06 0.51392954403513 ENSG00000020633 RUNX3
ENST00000236273 0.905312734534292 0.76013166883333 -0.0166067180254386 ENSG00000117614 SYF2
ENST00000354361 0.880735249076781 0.708606607708847 -0.0202579913425732 ENSG00000117614 SYF2
ENST00000474160 0.767787155115806 0.504529687303954 -0.0423827676589552 ENSG00000117614 SYF2
ENST00000476231 0.889866264484919 0.726888871128679 -0.0267468384837304 ENSG00000117614 SYF2
ENST00000243189 0.0120889733717726 0.00065442724727068 0.236078407092997 ENSG00000117616 C1orf63
ENST00000569495 0.118710736696784 0.0185113099015125 0.22922790746968 ENSG00000117616 C1orf63
ENST00000498238 0.0120040836489679 0.00064834857108582 0.236082154958499 ENSG00000117616 C1orf63
ENST00000566395 0.0384208291889762 0.0034819130850802 0.250479223753359 ENSG00000117616 C1orf63
ENST00000565733 0.0292687053588673 0.00233975999191114 0.251101916300425 ENSG00000117616 C1orf63
ENST00000568254 0.0120153562233935 0.000649557351302501 0.236081108642068 ENSG00000117616 C1orf63
ENST00000473314 0.0080744211891733 0.000375243756972811 0.199972113999889 ENSG00000117616 C1orf63
ENST00000417642 0.0120153562233935 0.000649557351302501 0.236081108642068 ENSG00000117616 C1orf63
ENST00000570063 0.0259016444802179 0.00196867237611851 0.255030944263202 ENSG00000117616 C1orf63
ENST00000564223 0.983881758219911 0.954473071499351 0.00697462598554242 ENSG00000117616 C1orf63
ENST00000475766 0.0593090255188831 0.00649826326915815 0.234148887676442 ENSG00000117616 C1orf63
ENST00000491378 0.0396291392186916 0.00363486153406062 0.301292081740692 ENSG00000117616 C1orf63
ENST00000431849 0.0262057145553005 0.00200103770272234 0.226359204135049 ENSG00000117616 C1orf63
ENST00000568212 0.0222340403044209 0.00157232833402298 0.234340357944016 ENSG00000117616 C1orf63
ENST00000568701 0.104568211216921 0.0151390790401832 0.1498278478413 ENSG00000117616 C1orf63
ENST00000561867 0.0839328508729065 0.0108855007528966 0.156870647548473 ENSG00000117616 C1orf63
ENST00000568996 0.0864700230655075 0.0113907903375333 0.156803578488146 ENSG00000117616 C1orf63
ENST00000450820 0.856713196554363 0.657875795455191 -0.057425757979755 ENSG00000117616 C1orf63
ENST00000562018 0.221025776149239 0.0501322703618658 0.321550589339529 ENSG00000117616 C1orf63
ENST00000567741 0.233066831198462 0.0548457558095643 0.315494627594355 ENSG00000117616 C1orf63
ENST00000374358 0.151139475515232 0.0269803168979065 -0.130693648121781 ENSG00000183726 TMEM50A
ENST00000498135 0.220479901059736 0.0498976795233933 -0.123123982683843 ENSG00000183726 TMEM50A
ENST00000491936 0.241304596315282 0.0581160589041154 -0.1171269401003 ENSG00000183726 TMEM50A
ENST00000480937 0.237414071397191 0.0566156817095052 -0.118223608210096 ENSG00000183726 TMEM50A
ENST00000468704 0.0202272980805628 0.00137419145497546 -0.215313419695038 ENSG00000183726 TMEM50A
ENST00000487234 0.112156335626722 0.016931482652697 -0.19231970252123 ENSG00000183726 TMEM50A
ENST00000399763 0.910060165567547 0.771598049815338 -0.0179097159975502 ENSG00000204178 TMEM57
ENST00000399766 0.910060165567547 0.771598049815338 -0.0179097159975502 ENSG00000204178 TMEM57
ENST00000374343 0.910139447628099 0.771787396762255 -0.0178965036812768 ENSG00000204178 TMEM57
ENST00000470035 0.892735729297642 0.732574556444565 -0.038289669129883 ENSG00000204178 TMEM57
ENST00000374338 0.336411262928286 0.101281720068783 -0.118459942912219 ENSG00000157978 LDLRAP1
ENST00000485476 0.1234060036746 0.0195908633937319 -0.251477479626778 ENSG00000157978 LDLRAP1
ENST00000488127 0.262921667481364 0.0668054640976601 -0.143938904747223 ENSG00000157978 LDLRAP1
ENST00000462394 0.019426064751653 0.00129479657908224 -0.438938953669226 ENSG00000157978 LDLRAP1
ENST00000484476 0.879013489313623 0.704569519206272 -0.0491797680431544 ENSG00000157978 LDLRAP1
ENST00000474283 0.983308523733054 0.952860098640615 -0.00646973799091016 ENSG00000157978 LDLRAP1
ENST00000470950 0.85231321475719 0.648941689741876 0.0527149259425353 ENSG00000157978 LDLRAP1
ENST00000374332 0.207535818977193 0.0452047024051785 -0.193482053894164 ENSG00000117643 MAN1C1
ENST00000263979 0.225141039118092 0.0518350502822484 -0.196004814266363 ENSG00000117643 MAN1C1
ENST00000473891 0.42007492465233 0.150352324348323 -0.214817925623941 ENSG00000117643 MAN1C1
ENST00000374329 0.414158458247553 0.14667354667483 -0.163942019842017 ENSG00000117643 MAN1C1
ENST00000354177 0.353658426279429 0.110546500346566 -0.0834861633218089 ENSG00000162430 SEPN1
ENST00000361547 0.353658426279429 0.110546500346566 -0.0834861633218089 ENSG00000162430 SEPN1
ENST00000374315 0.353658426279429 0.110546500346566 -0.0834861633218089 ENSG00000162430 SEPN1
ENST00000559265 0.157751409442066 0.0289968038498799 -0.113659502728178 ENSG00000255054 RP1-317E23.6
ENST00000494537 0.413750056804948 0.146399498966741 -0.104967620118768 ENSG00000162430 SEPN1
ENST00000527604 0.124427238396158 0.0198195236912164 -0.118372560232403 ENSG00000255054 RP1-317E23.6
ENST00000442055 0.233434605227406 0.0549746962558434 -0.125441491983578 ENSG00000228172 RP1-317E23.3
ENST00000453649 0.237504577504501 0.0566587908891474 -0.12455294910874 ENSG00000228172 RP1-317E23.3
ENST00000424294 0.00414995217449826 0.000150947700952127 -0.287527332007167 ENSG00000117640 MTFR1L
ENST00000374303 0.127622720224257 0.0206027940752097 -0.153899567203553 ENSG00000117640 MTFR1L
ENST00000533762 0.00500342962730881 0.000193736158527452 -0.290435663727958 ENSG00000117640 MTFR1L
ENST00000529116 0.00419628864330751 0.000153479899627587 -0.295784262577591 ENSG00000117640 MTFR1L
ENST00000474295 0.127737284785643 0.0206337555445876 -0.153889930236004 ENSG00000117640 MTFR1L
ENST00000488327 0.00226776990441159 6.91538694059302e-05 -0.30861249227617 ENSG00000117640 MTFR1L
ENST00000472643 0.00970915320333151 0.000488832465464219 -0.240018193618793 ENSG00000117640 MTFR1L
ENST00000494293 0.00374671255824735 0.000132342530492555 -0.321743928187816 ENSG00000117640 MTFR1L
ENST00000469815 0.0559759760077685 0.00600720028385456 -0.183705324020618 ENSG00000117640 MTFR1L
ENST00000526894 0.00977285894934731 0.000492828737767128 -0.240006439777479 ENSG00000117640 MTFR1L
ENST00000478284 0.00169343155162673 4.68674793525656e-05 -0.298876465067647 ENSG00000117640 MTFR1L
ENST00000524618 0.0536611042302779 0.00564326552443409 -0.185967344576862 ENSG00000117640 MTFR1L
ENST00000374307 0.127675777976542 0.0206190887216609 -0.153892839480318 ENSG00000117640 MTFR1L
ENST00000528624 0.00419061499249887 0.000153230102943325 -0.314747332455947 ENSG00000117640 MTFR1L
ENST00000525713 0.00477617480974731 0.000183085178161491 -0.298134189710499 ENSG00000117640 MTFR1L
ENST00000374301 0.124809066565816 0.019905185850728 -0.156569291225115 ENSG00000117640 MTFR1L
ENST00000464008 0.000942545680071754 2.25006616727686e-05 -0.31223306505375 ENSG00000117640 MTFR1L
ENST00000526158 0.00101207076822368 2.45549192016567e-05 -0.318914742673176 ENSG00000117640 MTFR1L
ENST00000530599 0.000861032058303848 2.02246232177191e-05 -0.337129836361963 ENSG00000117640 MTFR1L
ENST00000374300 0.0931782184118057 0.0127182143119826 -0.169013297640355 ENSG00000117640 MTFR1L
ENST00000466284 0.0724434007114862 0.0086965418914098 -0.182995120071544 ENSG00000117640 MTFR1L
ENST00000531361 0.000127013611448405 1.76722836201179e-06 -0.34706664678716 ENSG00000117640 MTFR1L
ENST00000497956 0.807562840313058 0.567255037492435 -0.0468398040712344 ENSG00000117640 MTFR1L
ENST00000606617 0.57189985524244 0.270032564758508 0.13133180985235 ENSG00000272478 RP1-317E23.7
ENST00000538789 0.657125109312729 0.359177473204775 0.0766283053541592 ENSG00000127423 AUNIP
ENST00000374298 0.759329142585113 0.491693411557016 0.0915136121271561 ENSG00000127423 AUNIP
ENST00000455431 0.292008433223849 0.0799177563660633 -0.203908323696669 ENSG00000236528 RP1-125I3.2
ENST00000374296 0.33138354838506 0.0988790918908233 -0.159121651246879 ENSG00000182749 PAQR7
ENST00000426559 0.856147562041883 0.656585627449055 0.0276653479316955 ENSG00000117632 STMN1
ENST00000455785 0.852677628110283 0.649818733850164 0.0282281079438614 ENSG00000117632 STMN1
ENST00000399728 0.851141998046213 0.646726154999095 0.0284903873264834 ENSG00000117632 STMN1
ENST00000465604 0.841885832920696 0.62906780406421 0.0301468543950623 ENSG00000117632 STMN1
ENST00000357865 0.838894684496871 0.623328603791739 0.030626638138289 ENSG00000117632 STMN1
ENST00000374291 0.827035734070281 0.600792456516837 0.032416378891811 ENSG00000117632 STMN1
ENST00000485226 0.691986126333024 0.40169570260761 -0.0476122074389571 ENSG00000117632 STMN1
ENST00000446334 0.929305237889927 0.815148547465444 -0.0135001345020009 ENSG00000117632 STMN1
ENST00000580971 0.000629982608293495 1.33927955088173e-05 -0.309956508565529 ENSG00000264021 MIR3917
ENST00000374282 0.393457375369511 0.133570127872754 -0.130799579630878 ENSG00000158006 PAFAH2
ENST00000374284 0.427296100898405 0.155207923833645 -0.128005954398466 ENSG00000158006 PAFAH2
ENST00000493892 0.351391738742358 0.109241983777074 -0.192042306528567 ENSG00000158006 PAFAH2
ENST00000464540 0.339404410014517 0.102773988587991 -0.195603619285603 ENSG00000158006 PAFAH2
ENST00000439092 0.529529631012893 0.232139045493227 -0.15408896670039 ENSG00000158006 PAFAH2
ENST00000441420 0.288095355336816 0.0780474446912401 -0.229475242123357 ENSG00000158006 PAFAH2
ENST00000374280 0.885274815663802 0.717284313164805 -0.0475388379444927 ENSG00000158008 EXTL1
ENST00000374272 0.187453496225159 0.0382846875784692 -0.196677860698504 ENSG00000158022 TRIM63
ENST00000483052 0.524205480367158 0.227856113270853 -0.120093193800253 ENSG00000158022 TRIM63
ENST00000374271 0.740927846842409 0.466797315585245 0.079930589655792 ENSG00000175087 PDIK1L
ENST00000374269 0.988092189106878 0.966528049858579 0.00503168774153194 ENSG00000175087 PDIK1L
ENST00000374266 0.400353593341284 0.137615867239266 -0.214078721737164 ENSG00000142684 ZNF593
ENST00000270812 0.400353593341284 0.137615867239266 -0.214078721737164 ENSG00000142684 ZNF593
ENST00000407889 0.394348781140056 0.1340697036116 -0.215524633656751 ENSG00000236782 RP11-96L14.7
ENST00000414762 0.300124758793113 0.0835270865607912 -0.25192704257898 ENSG00000236782 RP11-96L14.7
ENST00000433939 0.298859274380104 0.0828481052919794 -0.249458319971659 ENSG00000236782 RP11-96L14.7
ENST00000444682 0.320318031964277 0.0935767805540623 -0.244642090923601 ENSG00000236782 RP11-96L14.7
ENST00000451429 0.777344192798067 0.519092210311139 -0.0520363654724628 ENSG00000130695 CEP85
ENST00000476272 0.763978998674327 0.498731619786609 -0.0546237887113419 ENSG00000130695 CEP85
ENST00000252992 0.763978998674327 0.498731619786609 -0.0546237887113419 ENSG00000130695 CEP85
ENST00000453146 0.92381116410445 0.802265648673044 -0.0233470180862632 ENSG00000130695 CEP85
ENST00000469609 0.532153932059128 0.234575075021715 -0.118799915380036 ENSG00000130695 CEP85
ENST00000491670 0.951161420901935 0.869587508039927 -0.0211398834695628 ENSG00000130695 CEP85
ENST00000270792 0.0132489102816755 0.000746321458794628 -0.288150164094934 ENSG00000142669 SH3BGRL3
ENST00000319041 0.011950934056941 0.000644265930787056 -0.294496471528558 ENSG00000142669 SH3BGRL3
ENST00000314675 0.223055469726247 0.0509482269744304 -0.137091038410917 ENSG00000158062 UBXN11
ENST00000472155 0.826204737567971 0.598969466595372 0.0510212937251254 ENSG00000158062 UBXN11
ENST00000374223 0.826204737567971 0.598969466595372 0.0510212937251254 ENSG00000158062 UBXN11
ENST00000475591 0.826204737567971 0.598969466595372 0.0510212937251254 ENSG00000158062 UBXN11
ENST00000357089 0.826204737567971 0.598969466595372 0.0510212937251254 ENSG00000158062 UBXN11
ENST00000494942 0.826204737567971 0.598969466595372 0.0510212937251254 ENSG00000158062 UBXN11
ENST00000374221 0.826204737567971 0.598969466595372 0.0510212937251254 ENSG00000158062 UBXN11
ENST00000374217 0.826091070526619 0.598554752076174 0.0510931286904707 ENSG00000158062 UBXN11
ENST00000374222 0.826091070526619 0.598554752076174 0.0510931286904707 ENSG00000158062 UBXN11
ENST00000496466 0.802332997658277 0.559020745964548 0.0582799718530442 ENSG00000158062 UBXN11
ENST00000535108 0.766925632859882 0.502942139957834 0.0799198526086384 ENSG00000158062 UBXN11
ENST00000436301 0.795515405764674 0.547708316362251 0.0743701525544562 ENSG00000158062 UBXN11
ENST00000374215 0.889874196529273 0.726994114608623 0.0437998676595979 ENSG00000158062 UBXN11
ENST00000452980 0.97380545310759 0.926839527787246 0.0116589066648022 ENSG00000158062 UBXN11
ENST00000442942 0.954553926488635 0.878005464584995 0.0198232298600644 ENSG00000158062 UBXN11
ENST00000450041 0.85692780981718 0.658183520080495 0.0594644520469981 ENSG00000158062 UBXN11
ENST00000423664 0.866664960983965 0.677089022309756 0.0560869887753645 ENSG00000158062 UBXN11
ENST00000421827 0.843101938597439 0.631872792833362 0.0677652956313698 ENSG00000158062 UBXN11
ENST00000434391 0.625420452573868 0.3233146906809 -0.0582644707507815 ENSG00000117682 DHDDS
ENST00000427245 0.426276291509912 0.154345642735163 -0.10781277958102 ENSG00000117682 DHDDS
ENST00000527611 0.29683643411104 0.0819776727649172 -0.164449574119699 ENSG00000117682 DHDDS
ENST00000374186 0.181999510995752 0.0364013712551461 -0.171748089658294 ENSG00000117682 DHDDS
ENST00000525682 0.931377407572932 0.820479678897324 -0.0145317622634269 ENSG00000117682 DHDDS
ENST00000236342 0.890524380220478 0.727938606087541 -0.0221514487783829 ENSG00000117682 DHDDS
ENST00000526219 0.944629695902421 0.854235343788819 -0.011619161618843 ENSG00000117682 DHDDS
ENST00000374185 0.396811078486901 0.135525370612562 -0.113256081719094 ENSG00000117682 DHDDS
ENST00000487944 0.137061707391643 0.0230558947607578 -0.204273083958835 ENSG00000117682 DHDDS
ENST00000360009 0.625736910912494 0.323648750028828 -0.0582493683203922 ENSG00000117682 DHDDS
ENST00000533087 0.254772274587129 0.0635366357457503 -0.139938518951233 ENSG00000117682 DHDDS
ENST00000531312 0.282528202700392 0.0756242060864958 -0.134741372012542 ENSG00000117682 DHDDS
ENST00000525165 0.316142468864131 0.0913234543449271 -0.128790436613303 ENSG00000117682 DHDDS
ENST00000525546 0.178595724371143 0.0353259535326238 -0.171735895150225 ENSG00000117682 DHDDS
ENST00000528557 0.178503984443633 0.0352915980584697 -0.172138215175497 ENSG00000117682 DHDDS
ENST00000525326 0.170723826139329 0.0328611196664344 -0.177960234876613 ENSG00000117682 DHDDS
ENST00000526278 0.206045044202334 0.0446700150818331 -0.151513641435324 ENSG00000117682 DHDDS
ENST00000436153 0.263663264777096 0.067143401054164 -0.13856851350642 ENSG00000117682 DHDDS
ENST00000529688 0.276515001587659 0.0729265735034438 -0.136137257052383 ENSG00000117682 DHDDS
ENST00000530781 0.152863142050363 0.0274922233087481 -0.204477551336369 ENSG00000117682 DHDDS
ENST00000531955 0.255425030821583 0.0637847414800998 -0.164625601288849 ENSG00000117682 DHDDS
ENST00000525410 0.445064785244126 0.167561092074536 -0.114638802730993 ENSG00000117682 DHDDS
ENST00000430232 0.809726420127483 0.570961251496093 -0.0420609223821239 ENSG00000117682 DHDDS
ENST00000431933 0.875701571611863 0.697719830382555 0.0266862540192618 ENSG00000117682 DHDDS
ENST00000416052 0.856895073861538 0.658145147436327 0.0397358380237286 ENSG00000117682 DHDDS
ENST00000468388 2.68485718328172e-11 1.35446982841547e-14 -0.506238619091243 ENSG00000198830 HMGN2
ENST00000479815 6.07386066565633e-10 6.86374261740381e-13 -0.478115799925781 ENSG00000198830 HMGN2
ENST00000460563 1.30967397357166e-09 1.71784783287743e-12 -0.454329272375233 ENSG00000198830 HMGN2
ENST00000464888 4.36886573897405e-10 4.62845599976063e-13 -0.466979637872915 ENSG00000198830 HMGN2
ENST00000463817 5.78811758243094e-09 1.05687890097503e-11 -0.431460182670325 ENSG00000198830 HMGN2
ENST00000467700 5.32665645915485e-09 9.5664946345972e-12 -0.427485155548734 ENSG00000198830 HMGN2
ENST00000361427 3.42812327445329e-08 8.71964181388982e-11 -0.409008398057125 ENSG00000198830 HMGN2
ENST00000466194 1.5486525638141e-10 1.2344094252032e-13 -0.50410451266546 ENSG00000198830 HMGN2
ENST00000493418 1.38817711285053e-11 6.30282915905135e-15 -0.550719157791043 ENSG00000198830 HMGN2
ENST00000526040 0.839928118937458 0.625560162833091 0.0614722782992207 ENSG00000117676 RPS6KA1
ENST00000374168 0.864086338414779 0.672238613370968 0.0384520267917077 ENSG00000117676 RPS6KA1
ENST00000524436 0.783789850621698 0.52867914856839 0.0859621326378921 ENSG00000117676 RPS6KA1
ENST00000374166 0.864086338414779 0.672238613370968 0.0384520267917077 ENSG00000117676 RPS6KA1
ENST00000526792 0.953543163440739 0.875123687428195 -0.0143611464551133 ENSG00000117676 RPS6KA1
ENST00000529454 0.860123500323953 0.664521678763567 -0.0550678857669367 ENSG00000117676 RPS6KA1
ENST00000374162 0.958130492357314 0.888256590069615 -0.012826103115323 ENSG00000117676 RPS6KA1
ENST00000530003 0.965767495992399 0.908013019206301 -0.0111839497192998 ENSG00000117676 RPS6KA1
ENST00000366866 0.680477101779789 0.387639031292355 -0.123456532110258 ENSG00000117676 RPS6KA1
ENST00000531113 0.974791860100932 0.92961464404594 -0.00917412498334576 ENSG00000117676 RPS6KA1
ENST00000374163 0.943051169519667 0.850374509993108 -0.018378584336382 ENSG00000117676 RPS6KA1
ENST00000531382 0.973268885754037 0.925456573656342 -0.0093839876276968 ENSG00000117676 RPS6KA1
ENST00000403732 0.800590617097484 0.556434331557554 -0.0760201317198636 ENSG00000117676 RPS6KA1
ENST00000324856 0.715247490932157 0.431869372907414 0.043621652912376 ENSG00000117713 ARID1A
ENST00000457599 0.841163016451863 0.627806304577466 0.0277014661554676 ENSG00000117713 ARID1A
ENST00000524572 0.124583970325876 0.0198558020327465 -0.335175919959223 ENSG00000117713 ARID1A
ENST00000374152 0.733121447379546 0.456570796561987 -0.0457354807515505 ENSG00000117713 ARID1A
ENST00000430291 0.443466708967777 0.166390828225645 -0.15874259234215 ENSG00000117713 ARID1A
ENST00000430799 0.548977648847841 0.249471587764641 -0.0944995280903481 ENSG00000117713 ARID1A
ENST00000466382 0.585278523301874 0.282685906816203 -0.0904016688393066 ENSG00000117713 ARID1A
ENST00000540690 0.589315489873958 0.286862593320463 -0.0893595231417171 ENSG00000117713 ARID1A
ENST00000532781 0.372036786758966 0.120934196597891 -0.131811316136602 ENSG00000117713 ARID1A
ENST00000430292 0.892096707431532 0.730979060923834 -0.0423599460136307 ENSG00000060642 PIGV
ENST00000472757 0.266591776392694 0.0683766497474959 -0.183429273030486 ENSG00000060642 PIGV
ENST00000078527 0.356964520285505 0.112386323324242 -0.156539567221942 ENSG00000060642 PIGV
ENST00000431541 0.68070867693548 0.388015006545128 -0.104787693477181 ENSG00000060642 PIGV
ENST00000449950 0.317448683645701 0.0920499008111492 -0.170224158162502 ENSG00000060642 PIGV
ENST00000374145 0.329944276885821 0.0981766358050542 -0.167540371570847 ENSG00000060642 PIGV
ENST00000455364 0.252676835687821 0.0627338932688624 -0.241153408132737 ENSG00000060642 PIGV
ENST00000374142 0.740428785053109 0.465829176460831 -0.0585470984393838 ENSG00000204160 ZDHHC18
ENST00000374141 0.744842771233993 0.472063616108394 -0.0829080478226424 ENSG00000204160 ZDHHC18
ENST00000534643 0.915388669996906 0.782396608654087 -0.03496070689962 ENSG00000204160 ZDHHC18
ENST00000488397 0.447842478760965 0.169585092811853 -0.122747249605048 ENSG00000204160 ZDHHC18
ENST00000374135 0.610676416471713 0.308367506795609 0.0728165749079813 ENSG00000142751 GPN2
ENST00000448791 0.957114172672666 0.885005410503515 -0.016785466254222 ENSG00000226698 RP1-50O24.6
ENST00000374133 0.689836380933297 0.39909322119981 0.0868606505894395 ENSG00000142751 GPN2
ENST00000477418 0.742533401613334 0.468935037751298 0.0740275352211932 ENSG00000142751 GPN2
ENST00000431781 0.842712636982746 0.63103008240597 0.0577685610833474 ENSG00000142751 GPN2
ENST00000445019 0.467591126791195 0.183104779815546 -0.174247218478524 ENSG00000198746 GPATCH3
ENST00000361720 0.897185727447945 0.742445155513496 -0.031212483078943 ENSG00000198746 GPATCH3
ENST00000435827 0.85864167907856 0.661357943509582 0.0232717817001206 ENSG00000090273 NUDC
ENST00000321265 0.91736208582153 0.787834939198183 -0.013572826399347 ENSG00000090273 NUDC
ENST00000452707 0.357212700555885 0.112511314316807 -0.0890496415612878 ENSG00000090273 NUDC
ENST00000484772 0.539437166803024 0.240619127362515 -0.0909819258107876 ENSG00000090273 NUDC
ENST00000522111 0.931448183730761 0.820755869262775 -0.0252894410979786 ENSG00000253368 TRNP1
ENST00000531285 0.164980330604316 0.031136373197261 -0.264690760369205 ENSG00000253368 TRNP1
ENST00000374089 0.469562534258883 0.184591977275929 -0.131742951396704 ENSG00000090020 SLC9A1
ENST00000263980 0.362054316994705 0.115363433272361 -0.124708098780633 ENSG00000090020 SLC9A1
ENST00000545949 0.538232876298377 0.239645999485908 -0.103716813888839 ENSG00000090020 SLC9A1
ENST00000447808 0.390229191258667 0.131592255453453 -0.199121475291795 ENSG00000090020 SLC9A1
ENST00000374086 0.49382473935717 0.203528662396417 -0.126587774062345 ENSG00000090020 SLC9A1
ENST00000374084 0.727815321317982 0.448921730448334 -0.0770153708244096 ENSG00000090020 SLC9A1
ENST00000319394 0.00810094873870711 0.000377610404569888 -0.202597615516235 ENSG00000142784 WDTC1
ENST00000361771 0.00850255265709483 0.000406357742554725 -0.200727551097503 ENSG00000142784 WDTC1
ENST00000447062 0.0355892922057346 0.00312009121061868 -0.191731142596354 ENSG00000142784 WDTC1
ENST00000491239 0.0535126947536898 0.00561671470138789 -0.19366387368688 ENSG00000142784 WDTC1
ENST00000472249 0.259899253833427 0.0656271706696391 -0.181114664101926 ENSG00000142784 WDTC1
ENST00000374076 0.0767764340923913 0.00948560135062032 -0.193279962855177 ENSG00000186501 TMEM222
ENST00000464720 0.0767764340923913 0.00948560135062032 -0.193279962855177 ENSG00000186501 TMEM222
ENST00000608611 0.0767764340923913 0.00948560135062032 -0.193279962855177 ENSG00000186501 TMEM222
ENST00000466759 0.767836780954669 0.504593286488276 -0.0694443036393569 ENSG00000186501 TMEM222
ENST00000486082 0.18976467142459 0.0390455983361104 -0.167634738441455 ENSG00000186501 TMEM222
ENST00000464813 0.72850746874417 0.449897152076202 -0.0721451464351913 ENSG00000186501 TMEM222
ENST00000478104 0.101591494425499 0.0145010631679383 -0.188123647621701 ENSG00000186501 TMEM222
ENST00000498220 0.447289503233965 0.169211012241369 -0.118059175936039 ENSG00000186501 TMEM222
ENST00000471456 0.109550985208857 0.016313134545279 -0.239371105179249 ENSG00000186501 TMEM222
ENST00000470223 0.0543062142434989 0.00573686132850474 -0.286336152578855 ENSG00000186501 TMEM222
ENST00000472410 0.0656670285362499 0.00750692834480237 0.211749203817357 ENSG00000142733 MAP3K6
ENST00000374040 0.00676959362993405 0.000295618169667657 0.258205969218107 ENSG00000142733 MAP3K6
ENST00000493901 0.00663574725049295 0.000287160052439833 0.258762245274613 ENSG00000142733 MAP3K6
ENST00000470890 0.0377425545090772 0.00338883668388249 0.362661091587346 ENSG00000142733 MAP3K6
ENST00000357582 0.00686359433129747 0.000301382919451994 0.25819555922146 ENSG00000142733 MAP3K6
ENST00000476509 0.00514480397961076 0.000201616557766627 0.495322169774088 ENSG00000142733 MAP3K6
ENST00000430629 0.631738539314269 0.33037342203386 -0.0379137607488722 ENSG00000158195 WASF2
ENST00000536657 0.813745704850362 0.577186161953386 0.0277043981630953 ENSG00000158195 WASF2
ENST00000247087 0.443720109170968 0.166572126204048 0.104511651793755 ENSG00000126705 AHDC1
ENST00000374011 0.440591896031008 0.164394144036981 0.105883702829458 ENSG00000126705 AHDC1
ENST00000490295 0.929754980576359 0.81636748120468 0.023708882560401 ENSG00000126705 AHDC1
ENST00000480033 0.967727163943475 0.912304923193951 0.0105372378953497 ENSG00000126705 AHDC1
ENST00000361157 0.942937063723673 0.850062921665083 0.0371088082292465 ENSG00000126709 IFI6
ENST00000339145 0.94331361748482 0.850981934793492 0.0368827891572904 ENSG00000126709 IFI6
ENST00000362020 0.942937063723673 0.850071401193714 0.0371067151951144 ENSG00000126709 IFI6
ENST00000373954 0.209587072256295 0.045854507318113 0.194980555841426 ENSG00000009780 FAM76A
ENST00000419687 0.163952375540376 0.0308282276495087 0.217580536224392 ENSG00000009780 FAM76A
ENST00000373949 0.186132967909319 0.03781779595393 0.202915851382162 ENSG00000009780 FAM76A
ENST00000530324 0.128963175338861 0.0209336962078033 0.250518402167866 ENSG00000009780 FAM76A
ENST00000234549 0.1181370874487 0.0183836309913107 0.252960660788181 ENSG00000009780 FAM76A
ENST00000010299 0.117687497459422 0.0182796325023281 0.253011930693042 ENSG00000009780 FAM76A
ENST00000446647 0.19048682121141 0.03930168697602 0.263080448159596 ENSG00000009780 FAM76A
ENST00000373943 0.830980627866102 0.607692708086129 -0.0326627434599927 ENSG00000117758 STX12
ENST00000440806 0.85095551191329 0.646447155783942 -0.0370973232976709 ENSG00000117758 STX12
ENST00000468761 0.313439437653891 0.0900682586633453 -0.177705420599252 ENSG00000117758 STX12
ENST00000472285 0.769063463352006 0.506726310371967 0.0849741851688953 ENSG00000117758 STX12
ENST00000311772 0.771662698455631 0.51035423132718 0.0439326825693536 ENSG00000117751 PPP1R8
ENST00000236412 0.770588465712697 0.508595931847067 0.0439583944749447 ENSG00000117751 PPP1R8
ENST00000373931 0.771590224045301 0.510189044859863 0.0439355780649227 ENSG00000117751 PPP1R8
ENST00000431586 0.782685886275384 0.527144800079249 0.0472725862135833 ENSG00000117751 PPP1R8
ENST00000486634 0.662876384524627 0.366020823728898 0.0748478078847118 ENSG00000117751 PPP1R8
ENST00000601459 0.939469221634999 0.841448050132923 -0.0248860292790732 ENSG00000268552 AL109927.1
ENST00000328928 0.917223719830928 0.787446421184172 0.0306145216384351 ENSG00000130775 THEMIS2
ENST00000373925 0.917223719830928 0.787446421184172 0.0306145216384351 ENSG00000130775 THEMIS2
ENST00000373927 0.929431052712388 0.815501641654051 0.0265102876411969 ENSG00000130775 THEMIS2
ENST00000427466 0.589185817640048 0.286713200197552 0.141452640046007 ENSG00000130775 THEMIS2
ENST00000442118 0.461698372183699 0.179050142095758 0.162729679147722 ENSG00000130775 THEMIS2
ENST00000467258 0.757117934428199 0.488603890627297 0.0779005746603887 ENSG00000130775 THEMIS2
ENST00000373921 0.917223719830928 0.787492127555185 0.0306087092824665 ENSG00000130775 THEMIS2
ENST00000466068 0.355263222270474 0.111481485161425 0.195681856109557 ENSG00000130775 THEMIS2
ENST00000482828 0.685017050843267 0.393221712997797 0.106733207245744 ENSG00000130775 THEMIS2
ENST00000456990 0.903400664877203 0.756168575491158 -0.0384339945662373 ENSG00000130775 THEMIS2
ENST00000492877 0.577136788937401 0.275014397657 -0.170219032317995 ENSG00000130775 THEMIS2
ENST00000373912 0.418977893605736 0.149661001096086 0.119373934300156 ENSG00000117748 RPA2
ENST00000419958 0.487943151300108 0.198906208785636 0.125917011517428 ENSG00000117748 RPA2
ENST00000373909 0.549459434292039 0.249907863078816 0.0941612172084896 ENSG00000117748 RPA2
ENST00000313433 0.432479276965496 0.158659952078633 0.112028951712658 ENSG00000117748 RPA2
ENST00000444045 0.529375582735463 0.232025789210841 0.112098644220271 ENSG00000117748 RPA2
ENST00000373884 0.82313948674244 0.592903808196023 0.0588928305894409 ENSG00000158156 XKR8
ENST00000373871 0.832362429615416 0.61044419192294 0.0352364833723412 ENSG00000158161 EYA3
ENST00000436342 0.832362429615416 0.61044419192294 0.0352364833723412 ENSG00000158161 EYA3
ENST00000373864 0.807576558007827 0.567302344827304 0.0468372456180166 ENSG00000158161 EYA3
ENST00000540618 0.944625788701369 0.854120194990736 0.0158509081893026 ENSG00000158161 EYA3
ENST00000545175 0.93578037392547 0.831807320830042 0.0182630015801758 ENSG00000158161 EYA3
ENST00000373863 0.899189354612915 0.746852176279023 0.0284017114414662 ENSG00000158161 EYA3
ENST00000495923 0.889035634799779 0.7253462662206 -0.0433336378869455 ENSG00000158161 EYA3
ENST00000471498 0.875598787184776 0.69733570510696 0.0357880363750319 ENSG00000158161 EYA3
ENST00000468665 0.7888692083709 0.536630851900437 0.0723484088821234 ENSG00000158161 EYA3
ENST00000543748 1.92323284447468e-10 1.5911966708733e-13 1.00147663416819 ENSG00000228589 SPCS2P4
ENST00000436160 1.74845920036164e-09 2.55800651847361e-12 0.916696716087457 ENSG00000228589 SPCS2P4
ENST00000603289 0.488201603268834 0.199046912920769 -0.075785680230095 ENSG00000126698 DNAJC8
ENST00000263697 0.590022027783793 0.287416919408221 -0.0526979806807061 ENSG00000126698 DNAJC8
ENST00000596102 0.716851126362632 0.433852932204661 0.0720434406701698 ENSG00000269804 AL353354.2
ENST00000489277 0.590022027783793 0.287416919408221 -0.0526979806807061 ENSG00000126698 DNAJC8
ENST00000470967 0.731873467301281 0.454634235971163 -0.068079567122971 ENSG00000126698 DNAJC8
ENST00000482674 0.726424553778756 0.447123621395841 -0.0533251886483792 ENSG00000126698 DNAJC8
ENST00000488868 0.720520184616118 0.438586282025905 -0.0543126969110616 ENSG00000126698 DNAJC8
ENST00000497986 0.152361123427847 0.0273389454151491 -0.191237617548857 ENSG00000130770 ATPIF1
ENST00000335514 0.152361123427847 0.0273389454151491 -0.191237617548857 ENSG00000130770 ATPIF1
ENST00000468425 0.140572366504055 0.0240302052148747 -0.18641025195201 ENSG00000130770 ATPIF1
ENST00000465645 0.152361123427847 0.0273389454151491 -0.191237617548857 ENSG00000130770 ATPIF1
ENST00000253063 0.653526416722194 0.354731166473993 -0.0970942224772474 ENSG00000130766 SESN2
ENST00000479574 0.0598969010918874 0.00659053532420311 -0.270557722703821 ENSG00000130772 MED18
ENST00000373842 0.138621818908472 0.0234553975148579 -0.20397265041466 ENSG00000130772 MED18
ENST00000398997 0.138621818908472 0.0234553975148579 -0.20397265041466 ENSG00000130772 MED18
ENST00000475655 0.00653125108746405 0.000279738483783686 -0.472592263058715 ENSG00000130772 MED18
ENST00000474683 0.00233793103632725 7.17106108346685e-05 -0.485910039804453 ENSG00000130772 MED18
ENST00000373839 0.267140688863899 0.068645650472559 -0.107573399662167 ENSG00000204138 PHACTR4
ENST00000463428 0.640224092829578 0.339931387345472 -0.0901433167678221 ENSG00000204138 PHACTR4
ENST00000493669 0.41898685938223 0.149680821457206 -0.104580947865905 ENSG00000204138 PHACTR4
ENST00000373836 0.0203445129810183 0.00138440738212016 -0.165981298213848 ENSG00000204138 PHACTR4
ENST00000398958 0.0749133440213026 0.00915564706369665 -0.149198485948358 ENSG00000180198 RCC1
ENST00000413987 0.299253846349535 0.0830359902377995 -0.125485887537286 ENSG00000242125 SNHG3
ENST00000427469 0.0780917502716366 0.00973344749338439 -0.158206862168239 ENSG00000180198 RCC1
ENST00000447507 0.483390572087049 0.195448070528738 -0.124887561271894 ENSG00000242125 SNHG3
ENST00000434290 0.0773895149747211 0.0095961765576852 -0.157304103821985 ENSG00000180198 RCC1
ENST00000373833 0.0773777936481505 0.00959149233203923 -0.148452618545394 ENSG00000180198 RCC1
ENST00000437681 0.764151992413245 0.498944192287506 -0.050541583024089 ENSG00000242125 SNHG3
ENST00000419074 0.0225162253495543 0.00160458576387991 -0.219082973300889 ENSG00000180198 RCC1
ENST00000373832 0.0533215298714989 0.00558442029710283 -0.185782945576449 ENSG00000180198 RCC1
ENST00000373831 0.0068044766540689 0.000298169144783336 -0.262278075422651 ENSG00000180198 RCC1
ENST00000411533 0.00538074811975942 0.000214608845813371 -0.286697992163802 ENSG00000180198 RCC1
ENST00000486790 0.137665400817104 0.0232080008829674 -0.249972254385927 ENSG00000180198 RCC1
ENST00000430407 0.0251527687350463 0.001889928148943 -0.250424365200885 ENSG00000180198 RCC1
ENST00000429051 0.0307680110582209 0.00251348510262113 -0.295988293031323 ENSG00000180198 RCC1
ENST00000478232 0.0332924286946646 0.00282744278662983 -0.37884141822213 ENSG00000180198 RCC1
ENST00000373830 0.662140832406996 0.365262179529685 0.0696147263310426 ENSG00000180098 TRNAU1AP
ENST00000495995 0.39597053437231 0.135054514069292 0.153086685947152 ENSG00000180098 TRNAU1AP
ENST00000480930 0.668411248561705 0.372719109241955 0.0693567233425715 ENSG00000180098 TRNAU1AP
ENST00000491577 0.668804686181826 0.373201830044485 0.0694347369324455 ENSG00000180098 TRNAU1AP
ENST00000464880 0.442295051800088 0.165648111993295 0.173117773351453 ENSG00000180098 TRNAU1AP
ENST00000497790 0.399864225928359 0.137298377299876 0.190086276755531 ENSG00000180098 TRNAU1AP
ENST00000495215 0.311374789725199 0.0890164049471848 0.162588401015888 ENSG00000180098 TRNAU1AP
ENST00000464093 0.388627519974024 0.130517688146475 0.160826482463665 ENSG00000180098 TRNAU1AP
ENST00000484775 0.997375146135856 0.993309801504869 -0.000663415499357344 ENSG00000180098 TRNAU1AP
ENST00000464612 0.188461637746247 0.038629397047906 -0.217122752795081 ENSG00000197989 SNHG12
ENST00000475441 0.309925704449649 0.0882227998317092 -0.177068152665831 ENSG00000197989 SNHG12
ENST00000531126 0.819304205255023 0.586312014427437 -0.0554450817239571 ENSG00000197989 SNHG12
ENST00000461448 0.819304205255023 0.586312014427437 -0.0554450817239571 ENSG00000197989 SNHG12
ENST00000470977 0.819499258084474 0.586690265224513 -0.0554200082896445 ENSG00000197989 SNHG12
ENST00000474814 0.819499258084474 0.586690265224513 -0.0554200082896445 ENSG00000197989 SNHG12
ENST00000481368 0.608843597158814 0.306329214879493 -0.10652011233566 ENSG00000197989 SNHG12
ENST00000481220 0.819260477894589 0.586082336003896 -0.055423504115429 ENSG00000197989 SNHG12
ENST00000488745 0.761165140899359 0.495027316163969 -0.0691232508208453 ENSG00000197989 SNHG12
ENST00000483436 0.819304205255023 0.586290551285647 -0.0554387815841424 ENSG00000197989 SNHG12
ENST00000464115 0.92779974301103 0.810707310534708 0.0278721430620676 ENSG00000197989 SNHG12
ENST00000461832 0.927771782187406 0.810567016891575 0.0279162841942703 ENSG00000197989 SNHG12
ENST00000471683 0.675633540778424 0.381871232126865 -0.103645594368509 ENSG00000120656 TAF12
ENST00000373824 0.676152312372355 0.382501962556163 -0.0746219309632154 ENSG00000120656 TAF12
ENST00000263974 0.670393181964859 0.374952513875122 -0.0757650937216572 ENSG00000120656 TAF12
ENST00000495422 0.644247174416126 0.344353487989265 -0.0845061421380072 ENSG00000120656 TAF12
ENST00000373816 0.923664272424518 0.801982226376098 -0.018119130846276 ENSG00000162419 GMEB1
ENST00000361872 0.842348058525622 0.63018237397809 -0.0400649522251451 ENSG00000162419 GMEB1
ENST00000294409 0.8481466665511 0.641139272759261 -0.0388035128227554 ENSG00000162419 GMEB1
ENST00000480454 0.792684859978584 0.542936123881836 -0.0546897808709879 ENSG00000162419 GMEB1
ENST00000474884 0.0356062488658307 0.00312335951279257 -0.22662787535487 ENSG00000198492 YTHDF2
ENST00000542507 0.498458973850115 0.206970791848067 -0.0545560175533085 ENSG00000198492 YTHDF2
ENST00000373812 0.505098544991121 0.212229962442214 -0.053948185326153 ENSG00000198492 YTHDF2
ENST00000541996 0.509160803274443 0.215387419589919 -0.0536174316092659 ENSG00000198492 YTHDF2
ENST00000478283 0.21409688600014 0.0475124005433823 -0.0966501855187102 ENSG00000198492 YTHDF2
ENST00000496288 0.0329239963393461 0.00278344649259296 -0.220209792657583 ENSG00000198492 YTHDF2
ENST00000475796 0.0852178619218292 0.0111149246911391 -0.241770837050113 ENSG00000198492 YTHDF2
ENST00000476976 0.0172119834928821 0.00108539815792912 -0.258731141540801 ENSG00000198492 YTHDF2
ENST00000468863 0.0193767193160494 0.00128983812507401 -0.267310368258073 ENSG00000198492 YTHDF2
ENST00000234961 0.60943258825696 0.306834621323791 0.131984115692139 ENSG00000116329 OPRD1
ENST00000443593 0.434180601321698 0.159941214943399 -0.237226717187619 ENSG00000226852 RP1-212P9.2
ENST00000343067 0.0815328142382067 0.0103858479861706 0.182988345418511 ENSG00000159023 EPB41
ENST00000356093 0.0815328142382067 0.0103858479861706 0.182988345418511 ENSG00000159023 EPB41
ENST00000398863 0.0815328142382067 0.0103858479861706 0.182988345418511 ENSG00000159023 EPB41
ENST00000482464 0.197152988106785 0.0415467234676101 0.224976944156782 ENSG00000159023 EPB41
ENST00000373800 0.0689961810788298 0.0080642084291064 0.24634600132385 ENSG00000159023 EPB41
ENST00000349460 0.0689961810788298 0.0080642084291064 0.24634600132385 ENSG00000159023 EPB41
ENST00000347529 0.0689961810788298 0.0080642084291064 0.24634600132385 ENSG00000159023 EPB41
ENST00000373798 0.0852084173772573 0.0111112341928928 0.181922313698482 ENSG00000159023 EPB41
ENST00000373797 0.160695702815641 0.029810527509241 0.22461669426336 ENSG00000159023 EPB41
ENST00000488277 0.13500859804979 0.0224953031267391 0.26600959381734 ENSG00000159023 EPB41
ENST00000490308 0.202558461646688 0.0433754067630024 0.241798527016889 ENSG00000159023 EPB41
ENST00000460378 0.77541007260635 0.51566479296503 0.0492437753071581 ENSG00000159023 EPB41
ENST00000521452 0.754497101216343 0.484874450185688 0.0763055358494595 ENSG00000253304 TMEM200B
ENST00000420504 0.917325780278799 0.787775787347348 0.0318111817420103 ENSG00000253304 TMEM200B
ENST00000373795 0.509869674871888 0.215968346811118 0.0531963798397012 ENSG00000116350 SRSF4
ENST00000546138 0.609451384630206 0.306863094244554 0.043919651261409 ENSG00000116350 SRSF4
ENST00000466448 0.71903314090481 0.436820377627302 0.0340071904184062 ENSG00000116350 SRSF4
ENST00000497015 0.189402732231926 0.0389274011518836 0.141313598169669 ENSG00000116350 SRSF4
ENST00000605204 0.0199163552953682 0.00134395358956546 0.161210669136083 ENSG00000116350 SRSF4
ENST00000477193 0.763479439586869 0.498147782988408 0.0645620776382316 ENSG00000116350 SRSF4
ENST00000489898 0.238268535269912 0.0569521203554017 0.186689429692208 ENSG00000116350 SRSF4
ENST00000472353 0.151704326864345 0.0271377679952912 0.175307902361622 ENSG00000116350 SRSF4
ENST00000373791 0.160249398046648 0.0296851464111179 -0.179540877562256 ENSG00000116353 MECR
ENST00000475773 0.868484287775495 0.681899186832072 -0.0479341318640077 ENSG00000116353 MECR
ENST00000483435 0.886391535519759 0.719201026499211 -0.0450040351478373 ENSG00000116353 MECR
ENST00000263702 0.171524310219664 0.0331536480398554 -0.178988420426902 ENSG00000116353 MECR
ENST00000473030 0.40572486751547 0.141344639528402 -0.13811832041253 ENSG00000116353 MECR
ENST00000463412 0.261011269779274 0.0660698684931281 -0.177975158602603 ENSG00000116353 MECR
ENST00000453185 0.587870408823731 0.285456218735063 -0.123309918273574 ENSG00000116353 MECR
ENST00000478505 0.154111846001596 0.0279114936031515 -0.206496117347923 ENSG00000116353 MECR
ENST00000490529 0.0662738397644782 0.00760359427270315 -0.234528877495946 ENSG00000116353 MECR
ENST00000463052 0.153769562001453 0.0277814524073134 -0.231169011638478 ENSG00000116353 MECR
ENST00000489248 0.0839110353467779 0.0108818247955538 -0.265930788835601 ENSG00000116353 MECR
ENST00000475861 0.103100063781693 0.0148079366360182 -0.258341263244693 ENSG00000116353 MECR
ENST00000474946 0.082387848033857 0.0105637595505469 -0.273481438265693 ENSG00000116353 MECR
ENST00000482610 0.180755681174668 0.035975689548602 -0.268132379984467 ENSG00000116353 MECR
ENST00000484012 0.351309803424027 0.109205003937022 -0.21435412681342 ENSG00000116353 MECR
ENST00000345512 0.5751931434787 0.273067546741158 -0.12241142441689 ENSG00000060656 PTPRU
ENST00000373779 0.506862761968317 0.213620732614731 -0.135203867297272 ENSG00000060656 PTPRU
ENST00000323874 0.506862761968317 0.213620732614731 -0.135203867297272 ENSG00000060656 PTPRU
ENST00000356870 0.506862761968317 0.213620732614731 -0.135203867297272 ENSG00000060656 PTPRU
ENST00000428026 0.506862761968317 0.213620732614731 -0.135203867297272 ENSG00000060656 PTPRU
ENST00000460170 0.502978353814508 0.210623549539037 -0.135987353842542 ENSG00000060656 PTPRU
ENST00000415600 0.897561768792626 0.743218202230562 -0.0443862964970298 ENSG00000060656 PTPRU
ENST00000531385 0.969998041946041 0.917981914214002 -0.0165754765126917 ENSG00000060656 PTPRU
ENST00000493601 0.543523506134963 0.244048421164332 -0.159220669918958 ENSG00000060656 PTPRU
ENST00000465525 0.58434007674343 0.281896581502897 -0.142811391585753 ENSG00000060656 PTPRU
ENST00000492954 0.917102933555146 0.786688841948349 -0.0374625206880164 ENSG00000060656 PTPRU
ENST00000336798 0.818582856618992 0.584688565357507 -0.0379155704344161 ENSG00000162512 SDC3
ENST00000339394 0.105886916206277 0.015448586013084 -0.224618369263944 ENSG00000162512 SDC3
ENST00000471567 0.304300569699355 0.0855447172661302 -0.200943996245144 ENSG00000162512 SDC3
ENST00000487984 0.281970839605456 0.0753612169215216 -0.268539101007426 ENSG00000162512 SDC3
ENST00000424085 0.463674685556327 0.180415398631778 0.0564470406075619 ENSG00000134644 PUM1
ENST00000257075 0.463892600530411 0.180543413681717 0.0564417125117644 ENSG00000134644 PUM1
ENST00000373747 0.461733392912086 0.179091675902033 0.0566330156727387 ENSG00000134644 PUM1
ENST00000525843 0.519935007026461 0.224202987865089 0.0525983206052766 ENSG00000134644 PUM1
ENST00000426105 0.652286613992218 0.353006068451708 0.0421754747992474 ENSG00000134644 PUM1
ENST00000440538 0.647182879190149 0.347187158879045 0.0428582958943618 ENSG00000134644 PUM1
ENST00000498419 0.448250891379015 0.169786446918446 0.068033349846039 ENSG00000134644 PUM1
ENST00000373741 0.647342590463299 0.347318557884356 0.0428445160999458 ENSG00000134644 PUM1
ENST00000423018 0.649418718020818 0.349723292439034 0.0426423920496668 ENSG00000134644 PUM1
ENST00000373742 0.59626735385808 0.293239533066466 0.0477735531977057 ENSG00000134644 PUM1
ENST00000530669 0.858144131637923 0.660204114955874 0.0369499615115237 ENSG00000134644 PUM1
ENST00000529846 0.78304623399804 0.52763109294326 -0.0495997849880892 ENSG00000134644 PUM1
ENST00000525997 0.761435604609262 0.495347569853773 -0.053184440918476 ENSG00000134644 PUM1
ENST00000527498 0.760951202693147 0.494301765208425 -0.0544069395667272 ENSG00000134644 PUM1
ENST00000471894 0.636189198339313 0.335717844258906 -0.106194745002149 ENSG00000134644 PUM1
ENST00000490546 0.944625788701369 0.854126199203882 -0.0178323580942603 ENSG00000134644 PUM1
ENST00000532678 0.0403946373939501 0.00373305447452556 0.209989623515027 ENSG00000134644 PUM1
ENST00000526128 0.212191068481007 0.0468095924899228 0.224883471320675 ENSG00000134644 PUM1
ENST00000526215 0.463816236268743 0.18048919494721 0.0823706188787475 ENSG00000134644 PUM1
ENST00000525948 0.731864076937596 0.454605227083075 0.0457664957349781 ENSG00000134644 PUM1
ENST00000480602 0.965644401589769 0.907701066032261 0.00719712073701842 ENSG00000134644 PUM1
ENST00000524516 0.995603732583541 0.987663874073528 0.00104695165226669 ENSG00000134644 PUM1
ENST00000531867 0.800350614317453 0.555835562798565 -0.056205504743778 ENSG00000134644 PUM1
ENST00000263694 0.933969091102122 0.827105900116401 0.0167552848396672 ENSG00000060688 SNRNP40
ENST00000486941 0.908010716611909 0.766437232298323 -0.0411721705333824 ENSG00000060688 SNRNP40
ENST00000489853 0.976827536622389 0.934633674980835 0.00812469535363951 ENSG00000060688 SNRNP40
ENST00000373720 0.99787126783722 0.994191427452197 0.000844495650335114 ENSG00000060688 SNRNP40
ENST00000446633 0.933502035863396 0.825656417056144 0.0168874070184032 ENSG00000060688 SNRNP40
ENST00000474025 0.993299022032151 0.980782660099916 0.00267353969648828 ENSG00000060688 SNRNP40
ENST00000463988 0.982347666909817 0.949720385282685 -0.00751552929443386 ENSG00000060688 SNRNP40
ENST00000344147 0.767233497420886 0.503678174064331 -0.0418991069787239 ENSG00000121766 ZCCHC17
ENST00000479629 0.692534509395803 0.402289244477854 0.0569784624166036 ENSG00000121766 ZCCHC17
ENST00000373714 0.767233497420886 0.503678174064331 -0.0418991069787239 ENSG00000121766 ZCCHC17
ENST00000546109 0.865748870140871 0.675523636361999 -0.0262993945644533 ENSG00000121766 ZCCHC17
ENST00000422613 0.811813051598486 0.574018571268561 -0.0351783613327746 ENSG00000121766 ZCCHC17
ENST00000490049 0.560451028342349 0.259622725476514 0.0877901264134611 ENSG00000121766 ZCCHC17
ENST00000430143 0.905030624917492 0.759698946323063 -0.0285091271521668 ENSG00000229044 RP11-266K22.2
ENST00000373713 0.920353649927113 0.793765673256447 0.0239617229580058 ENSG00000121769 FABP3
ENST00000497275 0.764619036589033 0.499616525194402 -0.0680787564798842 ENSG00000121769 FABP3
ENST00000498148 0.953759556350488 0.875869818086311 0.0141826711859483 ENSG00000121769 FABP3
ENST00000482018 0.943705477143869 0.851794985821008 0.0169828206791251 ENSG00000121769 FABP3
ENST00000373710 0.852634739619875 0.649722697984851 -0.059133534566562 ENSG00000168528 SERINC2
ENST00000536859 0.852181035180477 0.648634691728918 -0.0592880409378578 ENSG00000168528 SERINC2
ENST00000487207 0.930644892095 0.819083188924003 -0.0340727960842147 ENSG00000168528 SERINC2
ENST00000373709 0.860510678985472 0.665624963761152 -0.0561150828964679 ENSG00000168528 SERINC2
ENST00000536384 0.791835176400124 0.54167978286899 -0.0794483604214367 ENSG00000168528 SERINC2
ENST00000491976 0.791835176400124 0.54167978286899 -0.0794483604214367 ENSG00000168528 SERINC2
ENST00000373705 0.650480707135851 0.351129459873542 -0.0799258387969201 ENSG00000121764 HCRTR1
ENST00000373703 0.747067931243316 0.475085485671659 -0.0498488359487665 ENSG00000162517 PEF1
ENST00000461006 0.424823377982424 0.153247881466202 -0.126363042828181 ENSG00000162517 PEF1
ENST00000478502 0.429298952185689 0.156631245875702 -0.105477063738667 ENSG00000162517 PEF1
ENST00000489164 0.906357463219667 0.762755529580228 -0.0255286529769685 ENSG00000162517 PEF1
ENST00000492061 0.882467196419752 0.712039044078735 -0.0335731368585715 ENSG00000162517 PEF1
ENST00000496805 0.98256912305379 0.950478071088568 -0.00580572051558037 ENSG00000162517 PEF1
ENST00000472443 0.969632276511396 0.91665572721506 -0.00982014898693821 ENSG00000162517 PEF1
ENST00000471219 0.982608856760081 0.950536335530158 0.00719518092840281 ENSG00000162517 PEF1
ENST00000440872 0.923981622432053 0.802544197587182 -0.0242916017881185 ENSG00000162517 PEF1
ENST00000609625 0.892515767588476 0.731905700030784 -0.0610920496094589 ENSG00000235790 RP11-73M7.6
ENST00000609549 0.892515767588476 0.731905700030784 -0.0610920496094589 ENSG00000235790 RP11-73M7.6
ENST00000610043 0.885266961925502 0.717252509560404 -0.0647407394777503 ENSG00000235790 RP11-73M7.6
ENST00000373672 0.979666415400427 0.94205010330195 -0.0111604402050157 ENSG00000084636 COL16A1
ENST00000271069 0.976090824455514 0.932711376469984 -0.0129596424115914 ENSG00000084636 COL16A1
ENST00000488128 0.934385778115469 0.828329620960682 -0.0383033210331883 ENSG00000084636 COL16A1
ENST00000488897 0.818063638476558 0.584010983732871 -0.102269099712855 ENSG00000084636 COL16A1
ENST00000373668 0.927018402972938 0.809013561880299 -0.0410653565195004 ENSG00000084636 COL16A1
ENST00000398556 0.594309862661812 0.291166218422408 0.147392965142169 ENSG00000121753 BAI2
ENST00000398547 0.564934415449007 0.263762600927115 0.152177276040658 ENSG00000121753 BAI2
ENST00000373655 0.565142547775906 0.264008031015976 0.151919251140694 ENSG00000121753 BAI2
ENST00000373658 0.565142547775906 0.264008031015976 0.151919251140694 ENSG00000121753 BAI2
ENST00000398542 0.525450285778593 0.228780750136589 0.162697199151596 ENSG00000121753 BAI2
ENST00000257070 0.565142547775906 0.264008031015976 0.151919251140694 ENSG00000121753 BAI2
ENST00000527361 0.643506617964865 0.343435971357887 0.13912117052212 ENSG00000121753 BAI2
ENST00000398538 0.734252316211456 0.458195430992234 0.108430428291354 ENSG00000121753 BAI2
ENST00000527035 0.71903314090481 0.436806129739723 0.108852029459972 ENSG00000254545 RP11-84A19.3
ENST00000257100 0.550885734605961 0.25120602935614 0.111717816317201 ENSG00000134668 SPOCD1
ENST00000373648 0.550885734605961 0.25120602935614 0.111717816317201 ENSG00000134668 SPOCD1
ENST00000360482 0.550885734605961 0.25120602935614 0.111717816317201 ENSG00000134668 SPOCD1
ENST00000473361 0.524012917110225 0.227611068562586 0.118773935960994 ENSG00000134668 SPOCD1
ENST00000452755 0.522004463352342 0.226085536356839 0.118766589562945 ENSG00000134668 SPOCD1
ENST00000533231 0.553255959181995 0.253392133619359 0.111122439300359 ENSG00000134668 SPOCD1
ENST00000528579 0.663391630010925 0.366745913082893 0.092566055920173 ENSG00000134668 SPOCD1
ENST00000532604 0.736252623887989 0.460489389696326 0.0775672041193438 ENSG00000134668 SPOCD1
ENST00000531039 0.682673750822764 0.390253087821156 0.0876015967679382 ENSG00000134668 SPOCD1
ENST00000468720 0.772663515163425 0.511853361767894 0.0681463514295686 ENSG00000134668 SPOCD1
ENST00000485944 0.830650813730202 0.607146834298606 0.05249060062077 ENSG00000134668 SPOCD1
ENST00000460061 0.778644715596166 0.520885279336732 0.0670483961305844 ENSG00000134668 SPOCD1
ENST00000602889 0.864821470710734 0.673272995515831 0.0248573394147482 ENSG00000269967 RP11-84A19.4
ENST00000602725 0.718814298040175 0.436404576098247 0.0466808821432815 ENSG00000184007 PTP4A2
ENST00000344035 0.549975333440287 0.250407996053177 0.0638751820717066 ENSG00000184007 PTP4A2
ENST00000356536 0.597632744408016 0.294393197199363 0.058168851187162 ENSG00000184007 PTP4A2
ENST00000457805 0.596346268627005 0.293338512254984 0.0649069339358527 ENSG00000184007 PTP4A2
ENST00000489313 0.643193912140274 0.343165247854078 0.0765230105947819 ENSG00000184007 PTP4A2
ENST00000602683 0.525614080827937 0.228868655065638 0.0822854914355754 ENSG00000184007 PTP4A2
ENST00000470404 0.521252606187558 0.225267660382219 0.0865747549408178 ENSG00000184007 PTP4A2
ENST00000532001 0.642744559578993 0.342646553760768 0.0646321345797073 ENSG00000184007 PTP4A2
ENST00000528253 0.917223719830928 0.787317752865387 0.0186832675786741 ENSG00000184007 PTP4A2
ENST00000484483 0.874757634991415 0.695701696319085 -0.0347645302914227 ENSG00000184007 PTP4A2
ENST00000468531 0.923064426079528 0.800416207725412 0.0169841015013083 ENSG00000184007 PTP4A2
ENST00000534796 0.78683304703115 0.533049995559116 -0.0447232138824412 ENSG00000184007 PTP4A2
ENST00000532289 0.635605453387899 0.334773810881066 -0.0693320012418181 ENSG00000184007 PTP4A2
ENST00000526960 0.840764708845226 0.626915211359788 0.0319277148496034 ENSG00000184007 PTP4A2
ENST00000524384 0.495520483276827 0.204879226314416 -0.0938118458918109 ENSG00000184007 PTP4A2
ENST00000528840 0.471418339634602 0.185958888583047 -0.0968311943796504 ENSG00000184007 PTP4A2
ENST00000494444 0.485014828998065 0.196651440337472 -0.093890355194019 ENSG00000184007 PTP4A2
ENST00000529477 0.905030624917492 0.759704207704217 0.0205097773564817 ENSG00000184007 PTP4A2
ENST00000533408 0.645627677989993 0.345740523345732 -0.0671647337169472 ENSG00000184007 PTP4A2
ENST00000475464 0.647544832813092 0.347617084434773 -0.0797641898474159 ENSG00000184007 PTP4A2
ENST00000327300 0.0270596931797569 0.00209218380236782 0.122971844487619 ENSG00000121774 KHDRBS1
ENST00000307714 0.0277469226272399 0.00216793759724058 0.122194735133519 ENSG00000121774 KHDRBS1
ENST00000492989 0.186368757572387 0.0379002013663912 0.105748828733274 ENSG00000121774 KHDRBS1
ENST00000484270 0.238482169539376 0.0570248401884118 0.0722413546877812 ENSG00000121774 KHDRBS1
ENST00000366152 0.718654250187291 0.436213145231278 -0.0792136183591891 ENSG00000203325 RP11-277A4.4
ENST00000487305 0.0872402645497343 0.0115265839743194 -0.249256526742961 ENSG00000121775 TMEM39B
ENST00000336294 0.0903730138088485 0.0121401893417583 -0.24799744971761 ENSG00000121775 TMEM39B
ENST00000438825 0.0538417158027442 0.0056704082246072 -0.325711742423292 ENSG00000121775 TMEM39B
ENST00000441402 0.0870956746977124 0.0115030098758106 -0.250290073402428 ENSG00000121775 TMEM39B
ENST00000472503 0.112200405330214 0.0169436638372866 -0.2679151513296 ENSG00000121775 TMEM39B
ENST00000456834 0.202750082044886 0.0434494084720654 -0.213880339360807 ENSG00000121775 TMEM39B
ENST00000468135 0.0870956746977124 0.0115030098758106 -0.250290073402428 ENSG00000121775 TMEM39B
ENST00000466321 0.0539733304881545 0.00568699226410588 -0.325827097478743 ENSG00000121775 TMEM39B
ENST00000373634 0.0841174084550743 0.0109153776083453 -0.252648695778197 ENSG00000121775 TMEM39B
ENST00000427288 0.227839118996559 0.0529736588752693 -0.20379230653669 ENSG00000121775 TMEM39B
ENST00000476968 0.059610257566438 0.00654472365239798 -0.270031539570248 ENSG00000121775 TMEM39B
ENST00000498613 0.734029620599617 0.457959790640647 -0.100576540027202 ENSG00000121775 TMEM39B
ENST00000373625 0.206574803576555 0.0448286353212514 -0.103462492584167 ENSG00000025800 KPNA6
ENST00000471599 0.36230288056656 0.115518290893885 -0.0863309013520799 ENSG00000025800 KPNA6
ENST00000537234 0.390818216597474 0.131976217486463 -0.0915264885305755 ENSG00000025800 KPNA6
ENST00000469790 0.235921705131265 0.0559745951896169 -0.151232812972076 ENSG00000025800 KPNA6
ENST00000545542 0.402271489529497 0.138892054077745 -0.0976843458418992 ENSG00000025800 KPNA6
ENST00000446515 0.251511459084401 0.0622840166923806 -0.149413240630539 ENSG00000025800 KPNA6
ENST00000515055 0.281562131058297 0.0751497114637642 -0.108707895896905 ENSG00000250135 RP4-622L5.2
ENST00000373610 0.743966628776443 0.470728367699392 0.0434318793121828 ENSG00000084652 TXLNA
ENST00000373609 0.749483740881431 0.478724033661651 0.04264447982258 ENSG00000084652 TXLNA
ENST00000373602 0.672844754283485 0.377959649786389 0.107897407510734 ENSG00000160050 CCDC28B
ENST00000421922 0.683375053143813 0.39129394583761 0.104847754079079 ENSG00000160050 CCDC28B
ENST00000461819 0.683375053143813 0.39129394583761 0.104847754079079 ENSG00000160050 CCDC28B
ENST00000483009 0.653333772041954 0.354336554454815 0.115315097645851 ENSG00000160050 CCDC28B
ENST00000409358 0.723928365980762 0.443059265103379 -0.107469264153669 ENSG00000222046 DCDC2B
ENST00000487056 0.710889994150833 0.426370375002862 -0.111679356945323 ENSG00000222046 DCDC2B
ENST00000466796 0.429955751660441 0.157022078762733 -0.137439312364216 ENSG00000160055 TMEM234
ENST00000491434 0.830163145987292 0.606133790517185 -0.0473384071937069 ENSG00000160055 TMEM234
ENST00000489170 0.83594616030427 0.617645885652666 -0.0458122762130635 ENSG00000160055 TMEM234
ENST00000461402 0.83594616030427 0.617645885652666 -0.0458122762130635 ENSG00000160055 TMEM234
ENST00000483001 0.808004625556883 0.568238948309878 -0.0556187396165962 ENSG00000160055 TMEM234
ENST00000545122 0.795128743343214 0.547149917009722 -0.0606930274574651 ENSG00000160055 TMEM234
ENST00000309777 0.794606832771105 0.546301718124357 -0.0609651980782995 ENSG00000160055 TMEM234
ENST00000373593 0.794428652941456 0.54600491178064 -0.0609618510081339 ENSG00000160055 TMEM234
ENST00000344461 0.793707105515578 0.545124597427753 -0.0610519932020152 ENSG00000160055 TMEM234
ENST00000484490 0.851341926364384 0.647016771715257 -0.0465926660297986 ENSG00000160055 TMEM234
ENST00000487174 0.822161421253597 0.590946898677374 -0.0571874392828659 ENSG00000160055 TMEM234
ENST00000355082 0.00229608112741402 7.01026272719962e-05 -0.26002549713621 ENSG00000084623 EIF3I
ENST00000373586 0.0322273859379737 0.00270099961628894 -0.144632820871347 ENSG00000084623 EIF3I
ENST00000489353 0.00262592684119307 8.31954292543994e-05 -0.252135014784219 ENSG00000084623 EIF3I
ENST00000471486 0.00562046176295329 0.000228551997394974 -0.213990168930939 ENSG00000084623 EIF3I
ENST00000483517 0.00592276672018441 0.000245011588549768 -0.207168634780265 ENSG00000084623 EIF3I
ENST00000474371 0.0248215677834195 0.00184550789514805 -0.15860353101195 ENSG00000084623 EIF3I
ENST00000423995 0.804480692731782 0.562400276026949 -0.0421664656563222 ENSG00000220785 MTMR9LP
ENST00000403496 0.779943087863632 0.522703126986828 -0.0472760626216463 ENSG00000220785 MTMR9LP
ENST00000441044 0.83213556105592 0.609892030562765 -0.0344335319618205 ENSG00000220785 MTMR9LP
ENST00000426597 0.838349924077968 0.622060122583554 -0.0336139257173761 ENSG00000220785 MTMR9LP
ENST00000373582 0.0315463400581213 0.00260395524225858 -0.242575366895359 ENSG00000183615 FAM167B
ENST00000373548 0.398400347422079 0.136498275644596 -0.0748707492944082 ENSG00000116478 HDAC1
ENST00000481281 0.124057273612572 0.0197242941508703 -0.159265911147044 ENSG00000116478 HDAC1
ENST00000463172 0.335047104391954 0.100607771829655 -0.114840132877951 ENSG00000116478 HDAC1
ENST00000428704 0.111036059355679 0.0166692448583219 -0.14898751300125 ENSG00000116478 HDAC1
ENST00000472928 0.124048354770012 0.019721624502942 -0.159861539830647 ENSG00000116478 HDAC1
ENST00000373541 0.421438154250867 0.151203391419788 -0.0726869583588522 ENSG00000116478 HDAC1
ENST00000490081 0.399034691330718 0.136804186989602 -0.113726930262417 ENSG00000116478 HDAC1
ENST00000482310 0.464275668315044 0.180813194512137 -0.0997247951480934 ENSG00000116478 HDAC1
ENST00000476391 0.842220280457437 0.629916667157896 -0.0348572656525803 ENSG00000116478 HDAC1
ENST00000484305 0.127299007447606 0.0205261316909343 -0.21880416747782 ENSG00000116478 HDAC1
ENST00000471488 0.820715463040824 0.588552401048382 0.0473854774441844 ENSG00000116478 HDAC1
ENST00000329421 0.0876937510765339 0.0116121599936277 -0.162876554151015 ENSG00000175130 MARCKSL1
ENST00000574315 0.138621818908472 0.0234553458259139 -0.263582257705239 ENSG00000162526 TSSK3
ENST00000455895 0.387857684790217 0.129978560832019 0.0825756092880052 ENSG00000160058 BSDC1
ENST00000413080 0.387752465243403 0.129914828044068 0.0825801757826289 ENSG00000160058 BSDC1
ENST00000444377 0.389907464437899 0.131381478164564 0.0821961884186744 ENSG00000160058 BSDC1
ENST00000341071 0.394550863521641 0.134243870202871 0.0816313790325181 ENSG00000160058 BSDC1
ENST00000526031 0.430931983394101 0.157609684758027 0.0790615650797009 ENSG00000160058 BSDC1
ENST00000419121 0.431006897272911 0.157644286936631 0.0790562929694525 ENSG00000160058 BSDC1
ENST00000446293 0.492070154248762 0.202073910545539 0.0702523415016285 ENSG00000160058 BSDC1
ENST00000463967 0.795687819553966 0.547947344117156 -0.0598930405392426 ENSG00000160058 BSDC1
ENST00000373520 0.448803977953905 0.170161982797457 0.0751165180586875 ENSG00000160058 BSDC1
ENST00000449308 0.35245567245372 0.109803894606588 0.0910329189550466 ENSG00000160058 BSDC1
ENST00000527513 0.317188998406841 0.0919137939708455 0.104793404203508 ENSG00000160058 BSDC1
ENST00000527163 0.320270149483288 0.0935595608760846 0.105060283765454 ENSG00000160058 BSDC1
ENST00000530485 0.219312470601928 0.0494582138251424 0.130394284380958 ENSG00000160058 BSDC1
ENST00000474414 0.163282743600013 0.0305853450669879 0.147907539635879 ENSG00000160058 BSDC1
ENST00000530876 0.237831110745939 0.0567731760262551 0.143283533502868 ENSG00000160058 BSDC1
ENST00000530753 0.229398161262968 0.0535423529527281 0.14567894410997 ENSG00000160058 BSDC1
ENST00000533084 0.249860760564509 0.0615759005235357 0.149758865922453 ENSG00000160058 BSDC1
ENST00000531222 0.287856462491933 0.0779304476958515 0.167112946585011 ENSG00000160058 BSDC1
ENST00000480336 0.73466644785944 0.458615220601786 0.071912120022081 ENSG00000254553 RP1-27O5.3
ENST00000373510 0.579399037131036 0.277043930988725 0.0825023056280464 ENSG00000160062 ZBTB8A
ENST00000316459 0.642744121966165 0.342633440687314 0.0940041498808637 ENSG00000160062 ZBTB8A
ENST00000341885 0.47564585470426 0.189167021368746 -0.0635193603096089 ENSG00000176261 ZBTB8OS
ENST00000468695 0.271241952913084 0.0705278540299764 -0.0997609213630278 ENSG00000176261 ZBTB8OS
ENST00000492007 0.281622017143529 0.0751770484573158 -0.0991075661630276 ENSG00000176261 ZBTB8OS
ENST00000373506 0.335019908029856 0.100596225070562 -0.0913691882601666 ENSG00000176261 ZBTB8OS
ENST00000467652 0.386621717362559 0.12925229271313 -0.143093821682608 ENSG00000176261 ZBTB8OS
ENST00000498691 0.619094557831845 0.316851558092074 -0.0741194303320884 ENSG00000176261 ZBTB8OS
ENST00000478041 0.260765282089318 0.0659812911204197 -0.104180243013852 ENSG00000176261 ZBTB8OS
ENST00000473294 0.263507342613376 0.0670792369579107 -0.103797629334937 ENSG00000176261 ZBTB8OS
ENST00000436661 0.268802012013538 0.0694197041650121 -0.102963565927056 ENSG00000176261 ZBTB8OS
ENST00000373501 0.268802012013538 0.0694197041650121 -0.102963565927056 ENSG00000176261 ZBTB8OS
ENST00000476493 0.268620579376478 0.0693102674307133 -0.102987613669393 ENSG00000176261 ZBTB8OS
ENST00000465588 0.281918075196497 0.0753275940150839 -0.100988101557254 ENSG00000176261 ZBTB8OS
ENST00000483138 0.533145606610337 0.235396260274588 -0.071386212548199 ENSG00000176261 ZBTB8OS
ENST00000479075 0.379674198758887 0.125378180536768 -0.0942386522294131 ENSG00000176261 ZBTB8OS
ENST00000473383 0.951358910069003 0.869877438328265 -0.0144074620462183 ENSG00000176261 ZBTB8OS
ENST00000466361 0.48693988393433 0.19802699022435 -0.0878635146427258 ENSG00000176261 ZBTB8OS
ENST00000414241 0.710570437348224 0.425807422132616 -0.0491984592507467 ENSG00000162521 RBBP4
ENST00000373493 0.939189083738903 0.840833495688284 0.009927473541262 ENSG00000162521 RBBP4
ENST00000527118 0.701900641351568 0.414259547536197 -0.0602643051428473 ENSG00000162521 RBBP4
ENST00000401893 0.51711972710201 0.22180453210512 -0.0893242186304817 ENSG00000162521 RBBP4
ENST00000524393 0.722961780927058 0.441920890168817 -0.0566416694783657 ENSG00000162521 RBBP4
ENST00000526193 0.622001536195933 0.319898939113679 -0.0716080715172311 ENSG00000162521 RBBP4
ENST00000492348 0.685010536070029 0.393163466662061 -0.0520094872332154 ENSG00000162521 RBBP4
ENST00000544435 0.685010536070029 0.393163466662061 -0.0520094872332154 ENSG00000162521 RBBP4
ENST00000525506 0.559728480924818 0.258847102689995 -0.093224959571371 ENSG00000162521 RBBP4
ENST00000465780 0.573474097173573 0.271545432700263 -0.102753338162276 ENSG00000162521 RBBP4
ENST00000373485 0.721346682180477 0.439637843802522 -0.045647069471653 ENSG00000162521 RBBP4
ENST00000477563 0.554031034725816 0.254060159793097 -0.0852332516372058 ENSG00000162521 RBBP4
ENST00000458695 0.649967267252999 0.350476144145424 -0.0592410963870063 ENSG00000162521 RBBP4
ENST00000490500 0.406234139842113 0.141666117538547 -0.124906818975229 ENSG00000162521 RBBP4
ENST00000445722 0.338562108581412 0.1023590603467 -0.127951590984794 ENSG00000162521 RBBP4
ENST00000475321 0.933325426278133 0.82509522340921 0.0187918682343097 ENSG00000162521 RBBP4
ENST00000531983 0.901546848396763 0.752012198955284 0.0323104313359143 ENSG00000162521 RBBP4
ENST00000463378 0.90844878508472 0.768022796032037 -0.0233034232957849 ENSG00000162521 RBBP4
ENST00000460669 0.845472411776996 0.6359189761304 -0.0324500217700943 ENSG00000162521 RBBP4
ENST00000482190 0.803272345768753 0.560510022991145 -0.0398868537076048 ENSG00000162521 RBBP4
ENST00000373484 0.734743109620057 0.458734555755994 0.0341982563672098 ENSG00000162520 SYNC
ENST00000409190 0.467117594894536 0.182810760367358 0.0719820492030609 ENSG00000162520 SYNC
ENST00000417633 0.64918512636771 0.349433747227498 -0.0807166755105705 ENSG00000162520 SYNC
ENST00000426909 0.491379459096086 0.201626659427507 -0.116321189325475 ENSG00000162520 SYNC
ENST00000401073 0.600350222839863 0.297249944118331 0.0694217958250737 ENSG00000162522 KIAA1522
ENST00000468130 0.904318493132616 0.758378252802591 0.0360642998636352 ENSG00000162522 KIAA1522
ENST00000373481 0.547743977565478 0.248230400085118 0.0879873635412757 ENSG00000162522 KIAA1522
ENST00000294521 0.957926429928491 0.887775144645202 -0.0146436495236347 ENSG00000162522 KIAA1522
ENST00000373480 0.601856434001676 0.298662988973291 0.0882994273160902 ENSG00000162522 KIAA1522
ENST00000469100 0.993271054364052 0.980653602643815 -0.00178244566563995 ENSG00000134684 YARS
ENST00000373477 0.682863891460954 0.390456594100706 -0.0390304997512441 ENSG00000134684 YARS
ENST00000490826 0.926373237758556 0.807475050352045 0.0187810451874078 ENSG00000134684 YARS
ENST00000487404 0.85273086801083 0.649999612721919 -0.0296879494131057 ENSG00000134684 YARS
ENST00000478828 0.561492085058274 0.260591790300879 -0.0749560971352708 ENSG00000134684 YARS
ENST00000481895 0.441784644741286 0.16525447089221 -0.0780274968406047 ENSG00000134684 YARS
ENST00000466052 0.24106716205254 0.0580102290861063 -0.160347731856248 ENSG00000134684 YARS
ENST00000470377 0.199983281898181 0.0425514549392976 -0.195069988540314 ENSG00000134684 YARS
ENST00000472692 0.58195990671012 0.279464105470634 -0.091346655255747 ENSG00000134684 YARS
ENST00000530710 0.456818447383361 0.175490337206851 0.111137394293604 ENSG00000116497 S100PBP
ENST00000373476 0.745072780938419 0.472498461485077 0.0501239804984278 ENSG00000116497 S100PBP
ENST00000373475 0.858260813246842 0.66038913822903 0.0293515155795445 ENSG00000116497 S100PBP
ENST00000529027 0.548779220080739 0.249304280330137 0.108382076927804 ENSG00000116497 S100PBP
ENST00000531123 0.490683316473326 0.201113273822073 0.0930207105749927 ENSG00000116497 S100PBP
ENST00000398243 0.459038446928966 0.177316689667974 0.102036346814775 ENSG00000116497 S100PBP
ENST00000356689 0.48616845264199 0.197467457997154 0.0965890685906806 ENSG00000116497 S100PBP
ENST00000526230 0.429956499791349 0.157031525836825 0.128185881820265 ENSG00000116497 S100PBP
ENST00000531256 0.260043105056909 0.0656810845109698 0.160499269748591 ENSG00000116497 S100PBP
ENST00000477248 0.871172324649217 0.687938795781205 0.0525934332274125 ENSG00000116497 S100PBP
ENST00000482212 0.421727432279252 0.151373854787776 0.126279518571959 ENSG00000116497 S100PBP
ENST00000530552 0.553123734716998 0.253281072170977 0.150757498285722 ENSG00000116497 S100PBP
ENST00000525203 0.800971918809685 0.557029900574874 0.0700543415235304 ENSG00000116497 S100PBP
ENST00000524535 0.725371289141334 0.44525187882185 0.0930416262404146 ENSG00000116497 S100PBP
ENST00000470896 0.672153207773178 0.377148199499795 -0.0769216996136352 ENSG00000121905 HPCA
ENST00000482771 0.83662147097727 0.618761056447577 0.0715636929203316 ENSG00000121900 TMEM54
ENST00000329151 0.662140832406996 0.365239833243768 -0.079076573039658 ENSG00000121900 TMEM54
ENST00000373463 0.661289652109014 0.364172266793949 -0.0791180449484773 ENSG00000121900 TMEM54
ENST00000474144 0.661289652109014 0.364172266793949 -0.0791180449484773 ENSG00000121900 TMEM54
ENST00000475208 0.66924131610164 0.373770280405352 -0.0775506541542553 ENSG00000121900 TMEM54
ENST00000463914 0.690032784107029 0.399283431390442 -0.0966860854809273 ENSG00000121900 TMEM54
ENST00000373456 0.584916061215989 0.282397846435275 0.0889299090709783 ENSG00000116514 RNF19B
ENST00000356990 0.584865424272578 0.282360161554099 0.0889265824920875 ENSG00000116514 RNF19B
ENST00000235150 0.596888026126227 0.293761581846466 0.087200664756516 ENSG00000116514 RNF19B
ENST00000427524 0.0136712383753185 0.00077783609486758 -0.137304521243693 ENSG00000236065 RP1-117O3.2
ENST00000373449 0.00632366468137501 0.000268486656165572 -0.148636798068581 ENSG00000004455 AK2
ENST00000548033 0.000121850261602486 1.68555164065551e-06 -0.202265482957897 ENSG00000004455 AK2
ENST00000482191 0.848024924181153 0.640885097224493 -0.0296837602057743 ENSG00000004455 AK2
ENST00000491241 0.551114191595039 0.251382494108914 -0.0779306856424693 ENSG00000004455 AK2
ENST00000467905 2.37735425528016e-05 2.30273136692088e-07 -0.239788254383834 ENSG00000004455 AK2
ENST00000354858 8.37462365645998e-06 6.59862197381652e-08 -0.296038043775613 ENSG00000004455 AK2
ENST00000480134 8.3929331765529e-06 6.62214460964411e-08 -0.296040840607962 ENSG00000004455 AK2
ENST00000550338 1.25780636139312e-05 1.05841985793894e-07 -0.297108205317972 ENSG00000004455 AK2
ENST00000469238 0.00028803828295455 4.85919836446013e-06 -0.319448904038891 ENSG00000004455 AK2
ENST00000466029 0.000236380963964506 3.77547462901002e-06 -0.323205329446816 ENSG00000004455 AK2
ENST00000487289 2.20388446290103e-05 2.10135183525691e-07 -0.318950808511011 ENSG00000004455 AK2
ENST00000548559 0.000288369898306303 4.8677022718613e-06 -0.315180634333305 ENSG00000004455 AK2
ENST00000551979 1.42395692700061e-05 1.22696695186056e-07 -0.381002186141459 ENSG00000004455 AK2
ENST00000478635 0.282910076999335 0.0757835117621186 -0.21387367935574 ENSG00000142920 ADC
ENST00000358680 0.299476332090521 0.0831553177678924 -0.190605621176054 ENSG00000142920 ADC
ENST00000294517 0.225681119935714 0.0520511822160051 -0.179109189146652 ENSG00000142920 ADC
ENST00000481886 0.218223795150152 0.0490453636525677 -0.180776666411907 ENSG00000142920 ADC
ENST00000475935 0.218223795150152 0.0490453636525677 -0.180776666411907 ENSG00000142920 ADC
ENST00000462920 0.254384257941766 0.0633657067335242 -0.233869327219386 ENSG00000142920 ADC
ENST00000471119 0.218223795150152 0.0490453636525677 -0.180776666411907 ENSG00000142920 ADC
ENST00000477570 0.157751409442066 0.0289996585470461 -0.250916867439053 ENSG00000142920 ADC
ENST00000483027 0.142728624490235 0.02461687508991 -0.262011018947564 ENSG00000142920 ADC
ENST00000492420 0.275576815904035 0.0725115176061414 -0.216350878374618 ENSG00000142920 ADC
ENST00000398167 0.2182528061274 0.0490571446850428 -0.180783649229147 ENSG00000142920 ADC
ENST00000373443 0.218223795150152 0.0490453636525677 -0.180776666411907 ENSG00000142920 ADC
ENST00000497710 0.25500984168894 0.0636373199190054 -0.233903577258461 ENSG00000142920 ADC
ENST00000473089 0.157751409442066 0.0289996585470461 -0.250916867439053 ENSG00000142920 ADC
ENST00000484656 0.310317253314101 0.0884408820691521 -0.156801450152062 ENSG00000142920 ADC
ENST00000373440 0.59759474853808 0.294356610556654 -0.12123383169419 ENSG00000142920 ADC
ENST00000373441 0.375802689001048 0.123026647368385 -0.143411833796839 ENSG00000142920 ADC
ENST00000478204 0.36288249714921 0.115831246580222 -0.147509705445899 ENSG00000142920 ADC
ENST00000291416 0.704562606324972 0.417700251459906 -0.0739510089602847 ENSG00000116525 TRIM62
ENST00000543586 0.978973051190018 0.939837706526793 0.00809969523736035 ENSG00000116525 TRIM62
ENST00000485148 0.934398872407598 0.828383240235353 -0.0231466717915094 ENSG00000116525 TRIM62
ENST00000483388 0.00239056595690222 7.36386260498076e-05 -0.275968940024488 ENSG00000160094 ZNF362
ENST00000539719 0.101047884055102 0.0143816675493263 -0.127625223843782 ENSG00000160094 ZNF362
ENST00000490959 0.00238284764220448 7.32325767892045e-05 -0.308643124362604 ENSG00000160094 ZNF362
ENST00000373428 0.624567475978793 0.32244784149953 -0.0602735008647893 ENSG00000160094 ZNF362
ENST00000543783 0.882058508624017 0.711344397047846 -0.0368985000649572 ENSG00000256142 AL513327.1
ENST00000588828 0.000232278325609437 3.67948029186281e-06 -0.313972189298652 ENSG00000225313 RP11-415J8.3
ENST00000457957 0.000287449140817451 4.84635927703242e-06 -0.309923332802987 ENSG00000225313 RP11-415J8.3
ENST00000587696 0.000315283026368765 5.44606089276998e-06 -0.3098545804014 ENSG00000225313 RP11-415J8.3
ENST00000431992 0.528545265079326 0.231248282131817 -0.0693341057677475 ENSG00000134686 PHC2
ENST00000485928 0.416570617874648 0.14823152949709 -0.0823287739958579 ENSG00000134686 PHC2
ENST00000373418 0.41848331611796 0.149363717712596 -0.0819618046777837 ENSG00000134686 PHC2
ENST00000373422 0.475830316092438 0.18936037879085 -0.0746004151367315 ENSG00000134686 PHC2
ENST00000257118 0.528545265079326 0.231248282131817 -0.0693341057677475 ENSG00000134686 PHC2
ENST00000419414 0.974681894683497 0.929339291589109 -0.00566909654282979 ENSG00000134686 PHC2
ENST00000467894 0.918391782113779 0.789717775294408 -0.015827253740004 ENSG00000134686 PHC2
ENST00000373416 0.887568706920425 0.721704296620429 0.0216945228527748 ENSG00000134686 PHC2
ENST00000486897 0.8200338712198 0.587562281994964 0.0321705940791255 ENSG00000134686 PHC2
ENST00000493483 0.750701009835485 0.480325120191176 0.0415962613174182 ENSG00000134686 PHC2
ENST00000473158 0.794987858820196 0.546969124731782 -0.0504357610192646 ENSG00000134686 PHC2
ENST00000583214 0.454090582693376 0.173676097690043 -0.182202977985378 ENSG00000266239 MIR3605
ENST00000432703 0.744473104118346 0.471452310105678 0.11248573776251 ENSG00000233246 RP11-415J8.5
ENST00000468406 0.880280382950619 0.707726037825136 0.0471851901392651 ENSG00000134686 PHC2
ENST00000484692 0.565142547775906 0.264003308842702 0.131560272575883 ENSG00000134686 PHC2
ENST00000361328 0.728613582790871 0.450095532010106 -0.0802765093181101 ENSG00000121903 ZSCAN20
ENST00000373413 0.89230637203187 0.731520101611158 -0.0419190399560797 ENSG00000121903 ZSCAN20
ENST00000480917 0.94837162861557 0.863340433763513 0.0224392772696615 ENSG00000121903 ZSCAN20
ENST00000241312 0.750701009835485 0.480349876822419 -0.13658418346472 ENSG00000121904 CSMD2
ENST00000373381 0.750701009835485 0.480349876822419 -0.13658418346472 ENSG00000121904 CSMD2
ENST00000426886 0.152132443581317 0.0272533980666757 -0.164996196446474 ENSG00000163866 SMIM12
ENST00000521580 0.131990726524013 0.0217101313052483 -0.176233218702792 ENSG00000163866 SMIM12
ENST00000446026 0.034619501513507 0.00299664722870697 -0.229431489963366 ENSG00000163866 SMIM12
ENST00000456842 0.0911057545090611 0.0123011291061563 -0.193004786417417 ENSG00000163866 SMIM12
ENST00000423898 0.0507899995821719 0.00515632952745723 -0.221144890413754 ENSG00000163866 SMIM12
ENST00000417239 0.0517690379793796 0.0053142253877189 -0.242371665761049 ENSG00000163866 SMIM12
ENST00000417456 0.505332843781114 0.21239979019719 -0.157405254837385 ENSG00000241014 RP11-244H3.1
ENST00000487874 0.512343391412433 0.218132740941272 0.0838173336731872 ENSG00000271741 RP11-244H3.4
ENST00000373337 0.379586689404957 0.125341521888666 -0.209224825523143 ENSG00000243749 ZMYM6NB
ENST00000373340 0.390785076127077 0.131949254599314 0.106021483436111 ENSG00000163867 ZMYM6
ENST00000493328 0.247108371503087 0.0605161323478012 0.138620583642583 ENSG00000163867 ZMYM6
ENST00000357182 0.196456509188625 0.0413028249332907 0.153971107957519 ENSG00000163867 ZMYM6
ENST00000415531 0.952841193579498 0.873174200864695 0.0160567420396139 ENSG00000163867 ZMYM6
ENST00000317538 0.871246249259808 0.6880850779511 0.0421149584395727 ENSG00000163867 ZMYM6
ENST00000460607 0.852889895289364 0.65022493884629 0.0475746349597586 ENSG00000163867 ZMYM6
ENST00000373333 0.879671715720244 0.706452743647814 -0.0436194672639914 ENSG00000163867 ZMYM6
ENST00000471566 0.931448183730761 0.820701735408103 -0.0337330040060215 ENSG00000163867 ZMYM6
ENST00000417119 0.540054126106022 0.241161077107489 0.0927785880979065 ENSG00000197056 ZMYM1
ENST00000359858 0.360860507171283 0.11472709306186 0.115522195712073 ENSG00000197056 ZMYM1
ENST00000466390 0.977083610180621 0.93521465423792 -0.0092732235977899 ENSG00000197056 ZMYM1
ENST00000488455 0.341698841606307 0.103977311943221 0.116992494448748 ENSG00000197056 ZMYM1
ENST00000475654 0.602954203314546 0.299867982722173 0.0832605279645768 ENSG00000197056 ZMYM1
ENST00000373329 0.360860507171283 0.11472709306186 0.115522195712073 ENSG00000197056 ZMYM1
ENST00000373330 0.360811546587262 0.114700582158639 0.115533453734791 ENSG00000197056 ZMYM1
ENST00000468598 0.443355587399444 0.166282389389797 0.113509658737935 ENSG00000116560 SFPQ
ENST00000460428 0.161387433928249 0.0300104973948162 0.146707934851553 ENSG00000116560 SFPQ
ENST00000470472 0.106938191183555 0.0156925977194623 0.157023027446305 ENSG00000116560 SFPQ
ENST00000466745 0.627689349522453 0.325564253226697 0.0881847285046653 ENSG00000116560 SFPQ
ENST00000466213 0.740896351363966 0.46664561791874 0.0656885564834486 ENSG00000116560 SFPQ
ENST00000490668 0.295410225522685 0.0813226845976827 0.143555712677311 ENSG00000116560 SFPQ
ENST00000485365 0.306593036172818 0.08664597848718 0.144534490468757 ENSG00000116560 SFPQ
ENST00000357214 0.0315834797328353 0.00260925156695478 0.185076078476222 ENSG00000116560 SFPQ
ENST00000373297 0.511758144790308 0.217682193379845 0.0698554806387716 ENSG00000146463 ZMYM4
ENST00000314607 0.511758144790308 0.217682193379845 0.0698554806387716 ENSG00000146463 ZMYM4
ENST00000441447 0.55833210614878 0.257705608135142 0.10948249479856 ENSG00000146463 ZMYM4
ENST00000432683 0.330637462493722 0.0985092366494981 0.168203591239314 ENSG00000227409 ZMYM4-AS1
ENST00000457946 0.667411465342559 0.371458696578127 0.0492253781419849 ENSG00000146463 ZMYM4
ENST00000482131 0.893722309953011 0.734785166796787 0.040972702094107 ENSG00000146463 ZMYM4
ENST00000470175 0.961090221579637 0.895353516147461 0.0172338264597191 ENSG00000146463 ZMYM4
ENST00000492456 0.542476738458966 0.243178850107388 -0.171639522334983 ENSG00000146463 ZMYM4
ENST00000325722 0.739128698477535 0.464177470200605 0.0378667727279889 ENSG00000142687 KIAA0319L
ENST00000373266 0.846148587205887 0.63716450784819 -0.0296270060255518 ENSG00000142687 KIAA0319L
ENST00000426982 0.614394399282062 0.312159542031132 0.0539561142938026 ENSG00000142687 KIAA0319L
ENST00000461312 0.851723666984321 0.647679006824218 0.036126101639257 ENSG00000142687 KIAA0319L
ENST00000485551 0.922752252267241 0.799549171335231 -0.0149699766026613 ENSG00000142687 KIAA0319L
ENST00000473423 0.968724747755744 0.914330968646862 -0.0158145546193284 ENSG00000142687 KIAA0319L
ENST00000473844 0.966612375144241 0.909909244481511 -0.0125338650762731 ENSG00000142687 KIAA0319L
ENST00000474856 0.810811347682299 0.572635855103983 -0.0697210475918345 ENSG00000142687 KIAA0319L
ENST00000492544 0.031798420797419 0.00264433397112659 -0.36050011405163 ENSG00000142687 KIAA0319L
ENST00000440579 0.764796974514637 0.499940461495291 0.0447998518679712 ENSG00000142687 KIAA0319L
ENST00000431916 0.975751134123146 0.931943975905097 -0.00752623082963411 ENSG00000142687 KIAA0319L
ENST00000482929 0.304281313245999 0.0855362338019673 0.127058991195379 ENSG00000142687 KIAA0319L
ENST00000478463 0.494196782879846 0.203979396777842 0.102750747111165 ENSG00000142687 KIAA0319L
ENST00000470388 0.494100500829524 0.203884817854981 0.102745891074437 ENSG00000142687 KIAA0319L
ENST00000492888 0.235614463521813 0.0558446525874112 0.158527240978126 ENSG00000142687 KIAA0319L
ENST00000469892 0.309703908018676 0.0880981395220362 0.145919820738309 ENSG00000142687 KIAA0319L
ENST00000494948 0.224696273556005 0.0516199962930117 0.164040707647824 ENSG00000142687 KIAA0319L
ENST00000476329 0.62700776616248 0.324862788189096 0.0994358926217594 ENSG00000142687 KIAA0319L
ENST00000373253 0.817613466385296 0.583358835310758 0.0372306163648108 ENSG00000020129 NCDN
ENST00000356090 0.866690780580141 0.677234192927634 0.0282999874572184 ENSG00000020129 NCDN
ENST00000373243 0.863516326633507 0.671314796973755 0.0288510714468167 ENSG00000020129 NCDN
ENST00000459931 0.972310322552604 0.923237065588914 0.00871867052432243 ENSG00000020129 NCDN
ENST00000437806 0.73297311546821 0.456352882654612 -0.0705279157970766 ENSG00000020129 NCDN
ENST00000423723 0.599490745213191 0.296412972937728 0.0882959627092503 ENSG00000020129 NCDN
ENST00000373235 0.945144308062715 0.855953757888824 -0.0196444418701451 ENSG00000116819 TFAP2E
ENST00000373237 0.7503388413835 0.479762314145895 0.0405441177645812 ENSG00000126067 PSMB2
ENST00000270815 0.908442669523597 0.767828199252713 -0.0166190401785961 ENSG00000142686 C1orf216
ENST00000503824 0.520476650949389 0.224688621722317 -0.166687013751659 ENSG00000142686 C1orf216
ENST00000453178 0.541837266818515 0.242558705433341 0.131420484943547 ENSG00000142686 C1orf216
ENST00000251195 0.162445661967422 0.0303498736028367 0.153451248308841 ENSG00000092853 CLSPN
ENST00000466308 0.9353519763051 0.830558882250032 -0.0311453449435274 ENSG00000092853 CLSPN
ENST00000318121 0.122736519773849 0.0194499074731167 0.16875775453118 ENSG00000092853 CLSPN
ENST00000373220 0.122736519773849 0.0194499074731167 0.16875775453118 ENSG00000092853 CLSPN
ENST00000520551 0.122736519773849 0.0194499074731167 0.16875775453118 ENSG00000092853 CLSPN
ENST00000373226 0.0155540403415377 0.000939887072125891 0.403376006764366 ENSG00000232335 RP11-435D7.3
ENST00000373210 0.296258151973982 0.0816898217831001 0.100460411717394 ENSG00000134698 AGO4
ENST00000488778 0.518073082224344 0.22268187502973 -0.162490737695556 ENSG00000134698 AGO4
ENST00000496257 0.0178232831534889 0.0011435182959862 0.388403880018407 ENSG00000134698 AGO4
ENST00000373206 0.77402008943618 0.513774863286783 -0.0515049817209483 ENSG00000092847 AGO1
ENST00000373204 0.943587597827135 0.851562315864516 -0.012814707732075 ENSG00000092847 AGO1
ENST00000324350 0.942419307920909 0.848694185496005 -0.0232729452097215 ENSG00000126070 AGO3
ENST00000373191 0.482656729875679 0.194833373176198 0.108441559646494 ENSG00000126070 AGO3
ENST00000397828 0.909343473190286 0.770121984314281 -0.0353712872970411 ENSG00000126070 AGO3
ENST00000246314 0.468756074456638 0.183986439975761 0.122282039032765 ENSG00000126070 AGO3
ENST00000373178 0.946074757566994 0.85799400986364 -0.0175988407781674 ENSG00000116863 ADPRHL2
ENST00000373166 0.00930552705036168 0.000459497425961498 -0.206381135076913 ENSG00000054116 TRAPPC3
ENST00000462715 8.59017844482244e-05 1.09727133326727e-06 -0.306506196285635 ENSG00000054116 TRAPPC3
ENST00000373163 0.00879723609578312 0.000425344869600677 -0.207255602808928 ENSG00000054116 TRAPPC3
ENST00000373162 0.0032605100152678 0.000109897335764245 -0.227730511113078 ENSG00000054116 TRAPPC3
ENST00000469757 0.00405675106551696 0.000146545711748911 -0.241621830474667 ENSG00000054116 TRAPPC3
ENST00000373159 0.000622802140462339 1.31447706752805e-05 -0.285333850887519 ENSG00000054116 TRAPPC3
ENST00000497251 5.27072713752042e-07 2.22870586641363e-09 -0.440730786103585 ENSG00000054116 TRAPPC3
ENST00000429533 0.914630374057966 0.780685836111001 0.0158074700380631 ENSG00000116871 MAP7D1
ENST00000316156 0.517666195985274 0.222326273554996 -0.0577513667070468 ENSG00000116871 MAP7D1
ENST00000527764 0.2266956477051 0.0524603037745247 -0.166675032374423 ENSG00000116871 MAP7D1
ENST00000373150 0.513682738711034 0.219200367423408 -0.0579925939470708 ENSG00000116871 MAP7D1
ENST00000373151 0.51375752940473 0.219247999351257 -0.0579921717667157 ENSG00000116871 MAP7D1
ENST00000530729 0.869463009132497 0.684424596309483 -0.02863694230361 ENSG00000116871 MAP7D1
ENST00000462118 0.0476545302127921 0.00470635480316248 0.216078026929928 ENSG00000116871 MAP7D1
ENST00000474796 0.283383935232442 0.0760248151455984 0.114396655865342 ENSG00000116871 MAP7D1
ENST00000530975 0.153987133242892 0.0278699760481783 -0.177611365326755 ENSG00000116871 MAP7D1
ENST00000487131 0.105656396560869 0.0153989632666581 -0.181360575989085 ENSG00000116871 MAP7D1
ENST00000373148 0.232897974005681 0.0547666392817456 -0.108726784649243 ENSG00000116871 MAP7D1
ENST00000532131 0.444863767640025 0.167357255768732 -0.0951930441765333 ENSG00000116871 MAP7D1
ENST00000487114 0.321950550221433 0.0944308394478667 -0.110430485265787 ENSG00000116871 MAP7D1
ENST00000354618 0.698710982389085 0.410302301226757 -0.0448430370806252 ENSG00000054118 THRAP3
ENST00000469141 0.958814621280981 0.889499340822926 -0.00774233880658317 ENSG00000054118 THRAP3
ENST00000478853 0.58834196333822 0.285885028862296 0.0871310085865732 ENSG00000054118 THRAP3
ENST00000466743 0.269114063091796 0.0695437376669299 0.167233749184172 ENSG00000054118 THRAP3
ENST00000373139 0.478788094555117 0.191780362885511 -0.195579974825888 ENSG00000214193 SH3D21
ENST00000453908 0.717976524862272 0.435380893105908 -0.105230027538409 ENSG00000214193 SH3D21
ENST00000426732 0.717976524862272 0.435380893105908 -0.105230027538409 ENSG00000214193 SH3D21
ENST00000312808 0.710475679221337 0.425650279795427 -0.108606453017168 ENSG00000214193 SH3D21
ENST00000505871 0.73693159170702 0.46144196488117 -0.101415959674992 ENSG00000214193 SH3D21
ENST00000480549 0.131365191252513 0.0215475972817559 0.169969549099568 ENSG00000214193 SH3D21
ENST00000474766 0.0624239807844204 0.00698995407921923 0.240474866330358 ENSG00000214193 SH3D21
ENST00000270824 0.0684951890970681 0.00798008241773209 0.248410221794804 ENSG00000142694 EVA1B
ENST00000490466 0.0651851663626656 0.00742350274546777 0.262625863120819 ENSG00000142694 EVA1B
ENST00000373137 0.552634038618141 0.252806193832248 -0.175661598987496 ENSG00000116883 RP11-268J15.5
ENST00000359297 0.63368438193264 0.332509912792615 0.0651717434565629 ENSG00000196182 STK40
ENST00000373129 0.904716204750696 0.759280239716166 0.0211855862650342 ENSG00000196182 STK40
ENST00000373130 0.904716204750696 0.759280239716166 0.0211855862650342 ENSG00000196182 STK40
ENST00000373132 0.904716204750696 0.759280239716166 0.0211855862650342 ENSG00000196182 STK40
ENST00000460417 0.754669253855903 0.48531474390688 -0.0754291868584622 ENSG00000196182 STK40
ENST00000473733 0.664335126505081 0.367683092989776 -0.101808705574133 ENSG00000196182 STK40
ENST00000482458 0.718848159968465 0.436490410903554 -0.0849551832225448 ENSG00000196182 STK40
ENST00000460017 0.726576198793241 0.447274944665811 -0.099642207755008 ENSG00000196182 STK40
ENST00000476041 0.795993052401494 0.548491585401294 0.0522014410405714 ENSG00000181817 LSM10
ENST00000315732 0.755329619027449 0.486276165120768 0.0612226675047933 ENSG00000181817 LSM10
ENST00000489912 0.76633701756144 0.502123082712284 0.0629251492381234 ENSG00000181817 LSM10
ENST00000235532 0.696413337916658 0.407121195416161 -0.0973163576956875 ENSG00000116885 OSCP1
ENST00000356637 0.696981472618076 0.407980750208732 -0.0972420717713626 ENSG00000116885 OSCP1
ENST00000433045 0.624031887850514 0.321780817931629 -0.118727652247731 ENSG00000116885 OSCP1
ENST00000445843 0.764947798436866 0.500201812804783 -0.0801986781842354 ENSG00000116885 OSCP1
ENST00000315643 0.775780626763188 0.516268654830003 -0.076337663775345 ENSG00000116885 OSCP1
ENST00000528112 0.465319444957297 0.181646934501698 -0.182239910204002 ENSG00000116885 OSCP1
ENST00000354267 0.85487931603772 0.654067066940536 -0.0691584430852847 ENSG00000116885 OSCP1
ENST00000373116 0.366847295256966 0.118073964733453 -0.110503688818323 ENSG00000116898 MRPS15
ENST00000488606 0.0686345817973844 0.00800116998200986 -0.238748310366923 ENSG00000116898 MRPS15
ENST00000477040 0.0333832612047122 0.00283911481767432 -0.329435710655965 ENSG00000116898 MRPS15
ENST00000462067 0.374814343696689 0.122566948968426 -0.109085811866748 ENSG00000116898 MRPS15
ENST00000373087 0.425401278656299 0.153747253409742 -0.200675445267585 ENSG00000163874 ZC3H12A
ENST00000373075 0.339982814347141 0.103145345950776 0.100991897667969 ENSG00000163875 MEAF6
ENST00000296214 0.297141558923791 0.0821293391238997 0.110137269807084 ENSG00000163875 MEAF6
ENST00000373074 0.352477223664503 0.109828390604546 0.103031457919203 ENSG00000163875 MEAF6
ENST00000475828 0.278997885542648 0.073952976471743 0.114219173008918 ENSG00000163875 MEAF6
ENST00000487788 0.281990000160058 0.0753691830799805 0.113622971543718 ENSG00000163875 MEAF6
ENST00000373073 0.728796481927383 0.450413888544138 0.0511765143611362 ENSG00000163875 MEAF6
ENST00000487792 0.867933730183421 0.680705035575138 0.0293423413311875 ENSG00000163875 MEAF6
ENST00000448519 0.813398196937797 0.576636136384896 0.0422372467345898 ENSG00000163875 MEAF6
ENST00000485039 0.5340420070067 0.236175552755099 -0.107023145937466 ENSG00000163875 MEAF6
ENST00000296215 0.957077367670841 0.884864935272899 -0.0132567344004144 ENSG00000163877 SNIP1
ENST00000468040 0.604884099032739 0.302064738172098 -0.130700415556138 ENSG00000163877 SNIP1
ENST00000490029 0.795687819553966 0.547966944358806 0.080598872578491 ENSG00000134697 GNL2
ENST00000373062 0.231392658276389 0.0541903016945976 0.104108232492932 ENSG00000134697 GNL2
ENST00000462812 0.432425674946644 0.158583411070086 0.107121423615943 ENSG00000134697 GNL2
ENST00000479255 0.444612995665255 0.167198100729886 0.161872715328098 ENSG00000134697 GNL2
ENST00000538069 0.560442611925729 0.259607110346079 0.108158831829467 ENSG00000134697 GNL2
ENST00000469191 0.5751931434787 0.273081548510641 0.132950026825309 ENSG00000134697 GNL2
ENST00000489146 0.883891598940809 0.714991358264398 0.0476020842122374 ENSG00000134697 GNL2
ENST00000463351 0.939593485448588 0.841852479556457 0.0206877335135742 ENSG00000134697 GNL2
ENST00000488496 0.980938251747854 0.945840183651685 -0.00735448701207983 ENSG00000134697 GNL2
ENST00000358011 0.898092640322685 0.744283028101667 0.0332711164720525 ENSG00000116922 C1orf109
ENST00000494120 0.723584794599675 0.442702446256669 0.076990738260378 ENSG00000116922 C1orf109
ENST00000609516 0.404368075465736 0.14039929183367 0.216083148801452 ENSG00000116922 C1orf109
ENST00000464178 0.617459758193628 0.315148457282662 -0.119643819033931 ENSG00000116922 C1orf109
ENST00000464085 0.682913683270455 0.390547442440994 -0.101396772117532 ENSG00000116922 C1orf109
ENST00000491981 0.859467521123379 0.663241317378835 -0.0505074921505765 ENSG00000116922 C1orf109
ENST00000461359 0.787277702596919 0.53387549708447 -0.0809365694163689 ENSG00000116922 C1orf109
ENST00000477060 0.982612705335909 0.950602782635361 0.00794463297931426 ENSG00000116922 C1orf109
ENST00000486637 0.860906400209273 0.666542860779385 -0.058057402337243 ENSG00000116922 C1orf109
ENST00000491797 0.899243927360272 0.746936178824268 0.0475487295468059 ENSG00000116922 C1orf109
ENST00000488137 0.594618383207881 0.29146865931133 0.149916533749524 ENSG00000116922 C1orf109
ENST00000373055 0.283361804527576 0.0760142515237388 -0.140283231370258 ENSG00000134690 CDCA8
ENST00000327331 0.283361804527576 0.0760142515237388 -0.140283231370258 ENSG00000134690 CDCA8
ENST00000373044 0.0867635055341976 0.0114382052780198 0.216010221544051 ENSG00000196449 YRDC
ENST00000373043 0.00888217416634825 0.000432050545912814 0.344974497539672 ENSG00000197982 C1orf122
ENST00000419397 0.00487368821195255 0.000188090700434044 0.410655203223533 ENSG00000197982 C1orf122
ENST00000468084 0.00775760088686781 0.000354103957806368 0.359735248090815 ENSG00000197982 C1orf122
ENST00000373042 0.0547616591224958 0.00581025620755478 0.282024975308702 ENSG00000197982 C1orf122
ENST00000446260 0.0720614815064182 0.0086253327593369 0.268993294612302 ENSG00000197982 C1orf122
ENST00000373036 0.753787077042765 0.484070517497859 0.0450970816697376 ENSG00000188786 MTF1
ENST00000373027 0.979666415400427 0.942066445799579 0.00474682017467891 ENSG00000204084 INPP5B
ENST00000373023 0.898917190056265 0.746109158474827 -0.0208854668457313 ENSG00000204084 INPP5B
ENST00000373026 0.943119651046144 0.850607122189906 -0.0124681348161182 ENSG00000204084 INPP5B
ENST00000373024 0.952890703739982 0.873272562753254 -0.0105417961014235 ENSG00000204084 INPP5B
ENST00000470364 0.956563946988835 0.883531494618619 0.0165165085878535 ENSG00000204084 INPP5B
ENST00000474758 0.974791860100932 0.92960351207002 0.0100964104563461 ENSG00000204084 INPP5B
ENST00000458109 0.904516450215544 0.758787735168356 0.0294603142647308 ENSG00000204084 INPP5B
ENST00000467066 0.832070556988621 0.609761949981743 -0.0714398932923492 ENSG00000204084 INPP5B
ENST00000373021 0.297266591661095 0.0821726429128858 -0.217275854310401 ENSG00000204084 INPP5B
ENST00000491406 0.376177947974928 0.123333480328138 -0.225642276753433 ENSG00000204084 INPP5B
ENST00000373019 0.823783017534469 0.59381735068615 0.0261621767428844 ENSG00000183431 SF3A3
ENST00000448721 0.559966301650455 0.259143529555765 0.0560198402207437 ENSG00000183431 SF3A3
ENST00000487062 0.857136385514579 0.658466309953526 0.0549447763342049 ENSG00000183431 SF3A3
ENST00000460925 0.429132695650803 0.156518628760489 0.110566075203212 ENSG00000183431 SF3A3
ENST00000489537 0.783104816049337 0.527767211655183 -0.0376127566932559 ENSG00000183431 SF3A3
ENST00000461869 0.855006314060809 0.65448602101534 0.0259991916211102 ENSG00000183431 SF3A3
ENST00000470585 0.903560279070888 0.756705945308846 0.0181784482920519 ENSG00000183431 SF3A3
ENST00000488934 0.930332909507865 0.818207281265082 -0.0284862279833484 ENSG00000183431 SF3A3
ENST00000462258 0.928349363650538 0.812201487942829 0.0153027653163978 ENSG00000183431 SF3A3
ENST00000485803 0.549673191268475 0.250148415604457 0.120496062645323 ENSG00000183386 FHL3
ENST00000373016 0.559990082480442 0.259172897854735 0.118144479241623 ENSG00000183386 FHL3
ENST00000475084 0.540906401630026 0.24187457309321 0.125825592156437 ENSG00000183386 FHL3
ENST00000477194 0.498736439458416 0.207252060775639 0.133656177359738 ENSG00000183386 FHL3
ENST00000483182 0.77749746121417 0.519341952888627 0.0530611255192234 ENSG00000183520 UTP11L
ENST00000486563 0.857032857431579 0.658319344713044 0.0431137204606248 ENSG00000183520 UTP11L
ENST00000373014 0.458597140457518 0.176928184632685 0.0959363185986252 ENSG00000183520 UTP11L
ENST00000537711 0.336630057690833 0.101417958131406 0.115165207290929 ENSG00000183520 UTP11L
ENST00000488453 0.148954933477548 0.0263861839783726 0.170633262619393 ENSG00000183520 UTP11L
ENST00000373001 0.645571913179936 0.345665065316996 0.0641926347715793 ENSG00000116954 RRAGC
ENST00000474456 0.765923667475923 0.501516253981117 -0.0700564047669629 ENSG00000116954 RRAGC
ENST00000493015 0.831445293746162 0.608607257370603 0.0467403228669587 ENSG00000116954 RRAGC
ENST00000496778 0.656533942352558 0.358541658633262 -0.114635443499531 ENSG00000116954 RRAGC
ENST00000433671 0.854330304727799 0.65311631482155 -0.0343671703672353 ENSG00000228436 RP5-864K19.4
ENST00000456813 0.94231244944927 0.848196247038858 -0.0146238812183225 ENSG00000228436 RP5-864K19.4
ENST00000397572 0.954579999350393 0.878060584290653 -0.0118203102134153 ENSG00000214114 MYCBP
ENST00000494695 0.740685151534463 0.466153878097423 0.0640732809620657 ENSG00000214114 MYCBP
ENST00000495043 0.612934331396747 0.310626122200319 0.0875541602272935 ENSG00000214114 MYCBP
ENST00000489803 0.86103495268121 0.666902242360314 0.0371383468515187 ENSG00000214114 MYCBP
ENST00000454994 0.863178807903324 0.670340943951339 0.0367565695215583 ENSG00000131233 GJA9
ENST00000489575 0.863178807903324 0.670340943951339 0.0367565695215583 ENSG00000214114 MYCBP
ENST00000465771 0.931482600390256 0.820942057595558 0.0211758282966181 ENSG00000214114 MYCBP
ENST00000462027 0.945009676992024 0.855444842276797 -0.0169713424328 ENSG00000214114 MYCBP
ENST00000372990 0.895051277817949 0.737637257626942 -0.052315106137628 ENSG00000158315 RHBDL2
ENST00000289248 0.85623489779824 0.656817374557866 -0.0695647168006276 ENSG00000158315 RHBDL2
ENST00000538156 0.85623489779824 0.656817374557866 -0.0695647168006276 ENSG00000158315 RHBDL2
ENST00000372985 0.865396504803693 0.674687676583803 -0.0657637009769105 ENSG00000158315 RHBDL2
ENST00000432648 0.816678101699342 0.581425104519249 0.0326950463028756 ENSG00000174574 AKIRIN1
ENST00000446189 0.830687281514269 0.607239602395196 0.0324305701769287 ENSG00000174574 AKIRIN1
ENST00000372984 0.841275340959489 0.628131074953002 0.0300507354940049 ENSG00000174574 AKIRIN1
ENST00000531822 0.379423667044281 0.125238024474444 0.112488304602388 ENSG00000174574 AKIRIN1
ENST00000372967 0.318498297113614 0.092598484843547 -0.141397696191201 ENSG00000168653 NDUFS5
ENST00000372969 0.318498297113614 0.092598484843547 -0.141397696191201 ENSG00000168653 NDUFS5
ENST00000545844 0.167818056718681 0.0319936453239245 0.119946521873363 ENSG00000127603 MACF1
ENST00000567887 0.167818056718681 0.0319922858057119 0.119946784238772 ENSG00000127603 MACF1
ENST00000372915 0.167889258563053 0.032025703451787 0.11990834373475 ENSG00000127603 MACF1
ENST00000539005 0.167818056718681 0.0319936453239245 0.119946521873363 ENSG00000127603 MACF1
ENST00000317713 0.167818056718681 0.0319936453239245 0.119946521873363 ENSG00000127603 MACF1
ENST00000361689 0.167889258563053 0.032025703451787 0.11990834373475 ENSG00000127603 MACF1
ENST00000524432 0.908164914462858 0.766719243426338 0.0249231809732143 ENSG00000127603 MACF1
ENST00000467673 0.896266117936533 0.740834107008451 0.0425687146935494 ENSG00000127603 MACF1
ENST00000564288 0.162489700400735 0.0303630197598814 0.128529613064857 ENSG00000127603 MACF1
ENST00000494012 0.457130830562525 0.175851132642193 0.200041336790046 ENSG00000127603 MACF1
ENST00000536367 0.974390629369956 0.928456173456185 -0.0106503653403995 ENSG00000127603 MACF1
ENST00000480624 0.653868963210811 0.355080460492876 0.128421360227646 ENSG00000127603 MACF1
ENST00000469366 0.244750106167975 0.0596184322932502 0.276575068344342 ENSG00000127603 MACF1
ENST00000496804 0.681388230322865 0.388891310111321 0.0616676831040065 ENSG00000127603 MACF1
ENST00000530262 0.243438475578761 0.0590891458384155 0.123798996559725 ENSG00000127603 MACF1
ENST00000485063 0.782412143768161 0.526675270714389 0.0786017253813684 ENSG00000127603 MACF1
ENST00000472385 0.409031025365141 0.143405631779235 0.152317214993666 ENSG00000127603 MACF1
ENST00000484393 0.88579235595606 0.718003748411208 -0.0405988237866563 ENSG00000127603 MACF1
ENST00000476350 0.100939553823396 0.014347919363502 0.167652961263763 ENSG00000127603 MACF1
ENST00000372925 0.148970482125595 0.0263958409738357 0.137587260365033 ENSG00000127603 MACF1
ENST00000289893 0.148457163784314 0.0262609699777682 0.138746657199651 ENSG00000127603 MACF1
ENST00000530275 0.652064849347175 0.352733852275725 0.0750842773364758 ENSG00000255103 KIAA0754
ENST00000482035 0.176222647399427 0.0346307524230272 0.171477000921889 ENSG00000127603 MACF1
ENST00000473843 0.94668959289699 0.85983497062285 -0.0187675224726279 ENSG00000127603 MACF1
ENST00000469490 0.199275084994063 0.042311599001272 0.16283215453967 ENSG00000127603 MACF1
ENST00000487656 0.98752499863439 0.964927035775547 0.005262583760467 ENSG00000127603 MACF1
ENST00000360115 0.762587276797705 0.496835033835806 0.0530575108743807 ENSG00000127603 MACF1
ENST00000497964 0.883069491845667 0.713111500497963 0.0334545977333712 ENSG00000127603 MACF1
ENST00000446276 0.80435981573075 0.562126055396453 0.0456303175255069 ENSG00000127603 MACF1
ENST00000442046 0.690927269417701 0.400326177794281 0.0665137251899989 ENSG00000127603 MACF1
ENST00000422234 0.32720400242673 0.0969519017996569 0.159827794242511 ENSG00000127603 MACF1
ENST00000462496 0.36352687834623 0.116196059296443 0.151561146876594 ENSG00000127603 MACF1
ENST00000462103 0.752614416732909 0.482713253250169 0.0852319634398384 ENSG00000127603 MACF1
ENST00000496360 0.614211438754711 0.311911852390305 0.0956652947636579 ENSG00000127603 MACF1
ENST00000497807 0.68359479376045 0.391633582392591 0.0763640424207214 ENSG00000127603 MACF1
ENST00000458207 0.927969248833374 0.811343683136494 -0.0331138978403853 ENSG00000182109 RP11-69E11.4
ENST00000450157 0.945002584607874 0.855175326789965 -0.0244092885584481 ENSG00000182109 RP11-69E11.4
ENST00000431553 0.959657787515779 0.891433788455773 -0.0181947323988095 ENSG00000182109 RP11-69E11.4
ENST00000417869 0.982931715249408 0.951443704878038 -0.00787910912328183 ENSG00000182109 RP11-69E11.4
ENST00000440190 0.887886057820019 0.722386204011023 -0.045118537303351 ENSG00000182109 RP11-69E11.4
ENST00000427240 0.959148926954753 0.89022277310073 -0.015158878785878 ENSG00000243970 PPIEL
ENST00000482028 0.0456066009167667 0.00442713203320558 0.277632094158897 ENSG00000090621 PABPC4
ENST00000372856 0.000349244278351009 6.22771444501996e-06 0.204347139361208 ENSG00000090621 PABPC4
ENST00000372857 0.000340168910159975 6.02351340750023e-06 0.204433858314359 ENSG00000090621 PABPC4
ENST00000372858 0.013039461003731 0.000726179821431746 0.156004404709187 ENSG00000090621 PABPC4
ENST00000372862 0.0146849238221987 0.000865143830632508 0.150421797478896 ENSG00000090621 PABPC4
ENST00000468476 0.00458447322633459 0.000173274779851372 0.238265294818058 ENSG00000090621 PABPC4
ENST00000437136 0.00569251301475776 0.000232672157709878 0.236102487695867 ENSG00000090621 PABPC4
ENST00000492468 0.0230337776570687 0.00165473814111705 0.209687348275234 ENSG00000090621 PABPC4
ENST00000530186 0.0295099389717411 0.00236648802804328 0.302342299061929 ENSG00000090621 PABPC4
ENST00000421687 0.0239920196959366 0.00175608989642138 0.150106849783743 ENSG00000090621 PABPC4
ENST00000484555 0.986574518477772 0.96221246419659 -0.00429546384578324 ENSG00000090621 PABPC4
ENST00000525045 0.185736907479087 0.0376780382499594 0.142507887809383 ENSG00000090621 PABPC4
ENST00000527718 0.0184742408244837 0.00120432716819514 0.169653830681842 ENSG00000090621 PABPC4
ENST00000477556 0.372969831250185 0.121543201228109 0.131177405230985 ENSG00000090621 PABPC4
ENST00000461578 0.547954233027048 0.24845943671475 0.109046896805746 ENSG00000090621 PABPC4
ENST00000483770 0.267813643376123 0.0689834075102567 0.154571118400396 ENSG00000090621 PABPC4
ENST00000525669 0.0233409726519786 0.00168691050545472 0.179591311412757 ENSG00000090621 PABPC4
ENST00000470443 0.141077752033831 0.0241771020404948 0.108536177504435 ENSG00000090621 PABPC4
ENST00000415255 0.0958841796910833 0.0133140201631794 0.123380873777457 ENSG00000228060 RP11-69E11.8
ENST00000513632 0.600807914469245 0.297782155184316 0.0725153478474413 ENSG00000090621 PABPC4
ENST00000525751 0.501084871358364 0.209213841669244 0.07764690387915 ENSG00000090621 PABPC4
ENST00000474378 0.263868227847108 0.0672323390725856 0.106215476339118 ENSG00000090621 PABPC4
ENST00000529216 0.605671085262866 0.302979152023969 0.0632274915601705 ENSG00000090621 PABPC4
ENST00000492519 0.894322386895921 0.735979021928867 0.0222669436941502 ENSG00000090621 PABPC4
ENST00000451091 0.000860363032550696 2.02002277925303e-05 0.265160292776756 ENSG00000090621 PABPC4
ENST00000531243 7.23784117164683e-05 9.01891197443658e-07 0.377777088380091 ENSG00000090621 PABPC4
ENST00000470018 0.873589364141368 0.693205689905884 -0.0387850663164735 ENSG00000084072 PPIE
ENST00000485507 0.944665396648024 0.854312359105286 -0.0203467341104326 ENSG00000084072 PPIE
ENST00000324379 0.710889994150833 0.426378796424056 -0.068948388551995 ENSG00000084072 PPIE
ENST00000356511 0.649312934503106 0.34958770971961 -0.0792264635272029 ENSG00000084072 PPIE
ENST00000456578 0.965056631308815 0.905291245243385 -0.0132971446269625 ENSG00000084072 PPIE
ENST00000495526 0.711919085526113 0.42764995485751 -0.0689309251962883 ENSG00000084072 PPIE
ENST00000482751 0.711919085526113 0.42764995485751 -0.0689309251962883 ENSG00000084072 PPIE
ENST00000372830 0.649312934503106 0.34958770971961 -0.0792264635272029 ENSG00000084072 PPIE
ENST00000497370 0.650857051386264 0.35151573737127 -0.0820816228803515 ENSG00000084072 PPIE
ENST00000372835 0.678458702911102 0.385193078596803 -0.0763727641391348 ENSG00000084072 PPIE
ENST00000470213 0.646096680661147 0.346141614449915 -0.0823873513909738 ENSG00000084072 PPIE
ENST00000474804 0.715604984452902 0.432380935624291 -0.0692254656505795 ENSG00000084072 PPIE
ENST00000475350 0.711919085526113 0.42764995485751 -0.0689309251962883 ENSG00000084072 PPIE
ENST00000480169 0.793545582228137 0.544803458719328 -0.0593169732958396 ENSG00000084072 PPIE
ENST00000441669 0.724733430501793 0.444417893047444 0.061718145527732 ENSG00000043514 TRIT1
ENST00000462797 0.724733430501793 0.444417893047444 0.061718145527732 ENSG00000043514 TRIT1
ENST00000316891 0.724733430501793 0.444417893047444 0.061718145527732 ENSG00000043514 TRIT1
ENST00000372818 0.724733430501793 0.444417893047444 0.061718145527732 ENSG00000043514 TRIT1
ENST00000495175 0.731914022141676 0.454672213228772 0.0610964478090599 ENSG00000043514 TRIT1
ENST00000491865 0.725704109089283 0.445763311463378 0.0624798154140771 ENSG00000043514 TRIT1
ENST00000537223 0.802851871837529 0.559803496151549 0.0483426977036786 ENSG00000043514 TRIT1
ENST00000537440 0.802851871837529 0.559803496151549 0.0483426977036786 ENSG00000043514 TRIT1
ENST00000541099 0.802851871837529 0.559803496151549 0.0483426977036786 ENSG00000043514 TRIT1
ENST00000545233 0.802851871837529 0.559803496151549 0.0483426977036786 ENSG00000043514 TRIT1
ENST00000465417 0.60367048757895 0.300674936377747 -0.134033052823 ENSG00000043514 TRIT1
ENST00000492612 0.830178836169662 0.606197824181318 0.04459886003027 ENSG00000043514 TRIT1
ENST00000489945 0.875502810051459 0.69717220264559 0.0347360455945401 ENSG00000043514 TRIT1
ENST00000486825 0.820959815701041 0.588880105917951 0.0482058974102929 ENSG00000043514 TRIT1
ENST00000469476 0.826545757464222 0.599732530155823 0.0619763838329443 ENSG00000043514 TRIT1
ENST00000544981 0.561745236232918 0.261053483064013 0.116015862435929 ENSG00000043514 TRIT1
ENST00000372811 0.618899905420994 0.316634424095128 0.143650392065923 ENSG00000168389 MFSD2A
ENST00000420632 0.737157812016639 0.461702619676372 0.104394022455174 ENSG00000168389 MFSD2A
ENST00000372809 0.618899905420994 0.316634424095128 0.143650392065923 ENSG00000168389 MFSD2A
ENST00000483824 0.618899905420994 0.316634424095128 0.143650392065923 ENSG00000168389 MFSD2A
ENST00000372797 0.530044503059892 0.232615101142231 -0.0440027098505316 ENSG00000131236 CAP1
ENST00000372802 0.525961117569013 0.229072833499652 -0.0442653984884836 ENSG00000131236 CAP1
ENST00000449311 0.81610158748698 0.580499940785284 -0.0252782399615299 ENSG00000131236 CAP1
ENST00000421589 0.705636555364369 0.419105865828 -0.0367659269229475 ENSG00000131236 CAP1
ENST00000414893 0.402370887693018 0.13898926737631 -0.0619731034112248 ENSG00000131236 CAP1
ENST00000414281 0.704031123303972 0.416937643473748 -0.0369471393225326 ENSG00000131236 CAP1
ENST00000420216 0.781935714802718 0.525740151577762 -0.0289996052021986 ENSG00000131236 CAP1
ENST00000372792 0.509387521767658 0.215604791982255 -0.0444036593517261 ENSG00000131236 CAP1
ENST00000372798 0.569056720108626 0.267392524666069 -0.0406529041006819 ENSG00000131236 CAP1
ENST00000340450 0.530998473650255 0.233570536643324 -0.0439825062953875 ENSG00000131236 CAP1
ENST00000372805 0.496019844469302 0.205257356713377 -0.0469273442117464 ENSG00000131236 CAP1
ENST00000435719 0.48194965409487 0.194256185305182 -0.0571746887707953 ENSG00000131236 CAP1
ENST00000427843 0.600624141474588 0.297540204762399 -0.046857103194135 ENSG00000131236 CAP1
ENST00000417287 0.779744409367924 0.52246116093855 -0.0290956877806372 ENSG00000131236 CAP1
ENST00000424977 0.701172375848932 0.413214235842484 -0.037250814415554 ENSG00000131236 CAP1
ENST00000446031 0.37036854069631 0.120034982321498 -0.10208445015109 ENSG00000131236 CAP1
ENST00000479759 0.370067855476092 0.119869298113561 -0.0664216569970873 ENSG00000131236 CAP1
ENST00000461993 0.765460672970125 0.500843003489557 -0.0291941456123659 ENSG00000131236 CAP1
ENST00000494114 0.996942063339749 0.991711464587474 0.00057389538826379 ENSG00000131236 CAP1
ENST00000433473 0.888733553372056 0.724602143381222 0.0190991525639236 ENSG00000131238 PPT1
ENST00000529905 0.911217963213084 0.77387928300123 0.0158421743757379 ENSG00000131238 PPT1
ENST00000530704 0.672655545372361 0.377636184233929 -0.0560997795597752 ENSG00000131238 PPT1
ENST00000372775 0.655534601642059 0.35696915391393 -0.0779020252947323 ENSG00000131238 PPT1
ENST00000449045 0.553347208310278 0.253474803175775 -0.0761053622335345 ENSG00000131238 PPT1
ENST00000439754 0.344929354762251 0.105790459809937 -0.113946906586019 ENSG00000131238 PPT1
ENST00000530076 0.507695509680401 0.214407111755333 -0.0972534810173164 ENSG00000131238 PPT1
ENST00000527311 0.556545024566875 0.256180171250026 -0.0780281648347845 ENSG00000131238 PPT1
ENST00000372779 0.531351960650956 0.233927176017034 -0.0873167826070902 ENSG00000131238 PPT1
ENST00000526547 0.190572897617847 0.0393354719476654 -0.175526480326452 ENSG00000131238 PPT1
ENST00000372771 0.890734090227254 0.728415973377958 -0.0212243139386105 ENSG00000117000 RLF
ENST00000372759 0.403447225230859 0.139618796538132 0.0741101078456212 ENSG00000084073 ZMPSTE24
ENST00000479131 0.681665466966567 0.389193972205276 0.071948157328569 ENSG00000084073 ZMPSTE24
ENST00000472583 0.673030207090804 0.378143024963919 0.0692467795323365 ENSG00000084073 ZMPSTE24
ENST00000474142 0.954585929441797 0.87824250264737 -0.0139719299043082 ENSG00000084073 ZMPSTE24
ENST00000435168 0.914573143512128 0.78053061056768 -0.0257055951145175 ENSG00000084070 SMAP2
ENST00000372718 0.487507257768169 0.198483446493943 -0.0954835797837826 ENSG00000084070 SMAP2
ENST00000372708 0.0763771033651218 0.00941083417879819 -0.205512619767313 ENSG00000084070 SMAP2
ENST00000539317 0.0148972096045042 0.000883204295730417 -0.27651087078042 ENSG00000084070 SMAP2
ENST00000372706 0.327984512178716 0.0972946279548771 0.19381268133444 ENSG00000187815 ZFP69
ENST00000372705 0.346807959822596 0.106823192152881 0.190998250206059 ENSG00000187815 ZFP69
ENST00000450713 0.307095806118536 0.0868623950806096 0.201573946683033 ENSG00000238287 RP11-656D10.3
ENST00000358527 0.822266028367675 0.591188411100754 -0.0667214471711873 ENSG00000164002 EXO5
ENST00000372703 0.822266028367675 0.591188411100754 -0.0667214471711873 ENSG00000164002 EXO5
ENST00000420209 0.594846001233173 0.291651404891685 -0.146125828251377 ENSG00000164002 EXO5
ENST00000296380 0.782465544825408 0.526743763565611 -0.0777835022164673 ENSG00000164002 EXO5
ENST00000418186 0.632476016916548 0.331158347091455 -0.134973046667174 ENSG00000164002 EXO5
ENST00000443729 0.591812486138732 0.288928885459685 -0.142152502266124 ENSG00000164002 EXO5
ENST00000419161 0.591812486138732 0.288928885459685 -0.142152502266124 ENSG00000164002 EXO5
ENST00000372699 0.526182695971721 0.229349844779877 -0.156594864487833 ENSG00000117010 ZNF684
ENST00000465152 0.463538595463559 0.180343738243735 -0.182082351009625 ENSG00000117010 ZNF684
ENST00000372696 0.329486698043438 0.097970594169642 -0.238155393601518 ENSG00000117010 ZNF684
ENST00000372697 0.329486698043438 0.097970594169642 -0.238155393601518 ENSG00000117010 ZNF684
ENST00000493756 0.478817028782197 0.191815676665015 -0.169968188439014 ENSG00000117010 ZNF684
ENST00000467203 0.944817121970131 0.854704288757609 0.0157941103788462 ENSG00000066136 NFYC
ENST00000424419 0.922383942519035 0.798625109820161 0.019257190422769 ENSG00000066136 NFYC
ENST00000427410 0.898175910050214 0.744553960696166 0.0216709941580878 ENSG00000066136 NFYC
ENST00000447388 0.876828137087542 0.70005377287592 0.0252973140820383 ENSG00000066136 NFYC
ENST00000425457 0.901331287396102 0.751543811075031 0.0211537395485475 ENSG00000066136 NFYC
ENST00000453631 0.967413195606459 0.911619854543544 0.00989427302824097 ENSG00000066136 NFYC
ENST00000456393 0.882087721054963 0.711394655682672 0.024343215890481 ENSG00000066136 NFYC
ENST00000372654 0.946932570871335 0.860302364692618 0.011902231013141 ENSG00000066136 NFYC
ENST00000534399 0.900252231934062 0.748843160750149 -0.0308156739922353 ENSG00000066136 NFYC
ENST00000372653 0.956235493143627 0.8827071189647 0.00994349163648045 ENSG00000066136 NFYC
ENST00000372669 0.990103626922271 0.971632401667967 0.00277036758858892 ENSG00000066136 NFYC
ENST00000372652 0.558678872582843 0.257979378152934 0.0780500693718694 ENSG00000066136 NFYC
ENST00000372651 0.545167750382083 0.245457776564156 0.0826159066557765 ENSG00000066136 NFYC
ENST00000531464 0.803554280804189 0.56104655333622 0.0711062349560187 ENSG00000066136 NFYC
ENST00000440226 0.620659736476644 0.318447530976817 0.0725588645721005 ENSG00000066136 NFYC
ENST00000525290 0.583309705798291 0.280875709048619 0.128274518571039 ENSG00000066136 NFYC
ENST00000530965 0.578332998589989 0.276151074636228 0.133300941290403 ENSG00000066136 NFYC
ENST00000416859 0.388599803448582 0.130473307213582 0.146439241399877 ENSG00000066136 NFYC
ENST00000308733 0.519204434116409 0.223568311002785 0.091463230000635 ENSG00000066136 NFYC
ENST00000414185 0.725908974145696 0.446150574868364 0.0654671899491775 ENSG00000066136 NFYC
ENST00000525349 0.944834491328863 0.854765818082956 -0.0215653763763212 ENSG00000066136 NFYC
ENST00000488635 0.909343473190286 0.770160907275179 -0.0402195828532504 ENSG00000066136 NFYC
ENST00000496608 0.997142479889402 0.992486673651419 0.00111342016437687 ENSG00000066136 NFYC
ENST00000372621 0.979808183403616 0.94231257396277 0.003991718675369 ENSG00000171793 CTPS1
ENST00000541520 0.857789123398279 0.659813398687382 -0.0249024184682823 ENSG00000171793 CTPS1
ENST00000470271 0.888733553372056 0.724609128731869 -0.034508192474787 ENSG00000171793 CTPS1
ENST00000475060 0.874757634991415 0.695368540493199 0.041996126125272 ENSG00000171793 CTPS1
ENST00000479480 0.75253396748594 0.482621105471189 -0.066526072985494 ENSG00000171793 CTPS1
ENST00000543104 0.813512317595364 0.576758079531772 -0.0482958682246387 ENSG00000171793 CTPS1
ENST00000372616 0.983393773730966 0.953367078612611 -0.00356534877702763 ENSG00000171793 CTPS1
ENST00000480420 0.668092251011526 0.372283589499294 -0.0907606047225272 ENSG00000171793 CTPS1
ENST00000463285 0.635851990765632 0.335450081637382 0.0955160364407408 ENSG00000171793 CTPS1
ENST00000486889 0.857817957920334 0.659857970294804 0.0482917743585905 ENSG00000171793 CTPS1
ENST00000497210 0.879408797654289 0.705278744910622 0.0522858568781125 ENSG00000171793 CTPS1
ENST00000464283 0.809234035879086 0.57016722532036 -0.0530909344236881 ENSG00000171793 CTPS1
ENST00000463423 0.796954450132965 0.550203587702594 -0.0560881403207397 ENSG00000171793 CTPS1
ENST00000498694 0.923540953797891 0.801548044286338 0.0208493679484105 ENSG00000171793 CTPS1
ENST00000456518 0.958515877000231 0.889019099729054 0.0118759304737672 ENSG00000010803 SCMH1
ENST00000397174 0.981609297311906 0.947558861294125 0.00551673531284111 ENSG00000010803 SCMH1
ENST00000402904 0.981609297311906 0.947558861294125 0.00551673531284111 ENSG00000010803 SCMH1
ENST00000361191 0.980409324588446 0.943942039239016 0.00589822241798221 ENSG00000010803 SCMH1
ENST00000361705 0.980409324588446 0.943942039239016 0.00589822241798221 ENSG00000010803 SCMH1
ENST00000397171 0.980409324588446 0.943942039239016 0.00589822241798221 ENSG00000010803 SCMH1
ENST00000372597 0.990950997655314 0.974446865496389 -0.00305559095038991 ENSG00000010803 SCMH1
ENST00000372596 0.990950997655314 0.974446865496389 -0.00305559095038991 ENSG00000010803 SCMH1
ENST00000337495 0.990950997655314 0.974446865496389 -0.00305559095038991 ENSG00000010803 SCMH1
ENST00000326197 0.967737020077579 0.912337582106529 0.00924478954000849 ENSG00000010803 SCMH1
ENST00000372595 0.984911403554829 0.957541050920414 0.0045053995475241 ENSG00000010803 SCMH1
ENST00000472037 0.955180924812675 0.87998925511518 -0.0159488111911038 ENSG00000010803 SCMH1
ENST00000460215 0.998374440798128 0.995654650875561 0.000538874504061569 ENSG00000010803 SCMH1
ENST00000498793 0.798669923348693 0.553229068899091 -0.0569134208132149 ENSG00000010803 SCMH1
ENST00000489421 0.742886127133943 0.469427938070896 -0.0828144663964201 ENSG00000010803 SCMH1
ENST00000482530 0.454338655542523 0.173935084637042 -0.160916745471229 ENSG00000010803 SCMH1
ENST00000488592 0.997375146135856 0.993220401903772 0.00114456128676348 ENSG00000010803 SCMH1
ENST00000372583 0.930545938744494 0.818766285576533 -0.0294338619931234 ENSG00000127124 HIVEP3
ENST00000372584 0.930480271549912 0.818515969956779 -0.0294492176914691 ENSG00000127124 HIVEP3
ENST00000247584 0.846630318064573 0.638305844475658 -0.0605229281634248 ENSG00000127124 HIVEP3
ENST00000460604 0.508212301201524 0.214727914410258 -0.185919016970289 ENSG00000127124 HIVEP3
ENST00000429157 0.849495144664735 0.643852976897782 -0.0592480289868853 ENSG00000127124 HIVEP3
ENST00000491442 0.929962047845087 0.817072751257756 0.0326357264410292 ENSG00000127124 HIVEP3
ENST00000489103 0.863587835121849 0.671432549351933 0.0660228622506164 ENSG00000127124 HIVEP3
ENST00000479350 0.900331455797932 0.749039912106744 0.0475287444634684 ENSG00000127124 HIVEP3
ENST00000372571 0.475352912759049 0.188922914263926 0.0939832351339245 ENSG00000198815 FOXJ3
ENST00000372572 0.222500310976522 0.0506994083390524 0.102179955872547 ENSG00000198815 FOXJ3
ENST00000372573 0.228504683103659 0.053230379307012 0.1010472740176 ENSG00000198815 FOXJ3
ENST00000361346 0.215251768422647 0.0479394355712708 0.103493266424778 ENSG00000198815 FOXJ3
ENST00000361776 0.215251768422647 0.0479394355712708 0.103493266424778 ENSG00000198815 FOXJ3
ENST00000545068 0.146549914216452 0.0257308312978942 0.117728032534236 ENSG00000198815 FOXJ3
ENST00000445886 0.521246885266524 0.225239016458821 0.101080181509296 ENSG00000198815 FOXJ3
ENST00000422278 0.237757815839931 0.0567508818327456 0.264030375166088 ENSG00000198815 FOXJ3
ENST00000372562 0.959703179548934 0.892043711196963 -0.0102729472941188 ENSG00000127125 PPCS
ENST00000455780 0.999132854703261 0.998118712584978 -0.000174336719167768 ENSG00000127125 PPCS
ENST00000372560 0.690328096371783 0.399610135069333 -0.0910215634869895 ENSG00000127125 PPCS
ENST00000472013 0.999132854703261 0.998118712584978 -0.000174336719167768 ENSG00000127125 PPCS
ENST00000372561 0.999132854703261 0.998118712584978 -0.000174336719167768 ENSG00000127125 PPCS
ENST00000372556 0.999132854703261 0.998118712584978 -0.000174336719167768 ENSG00000127125 PPCS
ENST00000471420 0.799368893270716 0.554146930206437 -0.0457930636491094 ENSG00000127125 PPCS
ENST00000482168 0.702339769633277 0.415085631325173 -0.0780698672284746 ENSG00000127125 PPCS
ENST00000469615 0.590043979164723 0.28743442562432 -0.104311062342138 ENSG00000127125 PPCS
ENST00000428554 0.318578689096953 0.0926282863022964 0.224562022792762 ENSG00000186409 CCDC30
ENST00000477155 0.319035559802325 0.0928729730829763 0.2245865279168 ENSG00000186409 CCDC30
ENST00000507855 0.419793805678699 0.15021952267862 0.210217737606557 ENSG00000186409 CCDC30
ENST00000509712 0.781901544501699 0.525677731177989 0.108436839958254 ENSG00000186409 CCDC30
ENST00000471390 0.283090605520151 0.0758861398579308 0.276316492072154 ENSG00000186409 CCDC30
ENST00000342022 0.254429207620091 0.0633794705626261 0.287788280579001 ENSG00000186409 CCDC30
ENST00000340612 0.259075702529381 0.0652750627454442 0.287825309611527 ENSG00000186409 CCDC30
ENST00000304979 0.64746486731785 0.347442957575848 -0.0693801345537749 ENSG00000171960 PPIH
ENST00000372550 0.0336721540522976 0.00287832512934614 -0.28123616770408 ENSG00000171960 PPIH
ENST00000440068 0.021350052230674 0.00148399783895948 -0.303968099705457 ENSG00000171960 PPIH
ENST00000372549 0.0826167773862604 0.0106281231313862 -0.287110225204821 ENSG00000171960 PPIH
ENST00000455203 0.0065859373117875 0.000283823143121502 -0.350493109224884 ENSG00000171960 PPIH
ENST00000436387 0.00446892500175388 0.000167125511411116 -0.448676012543119 ENSG00000171960 PPIH
ENST00000461351 0.743924462942811 0.470650689563815 0.0627052109958648 ENSG00000171960 PPIH
ENST00000321358 0.0181649672239278 0.00117266423943595 -0.120790407406051 ENSG00000065978 YBX1
ENST00000332220 0.00040499984609314 7.48122957681098e-06 -0.175632982693974 ENSG00000065978 YBX1
ENST00000436427 0.00332942877211889 0.000112603497534507 -0.155553763562807 ENSG00000065978 YBX1
ENST00000467957 4.35466327905429e-05 4.80673348799365e-07 -0.223314936769208 ENSG00000065978 YBX1
ENST00000397054 0.279650574718564 0.0742930866327584 0.121182723987593 ENSG00000117385 LEPRE1
ENST00000460031 0.284906628050511 0.0766115420505714 0.1203385006133 ENSG00000117385 LEPRE1
ENST00000236040 0.28024236700198 0.0745599476897137 0.121157618488815 ENSG00000117385 LEPRE1
ENST00000495874 0.28024236700198 0.0745599476897137 0.121157618488815 ENSG00000117385 LEPRE1
ENST00000296388 0.28024236700198 0.0745599476897137 0.121157618488815 ENSG00000117385 LEPRE1
ENST00000462474 0.583262410614178 0.280760324333502 -0.157005638652186 ENSG00000117385 LEPRE1
ENST00000431412 0.966251672993508 0.909125343003875 -0.0110017556953045 ENSG00000117385 LEPRE1
ENST00000481465 0.576078552633316 0.274039970548203 -0.121668828679575 ENSG00000117385 LEPRE1
ENST00000447502 0.963184775768266 0.900626502655067 -0.0140530454949686 ENSG00000117385 LEPRE1
ENST00000463465 0.953813267681685 0.875967261463635 -0.0155653092045502 ENSG00000117385 LEPRE1
ENST00000372526 0.000649971342947426 1.39948022505051e-05 0.38788251095366 ENSG00000117385 LEPRE1
ENST00000492956 0.000160464115749143 2.33464756596406e-06 0.442026468648245 ENSG00000117385 LEPRE1
ENST00000372525 0.845987736490612 0.636682409743249 0.0591243260041257 ENSG00000164008 C1orf50
ENST00000464081 0.943165390951585 0.850680264675446 -0.01900931035487 ENSG00000164008 C1orf50
ENST00000603943 0.906144854418868 0.762251943218791 -0.0306010078591627 ENSG00000164008 C1orf50
ENST00000536543 0.952776901144867 0.87281924740902 -0.0161769241698942 ENSG00000164008 C1orf50
ENST00000372522 0.456208241935381 0.175064720027909 -0.1884256836854 ENSG00000177868 CCDC23
ENST00000372521 0.755797121935839 0.486943177056159 -0.0938179725167925 ENSG00000177868 CCDC23
ENST00000537227 0.894067497405298 0.73551311376077 -0.0451575800752059 ENSG00000177868 CCDC23
ENST00000497437 0.586858100952233 0.284308590466992 -0.147737360860252 ENSG00000177868 CCDC23
ENST00000487556 0.8885289293645 0.724129510318152 -0.0347444357333488 ENSG00000164010 ERMAP
ENST00000372517 0.8885289293645 0.724129510318152 -0.0347444357333488 ENSG00000164010 ERMAP
ENST00000372514 0.616939623774707 0.314654085239657 -0.119913804180374 ENSG00000164010 ERMAP
ENST00000328249 0.483691252936923 0.195666598712528 -0.160616536581091 ENSG00000164010 ERMAP
ENST00000414798 0.861888623511817 0.668278387150741 -0.0558531445238634 ENSG00000228192 RP11-342M1.3
ENST00000416809 0.90666767093522 0.763550274561951 -0.0398678770565489 ENSG00000228192 RP11-342M1.3
ENST00000372508 0.456208241935381 0.175065928857905 -0.16014039075526 ENSG00000164011 ZNF691
ENST00000372507 0.456208241935381 0.175065928857905 -0.16014039075526 ENSG00000164011 ZNF691
ENST00000372506 0.456208241935381 0.175065928857905 -0.16014039075526 ENSG00000164011 ZNF691
ENST00000397044 0.656015606953915 0.357603019048642 -0.119073898586395 ENSG00000164011 ZNF691
ENST00000372504 0.456208241935381 0.175065928857905 -0.16014039075526 ENSG00000164011 ZNF691
ENST00000397034 0.511681055365001 0.217602938145911 -0.176369876318168 ENSG00000164011 ZNF691
ENST00000372503 0.258812875383417 0.0651373547190923 -0.254287979655205 ENSG00000164011 ZNF691
ENST00000372502 0.54274344988636 0.243446265380715 -0.159646493409141 ENSG00000164011 ZNF691
ENST00000426263 0.435227594059294 0.160731747101546 -0.10860690388086 ENSG00000117394 SLC2A1
ENST00000475162 0.242990517506428 0.0588996599022756 -0.180150049185423 ENSG00000117394 SLC2A1
ENST00000439722 0.35441276855197 0.110921173943049 -0.205166215938968 ENSG00000117394 SLC2A1
ENST00000415851 0.797515842097572 0.551379985621185 -0.0624427313022681 ENSG00000117394 SLC2A1
ENST00000372500 0.635645518626555 0.334982000821136 -0.107297003784718 ENSG00000117394 SLC2A1
ENST00000431635 0.802950128219025 0.560016501440933 0.0372814112422509 ENSG00000117395 EBNA1BP2
ENST00000236051 0.805841534611711 0.564576634742715 0.0368402683535097 ENSG00000117395 EBNA1BP2
ENST00000463906 0.686599164339487 0.39511931079363 0.0688267007375384 ENSG00000117395 EBNA1BP2
ENST00000491223 0.971715899037536 0.922105460060054 -0.0072016809733536 ENSG00000117395 EBNA1BP2
ENST00000472982 0.986208310279143 0.960874226696386 -0.00371261959320493 ENSG00000117395 EBNA1BP2
ENST00000483082 0.967307060533174 0.911412482376627 0.00856931660154435 ENSG00000117395 EBNA1BP2
ENST00000461557 0.964309205987299 0.903225594905664 -0.00937404829377059 ENSG00000117395 EBNA1BP2
ENST00000372492 0.498647986525523 0.207098966169431 0.172811069910843 ENSG00000243710 WDR65
ENST00000310955 0.436394999004271 0.161602337313262 -0.109005820654868 ENSG00000117399 CDC20
ENST00000372462 0.432470570499967 0.158630818842857 -0.10980584317949 ENSG00000117399 CDC20
ENST00000478882 0.923701083219715 0.802114882199964 -0.026750389289172 ENSG00000117399 CDC20
ENST00000482046 0.122001559814193 0.0192657365242197 -0.285224651627831 ENSG00000117399 CDC20
ENST00000372458 0.487943151300108 0.198903104464753 -0.0733779294250173 ENSG00000066322 ELOVL1
ENST00000413844 0.487943151300108 0.198903104464753 -0.0733779294250173 ENSG00000066322 ELOVL1
ENST00000468865 0.363844918426105 0.116368819982842 -0.122440209444 ENSG00000066322 ELOVL1
ENST00000464204 0.443339152650283 0.166256030358323 -0.0792346373251677 ENSG00000066322 ELOVL1
ENST00000470968 0.465149553009107 0.181491442568586 -0.0762391780960303 ENSG00000066322 ELOVL1
ENST00000487209 0.536039010509628 0.237816006661002 -0.0682897517439199 ENSG00000066322 ELOVL1
ENST00000470769 0.187569282890885 0.0383355465372785 -0.124182686879984 ENSG00000066322 ELOVL1
ENST00000497569 0.344758900558557 0.105688411639018 -0.100366995424321 ENSG00000066322 ELOVL1
ENST00000482302 0.352097578947176 0.109624569478313 -0.100490329657898 ENSG00000066322 ELOVL1
ENST00000497050 0.372139120192235 0.12097497062358 -0.097578776849515 ENSG00000066322 ELOVL1
ENST00000478481 0.702781878741175 0.415474555004809 -0.0759214580245756 ENSG00000066322 ELOVL1
ENST00000479439 0.0663388610286256 0.00761640887131328 -0.170584577406603 ENSG00000066322 ELOVL1
ENST00000465321 0.493648974790278 0.203225327858592 -0.0769120357498577 ENSG00000066322 ELOVL1
ENST00000479686 0.0502171701265471 0.00507638735859668 -0.17531683645403 ENSG00000066322 ELOVL1
ENST00000496932 0.418244574922974 0.149230488068944 -0.0911971592101179 ENSG00000066322 ELOVL1
ENST00000290663 0.125223453627057 0.0200310019453276 -0.186190596805757 ENSG00000159479 MED8
ENST00000372457 0.13042408490326 0.0212924608976403 -0.185054428937051 ENSG00000159479 MED8
ENST00000372455 0.18535205710262 0.0375348528787244 -0.176075818402382 ENSG00000159479 MED8
ENST00000436713 0.131419124218781 0.0215577697889129 -0.220507868538728 ENSG00000229431 RP1-92O14.6
ENST00000460803 0.347620030471218 0.107294289757393 -0.210750558591293 ENSG00000159479 MED8
ENST00000473560 0.00184421238668797 5.23616314651245e-05 -0.377395184041573 ENSG00000159479 MED8
ENST00000310739 0.633576137900561 0.332358515751455 0.0994647383845965 ENSG00000198198 SZT2
ENST00000372450 0.633576137900561 0.332358515751455 0.0994647383845965 ENSG00000198198 SZT2
ENST00000357658 0.780625644058364 0.523591235484133 0.061635130050306 ENSG00000198198 SZT2
ENST00000406439 0.85950246646881 0.663321772131578 0.0397397566648255 ENSG00000198198 SZT2
ENST00000562955 0.435099956050023 0.160566024063347 -0.0819557398914452 ENSG00000198198 SZT2
ENST00000470139 0.683313260726799 0.391210303129025 -0.0886506985145508 ENSG00000198198 SZT2
ENST00000372442 0.143884847034516 0.0249453163208335 -0.145515643824688 ENSG00000198198 SZT2
ENST00000460536 0.205482288505723 0.044429386380314 -0.169507173586112 ENSG00000198198 SZT2
ENST00000583037 0.486915431023689 0.19797228485195 -0.115311004052829 ENSG00000178922 HYI
ENST00000372425 0.486915431023689 0.19797228485195 -0.115311004052829 ENSG00000178922 HYI
ENST00000372433 0.404907991338906 0.140799194978399 -0.13540333777323 ENSG00000178922 HYI
ENST00000372434 0.401842599498548 0.138613873926326 -0.133983322332066 ENSG00000178922 HYI
ENST00000470662 0.511441473915485 0.217377204232525 -0.122162255017099 ENSG00000178922 HYI
ENST00000487366 0.47308428876328 0.187257079405587 -0.130698621314047 ENSG00000178922 HYI
ENST00000372430 0.396658560014486 0.135433258375863 -0.141003202826928 ENSG00000178922 HYI
ENST00000372432 0.481153561871396 0.19358091714968 -0.116710417493949 ENSG00000178922 HYI
ENST00000372427 0.470370999672316 0.185256247764717 -0.118810473473641 ENSG00000178922 HYI
ENST00000372426 0.459038446928966 0.177319237427485 -0.132579394700995 ENSG00000178922 HYI
ENST00000486909 0.455729530897764 0.174730576566829 -0.122915718461266 ENSG00000178922 HYI
ENST00000469587 0.722412451704013 0.441242707551504 -0.105141008149515 ENSG00000178922 HYI
ENST00000359947 0.937981171911977 0.83687675387691 0.0292246078825137 ENSG00000142949 PTPRF
ENST00000438120 0.913630952294945 0.77864321030707 -0.041306282956493 ENSG00000142949 PTPRF
ENST00000372413 0.930250144582463 0.817788814536886 0.0328223307719612 ENSG00000142949 PTPRF
ENST00000372414 0.930250144582463 0.817788814536886 0.0328223307719612 ENSG00000142949 PTPRF
ENST00000429895 0.778915845338618 0.521204171384392 0.102720327264559 ENSG00000142949 PTPRF
ENST00000372396 0.97509888836628 0.930615497893054 -0.00444309293526384 ENSG00000066135 KDM4A
ENST00000463151 0.973400769645178 0.925885227237742 0.0080183577169436 ENSG00000066135 KDM4A
ENST00000485249 0.983978185698167 0.95479966981429 -0.00564830315212306 ENSG00000066135 KDM4A
ENST00000398804 0.933037554315062 0.824240846209828 0.0186668278401296 ENSG00000236200 KDM4A-AS1
ENST00000439057 0.915388669996906 0.782481609315502 0.0242818385828352 ENSG00000236200 KDM4A-AS1
ENST00000434346 0.560151833314182 0.259331959306934 0.13032651863564 ENSG00000236200 KDM4A-AS1
ENST00000453015 0.544304039718111 0.244635039998015 0.130749152327335 ENSG00000236200 KDM4A-AS1
ENST00000418149 0.899243927360272 0.747016575192551 -0.0307857260096149 ENSG00000236200 KDM4A-AS1
ENST00000532911 0.945469596743731 0.856771305832296 0.0216704485456951 ENSG00000126091 ST3GAL3
ENST00000489897 0.998374440798128 0.995652476558638 0.000521324199123688 ENSG00000126091 ST3GAL3
ENST00000372374 0.998982043519134 0.997441852650299 0.00028825576560107 ENSG00000126091 ST3GAL3
ENST00000372375 0.998982043519134 0.997441852650299 0.00028825576560107 ENSG00000126091 ST3GAL3
ENST00000545417 0.998982043519134 0.997441852650299 0.00028825576560107 ENSG00000126091 ST3GAL3
ENST00000372377 0.998982043519134 0.997441852650299 0.00028825576560107 ENSG00000126091 ST3GAL3
ENST00000361392 0.998982043519134 0.997441852650299 0.00028825576560107 ENSG00000126091 ST3GAL3
ENST00000361400 0.998982043519134 0.997441852650299 0.00028825576560107 ENSG00000126091 ST3GAL3
ENST00000353126 0.998982043519134 0.997441852650299 0.00028825576560107 ENSG00000126091 ST3GAL3
ENST00000530154 0.980519604919985 0.944431614561596 0.00690062181459914 ENSG00000126091 ST3GAL3
ENST00000262915 0.998982043519134 0.997441852650299 0.00028825576560107 ENSG00000126091 ST3GAL3
ENST00000330208 0.998982043519134 0.997441852650299 0.00028825576560107 ENSG00000126091 ST3GAL3
ENST00000335430 0.998982043519134 0.997441852650299 0.00028825576560107 ENSG00000126091 ST3GAL3
ENST00000351035 0.998982043519134 0.997441852650299 0.00028825576560107 ENSG00000126091 ST3GAL3
ENST00000479383 0.931281848896806 0.820179382153903 0.0275127135502732 ENSG00000126091 ST3GAL3
ENST00000347631 0.998645782075364 0.996038244029596 0.000475023806299166 ENSG00000126091 ST3GAL3
ENST00000484868 0.830247793591218 0.606336389835919 0.0608798700512165 ENSG00000126091 ST3GAL3
ENST00000461066 0.921047570681297 0.79508446211393 0.0313671046184303 ENSG00000126091 ST3GAL3
ENST00000437753 0.870652707123907 0.686711499442948 0.0637328050972688 ENSG00000229444 RP11-184I16.4
ENST00000533997 0.980409324588446 0.94420448226021 -0.00676922220344196 ENSG00000126091 ST3GAL3
ENST00000469715 0.980409324588446 0.94420448226021 -0.00676922220344196 ENSG00000126091 ST3GAL3
ENST00000490541 0.980409324588446 0.94420448226021 -0.00676922220344196 ENSG00000126091 ST3GAL3
ENST00000528371 0.980409324588446 0.94420448226021 -0.00676922220344196 ENSG00000126091 ST3GAL3
ENST00000530581 0.980409324588446 0.94420448226021 -0.00676922220344196 ENSG00000126091 ST3GAL3
ENST00000531816 0.980409324588446 0.94420448226021 -0.00676922220344196 ENSG00000126091 ST3GAL3
ENST00000531993 0.980409324588446 0.94420448226021 -0.00676922220344196 ENSG00000126091 ST3GAL3
ENST00000533212 0.980409324588446 0.94420448226021 -0.00676922220344196 ENSG00000126091 ST3GAL3
ENST00000533933 0.980409324588446 0.94420448226021 -0.00676922220344196 ENSG00000126091 ST3GAL3
ENST00000372369 0.980409324588446 0.94420448226021 -0.00676922220344196 ENSG00000126091 ST3GAL3
ENST00000372372 0.980409324588446 0.94420448226021 -0.00676922220344196 ENSG00000126091 ST3GAL3
ENST00000372368 0.980409324588446 0.94420448226021 -0.00676922220344196 ENSG00000126091 ST3GAL3
ENST00000372367 0.980409324588446 0.94420448226021 -0.00676922220344196 ENSG00000126091 ST3GAL3
ENST00000372366 0.980409324588446 0.94420448226021 -0.00676922220344196 ENSG00000126091 ST3GAL3
ENST00000372365 0.980409324588446 0.94420448226021 -0.00676922220344196 ENSG00000126091 ST3GAL3
ENST00000361746 0.980409324588446 0.94420448226021 -0.00676922220344196 ENSG00000126091 ST3GAL3
ENST00000332628 0.980409324588446 0.94420448226021 -0.00676922220344196 ENSG00000126091 ST3GAL3
ENST00000531451 0.982723619984707 0.950865491310686 -0.00595988904479382 ENSG00000126091 ST3GAL3
ENST00000372362 0.982723619984707 0.950865491310686 -0.00595988904479382 ENSG00000126091 ST3GAL3
ENST00000361812 0.982723619984707 0.950865491310686 -0.00595988904479382 ENSG00000126091 ST3GAL3
ENST00000461375 0.861991000470583 0.668486366580601 -0.0382734406626203 ENSG00000126091 ST3GAL3
ENST00000490502 0.997333725701078 0.992945429508948 -0.000784133777359451 ENSG00000126091 ST3GAL3
ENST00000495482 0.875357657670504 0.696825275075314 0.0501102897843091 ENSG00000126091 ST3GAL3
ENST00000372343 0.561223029629099 0.260359331247958 -0.080606514937035 ENSG00000117408 IPO13
ENST00000489061 0.906395196098681 0.762828468184119 -0.0405351274644422 ENSG00000117408 IPO13
ENST00000489773 0.644966963575042 0.345191478068409 0.0866117639921496 ENSG00000117408 IPO13
ENST00000492152 0.181647183997648 0.0362630907021165 -0.244617159464081 ENSG00000117408 IPO13
ENST00000372339 0.954144263338599 0.876810356230418 -0.0194541707065498 ENSG00000117408 IPO13
ENST00000471934 0.888733553372056 0.724580217115982 -0.0440775645419663 ENSG00000132768 DPH2
ENST00000476260 0.800528433107292 0.556298816036129 -0.0695188573857585 ENSG00000132768 DPH2
ENST00000255108 0.777025383375792 0.518454259894741 -0.0636709179286863 ENSG00000132768 DPH2
ENST00000412950 0.603873521483113 0.300955962873378 -0.111197233882166 ENSG00000132768 DPH2
ENST00000524776 0.603873521483113 0.300955962873378 -0.111197233882166 ENSG00000132768 DPH2
ENST00000495421 0.777025383375792 0.518454259894741 -0.0636709179286863 ENSG00000132768 DPH2
ENST00000530988 0.748130967709681 0.47689768274984 -0.0907554234220662 ENSG00000132768 DPH2
ENST00000527567 0.803256161254817 0.560458206649659 -0.0728118717041258 ENSG00000132768 DPH2
ENST00000492306 0.77335548986195 0.512864476933319 -0.0772967376768327 ENSG00000132768 DPH2
ENST00000490861 0.713367452428831 0.429326127296414 -0.0922624996895788 ENSG00000132768 DPH2
ENST00000396758 0.776765714335644 0.517945694860305 -0.0637033131019227 ENSG00000132768 DPH2
ENST00000477294 0.84006242874851 0.625798238735963 -0.0606664238852775 ENSG00000132768 DPH2
ENST00000529729 0.896195918798322 0.740566115794553 -0.0385804527366195 ENSG00000132768 DPH2
ENST00000532140 0.840913026455074 0.627451637734776 -0.0610870311655213 ENSG00000132768 DPH2
ENST00000534786 0.790111669938282 0.53860664074089 0.0813317148767096 ENSG00000132768 DPH2
ENST00000459879 0.662060794104372 0.365098209693321 -0.113870228489836 ENSG00000132768 DPH2
ENST00000527319 0.529697216972314 0.232281991343551 -0.148820723702181 ENSG00000132768 DPH2
ENST00000472505 0.0371506158203903 0.00331394693291431 -0.214485020803075 ENSG00000117410 ATP6V0B
ENST00000472174 0.218298154021885 0.0490768834805598 -0.145012789701892 ENSG00000117410 ATP6V0B
ENST00000532642 0.219709403930441 0.0496186658208984 -0.144692077526368 ENSG00000117410 ATP6V0B
ENST00000236067 0.219333574515716 0.0494651860800041 -0.14470015478212 ENSG00000117410 ATP6V0B
ENST00000471859 0.177740691010766 0.035076128537494 -0.153597954942428 ENSG00000117410 ATP6V0B
ENST00000472277 0.129017897977268 0.0209516912143368 -0.174077918396269 ENSG00000117410 ATP6V0B
ENST00000461670 0.0336324893091784 0.00286845488523459 -0.215799107061107 ENSG00000117410 ATP6V0B
ENST00000468183 0.219667551760939 0.0495967969864812 -0.144693449319781 ENSG00000117410 ATP6V0B
ENST00000473485 0.219667551760939 0.0495967969864812 -0.144693449319781 ENSG00000117410 ATP6V0B
ENST00000496131 0.0769436910884558 0.00951713441548748 -0.189064234496916 ENSG00000117410 ATP6V0B
ENST00000498208 0.0244086578989093 0.00179978480617922 -0.232844052905786 ENSG00000117410 ATP6V0B
ENST00000532072 0.264703006859304 0.0675562862200362 -0.146102120817834 ENSG00000117410 ATP6V0B
ENST00000498664 0.699662070495106 0.411265277344632 -0.0637345547087587 ENSG00000117410 ATP6V0B
ENST00000498543 0.523196359337756 0.227008233602744 0.158533928646034 ENSG00000117411 B4GALT2
ENST00000372324 0.000224484127966196 3.52883404840365e-06 -0.327077980323497 ENSG00000117411 B4GALT2
ENST00000497866 0.951061330952295 0.869444061905613 -0.0191596553998832 ENSG00000117411 B4GALT2
ENST00000434555 7.02791557467625e-07 3.28287826295753e-09 -0.432874401548361 ENSG00000117411 B4GALT2
ENST00000356836 9.16512608213531e-08 2.80194247145826e-10 -0.470022548937508 ENSG00000117411 B4GALT2
ENST00000309519 9.3631480137322e-09 1.83274380710925e-11 -0.509319748563492 ENSG00000117411 B4GALT2
ENST00000485678 0.000197301608330833 2.98607028983916e-06 -0.483733450719764 ENSG00000117411 B4GALT2
ENST00000481924 9.8653614552627e-05 1.29841747757612e-06 -0.639830288459811 ENSG00000117411 B4GALT2
ENST00000372307 0.947283836221736 0.86100201572026 -0.0208632287508167 ENSG00000196517 SLC6A9
ENST00000372306 0.914208857671906 0.779882334102349 0.0308720623295745 ENSG00000196517 SLC6A9
ENST00000372310 0.876679511408393 0.699762046064695 -0.0527671670247661 ENSG00000196517 SLC6A9
ENST00000475075 0.639975572196033 0.339685397432812 -0.137255244546839 ENSG00000196517 SLC6A9
ENST00000357730 0.439767821660063 0.163859966440333 -0.207092704017298 ENSG00000196517 SLC6A9
ENST00000360584 0.439767821660063 0.163859966440333 -0.207092704017298 ENSG00000196517 SLC6A9
ENST00000537678 0.866854972322963 0.677576199471904 -0.0599500072667616 ENSG00000196517 SLC6A9
ENST00000361745 0.443996665954031 0.166863292807617 -0.0963817459227434 ENSG00000178028 DMAP1
ENST00000446292 0.411825732123566 0.145224135945744 -0.110402722204912 ENSG00000178028 DMAP1
ENST00000440641 0.16429446976642 0.0309290211671951 -0.167637451200647 ENSG00000178028 DMAP1
ENST00000436069 0.0150803679246114 0.000898178929271033 -0.373107888981662 ENSG00000178028 DMAP1
ENST00000437511 0.254700267362864 0.063506581026564 -0.141291583454097 ENSG00000178028 DMAP1
ENST00000475794 0.0279710271524359 0.00219002099366269 -0.324523887246475 ENSG00000178028 DMAP1
ENST00000471829 0.100948503485882 0.0143522450850013 -0.197447450766415 ENSG00000178028 DMAP1
ENST00000487922 0.100984418541352 0.0143635504857439 -0.198234208742931 ENSG00000178028 DMAP1
ENST00000315913 0.443996665954031 0.166863292807617 -0.0963817459227434 ENSG00000178028 DMAP1
ENST00000372289 0.443996665954031 0.166863292807617 -0.0963817459227434 ENSG00000178028 DMAP1
ENST00000463950 0.0379116620619638 0.00341052334195467 -0.334636532707504 ENSG00000178028 DMAP1
ENST00000372290 0.561809192187983 0.261130087039015 -0.0963933817135609 ENSG00000178028 DMAP1
ENST00000488433 0.850293580858973 0.645392961700316 0.0368573413161327 ENSG00000178028 DMAP1
ENST00000483741 0.631112336154959 0.329498318393906 0.123383609315167 ENSG00000178028 DMAP1
ENST00000372257 0.652526898687801 0.353273484575779 0.0556731684598532 ENSG00000117419 ERI3
ENST00000372259 0.697175088904477 0.408307374135968 0.0542166043466941 ENSG00000117419 ERI3
ENST00000456170 0.679955976565859 0.386969325889127 0.0548269898125659 ENSG00000117419 ERI3
ENST00000537474 0.838766393946944 0.622904701576668 0.0306636157170605 ENSG00000117419 ERI3
ENST00000489710 0.541961588484359 0.24271667489483 0.0890626903869815 ENSG00000117419 ERI3
ENST00000479101 0.574939914453549 0.272866015841491 0.0852770612314778 ENSG00000117419 ERI3
ENST00000462341 0.941611716436868 0.846192954152751 0.0145110614951867 ENSG00000117419 ERI3
ENST00000452396 0.859717835069969 0.663748211820272 0.0323542343196373 ENSG00000117419 ERI3
ENST00000495828 0.96032417797077 0.89382689876335 0.0109972875990327 ENSG00000117419 ERI3
ENST00000457571 0.934576921222067 0.828888912703098 0.0187325733670596 ENSG00000117419 ERI3
ENST00000355387 0.410881222479243 0.144547842608332 -0.08444428810612 ENSG00000187147 RNF220
ENST00000361799 0.410881222479243 0.144547842608332 -0.08444428810612 ENSG00000187147 RNF220
ENST00000372247 0.411338125390986 0.144807322426541 -0.0844408417272704 ENSG00000187147 RNF220
ENST00000443020 0.956644865190047 0.883693105132068 0.00892693505005597 ENSG00000187147 RNF220
ENST00000453863 0.605372627754032 0.302756556183311 0.0728552921889831 ENSG00000187147 RNF220
ENST00000335497 0.994380296321758 0.98391802568795 0.00134387542247533 ENSG00000187147 RNF220
ENST00000440132 0.974873946604096 0.930130898241317 0.00580543023019069 ENSG00000187147 RNF220
ENST00000474064 0.434140255784563 0.159906695424216 -0.0820053626971355 ENSG00000187147 RNF220
ENST00000471494 0.752794696728326 0.482867292867207 0.0476746882186508 ENSG00000187147 RNF220
ENST00000488865 0.61922837762241 0.317005649407169 0.0713311478926746 ENSG00000187147 RNF220
ENST00000497469 0.865013521764027 0.673603341281965 -0.0294506131919214 ENSG00000187147 RNF220
ENST00000475378 0.635249652780363 0.334202938072199 -0.062740760997618 ENSG00000187147 RNF220
ENST00000484745 0.0937235451794328 0.0128469009161641 -0.148904990397743 ENSG00000187147 RNF220
ENST00000372242 0.518155052646891 0.222766259984099 -0.0638137609107156 ENSG00000126106 TMEM53
ENST00000372243 0.518155052646891 0.222766259984099 -0.0638137609107156 ENSG00000126106 TMEM53
ENST00000372244 0.518155052646891 0.222766259984099 -0.0638137609107156 ENSG00000126106 TMEM53
ENST00000495630 0.365654261287649 0.117390445407835 -0.0843782963600961 ENSG00000126106 TMEM53
ENST00000474394 0.643798141776799 0.343779932150774 -0.0705052199250003 ENSG00000187147 RNF220
ENST00000480686 0.0122588746889235 0.000666432755435017 -0.240304493017483 ENSG00000187147 RNF220
ENST00000474956 0.00148675326077744 3.93473358458619e-05 -0.35998638205226 ENSG00000187147 RNF220
ENST00000476724 0.171842142742935 0.0333148185413749 0.244742788713962 ENSG00000126106 TMEM53
ENST00000468117 0.171842142742935 0.0333148185413749 0.244742788713962 ENSG00000126106 TMEM53
ENST00000372237 0.171842142742935 0.0333148185413749 0.244742788713962 ENSG00000126106 TMEM53
ENST00000372235 0.161425409592588 0.0300240740223564 0.252943064325678 ENSG00000126106 TMEM53
ENST00000420706 0.173647725956561 0.0338634252709033 0.266011803348827 ENSG00000126106 TMEM53
ENST00000424484 0.998428389847308 0.995728600636432 0.000800686032841013 ENSG00000198520 C1orf228
ENST00000458657 0.997922253370059 0.994349617313694 0.00106094581296212 ENSG00000198520 C1orf228
ENST00000357508 0.997922253370059 0.994349617313694 0.00106094581296212 ENSG00000198520 C1orf228
ENST00000535358 0.997922253370059 0.994349617313694 0.00106094581296212 ENSG00000198520 C1orf228
ENST00000421398 0.998310220039755 0.995489878588139 0.000844847125589575 ENSG00000198520 C1orf228
ENST00000444751 0.998310220039755 0.995489878588139 0.000844847125589575 ENSG00000198520 C1orf228
ENST00000452259 0.278965564016905 0.0739247063730565 -0.130755781778117 ENSG00000142945 KIF2C
ENST00000372224 0.49604845400593 0.205283579577799 -0.0727514344669445 ENSG00000142945 KIF2C
ENST00000493027 0.282963919276595 0.0758007895873676 -0.130002573603737 ENSG00000142945 KIF2C
ENST00000372218 0.500037610487821 0.208195350950899 -0.072270946638468 ENSG00000142945 KIF2C
ENST00000455186 0.47278990982451 0.187065680035242 -0.10155376478738 ENSG00000142945 KIF2C
ENST00000372222 0.821303630677714 0.589361260738505 -0.0320979534599094 ENSG00000142945 KIF2C
ENST00000480574 0.995705895012065 0.988090745650045 -0.00181563915164233 ENSG00000142945 KIF2C
ENST00000372217 0.910241293577928 0.771975281986725 -0.0167528370569164 ENSG00000142945 KIF2C
ENST00000440985 0.786142305358276 0.532064741955086 -0.0704279732520946 ENSG00000225721 RP11-269F19.2
ENST00000428791 0.882253931607 0.711688932933576 -0.0254567359355134 ENSG00000225721 RP11-269F19.2
ENST00000423289 0.639592724443627 0.339140120144948 0.114218192240696 ENSG00000142945 KIF2C
ENST00000472235 0.825142758784256 0.596839005273682 0.0555962447967618 ENSG00000142945 KIF2C
ENST00000497035 0.476555337082641 0.1900491697949 -0.0775560129671405 ENSG00000142937 RPS8
ENST00000396651 0.494372725750795 0.204096802541887 -0.0750706440603952 ENSG00000142937 RPS8
ENST00000372209 0.495598972641988 0.204923182066989 -0.0748216025944523 ENSG00000142937 RPS8
ENST00000470475 0.0338552531181285 0.00290589983226806 -0.183278334363827 ENSG00000142937 RPS8
ENST00000485390 0.495479517670539 0.204853792168232 -0.0748231753175738 ENSG00000142937 RPS8
ENST00000464658 0.676997674774309 0.383408985614683 -0.0540312165239687 ENSG00000142937 RPS8
ENST00000484599 0.679461733349815 0.386413824906038 -0.0537695189736634 ENSG00000142937 RPS8
ENST00000474582 0.884000186098061 0.715290648218564 0.0248048374367431 ENSG00000142937 RPS8
ENST00000372201 0.947829892449639 0.862277882914606 0.0157348377163527 ENSG00000173846 PLK3
ENST00000465443 0.956845863153179 0.884029881245875 0.0132080449063049 ENSG00000173846 PLK3
ENST00000476731 0.337468311652845 0.101811504139114 -0.197373800048577 ENSG00000173846 PLK3
ENST00000492398 0.784906669366117 0.530261667984534 -0.0681565182540027 ENSG00000173846 PLK3
ENST00000461358 0.572383531327293 0.270336018216248 -0.141782676977597 ENSG00000173846 PLK3
ENST00000493100 0.780723531073178 0.524069699611782 0.0895268162071851 ENSG00000173846 PLK3
ENST00000450269 0.833793239494665 0.613570593925852 -0.0485269376287989 ENSG00000222009 BTBD19
ENST00000453418 0.833793239494665 0.613570593925852 -0.0485269376287989 ENSG00000222009 BTBD19
ENST00000409335 0.940628926865833 0.8441563552886 -0.0182219753276156 ENSG00000222009 BTBD19
ENST00000439563 0.707931760364331 0.422319069846345 -0.071367913648955 ENSG00000222009 BTBD19
ENST00000485668 0.583822491572698 0.281411265045278 -0.0997917540517515 ENSG00000222009 BTBD19
ENST00000482715 0.985696560216886 0.959550881476078 -0.00467311687826615 ENSG00000222009 BTBD19
ENST00000475105 0.943119651046144 0.850602885072256 0.019597406085848 ENSG00000222009 BTBD19
ENST00000495433 0.92146143081753 0.795976217957764 0.0296196408947031 ENSG00000222009 BTBD19
ENST00000489976 0.811406653684275 0.573527964585424 0.0794858599078771 ENSG00000222009 BTBD19
ENST00000464114 0.984701747002251 0.956801386099765 -0.00860112829585667 ENSG00000222009 BTBD19
ENST00000439363 0.962153727867865 0.898055469346016 0.0141220901703667 ENSG00000070785 EIF2B3
ENST00000360403 0.577936676407782 0.275722753349937 -0.103186090960831 ENSG00000070785 EIF2B3
ENST00000486491 0.853127135755552 0.65062015877232 0.0603991099696789 ENSG00000070785 EIF2B3
ENST00000372183 0.371892851801688 0.120861143127729 -0.158376755608222 ENSG00000070785 EIF2B3
ENST00000480675 0.0112875441631195 0.000597000398574046 -0.341514599640187 ENSG00000070785 EIF2B3
ENST00000477953 0.0100108018777034 0.00050967608312792 -0.343385570675401 ENSG00000070785 EIF2B3
ENST00000372182 0.0068053961383596 0.000298278100564358 -0.373949451444252 ENSG00000070785 EIF2B3
ENST00000487532 0.00148032991022994 3.91474679370874e-05 -0.471774191791855 ENSG00000070785 EIF2B3
ENST00000497010 0.000398839695124879 7.34647975497235e-06 -0.522453525929904 ENSG00000070785 EIF2B3
ENST00000372168 0.302711492303272 0.0848017332465654 -0.144192541168927 ENSG00000126107 HECTD3
ENST00000372172 0.521433642440825 0.225417419297753 -0.0811596506240784 ENSG00000126107 HECTD3
ENST00000486132 0.0336643843074007 0.00287523483465487 -0.262394861728629 ENSG00000126107 HECTD3
ENST00000486296 0.150215550438072 0.0267084221713 -0.20679141992848 ENSG00000126107 HECTD3
ENST00000466423 0.426017156538327 0.154187339671543 -0.129548325918784 ENSG00000126107 HECTD3
ENST00000487488 0.824551098696722 0.595344971162149 -0.0543213782262307 ENSG00000126107 HECTD3
ENST00000484564 0.996320949672518 0.989623024525683 -0.00176080515530724 ENSG00000126107 HECTD3
ENST00000246337 0.00454080126453747 0.000170952034155873 -0.210808839243834 ENSG00000126088 UROD
ENST00000491773 0.00466115858484108 0.000177254862792889 -0.226385115254591 ENSG00000126088 UROD
ENST00000463092 0.00362218256229391 0.000126670952375727 -0.230904284632435 ENSG00000126088 UROD
ENST00000461035 0.0251838059868039 0.00189398717163665 -0.196112416051524 ENSG00000126088 UROD
ENST00000491300 0.00539175755782554 0.00021549164028771 -0.211952217084829 ENSG00000126088 UROD
ENST00000434478 0.00264869944920047 8.41824143130578e-05 -0.225923189107926 ENSG00000126088 UROD
ENST00000494399 0.00454080126453747 0.000170952034155873 -0.210808839243834 ENSG00000126088 UROD
ENST00000460334 0.00598886881002683 0.000248755004549195 -0.212995880531307 ENSG00000126088 UROD
ENST00000462688 0.00508356595078579 0.000198190905488153 -0.213073245722584 ENSG00000126088 UROD
ENST00000460906 0.00615315513097597 0.000258018915401279 -0.212939025615672 ENSG00000126088 UROD
ENST00000490385 0.00541637564290636 0.000217122826217745 -0.213975947262925 ENSG00000126088 UROD
ENST00000469548 0.00245352669871488 7.6246453290168e-05 -0.222152515657195 ENSG00000126088 UROD
ENST00000486699 0.00240998289333016 7.44555863564786e-05 -0.22219616737923 ENSG00000126088 UROD
ENST00000478467 0.00204470454825005 6.001453756655e-05 -0.225058256634447 ENSG00000126088 UROD
ENST00000428106 0.00286655797827562 9.30154115903825e-05 -0.219525744998628 ENSG00000126088 UROD
ENST00000496439 0.00824844368523197 0.000389220642127834 -0.206777739405827 ENSG00000126088 UROD
ENST00000473012 0.00557449067720624 0.000226160839998046 -0.217316078887897 ENSG00000126088 UROD
ENST00000472254 0.435411773941196 0.160885691042174 -0.143764509106615 ENSG00000126088 UROD
ENST00000466193 0.668589366343619 0.372920187023344 -0.0981091251667559 ENSG00000126088 UROD
ENST00000465678 0.721448422109088 0.439739264586836 -0.0851855407870732 ENSG00000126088 UROD
ENST00000528332 0.896029741199664 0.740259015035362 -0.0327344474040102 ENSG00000132781 MUTYH
ENST00000529984 0.896029741199664 0.740259015035362 -0.0327344474040102 ENSG00000132781 MUTYH
ENST00000372110 0.921861876957701 0.79688020952744 -0.0253022810212385 ENSG00000132781 MUTYH
ENST00000372115 0.916794366854656 0.7858118499326 -0.0265906296210092 ENSG00000132781 MUTYH
ENST00000481571 0.921861876957701 0.79688020952744 -0.0253022810212385 ENSG00000132781 MUTYH
ENST00000372098 0.921861876957701 0.79688020952744 -0.0253022810212385 ENSG00000132781 MUTYH
ENST00000355498 0.839943295301045 0.625616268652505 -0.0474653979294719 ENSG00000132781 MUTYH
ENST00000475516 0.839641740790751 0.624958630192812 -0.0474894848485663 ENSG00000132781 MUTYH
ENST00000372104 0.839201247256556 0.623971287877533 -0.0475664627179902 ENSG00000132781 MUTYH
ENST00000448481 0.839201247256556 0.623971287877533 -0.0475664627179902 ENSG00000132781 MUTYH
ENST00000456914 0.839480829941705 0.624661962116927 -0.0475229259582474 ENSG00000132781 MUTYH
ENST00000354383 0.839641740790751 0.624958630192812 -0.0474894848485663 ENSG00000132781 MUTYH
ENST00000488731 0.84635978463858 0.637661638055003 -0.0459252175110995 ENSG00000132781 MUTYH
ENST00000372100 0.839943295301045 0.625616268652505 -0.0474653979294719 ENSG00000132781 MUTYH
ENST00000450313 0.916794366854656 0.7858118499326 -0.0265906296210092 ENSG00000132781 MUTYH
ENST00000531105 0.824551098696722 0.595350075698664 -0.0519510894867455 ENSG00000132781 MUTYH
ENST00000533178 0.76556986382676 0.501041147976741 0.0757570105254441 ENSG00000132781 MUTYH
ENST00000528013 0.817203531858077 0.582557749759045 -0.0537133110108532 ENSG00000132781 MUTYH
ENST00000412971 0.577374029969662 0.275221304112427 -0.109061983101832 ENSG00000132781 MUTYH
ENST00000470256 0.480472429740732 0.192996618946518 -0.132011343617703 ENSG00000132781 MUTYH
ENST00000461495 0.621153175316457 0.319134514234437 -0.10031257321097 ENSG00000132781 MUTYH
ENST00000435155 0.497393151606803 0.206177045430006 -0.127523689179179 ENSG00000132781 MUTYH
ENST00000467940 0.646003628050158 0.346059172282259 -0.0944991099675704 ENSG00000132781 MUTYH
ENST00000525160 0.631842304151708 0.330502799346171 -0.0983421373822946 ENSG00000132781 MUTYH
ENST00000479746 0.394348781140056 0.134068501616077 -0.153897286701133 ENSG00000132781 MUTYH
ENST00000492494 0.404857161940008 0.140766591458562 -0.151247405977283 ENSG00000132781 MUTYH
ENST00000483642 0.615393983513567 0.313071001631883 -0.103626822719618 ENSG00000132781 MUTYH
ENST00000481139 0.673436002607872 0.378743392579365 -0.0917118872656296 ENSG00000132781 MUTYH
ENST00000485484 0.446807414621083 0.168827456875321 -0.149325670490173 ENSG00000132781 MUTYH
ENST00000476789 0.605782426546035 0.303181540938574 -0.110229477652603 ENSG00000132781 MUTYH
ENST00000462387 0.629411418974318 0.327111549474308 -0.108900872549136 ENSG00000132781 MUTYH
ENST00000474703 0.29683643411104 0.0819788608175419 -0.201099896499833 ENSG00000132781 MUTYH
ENST00000483127 0.29662629050813 0.0818815086693576 -0.209279844280356 ENSG00000132781 MUTYH
ENST00000534453 0.260776614469461 0.065986789703258 -0.235951258398465 ENSG00000132781 MUTYH
ENST00000372090 0.841627552116786 0.62870497801526 -0.0585908414737962 ENSG00000132773 TOE1
ENST00000477731 0.644553419438691 0.344752680483935 -0.135289571425771 ENSG00000132773 TOE1
ENST00000539779 0.95629099419591 0.882860909616357 -0.0180020856501578 ENSG00000132773 TOE1
ENST00000471337 0.555466264353594 0.255177876141735 -0.159452556677048 ENSG00000132773 TOE1
ENST00000495703 0.882890433889737 0.712817039777854 -0.0450702877694671 ENSG00000132773 TOE1
ENST00000372084 0.804449902534004 0.562346284441317 -0.0590618480468252 ENSG00000070759 TESK2
ENST00000372086 0.839920496406615 0.625527088775296 -0.0489255418315102 ENSG00000070759 TESK2
ENST00000341771 0.839920496406615 0.625527088775296 -0.0489255418315102 ENSG00000070759 TESK2
ENST00000486676 0.844035599558931 0.633475922034795 -0.0478273231410908 ENSG00000070759 TESK2
ENST00000538496 0.837646889279359 0.620420565624373 -0.0508650770748148 ENSG00000070759 TESK2
ENST00000493974 0.890823187659524 0.728614289881361 -0.0491917265432251 ENSG00000070759 TESK2
ENST00000451835 0.93866050930524 0.839425461565833 -0.0255598961240405 ENSG00000070759 TESK2
ENST00000401061 0.103670216234062 0.0149515398981918 -0.209969836625971 ENSG00000132763 MMACHC
ENST00000262746 0.56055443245229 0.259726777522919 -0.0630158451419502 ENSG00000117450 PRDX1
ENST00000319248 0.559511826349253 0.258667876253118 -0.0631423090786164 ENSG00000117450 PRDX1
ENST00000372079 0.559534111543162 0.258689469979425 -0.0631430766933889 ENSG00000117450 PRDX1
ENST00000447184 0.520850273028944 0.224970783647588 -0.0688771336781695 ENSG00000117450 PRDX1
ENST00000424390 0.521246885266524 0.225213898337851 -0.0688055814341167 ENSG00000117450 PRDX1
ENST00000483583 0.446979524259573 0.169003548466903 -0.0804515079815178 ENSG00000117450 PRDX1
ENST00000372070 0.836675025633134 0.618851315990292 -0.0363332059424336 ENSG00000117448 AKR1A1
ENST00000434299 0.682867811792449 0.390489748414665 -0.070091817125423 ENSG00000117448 AKR1A1
ENST00000496999 0.553347208310278 0.253485327399145 -0.0957517023328089 ENSG00000117448 AKR1A1
ENST00000476957 0.625672201421854 0.323577403399017 -0.0747734266179586 ENSG00000117448 AKR1A1
ENST00000481885 0.830583184757833 0.606870195108749 -0.0467477223327879 ENSG00000117448 AKR1A1
ENST00000351829 0.883089208823723 0.713222282565848 -0.0284598815230655 ENSG00000117448 AKR1A1
ENST00000471651 0.626578895151683 0.324477314661435 -0.0903925293200543 ENSG00000117448 AKR1A1
ENST00000497973 0.796062371860172 0.548687882238308 -0.0594881408623461 ENSG00000117448 AKR1A1
ENST00000473038 0.870651266463279 0.686691960749907 -0.0466757612320073 ENSG00000117448 AKR1A1
ENST00000495913 0.909343473190286 0.769982355391925 -0.0341899145228354 ENSG00000117448 AKR1A1
ENST00000487654 0.972316551473751 0.923259911018666 -0.0114329945127597 ENSG00000117448 AKR1A1
ENST00000475919 0.877245425754944 0.700709420501417 0.0509898386661617 ENSG00000117448 AKR1A1
ENST00000437901 0.365856705851635 0.117546610762819 0.111265663959094 ENSG00000132780 NASP
ENST00000437362 0.364948978834893 0.117061607552543 0.111532910849096 ENSG00000132780 NASP
ENST00000464190 0.906727657328865 0.763837333193079 0.0241611843092631 ENSG00000132780 NASP
ENST00000528084 0.962728766008079 0.899315066694679 0.0104136517118379 ENSG00000132780 NASP
ENST00000527359 0.450230018977543 0.171086589528228 0.0985303412320926 ENSG00000132780 NASP
ENST00000525515 0.424665248565903 0.153126265583777 0.111736406335665 ENSG00000132780 NASP
ENST00000453748 0.440880219075357 0.164606669559025 0.10176892472025 ENSG00000132780 NASP
ENST00000402363 0.31788751907327 0.0923086519047202 0.116209841001719 ENSG00000132780 NASP
ENST00000537798 0.317729239299271 0.0922178093015189 0.116215288036355 ENSG00000132780 NASP
ENST00000527470 0.388005202596601 0.130063230578512 0.11682287814388 ENSG00000132780 NASP
ENST00000529333 0.403450049837037 0.139628700744218 0.115498380480895 ENSG00000132780 NASP
ENST00000531532 0.9219443159194 0.797235485460628 0.0207871329724192 ENSG00000132780 NASP
ENST00000530840 0.948609236531506 0.863955285003474 0.0168505665546788 ENSG00000132780 NASP
ENST00000528238 0.417586821526563 0.148823054050118 0.10167342643306 ENSG00000132780 NASP
ENST00000534101 0.383019985910086 0.127350752560313 0.1185340109903 ENSG00000132780 NASP
ENST00000350030 0.358280600120197 0.113133251216935 0.110509776904844 ENSG00000132780 NASP
ENST00000470768 0.465177719425202 0.181516513011172 0.10634461360421 ENSG00000132780 NASP
ENST00000372052 0.317448683645701 0.0920453751777067 0.116224920951289 ENSG00000132780 NASP
ENST00000351223 0.317448683645701 0.0920453751777067 0.116224920951289 ENSG00000132780 NASP
ENST00000530073 0.51751307975589 0.22222918419157 0.0938747015905582 ENSG00000132780 NASP
ENST00000481782 0.650212933569023 0.35089888284657 0.0732139227551606 ENSG00000132780 NASP
ENST00000531612 0.640650323123122 0.34036669405385 0.0719726373394807 ENSG00000132780 NASP
ENST00000527932 0.724544718495058 0.444079087541442 0.0582662202534399 ENSG00000132780 NASP
ENST00000534450 0.402867166575802 0.1392877306159 0.10584628522266 ENSG00000132780 NASP
ENST00000472408 0.428618471462808 0.156201335580966 0.208334409328185 ENSG00000132780 NASP
ENST00000479235 0.712500558314192 0.428370602696749 -0.0665954324716648 ENSG00000159592 GPBP1L1
ENST00000290795 0.810956581568692 0.572957831802384 0.0287170338867815 ENSG00000159592 GPBP1L1
ENST00000355105 0.811434018561899 0.573579606562074 0.0287212940089412 ENSG00000159592 GPBP1L1
ENST00000467032 0.262980071336715 0.0668282640341284 -0.229844898773198 ENSG00000159592 GPBP1L1
ENST00000487436 0.785648990036639 0.531304532869265 -0.0720272621376817 ENSG00000159592 GPBP1L1
ENST00000468724 0.585423725597504 0.28280919936115 -0.113555279314198 ENSG00000159592 GPBP1L1
ENST00000498128 0.508147191555495 0.214649134018044 0.0986239430175593 ENSG00000159592 GPBP1L1
ENST00000496278 0.160364680219653 0.0297199952202538 0.235046659234523 ENSG00000159592 GPBP1L1
ENST00000495616 0.963006578529173 0.900204546273707 -0.0172368434210186 ENSG00000159592 GPBP1L1
ENST00000488278 0.942419307920909 0.848710816637796 0.0125226201436897 ENSG00000159592 GPBP1L1
ENST00000480941 0.955194912792068 0.880079242984464 0.00994799658043631 ENSG00000159592 GPBP1L1
ENST00000480083 0.941929741382438 0.846929895806681 0.0127654087218822 ENSG00000159592 GPBP1L1
ENST00000493083 0.941035592531398 0.845012829595218 0.0126027947473658 ENSG00000159592 GPBP1L1
ENST00000460859 0.800350614317453 0.555913056014508 0.0389951340635983 ENSG00000159592 GPBP1L1
ENST00000372025 0.466684995661636 0.182565268093172 -0.11526667938569 ENSG00000159596 TMEM69
ENST00000496366 0.570778316638083 0.26887201797455 -0.102109183664586 ENSG00000159596 TMEM69
ENST00000359942 0.351580359387931 0.109343190945239 0.120435431697027 ENSG00000197429 IPP
ENST00000495072 0.665604183882186 0.369284826615346 -0.0910975311605817 ENSG00000197429 IPP
ENST00000396478 0.272457956458018 0.0711198761196601 0.158410168491604 ENSG00000197429 IPP
ENST00000470809 0.585393474659706 0.282773402958937 0.109221948193356 ENSG00000086015 MAST2
ENST00000372009 0.909381366116264 0.770378471586789 0.0174682927777103 ENSG00000086015 MAST2
ENST00000361297 0.909942250655877 0.771280973787964 0.0173737324065404 ENSG00000086015 MAST2
ENST00000372008 0.997155755070607 0.9925176341447 0.000600127651550115 ENSG00000086015 MAST2
ENST00000482881 0.902406876284455 0.754265862380614 -0.0241230667734606 ENSG00000086015 MAST2
ENST00000467367 0.89586695168341 0.739917010797783 0.044910785108295 ENSG00000086015 MAST2
ENST00000477968 0.637892323411288 0.337433975359011 0.131524946357046 ENSG00000086015 MAST2
ENST00000262741 0.355634676718749 0.111731017497158 0.171330708888282 ENSG00000117461 PIK3R3
ENST00000372006 0.353658426279429 0.110549348360288 0.172279468511899 ENSG00000117461 PIK3R3
ENST00000340332 0.357840275756907 0.112903948736207 0.170495129125851 ENSG00000117461 PIK3R3
ENST00000354242 0.357840275756907 0.112903948736207 0.170495129125851 ENSG00000117461 PIK3R3
ENST00000420542 0.357840275756907 0.112903948736207 0.170495129125851 ENSG00000117461 PIK3R3
ENST00000540385 0.333986458458783 0.100087092277187 0.201895835846382 ENSG00000117461 PIK3R3
ENST00000423209 0.37036854069631 0.120034335523601 0.19130156340431 ENSG00000117461 PIK3R3
ENST00000493202 0.538402578537702 0.239777132851809 0.163227005298006 ENSG00000117461 PIK3R3
ENST00000425892 0.468508368415953 0.183818835836431 0.185723940758025 ENSG00000117461 PIK3R3
ENST00000396420 0.800350614317453 0.555767880972746 -0.0290996152847577 ENSG00000085998 POMGNT1
ENST00000371984 0.860168292549415 0.6647035077647 -0.0230791593684038 ENSG00000085998 POMGNT1
ENST00000371992 0.796451100439047 0.549361691228164 -0.0295429497605661 ENSG00000085998 POMGNT1
ENST00000475642 0.795359838572469 0.547498227512194 -0.0628501730436681 ENSG00000085998 POMGNT1
ENST00000535522 0.431770586405397 0.158086297580279 -0.080355271374898 ENSG00000085998 POMGNT1
ENST00000371986 0.863023201754631 0.670036217346544 -0.0226684129141958 ENSG00000085998 POMGNT1
ENST00000480972 0.00130836840274924 3.33986344498145e-05 -0.46202439080204 ENSG00000085998 POMGNT1
ENST00000485714 0.00226358994745183 6.89964305803792e-05 -0.318819254688828 ENSG00000085998 POMGNT1
ENST00000463030 0.242139053809914 0.0585324681206104 -0.248200136597342 ENSG00000085998 POMGNT1
ENST00000477114 0.0732203012101679 0.00884234631054574 -0.247132576574775 ENSG00000085998 POMGNT1
ENST00000497439 0.0690739844429826 0.00807897052331556 0.211457555473874 ENSG00000085998 POMGNT1
ENST00000489985 0.157252297165381 0.0288401388904877 0.180793139567687 ENSG00000085998 POMGNT1
ENST00000371980 0.712986260507031 0.428927613449853 -0.0924217940313077 ENSG00000171357 LURAP1
ENST00000463715 0.288136718093156 0.0780859307732047 -0.213752051373557 ENSG00000085999 RAD54L
ENST00000442598 0.843852271973533 0.6331510160632 -0.0471927764442639 ENSG00000085999 RAD54L
ENST00000493985 0.345856995648987 0.106310433478084 -0.197927105505636 ENSG00000085999 RAD54L
ENST00000371975 0.842220280457437 0.629857968065643 -0.0477264873217345 ENSG00000085999 RAD54L
ENST00000469835 0.452129890944646 0.17235595988004 -0.173831297746368 ENSG00000085999 RAD54L
ENST00000493032 0.771259020372914 0.509612562946407 -0.0887602960041507 ENSG00000085999 RAD54L
ENST00000487700 0.892139568438513 0.731046108159911 -0.0430260770707438 ENSG00000085999 RAD54L
ENST00000472889 0.955268707044142 0.880435705639892 -0.020187685833127 ENSG00000085999 RAD54L
ENST00000473251 0.821139705644548 0.589098796914943 -0.0644643587883937 ENSG00000085999 RAD54L
ENST00000496156 0.904111296572872 0.757681591165927 -0.0214147071096141 ENSG00000132128 LRRC41
ENST00000476687 0.63278422356607 0.331535892578565 0.119686461740323 ENSG00000085999 RAD54L
ENST00000488942 0.70912011656781 0.423807861738633 0.0976902062267583 ENSG00000085999 RAD54L
ENST00000459678 0.643613322926802 0.343546599423295 0.12318858287 ENSG00000085999 RAD54L
ENST00000343304 0.728890279670651 0.450643471723019 0.0371661176245234 ENSG00000132128 LRRC41
ENST00000472710 0.877735834262046 0.701515839544522 0.0203367874076297 ENSG00000132128 LRRC41
ENST00000498402 0.451392914035864 0.171897121945117 0.0739412606821901 ENSG00000132128 LRRC41
ENST00000469150 0.688796506836007 0.397731104835473 0.0869794221781938 ENSG00000132128 LRRC41
ENST00000311672 0.239542296692279 0.0574815335788817 -0.117614710909975 ENSG00000173660 UQCRH
ENST00000489056 0.239542296692279 0.0574815335788817 -0.117614710909975 ENSG00000173660 UQCRH
ENST00000486951 0.0789398156765035 0.00990421454669332 -0.17868053710272 ENSG00000173660 UQCRH
ENST00000496387 0.239542296692279 0.0574815335788817 -0.117614710909975 ENSG00000173660 UQCRH
ENST00000460947 0.0342123730440617 0.0029479438790476 -0.199978892069745 ENSG00000173660 UQCRH
ENST00000474844 0.0303392214092275 0.00246268361975195 -0.236736240830096 ENSG00000117481 NSUN4
ENST00000307089 0.0664868210869151 0.00764144624714764 -0.192571023877268 ENSG00000117481 NSUN4
ENST00000486270 0.0825894604726609 0.0106124573260822 -0.208922569324449 ENSG00000117481 NSUN4
ENST00000536062 0.0547536353452496 0.00580788175262694 -0.216112207679092 ENSG00000117481 NSUN4
ENST00000469918 0.0402131932860615 0.00370764254470271 -0.280733926632695 ENSG00000117481 NSUN4
ENST00000471871 0.0319403163228978 0.00266322380051082 -0.237093899471979 ENSG00000117481 NSUN4
ENST00000537428 0.0358808151891676 0.00315433748769781 -0.234514337536453 ENSG00000117481 NSUN4
ENST00000498008 0.0486450580437727 0.00485105568548471 -0.225676447705193 ENSG00000117481 NSUN4
ENST00000495427 0.0457599821474445 0.00444759822851482 -0.226509835335077 ENSG00000117481 NSUN4
ENST00000475281 0.29028951507136 0.0790929166791476 -0.23175371903377 ENSG00000117481 NSUN4
ENST00000602433 0.421032294187229 0.150964319182851 0.159449706272499 ENSG00000269956 MKNK1-AS1
ENST00000342571 0.949421252866823 0.865467626527417 0.014158377571932 ENSG00000079277 MKNK1
ENST00000371946 0.978973051190018 0.939838230344553 -0.00529178182008198 ENSG00000079277 MKNK1
ENST00000341183 0.978973051190018 0.939838230344553 -0.00529178182008198 ENSG00000079277 MKNK1
ENST00000371944 0.949421252866823 0.865467626527417 0.014158377571932 ENSG00000079277 MKNK1
ENST00000371945 0.978973051190018 0.939838230344553 -0.00529178182008198 ENSG00000079277 MKNK1
ENST00000524749 0.243248976443459 0.059016303816523 0.249599363753499 ENSG00000079277 MKNK1
ENST00000528077 0.898523856807624 0.745220606728249 -0.0237712373138591 ENSG00000079277 MKNK1
ENST00000428112 0.887227153211131 0.720785340903168 -0.0263064591679546 ENSG00000079277 MKNK1
ENST00000532897 0.601856434001676 0.298672264934653 0.123702491783474 ENSG00000079277 MKNK1
ENST00000531355 0.697836414136979 0.409174647562626 -0.0617088828883448 ENSG00000079277 MKNK1
ENST00000532783 0.636470285293899 0.336065249770463 -0.0908716300637031 ENSG00000079277 MKNK1
ENST00000496619 0.438442757154762 0.162936143769973 -0.107913388156938 ENSG00000079277 MKNK1
ENST00000528237 0.370416610712652 0.120073858318944 -0.158264438715099 ENSG00000079277 MKNK1
ENST00000526513 0.384099211108038 0.127916807024881 -0.123335987035497 ENSG00000079277 MKNK1
ENST00000484301 0.342664127440029 0.104578750358749 -0.13785238177634 ENSG00000079277 MKNK1
ENST00000545730 0.727815321317982 0.448977143733795 -0.0536084515857534 ENSG00000079277 MKNK1
ENST00000486716 0.387737633650811 0.129894218677712 -0.133130756725613 ENSG00000079277 MKNK1
ENST00000480531 0.394954862349504 0.134476968094827 -0.187944057216769 ENSG00000079277 MKNK1
ENST00000529170 0.451814408790515 0.172135404505351 -0.12308135056551 ENSG00000079277 MKNK1
ENST00000531769 0.69245635471394 0.402172998424891 -0.0611866583823585 ENSG00000079277 MKNK1
ENST00000465783 0.452407704648524 0.172553158086625 -0.132212351804535 ENSG00000079277 MKNK1
ENST00000474868 0.439589338400637 0.163759890220663 -0.134934487890826 ENSG00000079277 MKNK1
ENST00000532110 0.435413015632529 0.160926275060084 -0.137708370413562 ENSG00000079277 MKNK1
ENST00000525888 0.58834196333822 0.285887025197694 -0.109246031221305 ENSG00000079277 MKNK1
ENST00000319928 0.931588057086788 0.821191615415487 0.0261892597719978 ENSG00000142961 MOB3C
ENST00000271139 0.788149943427341 0.535596976451286 -0.0741082447463067 ENSG00000142961 MOB3C
ENST00000371940 0.885089618279911 0.716935250860431 -0.0424349890512456 ENSG00000142961 MOB3C
ENST00000477318 0.477702254183119 0.190881359005701 0.188143823522905 ENSG00000142961 MOB3C
ENST00000576409 0.101316549034334 0.0144362614186404 0.162169927701738 ENSG00000123472 ATPAF1
ENST00000371937 0.106482298346933 0.0155895191928269 0.160386191986316 ENSG00000123472 ATPAF1
ENST00000574428 0.106482298346933 0.0155895191928269 0.160386191986316 ENSG00000123472 ATPAF1
ENST00000492233 0.775746388194048 0.516179890228465 0.0529063981345775 ENSG00000123472 ATPAF1
ENST00000526821 0.790279562022263 0.539116103383066 0.0485411607649928 ENSG00000123472 ATPAF1
ENST00000542495 0.857679590695463 0.65967365074225 0.0351690052661095 ENSG00000123472 ATPAF1
ENST00000529214 0.857679590695463 0.65967365074225 0.0351690052661095 ENSG00000123472 ATPAF1
ENST00000329231 0.137334618493987 0.0231294481374555 0.176066725289598 ENSG00000123472 ATPAF1
ENST00000534216 0.603875365654473 0.300990233811897 0.0945187724147731 ENSG00000123472 ATPAF1
ENST00000532925 0.713946997414583 0.430085515035039 0.0723645150508992 ENSG00000123472 ATPAF1
ENST00000474020 0.888052841806369 0.722804945026245 0.0399756578843468 ENSG00000123472 ATPAF1
ENST00000487193 0.101534054025687 0.0144874660650176 0.249234827488085 ENSG00000123472 ATPAF1
ENST00000544071 0.41491320140214 0.147181787004555 0.079641095511212 ENSG00000159658 EFCAB14
ENST00000525633 0.0209118970396654 0.00144235986079399 0.372664298711792 ENSG00000123472 ATPAF1
ENST00000442839 0.48693988393433 0.198040167464502 0.0837026744347666 ENSG00000228237 EFCAB14-AS1
ENST00000418985 0.487790426976984 0.198756228905354 0.0834937030863441 ENSG00000228237 EFCAB14-AS1
ENST00000371933 0.730662037494268 0.453092883982582 0.0434375634129349 ENSG00000159658 EFCAB14
ENST00000479745 0.488894209461278 0.19949208078854 0.105636666890777 ENSG00000159658 EFCAB14
ENST00000487741 0.516932877607305 0.221661877747504 0.101418209472552 ENSG00000159658 EFCAB14
ENST00000481623 0.763775174732889 0.498516748363898 0.0597133834534939 ENSG00000159658 EFCAB14
ENST00000459797 0.204931662205427 0.0442322054857533 0.230726132237777 ENSG00000159658 EFCAB14
ENST00000484461 0.782279432873079 0.526413258831382 0.0532967633030721 ENSG00000159658 EFCAB14
ENST00000337817 0.0642117958715938 0.00727696109644481 0.172496677775456 ENSG00000123473 STIL
ENST00000360380 0.0642117958715938 0.00727696109644481 0.172496677775456 ENSG00000123473 STIL
ENST00000371877 0.0642117958715938 0.00727696109644481 0.172496677775456 ENSG00000123473 STIL
ENST00000243182 0.0963086801599621 0.0134096069399059 0.161750591468106 ENSG00000123473 STIL
ENST00000396221 0.0963086801599621 0.0134096069399059 0.161750591468106 ENSG00000123473 STIL
ENST00000447475 0.170768780433118 0.032895464534531 0.162695122254321 ENSG00000123473 STIL
ENST00000418131 0.147219659284691 0.0259440281004774 0.216821163415857 ENSG00000123473 STIL
ENST00000436811 0.712408552658474 0.428260249290108 0.0964649191911575 ENSG00000123473 STIL
ENST00000371873 0.121205143978502 0.0190812711151797 0.132859497073305 ENSG00000162368 CMPK1
ENST00000371871 0.935253851194946 0.830434004971283 0.0128443745404534 ENSG00000162368 CMPK1
ENST00000471289 0.432124443827644 0.158372817321945 0.163854665165174 ENSG00000162368 CMPK1
ENST00000450808 0.951534579385773 0.87019748303364 0.00997461631283028 ENSG00000162368 CMPK1
ENST00000371870 0.763840239110057 0.498583573859076 0.0458101377444292 ENSG00000162368 CMPK1
ENST00000425816 0.401630224710082 0.138480185539624 -0.1857165275514 ENSG00000117834 SLC5A9
ENST00000533824 0.401630224710082 0.138480185539624 -0.1857165275514 ENSG00000117834 SLC5A9
ENST00000438567 0.424122459330248 0.152739221827621 -0.176344660891278 ENSG00000117834 SLC5A9
ENST00000236495 0.424122459330248 0.152739221827621 -0.176344660891278 ENSG00000117834 SLC5A9
ENST00000493837 0.424122459330248 0.152739221827621 -0.176344660891278 ENSG00000117834 SLC5A9
ENST00000371847 0.465656177714848 0.18187875090583 0.14836451461615 ENSG00000132122 SPATA6
ENST00000371843 0.545232044484927 0.245530734322641 0.134153523895014 ENSG00000132122 SPATA6
ENST00000603831 0.756254799497841 0.487503404557857 0.08661126419384 ENSG00000132122 SPATA6
ENST00000396199 0.560820804236109 0.259940734176816 0.132147222722885 ENSG00000132122 SPATA6
ENST00000371841 0.795687819553966 0.547968158162625 0.0763851803150335 ENSG00000132122 SPATA6
ENST00000490850 0.768970174773442 0.506610532958064 0.0849558524727123 ENSG00000132122 SPATA6
ENST00000463938 0.256168283495898 0.0641217695940309 0.212038967384867 ENSG00000132122 SPATA6
ENST00000487543 0.235538127498463 0.0558099240868714 0.219424240532564 ENSG00000132122 SPATA6
ENST00000465990 0.516912249198251 0.221636776428265 0.160816510557033 ENSG00000132122 SPATA6
ENST00000471975 0.518197443417026 0.222810626986072 0.147658001903734 ENSG00000132122 SPATA6
ENST00000396153 0.464580222611387 0.181044303234955 0.161992977955571 ENSG00000185104 FAF1
ENST00000371778 0.452583514314169 0.17266253023529 0.166498289791366 ENSG00000185104 FAF1
ENST00000545823 0.50010870016139 0.208380963935548 0.136966236076919 ENSG00000185104 FAF1
ENST00000494400 0.643618574584067 0.343606118578081 0.11241810100794 ENSG00000185104 FAF1
ENST00000472808 0.404090541185507 0.140235961956582 0.175283827267679 ENSG00000185104 FAF1
ENST00000487898 0.496002548988999 0.205195150020148 0.179050220270966 ENSG00000185104 FAF1
ENST00000262662 0.677682635065774 0.38438546348383 -0.0619284491176567 ENSG00000123080 CDKN2C
ENST00000396148 0.682549056999278 0.390129748813983 -0.0616091679278308 ENSG00000123080 CDKN2C
ENST00000371761 0.730076985143604 0.452358657769543 -0.0776040746350081 ENSG00000123080 CDKN2C
ENST00000242719 0.0218379495678348 0.00152914782416456 0.172972062678378 ENSG00000123091 RNF11
ENST00000494873 0.609131542989598 0.306553987274653 0.0566989032758718 ENSG00000123091 RNF11
ENST00000486691 0.873759386451863 0.693810082439989 0.028024004364623 ENSG00000123091 RNF11
ENST00000371730 0.603584936986352 0.300582611598863 0.0588339322365615 ENSG00000085832 EPS15
ENST00000371733 0.603584936986352 0.300582611598863 0.0588339322365615 ENSG00000085832 EPS15
ENST00000396122 0.90760657991357 0.765445926236599 0.0208482626361262 ENSG00000085832 EPS15
ENST00000486505 0.222280705846426 0.0505978364496146 0.224482514764366 ENSG00000085832 EPS15
ENST00000493793 0.445774664516863 0.168038532029554 0.111831793655308 ENSG00000085832 EPS15
ENST00000371727 0.961425401874813 0.896218698770188 -0.00992696399518288 ENSG00000085832 EPS15
ENST00000464478 0.391619748303906 0.132513606054001 -0.172316009061691 ENSG00000085832 EPS15
ENST00000471391 0.988982189571866 0.968780601010565 -0.00285757221128521 ENSG00000085832 EPS15
ENST00000465467 0.961979629477104 0.897337114193054 -0.00943690161603292 ENSG00000085832 EPS15
ENST00000371714 0.160249398046648 0.0296873121806309 0.0907324615326334 ENSG00000117859 OSBPL9
ENST00000337809 0.15084268695121 0.0269146215434933 0.0918161540748247 ENSG00000117859 OSBPL9
ENST00000371710 0.15084268695121 0.0269146215434933 0.0918161540748247 ENSG00000117859 OSBPL9
ENST00000447887 0.162279444642399 0.030295896159037 0.0904704048681555 ENSG00000117859 OSBPL9
ENST00000495776 0.162279444642399 0.030295896159037 0.0904704048681555 ENSG00000117859 OSBPL9
ENST00000435686 0.162415861979578 0.0303426673165831 0.0904722370375112 ENSG00000117859 OSBPL9
ENST00000435274 0.143534372722473 0.0248412900213759 0.0958057882872424 ENSG00000117859 OSBPL9
ENST00000428468 0.162279444642399 0.030295896159037 0.0904704048681555 ENSG00000117859 OSBPL9
ENST00000453295 0.162279444642399 0.030295896159037 0.0904704048681555 ENSG00000117859 OSBPL9
ENST00000489990 0.559990082480442 0.259190605023996 0.0735851223659689 ENSG00000117859 OSBPL9
ENST00000530544 0.0956749660182206 0.0132568968966938 0.103172182784125 ENSG00000117859 OSBPL9
ENST00000484890 0.206020078569969 0.044662523919185 0.151050991977593 ENSG00000117859 OSBPL9
ENST00000534040 0.0679519926723547 0.0078948572370591 0.186399149982441 ENSG00000117859 OSBPL9
ENST00000532975 0.125939832216034 0.0202040473028719 0.151351663783867 ENSG00000117859 OSBPL9
ENST00000527631 0.102689093064459 0.0147157549494456 0.165585187551263 ENSG00000117859 OSBPL9
ENST00000531828 0.100980863821438 0.014359902480041 0.109576977135721 ENSG00000117859 OSBPL9
ENST00000361556 0.104193007919937 0.0150678800179393 0.105436428119294 ENSG00000117859 OSBPL9
ENST00000473207 0.075552052454792 0.00926496196724422 0.180030022861149 ENSG00000117859 OSBPL9
ENST00000533884 0.0785037723060154 0.00980975617177681 0.178746646251461 ENSG00000117859 OSBPL9
ENST00000481937 0.129517352838761 0.0210746168359789 0.175065720643518 ENSG00000117859 OSBPL9
ENST00000526917 0.109550985208857 0.016310958700596 0.159466207100731 ENSG00000117859 OSBPL9
ENST00000462759 0.104193007919937 0.0150678800179393 0.105436428119294 ENSG00000117859 OSBPL9
ENST00000486942 0.13687004918764 0.0229905114354191 0.10101943119645 ENSG00000117859 OSBPL9
ENST00000467064 0.117334255838913 0.0181975661618667 0.272127761153949 ENSG00000117859 OSBPL9
ENST00000524620 0.0924354808081328 0.0125791945246202 0.213052314563145 ENSG00000117859 OSBPL9
ENST00000528603 0.681893723909948 0.389493633345816 0.0563847687119694 ENSG00000117859 OSBPL9
ENST00000475697 0.377881396791595 0.124286686367935 0.0748180643463262 ENSG00000117859 OSBPL9
ENST00000531061 0.919105526753817 0.791066358468865 -0.0203445567438586 ENSG00000117859 OSBPL9
ENST00000531819 0.604535211057116 0.301624815776635 0.0549302597216192 ENSG00000117859 OSBPL9
ENST00000533825 0.7580039491011 0.49004755313389 -0.0498082619840796 ENSG00000117859 OSBPL9
ENST00000440943 0.352340103185476 0.109750115179365 0.101938317805757 ENSG00000078618 NRD1
ENST00000352171 0.0464562302742815 0.00453870587266668 0.118306163435713 ENSG00000078618 NRD1
ENST00000354831 0.0464562302742815 0.00453870587266668 0.118306163435713 ENSG00000078618 NRD1
ENST00000485608 0.0248738081174428 0.00185257202695733 0.139608061493122 ENSG00000078618 NRD1
ENST00000539524 0.02062782955218 0.00141298478301854 0.134875803921723 ENSG00000078618 NRD1
ENST00000464385 0.424933862352528 0.15337938262957 0.191248345929647 ENSG00000078618 NRD1
ENST00000588291 0.799706661395356 0.554749193302924 0.0569910152430485 ENSG00000266993 RP4-657D16.3
ENST00000586761 0.656865613508511 0.358870538719219 0.0835793372677758 ENSG00000266993 RP4-657D16.3
ENST00000475310 0.316503722269874 0.091498064296359 0.210083566891728 ENSG00000078618 NRD1
ENST00000497358 0.716699116242164 0.433602857369792 0.066884925224791 ENSG00000078618 NRD1
ENST00000544028 0.0856626355850775 0.0112360309411267 0.0992317549287925 ENSG00000078618 NRD1
ENST00000591675 0.665604183882186 0.369254051754589 -0.101488161096812 ENSG00000266993 RP4-657D16.3
ENST00000483007 0.367453914691407 0.118458294521346 0.165192204389185 ENSG00000078618 NRD1
ENST00000473805 0.109094055882315 0.0162026869125291 0.157742407801825 ENSG00000078618 NRD1
ENST00000475715 0.859438719613971 0.663073131478866 0.0295988499390413 ENSG00000078618 NRD1
ENST00000491410 0.919297596000841 0.791788196920784 0.0162869890666392 ENSG00000078618 NRD1
ENST00000468722 0.776011747061299 0.516602453181309 -0.0543028101540204 ENSG00000078618 NRD1
ENST00000371655 0.456957890428176 0.175701352968663 -0.272487631098748 ENSG00000169213 RAB3B
ENST00000469458 0.0322952103533251 0.00270975945453331 -0.27108020073284 ENSG00000117862 TXNDC12
ENST00000371626 0.822039274044663 0.59074923362524 -0.0323436951049385 ENSG00000117862 TXNDC12
ENST00000472624 0.989878279499646 0.971039103900229 -0.00239382681227797 ENSG00000117862 TXNDC12
ENST00000471493 0.0321362404070384 0.00268521589669785 -0.354482916069922 ENSG00000117862 TXNDC12
ENST00000371614 0.766311215370328 0.50195487676307 0.0723863132829558 ENSG00000198841 KTI12
ENST00000425802 0.162391183549268 0.0303298644820505 0.241197778476411 ENSG00000223390 RP11-91A18.4
ENST00000610127 0.0768554189058029 0.0095019600506027 0.238081192733703 ENSG00000117862 TXNDC12
ENST00000313334 0.547021764851393 0.247212948764301 -0.0749622177900654 ENSG00000134717 BTF3L4
ENST00000477828 0.500679569845702 0.20894863706307 -0.102176512061423 ENSG00000134717 BTF3L4
ENST00000489308 0.294491499762245 0.0809360612043444 -0.131485580128501 ENSG00000134717 BTF3L4
ENST00000526132 0.440667324361933 0.164450687131882 -0.109142078288357 ENSG00000134717 BTF3L4
ENST00000472944 0.448507271386479 0.169951994812155 -0.0908652462282168 ENSG00000134717 BTF3L4
ENST00000524414 0.409709527045142 0.143779268296729 -0.166462367917929 ENSG00000134717 BTF3L4
ENST00000484036 0.487016805573501 0.198170640525194 -0.105700836174596 ENSG00000134717 BTF3L4
ENST00000533836 0.420079499535876 0.150379268555017 -0.124206458518955 ENSG00000134717 BTF3L4
ENST00000361625 0.84583351894528 0.636455351498644 -0.036088971650005 ENSG00000157077 ZFYVE9
ENST00000357206 0.703439003272108 0.41625339935933 0.0555930912772172 ENSG00000157077 ZFYVE9
ENST00000287727 0.694903837077013 0.405285199406723 0.0568265112402618 ENSG00000157077 ZFYVE9
ENST00000371591 0.554119048541287 0.254139656248981 0.0748767596899919 ENSG00000157077 ZFYVE9
ENST00000469134 0.421525796482545 0.151256100998933 0.153725144683753 ENSG00000157077 ZFYVE9
ENST00000470844 0.445172031134156 0.167648978991759 0.102070189973122 ENSG00000154222 CC2D1B
ENST00000371586 0.625562716056392 0.323451351989445 0.0592620557959337 ENSG00000154222 CC2D1B
ENST00000284376 0.610842084770398 0.30855503558581 0.0630153898624625 ENSG00000154222 CC2D1B
ENST00000491136 0.610842084770398 0.30855503558581 0.0630153898624625 ENSG00000154222 CC2D1B
ENST00000438021 0.619562707037256 0.31742901228958 0.0627706636455892 ENSG00000154222 CC2D1B
ENST00000460261 0.536014130557158 0.237783225658167 0.0804977188652507 ENSG00000154222 CC2D1B
ENST00000606527 0.262887892983421 0.0667915774557367 0.224174481643881 ENSG00000272100 RP11-155O18.6
ENST00000450942 0.769291577473173 0.507070659898169 0.0471509467487045 ENSG00000154222 CC2D1B
ENST00000460370 0.961301712659983 0.895987007601489 -0.01117156222008 ENSG00000154222 CC2D1B
ENST00000438831 0.785411190279056 0.530826873303831 0.0463362648519429 ENSG00000154222 CC2D1B
ENST00000485966 0.572784750998751 0.270768241202223 -0.133555398884541 ENSG00000154222 CC2D1B
ENST00000371568 0.124809066565816 0.019914272838383 0.21807713878049 ENSG00000085840 ORC1
ENST00000371566 0.124809066565816 0.019914272838383 0.21807713878049 ENSG00000085840 ORC1
ENST00000257181 0.808222905708407 0.568563705661345 -0.0426972795218462 ENSG00000134748 PRPF38A
ENST00000487160 0.894361411545572 0.736315991140328 -0.0344785043545599 ENSG00000134748 PRPF38A
ENST00000474048 0.44206360288484 0.165507906410467 -0.110583619733142 ENSG00000134748 PRPF38A
ENST00000528457 0.620826085242734 0.318647001405473 -0.0745394369392582 ENSG00000134744 ZCCHC11
ENST00000527941 0.565917682441136 0.264752703350266 -0.0847828609738925 ENSG00000134744 ZCCHC11
ENST00000257177 0.191801155276257 0.0397648105519722 0.131213400977039 ENSG00000134744 ZCCHC11
ENST00000371544 0.192205650258725 0.0398835790499635 0.131214297443183 ENSG00000134744 ZCCHC11
ENST00000466440 0.875502810051459 0.697206266599384 -0.0457847416644455 ENSG00000134744 ZCCHC11
ENST00000494469 0.87368816663737 0.69360144007589 -0.0502634294170296 ENSG00000134744 ZCCHC11
ENST00000531722 0.926608696670095 0.808042124935675 0.0220617609001307 ENSG00000134744 ZCCHC11
ENST00000474453 0.98337848198627 0.953230394610096 0.00543811247029597 ENSG00000134744 ZCCHC11
ENST00000470212 0.357546499580937 0.112710725384853 -0.230760429384629 ENSG00000134744 ZCCHC11
ENST00000469810 0.89253558712235 0.732095131268088 0.0309664959745168 ENSG00000134744 ZCCHC11
ENST00000528642 0.0970874072428047 0.0135730959707429 0.164213705067906 ENSG00000134744 ZCCHC11
ENST00000497120 0.720209685124372 0.438261810692416 0.104130112024332 ENSG00000134744 ZCCHC11
ENST00000484723 0.0855038517959647 0.0112022632762317 0.170291508598166 ENSG00000134744 ZCCHC11
ENST00000371541 0.058361555700215 0.00635251851856928 0.199777068070081 ENSG00000134744 ZCCHC11
ENST00000473856 0.307186596480381 0.0869201290643401 0.131594846142116 ENSG00000134744 ZCCHC11
ENST00000355809 0.879013489313623 0.704563581515994 0.0324400108857666 ENSG00000134744 ZCCHC11
ENST00000470626 0.97482090468867 0.929783347062047 0.00890678061014576 ENSG00000134744 ZCCHC11
ENST00000524582 0.954676709794883 0.878638561234818 0.0155782457015126 ENSG00000134744 ZCCHC11
ENST00000371538 0.625593492834261 0.323479889424688 -0.0760673104987818 ENSG00000162377 COA7
ENST00000486918 0.115757364371082 0.0178382038930042 -0.206038789929939 ENSG00000162377 COA7
ENST00000443756 0.796978041859333 0.550291118249224 0.0449896910418899 ENSG00000162378 ZYG11B
ENST00000545132 0.731379501656526 0.454128025187216 0.060578906922602 ENSG00000162378 ZYG11B
ENST00000294353 0.827431317895313 0.60179751321068 0.0325847278223654 ENSG00000162378 ZYG11B
ENST00000371522 0.674230397430136 0.379986550189502 -0.0558257588112046 ENSG00000121310 ECHDC2
ENST00000460612 0.67361041786678 0.379021825762799 -0.0559425164416227 ENSG00000121310 ECHDC2
ENST00000539680 0.998124651767313 0.995111159231752 -0.000739203096741776 ENSG00000121310 ECHDC2
ENST00000479183 0.875701571611863 0.69767370704423 -0.0414942127666235 ENSG00000121310 ECHDC2
ENST00000543419 0.591231733752337 0.288513527584126 -0.0848140103193304 ENSG00000121310 ECHDC2
ENST00000463923 0.585809211298669 0.283138103435045 -0.0858431005763923 ENSG00000121310 ECHDC2
ENST00000371520 0.673675328867525 0.379099132456826 -0.0559409014757381 ENSG00000121310 ECHDC2
ENST00000358358 0.673675328867525 0.379099132456826 -0.0559409014757381 ENSG00000121310 ECHDC2
ENST00000498544 0.848760682498028 0.642571551599288 -0.0471591959736442 ENSG00000121310 ECHDC2
ENST00000476477 0.661567240134953 0.364509124610684 -0.0580404307965965 ENSG00000121310 ECHDC2
ENST00000536120 0.661567240134953 0.364509124610684 -0.0580404307965965 ENSG00000121310 ECHDC2
ENST00000479593 0.652334881079123 0.353051054081627 -0.0721950202626816 ENSG00000121310 ECHDC2
ENST00000467988 0.677024908960044 0.383436371237756 -0.0567630771927965 ENSG00000121310 ECHDC2
ENST00000487866 0.589712740482714 0.287171915394434 -0.0951370184273358 ENSG00000121310 ECHDC2
ENST00000486170 0.717789262625602 0.435065274023144 -0.0740138095571362 ENSG00000121310 ECHDC2
ENST00000487851 0.622746115300694 0.320611214317919 -0.0820098320183171 ENSG00000121310 ECHDC2
ENST00000541281 0.702862664978087 0.415617560067386 -0.0567202438696924 ENSG00000121310 ECHDC2
ENST00000488268 0.573149450051631 0.271179771463129 -0.0804319019129679 ENSG00000121310 ECHDC2
ENST00000544365 0.595145038332182 0.29194298789876 -0.0741576796118505 ENSG00000121310 ECHDC2
ENST00000495920 0.560028984369114 0.259240344400426 -0.0790318885067589 ENSG00000121310 ECHDC2
ENST00000492992 0.576516651002501 0.274481585670966 -0.16423808257391 ENSG00000121310 ECHDC2
ENST00000480312 0.70445177275394 0.417529256454538 -0.0608834776058603 ENSG00000121310 ECHDC2
ENST00000544531 0.728890279670651 0.450642320206798 -0.0539209062814795 ENSG00000121310 ECHDC2
ENST00000493896 0.606042776969262 0.303562547243616 -0.126955182214479 ENSG00000121310 ECHDC2
ENST00000487040 0.727815321317982 0.448995836906218 -0.120292179633137 ENSG00000121310 ECHDC2
ENST00000542552 0.825553051782846 0.597730695845436 -0.0370777131894088 ENSG00000121310 ECHDC2
ENST00000474789 0.828425773870068 0.603345177612995 -0.0365548909908436 ENSG00000121310 ECHDC2
ENST00000371514 0.958448872456631 0.888899718423112 0.0078969120051953 ENSG00000116171 SCP2
ENST00000478631 0.95622570944818 0.882678791516533 0.00831816863128589 ENSG00000116171 SCP2
ENST00000528311 0.976820836092023 0.934598474680896 0.00481946266743828 ENSG00000116171 SCP2
ENST00000371509 0.969916411297373 0.917605354574233 0.00605331186091679 ENSG00000116171 SCP2
ENST00000407246 0.952890703739982 0.873330280876869 0.00903338596717015 ENSG00000116171 SCP2
ENST00000371513 0.752852774067889 0.482949687950503 0.0619332306185627 ENSG00000116171 SCP2
ENST00000528809 0.946014624918498 0.857904717818149 -0.0194534298897601 ENSG00000116171 SCP2
ENST00000529363 0.803970377433679 0.561662266887711 0.0603917936877014 ENSG00000116171 SCP2
ENST00000473584 0.941611716436868 0.846197418647769 0.0256995611062507 ENSG00000116171 SCP2
ENST00000430330 0.943549316718792 0.851375446164854 -0.0125415016844619 ENSG00000116171 SCP2
ENST00000408941 0.96032417797077 0.893842488163407 -0.00873592953348954 ENSG00000116171 SCP2
ENST00000478274 0.929945623317815 0.816928954806115 0.0200866619854527 ENSG00000116171 SCP2
ENST00000484100 0.929431448173696 0.815520744003968 -0.0158229579619793 ENSG00000116171 SCP2
ENST00000533119 0.949496519337784 0.865643918213373 -0.0115334351190552 ENSG00000116171 SCP2
ENST00000435345 0.947066384523753 0.860616751478114 -0.0117690525661132 ENSG00000116171 SCP2
ENST00000488965 0.946115420318462 0.858094893797041 -0.0118302835054186 ENSG00000116171 SCP2
ENST00000371486 0.889772905045739 0.726677947210928 0.0315353036517296 ENSG00000157184 CPT2
ENST00000452466 0.800761813053488 0.556762592440081 -0.0661872075263696 ENSG00000236723 RP5-1024G6.2
ENST00000294360 0.200016863369135 0.0425659682798256 -0.18489131143347 ENSG00000162384 C1orf123
ENST00000483739 0.0184209069812825 0.00119705703937338 -0.301234356822509 ENSG00000162384 C1orf123
ENST00000470385 0.138790113723437 0.023507679662957 -0.205935651658215 ENSG00000162384 C1orf123
ENST00000478839 0.282003852377349 0.0753813039522623 -0.204803820577602 ENSG00000162384 C1orf123
ENST00000489755 0.0094696992650064 0.000471712577527586 -0.395639640465836 ENSG00000162384 C1orf123
ENST00000474227 0.525235956345371 0.228672211119884 -0.153958142620736 ENSG00000162384 C1orf123
ENST00000602807 0.223049927830963 0.0509402096281327 -0.257930440962781 ENSG00000162384 C1orf123
ENST00000371470 0.0974245095672291 0.0136369345605046 -0.166627617913731 ENSG00000162385 MAGOH
ENST00000371466 0.0980428378402982 0.0137560246203624 -0.166596819816092 ENSG00000162385 MAGOH
ENST00000495868 0.0019086488296628 5.50577332889986e-05 -0.316514078531115 ENSG00000162385 MAGOH
ENST00000462941 0.0559280635050549 0.00600017252625085 -0.201129838568007 ENSG00000162385 MAGOH
ENST00000602943 0.522736645455984 0.226566153896668 0.154678398397961 ENSG00000270172 RP5-1024G6.8
ENST00000306052 0.119529640781434 0.0186861416151703 0.180007325311494 ENSG00000157193 LRP8
ENST00000529670 0.415379482753803 0.147539367736076 0.135327771673774 ENSG00000157193 LRP8
ENST00000371454 0.11196800257231 0.0168791953106404 0.181916100017796 ENSG00000157193 LRP8
ENST00000465675 0.131641453435981 0.0216168200771922 0.174718253770485 ENSG00000157193 LRP8
ENST00000354412 0.11611443786142 0.0179318903644086 0.180651530324285 ENSG00000157193 LRP8
ENST00000480045 0.110255713519494 0.0164786742577944 0.186129245300882 ENSG00000157193 LRP8
ENST00000347547 0.133393544220187 0.0220754599620578 0.178507845490689 ENSG00000157193 LRP8
ENST00000459674 0.225013571478687 0.0517504986447962 0.187115238489698 ENSG00000157193 LRP8
ENST00000460214 0.0901290552673978 0.0120865017360231 0.29231328401242 ENSG00000157193 LRP8
ENST00000481431 0.101514651613578 0.0144797113674664 0.28842315116753 ENSG00000157193 LRP8
ENST00000475501 0.279766166938354 0.0743401012247731 0.174630471614833 ENSG00000157193 LRP8
ENST00000496580 0.602913549624774 0.299831502005697 0.129205411011212 ENSG00000157193 LRP8
ENST00000312233 0.840603194074633 0.626595179466662 0.0681867085911016 ENSG00000174332 GLIS1
ENST00000371429 0.180492665670405 0.0358814560614259 0.125677509719992 ENSG00000058804 NDC1
ENST00000540001 0.180492665670405 0.0358814560614259 0.125677509719992 ENSG00000058804 NDC1
ENST00000537333 0.834210709377446 0.614377236730412 0.0307518869619639 ENSG00000058804 NDC1
ENST00000234725 0.793166111791092 0.543849692656821 0.0374273420434898 ENSG00000058804 NDC1
ENST00000480952 0.812529105330442 0.575153906195017 -0.0533406593769282 ENSG00000058804 NDC1
ENST00000464950 0.222326324768418 0.0506156853636284 -0.155974484627219 ENSG00000058799 YIPF1
ENST00000371399 0.222326324768418 0.0506156853636284 -0.155974484627219 ENSG00000058799 YIPF1
ENST00000072644 0.222326324768418 0.0506156853636284 -0.155974484627219 ENSG00000058799 YIPF1
ENST00000539954 0.164490370003672 0.030989659266911 -0.193012519755598 ENSG00000058799 YIPF1
ENST00000469457 0.272859697678098 0.0712913898965738 -0.183181109576932 ENSG00000058799 YIPF1
ENST00000480151 0.286025703411284 0.077157764591257 -0.179150637126557 ENSG00000058799 YIPF1
ENST00000412288 0.256168283495898 0.0641231258454526 -0.195873391515148 ENSG00000058799 YIPF1
ENST00000465897 0.272163910514468 0.0709812639355248 -0.191460453840194 ENSG00000058799 YIPF1
ENST00000472983 0.687790199479532 0.396520871157882 -0.107761859051793 ENSG00000058799 YIPF1
ENST00000371378 0.855239366217261 0.654854256973108 0.0305510786124056 ENSG00000081870 HSPB11
ENST00000194214 0.842731891557196 0.631111472864261 0.033926614038394 ENSG00000081870 HSPB11
ENST00000489675 0.879671715720244 0.706539986118371 0.0397196633593813 ENSG00000081870 HSPB11
ENST00000371377 0.770486339911967 0.508495641186566 0.0490393001157739 ENSG00000081870 HSPB11
ENST00000371376 0.93501829958002 0.829926470599001 0.0169986752110268 ENSG00000081870 HSPB11
ENST00000488884 0.868330887634305 0.681542190876494 -0.0354947223263382 ENSG00000081870 HSPB11
ENST00000371370 0.526510830664857 0.229554382462898 -0.110335835021977 ENSG00000116212 LRRC42
ENST00000371368 0.772312682895465 0.51112757446388 -0.0793564629830052 ENSG00000116212 LRRC42
ENST00000319223 0.505476411197162 0.212503335142252 -0.114694067611849 ENSG00000116212 LRRC42
ENST00000444987 0.724047316456934 0.44321908003297 -0.0873755847801001 ENSG00000116212 LRRC42
ENST00000371348 0.737454091710978 0.462089576504321 0.0453324623783765 ENSG00000116209 TMEM59
ENST00000371344 0.942432010043229 0.848903319253639 0.0118759567174777 ENSG00000116209 TMEM59
ENST00000234831 0.728327821447118 0.449676332738767 0.0442004359423572 ENSG00000116209 TMEM59
ENST00000371341 0.852715225025361 0.649929288684996 0.026817480263648 ENSG00000116209 TMEM59
ENST00000470395 0.534430034192233 0.236471938825625 0.0888827846000669 ENSG00000116209 TMEM59
ENST00000420738 0.91625429961989 0.78449910121804 0.0164147680575145 ENSG00000116209 TMEM59
ENST00000440019 0.917223719830928 0.787367203729759 0.0162117809315405 ENSG00000116209 TMEM59
ENST00000452421 0.915147069684464 0.78189187260051 0.016623293928184 ENSG00000116209 TMEM59
ENST00000371337 0.929195000473004 0.814914576453914 -0.0162252844363603 ENSG00000116209 TMEM59
ENST00000498272 0.63817259792812 0.337663484358953 -0.0743757028562643 ENSG00000116205 TCEANC2
ENST00000234827 0.49389428059038 0.203660167919383 -0.104790100495152 ENSG00000116205 TCEANC2
ENST00000371331 0.41491320140214 0.147203853328592 -0.183107331843033 ENSG00000116205 TCEANC2
ENST00000311841 0.963006578529173 0.900193311580115 0.0119111942319729 ENSG00000256407 RP11-446E24.4
ENST00000420054 0.964405178977695 0.903482165128784 0.0148653327508952 ENSG00000215883 CYB5RL
ENST00000421415 0.858271161741641 0.660420220350349 0.0504621203796394 ENSG00000215883 CYB5RL
ENST00000490863 0.857326237121213 0.659064516880087 0.0504887601160831 ENSG00000215883 CYB5RL
ENST00000401046 0.964075001446945 0.902586653092923 0.0149353935468577 ENSG00000215883 CYB5RL
ENST00000419823 0.853569658018539 0.651500211780594 0.0528761493536695 ENSG00000215883 CYB5RL
ENST00000528287 0.995843175313772 0.98837769237789 -0.00168075761986284 ENSG00000215883 CYB5RL
ENST00000534324 0.805240108071199 0.563435642747549 -0.0794385163614573 ENSG00000215883 CYB5RL
ENST00000287899 0.509512462475429 0.215687529645387 -0.167894117399875 ENSG00000215883 CYB5RL
ENST00000542737 0.955268707044142 0.88042563915482 -0.0190287385624183 ENSG00000215883 CYB5RL
ENST00000537208 0.955268707044142 0.88042563915482 -0.0190287385624183 ENSG00000215883 CYB5RL
ENST00000487096 0.135852543815609 0.0227222772329141 -0.138171990742938 ENSG00000116221 MRPL37
ENST00000360840 0.0444860775687416 0.00426228968119352 -0.169830861019303 ENSG00000116221 MRPL37
ENST00000605337 0.0707919190391032 0.00839337551460989 -0.153023074973067 ENSG00000116221 MRPL37
ENST00000490670 0.0971809388774224 0.0135881330121109 -0.157996475852814 ENSG00000116221 MRPL37
ENST00000336230 0.0441946643105846 0.0042245588247367 -0.169845424991419 ENSG00000116221 MRPL37
ENST00000398219 0.0331337169387328 0.0028058569307825 -0.269901140751851 ENSG00000116221 MRPL37
ENST00000326956 0.367490470330519 0.118484402393268 -0.109007997086088 ENSG00000157216 SSBP3
ENST00000528930 0.166080674426669 0.0314412294726881 -0.305283659299022 ENSG00000157216 SSBP3
ENST00000417664 0.610038650361049 0.307724493999664 -0.0873837968049979 ENSG00000157216 SSBP3
ENST00000371320 0.844113988655504 0.633568822997275 -0.0380763091679044 ENSG00000157216 SSBP3
ENST00000371319 0.710665603197842 0.425936154020827 -0.0664404105300133 ENSG00000157216 SSBP3
ENST00000533946 0.697175088904477 0.408283075578874 -0.0728340876970671 ENSG00000157216 SSBP3
ENST00000357475 0.847590713319225 0.64003527938901 -0.0395741141626715 ENSG00000157216 SSBP3
ENST00000426150 0.822208356930126 0.591106643291564 -0.0422742584931784 ENSG00000157216 SSBP3
ENST00000444533 0.94229664493586 0.848168513589008 0.0236526604552885 ENSG00000157216 SSBP3
ENST00000420121 0.730076985143604 0.452372831338831 -0.0828682277198994 ENSG00000157216 SSBP3
ENST00000533209 0.870797649414278 0.687115760838288 -0.0373618595103784 ENSG00000157216 SSBP3
ENST00000525990 0.940965465848227 0.844786256850661 -0.017770845608552 ENSG00000157216 SSBP3
ENST00000528787 0.929343081399723 0.815310420949192 -0.022672711614426 ENSG00000157216 SSBP3
ENST00000481208 0.81184129533177 0.574074374610606 0.0726635011620735 ENSG00000162390 ACOT11
ENST00000343744 0.936709081157353 0.833673066963394 0.0283922652915625 ENSG00000162390 ACOT11
ENST00000371316 0.926901117095599 0.808558988212552 0.0315056869189767 ENSG00000162390 ACOT11
ENST00000606515 0.739004740284711 0.464023863976958 -0.0602467977395505 ENSG00000271723 MROH7-TTC4
ENST00000425300 0.58834196333822 0.285865341931625 -0.0899221120881063 ENSG00000271723 MROH7-TTC4
ENST00000414150 0.606670058095951 0.304324145643075 -0.0861564026178114 ENSG00000271723 MROH7-TTC4
ENST00000460155 0.54894128028167 0.249433166424363 -0.0984197476369671 ENSG00000271723 MROH7-TTC4
ENST00000371281 0.48246629106654 0.19465427228943 -0.111177400285194 ENSG00000243725 TTC4
ENST00000486621 0.27844325410429 0.0737188706369279 -0.245358342499985 ENSG00000243725 TTC4
ENST00000371284 0.506687608621287 0.213412710895975 -0.106823672524943 ENSG00000243725 TTC4
ENST00000486091 0.154152073602404 0.0279247140020539 -0.279473710655165 ENSG00000243725 TTC4
ENST00000371269 0.937780982764073 0.836254489436251 0.0123390825842889 ENSG00000116133 DHCR24
ENST00000436604 0.959686032873302 0.891489074619156 -0.00853885746657278 ENSG00000116133 DHCR24
ENST00000537443 0.744751740004806 0.471838889712865 -0.0453466227272168 ENSG00000116133 DHCR24
ENST00000535035 0.68841383878414 0.397401997479551 -0.0540405426749927 ENSG00000116133 DHCR24
ENST00000415336 0.00372158193261522 0.000131052619546049 0.302083238097261 ENSG00000242396 RP11-67L3.5
ENST00000294383 0.172402436952663 0.0334844762796287 0.106241363315158 ENSG00000162402 USP24
ENST00000407756 0.174455364611447 0.0341003902555474 0.106211481827849 ENSG00000162402 USP24
ENST00000484447 0.991257398175791 0.975321485637782 -0.00439280856470754 ENSG00000162402 USP24
ENST00000472566 0.987901004331748 0.965843681178909 0.00550650700900764 ENSG00000162402 USP24
ENST00000512504 0.841329669789839 0.628295703902644 0.0724982474122402 ENSG00000162402 USP24
ENST00000482197 0.892207265414331 0.73118667883498 0.047075889451709 ENSG00000162402 USP24
ENST00000371250 0.652797985239799 0.353768502777688 0.0960243651056244 ENSG00000162407 PPAP2B
ENST00000461655 0.60382331744763 0.300853060382795 0.145900418081919 ENSG00000162407 PPAP2B
ENST00000371244 0.709970962406533 0.424867953620626 0.103454694468477 ENSG00000162409 PRKAA2
ENST00000485760 0.800215342550383 0.555535870662893 0.0563973971437826 ENSG00000173406 DAB1
ENST00000467509 0.82656810127738 0.599792889361792 0.072665983112891 ENSG00000162600 OMA1
ENST00000460671 0.603418888823882 0.300369455627673 0.140791488808263 ENSG00000162600 OMA1
ENST00000421528 0.653962072175549 0.355172184934724 0.0912792892595461 ENSG00000162600 OMA1
ENST00000358603 0.476334219726617 0.189734685344389 0.111334455383205 ENSG00000162600 OMA1
ENST00000371226 0.494598680778323 0.204275028997587 0.106707373421143 ENSG00000162600 OMA1
ENST00000476933 0.558678872582843 0.257982709637148 0.152883572587928 ENSG00000162600 OMA1
ENST00000456980 0.704280238795773 0.417256908884523 0.0754669584521233 ENSG00000162600 OMA1
ENST00000467063 0.675697109167633 0.382019948822967 0.0809540955381193 ENSG00000162600 OMA1
ENST00000419242 0.726105835385377 0.446611756827476 0.0740737305867247 ENSG00000162600 OMA1
ENST00000426139 0.77044420048453 0.508460057001671 0.0637835424232335 ENSG00000162600 OMA1
ENST00000453710 0.721961438252271 0.4403605650846 0.0794984806002001 ENSG00000162600 OMA1
ENST00000482274 0.690151234834481 0.399386789296159 0.0960924275636821 ENSG00000162600 OMA1
ENST00000472487 0.367237540025011 0.118321844856965 0.105122927132817 ENSG00000162601 MYSM1
ENST00000493821 0.299523163695113 0.083201121981503 0.129999872236547 ENSG00000162601 MYSM1
ENST00000401044 0.210775209324418 0.0462720342532728 0.144035423579733 ENSG00000162601 MYSM1
ENST00000481973 0.872379900043227 0.690293552964577 0.0487839247828781 ENSG00000162601 MYSM1
ENST00000466774 0.562184721100474 0.261452097119607 0.0843603837872902 ENSG00000162601 MYSM1
ENST00000483003 0.979170878928746 0.940357026887289 -0.00611060856515482 ENSG00000162601 MYSM1
ENST00000489282 0.943537540026573 0.851337851677452 -0.016686573327317 ENSG00000162601 MYSM1
ENST00000371222 0.433043143721222 0.15901172554858 0.169268691781603 ENSG00000177606 JUN
ENST00000413489 0.833344516260619 0.612540266686472 -0.0851582378343274 ENSG00000172456 FGGY
ENST00000474476 0.840676739644462 0.626783547901095 0.0663046633501898 ENSG00000172456 FGGY
ENST00000462744 0.730167203977511 0.452587117897614 -0.13266293642063 ENSG00000172456 FGGY
ENST00000371218 0.700530824984926 0.412296710790661 0.110328107262104 ENSG00000172456 FGGY
ENST00000495718 0.857092170232658 0.658400302495822 0.0593269015315298 ENSG00000172456 FGGY
ENST00000303721 0.700516142738391 0.412262065498733 0.110323991263516 ENSG00000172456 FGGY
ENST00000430447 0.693557734688532 0.403534424317673 0.114225853937921 ENSG00000172456 FGGY
ENST00000371212 0.71712969556455 0.434180711647005 0.103991199757178 ENSG00000172456 FGGY
ENST00000475949 0.635376072016914 0.334425254560684 0.126543261510426 ENSG00000172456 FGGY
ENST00000485720 0.36700238071465 0.118197939607225 0.218393456644604 ENSG00000172456 FGGY
ENST00000371210 0.380083590808518 0.125649255579308 0.217541325812226 ENSG00000172456 FGGY
ENST00000493891 0.468527289720334 0.183858823733924 0.214070729225987 ENSG00000172456 FGGY
ENST00000476939 0.521281800298806 0.225293922125691 0.206659337092441 ENSG00000172456 FGGY
ENST00000472783 0.549865549151259 0.250319174583605 0.196509857164561 ENSG00000172456 FGGY
ENST00000471169 0.549865549151259 0.250319174583605 0.196509857164561 ENSG00000172456 FGGY
ENST00000423403 0.860123500323953 0.6644182516214 0.0686119556981023 ENSG00000231252 RP11-436K8.1
ENST00000371191 0.717976524862272 0.435341893403027 -0.117433638165936 ENSG00000162599 NFIA
ENST00000476646 0.666937408146166 0.370792921761438 -0.140153603086736 ENSG00000162599 NFIA
ENST00000407417 0.710164905153334 0.425148817814046 -0.120347019117074 ENSG00000162599 NFIA
ENST00000479364 0.726333572337852 0.446927716489834 -0.116243550882611 ENSG00000162599 NFIA
ENST00000371189 0.717956178002445 0.435289591833065 -0.118403785325129 ENSG00000162599 NFIA
ENST00000403491 0.611761670234903 0.309447228042475 -0.128525867747359 ENSG00000162599 NFIA
ENST00000371187 0.701050243863097 0.413028141270752 -0.122197829977645 ENSG00000162599 NFIA
ENST00000485903 0.732482677722551 0.455443458373019 -0.113986337571943 ENSG00000162599 NFIA
ENST00000371185 0.734682436199973 0.458632614040102 -0.113033576652152 ENSG00000162599 NFIA
ENST00000371184 0.73297311546821 0.456377666661064 -0.113595008009253 ENSG00000162599 NFIA
ENST00000496712 0.768419360819906 0.505627397919817 -0.100375836471168 ENSG00000162599 NFIA
ENST00000357977 0.649635978898006 0.350036930119666 -0.131688646086188 ENSG00000162599 NFIA
ENST00000606498 0.235633417350215 0.0558515224383899 0.119110887632825 ENSG00000162604 TM2D1
ENST00000294613 0.231042660182516 0.0540671046984835 0.120087366050932 ENSG00000162604 TM2D1
ENST00000472357 0.493105647099746 0.202802639334482 0.11445553297653 ENSG00000162604 TM2D1
ENST00000371180 0.231042660182516 0.0540671046984835 0.120087366050932 ENSG00000162604 TM2D1
ENST00000488206 0.258614616420599 0.0650514570629965 0.114703336277869 ENSG00000162604 TM2D1
ENST00000472989 0.26761138540967 0.068909708983263 0.136777746957412 ENSG00000162604 TM2D1
ENST00000488410 0.395619172209038 0.134866815705893 0.122425208756806 ENSG00000162604 TM2D1
ENST00000468586 0.298090016353674 0.0825506419959369 0.119559752901423 ENSG00000162604 TM2D1
ENST00000371178 0.780661652208431 0.523668586852191 0.0527699797215694 ENSG00000162604 TM2D1
ENST00000494926 0.835261211285065 0.616793666880192 0.0423066023276757 ENSG00000162604 TM2D1
ENST00000496465 0.832362429615416 0.610396557008373 0.0431011215985799 ENSG00000162604 TM2D1
ENST00000371177 0.948372396701863 0.863353692978805 0.0150219295703378 ENSG00000162604 TM2D1
ENST00000316485 0.701559781874758 0.413819008607856 0.0961732619842977 ENSG00000132849 INADL
ENST00000459752 0.661040313003423 0.363891984110278 0.106881502753565 ENSG00000132849 INADL
ENST00000484562 0.661040313003423 0.363891984110278 0.106881502753565 ENSG00000132849 INADL
ENST00000371158 0.643665706698873 0.343676741560449 0.108079587432903 ENSG00000132849 INADL
ENST00000484937 0.677388116156158 0.384011146031721 0.103767534425874 ENSG00000132849 INADL
ENST00000494842 0.803396736255747 0.56073462310431 0.0980907426937425 ENSG00000132849 INADL
ENST00000307297 0.719720398938069 0.437644552903317 0.137771988380092 ENSG00000132849 INADL
ENST00000543708 0.548921583654607 0.249396978978064 0.174732020931787 ENSG00000132849 INADL
ENST00000545929 0.623436338471423 0.321263311228782 0.162910098316544 ENSG00000132849 INADL
ENST00000498273 0.909219318533983 0.769480624675787 -0.0508613916406663 ENSG00000240563 L1TD1
ENST00000452143 0.0310776691867072 0.00254990471114511 0.262098352129597 ENSG00000162607 USP1
ENST00000442679 0.0550811703263446 0.00586485446069472 0.267550836555338 ENSG00000162607 USP1
ENST00000371146 0.00645846463715213 0.000275513197181738 0.259707006620163 ENSG00000162607 USP1
ENST00000339950 0.0064213837571168 0.000273736985539632 0.261700055543001 ENSG00000162607 USP1
ENST00000251157 0.355044486212063 0.111344782319251 0.0857971874278675 ENSG00000116641 DOCK7
ENST00000454575 0.0184231597956756 0.00119802307395879 0.172303915592818 ENSG00000116641 DOCK7
ENST00000340370 0.355515123056505 0.111634930758663 0.0858715154701846 ENSG00000116641 DOCK7
ENST00000489185 0.253507206036146 0.0630091161777644 0.162500078693347 ENSG00000116641 DOCK7
ENST00000467758 0.500679569845702 0.208945535561024 0.123543861604863 ENSG00000116641 DOCK7
ENST00000479983 0.998940366898939 0.996934412962415 0.000538965300895916 ENSG00000116641 DOCK7
ENST00000404627 0.844720411643621 0.634374649041464 -0.0335364930095004 ENSG00000116641 DOCK7
ENST00000464312 0.949745975255039 0.866556020039145 0.0155519442542684 ENSG00000116641 DOCK7
ENST00000443289 0.840547564853427 0.626524314693091 -0.0491501287136401 ENSG00000125703 ATG4C
ENST00000317868 0.95781886881755 0.887135622694198 0.0119542847469243 ENSG00000125703 ATG4C
ENST00000371120 0.95781886881755 0.887135622694198 0.0119542847469243 ENSG00000125703 ATG4C
ENST00000371118 0.903588570981901 0.756814750612572 -0.0326116496371844 ENSG00000125703 ATG4C
ENST00000414558 0.957917520903941 0.887610207683795 0.0194580881216712 ENSG00000125703 ATG4C
ENST00000418244 0.0995273542235574 0.0140698586436043 0.308261698038652 ENSG00000230798 RP4-792G4.2
ENST00000449386 0.0933658085369814 0.0127664279171149 0.309233201667064 ENSG00000230798 RP4-792G4.2
ENST00000431294 0.0408739548021029 0.00380279421285418 0.26782786197955 ENSG00000230798 RP4-792G4.2
ENST00000427268 0.00860663083556865 0.000412916120542916 0.317391947608422 ENSG00000230798 RP4-792G4.2
ENST00000371116 0.300124758793113 0.0835223018047183 0.178722576704159 ENSG00000187140 FOXD3
ENST00000371108 0.935460902399486 0.831316300921588 0.0151286660547216 ENSG00000088035 ALG6
ENST00000487136 0.983579612453994 0.953718234263137 0.00667465938877381 ENSG00000088035 ALG6
ENST00000263440 0.948244464735185 0.862915151117537 0.0124334269449081 ENSG00000088035 ALG6
ENST00000603108 0.948244464735185 0.862915151117537 0.0124334269449081 ENSG00000088035 ALG6
ENST00000465969 0.909835864374064 0.771138061078473 0.0270529263988245 ENSG00000088035 ALG6
ENST00000462390 0.950116862290987 0.867367129614536 -0.0183739098951305 ENSG00000088035 ALG6
ENST00000494765 0.631354870469466 0.32988276256352 0.126757576146949 ENSG00000088035 ALG6
ENST00000492655 0.379461219543789 0.125261905538378 0.190583218134377 ENSG00000142856 ITGB3BP
ENST00000371092 0.0634289499524411 0.00715112436327529 0.199656400066328 ENSG00000142856 ITGB3BP
ENST00000271002 0.0634289499524411 0.00715112436327529 0.199656400066328 ENSG00000142856 ITGB3BP
ENST00000489099 0.0728527092883549 0.00877795352287125 0.195415517084386 ENSG00000142856 ITGB3BP
ENST00000461681 0.0130836794614553 0.000731073411200969 0.293715628320248 ENSG00000142856 ITGB3BP
ENST00000463803 0.0572349617089983 0.00617849537714858 0.267234486849292 ENSG00000142856 ITGB3BP
ENST00000283568 0.159812723595064 0.0295596538118343 0.183973212222822 ENSG00000142856 ITGB3BP
ENST00000476508 0.123319445480077 0.019565923864901 0.202096757577497 ENSG00000142856 ITGB3BP
ENST00000460394 0.325642848926481 0.0961771899564726 0.162088402565821 ENSG00000142856 ITGB3BP
ENST00000462285 0.38115315068137 0.126240836311852 0.150049129872202 ENSG00000142856 ITGB3BP
ENST00000489863 0.375887010296788 0.123093396008651 0.150670575688115 ENSG00000142856 ITGB3BP
ENST00000465781 0.550957727887181 0.251266653555111 0.117290157689835 ENSG00000142856 ITGB3BP
ENST00000460251 0.513209059093358 0.2188017890106 0.125225714777878 ENSG00000142856 ITGB3BP
ENST00000478138 0.530312215186471 0.232824144131994 0.0813224132055101 ENSG00000142856 ITGB3BP
ENST00000480886 0.842037022762148 0.629308213518558 -0.0678088725488028 ENSG00000203965 EFCAB7
ENST00000371088 0.62413137014361 0.321980778676865 0.0877536547733337 ENSG00000203965 EFCAB7
ENST00000496956 0.64279109524803 0.34272300992213 0.127536063926201 ENSG00000203965 EFCAB7
ENST00000460678 0.1944029528343 0.0406043277398356 0.245285649895358 ENSG00000203965 EFCAB7
ENST00000461039 0.314978889727838 0.0907934729811486 0.222992432630494 ENSG00000203965 EFCAB7
ENST00000371084 0.0353827293029738 0.00309252027244044 -0.186351319356946 ENSG00000079739 PGM1
ENST00000540265 0.0233363110957243 0.00168633814680083 -0.197620201685455 ENSG00000079739 PGM1
ENST00000371083 0.0303296778398635 0.00246129691826359 -0.210988820766535 ENSG00000079739 PGM1
ENST00000483707 0.00997081303567115 0.00050713713425168 -0.384679330679385 ENSG00000079739 PGM1
ENST00000371080 0.939967290825087 0.842841562858154 -0.0313140710881754 ENSG00000185483 ROR1
ENST00000371079 0.93198956859031 0.822145750524607 -0.0328633667879757 ENSG00000185483 ROR1
ENST00000482426 0.935395367319362 0.831046393141597 -0.0343810364425959 ENSG00000185483 ROR1
ENST00000424995 0.714689176944575 0.431038160922222 -0.0827129454056756 ENSG00000223949 RP11-24J23.2
ENST00000545203 0.863392014389925 0.67084473210985 -0.0433510390656633 ENSG00000185483 ROR1
ENST00000371073 0.818840785832322 0.585248838394783 -0.0427118199437066 ENSG00000158966 CACHD1
ENST00000290039 0.814445425931788 0.578167421151121 -0.0435808621684457 ENSG00000158966 CACHD1
ENST00000495994 0.799564359818683 0.554449473438477 -0.0454408820948326 ENSG00000158966 CACHD1
ENST00000470527 0.580344164151198 0.277834050783838 -0.0849715914858811 ENSG00000158966 CACHD1
ENST00000294428 0.0942107685552795 0.0129589592246484 0.210239235655943 ENSG00000162437 RAVER2
ENST00000371072 0.0854722873351662 0.0111938159196301 0.213144564478313 ENSG00000162437 RAVER2
ENST00000430964 0.216464652138457 0.0483966484722792 0.221387670798014 ENSG00000162437 RAVER2
ENST00000418058 0.145234440048011 0.025350505860967 0.268091280276606 ENSG00000162437 RAVER2
ENST00000342505 0.248396140761595 0.0610363458010757 0.0814727576886157 ENSG00000162434 JAK1
ENST00000481702 0.0199649014708792 0.00134884099897092 0.32903935398097 ENSG00000162434 JAK1
ENST00000465376 0.146843129885749 0.0258435843505639 -0.171832223354689 ENSG00000162434 JAK1
ENST00000471473 0.325983969289894 0.0964179976791633 -0.161050293532733 ENSG00000162434 JAK1
ENST00000494904 0.590536430638326 0.287854762398626 -0.094186211907244 ENSG00000162434 JAK1
ENST00000463018 0.801448131900042 0.557587497725132 0.0838333879382884 ENSG00000116675 DNAJC6
ENST00000494710 0.726121622740089 0.446628793630185 0.0959262300914186 ENSG00000116675 DNAJC6
ENST00000263441 0.815150024210763 0.579144636870026 0.0569335118096652 ENSG00000116675 DNAJC6
ENST00000395325 0.681760656935106 0.389268956785399 0.0802578075600864 ENSG00000116675 DNAJC6
ENST00000483402 0.991180794968823 0.975199653517721 0.00456443042891476 ENSG00000116675 DNAJC6
ENST00000371069 0.242224192904117 0.0585661129411503 0.168221938652557 ENSG00000116675 DNAJC6
ENST00000344610 0.159487484404896 0.0294753584551107 -0.103989751989357 ENSG00000116678 LEPR
ENST00000371065 0.202880240746956 0.0435008020917312 -0.109022625208529 ENSG00000213625 LEPROT
ENST00000475108 0.160247368564437 0.0296799355213389 -0.136560745882556 ENSG00000213625 LEPROT
ENST00000371059 0.171147849518387 0.0330428923180508 -0.101772621316517 ENSG00000116678 LEPR
ENST00000371060 0.190812584304571 0.0393962114459994 -0.0979267863348015 ENSG00000116678 LEPR
ENST00000349533 0.187517475389811 0.0383091063725811 -0.0984078141827202 ENSG00000116678 LEPR
ENST00000497874 0.204237211474443 0.0440061083750359 -0.173883447183508 ENSG00000213625 LEPROT
ENST00000488747 0.147546489875079 0.0260209774548387 -0.144416666992973 ENSG00000213625 LEPROT
ENST00000484243 0.0633383481931393 0.00713771439062438 -0.19549408885799 ENSG00000213625 LEPROT
ENST00000406510 0.197986025524693 0.0418461246752758 -0.0972245714537553 ENSG00000116678 LEPR
ENST00000329654 0.559224489325214 0.258371407721553 -0.14463735462897 ENSG00000184588 PDE4B
ENST00000341517 0.509921234362583 0.216000476054568 -0.159722324392549 ENSG00000184588 PDE4B
ENST00000371049 0.574565300902965 0.272492410501125 -0.146881688049887 ENSG00000184588 PDE4B
ENST00000423207 0.612982733757579 0.310663021426917 -0.130231956751151 ENSG00000184588 PDE4B
ENST00000528771 0.337464244901977 0.10179675419563 -0.238689575350998 ENSG00000184588 PDE4B
ENST00000371045 0.668162891791848 0.372370143860144 -0.11486433505994 ENSG00000184588 PDE4B
ENST00000531025 0.368701867030008 0.119173091889965 -0.228344204410245 ENSG00000184588 PDE4B
ENST00000526197 0.328254073412093 0.0974270301336046 -0.242133621598596 ENSG00000184588 PDE4B
ENST00000480109 0.952731756268844 0.872650023935299 -0.0224485162214792 ENSG00000184588 PDE4B
ENST00000237247 0.346655098574825 0.106730638708224 -0.197943292407727 ENSG00000118473 SGIP1
ENST00000371039 0.359797960197485 0.113895543413303 -0.194321352532239 ENSG00000118473 SGIP1
ENST00000493564 0.474135331449081 0.188044834666187 -0.184666774664642 ENSG00000118473 SGIP1
ENST00000424320 0.333740742362628 0.0999764167523931 -0.215709418020604 ENSG00000118473 SGIP1
ENST00000371035 0.268165885311873 0.0691201350624765 -0.226097715317891 ENSG00000118473 SGIP1
ENST00000468286 0.288486048185644 0.0782806652854157 -0.230794551597321 ENSG00000118473 SGIP1
ENST00000497055 0.375887010296788 0.123104370667788 -0.216029569513425 ENSG00000118473 SGIP1
ENST00000371036 0.34344531554886 0.105011218153309 -0.199239610430329 ENSG00000118473 SGIP1
ENST00000371037 0.34998043550287 0.108496018411939 -0.198044078002386 ENSG00000118473 SGIP1
ENST00000483060 0.699338142591073 0.410933748506411 -0.139206381876407 ENSG00000118473 SGIP1
ENST00000435165 0.480787177631396 0.193259875435238 -0.183627481057913 ENSG00000118473 SGIP1
ENST00000371026 0.261062537149223 0.0661061515051553 0.231734631919762 ENSG00000152763 WDR78
ENST00000431318 0.261062537149223 0.0661061515051553 0.231734631919762 ENSG00000152763 WDR78
ENST00000371023 0.462485231183818 0.179667936518354 0.175763821574927 ENSG00000152763 WDR78
ENST00000531980 0.381724833168754 0.126575303621777 0.211079718851744 ENSG00000152763 WDR78
ENST00000371022 0.327463413437644 0.0970685067858024 0.226658959253396 ENSG00000152763 WDR78
ENST00000532629 0.52197407101747 0.226035507198987 0.173426393110646 ENSG00000152763 WDR78
ENST00000371018 0.149709422083834 0.0265780524695165 0.141026532844268 ENSG00000198160 MIER1
ENST00000355977 0.149709422083834 0.0265780524695165 0.141026532844268 ENSG00000198160 MIER1
ENST00000357692 0.14469952479318 0.0251830143112034 0.141893362704951 ENSG00000198160 MIER1
ENST00000401041 0.0633542440943011 0.00714142340427936 0.19095501162974 ENSG00000198160 MIER1
ENST00000371014 0.170727473681378 0.0328665089022879 0.144070916410557 ENSG00000198160 MIER1
ENST00000371016 0.170727473681378 0.0328665089022879 0.144070916410557 ENSG00000198160 MIER1
ENST00000371012 0.277523802255109 0.0733153729509315 0.166840506744523 ENSG00000198160 MIER1
ENST00000401042 0.234412217714893 0.0553598491488325 0.134377861166954 ENSG00000198160 MIER1
ENST00000355356 0.204124395241916 0.0439513795847119 0.13281212666912 ENSG00000198160 MIER1
ENST00000479067 0.281963964304731 0.0753565344563541 0.162995651625855 ENSG00000198160 MIER1
ENST00000493357 0.666558623182516 0.370450897571971 0.130998134767209 ENSG00000198160 MIER1
ENST00000235345 0.508210381068407 0.214721975434004 0.0836162224272319 ENSG00000116704 SLC35D1
ENST00000506472 0.977159591076509 0.935590877495942 -0.00872335301981592 ENSG00000116704 SLC35D1
ENST00000262345 0.275378412642406 0.0723823090045233 -0.168842254001243 ENSG00000081985 IL12RB2
ENST00000371000 0.275378412642406 0.0723823090045233 -0.168842254001243 ENSG00000081985 IL12RB2
ENST00000541374 0.272908998993753 0.071311935667486 -0.174713734527205 ENSG00000081985 IL12RB2
ENST00000544434 0.234643727417739 0.0554488476541542 -0.183432765471127 ENSG00000081985 IL12RB2
ENST00000441640 0.807005395841745 0.566396286387461 0.0737210891851721 ENSG00000081985 IL12RB2
ENST00000465396 0.398022544676442 0.136280484039058 -0.192504902317142 ENSG00000081985 IL12RB2
ENST00000370994 0.0494543957016498 0.00496968309379177 0.116095278696824 ENSG00000142864 SERBP1
ENST00000370995 0.0588550650014197 0.00642701989194303 0.110443942404338 ENSG00000142864 SERBP1
ENST00000361219 0.172511214230629 0.0335231050071457 0.0855781213978312 ENSG00000142864 SERBP1
ENST00000370990 0.185453901516887 0.0375731688960771 0.0814737870912451 ENSG00000142864 SERBP1
ENST00000493607 0.781216297218839 0.524807158490254 0.0356007216419553 ENSG00000142864 SERBP1
ENST00000462814 0.30341904073256 0.0851301527247554 0.11000286982265 ENSG00000142864 SERBP1
ENST00000484880 0.894361411545572 0.736189236951078 0.0191712018104091 ENSG00000142864 SERBP1
ENST00000490406 0.128930301090829 0.0209270590918079 -0.114209025210259 ENSG00000142864 SERBP1
ENST00000370986 0.414229573184819 0.146746753955741 0.168130686212976 ENSG00000116717 GADD45A
ENST00000370985 0.77240906840515 0.511323253504272 0.0803824679336374 ENSG00000116717 GADD45A
ENST00000460575 0.762785980798091 0.497210455988537 0.0890591036555266 ENSG00000116717 GADD45A
ENST00000370982 0.259160569075311 0.0653085366228266 0.0945690467749872 ENSG00000172380 GNG12
ENST00000494936 0.91517378436027 0.781985070033782 -0.0337813388304225 ENSG00000172380 GNG12
ENST00000420587 0.510566246149062 0.216454001379174 -0.0945038557854921 ENSG00000232284 GNG12-AS1
ENST00000413628 0.511048159995486 0.217033223773375 -0.0944852058502492 ENSG00000232284 GNG12-AS1
ENST00000414904 0.688479011055091 0.397481298872701 -0.155747172736197 ENSG00000232284 GNG12-AS1
ENST00000540432 0.221608955354378 0.0503373262416522 -0.0975641752220569 ENSG00000116729 WLS
ENST00000354777 0.222042813628256 0.0505063332065604 -0.0975570437455851 ENSG00000116729 WLS
ENST00000262348 0.256097531124296 0.0640922113792317 -0.0978144204065926 ENSG00000116729 WLS
ENST00000370976 0.254007435160624 0.0631923936672569 -0.0981687083032041 ENSG00000116729 WLS
ENST00000498615 0.852091270388484 0.64846196652029 -0.0476832360157066 ENSG00000116729 WLS
ENST00000491811 0.184242287682621 0.0371720981466665 -0.197972709771836 ENSG00000116729 WLS
ENST00000497187 0.473203837701152 0.18743253572758 -0.110856635030525 ENSG00000116729 WLS
ENST00000534713 0.679427265179051 0.386352168007588 -0.0568589051538674 ENSG00000116729 WLS
ENST00000533537 0.631354870469466 0.329844569112214 -0.065190720998102 ENSG00000116729 WLS
ENST00000530486 0.387563999312387 0.129773764044109 -0.0996545874119821 ENSG00000116729 WLS
ENST00000370973 0.416902478924305 0.148423830337785 -0.0971327798931203 ENSG00000116729 WLS
ENST00000471243 0.831445293746162 0.608604211030682 -0.036722803315683 ENSG00000116729 WLS
ENST00000491076 0.821524238832276 0.58977326349545 -0.0397041460834591 ENSG00000116729 WLS
ENST00000527864 0.957917520903941 0.88764571222042 0.0111911618578191 ENSG00000116729 WLS
ENST00000370971 0.243248976443459 0.059011721764469 -0.194682227464531 ENSG00000116729 WLS
ENST00000456315 0.0323067578774513 0.00271170625644497 0.216764845765057 ENSG00000024526 DEPDC1
ENST00000370966 0.0323067578774513 0.00271170625644497 0.216764845765057 ENSG00000024526 DEPDC1
ENST00000488146 0.0250838586863437 0.00187741081953867 0.292326133953946 ENSG00000024526 DEPDC1
ENST00000489862 0.0314565700041257 0.00259229108905594 0.233571669684033 ENSG00000024526 DEPDC1
ENST00000425820 0.168995844072117 0.0323443630495504 0.242736453979699 ENSG00000233589 RP4-694A7.2
ENST00000525124 0.297271323105954 0.0821769501917742 0.161175823788871 ENSG00000024526 DEPDC1
ENST00000588515 0.669812662797328 0.374362864996078 0.110856361857685 ENSG00000033122 LRRC7
ENST00000608744 0.817728948045459 0.583592352837722 0.0706244839754723 ENSG00000033122 LRRC7
ENST00000609072 0.818840785832322 0.585321036721614 0.0703364657535175 ENSG00000033122 LRRC7
ENST00000607936 0.672372008757005 0.377402379343977 0.110494229342149 ENSG00000033122 LRRC7
ENST00000370952 0.295557855422665 0.0813841998601564 0.135728225401342 ENSG00000066557 LRRC40
ENST00000370951 0.0239456611473486 0.00175187405009964 0.18850028366039 ENSG00000116754 SRSF11
ENST00000463877 0.422959963763795 0.152052380753943 0.0999254343515405 ENSG00000116754 SRSF11
ENST00000405432 0.0588682424748038 0.00642964680802081 0.166891368186403 ENSG00000116754 SRSF11
ENST00000370950 0.0145690691975403 0.000855966441033562 0.200750801034457 ENSG00000116754 SRSF11
ENST00000454435 0.241401014503598 0.0581663626144131 0.135907514981383 ENSG00000116754 SRSF11
ENST00000475204 0.367831900387539 0.118672930822935 0.117043126329341 ENSG00000116754 SRSF11
ENST00000395136 0.246254575669754 0.0601778392178611 0.117714381564679 ENSG00000116754 SRSF11
ENST00000436161 0.335315244539987 0.100732270796719 0.121225039749749 ENSG00000116754 SRSF11
ENST00000473950 0.34664821951759 0.106725023159485 0.123327892315655 ENSG00000116754 SRSF11
ENST00000469170 0.42741158344751 0.155317326930871 0.110786141148597 ENSG00000116754 SRSF11
ENST00000486667 0.299610476579717 0.0832649349407403 0.130488423055947 ENSG00000116754 SRSF11
ENST00000481648 0.201420379137975 0.0429987829988727 0.167681303972699 ENSG00000116754 SRSF11
ENST00000463116 0.416645811051738 0.14828590508661 0.146075804842637 ENSG00000116754 SRSF11
ENST00000484162 0.00715264733344886 0.000318174822435397 0.229995593072463 ENSG00000116754 SRSF11
ENST00000370949 0.00226011657157012 6.88449509092855e-05 0.23884907033324 ENSG00000116754 SRSF11
ENST00000463859 0.00513105221241296 0.00020081879440173 0.231806472567771 ENSG00000116754 SRSF11
ENST00000460795 0.0305257558367085 0.00248398483339946 0.22683761409945 ENSG00000116754 SRSF11
ENST00000461935 0.00215486508375265 6.47909712300643e-05 0.281525532341455 ENSG00000116754 SRSF11
ENST00000489188 0.0249323306840378 0.00185998320716057 0.251410739761596 ENSG00000116754 SRSF11
ENST00000370944 0.164594847171089 0.0310155676237198 0.131621540234897 ENSG00000118454 ANKRD13C
ENST00000262346 0.153932863438986 0.0278492818589708 0.134820128938382 ENSG00000118454 ANKRD13C
ENST00000464236 0.119951026273792 0.0187797527488415 0.213006853782401 ENSG00000118454 ANKRD13C
ENST00000490846 0.223816906092418 0.0513019509112582 0.189226765396352 ENSG00000118454 ANKRD13C
ENST00000498735 0.305533779978248 0.0861750086823051 0.176427267424016 ENSG00000118454 ANKRD13C
ENST00000411986 0.727870869029823 0.449070717674482 0.116342075359429 ENSG00000116761 CTH
ENST00000464926 0.96032417797077 0.893803837444748 -0.022671532201068 ENSG00000116761 CTH
ENST00000370938 0.752353944939414 0.482401961910936 0.108408571417134 ENSG00000116761 CTH
ENST00000346806 0.70808795571085 0.422656438274927 0.123825640089178 ENSG00000116761 CTH
ENST00000450461 0.397031670611413 0.135648781974187 0.119290190792245 ENSG00000235079 ZRANB2-AS1
ENST00000426999 0.349506112315252 0.108310184880091 0.133306985285721 ENSG00000235079 ZRANB2-AS1
ENST00000370920 0.329158479925308 0.0978266003236763 0.0899943499286457 ENSG00000132485 ZRANB2
ENST00000477096 0.233013952599283 0.0548239081500809 0.168786003235957 ENSG00000132485 ZRANB2
ENST00000254821 0.326365170370515 0.096574928278662 0.0903245401986106 ENSG00000132485 ZRANB2
ENST00000487510 0.446443642271264 0.168467599166039 0.118931135602947 ENSG00000132485 ZRANB2
ENST00000479947 0.917577477767926 0.788205080412144 0.0284509930844055 ENSG00000132485 ZRANB2
ENST00000473260 0.962163891890321 0.898101179148201 0.0138113859446695 ENSG00000132485 ZRANB2
ENST00000455406 0.908906341102019 0.768917285427852 0.0462015486143087 ENSG00000229956 ZRANB2-AS2
ENST00000583678 0.926312253923012 0.807169139755358 0.0386622947202726 ENSG00000229956 ZRANB2-AS2
ENST00000599146 0.95766559667782 0.886568508964495 0.0215866960434729 ENSG00000229956 ZRANB2-AS2
ENST00000596952 0.876382219436988 0.699091469674484 0.0632249341059308 ENSG00000229956 ZRANB2-AS2
ENST00000413421 0.901281304928449 0.751381485226897 0.0479659062681361 ENSG00000229956 ZRANB2-AS2
ENST00000594152 0.95766559667782 0.886568508964495 0.0215866960434729 ENSG00000229956 ZRANB2-AS2
ENST00000415780 0.905723398631275 0.761158963467947 0.0484154072471716 ENSG00000229956 ZRANB2-AS2
ENST00000600103 0.990950997655314 0.974492791069258 -0.0051252982971667 ENSG00000229956 ZRANB2-AS2
ENST00000357731 0.737633753342761 0.462261202630104 0.122164003600656 ENSG00000172260 NEGR1
ENST00000306821 0.545855673012494 0.246197095125713 0.188143948434525 ENSG00000172260 NEGR1
ENST00000434200 0.760933903486142 0.493876100221154 0.118423266598609 ENSG00000172260 NEGR1
ENST00000370898 0.869957819876324 0.685444437202587 0.0388279193497615 ENSG00000254685 FPGT
ENST00000557284 0.879168838151127 0.704782743880935 0.0348710675024547 ENSG00000259030 FPGT-TNNI3K
ENST00000467578 0.929149511859084 0.814736332568303 -0.02689008007795 ENSG00000254685 FPGT
ENST00000524915 0.895909046456186 0.740014671309297 0.0304752738193363 ENSG00000254685 FPGT
ENST00000370894 0.975050525422453 0.930494383020113 0.00888597226148889 ENSG00000254685 FPGT
ENST00000370899 0.882605395036446 0.712239605038946 0.0339143944839735 ENSG00000259030 FPGT-TNNI3K
ENST00000609362 0.871736128239134 0.688902952328217 0.0379993202544619 ENSG00000254685 FPGT
ENST00000482102 0.789886304793105 0.538282440012018 -0.0731106245642571 ENSG00000254685 FPGT
ENST00000529485 0.786142305358276 0.53209080912262 -0.074696597128324 ENSG00000254685 FPGT
ENST00000370895 0.887528695926933 0.721517750734874 0.0328493678056275 ENSG00000259030 FPGT-TNNI3K
ENST00000534632 0.893607961233372 0.734375468546022 0.0313808180016639 ENSG00000259030 FPGT-TNNI3K
ENST00000533006 0.9118694021914 0.775205626305351 0.0262417706080056 ENSG00000259030 FPGT-TNNI3K
ENST00000370891 0.879168838151127 0.704782743880935 0.0348710675024547 ENSG00000116783 TNNI3K
ENST00000370893 0.919223639919786 0.791613202514691 0.02432106050659 ENSG00000259030 FPGT-TNNI3K
ENST00000534056 0.969305550744978 0.915799172359877 0.0107480325380725 ENSG00000254685 FPGT
ENST00000472069 0.872137194246341 0.689677480161145 -0.0461957434100753 ENSG00000254685 FPGT
ENST00000370872 0.681400183621093 0.38891188250626 -0.0618317929431954 ENSG00000116791 CRYZ
ENST00000340866 0.681400183621093 0.38891188250626 -0.0618317929431954 ENSG00000116791 CRYZ
ENST00000492102 0.929927419874908 0.816824067073118 0.0237043213085244 ENSG00000116791 CRYZ
ENST00000417775 0.686683498057624 0.395275849658509 -0.056421199269327 ENSG00000116791 CRYZ
ENST00000370871 0.586462643432809 0.283967897189419 -0.0754776909732295 ENSG00000116791 CRYZ
ENST00000370870 0.521052864978528 0.225089832753737 -0.0895741073215179 ENSG00000116791 CRYZ
ENST00000441120 0.168030183365217 0.0320696890207589 -0.163569547491408 ENSG00000116791 CRYZ
ENST00000457880 0.537577244062282 0.239067859362625 0.0795336696264239 ENSG00000162623 TYW3
ENST00000370867 0.537577244062282 0.239067859362625 0.0795336696264239 ENSG00000162623 TYW3
ENST00000421739 0.629713733361277 0.327463422548505 0.075920487507485 ENSG00000162623 TYW3
ENST00000479111 0.729322223090657 0.451401086973698 0.0590077145400262 ENSG00000162623 TYW3
ENST00000483990 0.760939700391707 0.493887954382437 0.0700679676656643 ENSG00000162623 TYW3
ENST00000485401 0.424665248565903 0.153116661033943 0.200715237894094 ENSG00000162623 TYW3
ENST00000486467 0.245107554459304 0.0597615027094979 0.27734349811098 ENSG00000162623 TYW3
ENST00000467646 0.719548717722965 0.437467557423825 0.0728474326047011 ENSG00000162623 TYW3
ENST00000370841 0.411544558904929 0.144993446993412 0.0777955064944287 ENSG00000117054 ACADM
ENST00000525881 0.992843426445002 0.979700024238516 -0.00178388325233488 ENSG00000117054 ACADM
ENST00000526129 0.650403515508167 0.351047670375578 0.0502408448917787 ENSG00000117054 ACADM
ENST00000526196 0.510103642543096 0.216134358092994 0.0661710011985788 ENSG00000117054 ACADM
ENST00000370834 0.416902478924305 0.148443842328543 0.0772107204908262 ENSG00000117054 ACADM
ENST00000534146 0.998885607406578 0.996750627819254 -0.000292249054284866 ENSG00000117054 ACADM
ENST00000532509 0.80458923979374 0.562563106274427 0.0317255625476533 ENSG00000117054 ACADM
ENST00000473018 0.984991293928502 0.957644417222689 -0.00379970702043863 ENSG00000117054 ACADM
ENST00000541113 0.456463692176247 0.175238699574734 0.0722945615918825 ENSG00000117054 ACADM
ENST00000530953 0.806654895768579 0.565844620365978 0.0315052417663964 ENSG00000117054 ACADM
ENST00000534334 0.701288270379748 0.413530187222444 0.0437622396981611 ENSG00000117054 ACADM
ENST00000525808 0.428255074553889 0.155984452825162 0.0758226195424967 ENSG00000117054 ACADM
ENST00000543667 0.428255074553889 0.155984452825162 0.0758226195424967 ENSG00000117054 ACADM
ENST00000420607 0.595838668230974 0.292823898647047 0.0556714689692731 ENSG00000117054 ACADM
ENST00000529059 0.779744409367924 0.522463372812481 0.0359706981093638 ENSG00000117054 ACADM
ENST00000526930 0.80080150877332 0.556825533893903 0.0408889593965499 ENSG00000117054 ACADM
ENST00000532207 0.853189110038962 0.65083624402554 0.0342574066417941 ENSG00000117054 ACADM
ENST00000528016 0.377394360695644 0.124016072216973 0.0897159498819959 ENSG00000117054 ACADM
ENST00000481374 0.192217947778447 0.0398977673688915 0.164269700784276 ENSG00000117054 ACADM
ENST00000535300 0.510950324964231 0.216820033994677 0.0738036231643587 ENSG00000137955 RABGGTB
ENST00000496055 0.44448014970757 0.167139174253629 0.0810883722460273 ENSG00000137955 RABGGTB
ENST00000319942 0.440896404917879 0.1646305067369 0.0813829415036708 ENSG00000137955 RABGGTB
ENST00000473406 0.840775373055099 0.626983893127595 0.031524148311888 ENSG00000137955 RABGGTB
ENST00000485459 0.811965991722491 0.574203513170462 0.0361638691963587 ENSG00000137955 RABGGTB
ENST00000370826 0.663075990889292 0.366203641842089 0.0639003670841001 ENSG00000137955 RABGGTB
ENST00000497648 0.941589832354852 0.846073938745371 0.0145270361411049 ENSG00000137955 RABGGTB
ENST00000462042 0.638759354102506 0.338272867984161 0.070570964279417 ENSG00000137955 RABGGTB
ENST00000470201 0.768357763400341 0.505416311278484 0.0429643785945822 ENSG00000137955 RABGGTB
ENST00000471759 0.429229096901095 0.156588435760439 0.0843207410524727 ENSG00000137955 RABGGTB
ENST00000491266 0.772385361494166 0.511293651073892 0.0422715202054768 ENSG00000137955 RABGGTB
ENST00000461653 0.784362754194844 0.529401222155065 0.0422550925103779 ENSG00000137955 RABGGTB
ENST00000489450 0.73995339272959 0.465058740064361 0.0509880258647873 ENSG00000137955 RABGGTB
ENST00000467748 0.972724747982393 0.924274229938536 -0.00759759890910299 ENSG00000137955 RABGGTB
ENST00000459697 0.141467127464233 0.0242790886253455 0.182197737834773 ENSG00000137955 RABGGTB
ENST00000328299 0.500803768467218 0.209025733674198 -0.213099074092413 ENSG00000184005 ST6GALNAC3
ENST00000464140 0.527487766896689 0.230243346184759 -0.21404856829014 ENSG00000184005 ST6GALNAC3
ENST00000370812 0.0460623625449489 0.00448581815624751 0.180912783805719 ENSG00000142892 PIGK
ENST00000445065 0.0460623625449489 0.00448581815624751 0.180912783805719 ENSG00000142892 PIGK
ENST00000370813 0.10022684305255 0.0142125331548431 0.178276398125481 ENSG00000142892 PIGK
ENST00000487906 0.0372395171911172 0.00332525882234452 0.221013598756936 ENSG00000142892 PIGK
ENST00000359130 0.863934578286853 0.671841608770781 0.0374646074520976 ENSG00000142892 PIGK
ENST00000478391 0.888970900357598 0.72518612324466 0.0313586454793365 ENSG00000142892 PIGK
ENST00000354567 0.992211406077156 0.977855470244457 -0.00282170560594913 ENSG00000154027 AK5
ENST00000317704 0.55438437565949 0.254328392117765 0.0873698333780794 ENSG00000154027 AK5
ENST00000344720 0.940637871482233 0.844173873280767 -0.0207894792828315 ENSG00000154027 AK5
ENST00000478407 0.778725321951477 0.52097306249876 0.0450727264996113 ENSG00000154027 AK5
ENST00000469394 0.933271459953667 0.824822474429493 -0.0185924606429752 ENSG00000154027 AK5
ENST00000466114 0.987956005277056 0.96605592008375 -0.00336031663658652 ENSG00000154027 AK5
ENST00000524494 0.92285517753277 0.799954939534415 0.031600046659905 ENSG00000154027 AK5
ENST00000465146 0.842155732415693 0.62947340671658 -0.0602348931116935 ENSG00000154027 AK5
ENST00000530826 0.915389956778407 0.782529986358802 -0.0348691282168284 ENSG00000154027 AK5
ENST00000527263 0.923332458829524 0.800840416907398 -0.0284416302933426 ENSG00000154027 AK5
ENST00000478255 0.640589350567309 0.340289056895988 -0.0844343432462464 ENSG00000154027 AK5
ENST00000466393 0.742533401613334 0.468901800145449 -0.0759282794608185 ENSG00000154027 AK5
ENST00000481346 0.625685962025335 0.323603129607607 0.110407657775022 ENSG00000036549 ZZZ3
ENST00000370801 0.532705448433118 0.234981388716238 0.118674644523805 ENSG00000036549 ZZZ3
ENST00000476275 0.443621377962354 0.16651298983287 0.135099134320637 ENSG00000036549 ZZZ3
ENST00000370798 0.545994550997655 0.246303804573712 0.115863896320759 ENSG00000036549 ZZZ3
ENST00000433749 0.795359838572469 0.547469603958605 0.075118688603362 ENSG00000036549 ZZZ3
ENST00000414381 0.809091674527398 0.570023864813695 0.0712213449041374 ENSG00000036549 ZZZ3
ENST00000463166 0.781771756958943 0.525487932203336 0.0808842131039851 ENSG00000036549 ZZZ3
ENST00000469944 0.826268896987694 0.599149819364579 0.0672301605801566 ENSG00000036549 ZZZ3
ENST00000458763 0.693975469299898 0.403995778386687 0.129303712131311 ENSG00000036549 ZZZ3
ENST00000370794 0.000223420571579142 3.50760671748994e-06 0.243150607397512 ENSG00000077254 USP33
ENST00000481579 0.00376394540224375 0.000133109630967949 0.243221280641397 ENSG00000077254 USP33
ENST00000357428 0.000482197633866982 9.36069909051542e-06 0.241922894250013 ENSG00000077254 USP33
ENST00000370793 0.000223420571579142 3.50760671748994e-06 0.243150607397512 ENSG00000077254 USP33
ENST00000533928 0.519850287000105 0.224125377917511 0.121453777958096 ENSG00000077254 USP33
ENST00000477949 0.548298274428104 0.248796321082664 0.163306889735175 ENSG00000077254 USP33
ENST00000370792 0.000323302052107083 5.61393620966683e-06 0.256545894830689 ENSG00000077254 USP33
ENST00000527390 0.362088992290739 0.115391639893685 0.131000280009701 ENSG00000077254 USP33
ENST00000472462 0.158958641329285 0.029345544494576 0.281458215435807 ENSG00000077254 USP33
ENST00000498328 0.272163910514468 0.0709642791648021 -0.191679466769675 ENSG00000077254 USP33
ENST00000461986 0.432256937225868 0.158458649658816 0.125701376140676 ENSG00000077254 USP33
ENST00000531637 0.849080206605077 0.643199291323469 -0.0454937526246359 ENSG00000077254 USP33
ENST00000462192 0.719300163318898 0.437127747039789 -0.0783508814761877 ENSG00000077254 USP33
ENST00000524536 0.144600147592715 0.0251512137335998 0.198818517490404 ENSG00000077254 USP33
ENST00000525113 0.117920557206211 0.0183407604740461 0.209602711126993 ENSG00000077254 USP33
ENST00000528150 0.0747857307084904 0.00913476865289408 0.23291879312765 ENSG00000077254 USP33
ENST00000530709 0.10833689080197 0.0160388574299251 0.221136422512653 ENSG00000077254 USP33
ENST00000524778 0.0897135837480501 0.0120036306170142 0.226441891145707 ENSG00000077254 USP33
ENST00000370791 7.21639699776485e-06 5.40259564764912e-08 0.350918269815552 ENSG00000180488 FAM73A
ENST00000443751 0.000277717354620564 4.62110240655287e-06 0.373541444958051 ENSG00000180488 FAM73A
ENST00000477627 0.985458281104655 0.959025029106238 0.00690793859432106 ENSG00000180488 FAM73A
ENST00000476203 6.92445011275461e-06 5.12503826978478e-08 0.527368637237317 ENSG00000180488 FAM73A
ENST00000406534 1.98160723843804e-09 3.07904788287332e-12 1.15143613653369 ENSG00000219201 RP11-181C21.4
ENST00000427577 4.73073140601793e-10 5.10728638036059e-13 1.16877785992868 ENSG00000219201 RP11-181C21.4
ENST00000401035 0.749846594664088 0.479205471233553 0.108176970573919 ENSG00000162614 NEXN
ENST00000457030 0.673436002607872 0.378744430340252 0.127266811204474 ENSG00000162614 NEXN
ENST00000330010 0.627547792127866 0.325402186770745 0.140729175393379 ENSG00000162614 NEXN
ENST00000334785 0.717311220662335 0.434377464072727 0.113077122221605 ENSG00000162614 NEXN
ENST00000440324 0.784503342198322 0.529619503652367 0.0958067213142559 ENSG00000162614 NEXN
ENST00000342754 0.586462643432809 0.283964042435182 0.169538056192773 ENSG00000162614 NEXN
ENST00000492724 0.0460437230212022 0.00448307379760674 0.247168082701193 ENSG00000162613 FUBP1
ENST00000488814 0.0492851520614852 0.00493990274115682 0.264230108378891 ENSG00000162613 FUBP1
ENST00000492405 0.045440273140046 0.00440047766240035 0.251611563490882 ENSG00000162613 FUBP1
ENST00000489495 0.0280125143707277 0.00219637829478993 0.316367521467791 ENSG00000162613 FUBP1
ENST00000483894 0.364815290303032 0.116974734292827 0.197171442192759 ENSG00000162613 FUBP1
ENST00000480673 0.190006139675558 0.0391376874562513 0.235031786853702 ENSG00000162613 FUBP1
ENST00000474632 0.0267653299000705 0.00206051262864402 0.327087682236111 ENSG00000162613 FUBP1
ENST00000294623 0.00453346254129064 0.000170409610952119 0.216619785737702 ENSG00000162613 FUBP1
ENST00000370768 0.0094011530840022 0.000467141415010241 0.193406075565962 ENSG00000162613 FUBP1
ENST00000370767 0.0094011530840022 0.000467141415010241 0.193406075565962 ENSG00000162613 FUBP1
ENST00000436586 0.010633140815731 0.000552518642744142 0.194565914587391 ENSG00000162613 FUBP1
ENST00000487684 0.270880426476767 0.0703718983858886 0.182972516138226 ENSG00000162613 FUBP1
ENST00000470287 0.152790912541003 0.0274731044222459 0.209768627482835 ENSG00000162613 FUBP1
ENST00000421641 0.747907240652118 0.476479492581611 0.0570937530618808 ENSG00000162613 FUBP1
ENST00000487931 0.476717367845134 0.190198196256868 0.0986289183142018 ENSG00000162616 DNAJB4
ENST00000477671 0.527568333607647 0.230326419824267 0.088272131099459 ENSG00000162616 DNAJB4
ENST00000484662 0.550656140002959 0.25099503936897 0.0849216872646554 ENSG00000162616 DNAJB4
ENST00000476882 0.310373329287843 0.0884763015446536 0.131383513018221 ENSG00000137960 GIPC2
ENST00000426517 0.487798285798678 0.198768947536061 0.101189283335522 ENSG00000162616 DNAJB4
ENST00000370763 0.655870869701715 0.357327232610745 0.0950119621293829 ENSG00000162616 DNAJB4
ENST00000476396 0.959058221520224 0.890006419962467 0.0156228153301288 ENSG00000162616 DNAJB4
ENST00000470323 0.877735834262046 0.70147221276317 0.0764987328287154 ENSG00000137965 IFI44
ENST00000370747 0.860287810726122 0.665117028227944 0.0862724388085335 ENSG00000137965 IFI44
ENST00000545124 0.933502035863396 0.825627217730179 0.0440387380331929 ENSG00000137965 IFI44
ENST00000495254 0.860287810726122 0.665117028227944 0.0862724388085335 ENSG00000137965 IFI44
ENST00000472152 0.860287810726122 0.665117028227944 0.0862724388085335 ENSG00000137965 IFI44
ENST00000370742 0.631915647690292 0.330602471504932 0.146228271704627 ENSG00000162618 ELTD1
ENST00000417975 0.812271210640224 0.57468161517191 -0.0924096284921286 ENSG00000233008 RP11-475O6.1
ENST00000457273 0.629942149009201 0.327895849353106 -0.145495383873339 ENSG00000233008 RP11-475O6.1
ENST00000413975 0.955186986293089 0.880043027175259 -0.0252260590707264 ENSG00000233008 RP11-475O6.1
ENST00000419733 0.9691368000605 0.915431986068231 -0.0177559188056335 ENSG00000233008 RP11-475O6.1
ENST00000472688 0.00697602009373694 0.000307556535997933 0.26171144995634 ENSG00000137941 TTLL7
ENST00000260505 0.0336634818437976 0.0028744947265597 0.248364692773114 ENSG00000137941 TTLL7
ENST00000474957 0.0337403640402416 0.00289059167060863 0.248365120667561 ENSG00000137941 TTLL7
ENST00000488014 0.0336634818437976 0.0028744947265597 0.248364692773114 ENSG00000137941 TTLL7
ENST00000477524 0.0336634818437976 0.0028744947265597 0.248364692773114 ENSG00000137941 TTLL7
ENST00000480174 0.00511853394888994 0.000200150686697679 0.262473372178565 ENSG00000137941 TTLL7
ENST00000472937 0.400115809566357 0.137415860242924 0.187425456996122 ENSG00000137941 TTLL7
ENST00000485638 0.0350109324056223 0.00304677878336908 0.264412356103293 ENSG00000137941 TTLL7
ENST00000482783 0.159134455829036 0.0293812130562251 0.22272055292371 ENSG00000137941 TTLL7
ENST00000370689 0.616338686085421 0.314011434598678 0.0886382377115173 ENSG00000142875 PRKACB
ENST00000370688 0.780644096368466 0.52361750915554 0.0849211081666674 ENSG00000142875 PRKACB
ENST00000370685 0.313976743717757 0.0903202676515537 0.119330664675816 ENSG00000142875 PRKACB
ENST00000470673 0.464826442348992 0.181295022302697 0.180847742989414 ENSG00000142875 PRKACB
ENST00000446538 0.582548038603983 0.280085154531695 0.148925827075561 ENSG00000142875 PRKACB
ENST00000370684 0.611994663303615 0.309711498494813 0.127377775619425 ENSG00000142875 PRKACB
ENST00000436133 0.581391890764009 0.278913947292998 0.146647265046104 ENSG00000142875 PRKACB
ENST00000370682 0.392226501466393 0.13288088096859 0.0993620001737647 ENSG00000142875 PRKACB
ENST00000394838 0.392226501466393 0.13288088096859 0.0993620001737647 ENSG00000142875 PRKACB
ENST00000432111 0.633858670809695 0.332678111795651 0.124124751681294 ENSG00000142875 PRKACB
ENST00000450730 0.567367999691568 0.266026559248387 0.146674623987527 ENSG00000142875 PRKACB
ENST00000370680 0.601057421371506 0.297966464713767 0.129574153921997 ENSG00000142875 PRKACB
ENST00000413538 0.546850951408214 0.24696700725283 0.152015401375838 ENSG00000142875 PRKACB
ENST00000417530 0.530312215186471 0.232878851606497 0.157595594679037 ENSG00000142875 PRKACB
ENST00000394839 0.401865651740934 0.138643882923812 0.0984275513453093 ENSG00000142875 PRKACB
ENST00000467507 0.556452896449187 0.256097127651151 0.156144241076522 ENSG00000142875 PRKACB
ENST00000370673 0.901575943434432 0.752250928378975 -0.0473463126404682 ENSG00000203943 SAMD13
ENST00000370671 0.930586025008003 0.818943550583423 -0.0352892636461365 ENSG00000203943 SAMD13
ENST00000394834 0.89851883672647 0.745171244215004 -0.0501258653132446 ENSG00000203943 SAMD13
ENST00000370669 0.885519641330574 0.71757549085191 -0.0559673962279838 ENSG00000203943 SAMD13
ENST00000370668 0.891730643823084 0.730364205214181 -0.053525657601492 ENSG00000203943 SAMD13
ENST00000370665 0.433978632032082 0.159774861561468 -0.244166292176942 ENSG00000137976 DNASE2B
ENST00000370662 0.458854948237916 0.177178909193379 -0.239360816959425 ENSG00000137976 DNASE2B
ENST00000370656 0.352379756406227 0.109766022132048 -0.129695296126231 ENSG00000117133 RPF1
ENST00000370654 0.856230458130425 0.656787411496913 -0.0303431965825286 ENSG00000117133 RPF1
ENST00000487806 0.060659353238397 0.00671153263890969 -0.253387791924447 ENSG00000174021 GNG5
ENST00000370645 0.751677024497091 0.481707038064002 -0.0608633132572618 ENSG00000174021 GNG5
ENST00000370641 0.751134239977259 0.481002241978008 -0.0608717547959192 ENSG00000174021 GNG5
ENST00000370638 0.145298012109086 0.0253728628658039 -0.288028593958159 ENSG00000122432 SPATA1
ENST00000263717 0.974069599073657 0.927601384707074 -0.00622551517628277 ENSG00000122432 SPATA1
ENST00000490879 0.694203756947868 0.404435380120057 -0.101350229006117 ENSG00000122432 SPATA1
ENST00000431031 0.656070367052317 0.3577016855245 -0.115203351336848 ENSG00000122432 SPATA1
ENST00000554297 0.953759556350488 0.875869741296846 0.0208168942343066 ENSG00000122432 SPATA1
ENST00000460286 0.459176840257869 0.177381962475941 0.110384606573742 ENSG00000122432 SPATA1
ENST00000370630 0.640502415893678 0.340210563734669 0.0697499465651967 ENSG00000117151 CTBS
ENST00000477677 0.691088412437228 0.400512937802288 0.0638041862457242 ENSG00000117151 CTBS
ENST00000465118 0.984622537590819 0.9565905918632 -0.00442138308109636 ENSG00000117151 CTBS
ENST00000370625 0.970819901470318 0.920544444907583 -0.00821791832759348 ENSG00000117151 CTBS
ENST00000437941 0.0022985995620617 7.02722873651455e-05 0.290266469752668 ENSG00000117155 SSX2IP
ENST00000342203 0.0022985995620617 7.02722873651455e-05 0.290266469752668 ENSG00000117155 SSX2IP
ENST00000481102 0.00362194089462739 0.000126625956754385 0.310430906981731 ENSG00000117155 SSX2IP
ENST00000476905 0.00277557940613057 8.9111134690473e-05 0.315207402671611 ENSG00000117155 SSX2IP
ENST00000605755 0.00325600722492954 0.000109693254270865 0.313053819016955 ENSG00000117155 SSX2IP
ENST00000603677 0.00631947124055779 0.000267948563375032 0.304420125566941 ENSG00000117155 SSX2IP
ENST00000370612 0.00479832060806575 0.000184494462223036 0.308718800870393 ENSG00000117155 SSX2IP
ENST00000460500 0.00367442657571945 0.000129054079870846 0.399972018808656 ENSG00000117155 SSX2IP
ENST00000422026 0.00229608112741402 7.00900482911732e-05 0.359391469239147 ENSG00000117155 SSX2IP
ENST00000370608 0.872094552530515 0.68952057113132 0.0539602437518649 ENSG00000153898 MCOLN2
ENST00000463065 0.893665349518984 0.734519121881717 0.04567788838199 ENSG00000153898 MCOLN2
ENST00000284027 0.957181386628905 0.885128865970857 0.0195685022163755 ENSG00000153898 MCOLN2
ENST00000531325 0.896692135154915 0.741525892415096 0.0531136748730362 ENSG00000153898 MCOLN2
ENST00000370596 0.550757085336585 0.251091795067486 0.093062597835309 ENSG00000162643 WDR63
ENST00000370589 0.603172544501343 0.300083013214054 0.083778043957697 ENSG00000055732 MCOLN3
ENST00000474447 0.872713001658977 0.691325957954169 -0.040166642108906 ENSG00000055732 MCOLN3
ENST00000341115 0.423816657476457 0.152535682102316 0.116591609127651 ENSG00000055732 MCOLN3
ENST00000370587 0.260206413002466 0.0657374900381265 0.168091610444148 ENSG00000055732 MCOLN3
ENST00000490600 0.257478630546282 0.0646510860728798 0.169470735161709 ENSG00000055732 MCOLN3
ENST00000475312 0.844720411643621 0.634363230413029 0.0645304748508476 ENSG00000055732 MCOLN3
ENST00000326813 0.846906811016878 0.638997601959844 0.0738437059687607 ENSG00000162643 WDR63
ENST00000294664 0.846906811016878 0.638997601959844 0.0738437059687607 ENSG00000162643 WDR63
ENST00000464801 0.848061214555168 0.640987023938947 0.0733150480559246 ENSG00000162643 WDR63
ENST00000341460 0.67051368327365 0.37520243842113 -0.0862876917507215 ENSG00000097096 SYDE2
ENST00000234668 0.805373259048218 0.563713556915168 -0.0819418464397081 ENSG00000097096 SYDE2
ENST00000294661 0.0244619634374645 0.00180667708288929 0.248004726221962 ENSG00000162642 C1orf52
ENST00000471115 0.0230463888202962 0.00165655386958126 0.256036226895112 ENSG00000162642 C1orf52
ENST00000344356 0.797442055463498 0.551232902780257 0.0623376062188622 ENSG00000162642 C1orf52
ENST00000493514 0.797442055463498 0.551232902780257 0.0623376062188622 ENSG00000162642 C1orf52
ENST00000370580 0.972659389590769 0.924031098054837 -0.0082737920913882 ENSG00000142867 BCL10
ENST00000427819 0.957077367670841 0.884851424843926 -0.0243635726998932 ENSG00000223653 RP11-131L23.1
ENST00000426125 0.931482600390256 0.820933411071013 0.0371039427928034 ENSG00000223653 RP11-131L23.1
ENST00000535924 0.962776999410057 0.89973230481338 0.0214742019281854 ENSG00000153904 DDAH1
ENST00000284031 0.928592259828224 0.812943938057823 0.0376059650996874 ENSG00000153904 DDAH1
ENST00000483110 0.962776999410057 0.89973230481338 0.0214742019281854 ENSG00000153904 DDAH1
ENST00000539042 0.928592259828224 0.812943938057823 0.0376059650996874 ENSG00000153904 DDAH1
ENST00000426972 0.926258941596897 0.806961041676219 -0.0465608759078056 ENSG00000153904 DDAH1
ENST00000542148 0.856147562041883 0.656564549092243 -0.0889329432168647 ENSG00000153904 DDAH1
ENST00000498304 0.966075998577383 0.908809938385859 -0.0217981669402526 ENSG00000153904 DDAH1
ENST00000467530 0.940658680265367 0.84423051193394 -0.0397642397273202 ENSG00000153904 DDAH1
ENST00000467666 0.921738290227816 0.796485076227471 -0.0521814603573885 ENSG00000153904 DDAH1
ENST00000451137 0.794987858820196 0.546953040555612 -0.108277203343511 ENSG00000142871 CYR61
ENST00000431532 0.727870869029823 0.449046154061442 0.0550814566527313 ENSG00000117174 ZNHIT6
ENST00000370574 0.812529105330442 0.575151472180388 0.0405254509191473 ENSG00000117174 ZNHIT6
ENST00000359242 0.120532486248543 0.0189024067334716 0.167763029006721 ENSG00000122417 ODF2L
ENST00000460698 0.15362457957788 0.0277146293835442 0.164491234732412 ENSG00000122417 ODF2L
ENST00000394731 0.120537397358255 0.0189084242782635 0.167252397725186 ENSG00000122417 ODF2L
ENST00000370566 0.120537397358255 0.0189084242782635 0.167252397725186 ENSG00000122417 ODF2L
ENST00000370567 0.120537397358255 0.0189084242782635 0.167252397725186 ENSG00000122417 ODF2L
ENST00000317336 0.120537397358255 0.0189084242782635 0.167252397725186 ENSG00000122417 ODF2L
ENST00000462648 0.841850003404816 0.629024043770557 0.051652556227731 ENSG00000122417 ODF2L
ENST00000294678 0.115108982343691 0.0176744104418914 0.169083394513144 ENSG00000122417 ODF2L
ENST00000531412 0.826397549787629 0.599417500169001 0.0582205253053892 ENSG00000122417 ODF2L
ENST00000476054 0.225536429166116 0.0519905035481253 0.169407747878519 ENSG00000122417 ODF2L
ENST00000473792 0.651842941802093 0.352449389151884 0.113443664184504 ENSG00000122417 ODF2L
ENST00000524695 0.132940994499783 0.0219428895785731 0.174188220544729 ENSG00000122417 ODF2L
ENST00000472144 0.194030088110167 0.0404676152106016 0.218024756796989 ENSG00000122417 ODF2L
ENST00000463933 0.576571160136767 0.274570883886219 0.134977449303917 ENSG00000122417 ODF2L
ENST00000534092 0.141741875782545 0.024343717746471 0.186804623349034 ENSG00000122417 ODF2L
ENST00000496592 0.113554621830287 0.0173028412475003 0.197896903422709 ENSG00000122417 ODF2L
ENST00000488879 0.0897195593445831 0.0120071458783238 0.19560667785656 ENSG00000122417 ODF2L
ENST00000479890 0.0906649901156841 0.0121959766737941 0.19518070652806 ENSG00000122417 ODF2L
ENST00000486557 0.107457077130881 0.0158163570431555 0.19190734652455 ENSG00000122417 ODF2L
ENST00000472368 0.324439323394271 0.0956187772936067 0.172027238316221 ENSG00000122417 ODF2L
ENST00000480440 0.14469952479318 0.0251830987797273 0.274594088548563 ENSG00000122417 ODF2L
ENST00000394733 0.281962261023072 0.0753503894164834 0.159207120479232 ENSG00000122417 ODF2L
ENST00000478286 0.51711972710201 0.221854990133287 0.115654220245528 ENSG00000122417 ODF2L
ENST00000486215 0.584061221840223 0.281602543132188 0.124560984562276 ENSG00000122417 ODF2L
ENST00000370558 0.0681006107882954 0.00791899526122332 0.118488783291641 ENSG00000097033 SH3GLB1
ENST00000535010 0.194561802189054 0.0406865828431793 0.106091926232388 ENSG00000097033 SH3GLB1
ENST00000482504 0.303679554433711 0.0852628967645052 0.0904104310176705 ENSG00000097033 SH3GLB1
ENST00000602603 0.820715463040824 0.588564056977426 -0.0495119231045533 ENSG00000097033 SH3GLB1
ENST00000331835 0.127623860989041 0.0206052796741329 0.117483454180657 ENSG00000183291 SEP15
ENST00000370554 0.134463440675918 0.0223339201542408 0.117120901111609 ENSG00000183291 SEP15
ENST00000469566 0.279103778284761 0.0740007575926682 0.09310200959038 ENSG00000183291 SEP15
ENST00000401030 0.264799438195391 0.0676065454945433 0.0936774106730613 ENSG00000183291 SEP15
ENST00000497861 0.366680404115296 0.117979552288169 0.0867638683163278 ENSG00000183291 SEP15
ENST00000467557 0.2054067732716 0.0444010726414905 0.125737865028629 ENSG00000183291 SEP15
ENST00000370551 0.983812082370022 0.954320848332212 0.00720372448021549 ENSG00000153936 HS2ST1
ENST00000370550 0.879013489313623 0.704546620635307 0.0351319825738981 ENSG00000153936 HS2ST1
ENST00000591456 0.872519026842668 0.690900088351191 0.0589823443701319 ENSG00000153936 HS2ST1
ENST00000370548 0.335679078864397 0.100892374007845 0.104267984268681 ENSG00000267561 RP5-1052I5.2
ENST00000356813 0.359079534880669 0.113515594098958 0.101130656819512 ENSG00000153936 HS2ST1
ENST00000370544 0.535057743324112 0.236905479213125 0.0980247568274652 ENSG00000143013 LMO4
ENST00000495705 0.79202946698253 0.541868632822637 0.0667433140613843 ENSG00000143013 LMO4
ENST00000370542 0.4907964378008 0.201268581872604 0.111753806385881 ENSG00000143013 LMO4
ENST00000489303 0.604930589281226 0.302126546694319 0.0976725608051771 ENSG00000143013 LMO4
ENST00000316005 0.866814447768964 0.677448318650161 0.0397411976930746 ENSG00000065243 PKN2
ENST00000370521 0.506798616568567 0.213508241301623 0.0845327458965608 ENSG00000065243 PKN2
ENST00000370505 0.726375974245674 0.447037322699044 0.0556842816867838 ENSG00000065243 PKN2
ENST00000370513 0.708958409290943 0.423666801641365 0.0602344781810555 ENSG00000065243 PKN2
ENST00000436111 0.416501826916175 0.148171363497012 0.129473913867895 ENSG00000065243 PKN2
ENST00000544045 0.39563918035761 0.134881620255101 0.109013338424033 ENSG00000065243 PKN2
ENST00000449189 0.962599537256831 0.899041997005913 0.014646568848882 ENSG00000065243 PKN2
ENST00000495119 0.622160570410317 0.320053845510286 0.119757558002964 ENSG00000065243 PKN2
ENST00000370500 0.843859707483555 0.63317829271308 -0.0505527542395282 ENSG00000137947 GTF2B
ENST00000448623 0.841888765206371 0.62907854102719 -0.0509600487210472 ENSG00000137947 GTF2B
ENST00000494819 0.810852526915995 0.572704327361983 -0.0608362864345103 ENSG00000137947 GTF2B
ENST00000418217 0.856403382847431 0.657359492726915 -0.0488398360253824 ENSG00000137947 GTF2B
ENST00000486078 0.825268190852112 0.597116334907803 -0.0628841869260561 ENSG00000137947 GTF2B
ENST00000471296 0.778082805479195 0.520095728831222 -0.0801626374337063 ENSG00000137947 GTF2B
ENST00000471471 0.78819559944731 0.535746516006971 -0.0761254680306303 ENSG00000137947 GTF2B
ENST00000446900 0.153737791434243 0.0277595673859139 0.118687873928275 ENSG00000137944 CCBL2
ENST00000370491 0.121378828459588 0.0191159622385578 0.123757896748483 ENSG00000137944 CCBL2
ENST00000260508 0.128148073791369 0.0207255529615246 0.122733541041454 ENSG00000137944 CCBL2
ENST00000370485 0.117149243471028 0.0181437064229024 0.12441864627005 ENSG00000137944 CCBL2
ENST00000370486 0.0718752153660397 0.00859796141073914 0.154999312887658 ENSG00000137944 CCBL2
ENST00000321792 0.0258571561774095 0.00196280639836159 0.191417309708685 ENSG00000213516 RBMXL1
ENST00000399794 0.0286381654779892 0.00226710502709389 0.189118488156438 ENSG00000213516 RBMXL1
ENST00000413769 0.280580366669192 0.0747178175732259 0.173234814506603 ENSG00000213516 RBMXL1
ENST00000370481 0.935992143965333 0.832252387703576 0.0222813407107376 ENSG00000117226 GBP3
ENST00000370482 0.935987082630526 0.832237205323477 0.0222739360632689 ENSG00000117226 GBP3
ENST00000489444 0.935987082630526 0.832237205323477 0.0222739360632689 ENSG00000117226 GBP3
ENST00000493594 0.900724586661607 0.749951134518925 0.0337422856597199 ENSG00000117226 GBP3
ENST00000235878 0.956102832313073 0.882215559384073 0.0168321170933013 ENSG00000117226 GBP3
ENST00000564665 0.933310452522674 0.82499005503638 -0.0316410804174773 ENSG00000117226 GBP3
ENST00000449440 0.974746557638836 0.929453897673254 0.0143262657595449 ENSG00000197147 LRRC8B
ENST00000358200 0.991918421856069 0.976690362609134 -0.00346419168927997 ENSG00000197147 LRRC8B
ENST00000330947 0.794893972241126 0.54670123444295 0.0581825026826088 ENSG00000197147 LRRC8B
ENST00000439853 0.759681260961587 0.4922740089798 0.0735338214388826 ENSG00000197147 LRRC8B
ENST00000443562 0.904151891433547 0.75779315192074 0.0335639571061826 ENSG00000231999 RP5-1007M22.2
ENST00000429074 0.67382256876323 0.379409699632214 0.104305446151986 ENSG00000230735 RP11-413E1.4
ENST00000370454 0.156598921721536 0.0286509381227578 0.152817666350711 ENSG00000171488 LRRC8C
ENST00000479252 0.163261924466157 0.0305765035358418 0.15161392777035 ENSG00000171488 LRRC8C
ENST00000370453 0.738941407542723 0.463887068459334 0.0716412338001168 ENSG00000271949 RP11-302M6.4
ENST00000482063 0.627547792127866 0.325396046206357 0.120551343972916 ENSG00000171488 LRRC8C
ENST00000525774 0.967353248147672 0.911466645247281 -0.0160577895609794 ENSG00000171492 LRRC8D
ENST00000337338 0.954618131414639 0.878360521321927 0.016742335464821 ENSG00000171492 LRRC8D
ENST00000394593 0.966959809556332 0.910678830451199 0.0123286029185053 ENSG00000171492 LRRC8D
ENST00000532201 0.952368992287003 0.871896144983301 -0.0235862712837398 ENSG00000171492 LRRC8D
ENST00000414841 0.930719307542149 0.819205027824832 -0.0335141122046752 ENSG00000171492 LRRC8D
ENST00000527156 0.965644401589769 0.907409192458347 -0.01686188249592 ENSG00000171492 LRRC8D
ENST00000441269 0.990263951406796 0.972430532598192 -0.00506771295757907 ENSG00000171492 LRRC8D
ENST00000394583 0.521751151412205 0.22563364410286 0.0739635948314413 ENSG00000162664 ZNF326
ENST00000340281 0.485584126825261 0.197039045398912 0.0788755895304547 ENSG00000162664 ZNF326
ENST00000361911 0.637487960180241 0.337101407218451 -0.0953185688458196 ENSG00000162664 ZNF326
ENST00000370447 0.413774294294199 0.146464671188091 0.0849778581765405 ENSG00000162664 ZNF326
ENST00000455342 0.556878097818937 0.256540042883404 0.0706982869588286 ENSG00000162664 ZNF326
ENST00000370440 0.24252590449051 0.058696500600477 0.168871453505545 ENSG00000122482 ZNF644
ENST00000347275 0.24336421152024 0.0590540836744838 0.168665426923686 ENSG00000122482 ZNF644
ENST00000337393 0.228831639529986 0.0533492435401705 0.172161396019328 ENSG00000122482 ZNF644
ENST00000361321 0.26992026969487 0.0698922205919596 0.166587575876326 ENSG00000122482 ZNF644
ENST00000467231 0.29098663132443 0.0794384607535502 0.163516225915319 ENSG00000122482 ZNF644
ENST00000479798 0.318583155597452 0.0926327993664413 0.147603670381257 ENSG00000122482 ZNF644
ENST00000498303 0.768160756004265 0.505137111203283 0.0976975113031858 ENSG00000122482 ZNF644
ENST00000474405 0.948407017011861 0.863505065767099 0.0234486845675725 ENSG00000122482 ZNF644
ENST00000495966 0.740860183441262 0.466513632212662 0.0994990242000311 ENSG00000122482 ZNF644
ENST00000370425 0.000625898837814582 1.32756118794463e-05 0.818152422977624 ENSG00000162669 HFM1
ENST00000294696 0.000625898837814582 1.32756118794463e-05 0.818152422977624 ENSG00000162669 HFM1
ENST00000370424 0.000625898837814582 1.32807181435367e-05 0.818130739311259 ENSG00000162669 HFM1
ENST00000481900 0.000719599765674745 1.59593993562455e-05 0.801698622062142 ENSG00000162669 HFM1
ENST00000488023 0.000718628916332418 1.59183594226496e-05 0.801741440631198 ENSG00000162669 HFM1
ENST00000448819 0.000728149391502936 1.61850158860365e-05 0.800655382651402 ENSG00000162669 HFM1
ENST00000427444 0.000729376850912016 1.6223883190224e-05 0.800234022567944 ENSG00000162669 HFM1
ENST00000430031 0.868823466595962 0.683059645419351 0.0407642626384401 ENSG00000097046 CDC7
ENST00000234626 0.759154478158908 0.491480492150925 0.0650556934425638 ENSG00000097046 CDC7
ENST00000428239 0.747343296602138 0.475615001696884 0.0676024298820085 ENSG00000097046 CDC7
ENST00000426137 0.416902478924305 0.148434084578771 0.179208577708423 ENSG00000097046 CDC7
ENST00000497611 0.55579365374396 0.2555117366704 0.151140532927447 ENSG00000097046 CDC7
ENST00000486509 0.852138002450557 0.648584741883951 -0.0611260609602794 ENSG00000097046 CDC7
ENST00000212355 0.886330398276013 0.719077633242826 -0.0312519746170082 ENSG00000069702 TGFBR3
ENST00000533089 0.953564860022623 0.875221497789932 -0.0149530135927334 ENSG00000069702 TGFBR3
ENST00000370399 0.868555476537686 0.682227057140567 -0.0387299560161737 ENSG00000069702 TGFBR3
ENST00000525962 0.829524255329519 0.605067015674717 -0.0522605414265015 ENSG00000069702 TGFBR3
ENST00000532540 0.844171785584604 0.633671825853213 -0.0473554677405891 ENSG00000069702 TGFBR3
ENST00000465892 0.905058604136872 0.759744788640811 -0.0324965325655734 ENSG00000069702 TGFBR3
ENST00000417833 0.969473616028343 0.916188658201491 0.0168578942340729 ENSG00000069702 TGFBR3
ENST00000342818 0.44758230745498 0.169398552480994 0.230419902336673 ENSG00000189195 BTBD8
ENST00000370360 0.589165537718875 0.286649448437289 0.0745744252531003 ENSG00000174842 GLMN
ENST00000534881 0.589165537718875 0.286649448437289 0.0745744252531003 ENSG00000174842 GLMN
ENST00000495106 0.585278523301874 0.282682688677646 0.0751499474309445 ENSG00000174842 GLMN
ENST00000495852 0.604884099032739 0.302045353369453 0.0806365353048145 ENSG00000174842 GLMN
ENST00000463560 0.780358129298045 0.523293700895024 0.0566987881511693 ENSG00000174842 GLMN
ENST00000487911 0.911681580697192 0.774624516434543 0.0393878425027428 ENSG00000174842 GLMN
ENST00000610020 0.868710855989801 0.682927287026115 0.034785079402678 ENSG00000122484 RPAP2
ENST00000484158 0.802074451578087 0.558619095411456 0.0640029992232574 ENSG00000122484 RPAP2
ENST00000477322 0.979211622828601 0.940496878821273 0.00833841537352826 ENSG00000122484 RPAP2
ENST00000370331 0.533351666219791 0.235611950258812 0.115273551252601 ENSG00000067208 EVI5
ENST00000540033 0.533351666219791 0.235611950258812 0.115273551252601 ENSG00000067208 EVI5
ENST00000543509 0.635605453387899 0.334806516964942 0.109262112105337 ENSG00000067208 EVI5
ENST00000491940 0.665977855837983 0.369788352074703 0.111190497164201 ENSG00000067208 EVI5
ENST00000492513 0.685403358340466 0.393758671748696 0.110910120901889 ENSG00000067208 EVI5
ENST00000468580 0.639625975508177 0.33919647311332 0.121584890909292 ENSG00000067208 EVI5
ENST00000492613 0.588634291721773 0.286134041359656 0.140604974968915 ENSG00000067208 EVI5
ENST00000474806 0.822667724035904 0.591833534863165 0.0652669993626287 ENSG00000067208 EVI5
ENST00000466778 0.822912990715326 0.592467133456908 0.0745015458629421 ENSG00000067208 EVI5
ENST00000370321 0.933969091102122 0.826942513371006 0.0111828515794972 ENSG00000122406 RPL5
ENST00000470843 0.749174926629557 0.478388016761769 -0.038834573940357 ENSG00000122406 RPL5
ENST00000315741 0.770216010232993 0.508198027812736 -0.0358002757325873 ENSG00000122406 RPL5
ENST00000461952 0.703189118640933 0.415928158348593 -0.0450743621326124 ENSG00000122406 RPL5
ENST00000497519 0.974954155300593 0.930323720711104 0.00504130280692556 ENSG00000122406 RPL5
ENST00000370310 0.505939306243041 0.212884411298983 0.123131678647901 ENSG00000154511 FAM69A
ENST00000540243 0.649413852791728 0.349714120039149 0.0688045135760563 ENSG00000143033 MTF2
ENST00000545708 0.649413852791728 0.349714120039149 0.0688045135760563 ENSG00000143033 MTF2
ENST00000370298 0.649413852791728 0.349714120039149 0.0688045135760563 ENSG00000143033 MTF2
ENST00000474314 0.827564315385302 0.602075980720329 -0.0521870272752845 ENSG00000143033 MTF2
ENST00000473430 0.970493420091743 0.919551371687568 -0.0104625247948617 ENSG00000143033 MTF2
ENST00000494963 0.981609297311906 0.947558280785111 -0.00672360238489881 ENSG00000143033 MTF2
ENST00000471953 0.618414553275121 0.316000131765839 0.0764127218700582 ENSG00000143033 MTF2
ENST00000370303 0.624031887850514 0.321818577783736 0.0749230639437981 ENSG00000143033 MTF2
ENST00000467953 0.221063438819593 0.0501475042627045 0.1576079857621 ENSG00000143033 MTF2
ENST00000497976 0.166952452408757 0.0317376593499549 0.186296298551002 ENSG00000143033 MTF2
ENST00000476037 0.415191119609379 0.147367731469248 0.120204895738081 ENSG00000143033 MTF2
ENST00000487263 0.391817750649198 0.132602344767739 0.133854419785922 ENSG00000143033 MTF2
ENST00000489480 0.784503342198322 0.529604542419741 0.0633640287510975 ENSG00000143033 MTF2
ENST00000370282 1.23310305963545e-05 1.03390001367866e-07 0.274062513903008 ENSG00000117500 TMED5
ENST00000370290 2.20311876752323e-05 2.09839888260831e-07 0.27302550162658 ENSG00000117500 TMED5
ENST00000483033 0.0250589411698233 0.00187320489213344 0.250124442387121 ENSG00000117500 TMED5
ENST00000479918 0.000487949437746687 9.52158905269942e-06 0.282192300266388 ENSG00000117500 TMED5
ENST00000370280 0.036649837352376 0.00325078669536921 0.216272578112195 ENSG00000117500 TMED5
ENST00000343253 0.0086498976925525 0.000416039211595058 0.210853623792173 ENSG00000122483 CCDC18
ENST00000528942 0.171625319365288 0.0332164631177665 0.181579571400074 ENSG00000122483 CCDC18
ENST00000334652 0.0665474048099341 0.0076551731680187 0.185951327323593 ENSG00000122483 CCDC18
ENST00000557479 0.0665474048099341 0.0076551731680187 0.185951327323593 ENSG00000122483 CCDC18
ENST00000338949 0.0665474048099341 0.0076551731680187 0.185951327323593 ENSG00000122483 CCDC18
ENST00000401026 0.0657009806479084 0.0075146175431705 0.186408390725566 ENSG00000122483 CCDC18
ENST00000448243 0.775488208872032 0.515768279803264 -0.0793216339887782 ENSG00000122483 CCDC18
ENST00000370276 0.0768721984427074 0.00950674028424963 0.181738669752948 ENSG00000122483 CCDC18
ENST00000479653 0.825006306487536 0.596224685458718 -0.060423554692117 ENSG00000122483 CCDC18
ENST00000481180 0.686683498057624 0.395280456673945 0.0729388882055957 ENSG00000122483 CCDC18
ENST00000455267 0.0175035263120417 0.00111084723696403 0.244934497509609 ENSG00000122483 CCDC18
ENST00000421014 0.119055771715992 0.0185920006481907 0.264337222093015 ENSG00000122483 CCDC18
ENST00000447456 0.174499090661839 0.0341452749568252 0.26400182457404 ENSG00000122483 CCDC18
ENST00000413606 0.685712233341894 0.394120922872288 0.0737675608604544 ENSG00000223745 RP4-717I23.3
ENST00000602488 0.422810946347494 0.151986011497434 0.179870818033304 ENSG00000223745 RP4-717I23.3
ENST00000457025 0.481829753299639 0.194187931360635 0.123504502970452 ENSG00000223745 RP4-717I23.3
ENST00000446528 0.527021900592895 0.229917697711007 0.123495142932292 ENSG00000223745 RP4-717I23.3
ENST00000451302 0.638091963371508 0.337591086674016 0.0764265497333274 ENSG00000223745 RP4-717I23.3
ENST00000415150 0.800632176401656 0.55656051621234 0.064907297974091 ENSG00000223745 RP4-717I23.3
ENST00000455474 0.458838278877231 0.177163213529012 0.129298290971991 ENSG00000223745 RP4-717I23.3
ENST00000447577 0.819276829459461 0.586174745779783 0.0494825462772989 ENSG00000223745 RP4-717I23.3
ENST00000442860 0.668936307962064 0.373433131090459 0.100865810618118 ENSG00000223745 RP4-717I23.3
ENST00000414430 0.790818908115513 0.539947286498742 0.0671555250419685 ENSG00000223745 RP4-717I23.3
ENST00000429859 0.464420719396631 0.180958716405435 0.127424191868745 ENSG00000223745 RP4-717I23.3
ENST00000427669 0.797857300529687 0.551767481612213 0.0650825856951425 ENSG00000223745 RP4-717I23.3
ENST00000424517 0.807448427283255 0.567098279451929 0.0633687094939644 ENSG00000223745 RP4-717I23.3
ENST00000450843 0.923540953797891 0.801598354196813 0.0236940600159903 ENSG00000223745 RP4-717I23.3
[truncated: 8,924,935 more chars]
