# Supplementary material for: High-throughput allele-specific expression across 250 environmental conditions
Source: Genome Res. 2016 Dec;26(12):1627–38. doi: 10.1101/gr.209759.116 (PMC5131815; doi:10.1101/gr.209759.116)
Supplement: Supplemental Material [file supp_gr.209759.116_Supplemental_Table_S6.tar.gz › DEG_results/DP4_DEG_stats_T18C1.txt]

t.id padj pval logFC ensg g.id
ENST00000541675 0.96478382746077 0.864240898207337 0.0181808083061812 ENSG00000227232 WASH7P
ENST00000423562 0.965678789804125 0.866966606420832 0.0178462046621384 ENSG00000227232 WASH7P
ENST00000438504 0.965678789804125 0.866966606420832 0.0178462046621384 ENSG00000227232 WASH7P
ENST00000488147 0.965678789804125 0.866966606420832 0.0178462046621384 ENSG00000227232 WASH7P
ENST00000538476 0.965678789804125 0.866966606420832 0.0178462046621384 ENSG00000227232 WASH7P
ENST00000440200 0.73791590549538 0.345548911374976 0.102327706150123 ENSG00000230021 RP5-857K21.4
ENST00000416931 0.76043950124613 0.378297887391117 0.102010781451089 ENSG00000225972 MTND1P23
ENST00000414273 0.81145876230118 0.46035211347436 0.0829217052552962 ENSG00000237973 hsa-mir-6723
ENST00000467115 0.492429682237096 0.115864852710183 0.214094445928443 ENSG00000240409 MTATP8P1
ENST00000514057 0.0407623705059924 0.00128057070167497 0.411742551720932 ENSG00000248527 MTATP6P1
ENST00000416718 2.76899037868273e-07 5.59846855896998e-10 0.666795151672837 ENSG00000198744 RP5-857K21.11
ENST00000429505 0.968184496652737 0.874705882537498 -0.018343254809976 ENSG00000237491 RP11-206L10.9
ENST00000591440 0.988375492319747 0.951777403407974 -0.00775330010461318 ENSG00000237491 RP11-206L10.9
ENST00000587530 0.988375492319747 0.951777403407974 -0.00775330010461318 ENSG00000237491 RP11-206L10.9
ENST00000593022 0.986134393374731 0.94138140018329 0.00919754835172287 ENSG00000237491 RP11-206L10.9
ENST00000589531 0.972926550876987 0.890422129644604 -0.0167541362086837 ENSG00000237491 RP11-206L10.9
ENST00000588951 0.992898242195819 0.968194339283183 -0.00472521724899357 ENSG00000237491 RP11-206L10.9
ENST00000590848 0.997710454931289 0.991328500291937 -0.00140283866478651 ENSG00000237491 RP11-206L10.9
ENST00000586288 0.962572309299083 0.854167199597046 -0.0223631211596363 ENSG00000237491 RP11-206L10.9
ENST00000445118 0.499701994212967 0.119843693344546 0.151138280088284 ENSG00000228794 LINC01128
ENST00000610067 0.922527924166962 0.717410587554649 0.0386651863019678 ENSG00000228794 LINC01128
ENST00000609139 0.920616620583786 0.712702619964964 0.039657179795062 ENSG00000228794 LINC01128
ENST00000449005 0.855888998264387 0.548769833991816 0.0623987213600106 ENSG00000228794 LINC01128
ENST00000416570 0.850313584888711 0.537628017874045 0.0644653350354601 ENSG00000228794 LINC01128
ENST00000448975 0.850313584888711 0.537628017874045 0.0644653350354601 ENSG00000228794 LINC01128
ENST00000609009 0.944435444573045 0.790200110412295 0.0288745185189117 ENSG00000228794 LINC01128
ENST00000608189 0.944435444573045 0.790200110412295 0.0288745185189117 ENSG00000228794 LINC01128
ENST00000342066 0.51126390097527 0.127433899881159 0.176204664443224 ENSG00000187634 SAMD11
ENST00000341065 0.472508424325918 0.10520666991315 0.187803361650963 ENSG00000187634 SAMD11
ENST00000483767 0.479104839013192 0.108784666940572 0.146505857089084 ENSG00000188976 NOC2L
ENST00000327044 0.755431870157988 0.37061021494287 0.0624779891464448 ENSG00000188976 NOC2L
ENST00000477976 0.703339607981363 0.298343173932538 0.076961188567088 ENSG00000188976 NOC2L
ENST00000496938 0.864746475944094 0.568005326820788 0.0670613093473079 ENSG00000188976 NOC2L
ENST00000487214 0.961182776549125 0.849629554938332 0.0144361983659655 ENSG00000188976 NOC2L
ENST00000469563 0.981447091043803 0.922599451706004 -0.00890501411863232 ENSG00000188976 NOC2L
ENST00000338591 0.762238350768394 0.380918158743333 0.102289007852764 ENSG00000187961 KLHL17
ENST00000379389 0.258677288236058 0.028481049910174 0.295794574327875 ENSG00000187608 ISG15
ENST00000379370 0.914752391639672 0.695865511779156 0.0279642860657138 ENSG00000188157 AGRN
ENST00000477585 0.871841091605897 0.584427447903873 0.0657621808470022 ENSG00000188157 AGRN
ENST00000469403 0.886596023270071 0.617025796648328 0.0515339470178276 ENSG00000188157 AGRN
ENST00000479707 0.989091606533649 0.954540893205182 0.00620051717605471 ENSG00000188157 AGRN
ENST00000466223 0.706473125743365 0.302420428978136 -0.124625656703974 ENSG00000188157 AGRN
ENST00000492947 0.476374757598379 0.107468699095365 0.176357583943317 ENSG00000188157 AGRN
ENST00000419249 0.993698623897767 0.971278669007714 0.00337835973397283 ENSG00000188157 AGRN
ENST00000461111 0.983911551447079 0.931069611854843 -0.00650236955067302 ENSG00000188157 AGRN
ENST00000418300 0.938650574790291 0.771656490594326 -0.0225799343577321 ENSG00000242590 RP11-54O7.14
ENST00000379339 0.984317860305729 0.933277313717782 0.00692262300588762 ENSG00000131591 C1orf159
ENST00000294576 0.984317860305729 0.933277313717782 0.00692262300588762 ENSG00000131591 C1orf159
ENST00000448924 0.984317860305729 0.933277313717782 0.00692262300588762 ENSG00000131591 C1orf159
ENST00000465822 0.935164493943442 0.761358676189015 0.0374532427970466 ENSG00000131591 C1orf159
ENST00000379325 0.984317860305729 0.933277313717782 0.00692262300588762 ENSG00000131591 C1orf159
ENST00000421241 0.984317860305729 0.933277313717782 0.00692262300588762 ENSG00000131591 C1orf159
ENST00000467751 0.984317860305729 0.933277313717782 0.00692262300588762 ENSG00000131591 C1orf159
ENST00000477196 0.984317860305729 0.933277313717782 0.00692262300588762 ENSG00000131591 C1orf159
ENST00000379320 0.952247783868968 0.81800849538161 0.028747695883464 ENSG00000131591 C1orf159
ENST00000379319 0.966833247557404 0.870279616301189 -0.0158435406116405 ENSG00000131591 C1orf159
ENST00000434641 0.994687761996711 0.975758057874951 -0.00266297289428833 ENSG00000131591 C1orf159
ENST00000482816 0.995172407456434 0.977948909214977 -0.00244807965528344 ENSG00000131591 C1orf159
ENST00000437760 0.948664655870102 0.805556636821079 -0.0220990272674139 ENSG00000131591 C1orf159
ENST00000462097 0.994687761996711 0.975702426152404 0.00277702781855474 ENSG00000131591 C1orf159
ENST00000475119 0.988106157353034 0.950636978297153 0.00562157868976067 ENSG00000131591 C1orf159
ENST00000472741 0.985609710798697 0.939353078053356 0.00679873340552063 ENSG00000131591 C1orf159
ENST00000480643 0.983035691601396 0.927617858061502 0.00814897693904148 ENSG00000131591 C1orf159
ENST00000360001 0.735258982690219 0.340822585156878 0.0545936493399778 ENSG00000078808 SDF4
ENST00000465727 0.733286472061431 0.337299076775845 0.0550356529138099 ENSG00000078808 SDF4
ENST00000263741 0.733286472061431 0.337299076775845 0.0550356529138099 ENSG00000078808 SDF4
ENST00000494748 0.738414071759549 0.346426397899993 0.0587364800687919 ENSG00000078808 SDF4
ENST00000478938 0.649746364951462 0.240347467526603 0.074207550833776 ENSG00000078808 SDF4
ENST00000403997 0.827732757774546 0.492251356325446 -0.0383014041508616 ENSG00000078808 SDF4
ENST00000545427 0.969498299432746 0.879543311405472 -0.00937153637106049 ENSG00000078808 SDF4
ENST00000459994 0.901835867953412 0.65960485069902 0.0340734056427768 ENSG00000078808 SDF4
ENST00000379198 0.916196216510408 0.70051167106814 -0.030705829208941 ENSG00000176022 B3GALT6
ENST00000450390 0.651505596058872 0.242277069654543 0.0661919468153848 ENSG00000160087 UBE2J2
ENST00000347370 0.652067801411364 0.242773804562909 0.0661720777424699 ENSG00000160087 UBE2J2
ENST00000349431 0.652216297743866 0.243007827459771 0.0663143656497473 ENSG00000160087 UBE2J2
ENST00000348298 0.735186604524605 0.340465897278086 0.0554126242650584 ENSG00000160087 UBE2J2
ENST00000339385 0.625366261911606 0.213421371804613 0.0755862628147166 ENSG00000160087 UBE2J2
ENST00000400929 0.695181567160548 0.288706053345313 0.0624444133270006 ENSG00000160087 UBE2J2
ENST00000464036 0.762156204630723 0.38082656413325 0.0519727745038413 ENSG00000160087 UBE2J2
ENST00000360466 0.731294467375683 0.334658085767297 0.0571881149640143 ENSG00000160087 UBE2J2
ENST00000400930 0.736509604027455 0.342595490236508 0.0564897367667552 ENSG00000160087 UBE2J2
ENST00000467339 0.50098615300507 0.120578152791128 0.148646834409569 ENSG00000160087 UBE2J2
ENST00000473215 0.79821502405802 0.438906775255516 0.0475820183987577 ENSG00000160087 UBE2J2
ENST00000435198 0.862412297113138 0.562675024379866 0.0355341420401733 ENSG00000160087 UBE2J2
ENST00000509720 0.85281660721814 0.54318466485862 0.0374902897993213 ENSG00000160087 UBE2J2
ENST00000491779 0.869611470070065 0.579057764248635 0.035682630682878 ENSG00000160087 UBE2J2
ENST00000466752 0.910046720434304 0.682577973998351 0.0280528766098196 ENSG00000160087 UBE2J2
ENST00000503294 0.932465363357629 0.750814726461051 0.0215218295155964 ENSG00000160087 UBE2J2
ENST00000477894 0.936280138543544 0.764642792545041 0.0209810394925681 ENSG00000160087 UBE2J2
ENST00000471154 0.974552864910557 0.897487199102763 0.0108004855453647 ENSG00000160087 UBE2J2
ENST00000422076 0.988901110071673 0.953944130629652 -0.00421168224544685 ENSG00000160087 UBE2J2
ENST00000502382 0.964121875970817 0.860405357898918 -0.0129198383997404 ENSG00000160087 UBE2J2
ENST00000461142 0.871810918677315 0.583854471799951 -0.0442714598548512 ENSG00000160087 UBE2J2
ENST00000488418 0.921103208273588 0.713752152628458 -0.0348064550332705 ENSG00000160087 UBE2J2
ENST00000354700 0.59491761400666 0.186776562065469 -0.117905417995513 ENSG00000131584 ACAP3
ENST00000353662 0.594983228798618 0.186888688293094 -0.117608742973801 ENSG00000131584 ACAP3
ENST00000492936 0.625003485176468 0.21300281151751 -0.113696785618736 ENSG00000131584 ACAP3
ENST00000467278 0.719184225405419 0.318504107919607 -0.0915004660851691 ENSG00000131584 ACAP3
ENST00000476572 0.272831738432015 0.0315096918409376 -0.276215525664457 ENSG00000131584 ACAP3
ENST00000472541 0.604882464691969 0.194479107091227 -0.128121133877775 ENSG00000131584 ACAP3
ENST00000354980 0.525912292892853 0.136831558304176 -0.153458007388757 ENSG00000131584 ACAP3
ENST00000478065 0.700652461813708 0.294814700631997 -0.12859040115347 ENSG00000131584 ACAP3
ENST00000479108 0.572708707788733 0.168705036431719 -0.147495238981605 ENSG00000131584 ACAP3
ENST00000438966 0.720306650075959 0.320699215030347 -0.109749403034666 ENSG00000131584 ACAP3
ENST00000379031 0.812446451256546 0.461854062878615 0.0898022431422377 ENSG00000169972 PUSL1
ENST00000470030 0.62536025431115 0.213391643621909 0.106663323470004 ENSG00000127054 CPSF3L
ENST00000435064 0.919347300300134 0.707651763601077 0.0220054636382722 ENSG00000127054 CPSF3L
ENST00000497304 0.541347174789803 0.146338503472342 0.164825270630693 ENSG00000127054 CPSF3L
ENST00000323275 0.92369663512292 0.720209965569536 0.0210209543665592 ENSG00000127054 CPSF3L
ENST00000411962 0.923697658765478 0.720262308521257 0.0210147999461853 ENSG00000127054 CPSF3L
ENST00000462432 0.838197368497358 0.51269918802849 0.0469695014744738 ENSG00000127054 CPSF3L
ENST00000478641 0.678260141651105 0.270948372318653 0.0941994920827517 ENSG00000127054 CPSF3L
ENST00000458452 0.923697658765478 0.720294574554984 0.0210202910534718 ENSG00000127054 CPSF3L
ENST00000419704 0.923697658765478 0.720294574554984 0.0210202910534718 ENSG00000127054 CPSF3L
ENST00000540437 0.923697658765478 0.720294574554984 0.0210202910534718 ENSG00000127054 CPSF3L
ENST00000421495 0.923697658765478 0.720294574554984 0.0210202910534718 ENSG00000127054 CPSF3L
ENST00000532772 0.916061492231942 0.700315421745927 0.0226774115639108 ENSG00000127054 CPSF3L
ENST00000450926 0.9363282506862 0.765279559746503 0.0173854016980151 ENSG00000127054 CPSF3L
ENST00000545578 0.93980804736816 0.775038155552341 0.0166683526979897 ENSG00000127054 CPSF3L
ENST00000527098 0.93980804736816 0.775038155552341 0.0166683526979897 ENSG00000127054 CPSF3L
ENST00000485710 0.53293189555363 0.140767768939912 0.154787200288728 ENSG00000127054 CPSF3L
ENST00000461514 0.522753161349395 0.134883808516901 0.161509726498819 ENSG00000127054 CPSF3L
ENST00000525164 0.478141939564246 0.108254427383858 0.172801693558041 ENSG00000127054 CPSF3L
ENST00000528879 0.967611727947264 0.872551952511265 0.00939387996529607 ENSG00000127054 CPSF3L
ENST00000525769 0.473376535510452 0.105743436760127 0.17610608101536 ENSG00000127054 CPSF3L
ENST00000531377 0.957678601047979 0.836671785745134 0.0128114079663403 ENSG00000127054 CPSF3L
ENST00000527383 0.970070048395803 0.880889096922965 0.012689791163724 ENSG00000127054 CPSF3L
ENST00000531292 0.959299682588974 0.841777774422402 0.0205253222244871 ENSG00000127054 CPSF3L
ENST00000467408 0.855199668035182 0.547454619586482 -0.0545282887293299 ENSG00000127054 CPSF3L
ENST00000434694 0.711227157308148 0.308090050199584 -0.0596215009608032 ENSG00000127054 CPSF3L
ENST00000531020 0.784757914453415 0.416339932713376 -0.093083386523004 ENSG00000127054 CPSF3L
ENST00000533916 0.816665713694608 0.470153642595812 -0.074206427975764 ENSG00000127054 CPSF3L
ENST00000488042 0.799237422763214 0.440455002405947 -0.0491284249234527 ENSG00000127054 CPSF3L
ENST00000526797 0.788791095876661 0.422987696605026 -0.0506443138557088 ENSG00000127054 CPSF3L
ENST00000526332 0.788927142408149 0.423244509964102 -0.0506452097615678 ENSG00000127054 CPSF3L
ENST00000430786 0.796935912632546 0.436916387418674 -0.0503142232234417 ENSG00000127054 CPSF3L
ENST00000527719 0.721037519416958 0.321474379165583 -0.0643216468457129 ENSG00000127054 CPSF3L
ENST00000530031 0.724942264359365 0.326409502490962 -0.0636916877075321 ENSG00000127054 CPSF3L
ENST00000526113 0.702524284561523 0.297101213151445 -0.0677161946951075 ENSG00000127054 CPSF3L
ENST00000526904 0.729868132334583 0.332171596815382 -0.0637074184310973 ENSG00000127054 CPSF3L
ENST00000525603 0.517385093219301 0.131149866632263 -0.106727694347519 ENSG00000127054 CPSF3L
ENST00000444968 0.859142928729873 0.555857729831024 -0.0764693802520143 ENSG00000240731 RP5-890O3.9
ENST00000429572 0.952235300712824 0.81785117610844 -0.018501876663821 ENSG00000127054 CPSF3L
ENST00000498173 0.952235300712824 0.817877633091398 -0.0184888906876175 ENSG00000127054 CPSF3L
ENST00000496353 0.960739841326646 0.848630581722071 -0.0152859479122815 ENSG00000127054 CPSF3L
ENST00000493534 0.949867440617142 0.811140524415325 -0.0210812775890345 ENSG00000127054 CPSF3L
ENST00000534345 0.903612004601975 0.664023090858509 -0.0385244929232109 ENSG00000127054 CPSF3L
ENST00000532952 0.949222173074151 0.807484484241496 -0.0218764493927613 ENSG00000127054 CPSF3L
ENST00000490853 0.991152843577006 0.961094567994396 0.0044351930052078 ENSG00000127054 CPSF3L
ENST00000531019 0.991152843577006 0.961094567994396 0.0044351930052078 ENSG00000127054 CPSF3L
ENST00000498476 0.991304035328482 0.961673936828073 0.00433395440385945 ENSG00000127054 CPSF3L
ENST00000470679 0.99891071960253 0.995661729722716 -0.000513204978059758 ENSG00000127054 CPSF3L
ENST00000525285 0.861767547326673 0.561115726264085 0.0601323608108256 ENSG00000127054 CPSF3L
ENST00000464957 0.988297657733173 0.951499169100836 0.00816997905707806 ENSG00000224051 GLTPD1
ENST00000343938 0.974086145190608 0.895876366284556 0.0161833169139314 ENSG00000224051 GLTPD1
ENST00000378891 0.291758952535281 0.0359128385633938 0.178752103551408 ENSG00000107404 DVL1
ENST00000378888 0.222510874456719 0.0212141460388612 0.1957026539368 ENSG00000107404 DVL1
ENST00000338370 0.113306222333089 0.006194669156187 0.278664129096316 ENSG00000175756 AURKAIP1
ENST00000338338 0.101279215539352 0.00514773493860617 0.283780541054098 ENSG00000175756 AURKAIP1
ENST00000321751 0.108309584048777 0.00571979716654312 0.28187698909806 ENSG00000175756 AURKAIP1
ENST00000378853 0.11589542060017 0.00645059195322079 0.27846579757819 ENSG00000175756 AURKAIP1
ENST00000489799 0.319066920177975 0.0430747003637848 0.211052593986942 ENSG00000175756 AURKAIP1
ENST00000496905 0.276474872071504 0.0323825324046756 0.216359628038791 ENSG00000175756 AURKAIP1
ENST00000480479 0.496604941919586 0.118260579536308 -0.090969471440041 ENSG00000221978 CCNL2
ENST00000482621 0.493202937306793 0.116359648664029 -0.0706204237947341 ENSG00000221978 CCNL2
ENST00000408952 0.493202937306793 0.116359648664029 -0.0706204237947341 ENSG00000221978 CCNL2
ENST00000463260 0.687465662185845 0.279926590512407 -0.0790464100416253 ENSG00000221978 CCNL2
ENST00000400809 0.406066693127273 0.0722709551487366 -0.0800058296665557 ENSG00000221978 CCNL2
ENST00000496007 0.403674115162217 0.0713835168958589 -0.0803019448588281 ENSG00000221978 CCNL2
ENST00000482365 0.551218178466575 0.152997726651357 -0.0738247962446841 ENSG00000221978 CCNL2
ENST00000481223 0.430269319544185 0.082926317410208 -0.076740234970687 ENSG00000221978 CCNL2
ENST00000418865 0.659613529810994 0.250360126841514 -0.0554535008795143 ENSG00000221978 CCNL2
ENST00000505849 0.722737232810384 0.323451276766758 -0.0577900892237055 ENSG00000221978 CCNL2
ENST00000488340 0.452060124191742 0.0938154083930053 -0.0764853331051337 ENSG00000221978 CCNL2
ENST00000492998 0.723072182101159 0.324050051062521 -0.0715318649102336 ENSG00000221978 CCNL2
ENST00000469113 0.629009795426261 0.217347546943545 -0.0657693588308446 ENSG00000221978 CCNL2
ENST00000480646 0.721871538518029 0.32230628996553 -0.0813746521496889 ENSG00000221978 CCNL2
ENST00000471930 0.620242043234118 0.208399027151753 -0.0714640754137509 ENSG00000221978 CCNL2
ENST00000408918 0.295336144367584 0.036755567447281 -0.129506102126515 ENSG00000221978 CCNL2
ENST00000473872 0.505567699614835 0.123700041627219 -0.125850868689638 ENSG00000221978 CCNL2
ENST00000425598 0.373625775232592 0.0599461445544355 -0.141056505223623 ENSG00000221978 CCNL2
ENST00000463895 0.637618006596691 0.22610722494579 -0.115121733466612 ENSG00000221978 CCNL2
ENST00000497013 0.707285065967865 0.303309639540786 -0.0993741631981789 ENSG00000221978 CCNL2
ENST00000444362 0.738809167175522 0.34725890299021 -0.0810305162297509 ENSG00000224870 RP4-758J18.2
ENST00000418833 0.895721128892033 0.642440449299382 -0.0423855106887599 ENSG00000224870 RP4-758J18.2
ENST00000447725 0.986916987046422 0.944315045409336 0.00664802823226091 ENSG00000224870 RP4-758J18.2
ENST00000572242 0.908225869759365 0.677281282091276 -0.0390814720074006 ENSG00000224870 RP4-758J18.2
ENST00000453521 0.964535342195901 0.862848077426767 -0.0160461073778807 ENSG00000224870 RP4-758J18.2
ENST00000344843 0.306656850240588 0.0400049154199601 0.145042477800316 ENSG00000242485 MRPL20
ENST00000493287 0.372837377620812 0.0595640137268861 0.137563073776031 ENSG00000242485 MRPL20
ENST00000487659 0.308977063414709 0.04057021511212 0.144620206963627 ENSG00000242485 MRPL20
ENST00000492508 0.58410834564805 0.177631667099259 0.0971684562456381 ENSG00000242485 MRPL20
ENST00000482352 0.434656210421635 0.0846846088772011 0.130693088609104 ENSG00000242485 MRPL20
ENST00000477686 0.502081198892727 0.121236694870153 0.129212996373982 ENSG00000242485 MRPL20
ENST00000378741 0.898032513948613 0.650242049669592 0.0358488172826274 ENSG00000160072 ATAD3B
ENST00000308647 0.886596023270071 0.617259115542631 0.0347854073111162 ENSG00000160072 ATAD3B
ENST00000472194 0.993698623897767 0.971303801432549 -0.00274811125699188 ENSG00000160072 ATAD3B
ENST00000485748 0.941735628165268 0.782654888304328 0.0241253102108585 ENSG00000160072 ATAD3B
ENST00000474481 0.948634014960817 0.805420570445657 0.0221915767627149 ENSG00000160072 ATAD3B
ENST00000378756 0.475672155071103 0.107002178616856 0.139043391768223 ENSG00000197785 ATAD3A
ENST00000378755 0.475672155071103 0.107003498215674 0.139044240610701 ENSG00000197785 ATAD3A
ENST00000339113 0.519603384277387 0.132586133667126 0.129468133888542 ENSG00000197785 ATAD3A
ENST00000536055 0.519603384277387 0.132586133667126 0.129468133888542 ENSG00000197785 ATAD3A
ENST00000429957 0.549111261082334 0.151652912491569 0.158410336941566 ENSG00000197785 ATAD3A
ENST00000400830 0.593030133696006 0.184641769095184 0.138599417379608 ENSG00000197785 ATAD3A
ENST00000291386 0.631194623778231 0.219575354167393 0.0646816134882289 ENSG00000160075 SSU72
ENST00000378726 0.76759773805657 0.388790651095763 0.0604653104570225 ENSG00000160075 SSU72
ENST00000378725 0.915701043659074 0.699551330640296 0.0241706402260053 ENSG00000160075 SSU72
ENST00000359060 0.767434976429281 0.388278876076974 -0.0622050701558877 ENSG00000160075 SSU72
ENST00000539195 0.538966722358292 0.144812587028382 -0.152523326411854 ENSG00000215791 AL645728.2
ENST00000520777 0.932485669134562 0.750965015889182 -0.0317022603901635 ENSG00000197530 MIB2
ENST00000378710 0.932485669134562 0.750965015889182 -0.0317022603901635 ENSG00000197530 MIB2
ENST00000360522 0.932485669134562 0.750965015889182 -0.0317022603901635 ENSG00000197530 MIB2
ENST00000357210 0.932485669134562 0.750965015889182 -0.0317022603901635 ENSG00000197530 MIB2
ENST00000355826 0.932485669134562 0.750965015889182 -0.0317022603901635 ENSG00000197530 MIB2
ENST00000518681 0.93492310769661 0.760303923692716 -0.0305062040016324 ENSG00000197530 MIB2
ENST00000505820 0.932720390268787 0.751541495751754 -0.0316204099325084 ENSG00000197530 MIB2
ENST00000479659 0.932720390268787 0.751541495751754 -0.0316204099325084 ENSG00000197530 MIB2
ENST00000489635 0.934560867368857 0.758321473026823 -0.030694904744893 ENSG00000197530 MIB2
ENST00000511502 0.934560867368857 0.758321473026823 -0.030694904744893 ENSG00000197530 MIB2
ENST00000514363 0.45878224518712 0.097526415692465 -0.201085366068535 ENSG00000197530 MIB2
ENST00000487053 0.923843423275809 0.721062210142239 -0.0356540202615259 ENSG00000197530 MIB2
ENST00000502470 0.411296797487974 0.0745567711116748 -0.218264558016971 ENSG00000197530 MIB2
ENST00000378712 0.923843423275809 0.721062210142239 -0.0356540202615259 ENSG00000197530 MIB2
ENST00000510793 0.392726965852017 0.0669533753290337 -0.223566345922207 ENSG00000197530 MIB2
ENST00000504599 0.920150385264195 0.71112824480569 -0.0371221735699976 ENSG00000197530 MIB2
ENST00000507229 0.859142928729873 0.555488116382714 -0.0593106012672826 ENSG00000197530 MIB2
ENST00000503789 0.665311411833186 0.256424312755391 -0.148308424984242 ENSG00000197530 MIB2
ENST00000378708 0.979948751341941 0.917408453473734 0.010542088397056 ENSG00000197530 MIB2
ENST00000506488 0.965466730058087 0.866234036325977 0.0171334978121354 ENSG00000197530 MIB2
ENST00000514234 0.899598912627388 0.654528623730093 0.0514829368657049 ENSG00000197530 MIB2
ENST00000513088 0.983251467204635 0.928906095690237 0.0077531531418588 ENSG00000248333 CDK11B
ENST00000341832 0.72730954755479 0.329305649154947 0.0804923581704679 ENSG00000248333 CDK11B
ENST00000317673 0.675824116804142 0.268342232960073 0.0900754303438153 ENSG00000248333 CDK11B
ENST00000340677 0.675824116804142 0.268342232960073 0.0900754303438153 ENSG00000248333 CDK11B
ENST00000407249 0.675824116804142 0.268342232960073 0.0900754303438153 ENSG00000248333 CDK11B
ENST00000607013 0.844451340573035 0.524462499401452 0.0789587949262056 ENSG00000272004 RP11-345P4.10
ENST00000378662 0.518070530114681 0.13158492342617 -0.101795312121904 ENSG00000189339 SLC35E2B
ENST00000234800 0.520973058395745 0.133578379160029 -0.101644879390679 ENSG00000189339 SLC35E2B
ENST00000480991 0.689395965948045 0.28189133337207 -0.0924939311068349 ENSG00000189339 SLC35E2B
ENST00000481276 0.237137752076493 0.0239204409366056 -0.182673394477522 ENSG00000189339 SLC35E2B
ENST00000356200 0.880586766261036 0.602391729133166 -0.0450212394507196 ENSG00000008128 CDK11A
ENST00000598846 0.372359415823525 0.059347226913065 -0.127320706479806 ENSG00000268575 RP1-283E3.8
ENST00000358779 0.853521898008634 0.544557962816466 -0.0523107422932045 ENSG00000008128 CDK11A
ENST00000460465 0.853521898008634 0.544557962816466 -0.0523107422932045 ENSG00000008128 CDK11A
ENST00000404249 0.853521898008634 0.544557962816466 -0.0523107422932045 ENSG00000008128 CDK11A
ENST00000378633 0.853521898008634 0.544557962816466 -0.0523107422932045 ENSG00000008128 CDK11A
ENST00000357760 0.853521898008634 0.544557962816466 -0.0523107422932045 ENSG00000008128 CDK11A
ENST00000509982 0.880586766261036 0.602391729133166 -0.0450212394507196 ENSG00000008128 CDK11A
ENST00000378638 0.880586766261036 0.602391729133166 -0.0450212394507196 ENSG00000008128 CDK11A
ENST00000356937 0.859142928729873 0.555761680564681 -0.0516749917825703 ENSG00000008128 CDK11A
ENST00000468800 0.746295979769438 0.358328429077502 -0.115678530715762 ENSG00000008128 CDK11A
ENST00000378635 0.869260688259039 0.578212969251513 -0.0531602036996125 ENSG00000008128 CDK11A
ENST00000479362 0.981992785578086 0.92488748999876 -0.0103354476780894 ENSG00000008128 CDK11A
ENST00000498810 0.594983228798618 0.186872135351219 -0.165357564823432 ENSG00000008128 CDK11A
ENST00000487462 0.595005260288992 0.186910867208115 -0.164376494312226 ENSG00000008128 CDK11A
ENST00000401096 0.56051548441798 0.159619358000312 -0.174247935672161 ENSG00000008128 CDK11A
ENST00000577672 0.0974981488642632 0.00474971056422962 -0.237024742758593 ENSG00000227775 RP1-283E3.4
ENST00000417099 0.148612525279162 0.00995148373789875 -0.246010050155925 ENSG00000227775 RP1-283E3.4
ENST00000355439 0.14942456913917 0.0100545866478263 -0.19251674198236 ENSG00000215790 SLC35E2
ENST00000400924 0.132446967589814 0.00819894426181515 -0.199246477008781 ENSG00000215790 SLC35E2
ENST00000246421 0.661550259308489 0.252535613128551 -0.115972160349669 ENSG00000215790 SLC35E2
ENST00000341426 0.713317714553151 0.31077659760073 -0.0558113179945769 ENSG00000008130 NADK
ENST00000341991 0.712703982832984 0.3097395251415 -0.0558180665484893 ENSG00000008130 NADK
ENST00000378625 0.721579282945136 0.321961720801598 -0.0545538674561022 ENSG00000008130 NADK
ENST00000344463 0.713317714553151 0.31077659760073 -0.0558113179945769 ENSG00000008130 NADK
ENST00000342348 0.501009864554098 0.120614301502272 -0.0997578596281192 ENSG00000008130 NADK
ENST00000498806 0.594472736789431 0.186145760353031 -0.142746228100303 ENSG00000008130 NADK
ENST00000469045 0.622317242388567 0.210037009103272 -0.104121217954815 ENSG00000008130 NADK
ENST00000480499 0.774693068983519 0.400440975859675 -0.0899046966110504 ENSG00000008130 NADK
ENST00000497747 0.762459650345346 0.381331252486926 -0.103507137564445 ENSG00000008130 NADK
ENST00000477235 0.641640537583115 0.231424879118265 -0.106263218938153 ENSG00000008130 NADK
ENST00000489538 0.592754898964897 0.184479182604555 -0.121780146767403 ENSG00000008130 NADK
ENST00000497615 0.767883005970954 0.38934170752362 -0.103507428595883 ENSG00000008130 NADK
ENST00000497186 0.713317714553151 0.310933409424897 -0.0894927101778759 ENSG00000008130 NADK
ENST00000400922 0.644291964706147 0.234379327123142 -0.102841735909729 ENSG00000008130 NADK
ENST00000492845 0.984317860305729 0.933251244091568 0.00625953148161889 ENSG00000008130 NADK
ENST00000492768 0.958954711813308 0.840547772768379 0.0168479756469919 ENSG00000008130 NADK
ENST00000460602 0.964013496036504 0.859938681204969 -0.0150840164505673 ENSG00000008130 NADK
ENST00000464373 0.901911250125428 0.659818552742135 -0.0441363484132015 ENSG00000008130 NADK
ENST00000378609 0.959895494757122 0.844307092282854 -0.00661876981636428 ENSG00000078369 GNB1
ENST00000461893 0.724502951937229 0.325888344183786 -0.0653148306002574 ENSG00000078369 GNB1
ENST00000471354 0.990344053487562 0.958669855690449 -0.00278883078161728 ENSG00000078369 GNB1
ENST00000439272 0.952476766683324 0.818950421284715 0.0134654406858957 ENSG00000078369 GNB1
ENST00000434686 0.937360001922316 0.76840942600939 0.0177330382000765 ENSG00000078369 GNB1
ENST00000437146 0.791006027820248 0.426265985399976 0.0519277321746412 ENSG00000078369 GNB1
ENST00000472614 0.935662013327815 0.763028331309186 0.0217664836802862 ENSG00000078369 GNB1
ENST00000607589 0.484293421481973 0.111520041769449 0.124925295971888 ENSG00000078369 GNB1
ENST00000469733 0.998674403521064 0.99497956563976 -0.000517908109778651 ENSG00000162585 C1orf86
ENST00000414253 0.955080398630365 0.82860181816367 0.0183074405099249 ENSG00000162585 C1orf86
ENST00000428120 0.955080398630365 0.82860181816367 0.0183074405099249 ENSG00000162585 C1orf86
ENST00000400919 0.955080398630365 0.82860181816367 0.0183074405099249 ENSG00000162585 C1orf86
ENST00000400918 0.928445701121125 0.737982650939853 0.0283507433678086 ENSG00000162585 C1orf86
ENST00000497675 0.727244117199125 0.329156156598817 0.0901576925381417 ENSG00000162585 C1orf86
ENST00000378543 0.780812045724008 0.409225443179825 0.0754163442330781 ENSG00000162585 C1orf86
ENST00000378546 0.780812045724008 0.409225443179825 0.0754163442330781 ENSG00000162585 C1orf86
ENST00000401813 0.763477844634006 0.38253590707889 0.079623513902234 ENSG00000162585 C1orf86
ENST00000487186 0.901222575200429 0.658304638254882 0.0383879717066839 ENSG00000162585 C1orf86
ENST00000378545 0.786315685263791 0.419151501983713 0.073735088336696 ENSG00000162585 C1orf86
ENST00000476803 0.680885202873472 0.273777956270341 0.101194061085941 ENSG00000162585 C1orf86
ENST00000440825 0.769814586283396 0.392722564632951 0.0778656410707447 ENSG00000162585 C1orf86
ENST00000420515 0.761823371259288 0.380145272915902 0.0919932449623542 ENSG00000162585 C1orf86
ENST00000378536 0.8291914892144 0.495422917549874 -0.0367101319837485 ENSG00000157933 SKI
ENST00000508416 0.904189629257948 0.665591345218605 -0.0324458372110403 ENSG00000157933 SKI
ENST00000478223 0.858481300942192 0.55399852022157 -0.0424714371520396 ENSG00000157933 SKI
ENST00000507179 0.999731884860787 0.999104078376424 0.000127194255995118 ENSG00000157933 SKI
ENST00000378531 0.402378954140339 0.0709864636257296 -0.194715039004966 ENSG00000116151 MORN1
ENST00000606372 0.422176487755631 0.0796332161986231 -0.19070575119865 ENSG00000116151 MORN1
ENST00000378529 0.369276349453496 0.0585244136449 -0.210095037411365 ENSG00000116151 MORN1
ENST00000378518 0.861604277727264 0.560818873167213 -0.0306537406473129 ENSG00000157916 RER1
ENST00000605895 0.95934142892485 0.842770749542448 0.0105578955504803 ENSG00000157916 RER1
ENST00000378513 0.935781735064607 0.763413877726761 0.0160176722200829 ENSG00000157916 RER1
ENST00000306256 0.90161561231253 0.659047466785202 -0.0231371868195494 ENSG00000157916 RER1
ENST00000493207 0.96477641772995 0.864076828838831 -0.0112261534591568 ENSG00000157916 RER1
ENST00000378512 0.936542080799481 0.76616877575909 0.0158359775369644 ENSG00000157916 RER1
ENST00000443438 0.815641994468444 0.468049288799861 -0.0391900171871234 ENSG00000157916 RER1
ENST00000488353 0.909088607105791 0.679848985861616 -0.0228964249630108 ENSG00000157916 RER1
ENST00000462129 0.947804906116147 0.802256464697852 0.0214300192767269 ENSG00000157916 RER1
ENST00000288774 0.922727332247186 0.717804117161941 0.0369943736788821 ENSG00000157911 PEX10
ENST00000447513 0.917507501359053 0.703480220230871 0.0392175986303808 ENSG00000157911 PEX10
ENST00000507596 0.919861031920457 0.709814374833172 0.0384867108260804 ENSG00000157911 PEX10
ENST00000510434 0.541300776234658 0.146320012915331 0.175665766818709 ENSG00000157911 PEX10
ENST00000378466 0.328846575897567 0.045923468046966 0.17648666362327 ENSG00000157881 PANK4
ENST00000435556 0.328846575897567 0.045923468046966 0.17648666362327 ENSG00000157881 PANK4
ENST00000505228 0.350031352050916 0.052358930130641 0.190276813767453 ENSG00000157881 PANK4
ENST00000468002 0.474446243068353 0.106253872872961 0.218509647411548 ENSG00000157881 PANK4
ENST00000486396 0.443295389249983 0.0895270905459519 0.191560345993564 ENSG00000157881 PANK4
ENST00000426449 0.838771018813808 0.513944914812586 0.0698784298493136 ENSG00000157873 TNFRSF14
ENST00000434817 0.801818126028836 0.445191560483284 0.0772579852568161 ENSG00000157873 TNFRSF14
ENST00000435221 0.805720185991174 0.45139997544829 0.0761575022695377 ENSG00000157873 TNFRSF14
ENST00000451778 0.803010512061896 0.447165093615601 0.0760004284213437 ENSG00000157873 TNFRSF14
ENST00000409119 0.818452239358546 0.473624887683601 0.0747322585714668 ENSG00000157873 TNFRSF14
ENST00000355716 0.750124551526007 0.36311877231091 0.0910972917661925 ENSG00000157873 TNFRSF14
ENST00000475523 0.746374348550536 0.358564122350498 0.0915959574586434 ENSG00000157873 TNFRSF14
ENST00000442392 0.619908073658652 0.208091463663914 0.146608852981826 ENSG00000157873 TNFRSF14
ENST00000482074 0.581939977133287 0.17571841239055 0.16194448742417 ENSG00000157873 TNFRSF14
ENST00000496064 0.859141068097113 0.555459444044326 0.0629902485452268 ENSG00000157873 TNFRSF14
ENST00000463471 0.795863372734596 0.435280468036404 0.078937362943855 ENSG00000157873 TNFRSF14
ENST00000466750 0.910225204003311 0.683069786027314 0.0441991007324562 ENSG00000157873 TNFRSF14
ENST00000463835 0.891892284059482 0.631263789410047 0.0612108996318772 ENSG00000157873 TNFRSF14
ENST00000482602 0.820631163466828 0.479364599768291 0.0872794520409682 ENSG00000157873 TNFRSF14
ENST00000493183 0.701853969020548 0.295908722323915 0.108793017659729 ENSG00000157870 FAM213B
ENST00000474659 0.68546289956765 0.277993370736466 0.114947889458333 ENSG00000157870 FAM213B
ENST00000419916 0.778244301009906 0.405289181836685 0.0657502331812413 ENSG00000157870 FAM213B
ENST00000378424 0.778244301009906 0.405289181836685 0.0657502331812413 ENSG00000157870 FAM213B
ENST00000537325 0.705014112413328 0.300373822093246 0.0962727594527079 ENSG00000157870 FAM213B
ENST00000378427 0.778244301009906 0.405289181836685 0.0657502331812413 ENSG00000157870 FAM213B
ENST00000378425 0.778244301009906 0.405289181836685 0.0657502331812413 ENSG00000157870 FAM213B
ENST00000464043 0.722966578003513 0.323793328113874 0.0989093774079817 ENSG00000157870 FAM213B
ENST00000444521 0.778244301009906 0.405289181836685 0.0657502331812413 ENSG00000157870 FAM213B
ENST00000465233 0.75173959404715 0.3656600291155 0.0975440566613129 ENSG00000157870 FAM213B
ENST00000498083 0.746268159249173 0.35826710192291 0.0993581285691452 ENSG00000157870 FAM213B
ENST00000481683 0.817045678791726 0.470802753618862 0.0786062371046903 ENSG00000157870 FAM213B
ENST00000484099 0.819535088609639 0.476124658843041 0.0565283208775685 ENSG00000157870 FAM213B
ENST00000477045 0.852629510138118 0.542343573455521 0.0662057640698423 ENSG00000157870 FAM213B
ENST00000476686 0.882070516462908 0.607156493305393 0.0419276917456566 ENSG00000157870 FAM213B
ENST00000471840 0.907477661489163 0.674880688214743 0.0466758441732393 ENSG00000142606 MMEL1
ENST00000288709 0.924954837883767 0.725320056378009 0.0387744362093742 ENSG00000142606 MMEL1
ENST00000378412 0.919981682938313 0.710656371960328 0.0409541887889401 ENSG00000142606 MMEL1
ENST00000502556 0.956418442305425 0.833311332519634 0.0268847999476576 ENSG00000142606 MMEL1
ENST00000504800 0.956418442305425 0.833311332519634 0.0268847999476576 ENSG00000142606 MMEL1
ENST00000294599 0.841728111786606 0.519449938439854 -0.0496483092242924 ENSG00000162591 MEGF6
ENST00000356575 0.760213137757132 0.377902120065965 -0.0642676040469294 ENSG00000162591 MEGF6
ENST00000494257 0.772239223827294 0.396403134935523 -0.104384112098167 ENSG00000162591 MEGF6
ENST00000485002 0.761048905830781 0.379151021995819 -0.0649933868885036 ENSG00000162591 MEGF6
ENST00000491842 0.731387657381567 0.334848985174637 -0.105565649887473 ENSG00000162591 MEGF6
ENST00000475790 0.953789383667957 0.823262026484427 -0.0259982697214017 ENSG00000162591 MEGF6
ENST00000378344 0.969362768774588 0.878874044372774 -0.00915533826592889 ENSG00000158109 TPRG1L
ENST00000344579 0.97093827307989 0.882924184559437 -0.00883803370471019 ENSG00000158109 TPRG1L
ENST00000378322 0.98685906311339 0.943910199656895 -0.00685073786786194 ENSG00000116213 WRAP73
ENST00000270708 0.98685906311339 0.943910199656895 -0.00685073786786194 ENSG00000116213 WRAP73
ENST00000471223 0.89082492915839 0.627056656394906 -0.0532642743826127 ENSG00000116213 WRAP73
ENST00000424367 0.971983707358368 0.887123347098317 0.0147992548652895 ENSG00000116213 WRAP73
ENST00000497940 0.997624241884397 0.990775953614483 -0.00137973102559737 ENSG00000116213 WRAP73
ENST00000465916 0.876534934875383 0.59397361073095 0.0606903678894993 ENSG00000116213 WRAP73
ENST00000419924 0.9490960541314 0.806433976144298 0.0279678948341969 ENSG00000116213 WRAP73
ENST00000418088 0.702533210386182 0.297220809179902 -0.0935719452489025 ENSG00000227372 TP73-AS1
ENST00000452079 0.689348401456159 0.281834010647422 -0.0938383311159287 ENSG00000227372 TP73-AS1
ENST00000423764 0.681671588326725 0.274580359177349 -0.0979196445112495 ENSG00000227372 TP73-AS1
ENST00000587071 0.814841499637148 0.465659965415123 -0.0900540253608862 ENSG00000227372 TP73-AS1
ENST00000608600 0.892153833338607 0.631936580057066 -0.0568001330320599 ENSG00000227372 TP73-AS1
ENST00000378251 0.758890459288774 0.376042529261353 -0.0605679934812935 ENSG00000130764 LRRC47
ENST00000462356 0.999731884860787 0.999069157409496 0.000120301223628562 ENSG00000130764 LRRC47
ENST00000479239 0.911023249925632 0.685654301834742 0.0441676552586325 ENSG00000130764 LRRC47
ENST00000378230 0.660776205150098 0.251719918455696 0.0668260432308721 ENSG00000116198 CEP104
ENST00000438539 0.99800248573591 0.992445964682141 -0.000969441195539557 ENSG00000116198 CEP104
ENST00000461667 0.634025202421845 0.222006797500973 -0.13068871224531 ENSG00000116198 CEP104
ENST00000460038 0.850290486716907 0.537450933646316 -0.0771548312050659 ENSG00000116198 CEP104
ENST00000494653 0.848772763624937 0.534168358496348 0.0441205971154347 ENSG00000116198 CEP104
ENST00000443466 0.934560867368857 0.758351277636508 -0.035245936524883 ENSG00000116198 CEP104
ENST00000428079 0.663415218679626 0.253924576248839 0.104770663020265 ENSG00000116198 CEP104
ENST00000494951 0.684527771055409 0.277110164312818 0.127482943809478 ENSG00000116198 CEP104
ENST00000378223 0.533181559740297 0.140908837805352 0.144435451848824 ENSG00000116198 CEP104
ENST00000378212 0.632670029656016 0.220965162464165 -0.142622996917941 ENSG00000169598 DFFB
ENST00000378209 0.958045488128646 0.837713112590161 -0.0185490711165708 ENSG00000169598 DFFB
ENST00000491998 0.958045488128646 0.837713112590161 -0.0185490711165708 ENSG00000169598 DFFB
ENST00000338895 0.863205501980123 0.564515886394679 -0.0640884847625993 ENSG00000169598 DFFB
ENST00000468793 0.966010918515645 0.868237144679327 -0.0152959176992362 ENSG00000169598 DFFB
ENST00000339350 0.978150291452799 0.910181273634157 -0.0104683260284262 ENSG00000169598 DFFB
ENST00000477548 0.978150291452799 0.910181273634157 -0.0104683260284262 ENSG00000169598 DFFB
ENST00000378206 0.997300140407016 0.988674366673642 -0.00131971840767193 ENSG00000169598 DFFB
ENST00000475969 0.999203639926661 0.997351757162483 -0.000311970348656248 ENSG00000169598 DFFB
ENST00000486765 0.998324346088224 0.994105645749756 0.000649778341858933 ENSG00000198912 C1orf174
ENST00000361605 0.998324346088224 0.994105645749756 0.000649778341858933 ENSG00000198912 C1orf174
ENST00000474140 0.998324346088224 0.994105645749756 0.000649778341858933 ENSG00000198912 C1orf174
ENST00000478423 0.955810463880244 0.831081860334622 -0.0186634733725091 ENSG00000131697 NPHP4
ENST00000489180 0.958509342516217 0.839198595620148 -0.0177273653537903 ENSG00000131697 NPHP4
ENST00000378156 0.958509342516217 0.839198595620148 -0.0177273653537903 ENSG00000131697 NPHP4
ENST00000378169 0.954677816517773 0.827315407771731 -0.0189773096314868 ENSG00000131697 NPHP4
ENST00000378111 0.582571280321538 0.176160521313856 -0.173449694473813 ENSG00000069424 KCNAB2
ENST00000378097 0.475723586872265 0.107025522686666 -0.206470477751021 ENSG00000069424 KCNAB2
ENST00000378092 0.436806494653156 0.0855676795569857 -0.22690941825995 ENSG00000069424 KCNAB2
ENST00000484532 0.685808267220201 0.27830854958305 0.0747644740146317 ENSG00000116251 RPL22
ENST00000234875 0.704105559031575 0.29937217650428 0.070499669243165 ENSG00000116251 RPL22
ENST00000480661 0.630059318161731 0.218270005534634 0.0914823165118346 ENSG00000116251 RPL22
ENST00000497965 0.629004611054635 0.217312012566595 0.091948010423124 ENSG00000116251 RPL22
ENST00000471204 0.627044461383789 0.215068960482095 0.0925254166752604 ENSG00000116251 RPL22
ENST00000465387 0.629186636362767 0.217514178323106 0.0922440539706498 ENSG00000116251 RPL22
ENST00000462296 0.594430337858254 0.185998706688039 0.0997966831481713 ENSG00000116251 RPL22
ENST00000465335 0.589633386943985 0.182066259998681 0.100581906248852 ENSG00000116251 RPL22
ENST00000377948 0.891218930335791 0.628400592445219 0.0575972159046209 ENSG00000158286 RNF207
ENST00000377939 0.915153045325189 0.697481652020253 0.0460248693687028 ENSG00000158286 RNF207
ENST00000343813 0.223221904071625 0.0213027958251331 -0.106159466616524 ENSG00000116237 ICMT
ENST00000495791 0.370444817516543 0.0588805604616925 -0.148308784538872 ENSG00000116237 ICMT
ENST00000489498 0.329026672962753 0.0460410571750912 -0.103237839729146 ENSG00000116237 ICMT
ENST00000474756 0.794394300887654 0.432369532798482 -0.0519952548833305 ENSG00000116237 ICMT
ENST00000362035 0.721895897263047 0.322547205398655 0.107107695321797 ENSG00000116237 ICMT
ENST00000377893 0.939754693900398 0.774815404222873 -0.0336839512657366 ENSG00000158292 GPR153
ENST00000608083 0.0227028353910177 0.000532358863420344 0.234857457050911 ENSG00000097021 ACOT7
ENST00000377845 0.0263578504167505 0.000654268774492224 0.238635977633976 ENSG00000097021 ACOT7
ENST00000377855 0.0228079768850725 0.000535576188420543 0.239602136869082 ENSG00000097021 ACOT7
ENST00000377860 0.0227028353910177 0.000532358863420344 0.234857457050911 ENSG00000097021 ACOT7
ENST00000418124 0.0227028353910177 0.000532358863420344 0.234857457050911 ENSG00000097021 ACOT7
ENST00000545482 0.0227028353910177 0.000532358863420344 0.234857457050911 ENSG00000097021 ACOT7
ENST00000361521 0.0225339894804222 0.000526418715638283 0.233924764157294 ENSG00000097021 ACOT7
ENST00000377842 0.025718783323396 0.000635014242222169 0.239207663790718 ENSG00000097021 ACOT7
ENST00000473466 0.0143850478990771 0.00027924795340507 0.287283509307243 ENSG00000097021 ACOT7
ENST00000481175 0.271243034854007 0.0310636750311428 0.251934783655291 ENSG00000097021 ACOT7
ENST00000541130 0.0878604916190169 0.00400656044896952 0.261668207585682 ENSG00000097021 ACOT7
ENST00000377837 0.000170227496040038 9.3712475568709e-07 0.353010946931933 ENSG00000069812 HES2
ENST00000377836 2.1507972859489e-05 8.36628617042732e-08 0.38759989593173 ENSG00000069812 HES2
ENST00000471190 0.0157780957981033 0.000318488473079971 0.375224279028342 ENSG00000069812 HES2
ENST00000377834 1.17913731606463e-05 4.39232083759214e-08 0.394981975066467 ENSG00000069812 HES2
ENST00000356876 0.620111352060644 0.208289160920145 0.100008108203015 ENSG00000215788 TNFRSF25
ENST00000485036 0.626465258924 0.214419267398059 0.0988764088630579 ENSG00000215788 TNFRSF25
ENST00000480393 0.626465258924 0.214419267398059 0.0988764088630579 ENSG00000215788 TNFRSF25
ENST00000513135 0.629053402083026 0.217416381212499 0.0978486751765708 ENSG00000215788 TNFRSF25
ENST00000473343 0.572206641573198 0.168161073213581 0.139897728770314 ENSG00000215788 TNFRSF25
ENST00000377782 0.626465258924 0.214419267398059 0.0988764088630579 ENSG00000215788 TNFRSF25
ENST00000351959 0.627741774449757 0.215653021079898 0.0985139022717154 ENSG00000215788 TNFRSF25
ENST00000510563 0.609891419549097 0.198792812758286 0.101531284232192 ENSG00000215788 TNFRSF25
ENST00000502730 0.609891419549097 0.198792812758286 0.101531284232192 ENSG00000215788 TNFRSF25
ENST00000502588 0.609891419549097 0.198792812758286 0.101531284232192 ENSG00000215788 TNFRSF25
ENST00000414040 0.609891419549097 0.198792812758286 0.101531284232192 ENSG00000215788 TNFRSF25
ENST00000351748 0.609891419549097 0.198792812758286 0.101531284232192 ENSG00000215788 TNFRSF25
ENST00000348333 0.609891419549097 0.198792812758286 0.101531284232192 ENSG00000215788 TNFRSF25
ENST00000453260 0.74100916736521 0.350238097763303 0.101694641484663 ENSG00000215788 TNFRSF25
ENST00000469691 0.964899644732716 0.864535925475207 -0.0142492839364665 ENSG00000215788 TNFRSF25
ENST00000481401 0.939660357689624 0.774212444180677 0.0234129567412684 ENSG00000215788 TNFRSF25
ENST00000461703 0.894194970673595 0.638491721252572 0.0408028079375885 ENSG00000215788 TNFRSF25
ENST00000453341 0.936552127904327 0.766466610446721 0.028196895189787 ENSG00000215788 TNFRSF25
ENST00000515145 0.896490550925404 0.644396296824224 0.0527189040442947 ENSG00000215788 TNFRSF25
ENST00000377748 0.042731372414273 0.0013699931157029 0.220052413152459 ENSG00000171680 PLEKHG5
ENST00000400913 0.0818477023648317 0.00358577224939657 0.198407819298865 ENSG00000171680 PLEKHG5
ENST00000489097 0.0666106075002676 0.00266205282595074 0.209336890567091 ENSG00000171680 PLEKHG5
ENST00000340850 0.0696112072720675 0.00284357781632631 0.20342252333124 ENSG00000171680 PLEKHG5
ENST00000487949 0.0734291939059857 0.00306203756755835 0.219070758945051 ENSG00000171680 PLEKHG5
ENST00000377725 0.0626944971739291 0.00241943469743576 0.20995808948982 ENSG00000171680 PLEKHG5
ENST00000377728 0.0603101939305428 0.0022717551017944 0.213673517081788 ENSG00000171680 PLEKHG5
ENST00000377732 0.0400178371026353 0.00124882598258889 0.22535059484844 ENSG00000171680 PLEKHG5
ENST00000400915 0.038170118488235 0.00115341654223509 0.2272649348499 ENSG00000171680 PLEKHG5
ENST00000377740 0.0384435829752827 0.00116421460870579 0.22728978385859 ENSG00000171680 PLEKHG5
ENST00000377737 0.0383475140995075 0.00116046253906384 0.22721618513144 ENSG00000171680 PLEKHG5
ENST00000535355 0.0761230826568674 0.00324045471960864 0.202866928936034 ENSG00000171680 PLEKHG5
ENST00000537245 0.052077953809841 0.0018133679497131 0.224470973640947 ENSG00000171680 PLEKHG5
ENST00000544978 0.0504772133936284 0.00172554129252553 0.225945553806741 ENSG00000171680 PLEKHG5
ENST00000377705 0.698860643037661 0.292880096530046 -0.052216351833658 ENSG00000162408 NOL9
ENST00000464383 0.989380438839138 0.955161122308765 -0.00562263521860356 ENSG00000162408 NOL9
ENST00000464665 0.670934338139453 0.26291403210406 -0.133833056578098 ENSG00000162408 NOL9
ENST00000377674 0.670105044980445 0.261927528515091 -0.0993831048303875 ENSG00000204859 ZBTB48
ENST00000488936 0.602567664579273 0.192365320517566 -0.120198006137908 ENSG00000204859 ZBTB48
ENST00000377658 0.0853740312103226 0.00381624902713659 0.220823475433478 ENSG00000162413 KLHL21
ENST00000377663 0.0858922967192822 0.00385105792068056 0.220848503217818 ENSG00000162413 KLHL21
ENST00000467612 0.199502345409248 0.0173807194822913 0.218370824229714 ENSG00000162413 KLHL21
ENST00000496707 0.319291986495601 0.043112101730193 0.226543472467778 ENSG00000162413 KLHL21
ENST00000463043 0.216624743568369 0.0200257561879512 0.212939279952032 ENSG00000162413 KLHL21
ENST00000377648 0.635473610384185 0.223357738779409 -0.0887859386645491 ENSG00000116273 PHF13
ENST00000495385 0.401315094589927 0.0705146595979043 -0.15873762323439 ENSG00000116273 PHF13
ENST00000054650 0.924822011418525 0.724691139883764 0.0435285524221157 ENSG00000041988 THAP3
ENST00000307896 0.936280138543544 0.764475342660376 0.0367690059943327 ENSG00000041988 THAP3
ENST00000377627 0.734355696908831 0.338712326006165 0.07681244318152 ENSG00000041988 THAP3
ENST00000484669 0.945121925521558 0.792905615652992 0.0324159019562792 ENSG00000041988 THAP3
ENST00000487819 0.83289547962554 0.503423739047561 0.0853554068997687 ENSG00000041988 THAP3
ENST00000465508 0.968885092954508 0.877390580907689 0.011755290734503 ENSG00000007923 DNAJC11
ENST00000349363 0.9929147995263 0.96853886807676 0.00223827750737205 ENSG00000007923 DNAJC11
ENST00000451196 0.9929147995263 0.96853886807676 0.00223827750737205 ENSG00000007923 DNAJC11
ENST00000377577 0.958698169211334 0.839799980933871 0.0111629298017787 ENSG00000007923 DNAJC11
ENST00000294401 0.984915186319911 0.937029289991274 -0.00423642703105651 ENSG00000007923 DNAJC11
ENST00000542246 0.881888822222959 0.605724145207263 -0.0288280436493136 ENSG00000007923 DNAJC11
ENST00000377573 0.930073565967128 0.743509021357652 -0.0176201562381724 ENSG00000007923 DNAJC11
ENST00000472414 0.858795732100142 0.554518985667632 -0.05576278760373 ENSG00000007923 DNAJC11
ENST00000426784 0.985828040113499 0.940157911786892 0.00456710122181286 ENSG00000007923 DNAJC11
ENST00000473993 0.959299682588974 0.841608212326819 0.0120054464971098 ENSG00000007923 DNAJC11
ENST00000469318 0.76421265473064 0.383719174322014 -0.0772302914919469 ENSG00000007923 DNAJC11
ENST00000485073 0.983136981703191 0.928667293915355 -0.00693612608616276 ENSG00000007923 DNAJC11
ENST00000460594 0.959576721189687 0.843243622658977 0.0171013282870568 ENSG00000007923 DNAJC11
ENST00000465911 0.812201462259778 0.461665927974376 0.0783732159857026 ENSG00000007923 DNAJC11
ENST00000303635 0.968670862481068 0.876802214105421 -0.0112419933865792 ENSG00000171735 CAMTA1
ENST00000490738 0.703711165673371 0.298917552260466 0.0803208666074358 ENSG00000171735 CAMTA1
ENST00000476163 0.817436246640568 0.471360151143409 0.0554112677319927 ENSG00000171735 CAMTA1
ENST00000473578 0.703711165673371 0.298917552260466 0.0803208666074358 ENSG00000171735 CAMTA1
ENST00000557126 0.796672162138392 0.43658257774395 0.0603486668851038 ENSG00000171735 CAMTA1
ENST00000467404 0.695181567160548 0.288861063132606 0.0820707845528905 ENSG00000171735 CAMTA1
ENST00000439411 0.955934733035896 0.831763660790014 -0.0157277346113042 ENSG00000171735 CAMTA1
ENST00000461311 0.76567422582015 0.385712521441796 0.0670704391168985 ENSG00000171735 CAMTA1
ENST00000486138 0.552174848805413 0.15354517228445 0.11533609438307 ENSG00000171735 CAMTA1
ENST00000482934 0.866872107013485 0.57282014954637 0.0494802350522313 ENSG00000171735 CAMTA1
ENST00000470648 0.949308308232818 0.807905046319949 0.0249146335591133 ENSG00000171735 CAMTA1
ENST00000461580 0.94365934933861 0.787779176618049 0.0275748823726504 ENSG00000171735 CAMTA1
ENST00000472283 0.843596501379054 0.522652369483938 0.0748692104083654 ENSG00000171735 CAMTA1
ENST00000467267 0.996770528296407 0.986661093779808 -0.00201384535175024 ENSG00000171735 CAMTA1
ENST00000054666 0.601634131492208 0.191716917711734 -0.0636174156049723 ENSG00000049245 VAMP3
ENST00000470357 0.440450092687085 0.0879678639956658 -0.0901105607223491 ENSG00000049245 VAMP3
ENST00000487194 0.583876142409977 0.177332755777707 -0.0919596520458236 ENSG00000049245 VAMP3
ENST00000377532 0.669894652456323 0.261738350734413 -0.143265419065204 ENSG00000049246 PER3
ENST00000361923 0.670056380612905 0.261864330185687 -0.143320421254802 ENSG00000049246 PER3
ENST00000493373 0.765602030944219 0.385609663638022 -0.0465693334965621 ENSG00000116288 PARK7
ENST00000460192 0.588992095293588 0.181598162389125 -0.0738102861229428 ENSG00000116288 PARK7
ENST00000338639 0.75924420090885 0.376494931166301 -0.0480455082494638 ENSG00000116288 PARK7
ENST00000493678 0.762266936795713 0.380955899659396 -0.0475590752950122 ENSG00000116288 PARK7
ENST00000377493 0.75924420090885 0.376494931166301 -0.0480455082494638 ENSG00000116288 PARK7
ENST00000465354 0.585933463801044 0.179073549043566 -0.0738491869082259 ENSG00000116288 PARK7
ENST00000377491 0.761110912564471 0.379319564394167 -0.0476206092217229 ENSG00000116288 PARK7
ENST00000377488 0.761048905830781 0.379162460230587 -0.0475944229463417 ENSG00000116288 PARK7
ENST00000497113 0.602679848966474 0.192487226007731 -0.0717344425989204 ENSG00000116288 PARK7
ENST00000469225 0.747147821779266 0.359391446114956 -0.0511462627342396 ENSG00000116288 PARK7
ENST00000474874 4.72904974015016e-05 2.03699481148371e-07 0.406278675048683 ENSG00000116285 ERRFI1
ENST00000377482 0.000109871935074643 5.57774586340298e-07 0.408769093564145 ENSG00000116285 ERRFI1
ENST00000467067 0.099532511950351 0.0049675479559424 0.290853300628691 ENSG00000116285 ERRFI1
ENST00000469499 0.0706657075124445 0.00290875041581453 0.290614489718197 ENSG00000116285 ERRFI1
ENST00000487559 0.121700967563527 0.00706220259876258 0.265218884344598 ENSG00000116285 ERRFI1
ENST00000337907 0.800623301512493 0.443100571980628 -0.0519512872022249 ENSG00000142599 RERE
ENST00000377464 0.364328473026572 0.0568795348082712 -0.102056061619608 ENSG00000142599 RERE
ENST00000467350 0.535507678832403 0.142687558135841 -0.118037555412978 ENSG00000142599 RERE
ENST00000400907 0.738159436579887 0.346119345000821 -0.0582256608259865 ENSG00000142599 RERE
ENST00000476556 0.398080436078251 0.068979712013042 -0.107892026520492 ENSG00000142599 RERE
ENST00000400908 0.878752015550268 0.598657158913676 -0.0385362766133616 ENSG00000142599 RERE
ENST00000505225 0.806031704029141 0.451764269690069 -0.0648552349523993 ENSG00000142599 RERE
ENST00000464367 0.270532152399243 0.0309104435237746 -0.263704313835444 ENSG00000142599 RERE
ENST00000488215 0.299010749256037 0.0378108663433012 -0.159322481162623 ENSG00000142599 RERE
ENST00000460659 0.463834283123505 0.100200922719285 -0.13462133407017 ENSG00000142599 RERE
ENST00000492766 0.474446243068353 0.106277040032127 -0.13319216923788 ENSG00000142599 RERE
ENST00000465125 0.484293421481973 0.111525626560974 -0.131001093873239 ENSG00000142599 RERE
ENST00000464972 0.909440535867632 0.68086120523682 -0.0322522031569412 ENSG00000142599 RERE
ENST00000480342 0.964411597949517 0.86262800691059 -0.0142427554025915 ENSG00000142599 RERE
ENST00000507012 0.97693363417965 0.905881371626161 0.0105471245090935 ENSG00000142599 RERE
ENST00000469251 0.671029693377269 0.263018923944142 -0.102315768820918 ENSG00000142599 RERE
ENST00000514428 0.974552864910557 0.897429473022853 0.0107827894409492 ENSG00000142599 RERE
ENST00000468247 0.895721128892033 0.642529341069235 0.0416155948640079 ENSG00000142599 RERE
ENST00000234590 0.987532236533603 0.948672282086522 -0.00351804577846474 ENSG00000074800 ENO1
ENST00000464920 0.994372465297069 0.973907225340347 0.00187154358355435 ENSG00000074800 ENO1
ENST00000497492 0.832168941625276 0.502209762966745 -0.032909891642714 ENSG00000074800 ENO1
ENST00000486051 0.8015104890901 0.444720921110747 -0.0365424430824741 ENSG00000074800 ENO1
ENST00000492343 0.814718325743336 0.465386172266969 -0.0363210509017637 ENSG00000074800 ENO1
ENST00000489867 0.784178807517243 0.415178335672927 -0.0490472335307437 ENSG00000074800 ENO1
ENST00000377411 0.753207606319145 0.367970614518197 -0.0872895841348437 ENSG00000180758 GPR157
ENST00000437157 0.247551504261004 0.0262103370765251 -0.199884669817152 ENSG00000228526 RP3-510D11.1
ENST00000412639 0.605973015555206 0.19553931291969 -0.129507061054472 ENSG00000234546 RP3-510D11.2
ENST00000377403 0.652045662801649 0.242724116198179 -0.0790556517660961 ENSG00000049239 H6PD
ENST00000602477 0.717004474438324 0.315571128080437 -0.0735736200595936 ENSG00000049239 H6PD
ENST00000495451 0.27341388867112 0.0317420757151642 -0.152204445327548 ENSG00000049239 H6PD
ENST00000328089 0.862954168908059 0.563981178024052 -0.0375034931974855 ENSG00000171621 SPSB1
ENST00000450402 0.79468683901971 0.432979718105985 -0.0597996109734997 ENSG00000171621 SPSB1
ENST00000357898 0.476188236079251 0.107314344368045 -0.111280220595597 ENSG00000171621 SPSB1
ENST00000377399 0.35705343550923 0.054500037733695 -0.134688413122093 ENSG00000171621 SPSB1
ENST00000302692 0.72730954755479 0.329291479764023 0.0937951972433787 ENSG00000171612 SLC25A33
ENST00000377376 0.89191080106911 0.631435300080566 0.0430047421008067 ENSG00000188807 TMEM201
ENST00000340381 0.898054847093132 0.650330970533726 0.0407161889296271 ENSG00000188807 TMEM201
ENST00000340305 0.965427843723969 0.866115964218567 -0.0176271841706762 ENSG00000188807 TMEM201
ENST00000416541 0.919861031920457 0.70935019274134 0.0336066822606306 ENSG00000188807 TMEM201
ENST00000536656 0.958257893843457 0.838622848919675 -0.0179499232847388 ENSG00000171608 PIK3CD
ENST00000377346 0.889223480648946 0.623544059602595 0.0498148568632773 ENSG00000171608 PIK3CD
ENST00000361110 0.893698864642843 0.636308922863725 0.0556322194658054 ENSG00000171608 PIK3CD
ENST00000377298 0.153511404985573 0.0106252652283722 -0.111489448248784 ENSG00000171603 CLSTN1
ENST00000377288 0.153511404985573 0.0106252652283722 -0.111489448248784 ENSG00000171603 CLSTN1
ENST00000477264 0.535507678832403 0.142664530749764 -0.0884572814943295 ENSG00000171603 CLSTN1
ENST00000435891 0.229583816090992 0.0224851169463443 -0.113478133314846 ENSG00000171603 CLSTN1
ENST00000361311 0.152925658701951 0.0105233780909177 -0.111602637046304 ENSG00000171603 CLSTN1
ENST00000464286 0.623363337942591 0.211271990808312 -0.105887323909697 ENSG00000171603 CLSTN1
ENST00000377263 0.987059263847809 0.945520686668463 -0.00460869713466915 ENSG00000178585 CTNNBIP1
ENST00000454104 0.785845390025094 0.418492399505927 -0.0886997560730173 ENSG00000223989 RP11-84A14.5
ENST00000537447 0.820537179248617 0.479179369153532 0.0586521315339877 ENSG00000178585 CTNNBIP1
ENST00000400904 0.959990590560483 0.845337295955711 0.0139782077825944 ENSG00000178585 CTNNBIP1
ENST00000377258 0.89402000718573 0.63790641205128 0.0375795162120018 ENSG00000178585 CTNNBIP1
ENST00000377256 0.997368188837634 0.989455525580917 0.00134706474328623 ENSG00000178585 CTNNBIP1
ENST00000488540 0.655086208743153 0.24578509765878 0.0810413768768098 ENSG00000162441 LZIC
ENST00000377223 0.377462479026502 0.0613337771285217 0.143495230897519 ENSG00000162441 LZIC
ENST00000400903 0.346257763963663 0.0512389656429099 0.161641867663525 ENSG00000162441 LZIC
ENST00000541052 0.32947307911426 0.0461918220756044 0.169867073257374 ENSG00000162441 LZIC
ENST00000377213 0.373538801848569 0.0598780297286995 0.157436838149508 ENSG00000162441 LZIC
ENST00000403197 0.744207732753979 0.355307142171149 -0.0953940700974153 ENSG00000173614 NMNAT1
ENST00000377205 0.715629932103385 0.314150956416898 -0.0843728714035425 ENSG00000173614 NMNAT1
ENST00000462686 0.80757209893536 0.454323422496823 -0.0691194251841344 ENSG00000173614 NMNAT1
ENST00000492735 0.836079713367955 0.508902235408973 0.0785321902349038 ENSG00000173614 NMNAT1
ENST00000496751 0.418119922960243 0.077857922680637 -0.18788145857752 ENSG00000173614 NMNAT1
ENST00000253251 0.12888703163615 0.0078502606021491 -0.119711826987017 ENSG00000130939 UBE4B
ENST00000377157 0.152925658701951 0.0105344870731313 -0.11424540826616 ENSG00000130939 UBE4B
ENST00000377153 0.921078059601666 0.713657852888122 0.0293414613132961 ENSG00000130939 UBE4B
ENST00000343090 0.150843853140452 0.0102451031389264 -0.123848470868626 ENSG00000130939 UBE4B
ENST00000462658 0.840496829087716 0.517181186544852 -0.0847504412864968 ENSG00000130939 UBE4B
ENST00000475795 0.362093630683918 0.0560918091505282 -0.147304621124532 ENSG00000130939 UBE4B
ENST00000470736 0.297126707001272 0.0372036879577115 -0.156556241186865 ENSG00000130939 UBE4B
ENST00000466379 0.362200769141197 0.0561493107595495 -0.162220308714797 ENSG00000130939 UBE4B
ENST00000488228 0.365422811619156 0.057239139489449 -0.184241015821041 ENSG00000130939 UBE4B
ENST00000487244 0.945061392498653 0.792670599318792 -0.0307311625427123 ENSG00000130939 UBE4B
ENST00000377093 0.776625390731048 0.402802507210781 0.0460132621628696 ENSG00000054523 KIF1B
ENST00000263934 0.846248295791486 0.52841467218257 0.0323379694915509 ENSG00000054523 KIF1B
ENST00000377086 0.840504374014481 0.517291716903842 0.0321353274104585 ENSG00000054523 KIF1B
ENST00000377083 0.795767499508694 0.435116218085094 0.0424091938459653 ENSG00000054523 KIF1B
ENST00000377081 0.877964478181921 0.596860716174308 0.025906426941994 ENSG00000054523 KIF1B
ENST00000497835 0.915508525659647 0.69899586766083 -0.0359852617131911 ENSG00000054523 KIF1B
ENST00000465635 0.933174896882192 0.753042999935513 -0.0339389176904536 ENSG00000054523 KIF1B
ENST00000483340 0.951542821207093 0.815690810717757 -0.0257468229632739 ENSG00000054523 KIF1B
ENST00000491493 0.0310597158543239 0.00084299384831967 0.169000448212255 ENSG00000142657 PGD
ENST00000487775 0.25829178094863 0.0283718290443254 0.159499532033292 ENSG00000142657 PGD
ENST00000541529 0.00695475146422641 0.000105995651724964 0.170431687143005 ENSG00000142657 PGD
ENST00000477958 0.115645707434974 0.00642172127613602 0.15110003303475 ENSG00000142657 PGD
ENST00000270776 0.0163537097762515 0.000336105963122007 0.160200019528602 ENSG00000142657 PGD
ENST00000483936 0.00589265149099504 8.52111878573882e-05 0.174396563628474 ENSG00000142657 PGD
ENST00000538557 0.0214546159911802 0.000495745205166345 0.157046859910937 ENSG00000142657 PGD
ENST00000465632 0.0632497770565627 0.00245429044080583 0.166509869201703 ENSG00000142657 PGD
ENST00000460189 0.00796300081383097 0.000127837111717986 0.174738721755404 ENSG00000142657 PGD
ENST00000493288 0.0323141949820454 0.00089692609855006 0.16609176640526 ENSG00000142657 PGD
ENST00000498356 0.0878604916190169 0.00399529041242119 0.157776718016722 ENSG00000142657 PGD
ENST00000496718 0.37379079071304 0.0600332068766537 0.131916444725675 ENSG00000142657 PGD
ENST00000400900 0.752998474326736 0.367548384888111 -0.0916057552155251 ENSG00000251503 APITD1-CORT
ENST00000602296 0.752998474326736 0.367548384888111 -0.0916057552155251 ENSG00000175279 APITD1
ENST00000602787 0.752998474326736 0.367548384888111 -0.0916057552155251 ENSG00000175279 APITD1
ENST00000470413 0.789298192407225 0.423690779155146 -0.0802053830439169 ENSG00000251503 APITD1-CORT
ENST00000309048 0.377062782821932 0.0611961108818591 -0.190477343411895 ENSG00000175279 APITD1
ENST00000477755 0.572314390376878 0.168353009363195 -0.147868535392411 ENSG00000175279 APITD1
ENST00000462462 0.656943963047408 0.247803137853454 -0.127387453744042 ENSG00000175279 APITD1
ENST00000465026 0.969104685662534 0.877993553533568 -0.0166028555332112 ENSG00000251503 APITD1-CORT
ENST00000602446 0.966460714333178 0.869385605112692 -0.0201744311696448 ENSG00000251503 APITD1-CORT
ENST00000377038 0.734415396860704 0.339227243830894 0.0541398127910509 ENSG00000160049 DFFA
ENST00000424487 0.934777939261957 0.760059032291045 0.0370816986274315 ENSG00000203469 RP5-1113E3.3
ENST00000476658 0.602226893794186 0.192130800545243 0.0859018056607228 ENSG00000160049 DFFA
ENST00000377036 0.666334831317827 0.257539737564262 0.0777488411948748 ENSG00000160049 DFFA
ENST00000472851 0.297762960611835 0.0374866263267188 0.182651534644483 ENSG00000142655 PEX14
ENST00000356607 0.602255668450651 0.192161421429844 0.0869794920110617 ENSG00000142655 PEX14
ENST00000538836 0.595549694876025 0.187354374266123 0.089599690248206 ENSG00000142655 PEX14
ENST00000491661 0.343663248917703 0.0505567058931302 0.141429539895217 ENSG00000142655 PEX14
ENST00000473118 0.539703356667399 0.145176561668658 -0.0852659283360438 ENSG00000120948 TARDBP
ENST00000240185 0.534673479770614 0.142166767723989 -0.0799812410088496 ENSG00000120948 TARDBP
ENST00000476201 0.595656305819847 0.187535754049932 -0.078406861650338 ENSG00000120948 TARDBP
ENST00000472476 0.431010572622932 0.0832176256972507 -0.0983095752767041 ENSG00000120948 TARDBP
ENST00000439080 0.793423190529114 0.430940579616139 -0.0474440179416363 ENSG00000120948 TARDBP
ENST00000473869 0.490096565701463 0.114610411525158 -0.0846929143671107 ENSG00000120948 TARDBP
ENST00000315091 0.515589924579217 0.129940899909591 -0.0821749942534777 ENSG00000120948 TARDBP
ENST00000477447 0.597612348259185 0.188839618254724 -0.07812928448095 ENSG00000120948 TARDBP
ENST00000496840 0.0807480479149187 0.00352251225438133 -0.171567028107717 ENSG00000120948 TARDBP
ENST00000480464 0.578826013301363 0.173213201292182 -0.168406326864017 ENSG00000120948 TARDBP
ENST00000400897 0.776591224169026 0.402691469447469 -0.0958436141642688 ENSG00000009724 MASP2
ENST00000475189 0.388216549711199 0.0652075487208029 0.215518649936874 ENSG00000116649 SRM
ENST00000376957 0.281831267210525 0.033594549663756 0.140874121523231 ENSG00000116649 SRM
ENST00000490101 0.297762960611835 0.0374954671454004 0.236623123111555 ENSG00000116649 SRM
ENST00000465788 0.551317168873133 0.153050095097146 0.0900997859881601 ENSG00000116649 SRM
ENST00000459997 0.434699188712964 0.0847034339872864 0.103671746679007 ENSG00000116649 SRM
ENST00000487300 0.508308185053005 0.12555501496392 0.09730429616082 ENSG00000116649 SRM
ENST00000304457 0.45052228072964 0.0929846383638971 -0.0819814456874977 ENSG00000171824 EXOSC10
ENST00000376936 0.450593966372633 0.0930746648938693 -0.0819786740928326 ENSG00000171824 EXOSC10
ENST00000474216 0.967765162620405 0.873036770331736 -0.0103001471730495 ENSG00000171824 EXOSC10
ENST00000544779 0.446357037090669 0.0910949745059116 -0.0824871959649296 ENSG00000171824 EXOSC10
ENST00000452378 0.972131972959697 0.887732980383882 0.011460986157823 ENSG00000226849 RP4-635E18.7
ENST00000469634 0.838079441638824 0.51240106924191 0.0566659244180588 ENSG00000171824 EXOSC10
ENST00000478271 0.851923203944677 0.541024333019476 0.0529744712832686 ENSG00000171824 EXOSC10
ENST00000470611 0.860381839649877 0.558464449046853 -0.0497221688377029 ENSG00000171824 EXOSC10
ENST00000498576 0.987960169235451 0.950083622299398 -0.00687972412038345 ENSG00000171824 EXOSC10
ENST00000472078 0.817187302915239 0.470986123050793 -0.0802346339964458 ENSG00000171824 EXOSC10
ENST00000485606 0.660814502463363 0.25179449350178 -0.121548670746851 ENSG00000171824 EXOSC10
ENST00000460196 0.0936781866831623 0.00442523047437438 -0.235799386772561 ENSG00000171824 EXOSC10
ENST00000376838 0.958045488128646 0.837859978386781 0.0137827563959384 ENSG00000198793 MTOR
ENST00000361445 0.984188032626531 0.932710821944793 0.00420095643361246 ENSG00000198793 MTOR
ENST00000473471 0.814069444962059 0.464651363836246 0.0728279206332612 ENSG00000198793 MTOR
ENST00000490931 0.74281776363689 0.35326410138018 0.0852161279900326 ENSG00000198793 MTOR
ENST00000455339 0.624282786468831 0.211919742900266 0.127551403828558 ENSG00000198793 MTOR
ENST00000495435 0.931108113110611 0.747224774576005 0.0372704647708773 ENSG00000198793 MTOR
ENST00000376810 0.834334791456992 0.506279478151215 -0.057979951728979 ENSG00000120942 UBIAD1
ENST00000376804 0.722456757453962 0.323103012028241 -0.0866282412180407 ENSG00000120942 UBIAD1
ENST00000486588 0.788695604064924 0.422846463056729 -0.0747829630573592 ENSG00000120942 UBIAD1
ENST00000483738 0.775018321916891 0.400808933982101 -0.0784865476333022 ENSG00000120942 UBIAD1
ENST00000251546 0.741869553506714 0.351648043071998 -0.101671630908251 ENSG00000132879 FBXO44
ENST00000376770 0.789891653886663 0.424717864920583 -0.0860172025468833 ENSG00000132879 FBXO44
ENST00000251547 0.789891653886663 0.424717864920583 -0.0860172025468833 ENSG00000132879 FBXO44
ENST00000376762 0.775249695256991 0.401067302182212 -0.0919250907660458 ENSG00000132879 FBXO44
ENST00000475435 0.635054979382243 0.222858941677046 -0.139021924087778 ENSG00000132879 FBXO44
ENST00000471895 0.414634097953667 0.0762648634776436 -0.210148915709923 ENSG00000132879 FBXO44
ENST00000235310 0.965316727463916 0.865757665113726 0.0183573132208871 ENSG00000116670 MAD2L2
ENST00000376692 0.92840263130563 0.737639751787417 0.0371799847714789 ENSG00000116670 MAD2L2
ENST00000376672 0.970851476223495 0.882631337811756 0.016026116031564 ENSG00000116670 MAD2L2
ENST00000376669 0.955096815519051 0.828665027103364 0.0240115362401187 ENSG00000116670 MAD2L2
ENST00000376667 0.979921449019094 0.917349945200348 -0.011445482089552 ENSG00000116670 MAD2L2
ENST00000445656 0.960322172645958 0.846718596118138 0.0210930681008367 ENSG00000116670 MAD2L2
ENST00000456915 0.946674775854413 0.798591877586574 0.0279241417343637 ENSG00000116670 MAD2L2
ENST00000376664 0.952694944205924 0.819739240356229 0.0253626513570993 ENSG00000116670 MAD2L2
ENST00000376655 0.927728015418333 0.734824305443714 0.0369922954018047 ENSG00000116670 MAD2L2
ENST00000294485 0.852273305538927 0.541682309580435 0.0563945554611131 ENSG00000162490 DRAXIN
ENST00000376637 0.867239777839057 0.573944250711846 0.05350396599996 ENSG00000177674 AGTRAP
ENST00000476512 0.822489149429658 0.482208959495191 0.0703059572245676 ENSG00000177674 AGTRAP
ENST00000400895 0.825857274620075 0.48832532236657 0.0701518597557937 ENSG00000177674 AGTRAP
ENST00000494437 0.951322116968855 0.81512476886008 0.0297440623807056 ENSG00000177674 AGTRAP
ENST00000491346 0.842842769053018 0.521435219471496 0.060660765898255 ENSG00000177674 AGTRAP
ENST00000376629 0.882631903852692 0.608440455745924 0.0490727441135876 ENSG00000177674 AGTRAP
ENST00000376627 0.882375710514816 0.607958676037993 0.048811781478544 ENSG00000177674 AGTRAP
ENST00000314340 0.882673076499876 0.608766110582176 0.0490848876188591 ENSG00000177674 AGTRAP
ENST00000452018 0.756755216010129 0.372448697064959 0.0855404046801022 ENSG00000177674 AGTRAP
ENST00000510878 0.871589254284965 0.583562363383639 0.0521916744341814 ENSG00000177674 AGTRAP
ENST00000476309 0.749279589886417 0.361944048205577 0.101284287761759 ENSG00000177674 AGTRAP
ENST00000514733 0.899598912627388 0.654545289453277 0.0487353165294501 ENSG00000177674 AGTRAP
ENST00000513739 0.921636117383758 0.715154214368481 0.0449426076785813 ENSG00000177674 AGTRAP
ENST00000471765 0.891596509804505 0.630322654036282 0.0562907708885554 ENSG00000177674 AGTRAP
ENST00000433342 0.920627333777164 0.712791712252739 -0.040979291682346 ENSG00000215910 C1orf167
ENST00000312793 0.92033293205517 0.711663726507993 -0.041064819436044 ENSG00000215910 C1orf167
ENST00000444493 0.890862011388991 0.627477912775359 -0.053507810755267 ENSG00000215910 C1orf167
ENST00000449278 0.890862011388991 0.627477912775359 -0.053507810755267 ENSG00000215910 C1orf167
ENST00000376592 0.883621593928731 0.610807575100711 -0.0450214941953106 ENSG00000177000 MTHFR
ENST00000376583 0.890295946239687 0.625823697029267 -0.0431641506272346 ENSG00000177000 MTHFR
ENST00000376590 0.796784401360508 0.436679106896871 -0.0714719252051961 ENSG00000177000 MTHFR
ENST00000376585 0.832041205171878 0.50167872564954 -0.0637641294502048 ENSG00000177000 MTHFR
ENST00000312413 0.0290392533232613 0.000761033549172343 0.197858161855339 ENSG00000011021 CLCN6
ENST00000346436 0.0295334672007077 0.000779502320903017 0.196817468233655 ENSG00000011021 CLCN6
ENST00000376497 0.65973399046303 0.250559719193432 0.121786801499704 ENSG00000011021 CLCN6
ENST00000376487 0.0501806819316555 0.00171319889635468 0.197839935945457 ENSG00000011021 CLCN6
ENST00000376496 0.095699777198288 0.00460199308659215 0.184340473017393 ENSG00000011021 CLCN6
ENST00000376491 0.64835841528404 0.239039269383524 0.0965140592426447 ENSG00000011021 CLCN6
ENST00000376492 0.631335121611934 0.219846963315192 0.100757858553325 ENSG00000011021 CLCN6
ENST00000376490 0.64835841528404 0.239039269383524 0.0965140592426447 ENSG00000011021 CLCN6
ENST00000494028 0.359583004306447 0.0552456933192618 0.23566843472918 ENSG00000011021 CLCN6
ENST00000446542 0.484093003016794 0.11139788221851 0.160834362087587 ENSG00000242349 NPPA-AS1
ENST00000376572 0.93287398361888 0.752102263056161 0.0236970384722557 ENSG00000116685 KIAA2013
ENST00000376576 0.822553496142344 0.48228283850141 0.0567344458289404 ENSG00000116685 KIAA2013
ENST00000485046 0.687676544468536 0.280168156377161 -0.068870885728931 ENSG00000083444 PLOD1
ENST00000449038 0.82659385580696 0.490131473792196 -0.0468161583280251 ENSG00000083444 PLOD1
ENST00000358133 0.788174109944555 0.421905168515801 -0.0532808208727113 ENSG00000083444 PLOD1
ENST00000376369 0.672655006405526 0.264882995277456 -0.0623422003432152 ENSG00000083444 PLOD1
ENST00000429000 0.684564761082072 0.277155227370381 -0.0698296567519249 ENSG00000083444 PLOD1
ENST00000196061 0.745227892294924 0.356983056165876 -0.0508347631578557 ENSG00000083444 PLOD1
ENST00000465920 0.783446168461934 0.413761435452453 -0.0654213265641852 ENSG00000083444 PLOD1
ENST00000491536 0.811090369541313 0.459957114887812 -0.0477265224401195 ENSG00000083444 PLOD1
ENST00000470133 0.297201680899371 0.0372460762542481 -0.161532769974579 ENSG00000083444 PLOD1
ENST00000481933 0.984590755977171 0.935158903527226 -0.00581646816800749 ENSG00000083444 PLOD1
ENST00000444836 0.4941582967839 0.116915195585759 -0.0732354365587375 ENSG00000116688 MFN2
ENST00000490079 0.907943766197822 0.675791416242851 -0.0376121900974819 ENSG00000116688 MFN2
ENST00000235329 0.499402984885818 0.119660640651699 -0.0728134263093322 ENSG00000116688 MFN2
ENST00000484391 0.966124653740244 0.868828514457896 -0.0139091294290536 ENSG00000116688 MFN2
ENST00000497302 0.987519226476471 0.948552767756419 0.00515373329028488 ENSG00000116688 MFN2
ENST00000412236 0.936458150863022 0.765576084087494 -0.0247107621319278 ENSG00000116688 MFN2
ENST00000478749 0.984838140005232 0.936606097567818 0.00842352246581976 ENSG00000116691 MIIP
ENST00000235332 0.991866994173062 0.963468190225377 -0.00429843653277823 ENSG00000116691 MIIP
ENST00000436478 0.994562505081497 0.974752433613725 -0.00297203256469304 ENSG00000116691 MIIP
ENST00000466860 0.890025777722458 0.625442979787435 -0.051637859511948 ENSG00000116691 MIIP
ENST00000498685 0.877998974922296 0.597092379689194 -0.0555155788243724 ENSG00000116691 MIIP
ENST00000376259 0.749148283656283 0.361780209115523 0.0827812455416259 ENSG00000028137 TNFRSF1B
ENST00000492361 0.749148283656283 0.361780209115523 0.0827812455416259 ENSG00000028137 TNFRSF1B
ENST00000356315 0.826253423552051 0.489209647949093 -0.0359775988619064 ENSG00000048707 VPS13D
ENST00000358136 0.826253423552051 0.489209647949093 -0.0359775988619064 ENSG00000048707 VPS13D
ENST00000011700 0.75739023796266 0.373464422640891 -0.0459418118000095 ENSG00000048707 VPS13D
ENST00000460333 0.85335428517694 0.54422597803864 -0.0443697475282758 ENSG00000048707 VPS13D
ENST00000487188 0.99536265415626 0.978878339916963 -0.00262606457838829 ENSG00000048707 VPS13D
ENST00000496628 0.802585519824203 0.446128757349482 -0.0484262343891836 ENSG00000048707 VPS13D
ENST00000543766 0.869857757320467 0.579831891659138 -0.0408440601092135 ENSG00000048707 VPS13D
ENST00000471923 0.58222500649717 0.175961107824739 -0.116383067340641 ENSG00000048707 VPS13D
ENST00000543710 0.246355794393824 0.0258925312275529 -0.225622151927497 ENSG00000048707 VPS13D
ENST00000376223 0.943273921258788 0.785630709970198 0.0422892239643825 ENSG00000162496 DHRS3
ENST00000464917 0.847656910982579 0.531916269466035 0.0996957400298953 ENSG00000162496 DHRS3
ENST00000482265 0.845807864808093 0.527564002637123 0.10310178406254 ENSG00000162496 DHRS3
ENST00000376048 0.774096984856909 0.399017016871319 -0.039498753983584 ENSG00000116731 PRDM2
ENST00000311066 0.969341911460303 0.878530504002869 -0.00711212542733869 ENSG00000116731 PRDM2
ENST00000235372 0.807262948610812 0.453176107387527 -0.0351081149769912 ENSG00000116731 PRDM2
ENST00000491134 0.908225869759365 0.677298196462625 -0.0200376901534622 ENSG00000116731 PRDM2
ENST00000502727 0.943431141705005 0.786788810411967 0.02318778286556 ENSG00000116731 PRDM2
ENST00000502724 0.908777842059648 0.679231699438006 0.0366600378530792 ENSG00000116731 PRDM2
ENST00000413440 0.897787643784157 0.64909099367645 -0.021886407889252 ENSG00000116731 PRDM2
ENST00000343137 0.876783207171274 0.5945588077642 -0.0255811015035678 ENSG00000116731 PRDM2
ENST00000491815 0.957969607583453 0.837231289242001 0.0179917934920573 ENSG00000116731 PRDM2
ENST00000503842 0.747844696616268 0.360297680626995 -0.0441820241861162 ENSG00000116731 PRDM2
ENST00000407521 0.915372777257993 0.698702020235507 0.0317992190301782 ENSG00000116731 PRDM2
ENST00000505823 0.754211386992296 0.369088245701945 -0.0434966931576175 ENSG00000116731 PRDM2
ENST00000491547 0.99247883809185 0.965934505938853 -0.00542834337843134 ENSG00000189337 KAZN
ENST00000376030 0.893944261062467 0.637032902791346 -0.0565291339198094 ENSG00000189337 KAZN
ENST00000422387 0.948317520111218 0.804390390106198 -0.0297173160641445 ENSG00000189337 KAZN
ENST00000361144 0.932623069211728 0.751274203032742 -0.0381693698559383 ENSG00000189337 KAZN
ENST00000400798 0.9347041098815 0.759109917768579 -0.0373429261245368 ENSG00000189337 KAZN
ENST00000428417 0.336249021463055 0.0481391650310707 0.15716162552956 ENSG00000171729 TMEM51
ENST00000376014 0.335970859117176 0.0480701992897693 0.156659318204714 ENSG00000171729 TMEM51
ENST00000451326 0.353949196726138 0.0535741302173288 0.162840083904443 ENSG00000171729 TMEM51
ENST00000400796 0.31575812463454 0.0421526652768501 0.16118720836299 ENSG00000171729 TMEM51
ENST00000434578 0.315164632498804 0.0419799318193362 0.161201869993403 ENSG00000171729 TMEM51
ENST00000376008 0.317021459457625 0.0425756134484659 0.161154983226943 ENSG00000171729 TMEM51
ENST00000375980 0.588992095293588 0.181598237499097 0.0880187286593613 ENSG00000142634 EFHD2
ENST00000445566 0.831913405727312 0.50111315044329 0.0500685836433386 ENSG00000142634 EFHD2
ENST00000546424 0.812478157541721 0.462087021359852 -0.0857480988065333 ENSG00000132906 CASP9
ENST00000333868 0.809840146166817 0.457938858557574 -0.0876651951167881 ENSG00000132906 CASP9
ENST00000348549 0.809840146166817 0.457938858557574 -0.0876651951167881 ENSG00000132906 CASP9
ENST00000400777 0.771440588243708 0.395225267191374 -0.101050820161361 ENSG00000132906 CASP9
ENST00000375890 0.558209731885158 0.157993607826933 -0.178448584885693 ENSG00000132906 CASP9
ENST00000474305 0.56423324476381 0.162928657881328 -0.178173952368987 ENSG00000132906 CASP9
ENST00000447522 0.593857424158078 0.185383894120792 -0.182548618234562 ENSG00000132906 CASP9
ENST00000375849 0.311573502832087 0.04122427694439 -0.122827173338487 ENSG00000116138 DNAJC16
ENST00000375847 0.299181739592173 0.0378887524175221 -0.125949317292026 ENSG00000116138 DNAJC16
ENST00000475133 0.299181739592173 0.0378887524175221 -0.125949317292026 ENSG00000116138 DNAJC16
ENST00000375838 0.627044461383789 0.215009243302914 -0.092357249324639 ENSG00000116138 DNAJC16
ENST00000483270 0.14601330624666 0.00967180872228712 -0.185926606010706 ENSG00000116138 DNAJC16
ENST00000495523 0.844190423173989 0.52411514963995 -0.0672230755625655 ENSG00000116138 DNAJC16
ENST00000480945 0.721876575955609 0.32241288349187 -0.0472686180114798 ENSG00000197312 DDI2
ENST00000486680 0.715038952066651 0.313091514641458 0.0882280337818409 ENSG00000197312 DDI2
ENST00000546927 0.635473610384185 0.223350422543062 0.142668768306955 ENSG00000197312 DDI2
ENST00000320153 0.767526919425472 0.388551157029672 -0.0486438599099509 ENSG00000197312 DDI2
ENST00000483899 0.985568165063357 0.939216433103004 0.00622671529419946 ENSG00000197312 DDI2
ENST00000548451 0.695181567160548 0.288934029653284 -0.113634927261748 ENSG00000197312 DDI2
ENST00000345034 0.485142489654289 0.112156540428077 -0.122474179525069 ENSG00000215695 RSC1A1
ENST00000375799 0.934600960269942 0.758432654990063 -0.0193652864193971 ENSG00000116786 PLEKHM2
ENST00000375793 0.934560867368857 0.758337721476138 -0.019371216374514 ENSG00000116786 PLEKHM2
ENST00000462455 0.949342672055038 0.808249935422502 -0.0219317232773655 ENSG00000116786 PLEKHM2
ENST00000453804 0.910206781059913 0.682982007329188 -0.0275699364219456 ENSG00000237938 RP11-288I21.1
ENST00000477849 0.71536247450618 0.313545592406966 -0.0893629647528788 ENSG00000116786 PLEKHM2
ENST00000418525 0.282795869455881 0.0337841097589646 -0.222021276502055 ENSG00000224459 RP11-169K16.4
ENST00000496928 0.865025071089766 0.568764239321248 0.0434980782950837 ENSG00000162458 FBLIM1
ENST00000508310 0.871938249342411 0.584748925587481 0.041356108067931 ENSG00000162458 FBLIM1
ENST00000510393 0.865616972913248 0.570727431927278 0.0429649992335125 ENSG00000162458 FBLIM1
ENST00000430076 0.896474586053233 0.644287839625615 0.0355210763367954 ENSG00000162458 FBLIM1
ENST00000375771 0.925126582789785 0.725708872148869 -0.0165069721504179 ENSG00000162458 FBLIM1
ENST00000510929 0.906576276532852 0.672858251694428 0.0329512481313524 ENSG00000162458 FBLIM1
ENST00000502638 0.883542235736075 0.610281294873665 0.039180876770723 ENSG00000162458 FBLIM1
ENST00000375766 0.919861031920457 0.70929894205129 -0.0175798367556137 ENSG00000162458 FBLIM1
ENST00000400773 0.919286027673753 0.707278301273112 -0.0176866056898601 ENSG00000162458 FBLIM1
ENST00000483633 0.923372460194747 0.719470635855806 0.0264608952613509 ENSG00000162458 FBLIM1
ENST00000502739 0.996335458056149 0.984849432327964 0.00116441329076076 ENSG00000162458 FBLIM1
ENST00000431771 0.933802908523689 0.75643339907809 0.0230422022574577 ENSG00000162458 FBLIM1
ENST00000441801 0.803091288492105 0.447318829677876 -0.0454209138122113 ENSG00000162458 FBLIM1
ENST00000332305 0.904964405095021 0.667877876745195 -0.0212405292337758 ENSG00000162458 FBLIM1
ENST00000514156 0.786335243099559 0.419189451611448 -0.0505926429733693 ENSG00000162458 FBLIM1
ENST00000509138 0.773228226730831 0.397804069549137 -0.0524857889923791 ENSG00000162458 FBLIM1
ENST00000375759 0.949695581709678 0.809951519545797 -0.014239654792529 ENSG00000065526 SPEN
ENST00000438066 0.825342527704021 0.48752761644051 0.05341710967567 ENSG00000065526 SPEN
ENST00000471538 0.836079713367955 0.508872373116982 -0.0697838078108083 ENSG00000065526 SPEN
ENST00000442985 0.897315980164937 0.646689882444715 0.0361036387657605 ENSG00000065526 SPEN
ENST00000375743 0.948478704358393 0.805010063418732 -0.0182887298954661 ENSG00000116809 ZBTB17
ENST00000537142 0.948478704358393 0.805010063418732 -0.0182887298954661 ENSG00000116809 ZBTB17
ENST00000375733 0.948478704358393 0.805010063418732 -0.0182887298954661 ENSG00000116809 ZBTB17
ENST00000444358 0.79335126997402 0.430564166157706 -0.0927506236441173 ENSG00000116809 ZBTB17
ENST00000448462 0.9719801116608 0.886985520880009 0.0114720760921416 ENSG00000116809 ZBTB17
ENST00000490899 0.949695581709678 0.809658524019137 0.0281505135221102 ENSG00000116809 ZBTB17
ENST00000479282 0.882070516462908 0.606966976228369 0.0481514863663956 ENSG00000116809 ZBTB17
ENST00000494020 0.689743591332092 0.282169899844997 0.123353084694365 ENSG00000116809 ZBTB17
ENST00000358432 0.757394721708269 0.373699521983754 0.0518262799378949 ENSG00000142627 EPHA2
ENST00000462805 0.844756949091429 0.525234841163284 0.0549943465703666 ENSG00000142627 EPHA2
ENST00000480202 0.75144272219165 0.365315113254691 0.0699471641351802 ENSG00000142627 EPHA2
ENST00000461614 0.935662013327815 0.763028239483424 0.0204726106724209 ENSG00000142627 EPHA2
ENST00000424774 0.408508814495559 0.0732214994841171 0.20778737653709 ENSG00000227959 RP11-276H7.2
ENST00000375592 0.933802908523689 0.756524877857792 -0.0241727506583666 ENSG00000037637 FBXO42
ENST00000478089 0.848664563015734 0.533761605568393 0.0715531705106272 ENSG00000037637 FBXO42
ENST00000475078 0.987639599763128 0.949002548172514 0.00524690661283467 ENSG00000055070 SZRD1
ENST00000401088 0.59445597660682 0.186091645798647 -0.0596156438277424 ENSG00000055070 SZRD1
ENST00000471507 0.892477327966519 0.632487996956439 -0.0313056801721469 ENSG00000055070 SZRD1
ENST00000401089 0.59445597660682 0.186091645798647 -0.0596156438277424 ENSG00000055070 SZRD1
ENST00000486763 0.844921246075357 0.525559190606801 -0.0401891007720312 ENSG00000055070 SZRD1
ENST00000476423 0.972572833707083 0.888985499212004 0.0110755132174202 ENSG00000055070 SZRD1
ENST00000475554 0.871841091605897 0.584484237540225 -0.0341829116764382 ENSG00000055070 SZRD1
ENST00000375590 0.894946122922211 0.640622115609337 -0.0241347913580799 ENSG00000055070 SZRD1
ENST00000472351 0.911564419473943 0.687614819550878 -0.0263776881545384 ENSG00000055070 SZRD1
ENST00000492354 0.59445597660682 0.186091645798647 -0.0596156438277424 ENSG00000055070 SZRD1
ENST00000472461 0.919222439241596 0.70707189118971 -0.025052993200414 ENSG00000055070 SZRD1
ENST00000491418 0.580381008011236 0.174472711878023 -0.0647981738381527 ENSG00000187144 SPATA21
ENST00000466212 0.411221709356824 0.07450430045246 -0.0809026508991708 ENSG00000187144 SPATA21
ENST00000337132 0.708651184661906 0.304809367509244 -0.054492665692049 ENSG00000157191 NECAP2
ENST00000504551 0.813392975156607 0.463739669400394 -0.0456251464344666 ENSG00000157191 NECAP2
ENST00000406746 0.708651184661906 0.30483228853797 -0.0544924393965176 ENSG00000157191 NECAP2
ENST00000457722 0.877623021533761 0.596291060924522 -0.0328048868877391 ENSG00000157191 NECAP2
ENST00000486390 0.906873567142314 0.67346247063305 -0.0429914943349131 ENSG00000157191 NECAP2
ENST00000443980 0.708651184661906 0.30483228853797 -0.0544924393965176 ENSG00000157191 NECAP2
ENST00000504858 0.957405343664181 0.835912195209713 -0.0142346219324056 ENSG00000157191 NECAP2
ENST00000508680 0.96569031803967 0.867067652272136 -0.0128226646719523 ENSG00000157191 NECAP2
ENST00000492095 0.708651184661906 0.30483228853797 -0.0544924393965176 ENSG00000157191 NECAP2
ENST00000459640 0.855827603569827 0.548623889684639 -0.0370402381980849 ENSG00000157191 NECAP2
ENST00000496239 0.708651184661906 0.30483228853797 -0.0544924393965176 ENSG00000157191 NECAP2
ENST00000513161 0.813392975156607 0.463739669400394 -0.0456251464344666 ENSG00000157191 NECAP2
ENST00000509727 0.819518138829353 0.476087792275761 -0.0792286031557762 ENSG00000157191 NECAP2
ENST00000457898 0.696550510277214 0.290373527667373 -0.135194058327661 ENSG00000226029 RP4-798A10.2
ENST00000263511 0.593848823662151 0.185359879935221 -0.114373485009594 ENSG00000080947 CROCCP3
ENST00000591348 0.818746041398377 0.474367970147197 -0.0629268194471222 ENSG00000080947 CROCCP3
ENST00000420820 0.797518968856009 0.437937179318842 0.0900440216926002 ENSG00000080947 CROCCP3
ENST00000590118 0.0601283884597968 0.00226424617334817 -0.363122309357978 ENSG00000080947 CROCCP3
ENST00000589964 0.0594572292994864 0.00222982576532478 -0.363838364223289 ENSG00000080947 CROCCP3
ENST00000430580 0.575716186204059 0.171083233093923 -0.0832842888249196 ENSG00000219481 NBPF1
ENST00000392963 0.580046430566025 0.174089813314302 -0.0890082551007037 ENSG00000219481 NBPF1
ENST00000420031 0.967308966567467 0.871308383912258 -0.0177711034043209 ENSG00000219481 NBPF1
ENST00000432949 0.936721108599894 0.767011009476444 -0.0306072057013477 ENSG00000219481 NBPF1
ENST00000420513 0.790716181317603 0.425942198118744 -0.0622106712032279 ENSG00000219481 NBPF1
ENST00000599069 0.935781735064607 0.763386008247608 0.0234111486628873 ENSG00000219481 NBPF1
ENST00000599908 0.992057229799119 0.964346864788577 -0.00536779730742714 ENSG00000219481 NBPF1
ENST00000449853 0.823143599787089 0.483180571617545 0.0733952240251219 ENSG00000219481 NBPF1
ENST00000540383 0.430838041478494 0.0831462598343712 -0.135954837321815 ENSG00000215908 CROCCP2
ENST00000412962 0.535513107162554 0.142800591657316 -0.110913152879579 ENSG00000215908 CROCCP2
ENST00000362058 0.943318508779942 0.785960551262984 -0.0255138471096479 ENSG00000215908 CROCCP2
ENST00000466256 0.409412351843117 0.0738539785729105 0.165448088920805 ENSG00000058453 CROCC
ENST00000375541 0.712727746598136 0.309817111247644 0.0797695193561701 ENSG00000058453 CROCC
ENST00000445545 0.738809167175522 0.347113904518046 0.0796480581314401 ENSG00000058453 CROCC
ENST00000467938 0.706340036212136 0.302153897652226 0.0919359637734552 ENSG00000058453 CROCC
ENST00000492631 0.645689937133824 0.235902519831248 0.134737575078635 ENSG00000058453 CROCC
ENST00000494191 0.676203832097893 0.268656067548853 0.122870274376353 ENSG00000058453 CROCC
ENST00000486318 0.833902822084369 0.50565440734618 0.0832245561814711 ENSG00000058453 CROCC
ENST00000465021 0.959291234018321 0.841432683070484 0.0252416613006841 ENSG00000058453 CROCC
ENST00000375535 0.886349328913965 0.616381227380372 -0.0443787006413385 ENSG00000117122 MFAP2
ENST00000375534 0.74252344459939 0.352985474926877 -0.0826769684907898 ENSG00000117122 MFAP2
ENST00000490075 0.876909482605993 0.594919767549135 -0.0471507317306032 ENSG00000117122 MFAP2
ENST00000438542 0.879220140690989 0.599632332743045 -0.0465576168321191 ENSG00000117122 MFAP2
ENST00000476788 0.868913193433527 0.577512335110269 -0.0485607807140631 ENSG00000117122 MFAP2
ENST00000478684 0.853348443288807 0.544044092473206 -0.0550408731440299 ENSG00000117122 MFAP2
ENST00000492598 0.876534934875383 0.593981819152197 -0.0486945663238964 ENSG00000117122 MFAP2
ENST00000446261 0.415998479197846 0.0767981372167202 0.130759424575582 ENSG00000226526 RP1-37C10.3
ENST00000326735 0.604005340824394 0.193573771624949 0.0961478487532833 ENSG00000159363 ATP13A2
ENST00000341676 0.59355358181709 0.185137375266025 0.0980081382149564 ENSG00000159363 ATP13A2
ENST00000452699 0.59355358181709 0.185137375266025 0.0980081382149564 ENSG00000159363 ATP13A2
ENST00000466561 0.673806175968276 0.265921176802371 0.129868593838995 ENSG00000159363 ATP13A2
ENST00000502418 0.874064686523014 0.588903961596806 0.0695645607517344 ENSG00000159363 ATP13A2
ENST00000503552 0.734415396860704 0.339182739964795 0.087458567316499 ENSG00000159363 ATP13A2
ENST00000463860 0.712073894053794 0.30916053558945 0.117732906922976 ENSG00000159363 ATP13A2
ENST00000502860 0.77889387444952 0.406444533368495 0.105058279922616 ENSG00000159363 ATP13A2
ENST00000506174 0.818764279041561 0.474393135283195 0.0963040957868127 ENSG00000159363 ATP13A2
ENST00000510069 0.838180145642635 0.512600863524235 0.0723934388101385 ENSG00000159363 ATP13A2
ENST00000511957 0.828908873320628 0.495043956091843 0.0782434466350086 ENSG00000159363 ATP13A2
ENST00000508222 0.815480740019849 0.467660811612816 0.0810453646394339 ENSG00000159363 ATP13A2
ENST00000509619 0.974552864910557 0.897288123551751 0.0155889144632677 ENSG00000159363 ATP13A2
ENST00000375499 0.332064955812332 0.0469225219629011 0.133938143999529 ENSG00000117118 SDHB
ENST00000485092 0.542300566976965 0.147199308682793 0.171639263725833 ENSG00000117118 SDHB
ENST00000475049 0.519915190047351 0.132812294829759 0.176231951235494 ENSG00000117118 SDHB
ENST00000485515 0.33590712060192 0.0479504923835319 0.127138815153686 ENSG00000117118 SDHB
ENST00000491274 0.6175657550837 0.205669767983174 0.087465712555088 ENSG00000117118 SDHB
ENST00000475506 0.571751773244764 0.167794154129327 0.101867394563813 ENSG00000117118 SDHB
ENST00000463045 0.406101400477628 0.0723153390770668 0.12898301517561 ENSG00000117118 SDHB
ENST00000466613 0.456546593331902 0.0961845134821062 0.152516993391241 ENSG00000117118 SDHB
ENST00000439577 0.688343256561325 0.280886042411065 -0.0866651320251406 ENSG00000227751 RP1-20B21.4
ENST00000375436 0.14469963537854 0.00952251627675182 -0.126686563577758 ENSG00000179051 RCC2
ENST00000474892 0.506517628871099 0.124454101434956 -0.0941422266165021 ENSG00000179051 RCC2
ENST00000375433 0.0973232537731935 0.00473308736109292 -0.151928209079774 ENSG00000179051 RCC2
ENST00000583469 0.698693091385368 0.292719187909564 -0.132735266023428 ENSG00000266727 AC004824.1
ENST00000361221 0.465353845764911 0.101068082442056 0.144290382754399 ENSG00000074964 ARHGEF10L
ENST00000452522 0.465353845764911 0.101068082442056 0.144290382754399 ENSG00000074964 ARHGEF10L
ENST00000434513 0.491899477959163 0.115615781745671 0.146086459628258 ENSG00000074964 ARHGEF10L
ENST00000375415 0.539978639965849 0.145389932853675 0.140417333345894 ENSG00000074964 ARHGEF10L
ENST00000375420 0.379532201055882 0.0620826428873376 0.221529364441535 ENSG00000074964 ARHGEF10L
ENST00000469726 0.617204997045132 0.205153129014934 0.131830009802851 ENSG00000074964 ARHGEF10L
ENST00000375408 0.631452565556674 0.219939162505939 0.128682896757936 ENSG00000074964 ARHGEF10L
ENST00000167825 0.631452565556674 0.219939162505939 0.128682896757936 ENSG00000074964 ARHGEF10L
ENST00000475356 0.829675052680563 0.496605272944813 0.0785011052638656 ENSG00000074964 ARHGEF10L
ENST00000494072 0.860242293530824 0.557904728660159 -0.0338279535222494 ENSG00000255275 RP13-279N23.2
ENST00000538309 0.775214872012158 0.40104076845848 0.0896887518537434 ENSG00000159423 ALDH4A1
ENST00000538839 0.911475991291294 0.687174585630984 0.0403355212849917 ENSG00000159423 ALDH4A1
ENST00000290597 0.911453844638136 0.687003847742211 0.0403224637062036 ENSG00000159423 ALDH4A1
ENST00000375341 0.917735874272921 0.703907664829493 0.0379088709396418 ENSG00000159423 ALDH4A1
ENST00000432718 0.901222575200429 0.658283170708295 0.055943151677186 ENSG00000159423 ALDH4A1
ENST00000455833 0.965565945890144 0.866569391134599 -0.0103948013858629 ENSG00000169991 IFFO2
ENST00000355609 0.606377714855083 0.196140263193516 -0.138719389509903 ENSG00000169991 IFFO2
ENST00000416166 0.995172407456434 0.978001547034137 -0.00226696384611133 ENSG00000169991 IFFO2
ENST00000606379 0.157477421494603 0.0110573008741239 0.337274322607926 ENSG00000272084 RP5-1126H10.2
ENST00000375254 0.888109951506303 0.619936789006892 0.0238469877053274 ENSG00000127481 UBR4
ENST00000375226 0.888109951506303 0.619966653479705 0.0238478568072685 ENSG00000127481 UBR4
ENST00000375267 0.888109951506303 0.619966653479705 0.0238478568072685 ENSG00000127481 UBR4
ENST00000375217 0.888109951506303 0.619966653479705 0.0238478568072685 ENSG00000127481 UBR4
ENST00000375225 0.187659706521198 0.0155127221930097 0.20367716299245 ENSG00000127481 UBR4
ENST00000429347 0.716808471426681 0.315210890549192 0.0566223182084323 ENSG00000127481 UBR4
ENST00000375224 0.915508525659647 0.699085069421146 0.0205102348778948 ENSG00000127481 UBR4
ENST00000459947 0.0850634479438639 0.00379488823431518 0.287724138149008 ENSG00000127481 UBR4
ENST00000486515 0.400343066532138 0.0700898004564949 0.212247206468334 ENSG00000127481 UBR4
ENST00000543981 0.757995875181098 0.374508565717018 0.0497142836931489 ENSG00000127481 UBR4
ENST00000492606 0.956956597960954 0.834715988470104 0.0253611928756861 ENSG00000127481 UBR4
ENST00000467272 0.871625098595362 0.583615095520168 -0.0412943893182491 ENSG00000127481 UBR4
ENST00000483922 0.967336014796226 0.87140604988744 0.019047328271447 ENSG00000127481 UBR4
ENST00000494503 0.817019626949636 0.470774081669092 -0.0695052496085373 ENSG00000127481 UBR4
ENST00000466969 0.948055510069276 0.802970910276572 -0.0306152590476461 ENSG00000127481 UBR4
ENST00000375218 0.755204954118944 0.370347952921462 0.0766359287801275 ENSG00000127481 UBR4
ENST00000425413 0.98554970719748 0.938997963871882 0.00502621810052655 ENSG00000127481 UBR4
ENST00000417040 0.971439584144333 0.884926613578282 0.00881816773770967 ENSG00000127481 UBR4
ENST00000475973 0.839992135833776 0.516220817859167 0.0655220616584029 ENSG00000127481 UBR4
ENST00000465036 0.699050664140832 0.293051907430684 -0.136965237380535 ENSG00000127481 UBR4
ENST00000419533 0.89129481833242 0.628611512462769 0.0320794370336832 ENSG00000127481 UBR4
ENST00000437898 0.734415396860704 0.339238371550998 -0.0517526280341295 ENSG00000230424 RP1-43E13.2
ENST00000477853 0.699442292792042 0.293454339531303 -0.0567168308244406 ENSG00000127463 EMC1
ENST00000480380 0.979688325120167 0.915435963759072 0.00721032123100401 ENSG00000127463 EMC1
ENST00000375199 0.704105559031575 0.29933844355006 -0.0574086521519866 ENSG00000127463 EMC1
ENST00000375208 0.747800351498963 0.360218796661886 -0.0540249015544814 ENSG00000127463 EMC1
ENST00000461353 0.984344451013786 0.933381101853799 0.00701524808660252 ENSG00000127463 EMC1
ENST00000486405 0.484203496965516 0.111439270421101 -0.144793349913737 ENSG00000127463 EMC1
ENST00000486238 0.812903256266619 0.462958766033349 -0.0737091055282467 ENSG00000127463 EMC1
ENST00000494770 0.694072116745685 0.287021845170726 -0.0894987403961022 ENSG00000127463 EMC1
ENST00000462505 0.94716374233029 0.800068257222954 -0.0267811510865968 ENSG00000127463 EMC1
ENST00000496654 0.992388514699986 0.965740619919669 0.00532343671997863 ENSG00000127463 EMC1
ENST00000467423 0.953485261997821 0.821567572231544 -0.0215500115421611 ENSG00000127463 EMC1
ENST00000475079 0.698877468756586 0.292929742026584 -0.115351337802764 ENSG00000127463 EMC1
ENST00000488681 0.555089684423856 0.155357831594558 -0.161191149134353 ENSG00000127463 EMC1
ENST00000356068 0.531116650460095 0.13973866644635 -0.168179173947898 ENSG00000127463 EMC1
ENST00000330263 0.91929439720642 0.707304943546508 -0.0275446646248905 ENSG00000053372 MRTO4
ENST00000493700 0.925160251001064 0.725786112563677 -0.0392627263041592 ENSG00000053372 MRTO4
ENST00000479559 0.825141618184001 0.487272936338753 -0.0735503161960623 ENSG00000053372 MRTO4
ENST00000235835 0.929551559067825 0.741352767721838 -0.0312413028345681 ENSG00000053371 AKR7A2
ENST00000330072 0.923760128266847 0.720723361770557 -0.0338884205739219 ENSG00000053371 AKR7A2
ENST00000489286 0.936387657810468 0.76547123938091 -0.0283641407249655 ENSG00000053371 AKR7A2
ENST00000481966 0.665305966395193 0.25634285814101 -0.115114997928088 ENSG00000053371 AKR7A2
ENST00000492217 0.78349811527431 0.413823307330179 -0.092770030804753 ENSG00000053371 AKR7A2
ENST00000375155 0.915941766281778 0.69999646596441 0.0417308926105668 ENSG00000040487 PQLC2
ENST00000375153 0.928032760892018 0.735617715274081 0.0365008297545675 ENSG00000040487 PQLC2
ENST00000469076 0.928051376929187 0.735930565099967 0.0364040817872764 ENSG00000040487 PQLC2
ENST00000400548 0.915941766281778 0.69999646596441 0.0417308926105668 ENSG00000040487 PQLC2
ENST00000497827 0.928382549010107 0.736988904567795 0.0356095630569108 ENSG00000040487 PQLC2
ENST00000401084 0.76651262521839 0.387172849658692 0.0372478808763687 ENSG00000077549 CAPZB
ENST00000264203 0.76651262521839 0.387172849658692 0.0372478808763687 ENSG00000077549 CAPZB
ENST00000375144 0.829498550755653 0.49610498027695 0.0327561430339159 ENSG00000077549 CAPZB
ENST00000375142 0.766559901897993 0.387205152741015 0.0372494378890446 ENSG00000077549 CAPZB
ENST00000433834 0.921078059601666 0.7135879098901 0.015508379210502 ENSG00000077549 CAPZB
ENST00000264202 0.899248809262817 0.653239337637709 0.0197771011218478 ENSG00000077549 CAPZB
ENST00000413711 0.825048222150017 0.487145256016186 0.0309624545045226 ENSG00000077549 CAPZB
ENST00000459967 0.796935912632546 0.437038705584332 0.0369081140022206 ENSG00000077549 CAPZB
ENST00000457768 0.907100052385381 0.674172920595398 0.0269544766536171 ENSG00000077549 CAPZB
ENST00000489607 0.872011713097421 0.584989861258147 0.0290485320553076 ENSG00000077549 CAPZB
ENST00000482808 0.86524322665722 0.569939043382676 0.0293415453406703 ENSG00000077549 CAPZB
ENST00000602662 0.900579120242206 0.656284517165325 -0.0299055228218958 ENSG00000270136 MINOS1-NBL1
ENST00000486890 0.862548015997457 0.562999344567384 -0.0450518368588308 ENSG00000173436 MINOS1
ENST00000322753 0.932036179047989 0.749346350309563 -0.0234104065830824 ENSG00000173436 MINOS1
ENST00000498067 0.860294317854588 0.558153345439326 0.0860116675993751 ENSG00000173436 MINOS1
ENST00000462646 0.909199372635021 0.680371946048024 -0.0325060477087216 ENSG00000173436 MINOS1
ENST00000467029 0.92514307879839 0.725762475272548 -0.026278100127453 ENSG00000173436 MINOS1
ENST00000481464 0.925077784886056 0.725577825215188 -0.026275585450741 ENSG00000173436 MINOS1
ENST00000498642 0.925270378254211 0.726549340729606 -0.0262401146465455 ENSG00000173436 MINOS1
ENST00000479642 0.821348756676253 0.480511495442063 0.0979679280598475 ENSG00000173436 MINOS1
ENST00000602293 0.954268238980803 0.825676986860298 -0.0149395333705705 ENSG00000270136 MINOS1-NBL1
ENST00000602384 0.948317520111218 0.804486365254496 -0.0168727803719519 ENSG00000270136 MINOS1-NBL1
ENST00000602450 0.955276764177941 0.829241029089216 -0.0146275890259649 ENSG00000270136 MINOS1-NBL1
ENST00000485362 0.924822011418525 0.724795324819645 -0.0263919107667282 ENSG00000173436 MINOS1
ENST00000428975 0.948653037312329 0.805447145100862 0.0274237887157948 ENSG00000158747 NBL1
ENST00000289749 0.911701980660925 0.688082800959957 0.0438358882942402 ENSG00000158747 NBL1
ENST00000451758 0.917367531123884 0.702947680936601 0.0421289836219224 ENSG00000158747 NBL1
ENST00000439664 0.978017723593006 0.909879553266352 0.0127257806636783 ENSG00000158747 NBL1
ENST00000375136 0.893027822511621 0.633963996331212 -0.0407666093799768 ENSG00000158747 NBL1
ENST00000548815 0.896318865392519 0.643714202483332 -0.0396874020868628 ENSG00000158747 NBL1
ENST00000425400 0.927776237217163 0.734957405019196 0.0382668585048271 ENSG00000158747 NBL1
ENST00000439278 0.951898719099924 0.81692842994812 0.0275883254502838 ENSG00000158747 NBL1
ENST00000427894 0.96018474317987 0.846122646630638 0.0215761989354776 ENSG00000158747 NBL1
ENST00000294543 0.812478157541721 0.462117735546728 0.0677735219451202 ENSG00000162542 TMCO4
ENST00000375127 0.80757209893536 0.454774075856136 0.0693006880982047 ENSG00000162542 TMCO4
ENST00000375122 0.812478157541721 0.462117735546728 0.0677735219451202 ENSG00000162542 TMCO4
ENST00000489135 0.592025496162576 0.183889242576951 0.146587459841433 ENSG00000162542 TMCO4
ENST00000496528 0.61092796856673 0.199702795797252 0.142046344376356 ENSG00000162542 TMCO4
ENST00000375120 0.623727226258571 0.211532394690949 -0.0950124321065858 ENSG00000169914 OTUD3
ENST00000375078 0.921124039109157 0.714087225932248 -0.0472733680664337 ENSG00000162545 CAMK2N1
ENST00000264198 0.998294696084769 0.993598039473583 0.000686647338260511 ENSG00000090432 MUL1
ENST00000321556 0.692651202573632 0.285289194194289 -0.0762620375840636 ENSG00000158828 PINK1
ENST00000492302 0.81462681460831 0.465309222215779 -0.0545052371951921 ENSG00000158828 PINK1
ENST00000451424 0.901923997934777 0.659910259090119 -0.028865377914121 ENSG00000117242 PINK1-AS
ENST00000400490 0.738159436579887 0.346165284362286 -0.0744424154567499 ENSG00000158828 PINK1
ENST00000535128 0.780362117640483 0.408394024315576 -0.106490660206932 ENSG00000257033 AL391357.1
ENST00000602624 0.780339098780974 0.408363664002914 -0.0357464035991089 ENSG00000244038 DDOST
ENST00000375048 0.778150711060828 0.404876758888878 -0.0360210193027088 ENSG00000244038 DDOST
ENST00000415136 0.786978656072996 0.419872993725339 -0.0353209415892624 ENSG00000244038 DDOST
ENST00000475210 0.967567807981387 0.872361698773905 -0.0118995887269335 ENSG00000244038 DDOST
ENST00000464364 0.700053229696989 0.294272263963826 -0.0572040896045387 ENSG00000244038 DDOST
ENST00000477229 0.77029365184044 0.393611033245456 -0.0516086954090356 ENSG00000244038 DDOST
ENST00000312239 0.968052523399274 0.873945213909435 -0.00776257221234799 ENSG00000127483 HP1BP3
ENST00000375003 0.995089239992942 0.977463107047107 -0.00142705612535981 ENSG00000127483 HP1BP3
ENST00000413451 0.86489582822786 0.568350275001124 0.0455520142323256 ENSG00000203394 RP5-930J4.4
ENST00000488722 0.971449363219443 0.885092141185234 0.00787909284181245 ENSG00000127483 HP1BP3
ENST00000491748 0.746172512549723 0.358005662018994 -0.0697502961023582 ENSG00000127483 HP1BP3
ENST00000419948 0.899545317496009 0.654143787954293 -0.0248948131551955 ENSG00000127483 HP1BP3
ENST00000438032 0.957566077459738 0.83626504889481 -0.0107784790695502 ENSG00000127483 HP1BP3
ENST00000424732 0.979697946696543 0.916001653731835 -0.00547131982091836 ENSG00000127483 HP1BP3
ENST00000417710 0.987476679456717 0.948295387807052 -0.0040617987873875 ENSG00000127483 HP1BP3
ENST00000487117 0.776851325883755 0.403220857860804 -0.0517374760145616 ENSG00000127483 HP1BP3
ENST00000375000 0.811512549373742 0.460565380103202 -0.0440348652537887 ENSG00000127483 HP1BP3
ENST00000437575 0.971844752483136 0.886687595523519 -0.00904914267937789 ENSG00000127483 HP1BP3
ENST00000419490 0.940306852305017 0.777798894773991 -0.0179667691971704 ENSG00000127483 HP1BP3
ENST00000414993 0.944842865068961 0.791861087858765 -0.0168689607950014 ENSG00000127483 HP1BP3
ENST00000443615 0.925884027043262 0.72835331752809 -0.0236232122420524 ENSG00000127483 HP1BP3
ENST00000264211 0.655539092881259 0.246282046734529 0.0655263366862024 ENSG00000075151 EIF4G3
ENST00000400422 0.744515863361364 0.355994195923014 0.0605721190779867 ENSG00000075151 EIF4G3
ENST00000602326 0.744515863361364 0.355994195923014 0.0605721190779867 ENSG00000075151 EIF4G3
ENST00000374935 0.658167001019533 0.249005799812366 0.0654188093359249 ENSG00000075151 EIF4G3
ENST00000537738 0.57150462949647 0.167659611435474 0.0780104192952545 ENSG00000075151 EIF4G3
ENST00000374937 0.634612507086397 0.222515991973224 0.0697028313800682 ENSG00000075151 EIF4G3
ENST00000536266 0.579563276474511 0.173742888477437 0.0755673082840724 ENSG00000075151 EIF4G3
ENST00000435383 0.459045711134856 0.0976593193117152 0.150914609731882 ENSG00000075151 EIF4G3
ENST00000496705 0.677583756444056 0.270211521096056 0.0889919197947382 ENSG00000075151 EIF4G3
ENST00000374933 0.793539643679807 0.431252030088381 0.0640640488344215 ENSG00000075151 EIF4G3
ENST00000544689 0.714051136338065 0.311822353518058 0.0824376262037646 ENSG00000075151 EIF4G3
ENST00000485722 0.938181378953892 0.770567254166391 -0.0400456371021153 ENSG00000075151 EIF4G3
ENST00000356916 0.857404078832981 0.55190570883278 0.0476010474786494 ENSG00000075151 EIF4G3
ENST00000374927 0.799001880020064 0.440214878302577 0.0550074095924401 ENSG00000075151 EIF4G3
ENST00000438975 0.823600388720258 0.484208900491052 0.0586252844683432 ENSG00000075151 EIF4G3
ENST00000411888 0.864656007431552 0.567662921970766 0.0485004387744794 ENSG00000075151 EIF4G3
ENST00000476088 0.71321249173948 0.310451798502702 0.121781031202358 ENSG00000075151 EIF4G3
ENST00000463775 0.828671299238417 0.494684149108031 0.0766357677042443 ENSG00000075151 EIF4G3
ENST00000415912 0.920580644396248 0.712583597936941 -0.0183046662869569 ENSG00000117298 ECE1
ENST00000357071 0.818746041398377 0.474373571751902 -0.0349778355244962 ENSG00000117298 ECE1
ENST00000531334 0.588980812652299 0.181568871271787 -0.0934894166184606 ENSG00000117298 ECE1
ENST00000374893 0.889852814223449 0.624702239147969 -0.0254881423498781 ENSG00000117298 ECE1
ENST00000436918 0.905346733386353 0.669436572605598 -0.0221655331623731 ENSG00000117298 ECE1
ENST00000264205 0.904321092153535 0.665975742235405 -0.0225192115412849 ENSG00000117298 ECE1
ENST00000526194 0.957602385495489 0.836487382116254 -0.010278047847365 ENSG00000117298 ECE1
ENST00000470394 0.22673600693973 0.0219296566499297 -0.141525123787741 ENSG00000117298 ECE1
ENST00000528294 0.635473610384185 0.223312489319699 -0.0577738675559255 ENSG00000117298 ECE1
ENST00000473505 0.699173452389971 0.293141795589211 0.0671875269044167 ENSG00000117298 ECE1
ENST00000481130 0.61885219576604 0.206906655964669 0.0934832927657823 ENSG00000117298 ECE1
ENST00000527991 0.666965516886181 0.25820856966501 0.0884868374836344 ENSG00000117298 ECE1
ENST00000463334 0.665305966395193 0.256219764733788 0.0793329346951799 ENSG00000117298 ECE1
ENST00000454000 0.405449582055176 0.0720058068517445 -0.194961422386532 ENSG00000142794 NBPF3
ENST00000318220 0.628375011452853 0.216394043612386 -0.131462437251961 ENSG00000142794 NBPF3
ENST00000318249 0.628375011452853 0.216394043612386 -0.131462437251961 ENSG00000142794 NBPF3
ENST00000342104 0.628375011452853 0.216394043612386 -0.131462437251961 ENSG00000142794 NBPF3
ENST00000486229 0.829996714816857 0.497457051854154 -0.0790383864715931 ENSG00000142794 NBPF3
ENST00000434838 0.490321497607754 0.114764788326515 -0.17674825284219 ENSG00000142794 NBPF3
ENST00000400301 0.654228710463394 0.244975344171674 -0.0612670225920948 ENSG00000090686 USP48
ENST00000308271 0.655298802221488 0.24597206903658 -0.0610465080620386 ENSG00000090686 USP48
ENST00000374732 0.865020053641775 0.568592405609303 -0.0309520678008623 ENSG00000090686 USP48
ENST00000479177 0.850206634561425 0.537253854371369 -0.0568787784112955 ENSG00000090686 USP48
ENST00000529637 0.641640537583115 0.231383888066795 -0.0654237983741143 ENSG00000090686 USP48
ENST00000464577 0.820497265252766 0.478571175586015 -0.0442678141126273 ENSG00000090686 USP48
ENST00000471752 0.924255947501812 0.72295831098043 0.0331421367514114 ENSG00000090686 USP48
ENST00000487880 0.743563245176453 0.354404658782838 -0.0686779401580626 ENSG00000090686 USP48
ENST00000526044 0.535457594684457 0.142573190997603 -0.109960987186214 ENSG00000090686 USP48
ENST00000534705 0.536252567251441 0.143296254989319 -0.112512093085543 ENSG00000090686 USP48
ENST00000421625 0.47029894109903 0.10397537192449 -0.0974345032830721 ENSG00000090686 USP48
ENST00000374730 0.622883015234857 0.210673860812803 -0.0931041027087457 ENSG00000090686 USP48
ENST00000527823 0.602162529779278 0.192057332366804 -0.10120700844844 ENSG00000090686 USP48
ENST00000532737 0.590557877055197 0.182804148797396 -0.0977580618895892 ENSG00000090686 USP48
ENST00000489108 0.635710732030131 0.223524907305366 -0.0977340482837436 ENSG00000090686 USP48
ENST00000344642 0.670816814545183 0.262609417265108 -0.07923492646546 ENSG00000187942 LDLRAD2
ENST00000543870 0.613559717595236 0.201881548289912 -0.0911812864075139 ENSG00000187942 LDLRAD2
ENST00000484271 0.730132772296996 0.332756202528916 -0.0888779416788065 ENSG00000187942 LDLRAD2
ENST00000486901 0.66565352973849 0.256667203519643 -0.0840310468099731 ENSG00000142798 HSPG2
ENST00000374695 0.656728409080941 0.247635680439391 -0.0802774223075646 ENSG00000142798 HSPG2
ENST00000481644 0.891525064043463 0.630074702455478 -0.0402419823820878 ENSG00000142798 HSPG2
ENST00000469378 0.201891478076277 0.0177741524992542 -0.181572100396518 ENSG00000142798 HSPG2
ENST00000426143 0.304136769539868 0.0393256735299554 -0.155037639124161 ENSG00000142798 HSPG2
ENST00000471322 0.254177299474317 0.0275610574161326 -0.158879770380788 ENSG00000142798 HSPG2
ENST00000374676 0.37120521890504 0.0590663595808301 -0.132868528392568 ENSG00000142798 HSPG2
ENST00000453796 0.948317520111218 0.804576932182217 0.0198276342488745 ENSG00000142798 HSPG2
ENST00000430507 0.958587205785685 0.839415049466141 -0.0194607661850174 ENSG00000142798 HSPG2
ENST00000493940 0.963104000759857 0.856120767465065 0.0143788814074413 ENSG00000142798 HSPG2
ENST00000427897 0.74694270319978 0.35916593598591 -0.0816266177720755 ENSG00000142798 HSPG2
ENST00000498495 0.754536042369287 0.369586641953926 -0.0953196910705239 ENSG00000142798 HSPG2
ENST00000480900 0.724742372723681 0.32625591198101 -0.0790374873551216 ENSG00000142798 HSPG2
ENST00000412328 0.283119607021325 0.0338476729489486 -0.165866044168608 ENSG00000142798 HSPG2
ENST00000374673 0.407569336166796 0.0728955671749266 -0.151449943119006 ENSG00000142798 HSPG2
ENST00000439717 0.187322458381008 0.0154726382837399 -0.190507446158408 ENSG00000142798 HSPG2
ENST00000434233 0.829266377443129 0.495678031966676 0.0806758773664256 ENSG00000218510 LINC00339
ENST00000420503 0.814192424872012 0.464811883509635 0.0899109460936807 ENSG00000218510 LINC00339
ENST00000404210 0.849108787561937 0.534935602204309 0.0760491121545499 ENSG00000218510 LINC00339
ENST00000416769 0.849108787561937 0.534935602204309 0.0760491121545499 ENSG00000218510 LINC00339
ENST00000400259 0.915941766281778 0.699981492418629 -0.0154879864852245 ENSG00000070831 CDC42
ENST00000344548 0.917491625392303 0.703390009301271 -0.0153294735427584 ENSG00000070831 CDC42
ENST00000315554 0.96226110560452 0.853454431256249 0.00799076021365835 ENSG00000070831 CDC42
ENST00000498236 0.939617374857799 0.774129432221793 0.0123013649738037 ENSG00000070831 CDC42
ENST00000421089 0.919488127698823 0.708056874614153 0.0143500292544583 ENSG00000070831 CDC42
ENST00000411827 0.980233337334605 0.918234973603664 -0.00460067519931432 ENSG00000070831 CDC42
ENST00000431803 0.807262948610812 0.453334208097805 -0.0959775235048158 ENSG00000230068 CDC42-IT1
ENST00000404138 0.795393041130263 0.434570608433279 -0.0448259693949912 ENSG00000184677 ZBTB40
ENST00000400239 0.931634309903667 0.74830895529238 0.0249465474372452 ENSG00000184677 ZBTB40
ENST00000375647 0.795393041130263 0.434570608433279 -0.0448259693949912 ENSG00000184677 ZBTB40
ENST00000374651 0.915508525659647 0.699012351032732 -0.0253419777957114 ENSG00000184677 ZBTB40
ENST00000544305 0.761390920113071 0.379632838072837 0.0642986412289247 ENSG00000133216 EPHB2
ENST00000374630 0.770467571216938 0.393923013853316 0.0560703608189538 ENSG00000133216 EPHB2
ENST00000400191 0.746266357492159 0.358137287247241 0.0539729361671541 ENSG00000133216 EPHB2
ENST00000374632 0.831913405727312 0.50092506021479 0.0410445443964873 ENSG00000133216 EPHB2
ENST00000374627 0.718698976989761 0.317905742984535 0.0656504546816661 ENSG00000133216 EPHB2
ENST00000465676 0.656481140331915 0.247340896027307 0.0980217552393925 ENSG00000133216 EPHB2
ENST00000490436 0.899598912627388 0.654471762920583 0.0518313355858132 ENSG00000133216 EPHB2
ENST00000356634 0.745505800288544 0.357364355842648 -0.0433346071836727 ENSG00000004487 KDM1A
ENST00000400181 0.745411122658261 0.357159440075528 -0.043336438024912 ENSG00000004487 KDM1A
ENST00000542151 0.745505800288544 0.357364355842648 -0.0433346071836727 ENSG00000004487 KDM1A
ENST00000427154 0.984018567813319 0.931880999859293 -0.00351950844261583 ENSG00000240553 RP1-184J9.2
ENST00000481879 0.937660558118543 0.769644924849977 -0.0290231210707086 ENSG00000004487 KDM1A
ENST00000465864 0.665927742009575 0.25714865935849 -0.0742512186000228 ENSG00000004487 KDM1A
ENST00000494920 0.613458592404128 0.201677334913328 -0.0755755124475263 ENSG00000004487 KDM1A
ENST00000602503 0.61254210353362 0.200920756132366 -0.0896153163232837 ENSG00000004487 KDM1A
ENST00000374623 0.771440588243708 0.395238038237858 0.0360396090412683 ENSG00000169641 LUZP1
ENST00000418342 0.759156982475975 0.376342371089574 0.035553242854065 ENSG00000169641 LUZP1
ENST00000302291 0.739538655800728 0.348609426475935 0.0375623263398716 ENSG00000169641 LUZP1
ENST00000314174 0.916897935200208 0.7017736058989 0.0197433325850173 ENSG00000169641 LUZP1
ENST00000471849 0.871507329804384 0.583363866225234 0.0349791577306979 ENSG00000169641 LUZP1
ENST00000475164 0.865838743594987 0.570971717110666 0.042115256146701 ENSG00000169641 LUZP1
ENST00000566551 0.814932096705034 0.466522776376772 0.0889220930851309 ENSG00000261326 RP5-1057J7.6
ENST00000464516 0.905888217294414 0.670572814747171 0.049312105167721 ENSG00000125944 HNRNPR
ENST00000478691 0.894464377206607 0.639656330019199 -0.021898144409458 ENSG00000125944 HNRNPR
ENST00000374616 0.860294317854588 0.558136103661603 -0.0270758740389671 ENSG00000125944 HNRNPR
ENST00000476660 0.701679447442215 0.295711401970763 -0.0582478344866785 ENSG00000125944 HNRNPR
ENST00000374612 0.860311267369929 0.558200956878496 -0.0270753692856157 ENSG00000125944 HNRNPR
ENST00000302271 0.860619523996984 0.558938662223112 -0.0270482866380093 ENSG00000125944 HNRNPR
ENST00000427764 0.924822011418525 0.724546163088899 -0.0159753260818193 ENSG00000125944 HNRNPR
ENST00000606561 0.953792351552191 0.82351424391739 -0.0104702647457934 ENSG00000125944 HNRNPR
ENST00000426846 0.953475450080115 0.821506384642571 -0.010457144485485 ENSG00000125944 HNRNPR
ENST00000463552 0.98985793588464 0.956977212459073 0.00279638894445351 ENSG00000125944 HNRNPR
ENST00000470941 0.94748289680259 0.80121588604279 -0.0141929049772114 ENSG00000125944 HNRNPR
ENST00000476451 0.910155188859148 0.68284941256969 -0.0216803215117654 ENSG00000125944 HNRNPR
ENST00000490652 0.814742182817095 0.465428835464641 0.0474512685648277 ENSG00000125944 HNRNPR
ENST00000314011 0.320537595506406 0.043449352550019 -0.179127922724417 ENSG00000125945 ZNF436
ENST00000374608 0.355177539325967 0.0540039537850637 -0.172373048042031 ENSG00000125945 ZNF436
ENST00000495646 0.873275786372051 0.587704643783296 -0.067196751856263 ENSG00000088280 ASAP3
ENST00000336689 0.362428770507421 0.0562603700960193 -0.160540108936948 ENSG00000088280 ASAP3
ENST00000492982 0.452076006976114 0.0939560643907678 -0.14831395466446 ENSG00000088280 ASAP3
ENST00000437606 0.457373386233232 0.0966150141413496 -0.147577562187127 ENSG00000088280 ASAP3
ENST00000478858 0.590127081197474 0.182515383238738 -0.145905861893888 ENSG00000088280 ASAP3
ENST00000608765 0.66430520859967 0.254894296158362 -0.140219811202442 ENSG00000088280 ASAP3
ENST00000374561 0.647375520591995 0.237803667792967 -0.0794742020237001 ENSG00000117318 ID3
ENST00000463312 0.97746153286622 0.908285568228725 0.00992091487342379 ENSG00000117318 ID3
ENST00000486541 0.463344002540051 0.0999636963043245 -0.119000464354752 ENSG00000117318 ID3
ENST00000374550 0.598139497801265 0.189229658277435 0.080580831547351 ENSG00000142676 RPL11
ENST00000467075 0.831154074021056 0.49902488412314 0.0423205052788562 ENSG00000142676 RPL11
ENST00000482370 0.597964290484 0.189134805414829 0.0806085375344261 ENSG00000142676 RPL11
ENST00000443624 0.649051321051484 0.239631984355165 0.0715007586784789 ENSG00000142676 RPL11
ENST00000458455 0.595550879867355 0.187402910319206 0.0811681893423917 ENSG00000142676 RPL11
ENST00000418390 0.914157144246141 0.694045440035738 -0.0184867136445059 ENSG00000011007 TCEB3
ENST00000609199 0.924585761208445 0.724004517295534 -0.0183159080543529 ENSG00000011007 TCEB3
ENST00000487554 0.963104000759857 0.856215930747718 -0.0148655150172761 ENSG00000011007 TCEB3
ENST00000427796 0.649051321051484 0.239655314389084 -0.0972217272307414 ENSG00000236810 RP5-886K2.3
ENST00000246151 0.901094832121404 0.658011337901193 0.0307892159216096 ENSG00000057757 PITHD1
ENST00000415372 0.742879600366196 0.353326161156961 0.100163430988773 ENSG00000057757 PITHD1
ENST00000374524 0.954695938208404 0.82741828260218 0.0168245585005821 ENSG00000057757 PITHD1
ENST00000374514 0.802046256674368 0.445476388830201 -0.0490424605845725 ENSG00000011009 LYPLA2
ENST00000400061 0.807103718448534 0.452888364352821 -0.0482163613750429 ENSG00000011009 LYPLA2
ENST00000420982 0.660206171497051 0.251246295161389 -0.079198383260795 ENSG00000011009 LYPLA2
ENST00000374505 0.616833574762552 0.204870136373128 -0.0829342287309496 ENSG00000011009 LYPLA2
ENST00000495365 0.689738903625569 0.282147491417437 -0.0691798158217301 ENSG00000011009 LYPLA2
ENST00000374503 0.717432670002998 0.316067050195573 -0.0640156021916687 ENSG00000011009 LYPLA2
ENST00000374502 0.695010235741404 0.288379683887119 -0.0681828153019438 ENSG00000011009 LYPLA2
ENST00000492577 0.627587394074418 0.215482751715748 -0.0844813361178315 ENSG00000011009 LYPLA2
ENST00000421070 0.433775459526556 0.0844042792485797 -0.124786670747158 ENSG00000011009 LYPLA2
ENST00000374501 0.903516216265077 0.663763238056454 -0.0324049312742385 ENSG00000011009 LYPLA2
ENST00000472213 0.909537652616445 0.681306751846793 -0.0342325794897236 ENSG00000011009 LYPLA2
ENST00000481736 0.850633172395983 0.538738954983157 0.046802276975219 ENSG00000117308 GALE
ENST00000374497 0.820631163466828 0.479441851947378 0.0536359536752857 ENSG00000117308 GALE
ENST00000456977 0.896575088010801 0.644535876567816 0.0501376292479524 ENSG00000117308 GALE
ENST00000459934 0.856308598378979 0.550033591885866 0.0454781744037925 ENSG00000117308 GALE
ENST00000469556 0.941729556297937 0.782639494120449 0.0311537457705039 ENSG00000117308 GALE
ENST00000429356 0.920088831966791 0.710941717699747 0.029275160254795 ENSG00000117308 GALE
ENST00000418277 0.961202649130534 0.849769552335507 0.0154530821074103 ENSG00000117308 GALE
ENST00000470949 0.856455864841481 0.550431528159537 0.0528994216206807 ENSG00000117308 GALE
ENST00000425913 0.85829531901316 0.553667725182808 0.0519003096178468 ENSG00000117308 GALE
ENST00000445705 0.866539191470519 0.572220944230186 0.0502872444333039 ENSG00000117308 GALE
ENST00000467493 0.910789430386697 0.684920084069631 0.0364330900322948 ENSG00000117308 GALE
ENST00000486382 0.876847475760114 0.594862133895879 0.0526955876443541 ENSG00000117308 GALE
ENST00000470383 0.729126496550483 0.331160354190627 0.101361706354529 ENSG00000117308 GALE
ENST00000466250 0.761048905830781 0.37912157058929 0.0917157443833077 ENSG00000117308 GALE
ENST00000467070 0.8299972455772 0.497618945049592 0.0816483331653945 ENSG00000117308 GALE
ENST00000374490 0.784395565252838 0.415679583829373 -0.0604354224450734 ENSG00000117305 HMGCL
ENST00000374487 0.789298192407225 0.423732475829517 -0.0594224074720247 ENSG00000117305 HMGCL
ENST00000374483 0.789298192407225 0.423732475829517 -0.0594224074720247 ENSG00000117305 HMGCL
ENST00000436439 0.784395565252838 0.415679583829373 -0.0604354224450734 ENSG00000117305 HMGCL
ENST00000235958 0.784395565252838 0.415679583829373 -0.0604354224450734 ENSG00000117305 HMGCL
ENST00000509389 0.511019838314583 0.127252989548976 -0.118485134206761 ENSG00000117305 HMGCL
ENST00000496907 0.46034996876461 0.098584499822221 -0.191950994051048 ENSG00000117305 HMGCL
ENST00000513148 0.472728362076688 0.105307585042532 -0.144754479631136 ENSG00000117305 HMGCL
ENST00000471915 0.399208890918822 0.0695147934684588 -0.139588488425587 ENSG00000189266 PNRC2
ENST00000334351 0.707877394395241 0.303889549586749 -0.0750186065339601 ENSG00000189266 PNRC2
ENST00000374468 0.601205391579531 0.191370980706557 -0.0971463036898181 ENSG00000189266 PNRC2
ENST00000579103 0.828223955181621 0.493472221649902 -0.0617974490997449 ENSG00000189266 PNRC2
ENST00000344989 0.683374788091676 0.276068306293349 -0.0753426041871342 ENSG00000188529 SRSF10
ENST00000453840 0.683374788091676 0.276100707325294 -0.0753487442878306 ENSG00000188529 SRSF10
ENST00000341154 0.683291645044305 0.276005352808089 -0.0753447720177018 ENSG00000188529 SRSF10
ENST00000484146 0.693326001218011 0.285920981316748 -0.0745335420735723 ENSG00000188529 SRSF10
ENST00000473858 0.693326001218011 0.285920981316748 -0.0745335420735723 ENSG00000188529 SRSF10
ENST00000374452 0.693424058771566 0.286055706882088 -0.0745319586695987 ENSG00000188529 SRSF10
ENST00000374453 0.690768012398915 0.283248111783164 -0.0749491184877225 ENSG00000188529 SRSF10
ENST00000343255 0.62009956041644 0.208232864957719 -0.0860694384247917 ENSG00000188529 SRSF10
ENST00000492112 0.618608902161269 0.206480266348045 -0.0864256073482591 ENSG00000188529 SRSF10
ENST00000485841 0.70557219762483 0.301329242389366 -0.0794909733033689 ENSG00000188529 SRSF10
ENST00000338597 0.638793236978986 0.227889689400484 -0.0928247339959747 ENSG00000188529 SRSF10
ENST00000495785 0.561209309334459 0.16017803139619 -0.0968520553353761 ENSG00000188529 SRSF10
ENST00000473754 0.594340211344349 0.185906620824489 -0.104662937230762 ENSG00000188529 SRSF10
ENST00000485292 0.699851729536376 0.294102911284851 -0.0973595794515189 ENSG00000188529 SRSF10
ENST00000469303 0.694557509622749 0.287532040090228 -0.101769458745807 ENSG00000188529 SRSF10
ENST00000374409 0.137637462069205 0.00878599318293436 0.274242449363898 ENSG00000001460 STPG1
ENST00000440416 0.18833223179437 0.015596201255685 0.25808112632562 ENSG00000001460 STPG1
ENST00000003583 0.156895001365019 0.0110057880254094 0.26738438934096 ENSG00000001460 STPG1
ENST00000468303 0.287151444328428 0.0347944457228081 0.216579881927149 ENSG00000001460 STPG1
ENST00000337248 0.1588849479895 0.0111904676164361 0.267305831005495 ENSG00000001460 STPG1
ENST00000374399 0.788061911742079 0.421675888479852 -0.0781777337783867 ENSG00000001461 NIPAL3
ENST00000003912 0.42462379173991 0.0805739536004432 -0.132582961852032 ENSG00000001461 NIPAL3
ENST00000358028 0.296816675471971 0.0371550839172878 -0.216825316482784 ENSG00000001461 NIPAL3
ENST00000339255 0.558697443181846 0.158452871668783 -0.143098729293752 ENSG00000001461 NIPAL3
ENST00000428131 0.639729794548288 0.228937871666139 -0.137879229437387 ENSG00000001461 NIPAL3
ENST00000374395 0.854804890481178 0.546893074473801 -0.0808105671047591 ENSG00000117602 RCAN3
ENST00000478890 0.951898719099924 0.816838455920647 -0.0180537906562299 ENSG00000133226 SRRM1
ENST00000593639 0.978859992860123 0.912312657785232 -0.00861961570220228 ENSG00000133226 SRRM1
ENST00000323848 0.899439109632641 0.653786756578452 -0.0208043804984456 ENSG00000133226 SRRM1
ENST00000466910 0.66934805695717 0.26101682732273 -0.101593753795054 ENSG00000133226 SRRM1
ENST00000468822 0.986764969577379 0.943163890405866 0.0051810730418317 ENSG00000133226 SRRM1
ENST00000447431 0.951542821207093 0.815568563961598 -0.0113259114004886 ENSG00000133226 SRRM1
ENST00000600523 0.886106106696611 0.61588685678489 -0.0408827092857257 ENSG00000133226 SRRM1
ENST00000462710 0.97521848725586 0.899956092168955 -0.00950844200317112 ENSG00000133226 SRRM1
ENST00000374389 0.935276975618018 0.761501637940007 -0.0147996181324097 ENSG00000133226 SRRM1
ENST00000490543 0.97521848725586 0.899956092168955 -0.00950844200317112 ENSG00000133226 SRRM1
ENST00000479034 0.909440535867632 0.680846806598325 -0.0211340371898319 ENSG00000133226 SRRM1
ENST00000596378 0.846107659111621 0.528163516246716 -0.0345849242748477 ENSG00000133226 SRRM1
ENST00000494934 0.829072868578025 0.495279712684548 0.0596677411545866 ENSG00000133226 SRRM1
ENST00000495561 0.87776390167503 0.596627908377624 0.0501095497365878 ENSG00000133226 SRRM1
ENST00000537199 0.97693363417965 0.905702048061756 -0.00826380434010513 ENSG00000133226 SRRM1
ENST00000485441 0.670816814545183 0.26278595825155 0.10951970352433 ENSG00000133226 SRRM1
ENST00000470243 0.966971843633332 0.870635768520908 -0.0145934726490867 ENSG00000133226 SRRM1
ENST00000496882 0.851111923720115 0.539597440420186 -0.0495127644354289 ENSG00000133226 SRRM1
ENST00000461768 0.74775555545453 0.360172568548769 -0.0752843524502866 ENSG00000133226 SRRM1
ENST00000485541 0.797108937631599 0.437290382647259 -0.0703374310637082 ENSG00000133226 SRRM1
ENST00000488317 0.798854177860301 0.439918626914413 -0.0754337593213576 ENSG00000133226 SRRM1
ENST00000474843 0.945193537355995 0.79359864392866 -0.0269813531542781 ENSG00000133226 SRRM1
ENST00000374379 0.900590563345753 0.656566403383301 0.025801164140594 ENSG00000169504 CLIC4
ENST00000497755 0.127733663612261 0.00773369323455108 0.13564963261473 ENSG00000169504 CLIC4
ENST00000488683 0.899681373108088 0.65475679650047 0.025929552222928 ENSG00000169504 CLIC4
ENST00000489758 0.440462820286047 0.088021732788795 0.0987028209248886 ENSG00000169504 CLIC4
ENST00000236273 0.647375520591995 0.23777415870291 0.0739255453029622 ENSG00000117614 SYF2
ENST00000354361 0.684277598240884 0.276798933777386 0.0691217287090102 ENSG00000117614 SYF2
ENST00000474160 0.588992095293588 0.181595100721057 0.102954446256522 ENSG00000117614 SYF2
ENST00000476231 0.536375066887033 0.14336756354468 0.125793738344916 ENSG00000117614 SYF2
ENST00000243189 0.487554615770202 0.113539161945563 -0.110510805642374 ENSG00000117616 C1orf63
ENST00000569495 0.395025016830723 0.0678039495917823 -0.160495884557039 ENSG00000117616 C1orf63
ENST00000498238 0.48491082299789 0.112049641746947 -0.110916290098704 ENSG00000117616 C1orf63
ENST00000566395 0.46331647624539 0.0999424845084197 -0.123732012458553 ENSG00000117616 C1orf63
ENST00000565733 0.494125683179793 0.116872049701264 -0.115663956245845 ENSG00000117616 C1orf63
ENST00000568254 0.48491082299789 0.112049641746947 -0.110916290098704 ENSG00000117616 C1orf63
ENST00000473314 0.390510935394724 0.0663524448279082 -0.113138787809576 ENSG00000117616 C1orf63
ENST00000417642 0.48491082299789 0.112049641746947 -0.110916290098704 ENSG00000117616 C1orf63
ENST00000570063 0.496260029548323 0.118067181254105 -0.115132537783978 ENSG00000117616 C1orf63
ENST00000564223 0.438611987055227 0.0868442673532309 -0.170325364045059 ENSG00000117616 C1orf63
ENST00000475766 0.375344667628666 0.0605749855335057 -0.140700179398946 ENSG00000117616 C1orf63
ENST00000491378 0.526598245592913 0.137363780555423 -0.12905117096896 ENSG00000117616 C1orf63
ENST00000431849 0.8366563615641 0.510044487723024 -0.0581555579282085 ENSG00000117616 C1orf63
ENST00000568212 0.829781504904795 0.496991803342942 -0.064456357102155 ENSG00000117616 C1orf63
ENST00000568701 0.810283804030655 0.458539179136075 -0.0687282152672753 ENSG00000117616 C1orf63
ENST00000561867 0.741377712766713 0.350755048317815 -0.0758850125820015 ENSG00000117616 C1orf63
ENST00000568996 0.686189397332101 0.278672548359417 -0.0873438302289126 ENSG00000117616 C1orf63
ENST00000374358 0.556985296018463 0.156998294765901 -0.0842442008285594 ENSG00000183726 TMEM50A
ENST00000498135 0.780100981483753 0.408041252146081 -0.0533360669085402 ENSG00000183726 TMEM50A
ENST00000491936 0.696899712385121 0.290612907740845 -0.0646475169431158 ENSG00000183726 TMEM50A
ENST00000480937 0.69384986560067 0.286776360498086 -0.0649263080050717 ENSG00000183726 TMEM50A
ENST00000468704 0.572708707788733 0.168711378888295 -0.0919894236423991 ENSG00000183726 TMEM50A
ENST00000487234 0.899248809262817 0.653341187647283 -0.0348566638565182 ENSG00000183726 TMEM50A
ENST00000399763 0.920366347655892 0.711777167292696 0.0189895193869416 ENSG00000204178 TMEM57
ENST00000399766 0.920366347655892 0.711777167292696 0.0189895193869416 ENSG00000204178 TMEM57
ENST00000374343 0.920366347655892 0.711777167292696 0.0189895193869416 ENSG00000204178 TMEM57
ENST00000470035 0.96702043055979 0.87071279875098 0.0160363592724347 ENSG00000204178 TMEM57
ENST00000374338 0.583049983859176 0.176810164744377 -0.103518472245528 ENSG00000157978 LDLRAP1
ENST00000485476 0.95607670435675 0.832112422050707 -0.028045535708591 ENSG00000157978 LDLRAP1
ENST00000488127 0.308977063414709 0.0405748132631163 -0.171820172053015 ENSG00000157978 LDLRAP1
ENST00000474283 0.524994807655221 0.136431962739226 -0.191733744823798 ENSG00000157978 LDLRAP1
ENST00000470950 0.641243970016651 0.230677485155215 -0.1546757857882 ENSG00000157978 LDLRAP1
ENST00000354177 0.47169910221425 0.104850242167462 -0.090852279212162 ENSG00000162430 SEPN1
ENST00000361547 0.47169910221425 0.104850242167462 -0.090852279212162 ENSG00000162430 SEPN1
ENST00000374315 0.47169910221425 0.104850242167462 -0.090852279212162 ENSG00000162430 SEPN1
ENST00000559265 0.36000306208418 0.0554039057595631 -0.103291077596245 ENSG00000255054 RP1-317E23.6
ENST00000494537 0.536209957246417 0.143252892012968 -0.113727756381599 ENSG00000162430 SEPN1
ENST00000527604 0.410526103724902 0.0742138581055741 -0.0955025290297137 ENSG00000255054 RP1-317E23.6
ENST00000442055 0.150889667619534 0.0102511032679894 -0.148631884499694 ENSG00000228172 RP1-317E23.3
ENST00000453649 0.14834945224274 0.0099264832387219 -0.149244045963044 ENSG00000228172 RP1-317E23.3
ENST00000424294 0.969861439093756 0.880442531794824 0.014327086537268 ENSG00000117640 MTFR1L
ENST00000374303 0.953095368643174 0.820634319672789 0.0160711054618562 ENSG00000117640 MTFR1L
ENST00000533762 0.911339049473165 0.686559360642967 0.0390959797927832 ENSG00000117640 MTFR1L
ENST00000529116 0.901510670325426 0.658782185078066 0.0425311462983148 ENSG00000117640 MTFR1L
ENST00000474295 0.953184254885541 0.820790153265214 0.0160689590082451 ENSG00000117640 MTFR1L
ENST00000488327 0.909161865518923 0.680143073823907 0.0394888599928059 ENSG00000117640 MTFR1L
ENST00000472643 0.972068078015268 0.887484943415718 0.0115094166594938 ENSG00000117640 MTFR1L
ENST00000494293 0.812909114492772 0.463068744334633 0.0774326598413286 ENSG00000117640 MTFR1L
ENST00000469815 0.954815344320279 0.827700239433197 -0.0166419328750545 ENSG00000117640 MTFR1L
ENST00000526894 0.972068078015268 0.887484943415718 0.0115094166594938 ENSG00000117640 MTFR1L
ENST00000478284 0.983902314320356 0.930829149243344 0.00777820368135765 ENSG00000117640 MTFR1L
ENST00000524618 0.967052243045557 0.870776422665752 -0.0124507211621645 ENSG00000117640 MTFR1L
ENST00000374307 0.953184254885541 0.820790153265214 0.0160689590082451 ENSG00000117640 MTFR1L
ENST00000528624 0.658131236773879 0.248909072352594 0.115186358584882 ENSG00000117640 MTFR1L
ENST00000525713 0.887214833720365 0.618310161246069 0.0485234158196921 ENSG00000117640 MTFR1L
ENST00000374301 0.939037161830992 0.772322621869854 0.0205200666325308 ENSG00000117640 MTFR1L
ENST00000464008 0.978388681029306 0.910902328441299 -0.00976335448412778 ENSG00000117640 MTFR1L
ENST00000526158 0.936280138543544 0.764319613226272 0.0281111318626325 ENSG00000117640 MTFR1L
ENST00000530599 0.8887340667185 0.622023018498177 0.0476649199802457 ENSG00000117640 MTFR1L
ENST00000374300 0.917491625392303 0.703457462114349 0.0269184568921292 ENSG00000117640 MTFR1L
ENST00000466284 0.892678863713347 0.633407082449791 0.0347498115990774 ENSG00000117640 MTFR1L
ENST00000531361 0.827006170222752 0.490664034843936 0.0606620650509904 ENSG00000117640 MTFR1L
ENST00000497956 0.950717564853633 0.813871055180517 -0.0200553331344544 ENSG00000117640 MTFR1L
ENST00000606617 0.996432915122448 0.985187791487902 -0.00227707451557066 ENSG00000272478 RP1-317E23.7
ENST00000538789 0.97693363417965 0.905671933531989 0.0114688361746777 ENSG00000127423 AUNIP
ENST00000455431 0.823944259456836 0.484610755470103 0.0867661350750875 ENSG00000236528 RP1-125I3.2
ENST00000374296 0.889223480648946 0.62352825590324 0.0549365119565913 ENSG00000182749 PAQR7
ENST00000426559 0.6358050072117 0.223599974241374 -0.0673646127937832 ENSG00000117632 STMN1
ENST00000455785 0.647486241051589 0.238120755290626 -0.0654561636669291 ENSG00000117632 STMN1
ENST00000399728 0.647864494821467 0.238426891200147 -0.0653877159063415 ENSG00000117632 STMN1
ENST00000465604 0.642718761444756 0.232792599413671 -0.0665406222606843 ENSG00000117632 STMN1
ENST00000357865 0.637018159700948 0.225061314714094 -0.0676797175200307 ENSG00000117632 STMN1
ENST00000374291 0.653809175057516 0.244697023545329 -0.065640594332767 ENSG00000117632 STMN1
ENST00000485226 0.491799861251682 0.115516711360965 -0.0903778435511093 ENSG00000117632 STMN1
ENST00000446334 0.370444817516543 0.0588744405154276 -0.112594479195925 ENSG00000117632 STMN1
ENST00000580971 0.144342129746466 0.00948471458897072 -0.215212846499546 ENSG00000264021 MIR3917
ENST00000374282 0.889024842782363 0.62259109335245 -0.0489542072621525 ENSG00000158006 PAFAH2
ENST00000374284 0.955810463880244 0.830626012910596 -0.0227753633565491 ENSG00000158006 PAFAH2
ENST00000374271 0.967446767689017 0.871880371668759 0.017935580334183 ENSG00000175087 PDIK1L
ENST00000374266 0.368829280044451 0.0583846626411486 0.252425274340991 ENSG00000142684 ZNF593
ENST00000270812 0.368829280044451 0.0583846626411486 0.252425274340991 ENSG00000142684 ZNF593
ENST00000407889 0.345034398944892 0.050917653537458 0.260614894294424 ENSG00000236782 RP11-96L14.7
ENST00000433939 0.52624034853621 0.137108376416303 0.199391038933764 ENSG00000236782 RP11-96L14.7
ENST00000451429 0.9600404578697 0.845547664499208 0.0170004804386989 ENSG00000130695 CEP85
ENST00000476272 0.898736979468302 0.651956125679174 0.0367802017282604 ENSG00000130695 CEP85
ENST00000252992 0.898736979468302 0.651956125679174 0.0367802017282604 ENSG00000130695 CEP85
ENST00000453146 0.868581707526235 0.576358562172834 0.0530309316078906 ENSG00000130695 CEP85
ENST00000469609 0.583487672154845 0.176996688982118 0.13478769183566 ENSG00000130695 CEP85
ENST00000270792 0.905839084282229 0.670360578887719 0.0284510827436729 ENSG00000142669 SH3BGRL3
ENST00000319041 0.908993533421893 0.679677007236023 0.0276877687241094 ENSG00000142669 SH3BGRL3
ENST00000314675 0.730263005954514 0.332937854427826 0.0659717039739938 ENSG00000158062 UBXN11
ENST00000472155 0.304160411481768 0.0393544254796147 0.254030755016116 ENSG00000158062 UBXN11
ENST00000374223 0.310738614886471 0.0410762536215662 0.251814861593103 ENSG00000158062 UBXN11
ENST00000475591 0.304160411481768 0.0393544254796147 0.254030755016116 ENSG00000158062 UBXN11
ENST00000357089 0.304160411481768 0.0393544254796147 0.254030755016116 ENSG00000158062 UBXN11
ENST00000494942 0.304160411481768 0.0393544254796147 0.254030755016116 ENSG00000158062 UBXN11
ENST00000374221 0.304160411481768 0.0393544254796147 0.254030755016116 ENSG00000158062 UBXN11
ENST00000374217 0.297786057413169 0.0375447467503099 0.256226997525659 ENSG00000158062 UBXN11
ENST00000374222 0.297786057413169 0.0375447467503099 0.256226997525659 ENSG00000158062 UBXN11
ENST00000496466 0.426376124205966 0.0813278153800303 0.229674574761528 ENSG00000158062 UBXN11
ENST00000434391 0.89755044194088 0.648360035213623 -0.0247441234059948 ENSG00000117682 DHDDS
ENST00000427245 0.879446106816549 0.600196890845319 -0.0376493126653148 ENSG00000117682 DHDDS
ENST00000527611 0.889979324341138 0.625086130942589 0.0463622757960349 ENSG00000117682 DHDDS
ENST00000374186 0.983730636624458 0.930385963713123 0.00647384852433155 ENSG00000117682 DHDDS
ENST00000525682 0.960620225681813 0.848113560597926 -0.0114653351086064 ENSG00000117682 DHDDS
ENST00000236342 0.971168328038101 0.883523497167862 -0.00883296729658569 ENSG00000117682 DHDDS
ENST00000526219 0.979343600083982 0.914117135059913 -0.00650787979528266 ENSG00000117682 DHDDS
ENST00000374185 0.875136326441431 0.591344144829868 -0.0382136856095642 ENSG00000117682 DHDDS
ENST00000487944 0.8366563615641 0.51006232847894 0.0588937891798058 ENSG00000117682 DHDDS
ENST00000360009 0.89755044194088 0.648360035213623 -0.0247441234059948 ENSG00000117682 DHDDS
ENST00000533087 0.919861031920457 0.709818265283648 -0.0262556080121698 ENSG00000117682 DHDDS
ENST00000531312 0.935305185773427 0.76168804761304 -0.0215138871384128 ENSG00000117682 DHDDS
ENST00000525165 0.962850984562646 0.855134178168942 -0.0129099403385944 ENSG00000117682 DHDDS
ENST00000525546 0.967793184828354 0.873092354020248 0.012154724858283 ENSG00000117682 DHDDS
ENST00000528557 0.97693363417965 0.905845054783883 0.00881185150137868 ENSG00000117682 DHDDS
ENST00000525326 0.967793184828354 0.873174781568053 0.0121235303459324 ENSG00000117682 DHDDS
ENST00000526278 0.902106934572768 0.660373363875798 -0.0310913906303054 ENSG00000117682 DHDDS
ENST00000436153 0.903152063326611 0.663247024330748 -0.0306194789615349 ENSG00000117682 DHDDS
ENST00000529688 0.941313993617285 0.781756275823511 -0.0196401111008694 ENSG00000117682 DHDDS
ENST00000530781 0.746266357492159 0.358257231385863 0.0829427201534024 ENSG00000117682 DHDDS
ENST00000531955 0.925270378254211 0.726635492276309 0.027539063648032 ENSG00000117682 DHDDS
ENST00000525410 0.968482789489937 0.876036027822585 -0.0116473342598216 ENSG00000117682 DHDDS
ENST00000430232 0.999914906542027 0.999700720566828 2.51995746819738e-05 ENSG00000117682 DHDDS
ENST00000431933 0.824387489361209 0.486265965199104 -0.0444244373732261 ENSG00000117682 DHDDS
ENST00000416052 0.871836208783832 0.584053428397195 0.051223361607032 ENSG00000117682 DHDDS
ENST00000468388 0.127209024077632 0.0076758140242648 -0.180363472199657 ENSG00000198830 HMGN2
ENST00000479815 0.272963257276435 0.0315776671055349 -0.120426417760097 ENSG00000198830 HMGN2
ENST00000460563 0.136246588191555 0.0086084201272602 -0.150971480437412 ENSG00000198830 HMGN2
ENST00000464888 0.203882131811947 0.0180322976392145 -0.134430745994115 ENSG00000198830 HMGN2
ENST00000463817 0.119519692551445 0.00680189604472799 -0.158231117394405 ENSG00000198830 HMGN2
ENST00000467700 0.118057872543306 0.00664429869437203 -0.15706696103563 ENSG00000198830 HMGN2
ENST00000361427 0.0985464656057335 0.00487393844022819 -0.159881712805079 ENSG00000198830 HMGN2
ENST00000466194 0.107611442546343 0.00567346879697333 -0.163717183599603 ENSG00000198830 HMGN2
ENST00000493418 0.140931243829346 0.00912121207563072 -0.150967537085582 ENSG00000198830 HMGN2
ENST00000374168 0.857491754304085 0.552164586683151 0.0688325332239498 ENSG00000117676 RPS6KA1
ENST00000374166 0.857491754304085 0.552164586683151 0.0688325332239498 ENSG00000117676 RPS6KA1
ENST00000526792 0.961202649130534 0.849940147649057 0.0222201080104187 ENSG00000117676 RPS6KA1
ENST00000374162 0.961202649130534 0.849940147649057 0.0222201080104187 ENSG00000117676 RPS6KA1
ENST00000530003 0.768196996163485 0.390103058353349 0.104107131343353 ENSG00000117676 RPS6KA1
ENST00000531113 0.818019435792306 0.472280697925404 0.0895273814485119 ENSG00000117676 RPS6KA1
ENST00000374163 0.731009709598968 0.333728319087632 0.118134871384569 ENSG00000117676 RPS6KA1
ENST00000531382 0.812140803742764 0.461613600808759 0.089729576891585 ENSG00000117676 RPS6KA1
ENST00000324856 0.7380033658598 0.345744600072868 -0.0473090756980896 ENSG00000117713 ARID1A
ENST00000457599 0.660814502463363 0.251855383358699 -0.0605821736492714 ENSG00000117713 ARID1A
ENST00000524572 0.637207227212953 0.225685664008543 -0.148249680215079 ENSG00000117713 ARID1A
ENST00000374152 0.504199333949963 0.122836097919495 -0.0876412129979084 ENSG00000117713 ARID1A
ENST00000430291 0.891448620471105 0.62969512483838 0.0504464629803952 ENSG00000117713 ARID1A
ENST00000430799 0.491569433630263 0.115364151975773 -0.0971591215032801 ENSG00000117713 ARID1A
ENST00000466382 0.613854722509658 0.202234932754813 -0.0828601971484659 ENSG00000117713 ARID1A
ENST00000540690 0.631961932582541 0.22044037534093 -0.0803143166742432 ENSG00000117713 ARID1A
ENST00000532781 0.582992846894041 0.176671735946866 -0.0949721747327508 ENSG00000117713 ARID1A
ENST00000472757 0.102889160820695 0.00527425869031276 -0.365427824361362 ENSG00000060642 PIGV
ENST00000078527 0.14834945224274 0.00992888880996004 -0.314947970669961 ENSG00000060642 PIGV
ENST00000449950 0.137431991802983 0.0087527836020712 -0.327351150869846 ENSG00000060642 PIGV
ENST00000374145 0.162089591873132 0.0116625568378488 -0.313076877931799 ENSG00000060642 PIGV
ENST00000374142 0.89174692307209 0.630898104389708 0.0358211356351834 ENSG00000204160 ZDHHC18
ENST00000374141 0.865319190548439 0.570217258831175 0.0577288590450892 ENSG00000204160 ZDHHC18
ENST00000534643 0.984820675641665 0.935983283500808 0.00894382104488224 ENSG00000204160 ZDHHC18
ENST00000488397 0.946248275824937 0.797198004041203 0.0204575178991619 ENSG00000204160 ZDHHC18
ENST00000374135 0.771744296160437 0.395658238203608 0.056668583130973 ENSG00000142751 GPN2
ENST00000448791 0.977636372252992 0.908818970523856 0.0123597252405853 ENSG00000226698 RP1-50O24.6
ENST00000374133 0.845248107634739 0.526613212318557 0.0599928843135805 ENSG00000142751 GPN2
ENST00000477418 0.95225075778938 0.818122766880001 0.0217510504729129 ENSG00000142751 GPN2
ENST00000431781 0.954427241601445 0.826605348312668 0.0212703123587384 ENSG00000142751 GPN2
ENST00000361720 0.628139561044322 0.216003643307936 -0.131710274244562 ENSG00000198746 GPATCH3
ENST00000435827 0.100250811378068 0.00505186714040634 0.182161809699538 ENSG00000090273 NUDC
ENST00000321265 0.100250811378068 0.00504667946060939 0.148948239839761 ENSG00000090273 NUDC
ENST00000452707 0.178134347291731 0.0140501543289459 0.157706432187783 ENSG00000090273 NUDC
ENST00000484772 0.573669534187956 0.169896629500933 0.0947627915287673 ENSG00000090273 NUDC
ENST00000522111 0.942960729363178 0.785054555234865 -0.0214655260930434 ENSG00000253368 TRNP1
ENST00000531285 0.69816378027073 0.292019227108947 -0.0998052351058201 ENSG00000253368 TRNP1
ENST00000374089 0.947752252363171 0.802095034611635 -0.0210214153281827 ENSG00000090020 SLC9A1
ENST00000263980 0.899598912627388 0.654441471069294 0.0296187196716671 ENSG00000090020 SLC9A1
ENST00000490329 0.781303449796844 0.410226707840775 -0.0870151676269079 ENSG00000090020 SLC9A1
ENST00000545949 0.749279589886417 0.361936921432191 0.0661432422483873 ENSG00000090020 SLC9A1
ENST00000447808 0.847185104797909 0.530565455318412 0.0681781852855364 ENSG00000090020 SLC9A1
ENST00000374086 0.837456990089202 0.511238385836051 0.0497584675265725 ENSG00000090020 SLC9A1
ENST00000374084 0.912848781801999 0.691085515663967 0.0315454358561116 ENSG00000090020 SLC9A1
ENST00000319394 0.656363071786201 0.247208982358788 -0.0825620177589279 ENSG00000142784 WDTC1
ENST00000361771 0.652175663560648 0.242930167450964 -0.0833493821597408 ENSG00000142784 WDTC1
ENST00000447062 0.680859677182295 0.273624303453596 -0.0843823827639059 ENSG00000142784 WDTC1
ENST00000491239 0.594480208924091 0.186210018661488 -0.10953677404407 ENSG00000142784 WDTC1
ENST00000472249 0.546469214953207 0.14997588589066 -0.161546315942837 ENSG00000142784 WDTC1
ENST00000374076 0.660649797220229 0.251562339408491 -0.0790307323114868 ENSG00000186501 TMEM222
ENST00000464720 0.660649797220229 0.251562339408491 -0.0790307323114868 ENSG00000186501 TMEM222
ENST00000608611 0.660649797220229 0.251562339408491 -0.0790307323114868 ENSG00000186501 TMEM222
ENST00000466759 0.594467187082237 0.186103961373083 -0.115447240279009 ENSG00000186501 TMEM222
ENST00000486082 0.635331191330261 0.223161075775917 -0.0901546562657729 ENSG00000186501 TMEM222
ENST00000464813 0.579284254917762 0.173519488191744 -0.108166859833841 ENSG00000186501 TMEM222
ENST00000478104 0.535542446907521 0.142820748575035 -0.105010513882376 ENSG00000186501 TMEM222
ENST00000498220 0.67103346789561 0.263043682566153 -0.0869561421450706 ENSG00000186501 TMEM222
ENST00000471456 0.964535342195901 0.862909191926587 -0.0148725182978994 ENSG00000186501 TMEM222
ENST00000470223 0.984884719173226 0.936926990483957 -0.0068977882237995 ENSG00000186501 TMEM222
ENST00000472410 0.941518523507004 0.782257198420012 0.031317127756807 ENSG00000142733 MAP3K6
ENST00000374040 0.987732141417305 0.949198482557672 0.00691017248637033 ENSG00000142733 MAP3K6
ENST00000493901 0.994562505081497 0.974412591862301 0.00348883840585179 ENSG00000142733 MAP3K6
ENST00000357582 0.99717458407173 0.987747220758772 0.00170079755727964 ENSG00000142733 MAP3K6
ENST00000430629 0.145422520432273 0.00959885150689697 -0.113361888587412 ENSG00000158195 WASF2
ENST00000536657 0.342918124457491 0.0501940972055473 -0.101269472115949 ENSG00000158195 WASF2
ENST00000247087 0.924255947501812 0.722956682517286 -0.0263299999216603 ENSG00000126705 AHDC1
ENST00000374011 0.918660766035639 0.705588589754549 -0.0279679017112983 ENSG00000126705 AHDC1
ENST00000490295 0.577039344367212 0.171992331893468 -0.10741142264603 ENSG00000126705 AHDC1
ENST00000480033 0.64935179587686 0.239987454701034 -0.101324777924984 ENSG00000126705 AHDC1
ENST00000373954 0.719277016409466 0.318887433587595 0.118794138479363 ENSG00000009780 FAM76A
ENST00000419687 0.558233109716437 0.158049296804098 0.168831922521961 ENSG00000009780 FAM76A
ENST00000373949 0.645288112365671 0.235408273416481 0.143044246670247 ENSG00000009780 FAM76A
ENST00000234549 0.906002351995934 0.670737030473313 0.0534767939050046 ENSG00000009780 FAM76A
ENST00000010299 0.906121705331607 0.671588543002389 0.0533805514352107 ENSG00000009780 FAM76A
ENST00000373943 0.975671261467341 0.901964693520305 0.00678582058974966 ENSG00000117758 STX12
ENST00000440806 0.92840263130563 0.737602037012586 0.0194535547492693 ENSG00000117758 STX12
ENST00000468761 0.930389095892025 0.744958088669109 0.0214756354126116 ENSG00000117758 STX12
ENST00000481874 0.819352557820694 0.475113187175383 0.0767068219449389 ENSG00000117758 STX12
ENST00000472285 0.931634309903667 0.74823970541097 0.027549046203131 ENSG00000117758 STX12
ENST00000311772 0.896430135802875 0.644109703597049 -0.0315706882001933 ENSG00000117751 PPP1R8
ENST00000236412 0.892135679115591 0.631849470886309 -0.0327760851245552 ENSG00000117751 PPP1R8
ENST00000373931 0.896430135802875 0.644100017003177 -0.0315731031089093 ENSG00000117751 PPP1R8
ENST00000431586 0.82659385580696 0.490130089588593 -0.0457763147722626 ENSG00000117751 PPP1R8
ENST00000486634 0.948478704358393 0.805056399139826 -0.0221813959195361 ENSG00000117751 PPP1R8
ENST00000601459 0.908225869759365 0.677405101232839 -0.0560837266995304 ENSG00000268552 AL109927.1
ENST00000373912 0.891218930335791 0.628334932435619 -0.0381399479002244 ENSG00000117748 RPA2
ENST00000419958 0.974268033629222 0.896273963062168 -0.0127742344928636 ENSG00000117748 RPA2
ENST00000373909 0.84221944354703 0.520602116627053 -0.0515200887860905 ENSG00000117748 RPA2
ENST00000313433 0.678383381791267 0.271180647543279 -0.0893552990403776 ENSG00000117748 RPA2
ENST00000444045 0.700925973128254 0.294999590023608 -0.0945411804055477 ENSG00000117748 RPA2
ENST00000373884 0.925951670660345 0.728846558717921 -0.0353231391856866 ENSG00000158156 XKR8
ENST00000373871 0.99536265415626 0.978797373481816 -0.00140014162494922 ENSG00000158161 EYA3
ENST00000436342 0.99536265415626 0.978797373481816 -0.00140014162494922 ENSG00000158161 EYA3
ENST00000373864 0.935300570454182 0.76155168088538 -0.0187531043937446 ENSG00000158161 EYA3
ENST00000540618 0.883845831733814 0.611697534952888 0.0337919326196014 ENSG00000158161 EYA3
ENST00000545175 0.87302401725393 0.587197821835325 0.0364412965241685 ENSG00000158161 EYA3
ENST00000373863 0.86478713582132 0.568137191794883 0.0384410578183933 ENSG00000158161 EYA3
ENST00000495923 0.473805615640148 0.105933734705234 -0.152064840028254 ENSG00000158161 EYA3
ENST00000471498 0.879970678745264 0.601133410497531 0.0363088425506186 ENSG00000158161 EYA3
ENST00000468665 0.732928337514684 0.336826132965265 0.0800444542654622 ENSG00000158161 EYA3
ENST00000603289 0.913056954880295 0.691625177646482 0.0287492897413931 ENSG00000126698 DNAJC8
ENST00000263697 0.891330405876681 0.629379452361644 0.0310233358597445 ENSG00000126698 DNAJC8
ENST00000596102 0.731675853487748 0.335234350321816 0.0896177640400421 ENSG00000269804 AL353354.2
ENST00000489277 0.891330405876681 0.629379452361644 0.0310233358597445 ENSG00000126698 DNAJC8
ENST00000470967 0.979697946696543 0.915768089467311 0.00854987151211256 ENSG00000126698 DNAJC8
ENST00000482674 0.997624241884397 0.990890533707207 -0.000848703729666075 ENSG00000126698 DNAJC8
ENST00000488868 0.990635533147717 0.959851227373212 0.00376508186369664 ENSG00000126698 DNAJC8
ENST00000497986 0.757442583441933 0.373760786042974 0.062961507896535 ENSG00000130770 ATPIF1
ENST00000335514 0.760909110479633 0.378949559526497 0.0622324674637815 ENSG00000130770 ATPIF1
ENST00000468425 0.787935603077612 0.421317962351592 0.0568220476759787 ENSG00000130770 ATPIF1
ENST00000465645 0.760909110479633 0.378949559526497 0.0622324674637815 ENSG00000130770 ATPIF1
ENST00000253063 0.910593081293811 0.684544105698246 0.0399347751578112 ENSG00000130766 SESN2
ENST00000479574 0.884340169800017 0.612456279813686 0.0597841342835629 ENSG00000130772 MED18
ENST00000373842 0.525981446682026 0.13688329945105 0.159175809926032 ENSG00000130772 MED18
ENST00000398997 0.524345903326934 0.136075792464335 0.159269097572921 ENSG00000130772 MED18
ENST00000373839 0.556863314526063 0.156867164033589 -0.0796953895575924 ENSG00000204138 PHACTR4
ENST00000463428 0.79381823601146 0.431684174681733 -0.0594712149386465 ENSG00000204138 PHACTR4
ENST00000493669 0.549395533307417 0.151973311160593 -0.0869020484089926 ENSG00000204138 PHACTR4
ENST00000373836 0.37976843362361 0.0622111488084388 -0.10082773403686 ENSG00000204138 PHACTR4
ENST00000398958 0.514615278666999 0.129300805328389 0.071473182541147 ENSG00000180198 RCC1
ENST00000413987 0.759444230706024 0.376957953770967 0.05011607334913 ENSG00000242125 SNHG3
ENST00000427469 0.688333271845409 0.280866840831455 0.0556801591331644 ENSG00000180198 RCC1
ENST00000447507 0.849837209789013 0.536566778424136 0.0411227547399205 ENSG00000242125 SNHG3
ENST00000434290 0.679364701582334 0.272131077417779 0.0558994221906269 ENSG00000180198 RCC1
ENST00000373833 0.514515911061448 0.129219784005675 0.0714871608533231 ENSG00000180198 RCC1
ENST00000437681 0.691139700693555 0.283697220681396 0.0662017442750756 ENSG00000242125 SNHG3
ENST00000419074 0.820376405560321 0.478246593539968 0.0490041551070003 ENSG00000180198 RCC1
ENST00000373832 0.635823864009985 0.223798389137961 0.078452009766721 ENSG00000180198 RCC1
ENST00000373831 0.765999826294253 0.386333055260971 0.0626163704533879 ENSG00000180198 RCC1
ENST00000411533 0.84525589769114 0.526777067911216 0.0469052127586503 ENSG00000180198 RCC1
ENST00000486790 0.502081198892727 0.121258407912261 0.154996954588085 ENSG00000180198 RCC1
ENST00000430407 0.892727013847299 0.633485410357384 0.0366563469311725 ENSG00000180198 RCC1
ENST00000429051 0.847013832922181 0.530232930373565 -0.0551605021062899 ENSG00000180198 RCC1
ENST00000478232 0.890279277630334 0.625776155763985 0.0511568230045284 ENSG00000180198 RCC1
ENST00000373830 0.868212658297908 0.575563410878906 0.0418857200469102 ENSG00000180098 TRNAU1AP
ENST00000495995 0.816940456541962 0.470648214660315 0.0735359620692632 ENSG00000180098 TRNAU1AP
ENST00000480930 0.928985524052764 0.739318944032171 0.0259751642069162 ENSG00000180098 TRNAU1AP
ENST00000491577 0.937231675379468 0.768115105557476 0.0229348489500307 ENSG00000180098 TRNAU1AP
ENST00000464880 0.541805416627959 0.14671992502133 0.173055982133399 ENSG00000180098 TRNAU1AP
ENST00000497790 0.386270820424527 0.0645582578461855 0.223133814093295 ENSG00000180098 TRNAU1AP
ENST00000495215 0.774342987566855 0.39943528125129 0.0778435983030616 ENSG00000180098 TRNAU1AP
ENST00000464093 0.752253317593763 0.366507765300086 0.0946930366340261 ENSG00000180098 TRNAU1AP
ENST00000484775 0.976079351035728 0.902845043040424 0.00964983239085154 ENSG00000180098 TRNAU1AP
ENST00000464612 0.46010062767345 0.0984702099333647 0.140177400780602 ENSG00000197989 SNHG12
ENST00000475441 0.436047132873396 0.0852439898572686 0.143720174807867 ENSG00000197989 SNHG12
ENST00000531126 0.741377712766713 0.350887015075978 0.0719045949313262 ENSG00000197989 SNHG12
ENST00000461448 0.741377712766713 0.350887015075978 0.0719045949313262 ENSG00000197989 SNHG12
ENST00000470977 0.741377712766713 0.350766936036624 0.0719024864181786 ENSG00000197989 SNHG12
ENST00000474814 0.741377712766713 0.350887015075978 0.0719045949313262 ENSG00000197989 SNHG12
ENST00000481368 0.543325798671266 0.14797214782287 0.115029133281683 ENSG00000197989 SNHG12
ENST00000481220 0.741652323242113 0.351309592862287 0.0718906476519857 ENSG00000197989 SNHG12
ENST00000488745 0.679131913236069 0.271985592617135 0.0839914128268617 ENSG00000197989 SNHG12
ENST00000483436 0.734355696908831 0.338718990489038 0.0738188955426985 ENSG00000197989 SNHG12
ENST00000384581 0.678383381791267 0.271152367629921 0.143383550401737 ENSG00000197989 SNHG12
ENST00000464115 0.965466730058087 0.866263607266478 -0.0165902445817087 ENSG00000197989 SNHG12
ENST00000461832 0.965466730058087 0.866263607266478 -0.0165902445817087 ENSG00000197989 SNHG12
ENST00000471683 0.362381390335446 0.056240409840814 0.210899697849074 ENSG00000120656 TAF12
ENST00000373824 0.651493361350204 0.242260805237591 0.105348330484637 ENSG00000120656 TAF12
ENST00000263974 0.658087159954912 0.24882123379499 0.10413645806893 ENSG00000120656 TAF12
ENST00000495422 0.902558317876565 0.6616850181137 0.0419048141056124 ENSG00000120656 TAF12
ENST00000373816 0.519859700816278 0.132746262591533 0.102276361790848 ENSG00000162419 GMEB1
ENST00000361872 0.834566918095353 0.506651894925644 0.0506022309859812 ENSG00000162419 GMEB1
ENST00000294409 0.835092530814831 0.507372442990675 0.0505898291105263 ENSG00000162419 GMEB1
ENST00000480454 0.997060348791201 0.987506752498553 -0.00132342592147685 ENSG00000162419 GMEB1
ENST00000474884 0.847737394896636 0.532165022688262 -0.0437920184598863 ENSG00000198492 YTHDF2
ENST00000542507 0.929662407047125 0.741678888367537 -0.014386416554293 ENSG00000198492 YTHDF2
ENST00000373812 0.928899721477745 0.739198819439311 -0.0145522572703404 ENSG00000198492 YTHDF2
ENST00000541996 0.927256199974553 0.732744668492082 -0.0149159928277128 ENSG00000198492 YTHDF2
ENST00000478283 0.909450878346863 0.681023871586291 -0.0182386442088515 ENSG00000198492 YTHDF2
ENST00000496288 0.812903256266619 0.462892548790872 -0.0515171319594992 ENSG00000198492 YTHDF2
ENST00000475796 0.782690092894496 0.412643906974927 -0.0692198949049928 ENSG00000198492 YTHDF2
ENST00000476976 0.876252268673439 0.593395502121567 -0.0429908261131351 ENSG00000198492 YTHDF2
ENST00000468863 0.843589116506477 0.52263852456836 -0.0557158775723909 ENSG00000198492 YTHDF2
ENST00000343067 0.745505800288544 0.357350192243883 -0.058807110085213 ENSG00000159023 EPB41
ENST00000356093 0.745505800288544 0.357350192243883 -0.058807110085213 ENSG00000159023 EPB41
ENST00000398863 0.745505800288544 0.357350192243883 -0.058807110085213 ENSG00000159023 EPB41
ENST00000482464 0.955810463880244 0.83074217579928 0.0195001960017694 ENSG00000159023 EPB41
ENST00000373800 0.85501069030695 0.54719894991042 -0.0429981115866876 ENSG00000159023 EPB41
ENST00000349460 0.85501069030695 0.54719894991042 -0.0429981115866876 ENSG00000159023 EPB41
ENST00000347529 0.85501069030695 0.54719894991042 -0.0429981115866876 ENSG00000159023 EPB41
ENST00000373798 0.671399129492447 0.263561533022293 -0.071585138740191 ENSG00000159023 EPB41
ENST00000373797 0.783514497197625 0.41384214021565 -0.0636157013078889 ENSG00000159023 EPB41
ENST00000488277 0.750657930757297 0.364036844999698 -0.0877660017994803 ENSG00000159023 EPB41
ENST00000490308 0.788199158640315 0.422004448282287 -0.0791429976134115 ENSG00000159023 EPB41
ENST00000460378 0.506454917429944 0.124417562239369 -0.112171511944266 ENSG00000159023 EPB41
ENST00000373795 0.764558970542226 0.384171036071034 -0.0385969674201326 ENSG00000116350 SRSF4
ENST00000546138 0.745296032621065 0.357081873735621 -0.0403395953512759 ENSG00000116350 SRSF4
ENST00000466448 0.739407505834671 0.348136459214912 -0.0423513942376434 ENSG00000116350 SRSF4
ENST00000497015 0.919333159523385 0.70751657747746 -0.0293488140942022 ENSG00000116350 SRSF4
ENST00000605204 0.907268399319146 0.674444781121452 -0.0207597354593737 ENSG00000116350 SRSF4
ENST00000477193 0.718154245359896 0.316945934928848 -0.0986153298773598 ENSG00000116350 SRSF4
ENST00000489898 0.631194623778231 0.219664535893791 -0.121568769635733 ENSG00000116350 SRSF4
ENST00000472353 0.999116117611779 0.99634672682319 -0.000319947225788319 ENSG00000116350 SRSF4
ENST00000373791 0.832922495310574 0.50387077707243 0.0599289637184624 ENSG00000116353 MECR
ENST00000475773 0.715338441706262 0.31351767010852 0.125203938488425 ENSG00000116353 MECR
ENST00000483435 0.835092530814831 0.507390791803566 0.0884771434840757 ENSG00000116353 MECR
ENST00000263702 0.762028776949756 0.380646951910848 0.0801543940530764 ENSG00000116353 MECR
ENST00000473030 0.71168351135065 0.308773246853145 0.105434971217805 ENSG00000116353 MECR
ENST00000463412 0.795114941367969 0.433876717115796 0.0825803365123344 ENSG00000116353 MECR
ENST00000453185 0.744692070597532 0.356169839034288 0.110870808690754 ENSG00000116353 MECR
ENST00000478505 0.853785998298971 0.54517678116994 0.0630849459543914 ENSG00000116353 MECR
ENST00000490529 0.82827980754015 0.493586451142545 0.0620666856893988 ENSG00000116353 MECR
ENST00000463052 0.794306069093166 0.43212638156608 0.0754813310148653 ENSG00000116353 MECR
ENST00000489248 0.887251239212846 0.618392840604264 0.0484373137362249 ENSG00000116353 MECR
ENST00000475861 0.882383580515564 0.608038352974475 0.0506919309367785 ENSG00000116353 MECR
ENST00000474946 0.983096413125799 0.928199425251436 0.00916146673415691 ENSG00000116353 MECR
ENST00000482610 0.996458479367603 0.985436917363825 0.00217928656423652 ENSG00000116353 MECR
ENST00000345512 0.993698623897767 0.971194105222178 0.00464626231795533 ENSG00000060656 PTPRU
ENST00000373779 0.955823345440275 0.831553497042924 -0.0260474103697315 ENSG00000060656 PTPRU
ENST00000323874 0.955823345440275 0.831553497042924 -0.0260474103697315 ENSG00000060656 PTPRU
ENST00000356870 0.955823345440275 0.831553497042924 -0.0260474103697315 ENSG00000060656 PTPRU
ENST00000428026 0.955823345440275 0.831553497042924 -0.0260474103697315 ENSG00000060656 PTPRU
ENST00000460170 0.955802168188812 0.830351406334373 -0.0262121259472512 ENSG00000060656 PTPRU
ENST00000294507 0.832939951438537 0.504060193235331 0.0294203760410249 ENSG00000162511 LAPTM5
ENST00000464569 0.915004552211651 0.69655112193359 -0.0277037520164218 ENSG00000162511 LAPTM5
ENST00000476492 0.912808141153005 0.691000356683217 -0.040532667859565 ENSG00000162511 LAPTM5
ENST00000336798 0.999735545185033 0.999199863687973 6.69681946212895e-05 ENSG00000162512 SDC3
ENST00000339394 0.797518968856009 0.437929510569786 -0.0671273026780914 ENSG00000162512 SDC3
ENST00000424085 0.904321092153535 0.665950019428906 -0.0215525404241948 ENSG00000134644 PUM1
ENST00000257075 0.904321092153535 0.665950019428906 -0.0215525404241948 ENSG00000134644 PUM1
ENST00000373747 0.904321092153535 0.665960921426988 -0.021554990654919 ENSG00000134644 PUM1
ENST00000525843 0.872011713097421 0.584971217280797 -0.0273933028548374 ENSG00000134644 PUM1
ENST00000426105 0.877235966246936 0.595433806470181 -0.0260669690018249 ENSG00000134644 PUM1
ENST00000440538 0.877235966246936 0.595404703763882 -0.026059895317866 ENSG00000134644 PUM1
ENST00000498419 0.738809167175522 0.347303080500536 -0.0537889963030332 ENSG00000134644 PUM1
ENST00000373741 0.873903888816168 0.588611841888949 -0.0265603889062443 ENSG00000134644 PUM1
ENST00000423018 0.875553760912876 0.591984007899654 -0.0263032433658263 ENSG00000134644 PUM1
ENST00000373742 0.888881494868476 0.622254143022349 -0.0244538420753493 ENSG00000134644 PUM1
ENST00000530669 0.408489393762285 0.0732135298953545 -0.150807686644279 ENSG00000134644 PUM1
ENST00000529846 0.855822677391722 0.548564976378385 -0.0478128220442369 ENSG00000134644 PUM1
ENST00000525997 0.843922889891913 0.523639761735974 -0.0511208396337071 ENSG00000134644 PUM1
ENST00000527498 0.923905337077192 0.721869795541518 -0.0276610752704446 ENSG00000134644 PUM1
ENST00000471894 0.928083333668133 0.736184926354147 -0.0329890908216207 ENSG00000134644 PUM1
ENST00000490546 0.886596023270071 0.617152196041002 -0.045859494332774 ENSG00000134644 PUM1
ENST00000532678 0.993987228387258 0.972302209894753 0.00239049413386872 ENSG00000134644 PUM1
ENST00000526128 0.992892891590445 0.968089340706442 0.00427697222947066 ENSG00000134644 PUM1
ENST00000526215 0.903718511615776 0.664503087922087 0.0238320703400722 ENSG00000134644 PUM1
ENST00000525948 0.952111893145655 0.817568859291696 0.013619536398104 ENSG00000134644 PUM1
ENST00000480602 0.909852091379289 0.682102795594152 0.0247645964214057 ENSG00000134644 PUM1
ENST00000524516 0.755870653877584 0.371016659436869 0.0621941732965974 ENSG00000134644 PUM1
ENST00000531867 0.940325324996308 0.778476041534314 0.0313096763668058 ENSG00000134644 PUM1
ENST00000263694 0.930977324053201 0.746926008752606 -0.0231440447131306 ENSG00000060688 SNRNP40
ENST00000486941 0.992623144631914 0.966676277377379 -0.00411120873993857 ENSG00000060688 SNRNP40
ENST00000489853 0.954997731190233 0.828333914385187 0.018490527095213 ENSG00000060688 SNRNP40
ENST00000373720 0.919861031920457 0.709739553907807 0.0348395004884509 ENSG00000060688 SNRNP40
ENST00000491106 0.916454554302422 0.700971019667747 -0.042889388178075 ENSG00000060688 SNRNP40
ENST00000446633 0.922745263827738 0.717848484588666 -0.0264370278260264 ENSG00000060688 SNRNP40
ENST00000474025 0.886936398587081 0.617838401571087 -0.0492661845190761 ENSG00000060688 SNRNP40
ENST00000463988 0.906043703967272 0.671329696059526 0.0451389246369911 ENSG00000060688 SNRNP40
ENST00000344147 0.938112634201271 0.770475509800613 0.0170390037953905 ENSG00000121766 ZCCHC17
ENST00000479629 0.868229248455414 0.575607580558523 0.0378677314102827 ENSG00000121766 ZCCHC17
ENST00000373714 0.938112634201271 0.770475509800613 0.0170390037953905 ENSG00000121766 ZCCHC17
ENST00000546109 0.790202801782898 0.425179225489563 0.0488083364929415 ENSG00000121766 ZCCHC17
ENST00000422613 0.885438473200799 0.614632522642035 0.0304913621669154 ENSG00000121766 ZCCHC17
ENST00000490049 0.992707370010774 0.966972640050125 -0.00312435550058628 ENSG00000121766 ZCCHC17
ENST00000430143 0.59062006231045 0.182872471219303 -0.122360573483939 ENSG00000229044 RP11-266K22.2
ENST00000373710 0.792923985858305 0.429676626515742 0.0721702813503796 ENSG00000168528 SERINC2
ENST00000536859 0.79030094433947 0.425397029420184 0.0727877604827956 ENSG00000168528 SERINC2
ENST00000487207 0.818493881527723 0.473926174567973 0.0685055910645485 ENSG00000168528 SERINC2
ENST00000373709 0.793500550027899 0.43110272431801 0.0715565997157479 ENSG00000168528 SERINC2
ENST00000536384 0.792229103647455 0.428625818406416 0.0717633818516615 ENSG00000168528 SERINC2
ENST00000491976 0.792229103647455 0.428625818406416 0.0717633818516615 ENSG00000168528 SERINC2
ENST00000441210 0.940918641422531 0.780634185419015 -0.0217408983666426 ENSG00000142910 TINAGL1
ENST00000457433 0.745080998642829 0.35672669588183 0.0543153791034966 ENSG00000142910 TINAGL1
ENST00000271064 0.74096749665904 0.350162257229452 0.0551669869569925 ENSG00000142910 TINAGL1
ENST00000537531 0.941513369050688 0.782169212633679 0.0180879553994411 ENSG00000142910 TINAGL1
ENST00000461030 0.941518523507004 0.782246985723478 0.0180788548548094 ENSG00000142910 TINAGL1
ENST00000466998 0.989286231569793 0.955022224780043 -0.00474358277397458 ENSG00000142910 TINAGL1
ENST00000478398 0.940325324996308 0.778218001407689 0.0181487362127366 ENSG00000142910 TINAGL1
ENST00000481165 0.75144272219165 0.365242671377398 0.0532906990082409 ENSG00000142910 TINAGL1
ENST00000468635 0.944555238768124 0.790778132031921 0.017152979001945 ENSG00000142910 TINAGL1
ENST00000498429 0.878651883673773 0.598263704935246 0.0350851267296386 ENSG00000142910 TINAGL1
ENST00000463112 0.505384584683293 0.123494521176484 0.0887317613162278 ENSG00000142910 TINAGL1
ENST00000480586 0.629807155583935 0.218127285419094 0.0852725227692671 ENSG00000142910 TINAGL1
ENST00000373705 0.731252580722439 0.334165926692722 -0.0756885105784188 ENSG00000121764 HCRTR1
ENST00000373703 0.838079441638824 0.512451946538044 -0.0456952167154109 ENSG00000162517 PEF1
ENST00000461006 0.643707476875797 0.233941485317931 -0.0936134046759902 ENSG00000162517 PEF1
ENST00000478502 0.895465933151075 0.641725928585561 -0.035946284828306 ENSG00000162517 PEF1
ENST00000489164 0.936280138543544 0.764606731496652 -0.0269561395873057 ENSG00000162517 PEF1
ENST00000492061 0.98685906311339 0.943811288386593 0.00683054210162993 ENSG00000162517 PEF1
ENST00000496805 0.971748667646839 0.886026865745109 -0.0145306316280503 ENSG00000162517 PEF1
ENST00000472443 0.994016737561918 0.972382361328425 0.00355252655284632 ENSG00000162517 PEF1
ENST00000471219 0.664089396924799 0.254541088977989 0.126495543991952 ENSG00000162517 PEF1
ENST00000440872 0.948194372283749 0.803236222256839 -0.0278114910365834 ENSG00000162517 PEF1
ENST00000527035 0.249933021742852 0.0266916361373841 0.234894936138009 ENSG00000254545 RP11-84A19.3
ENST00000257100 0.00804063912899371 0.000129613625499789 0.236170819546907 ENSG00000134668 SPOCD1
ENST00000373648 0.00795279228615681 0.000127498450052774 0.236527050579034 ENSG00000134668 SPOCD1
ENST00000360482 0.00795279228615681 0.000127498450052774 0.236527050579034 ENSG00000134668 SPOCD1
ENST00000473361 0.00581018246468826 8.36355737944929e-05 0.241858069916237 ENSG00000134668 SPOCD1
ENST00000452755 0.00588701037308052 8.50649258356689e-05 0.239744721070327 ENSG00000134668 SPOCD1
ENST00000533231 0.00744802805306729 0.000116623519060511 0.237268780222593 ENSG00000134668 SPOCD1
ENST00000528579 0.0190424095840107 0.000421625555587342 0.225511769755467 ENSG00000134668 SPOCD1
ENST00000532604 0.0227849466046739 0.000534785024587208 0.23064315415575 ENSG00000134668 SPOCD1
ENST00000531039 0.0205998993083919 0.000468560222055373 0.22705876758336 ENSG00000134668 SPOCD1
ENST00000468720 0.0235705486366411 0.000563682940347968 0.229200921094278 ENSG00000134668 SPOCD1
ENST00000485944 0.0329906216170904 0.000926939097146344 0.221485681808709 ENSG00000134668 SPOCD1
ENST00000460061 0.0220215592310032 0.000512511949226037 0.232901284425104 ENSG00000134668 SPOCD1
ENST00000602889 0.484714492686006 0.111895141871319 -0.0800092448902252 ENSG00000269967 RP11-84A19.4
ENST00000602725 0.405449582055176 0.0720070284131153 -0.0958643721816725 ENSG00000184007 PTP4A2
ENST00000344035 0.555089684423856 0.155361160706653 -0.0677837616843779 ENSG00000184007 PTP4A2
ENST00000356536 0.87424476099338 0.589346791278981 -0.0267754862375707 ENSG00000184007 PTP4A2
ENST00000457805 0.734061749510992 0.338404353987475 -0.0556393267852199 ENSG00000184007 PTP4A2
ENST00000489313 0.994936395918627 0.976521940780092 0.00206346282550161 ENSG00000184007 PTP4A2
ENST00000602683 0.722230014587485 0.322802281042762 -0.0585421066279886 ENSG00000184007 PTP4A2
ENST00000470404 0.773039179379024 0.397383896553079 -0.0508637504450496 ENSG00000184007 PTP4A2
ENST00000532001 0.697675807501577 0.2915073234268 -0.0604938855100568 ENSG00000184007 PTP4A2
ENST00000528253 0.534003381443172 0.141643879946967 -0.0872655825392732 ENSG00000184007 PTP4A2
ENST00000484483 0.0785539688792521 0.00338364017764398 -0.200303504428378 ENSG00000184007 PTP4A2
ENST00000468531 0.629270059054112 0.217671598125656 -0.0642202285157605 ENSG00000184007 PTP4A2
ENST00000534796 0.697530345754911 0.29134943975223 -0.0592162101712192 ENSG00000184007 PTP4A2
ENST00000532289 0.898759768896615 0.652036842426511 -0.0265010723525672 ENSG00000184007 PTP4A2
ENST00000526960 0.961356517350783 0.850558176887687 -0.0109032557198194 ENSG00000184007 PTP4A2
ENST00000524384 0.98554970719748 0.938845552736282 0.00470682180039519 ENSG00000184007 PTP4A2
ENST00000528840 0.965865183919993 0.867611581151533 0.0102262384118773 ENSG00000184007 PTP4A2
ENST00000494444 0.9769846425406 0.906515319726551 0.00716355647901638 ENSG00000184007 PTP4A2
ENST00000529477 0.897634351494773 0.648670671450825 0.0265295537248773 ENSG00000184007 PTP4A2
ENST00000533408 0.932451988063294 0.750769036913498 0.0197303171738308 ENSG00000184007 PTP4A2
ENST00000475464 0.897488259683265 0.648085134444834 0.0338663830327995 ENSG00000184007 PTP4A2
ENST00000327300 0.61885219576604 0.206787707644291 -0.0530977125428291 ENSG00000121774 KHDRBS1
ENST00000307714 0.608734647302771 0.19793274013072 -0.0541618097628122 ENSG00000121774 KHDRBS1
ENST00000492989 0.795228418342871 0.434113594325704 -0.0324115639735427 ENSG00000121774 KHDRBS1
ENST00000484270 0.368278914644722 0.0582368399957387 -0.0803697169752451 ENSG00000121774 KHDRBS1
ENST00000366152 0.766236814064454 0.386678005884119 -0.0737694426938812 ENSG00000203325 RP11-277A4.4
ENST00000487305 0.00210117711164888 2.22765917295236e-05 -0.279541643515711 ENSG00000121775 TMEM39B
ENST00000336294 0.00308801562162925 3.66209178993609e-05 -0.273045523310821 ENSG00000121775 TMEM39B
ENST00000438825 0.164464417538763 0.01199607502387 -0.221783732914931 ENSG00000121775 TMEM39B
ENST00000441402 0.00301964407386902 3.56692677340966e-05 -0.273654575290267 ENSG00000121775 TMEM39B
ENST00000472503 0.0837239719870117 0.00371196196690782 -0.240824542127033 ENSG00000121775 TMEM39B
ENST00000456834 0.00476860583741814 6.46077291336458e-05 -0.282717389974043 ENSG00000121775 TMEM39B
ENST00000468135 0.00305435904902493 3.6112897355678e-05 -0.273643793380005 ENSG00000121775 TMEM39B
ENST00000466321 0.162923008568907 0.0118012930189903 -0.222623651083866 ENSG00000121775 TMEM39B
ENST00000373634 0.00297650352228101 3.49634338979672e-05 -0.274072488254652 ENSG00000121775 TMEM39B
ENST00000427288 0.0010545187113322 9.36258179412808e-06 -0.309326438378483 ENSG00000121775 TMEM39B
ENST00000476968 0.0025028419284733 2.82169946884118e-05 -0.279017717746114 ENSG00000121775 TMEM39B
ENST00000498613 0.236730483965245 0.0238287932852268 -0.201731360242586 ENSG00000121775 TMEM39B
ENST00000373625 0.0370432273558845 0.00110471088767631 -0.125526084002853 ENSG00000025800 KPNA6
ENST00000471599 0.208762247749998 0.0187552484188293 -0.0951995206044457 ENSG00000025800 KPNA6
ENST00000537234 0.303651199142568 0.0392051248261123 -0.0986742250683182 ENSG00000025800 KPNA6
ENST00000469790 0.501843920568067 0.121090814361187 -0.106862407331681 ENSG00000025800 KPNA6
ENST00000545542 0.146427221726679 0.00970626928899465 -0.133946238936972 ENSG00000025800 KPNA6
ENST00000446515 0.0525459148732745 0.00184014054788833 -0.19239200509273 ENSG00000025800 KPNA6
ENST00000515055 0.132732603652031 0.0082317958707345 -0.130501805625462 ENSG00000250135 RP4-622L5.2
ENST00000373610 0.623536284618128 0.211358012745314 -0.0629848786905153 ENSG00000084652 TXLNA
ENST00000373609 0.624699794600979 0.212604972389531 -0.0627779794112658 ENSG00000084652 TXLNA
ENST00000373602 0.919201472893618 0.706707006050967 -0.0464008486732654 ENSG00000160050 CCDC28B
ENST00000466796 0.658820907758628 0.249568072149868 -0.131177803585283 ENSG00000160055 TMEM234
ENST00000491434 0.686117095010333 0.278627104319791 -0.115859839662495 ENSG00000160055 TMEM234
ENST00000489170 0.684277598240884 0.276792259357109 -0.11592641643472 ENSG00000160055 TMEM234
ENST00000461402 0.684380893363832 0.27698606956373 -0.11592935784265 ENSG00000160055 TMEM234
ENST00000483001 0.877988325477988 0.597060232279809 -0.0584942460448255 ENSG00000160055 TMEM234
ENST00000545122 0.865838743594987 0.570918860565585 -0.0636721297093334 ENSG00000160055 TMEM234
ENST00000309777 0.863996545546778 0.566212710990592 -0.0645724453950124 ENSG00000160055 TMEM234
ENST00000373593 0.864051601079764 0.566400702305501 -0.0645506420837896 ENSG00000160055 TMEM234
ENST00000344461 0.86477183760235 0.568098004157003 -0.0643081913073838 ENSG00000160055 TMEM234
ENST00000484490 0.796226144646705 0.436043875121758 -0.0877061771418901 ENSG00000160055 TMEM234
ENST00000487174 0.589913060661765 0.182242546897709 -0.164536964724814 ENSG00000160055 TMEM234
ENST00000355082 0.840152379810137 0.516428852235886 -0.0448781129724681 ENSG00000084623 EIF3I
ENST00000373586 0.953801503356583 0.823674872092111 -0.0133957064148795 ENSG00000084623 EIF3I
ENST00000489353 0.820881530701237 0.479843420394894 -0.0499467549077853 ENSG00000084623 EIF3I
ENST00000471486 0.904503309526841 0.666485538648561 -0.0276015337897402 ENSG00000084623 EIF3I
ENST00000483517 0.943431141705005 0.786741454118891 -0.0173878054035156 ENSG00000084623 EIF3I
ENST00000474371 0.961777060072837 0.851971872082801 -0.0117021269444005 ENSG00000084623 EIF3I
ENST00000423995 0.97555005221126 0.901510289127099 -0.0129447693647368 ENSG00000220785 MTMR9LP
ENST00000403496 0.981902214466613 0.924389809634483 -0.0100947531600424 ENSG00000220785 MTMR9LP
ENST00000441044 0.98967139813087 0.956217765474056 -0.00541479074493739 ENSG00000220785 MTMR9LP
ENST00000426597 0.98554970719748 0.939112800351087 -0.00753166122979303 ENSG00000220785 MTMR9LP
ENST00000373548 0.892823774586015 0.633686495924003 -0.0228909316328617 ENSG00000116478 HDAC1
ENST00000481281 0.86411289572252 0.566507347839623 -0.0418430750312295 ENSG00000116478 HDAC1
ENST00000463172 0.924284869626801 0.723096163062635 -0.0270064409389706 ENSG00000116478 HDAC1
ENST00000428704 0.795949785940223 0.435531789989739 -0.053174886868235 ENSG00000116478 HDAC1
ENST00000472928 0.852779553309166 0.54279405044789 -0.0442411019199802 ENSG00000116478 HDAC1
ENST00000373541 0.852779553309166 0.542819308222462 -0.0294944091304526 ENSG00000116478 HDAC1
ENST00000490081 0.597933310947693 0.189111866129787 -0.0805085094132092 ENSG00000116478 HDAC1
ENST00000482310 0.637023156751946 0.225491329929974 -0.0784350436769246 ENSG00000116478 HDAC1
ENST00000476391 0.974004809998292 0.895615053632561 -0.00858328674631769 ENSG00000116478 HDAC1
ENST00000484305 0.782534304590465 0.412201010267032 -0.074406357885846 ENSG00000116478 HDAC1
ENST00000471488 0.726933160947906 0.32879175846579 0.087651202590066 ENSG00000116478 HDAC1
ENST00000329421 0.893674768551773 0.636233669793744 0.0301038343832854 ENSG00000175130 MARCKSL1
ENST00000455895 0.974552864910557 0.897537354836965 -0.00713851502318338 ENSG00000160058 BSDC1
ENST00000413080 0.974552864910557 0.897507502540363 -0.00714150676695862 ENSG00000160058 BSDC1
ENST00000444377 0.972814631389009 0.890002564609119 -0.00766686670521081 ENSG00000160058 BSDC1
ENST00000341071 0.972069444816733 0.887579748439567 -0.00782130114756978 ENSG00000160058 BSDC1
ENST00000526031 0.955810463880244 0.830445854784058 -0.0129787198615351 ENSG00000160058 BSDC1
ENST00000419121 0.959291234018321 0.841405819367997 -0.0121408513432195 ENSG00000160058 BSDC1
ENST00000446293 0.988624547141438 0.952724002913863 -0.00369861178214092 ENSG00000160058 BSDC1
ENST00000463967 0.852629510138118 0.54234191559814 0.0657420627166282 ENSG00000160058 BSDC1
ENST00000373520 0.937009249082633 0.767637975239047 0.0197933058324498 ENSG00000160058 BSDC1
ENST00000449308 0.987588068067908 0.948812080330588 0.00434082794879815 ENSG00000160058 BSDC1
ENST00000527513 0.987978860932504 0.950242727923677 0.00467141972981061 ENSG00000160058 BSDC1
ENST00000527163 0.968184496652737 0.874247013645208 -0.0117560811136527 ENSG00000160058 BSDC1
ENST00000530485 0.997374628313735 0.989670143294016 -0.000997555186172496 ENSG00000160058 BSDC1
ENST00000474414 0.908337532946318 0.677914480778343 -0.0329659286883821 ENSG00000160058 BSDC1
ENST00000530876 0.875112712242851 0.591181399423974 -0.046873636814654 ENSG00000160058 BSDC1
ENST00000530753 0.836344191063528 0.509511401895964 -0.0594329488747766 ENSG00000160058 BSDC1
ENST00000533084 0.764319522613127 0.383892931564909 -0.0835718613792578 ENSG00000160058 BSDC1
ENST00000531222 0.868294043400518 0.575707783869056 -0.0655044547865675 ENSG00000160058 BSDC1
ENST00000480336 0.896150514247669 0.643452730622154 0.0443759791589968 ENSG00000254553 RP1-27O5.3
ENST00000373510 0.87868549913618 0.59836943860902 0.0483442804199805 ENSG00000160062 ZBTB8A
ENST00000316459 0.899850732643634 0.655084698967854 0.0432142822160718 ENSG00000160062 ZBTB8A
ENST00000341885 0.823458966248256 0.483872400491086 -0.0440343518801706 ENSG00000176261 ZBTB8OS
ENST00000468695 0.723942760353881 0.325153480297294 -0.0637350664015399 ENSG00000176261 ZBTB8OS
ENST00000492007 0.740017244435909 0.349271678268368 -0.0611326546169646 ENSG00000176261 ZBTB8OS
ENST00000373506 0.735823021553902 0.341725170083534 -0.062186363925608 ENSG00000176261 ZBTB8OS
ENST00000467652 0.996235249190796 0.984598479710226 0.00200040881855059 ENSG00000176261 ZBTB8OS
ENST00000498691 0.879996138936539 0.601193064685678 -0.045771619381004 ENSG00000176261 ZBTB8OS
ENST00000478041 0.734415396860704 0.339314262769162 -0.0632876929811082 ENSG00000176261 ZBTB8OS
ENST00000473294 0.725208614719059 0.326704863264532 -0.064746305104183 ENSG00000176261 ZBTB8OS
ENST00000436661 0.719782283310635 0.319849180392155 -0.0654342327543729 ENSG00000176261 ZBTB8OS
ENST00000373501 0.719931589502941 0.320118364129126 -0.0654266470943854 ENSG00000176261 ZBTB8OS
ENST00000476493 0.720455976930556 0.320880643067396 -0.0654029530216365 ENSG00000176261 ZBTB8OS
ENST00000465588 0.735191427445547 0.340710008536487 -0.0632544950098204 ENSG00000176261 ZBTB8OS
ENST00000483138 0.710286183400306 0.306702981501992 -0.0700866847153616 ENSG00000176261 ZBTB8OS
ENST00000479075 0.515718428056545 0.130158046521663 -0.104147544650585 ENSG00000176261 ZBTB8OS
ENST00000473383 0.656424254591599 0.247260620585429 -0.115652482480472 ENSG00000176261 ZBTB8OS
ENST00000466361 0.705932405265619 0.301776798041638 -0.0794806701260597 ENSG00000176261 ZBTB8OS
ENST00000414241 0.443463663692776 0.08962827206029 -0.0746667753218208 ENSG00000162521 RBBP4
ENST00000373493 0.40031936870801 0.0699957862341344 -0.0797156669164289 ENSG00000162521 RBBP4
ENST00000527118 0.824033255846805 0.485064894187901 -0.0447158504031467 ENSG00000162521 RBBP4
ENST00000401893 0.953511179116586 0.821662897926301 -0.0149182191097528 ENSG00000162521 RBBP4
ENST00000524393 0.7881041830865 0.421789797831034 -0.0518195285954494 ENSG00000162521 RBBP4
ENST00000526193 0.736667535636132 0.342956839657074 -0.0603787467516384 ENSG00000162521 RBBP4
ENST00000492348 0.424119353476107 0.0804189126385481 -0.0768042111159565 ENSG00000162521 RBBP4
ENST00000544435 0.424119353476107 0.0804189126385481 -0.0768042111159565 ENSG00000162521 RBBP4
ENST00000525506 0.840550517376705 0.517384769486527 -0.0504832805591595 ENSG00000162521 RBBP4
ENST00000465780 0.820537179248617 0.479217911893014 -0.0598505229911881 ENSG00000162521 RBBP4
ENST00000373485 0.479259645647895 0.109051373385472 -0.0706691228531634 ENSG00000162521 RBBP4
ENST00000477563 0.979343600083982 0.914042122120886 -0.0072410557198775 ENSG00000162521 RBBP4
ENST00000458695 0.367720418585489 0.0579261998446343 -0.0847141002224853 ENSG00000162521 RBBP4
ENST00000490500 0.767526919425472 0.388565672428647 -0.0687127094832265 ENSG00000162521 RBBP4
ENST00000445722 0.973737543235019 0.894780124954848 -0.00938471219754111 ENSG00000162521 RBBP4
ENST00000475321 0.165766729781666 0.0121602827068809 -0.161428856072726 ENSG00000162521 RBBP4
ENST00000531983 0.467448207918115 0.102122994855592 -0.145789585528096 ENSG00000162521 RBBP4
ENST00000463378 0.204426094747837 0.0181096100900717 -0.131435732799358 ENSG00000162521 RBBP4
ENST00000460669 0.496367841913093 0.1181113950358 -0.093165660872789 ENSG00000162521 RBBP4
ENST00000482190 0.529394147757653 0.138837550540974 -0.0907287760809662 ENSG00000162521 RBBP4
ENST00000373484 0.630202471747323 0.218381790133438 -0.0786276671798747 ENSG00000162520 SYNC
ENST00000409190 0.558771613859579 0.158490165776707 -0.0985777316500969 ENSG00000162520 SYNC
ENST00000401073 0.0158759087547201 0.000322556263185696 0.276516586267911 ENSG00000162522 KIAA1522
ENST00000468130 0.245890581762896 0.025796036747108 0.287309418225909 ENSG00000162522 KIAA1522
ENST00000373481 0.0224474582204446 0.000523916223708069 0.272939974930679 ENSG00000162522 KIAA1522
ENST00000294521 0.224978874176658 0.0216731840747507 0.229643430762585 ENSG00000162522 KIAA1522
ENST00000373480 0.0184178492275173 0.00040334454333167 0.272960619902712 ENSG00000162522 KIAA1522
ENST00000469100 0.930335066086203 0.744581731057257 0.0234726452093519 ENSG00000134684 YARS
ENST00000373477 0.637618006596691 0.226024467045423 0.0600007493956297 ENSG00000134684 YARS
ENST00000490826 0.876177697462987 0.593210215031777 0.0413896774226303 ENSG00000134684 YARS
ENST00000487404 0.99059405910266 0.959628721314234 0.00333532394068142 ENSG00000134684 YARS
ENST00000478828 0.824800248370955 0.486830494525025 0.0427453351811007 ENSG00000134684 YARS
ENST00000481895 0.590666329895286 0.182984153118891 0.0752128692797522 ENSG00000134684 YARS
ENST00000466052 0.792364903617984 0.428968919482123 0.0620641781922869 ENSG00000134684 YARS
ENST00000470377 0.482512721781231 0.110469628962658 0.123551675445344 ENSG00000134684 YARS
ENST00000472692 0.798585446057122 0.439307113662371 0.0684011474182105 ENSG00000134684 YARS
ENST00000530710 0.926487200014909 0.730912990024076 0.0302939618474269 ENSG00000116497 S100PBP
ENST00000373476 0.583295667570623 0.176919217545567 -0.0995372647320139 ENSG00000116497 S100PBP
ENST00000373475 0.588594994622978 0.181286086010551 -0.0948248449400992 ENSG00000116497 S100PBP
ENST00000529027 0.929770393138113 0.742551501479806 -0.0346613692476364 ENSG00000116497 S100PBP
ENST00000531123 0.717395759117331 0.315995938729066 -0.0829106372872696 ENSG00000116497 S100PBP
ENST00000398243 0.849632207848832 0.536304006617636 -0.0608008410221579 ENSG00000116497 S100PBP
ENST00000356689 0.86762927246771 0.574601669408853 -0.0536451569817134 ENSG00000116497 S100PBP
ENST00000526230 0.760268469687626 0.378003062076639 -0.0910687828602168 ENSG00000116497 S100PBP
ENST00000531256 0.768968101430612 0.39120127215629 -0.0873199125463006 ENSG00000116497 S100PBP
ENST00000482212 0.678757250508532 0.27151483361001 -0.112613352824112 ENSG00000116497 S100PBP
ENST00000470896 0.743693560835269 0.354555002131286 0.114988524534551 ENSG00000121905 HPCA
ENST00000329151 0.708435988364972 0.304599606495539 0.126659091023033 ENSG00000121900 TMEM54
ENST00000373463 0.708435988364972 0.304599606495539 0.126659091023033 ENSG00000121900 TMEM54
ENST00000474144 0.708211466431843 0.304285174042937 0.1266871431343 ENSG00000121900 TMEM54
ENST00000475208 0.710677089978951 0.30739052691956 0.125327923059463 ENSG00000121900 TMEM54
ENST00000373456 0.587877808636197 0.180735960977468 0.0859563431999471 ENSG00000116514 RNF19B
ENST00000356990 0.588395248657996 0.181074919272326 0.0859687739550374 ENSG00000116514 RNF19B
ENST00000235150 0.590127081197474 0.182477481216038 0.0861617513368782 ENSG00000116514 RNF19B
ENST00000427524 0.97746153286622 0.908235029760489 -0.00485061663020115 ENSG00000236065 RP1-117O3.2
ENST00000373449 0.990408065932256 0.959216799431377 -0.0022742368827702 ENSG00000004455 AK2
ENST00000548033 0.979276241444181 0.913651729734997 0.00499477930027121 ENSG00000004455 AK2
ENST00000482191 0.968885092954508 0.87743502417834 0.0124908579241112 ENSG00000004455 AK2
ENST00000491241 0.798827727333775 0.439712504373977 0.0598876042137855 ENSG00000004455 AK2
ENST00000467905 0.974004809998292 0.895485926409101 0.00677958970829714 ENSG00000004455 AK2
ENST00000354858 0.996235249190796 0.984027330094765 -0.00113024384515813 ENSG00000004455 AK2
ENST00000480134 0.996235249190796 0.984027330094765 -0.00113024384515813 ENSG00000004455 AK2
ENST00000550338 0.985520914847945 0.938608822459946 -0.00440385252002541 ENSG00000004455 AK2
ENST00000469238 0.699560397807069 0.293595275260091 -0.072179446483725 ENSG00000004455 AK2
ENST00000466029 0.677093036059102 0.269665691304733 -0.0752783997854885 ENSG00000004455 AK2
ENST00000487289 0.833570110207797 0.505247448879393 -0.0404619718032684 ENSG00000004455 AK2
ENST00000548559 0.953419988031512 0.821386549098765 -0.0144084237494328 ENSG00000004455 AK2
ENST00000551979 0.96611186100358 0.868728178853679 -0.0123993069648772 ENSG00000004455 AK2
ENST00000291416 0.381385572715688 0.0627586686052862 -0.191420705117121 ENSG00000116525 TRIM62
ENST00000543586 0.795949785940223 0.435505575528623 -0.10045194906435 ENSG00000116525 TRIM62
ENST00000483388 0.280319186892853 0.0332394468454884 -0.217442243896437 ENSG00000160094 ZNF362
ENST00000539719 0.18939200258316 0.0157726082629472 -0.197734467498273 ENSG00000160094 ZNF362
ENST00000490959 0.58845863953065 0.181175116157278 -0.154611392223531 ENSG00000160094 ZNF362
ENST00000373428 0.213410342542905 0.0195480365628383 -0.206652137780708 ENSG00000160094 ZNF362
ENST00000543783 0.323384723394407 0.0442332707383423 -0.237273447413726 ENSG00000256142 AL513327.1
ENST00000588828 0.948317520111218 0.804205747484049 -0.0183274734638293 ENSG00000225313 RP11-415J8.3
ENST00000457957 0.94030849285029 0.778019073444634 -0.0208641800631875 ENSG00000225313 RP11-415J8.3
ENST00000587696 0.929366762204768 0.740568263060021 -0.0245034984289878 ENSG00000225313 RP11-415J8.3
ENST00000431992 0.873903888816168 0.588626690291338 0.0261740771323842 ENSG00000134686 PHC2
ENST00000485928 0.903565997759078 0.663898560739034 0.0214822535202986 ENSG00000134686 PHC2
ENST00000373418 0.901979812234182 0.660120938517955 0.0217263165227542 ENSG00000134686 PHC2
ENST00000373422 0.901979812234182 0.660147381397908 0.0217180375320966 ENSG00000134686 PHC2
ENST00000257118 0.873903888816168 0.588626690291338 0.0261740771323842 ENSG00000134686 PHC2
ENST00000419414 0.482385175435064 0.110367275072695 0.075840648132448 ENSG00000134686 PHC2
ENST00000467894 0.810759259335302 0.459419976267253 0.0391579750878096 ENSG00000134686 PHC2
ENST00000373416 0.698558522962115 0.292500176647632 0.0568874729234668 ENSG00000134686 PHC2
ENST00000486897 0.709085734036546 0.305276345071225 0.0627427032079955 ENSG00000134686 PHC2
ENST00000493483 0.714901140722555 0.312909666817589 0.0618661710674116 ENSG00000134686 PHC2
ENST00000473158 0.940306852305017 0.777653340388542 -0.0243267419604505 ENSG00000134686 PHC2
ENST00000361328 0.444421980599887 0.0899773091065744 -0.181982685784821 ENSG00000121903 ZSCAN20
ENST00000373413 0.303757742471976 0.0392322319958641 -0.259906409908834 ENSG00000121903 ZSCAN20
ENST00000426886 0.590541952957527 0.182748077912179 -0.0889951322408472 ENSG00000163866 SMIM12
ENST00000521580 0.628826869792717 0.217083074638073 -0.0919552678645131 ENSG00000163866 SMIM12
ENST00000446026 0.572049944580816 0.168069582678914 -0.115701116100124 ENSG00000163866 SMIM12
ENST00000456842 0.590647116403977 0.182921652614215 -0.112315803564098 ENSG00000163866 SMIM12
ENST00000423898 0.527681639922047 0.137972615639314 -0.121567837769425 ENSG00000163866 SMIM12
ENST00000417239 0.610590512398327 0.199394233463662 -0.123388855981149 ENSG00000163866 SMIM12
ENST00000417456 0.970851476223495 0.882637832541846 0.0137583963481636 ENSG00000241014 RP11-244H3.1
ENST00000487874 0.888135809162311 0.620148998626686 -0.0353986699707753 ENSG00000271741 RP11-244H3.4
ENST00000373337 0.980876105967405 0.920528357541222 0.0105976737020585 ENSG00000243749 ZMYM6NB
ENST00000373340 0.827732757774546 0.492116310112034 -0.0483258276353975 ENSG00000163867 ZMYM6
ENST00000493328 0.826452435522367 0.489836031906038 -0.0519847667177275 ENSG00000163867 ZMYM6
ENST00000357182 0.791916877520814 0.428224748474571 -0.0595110863214736 ENSG00000163867 ZMYM6
ENST00000415531 0.746053375085318 0.357901657577245 0.0884906438082486 ENSG00000163867 ZMYM6
ENST00000317538 0.559666485723931 0.159044577104526 0.147393359920591 ENSG00000163867 ZMYM6
ENST00000460607 0.556976886934487 0.156983684041377 0.148524290031446 ENSG00000163867 ZMYM6
ENST00000373333 0.615446468331519 0.203665536780784 0.140474588674268 ENSG00000163867 ZMYM6
ENST00000417119 0.83091703746141 0.498716570620155 -0.0569746438490459 ENSG00000197056 ZMYM1
ENST00000359858 0.928399368225013 0.737416109888216 -0.0234221062277813 ENSG00000197056 ZMYM1
ENST00000466390 0.435953819055615 0.0851890884214901 -0.188110114155561 ENSG00000197056 ZMYM1
ENST00000488455 0.784757914453415 0.416362717900206 -0.0607303189634976 ENSG00000197056 ZMYM1
ENST00000475654 0.811794216914619 0.461041000275381 -0.0624345534244874 ENSG00000197056 ZMYM1
ENST00000373329 0.928399368225013 0.737416109888216 -0.0234221062277813 ENSG00000197056 ZMYM1
ENST00000373330 0.928399368225013 0.737416109888216 -0.0234221062277813 ENSG00000197056 ZMYM1
ENST00000468598 0.897315980164937 0.646515946386163 -0.0310157651646791 ENSG00000116560 SFPQ
ENST00000460428 0.85441307700552 0.546159285416809 -0.0317392710689928 ENSG00000116560 SFPQ
ENST00000470472 0.841734832896363 0.519512786468786 -0.0319959891392797 ENSG00000116560 SFPQ
ENST00000466745 0.643395606930485 0.233629114856436 -0.0977713887171623 ENSG00000116560 SFPQ
ENST00000466213 0.640012487452253 0.229223526539811 -0.0951456351497192 ENSG00000116560 SFPQ
ENST00000490668 0.733253633664263 0.337216622846124 -0.0638721592268429 ENSG00000116560 SFPQ
ENST00000485365 0.701316062676748 0.295458077962184 -0.0683691746486844 ENSG00000116560 SFPQ
ENST00000485454 0.943629218855914 0.787737355226253 -0.0327368223062946 ENSG00000116560 SFPQ
ENST00000357214 0.910226703422186 0.683360462143038 -0.0177226164315132 ENSG00000116560 SFPQ
ENST00000373297 0.613533460416392 0.201813064868979 -0.070143040819553 ENSG00000146463 ZMYM4
ENST00000314607 0.613533460416392 0.201813064868979 -0.070143040819553 ENSG00000146463 ZMYM4
ENST00000441447 0.882728924444931 0.608924026169068 0.0432208441224891 ENSG00000146463 ZMYM4
ENST00000432683 0.796087537400425 0.435788407439671 0.0720256244240595 ENSG00000227409 ZMYM4-AS1
ENST00000457946 0.186581497152472 0.0153755004862515 -0.130034667844036 ENSG00000146463 ZMYM4
ENST00000482131 0.629566774366323 0.217891437603315 -0.111102432790487 ENSG00000146463 ZMYM4
ENST00000470175 0.567674506175091 0.165176146367868 -0.144297146815901 ENSG00000146463 ZMYM4
ENST00000492456 0.732928337514684 0.336850983944895 -0.109569850073515 ENSG00000146463 ZMYM4
ENST00000325722 0.96272101436775 0.854525967828217 0.00935616541219905 ENSG00000142687 KIAA0319L
ENST00000373266 0.944874644951606 0.791961287179968 -0.0202131903572193 ENSG00000142687 KIAA0319L
ENST00000426982 0.903718511615776 0.664528480818606 0.0245464910989193 ENSG00000142687 KIAA0319L
ENST00000461312 0.734679226301168 0.339673854511697 0.0905068110464377 ENSG00000142687 KIAA0319L
ENST00000485551 0.992707370010774 0.966945171890824 -0.00335119398870731 ENSG00000142687 KIAA0319L
ENST00000473844 0.843589116506477 0.522580769470957 0.0783894312886106 ENSG00000142687 KIAA0319L
ENST00000440579 0.909263029087993 0.680503537252304 0.0275550796716841 ENSG00000142687 KIAA0319L
ENST00000431916 0.965865183919993 0.867522707226402 0.0139214228186957 ENSG00000142687 KIAA0319L
ENST00000482929 0.743316546891768 0.354088601747936 0.0648899521060712 ENSG00000142687 KIAA0319L
ENST00000478463 0.601604685389206 0.191642708661931 0.0982534306873989 ENSG00000142687 KIAA0319L
ENST00000470388 0.601604685389206 0.191642708661931 0.0982534306873989 ENSG00000142687 KIAA0319L
ENST00000492888 0.645791044461166 0.236024612990603 0.0986479551299849 ENSG00000142687 KIAA0319L
ENST00000469892 0.767869909041562 0.389284376782306 0.0747956004728876 ENSG00000142687 KIAA0319L
ENST00000494948 0.805276950513032 0.450398451116371 0.0700087909270785 ENSG00000142687 KIAA0319L
ENST00000476329 0.611760538934288 0.200241590783633 0.152313506510549 ENSG00000142687 KIAA0319L
ENST00000373253 0.978388681029306 0.910852872913231 -0.0103683143179118 ENSG00000020129 NCDN
ENST00000356090 0.963162220609014 0.856459562847274 -0.0166978418916715 ENSG00000020129 NCDN
ENST00000373243 0.963162220609014 0.856481787854133 -0.0167320581119808 ENSG00000020129 NCDN
ENST00000459931 0.939754693900398 0.774875211398072 0.0363628724452943 ENSG00000020129 NCDN
ENST00000423723 0.853072544173284 0.543726044939753 -0.0681139211132765 ENSG00000020129 NCDN
ENST00000373237 0.440450092687085 0.087802151567088 0.0865319728171495 ENSG00000126067 PSMB2
ENST00000270815 0.79109422794207 0.426473995216082 0.063628647141438 ENSG00000142686 C1orf216
ENST00000251195 0.00220909789973262 2.3715893985438e-05 -0.301303520476846 ENSG00000092853 CLSPN
ENST00000318121 0.00229888769248743 2.50587498730582e-05 -0.31516095776627 ENSG00000092853 CLSPN
ENST00000373220 0.00229888769248743 2.50587498730582e-05 -0.31516095776627 ENSG00000092853 CLSPN
ENST00000520551 0.00229888769248743 2.50587498730582e-05 -0.31516095776627 ENSG00000092853 CLSPN
ENST00000373226 0.652544559231937 0.243540820982273 -0.154977331969182 ENSG00000232335 RP11-435D7.3
ENST00000373210 0.767434976429281 0.388259890023762 -0.0553542542636296 ENSG00000134698 AGO4
ENST00000496257 0.79821502405802 0.438910379742955 -0.104378830251772 ENSG00000134698 AGO4
ENST00000373206 0.323247515638562 0.0441541202437528 -0.141973047832082 ENSG00000092847 AGO1
ENST00000373204 0.322559688001608 0.0439963673512071 -0.114973183277565 ENSG00000092847 AGO1
ENST00000324350 0.981150321249642 0.921465814970517 -0.00908777046228383 ENSG00000126070 AGO3
ENST00000373191 0.862548015997457 0.562999140450131 0.0395249726944892 ENSG00000126070 AGO3
ENST00000397828 0.923712499081074 0.720350235486995 0.0319378229476874 ENSG00000126070 AGO3
ENST00000246314 0.697098658422775 0.290828604525844 0.0789903433386809 ENSG00000126070 AGO3
ENST00000491443 0.809215553675984 0.457052157819256 0.0867175261392984 ENSG00000126070 AGO3
ENST00000466576 0.336995720367421 0.0483205190325306 0.220895366124201 ENSG00000271554 RP4-665N4.8
ENST00000373178 0.722966578003513 0.323812063885911 0.0806157792357901 ENSG00000116863 ADPRHL2
ENST00000373166 0.939130561529661 0.772471675646268 -0.0148519119870647 ENSG00000054116 TRAPPC3
ENST00000462715 0.929428647173614 0.741050403716608 0.018438978657652 ENSG00000054116 TRAPPC3
ENST00000373163 0.880872185856818 0.60299953227818 -0.0281785895401665 ENSG00000054116 TRAPPC3
ENST00000373162 0.777820730207631 0.404602504750226 -0.046402930292042 ENSG00000054116 TRAPPC3
ENST00000469757 0.713317714553151 0.310548410833232 -0.0609828875688239 ENSG00000054116 TRAPPC3
ENST00000373159 0.779191067013708 0.406813664572548 -0.0549548178598742 ENSG00000054116 TRAPPC3
ENST00000497251 0.782638809110141 0.412513117237083 -0.0596929449934445 ENSG00000054116 TRAPPC3
ENST00000429533 0.771093331953291 0.394754391690837 0.0592698616332557 ENSG00000116871 MAP7D1
ENST00000316156 0.721887779950256 0.322535646227253 0.0573765937554635 ENSG00000116871 MAP7D1
ENST00000527764 0.952570031947478 0.819433621115094 -0.0174185864728248 ENSG00000116871 MAP7D1
ENST00000373150 0.721876575955609 0.32245371368674 0.0573663069317904 ENSG00000116871 MAP7D1
ENST00000373151 0.721876575955609 0.32245371368674 0.0573663069317904 ENSG00000116871 MAP7D1
ENST00000530729 0.97746153286622 0.907968586064191 0.00809262441421362 ENSG00000116871 MAP7D1
ENST00000462118 0.58885914024126 0.181447245353553 0.114986523750932 ENSG00000116871 MAP7D1
ENST00000474796 0.314855796663012 0.0418903587235539 0.154589504906459 ENSG00000116871 MAP7D1
ENST00000530975 0.862304511086651 0.562251349394419 0.0461905097799632 ENSG00000116871 MAP7D1
ENST00000487131 0.969690853945455 0.879970883655524 -0.0107791033273966 ENSG00000116871 MAP7D1
ENST00000373148 0.927440237607457 0.733546670581992 0.0215229798562004 ENSG00000116871 MAP7D1
ENST00000532131 0.923861082909752 0.721483212468919 0.0238013310599949 ENSG00000116871 MAP7D1
ENST00000487114 0.855827603569827 0.548618945539642 0.0409937519031657 ENSG00000116871 MAP7D1
ENST00000354618 0.374558838826619 0.0602917657074384 -0.0894800386302292 ENSG00000054118 THRAP3
ENST00000469141 0.463271034619234 0.0998894066652654 -0.0811361842691446 ENSG00000054118 THRAP3
ENST00000478853 0.963251779512063 0.85693655113489 0.0167271943106459 ENSG00000054118 THRAP3
ENST00000466743 0.631188997570188 0.219400494995938 -0.113839471168319 ENSG00000054118 THRAP3
ENST00000480549 0.457694120391732 0.0969335818995708 0.147363861001432 ENSG00000214193 SH3D21
ENST00000474766 0.343511518863613 0.0504454167653443 0.189436028697849 ENSG00000214193 SH3D21
ENST00000270824 0.401315094589927 0.0705473172259266 0.186587787873479 ENSG00000142694 EVA1B
ENST00000490466 0.364980636052966 0.0570415092035836 0.201952233169553 ENSG00000142694 EVA1B
ENST00000359297 0.521836607020309 0.134103299178447 0.10806686512739 ENSG00000196182 STK40
ENST00000373129 0.293701344910067 0.0363575064806186 0.134839265162696 ENSG00000196182 STK40
ENST00000373130 0.293701344910067 0.0363575064806186 0.134839265162696 ENSG00000196182 STK40
ENST00000373132 0.293701344910067 0.0363575064806186 0.134839265162696 ENSG00000196182 STK40
ENST00000460417 0.496022549309368 0.117942025190706 0.152642178746963 ENSG00000196182 STK40
ENST00000473733 0.63953982299335 0.228862859761163 0.126584131353166 ENSG00000196182 STK40
ENST00000482458 0.248753647167012 0.0264757118356455 0.168424750915531 ENSG00000196182 STK40
ENST00000460017 0.438068193722395 0.0864740569175867 0.156036792135964 ENSG00000196182 STK40
ENST00000476041 0.731252580722439 0.334456131518229 0.1022349195832 ENSG00000181817 LSM10
ENST00000315732 0.774187884890427 0.399216414985143 0.0930033394876503 ENSG00000181817 LSM10
ENST00000489912 0.475240575184779 0.106799613535978 0.193938106437071 ENSG00000181817 LSM10
ENST00000373116 0.918660766035639 0.705581533214648 0.0287376769451476 ENSG00000116898 MRPS15
ENST00000488606 0.829498550755653 0.496240114552672 -0.0659494843912502 ENSG00000116898 MRPS15
ENST00000477040 0.933400317977419 0.754343608714993 -0.0362811612190785 ENSG00000116898 MRPS15
ENST00000462067 0.918501652011089 0.705306710106809 0.0287309461267456 ENSG00000116898 MRPS15
ENST00000373075 0.837255925136573 0.510931642511315 -0.0418020890686426 ENSG00000163875 MEAF6
ENST00000296214 0.919730839225147 0.708810645751308 -0.0238608478418726 ENSG00000163875 MEAF6
ENST00000373074 0.907943766197822 0.675838858779982 -0.0270767343324651 ENSG00000163875 MEAF6
ENST00000475828 0.923217887021851 0.719098739880271 -0.0232417663709942 ENSG00000163875 MEAF6
ENST00000487788 0.924822011418525 0.724819571944996 -0.022812981187443 ENSG00000163875 MEAF6
ENST00000373073 0.820317222665025 0.477789073766474 -0.0482332435402517 ENSG00000163875 MEAF6
ENST00000487792 0.820537179248617 0.478939784228493 -0.0483225581130884 ENSG00000163875 MEAF6
ENST00000448519 0.897488259683265 0.647707516298215 -0.0329816085667072 ENSG00000163875 MEAF6
ENST00000485039 0.903797507179647 0.664819593602147 -0.0359360514995377 ENSG00000163875 MEAF6
ENST00000296215 0.955823345440275 0.831512194866607 -0.0187762904998675 ENSG00000163877 SNIP1
ENST00000468040 0.964305928316886 0.862255180062705 -0.0213395696823479 ENSG00000163877 SNIP1
ENST00000490029 0.8927961527048 0.633617839645132 -0.0565484213232501 ENSG00000134697 GNL2
ENST00000373062 0.960449002337966 0.846905683056839 -0.0103177794418769 ENSG00000134697 GNL2
ENST00000462812 0.94030849285029 0.778032869415516 0.0221525529142058 ENSG00000134697 GNL2
ENST00000479255 0.909678909963254 0.6816144525679 0.0437597682374947 ENSG00000134697 GNL2
ENST00000538069 0.750308452593505 0.363337136050165 -0.0837618146339318 ENSG00000134697 GNL2
ENST00000469191 0.908452653393615 0.67839283083172 -0.0441925872519178 ENSG00000134697 GNL2
ENST00000489146 0.896027111124754 0.643172835224824 -0.0538439664819901 ENSG00000134697 GNL2
ENST00000463351 0.997848305134123 0.991782125622498 -0.00104792648740437 ENSG00000134697 GNL2
ENST00000488496 0.629519972322752 0.217841054088611 0.142531164293684 ENSG00000134697 GNL2
ENST00000358011 0.794953082773977 0.433561537815128 0.0685670459697281 ENSG00000116922 C1orf109
ENST00000494120 0.870291475664208 0.581039049841566 0.0476597922189878 ENSG00000116922 C1orf109
ENST00000609516 0.675932221738703 0.268431406820195 0.118046706746313 ENSG00000116922 C1orf109
ENST00000464178 0.99521961090768 0.978150756001797 0.00275908285263526 ENSG00000116922 C1orf109
ENST00000464085 0.929215160096286 0.740259973045521 0.0358254712413958 ENSG00000116922 C1orf109
ENST00000491981 0.980788736641324 0.919520976006507 0.0108407345806263 ENSG00000116922 C1orf109
ENST00000461359 0.988708343602586 0.953073733060243 0.0068021047397543 ENSG00000116922 C1orf109
ENST00000477060 0.896881185179139 0.645278250673464 -0.0518846979300975 ENSG00000116922 C1orf109
ENST00000486637 0.943495085112722 0.787081719685551 0.0328934849497228 ENSG00000116922 C1orf109
ENST00000373055 0.371733430043298 0.0591956669690731 -0.128297333601602 ENSG00000134690 CDCA8
ENST00000327331 0.371733430043298 0.0591956669690731 -0.128297333601602 ENSG00000134690 CDCA8
ENST00000373044 0.934655369127524 0.758836847023336 0.0276282650221248 ENSG00000196449 YRDC
ENST00000373043 0.359204103035164 0.05512992020109 0.205695020859666 ENSG00000197982 C1orf122
ENST00000419397 0.732928337514684 0.336845804545959 0.116258418743131 ENSG00000197982 C1orf122
ENST00000468084 0.454696000788591 0.0951559122011416 0.186347791186823 ENSG00000197982 C1orf122
ENST00000373042 0.3038896029049 0.0392660484222634 0.238846044038314 ENSG00000197982 C1orf122
ENST00000446260 0.301266332445252 0.0385278390307047 0.245584667446257 ENSG00000197982 C1orf122
ENST00000373036 0.737615915268353 0.345197699396514 0.0668367625334071 ENSG00000188786 MTF1
ENST00000373027 0.875553760912876 0.591997648889256 -0.0390287048373204 ENSG00000204084 INPP5B
ENST00000373023 0.974802392493753 0.898581304609534 -0.00878124541695046 ENSG00000204084 INPP5B
ENST00000373026 0.914001894315751 0.693486671963227 -0.0283242911834605 ENSG00000204084 INPP5B
ENST00000373024 0.910849275330579 0.685113669372666 -0.0290569800189457 ENSG00000204084 INPP5B
ENST00000458109 0.958957917796694 0.840612766396767 -0.0224405750078147 ENSG00000204084 INPP5B
ENST00000373019 0.989091606533649 0.954528745365588 -0.0025548212681227 ENSG00000183431 SF3A3
ENST00000448721 0.954268238980803 0.825334829134572 -0.0101382299722822 ENSG00000183431 SF3A3
ENST00000487062 0.977010798545554 0.906670658861682 0.010390358925225 ENSG00000183431 SF3A3
ENST00000460925 0.865288929786151 0.570098054866033 0.0383538238878987 ENSG00000183431 SF3A3
ENST00000489537 0.604736492481288 0.194330145779264 -0.0760606631262823 ENSG00000183431 SF3A3
ENST00000461869 0.782882675301337 0.413083024762172 -0.0455914005746849 ENSG00000183431 SF3A3
ENST00000470585 0.826034257105808 0.4886262139495 -0.0413445968168643 ENSG00000183431 SF3A3
ENST00000488934 0.867042672507568 0.57321080358897 -0.0525575559024679 ENSG00000183431 SF3A3
ENST00000462258 0.819670734568869 0.476286592048701 -0.0460460779212816 ENSG00000183431 SF3A3
ENST00000485803 0.981997613377637 0.925121040183413 -0.00792773427094104 ENSG00000183386 FHL3
ENST00000373016 0.981997613377637 0.925121040183413 -0.00792773427094104 ENSG00000183386 FHL3
ENST00000475084 0.997710454931289 0.991246948141999 -0.000953020481505824 ENSG00000183386 FHL3
ENST00000477194 0.999242725774097 0.997722355296573 -0.000254852677069642 ENSG00000183386 FHL3
ENST00000483132 0.96611186100358 0.868602269974509 -0.0201115924347046 ENSG00000183386 FHL3
ENST00000483182 0.859201458766084 0.555979987091795 0.0421199403210735 ENSG00000183520 UTP11L
ENST00000486563 0.961387199090875 0.850724198744679 0.0161239823026914 ENSG00000183520 UTP11L
ENST00000373014 0.831913405727312 0.500791615436748 0.0414065289638185 ENSG00000183520 UTP11L
ENST00000537711 0.817603955882379 0.471629621611806 0.0450749446356074 ENSG00000183520 UTP11L
ENST00000488453 0.647910843230823 0.238461542839808 0.0818381882988123 ENSG00000183520 UTP11L
ENST00000373001 0.892562183608236 0.63296131290391 0.026769876250085 ENSG00000116954 RRAGC
ENST00000474456 0.893369644044018 0.635143939292925 -0.0409166185870986 ENSG00000116954 RRAGC
ENST00000493015 0.943326344514641 0.78598781097413 0.0227980469450251 ENSG00000116954 RRAGC
ENST00000496778 0.870891869278508 0.582243742198451 0.0624310288980371 ENSG00000116954 RRAGC
ENST00000433671 0.676203832097893 0.268647933300885 0.0758792234096811 ENSG00000228436 RP5-864K19.4
ENST00000456813 0.577381951080338 0.172334184274527 0.0940397680103904 ENSG00000228436 RP5-864K19.4
ENST00000397572 0.447108647580038 0.0914252337518068 0.131410007158354 ENSG00000214114 MYCBP
ENST00000494695 0.792357906717984 0.42888146468543 0.0685601430992859 ENSG00000214114 MYCBP
ENST00000495043 0.757002548971138 0.372753425318052 0.0801082216482369 ENSG00000214114 MYCBP
ENST00000489803 0.802635560662325 0.446301397167274 0.065337768768806 ENSG00000214114 MYCBP
ENST00000454994 0.798827727333775 0.439667500104748 0.0663146994786849 ENSG00000131233 GJA9
ENST00000489575 0.798827727333775 0.439667500104748 0.0663146994786849 ENSG00000214114 MYCBP
ENST00000465771 0.817875737132796 0.472012691455677 0.0689148758693866 ENSG00000214114 MYCBP
ENST00000462027 0.942294101552059 0.783999275185322 -0.0284397008230143 ENSG00000214114 MYCBP
ENST00000372990 0.874153282514201 0.589025202627693 -0.0645488181877739 ENSG00000158315 RHBDL2
ENST00000289248 0.898066326921275 0.650376506588847 -0.0549931509373981 ENSG00000158315 RHBDL2
ENST00000538156 0.898032513948613 0.650083625864415 -0.0550263241659679 ENSG00000158315 RHBDL2
ENST00000372985 0.907952313114234 0.676165784826794 -0.0504856352309575 ENSG00000158315 RHBDL2
ENST00000432648 0.771570245234309 0.395398268844558 0.0512299604879363 ENSG00000174574 AKIRIN1
ENST00000446189 0.809864846689448 0.457999801662904 0.049058952312624 ENSG00000174574 AKIRIN1
ENST00000372984 0.771902935399872 0.395897081234993 0.0542601472196109 ENSG00000174574 AKIRIN1
ENST00000531822 0.591912765537649 0.183742920498097 0.0980238790009934 ENSG00000174574 AKIRIN1
ENST00000372967 0.940056317660713 0.776022736115555 0.0168960107773335 ENSG00000168653 NDUFS5
ENST00000372969 0.940056317660713 0.776022736115555 0.0168960107773335 ENSG00000168653 NDUFS5
ENST00000545844 0.476188236079251 0.107287410570264 -0.0912594534183804 ENSG00000127603 MACF1
ENST00000567887 0.476374757598379 0.107451434097477 -0.0912188134254055 ENSG00000127603 MACF1
ENST00000372915 0.476188236079251 0.10733167825455 -0.0912420373704051 ENSG00000127603 MACF1
ENST00000539005 0.476188236079251 0.10733935647023 -0.0912419611555436 ENSG00000127603 MACF1
ENST00000317713 0.476188236079251 0.10733935647023 -0.0912419611555436 ENSG00000127603 MACF1
ENST00000361689 0.476188236079251 0.10733167825455 -0.0912420373704051 ENSG00000127603 MACF1
ENST00000524432 0.870758651992985 0.582029641164542 -0.0423421850749546 ENSG00000127603 MACF1
ENST00000467673 0.955810463880244 0.830846149884561 -0.0232888777534324 ENSG00000127603 MACF1
ENST00000564288 0.367462956960052 0.0578211276582637 -0.103250625080997 ENSG00000127603 MACF1
ENST00000494012 0.75101335022866 0.364514545117357 -0.0834415549210096 ENSG00000127603 MACF1
ENST00000536367 0.870743943460163 0.581970665772878 -0.047757277533814 ENSG00000127603 MACF1
ENST00000480624 0.716398912492533 0.314794707770771 -0.0901082227535932 ENSG00000127603 MACF1
ENST00000469366 0.657845600004183 0.248642013750125 -0.102891625036873 ENSG00000127603 MACF1
ENST00000289890 0.656689994206275 0.247555805454966 -0.111688156866189 ENSG00000226438 RP11-420K8.1
ENST00000496804 0.737392535740764 0.344387896138646 -0.0650208295353457 ENSG00000127603 MACF1
ENST00000530262 0.591310894571304 0.183430739342928 -0.0903329959408856 ENSG00000127603 MACF1
ENST00000485063 0.647242726483043 0.237664661570488 -0.0937669241650029 ENSG00000127603 MACF1
ENST00000472385 0.915941766281778 0.699987244153898 -0.0318314546572713 ENSG00000127603 MACF1
ENST00000484393 0.971901987179421 0.886839471214714 -0.0112883587610315 ENSG00000127603 MACF1
ENST00000476350 0.604005340824394 0.193494721309765 -0.0862116583887645 ENSG00000127603 MACF1
ENST00000372925 0.296810390221869 0.0371453462001646 -0.110409363127321 ENSG00000127603 MACF1
ENST00000528611 0.947612406380301 0.801589780698971 0.0257040948407197 ENSG00000127603 MACF1
ENST00000289893 0.252976946529911 0.0273530663236965 -0.114105650123023 ENSG00000127603 MACF1
ENST00000530275 0.555527459311799 0.155775500892005 -0.0941050593043113 ENSG00000255103 KIAA0754
ENST00000482035 0.537076375848192 0.1437499325639 -0.104034538759506 ENSG00000127603 MACF1
ENST00000473843 0.244161655129021 0.0254131593335235 -0.165473905454238 ENSG00000127603 MACF1
ENST00000469490 0.129218762060183 0.00788113353275174 -0.149876190640255 ENSG00000127603 MACF1
ENST00000487656 0.223437906208653 0.0213504168119733 -0.196703137556482 ENSG00000127603 MACF1
ENST00000360115 0.120133508408876 0.00687355974644547 -0.12644955767288 ENSG00000127603 MACF1
ENST00000497964 0.0395629839073057 0.00122506745325349 -0.168534588390563 ENSG00000127603 MACF1
ENST00000446276 0.160184327488133 0.0113882799800674 -0.126193862512834 ENSG00000127603 MACF1
ENST00000442046 0.209426951312661 0.0188623797068549 -0.122047195366331 ENSG00000127603 MACF1
ENST00000422234 0.201942136998764 0.0177852694113035 -0.14315104994336 ENSG00000127603 MACF1
ENST00000462496 0.230524023860594 0.0226526812795028 -0.138949428466476 ENSG00000127603 MACF1
ENST00000462103 0.359495109771899 0.0552076205760715 -0.136034010940665 ENSG00000127603 MACF1
ENST00000496360 0.580833439458557 0.174717220899479 -0.0786732181578757 ENSG00000127603 MACF1
ENST00000497807 0.402831165616759 0.0711503434512426 -0.10091650752702 ENSG00000127603 MACF1
ENST00000417869 0.9980662762708 0.9926338928233 -0.0013359706171964 ENSG00000182109 RP11-69E11.4
ENST00000440190 0.980176343901546 0.91785847116992 -0.0147386580422824 ENSG00000182109 RP11-69E11.4
ENST00000427240 0.937162601564152 0.767965628774695 0.0416976328712794 ENSG00000243970 PPIEL
ENST00000482028 0.559239937924553 0.158855622787611 0.121537404517587 ENSG00000090621 PABPC4
ENST00000372856 0.910789430386697 0.684949788206414 0.0179423813305693 ENSG00000090621 PABPC4
ENST00000372857 0.911453844638136 0.687013104794772 0.0178226679593366 ENSG00000090621 PABPC4
ENST00000372858 0.996756766284387 0.986461276313315 0.000741718002816341 ENSG00000090621 PABPC4
ENST00000372862 0.987294128445305 0.947327366179251 -0.00289076485923001 ENSG00000090621 PABPC4
ENST00000468476 0.864250149896405 0.566796760064359 0.0382072687193941 ENSG00000090621 PABPC4
ENST00000437136 0.795286264600566 0.434355511155815 0.0527217707345846 ENSG00000090621 PABPC4
ENST00000492468 0.766236814064454 0.386865802309713 0.0566791117903557 ENSG00000090621 PABPC4
ENST00000530186 0.774607107628273 0.400205014864962 0.0695979453050344 ENSG00000090621 PABPC4
ENST00000421687 0.997624241884397 0.990917779480459 -0.000517373162729344 ENSG00000090621 PABPC4
ENST00000484555 0.834566918095353 0.506658765991804 -0.0586168268679 ENSG00000090621 PABPC4
ENST00000525045 0.768694773036446 0.390820761693705 -0.0660671106047095 ENSG00000090621 PABPC4
ENST00000527718 0.788885348758849 0.423114843069706 -0.0453823973957797 ENSG00000090621 PABPC4
ENST00000477556 0.645689361196982 0.235889572481154 -0.10787411080616 ENSG00000090621 PABPC4
ENST00000461578 0.832922495310574 0.503826550823277 -0.0720953105464666 ENSG00000090621 PABPC4
ENST00000483770 0.785605697101805 0.418050819173078 -0.0740016721230361 ENSG00000090621 PABPC4
ENST00000525669 0.843642798669297 0.522786128267328 -0.0366300106734254 ENSG00000090621 PABPC4
ENST00000470443 0.882729153862381 0.608955662358901 -0.0240637644448173 ENSG00000090621 PABPC4
ENST00000415255 0.968550917042801 0.876278578397425 -0.00775445205096051 ENSG00000228060 RP11-69E11.8
ENST00000513632 0.845521671354761 0.527022578814571 -0.0419891841661796 ENSG00000090621 PABPC4
ENST00000525751 0.924396836867346 0.723533654952041 -0.0231596372420586 ENSG00000090621 PABPC4
ENST00000474378 0.971347480634028 0.884711132477793 0.00871689139082052 ENSG00000090621 PABPC4
ENST00000529216 0.992525596073204 0.966117968930698 -0.00279482613242013 ENSG00000090621 PABPC4
ENST00000492519 0.880984612580063 0.603184220539463 -0.0365487547804369 ENSG00000090621 PABPC4
ENST00000451091 0.767995602341644 0.38973629104613 0.0607513968308711 ENSG00000090621 PABPC4
ENST00000531243 0.67609992310638 0.26858504357683 0.104893911899955 ENSG00000090621 PABPC4
ENST00000470018 0.964047156124273 0.86007782557659 0.0158024702205526 ENSG00000084072 PPIE
ENST00000485507 0.944236455586793 0.788987240315875 -0.0279487841367609 ENSG00000084072 PPIE
ENST00000324379 0.845108474007733 0.526113764643454 -0.0466678842235572 ENSG00000084072 PPIE
ENST00000356511 0.827732757774546 0.492147372153322 -0.0495811537135517 ENSG00000084072 PPIE
ENST00000456578 0.875741228650583 0.59226090235079 -0.0580059009112296 ENSG00000084072 PPIE
ENST00000495526 0.841756511744716 0.519625509013762 -0.047379008540048 ENSG00000084072 PPIE
ENST00000482751 0.841756511744716 0.519625509013762 -0.047379008540048 ENSG00000084072 PPIE
ENST00000372830 0.827732757774546 0.492147372153322 -0.0495811537135517 ENSG00000084072 PPIE
ENST00000497370 0.842842769053018 0.521433371786112 -0.0492786788579759 ENSG00000084072 PPIE
ENST00000372835 0.874526211695767 0.590173791270376 -0.0396779869600298 ENSG00000084072 PPIE
ENST00000470213 0.847309188708274 0.531190593404536 -0.0482127083663615 ENSG00000084072 PPIE
ENST00000474804 0.867196936013298 0.573804619938613 -0.0476509805208307 ENSG00000084072 PPIE
ENST00000475350 0.841756511744716 0.519625509013762 -0.047379008540048 ENSG00000084072 PPIE
ENST00000480169 0.984344451013786 0.933377626813964 -0.00722674978888482 ENSG00000084072 PPIE
ENST00000441669 0.672655006405526 0.264986425451558 -0.075296058411506 ENSG00000043514 TRIT1
ENST00000462797 0.672655006405526 0.264986425451558 -0.075296058411506 ENSG00000043514 TRIT1
ENST00000316891 0.672655006405526 0.264986425451558 -0.075296058411506 ENSG00000043514 TRIT1
ENST00000372818 0.672655006405526 0.264986425451558 -0.075296058411506 ENSG00000043514 TRIT1
ENST00000495175 0.7091856011237 0.305724998504623 -0.0706171783470674 ENSG00000043514 TRIT1
ENST00000491865 0.716336373491095 0.314757915996329 -0.0695250903954787 ENSG00000043514 TRIT1
ENST00000537223 0.629662639829053 0.218064872573299 -0.086921727380195 ENSG00000043514 TRIT1
ENST00000537440 0.629662639829053 0.218064872573299 -0.086921727380195 ENSG00000043514 TRIT1
ENST00000541099 0.629662639829053 0.218064872573299 -0.086921727380195 ENSG00000043514 TRIT1
ENST00000545233 0.629662639829053 0.218064872573299 -0.086921727380195 ENSG00000043514 TRIT1
ENST00000465417 0.364944156797102 0.0570277877701644 -0.206650835425179 ENSG00000043514 TRIT1
ENST00000492612 0.616907397706125 0.204908212841579 -0.09363087084788 ENSG00000043514 TRIT1
ENST00000489945 0.603359768419467 0.192916843177486 -0.0988885375422967 ENSG00000043514 TRIT1
ENST00000486825 0.588965170178009 0.181551105630439 -0.101374893127301 ENSG00000043514 TRIT1
ENST00000469476 0.425037742643602 0.0807378354952415 -0.176369148754297 ENSG00000043514 TRIT1
ENST00000544981 0.895755590602692 0.642679981865241 -0.0404709761643346 ENSG00000043514 TRIT1
ENST00000372797 0.95191974533772 0.817122152232131 -0.00913185493821766 ENSG00000131236 CAP1
ENST00000372802 0.950377359799754 0.812404731061059 -0.00938229483684273 ENSG00000131236 CAP1
ENST00000449311 0.995485469245762 0.979414400816578 -0.00115843356071359 ENSG00000131236 CAP1
ENST00000421589 0.927258907603358 0.73283810531385 -0.0150896273722315 ENSG00000131236 CAP1
ENST00000414893 0.76985424949501 0.392775241559505 -0.0360089391347894 ENSG00000131236 CAP1
ENST00000414281 0.926487200014909 0.731052575051124 -0.0151778808084634 ENSG00000131236 CAP1
ENST00000420216 0.962330291407393 0.853673123757409 -0.00818080903188397 ENSG00000131236 CAP1
ENST00000372792 0.862372204500611 0.562485459057115 -0.0230472999493275 ENSG00000131236 CAP1
ENST00000372798 0.829363424216532 0.495828922325371 -0.0264668293930342 ENSG00000131236 CAP1
ENST00000340450 0.949695581709678 0.810644524062875 -0.00945103856048513 ENSG00000131236 CAP1
ENST00000372805 0.903612004601975 0.664177291879053 -0.0170741869964545 ENSG00000131236 CAP1
ENST00000435719 0.780986719237142 0.409476092877395 -0.035234818784383 ENSG00000131236 CAP1
ENST00000427843 0.872539087993128 0.586154407120596 -0.0239217517248425 ENSG00000131236 CAP1
ENST00000417287 0.979059576503228 0.912982791248598 -0.00483820603571304 ENSG00000131236 CAP1
ENST00000424977 0.926089990775563 0.729454244242489 -0.015255394774459 ENSG00000131236 CAP1
ENST00000446031 0.976849985542577 0.904957059941695 0.00669873470105861 ENSG00000131236 CAP1
ENST00000479759 0.769105868109433 0.391352864067346 -0.045720842358054 ENSG00000131236 CAP1
ENST00000461993 0.870123279276866 0.580286157680499 -0.0306351770223505 ENSG00000131236 CAP1
ENST00000494114 0.986916987046422 0.944852473802926 0.00423018778589743 ENSG00000131236 CAP1
ENST00000433473 0.982854190229163 0.927062412290892 0.0049109438855564 ENSG00000131238 PPT1
ENST00000529905 0.992848792170122 0.967893394189038 -0.00217791496409579 ENSG00000131238 PPT1
ENST00000530704 0.949584952695464 0.808805221889064 0.0156229404334456 ENSG00000131238 PPT1
ENST00000372775 0.744408296098301 0.355610280040888 -0.0697577858929827 ENSG00000131238 PPT1
ENST00000449045 0.945055586966682 0.792589748144573 0.0169165414194994 ENSG00000131238 PPT1
ENST00000439754 0.868581707526235 0.576366900193308 -0.0397799156272526 ENSG00000131238 PPT1
ENST00000530076 0.374967317252729 0.0604440426356233 -0.14366702431892 ENSG00000131238 PPT1
ENST00000527311 0.960196068362677 0.846182940494986 -0.0132049507375989 ENSG00000131238 PPT1
ENST00000372779 0.946214936417188 0.797122272632044 0.0179017174685229 ENSG00000131238 PPT1
ENST00000526547 0.511418152767836 0.127533439681491 0.12183867951449 ENSG00000131238 PPT1
ENST00000372771 0.967336014796226 0.871413932379934 0.0121845039961941 ENSG00000117000 RLF
ENST00000372759 0.903190068535237 0.663344405762551 0.0280409777100594 ENSG00000084073 ZMPSTE24
ENST00000479131 0.607613140780132 0.197027155639297 -0.118182270740794 ENSG00000084073 ZMPSTE24
ENST00000472583 0.456149214628815 0.0960253686310382 -0.1341483562076 ENSG00000084073 ZMPSTE24
ENST00000474142 0.963251779512063 0.857298745273602 0.0185072696232668 ENSG00000084073 ZMPSTE24
ENST00000435168 0.825467437770493 0.487673964263132 -0.0684732429275748 ENSG00000084070 SMAP2
ENST00000372718 0.459210181992795 0.0978053200620437 -0.131542780509386 ENSG00000084070 SMAP2
ENST00000372708 0.563323817331893 0.16230084269655 -0.115445946094521 ENSG00000084070 SMAP2
ENST00000539317 0.602327079820287 0.192222330167468 -0.123280976187979 ENSG00000084070 SMAP2
ENST00000372706 0.851305590955814 0.539926020310514 0.0725341356063989 ENSG00000187815 ZFP69
ENST00000372705 0.882070516462908 0.607415587571975 0.0610641710664546 ENSG00000187815 ZFP69
ENST00000450713 0.987526987835757 0.948592776549087 0.0074594833353553 ENSG00000238287 RP11-656D10.3
ENST00000358527 0.771902935399872 0.395914816201959 -0.0902439742328368 ENSG00000164002 EXO5
ENST00000372703 0.771902935399872 0.395914816201959 -0.0902439742328368 ENSG00000164002 EXO5
ENST00000420209 0.75144272219165 0.365270912555505 -0.106649704190868 ENSG00000164002 EXO5
ENST00000296380 0.755804781082132 0.370942800991511 -0.0937190436337944 ENSG00000164002 EXO5
ENST00000418186 0.747377143675174 0.359817273973062 -0.107740521492224 ENSG00000164002 EXO5
ENST00000443729 0.640396684269839 0.229887568932702 -0.140160515106623 ENSG00000164002 EXO5
ENST00000419161 0.640396684269839 0.229887568932702 -0.140160515106623 ENSG00000164002 EXO5
ENST00000467203 0.893813666786477 0.636648017805782 0.0331606512503947 ENSG00000066136 NFYC
ENST00000424419 0.952777265904753 0.81993648091588 0.0160282037983669 ENSG00000066136 NFYC
ENST00000427410 0.949308308232818 0.807959113659358 0.0158888307124806 ENSG00000066136 NFYC
ENST00000447388 0.950730751718572 0.813928700457411 0.0151315545909565 ENSG00000066136 NFYC
ENST00000425457 0.940520172885605 0.778916389141542 0.0183695498146708 ENSG00000066136 NFYC
ENST00000453631 0.827821658113854 0.492786953041137 0.0484950958869647 ENSG00000066136 NFYC
ENST00000456393 0.943495085112722 0.787077090754753 0.0174198501240194 ENSG00000066136 NFYC
ENST00000372654 0.948659245340216 0.80553319697972 0.0163029765453251 ENSG00000066136 NFYC
ENST00000534399 0.924811118843583 0.724506172317795 0.0266983215150069 ENSG00000066136 NFYC
ENST00000372653 0.949243616340055 0.807551449401246 0.0163944015558152 ENSG00000066136 NFYC
ENST00000372669 0.957602385495489 0.836474790688118 0.0149656170943706 ENSG00000066136 NFYC
ENST00000372652 0.965127508125808 0.865291114127673 -0.0124871137724849 ENSG00000066136 NFYC
ENST00000372651 0.977636372252992 0.908847682577811 -0.00897840935969291 ENSG00000066136 NFYC
ENST00000531464 0.909486992707051 0.681118501712882 0.0516865673271816 ENSG00000066136 NFYC
ENST00000440226 0.946666003449248 0.79853546859599 0.0215005862866594 ENSG00000066136 NFYC
ENST00000525290 0.722737232810384 0.323437851391199 0.108867813533896 ENSG00000066136 NFYC
ENST00000530965 0.772539748908602 0.396764263113893 0.099811416592287 ENSG00000066136 NFYC
ENST00000416859 0.943495085112722 0.787061856754906 0.0269524713783492 ENSG00000066136 NFYC
ENST00000308733 0.947752252363171 0.802144545030696 0.0202905615424905 ENSG00000066136 NFYC
ENST00000414185 0.973291624913296 0.892118038192729 0.012322933992784 ENSG00000066136 NFYC
ENST00000525349 0.863910051680957 0.565966637086124 -0.0689763248805488 ENSG00000066136 NFYC
ENST00000496608 0.893207083695076 0.634343271047096 -0.0553643119960744 ENSG00000066136 NFYC
ENST00000372621 0.606371426117186 0.196067578723067 0.0611169292230872 ENSG00000171793 CTPS1
ENST00000541520 0.463954250553399 0.100272735427055 0.0776415620457854 ENSG00000171793 CTPS1
ENST00000470271 0.702043663834876 0.296408065243604 -0.0963169269423719 ENSG00000171793 CTPS1
ENST00000475060 0.810111792201953 0.458279402304694 -0.0806406299147349 ENSG00000171793 CTPS1
ENST00000479480 0.978495157878089 0.911327459301926 -0.00836698414284852 ENSG00000171793 CTPS1
ENST00000543104 0.954268238980803 0.825881886097822 -0.0153955030777151 ENSG00000171793 CTPS1
ENST00000372616 0.510098824898248 0.126641855147472 0.0742130406247326 ENSG00000171793 CTPS1
ENST00000480420 0.341573022948492 0.0498100739242406 0.147045916886931 ENSG00000171793 CTPS1
ENST00000463285 0.212682832987686 0.0193972651671076 0.190055997775629 ENSG00000171793 CTPS1
ENST00000486889 0.199394027190532 0.0173527096603412 0.220122606571283 ENSG00000171793 CTPS1
ENST00000497210 0.159485737661212 0.0112789289452075 0.244282042375006 ENSG00000171793 CTPS1
ENST00000464283 0.663415218679626 0.253889436538931 0.0852952833452656 ENSG00000171793 CTPS1
ENST00000463423 0.719220121632447 0.318800094303961 0.080292500383604 ENSG00000171793 CTPS1
ENST00000498694 0.642694051191494 0.232673499413093 0.088151510876683 ENSG00000171793 CTPS1
ENST00000302946 0.858741103302932 0.554448510366226 -0.074693206955008 ENSG00000171790 SLFNL1
ENST00000372613 0.847267764489551 0.531073639614525 -0.0788320062909211 ENSG00000171790 SLFNL1
ENST00000397197 0.847267764489551 0.531073639614525 -0.0788320062909211 ENSG00000171790 SLFNL1
ENST00000439569 0.847267764489551 0.531073639614525 -0.0788320062909211 ENSG00000171790 SLFNL1
ENST00000372611 0.849445286238646 0.535703801791184 -0.0781424843731593 ENSG00000171790 SLFNL1
ENST00000359345 0.838771018813808 0.513957619202395 -0.078530714816911 ENSG00000171790 SLFNL1
ENST00000456518 0.949695581709678 0.810631374405172 0.0205544871569827 ENSG00000010803 SCMH1
ENST00000397174 0.973183224606721 0.891790618636958 0.0117658470443028 ENSG00000010803 SCMH1
ENST00000402904 0.973183224606721 0.891790618636958 0.0117658470443028 ENSG00000010803 SCMH1
ENST00000361191 0.972709546349784 0.889355127166499 0.0120324660266156 ENSG00000010803 SCMH1
ENST00000361705 0.972709546349784 0.889355127166499 0.0120324660266156 ENSG00000010803 SCMH1
ENST00000397171 0.972709546349784 0.889355127166499 0.0120324660266156 ENSG00000010803 SCMH1
ENST00000372597 0.854763999524779 0.546829279543189 0.0514224340122813 ENSG00000010803 SCMH1
ENST00000372596 0.854763999524779 0.546829279543189 0.0514224340122813 ENSG00000010803 SCMH1
ENST00000337495 0.854763999524779 0.546829279543189 0.0514224340122813 ENSG00000010803 SCMH1
ENST00000326197 0.958443006154494 0.839108921558571 0.0175312012197183 ENSG00000010803 SCMH1
ENST00000372595 0.959289728682145 0.841312213018498 0.0171772281045555 ENSG00000010803 SCMH1
ENST00000472037 0.384923057498283 0.064010743224625 -0.183931148260168 ENSG00000010803 SCMH1
ENST00000460215 0.49429788534805 0.116994225110399 -0.150656246568767 ENSG00000010803 SCMH1
ENST00000498793 0.507416850525853 0.12494131247687 -0.13912624831956 ENSG00000010803 SCMH1
ENST00000489421 0.848374010703161 0.533363923093741 -0.0628879856699112 ENSG00000010803 SCMH1
ENST00000482530 0.93369941072663 0.75580916657389 0.0346090830569707 ENSG00000010803 SCMH1
ENST00000488592 0.863792881232377 0.565614152753869 0.067011864424546 ENSG00000010803 SCMH1
ENST00000372583 0.170943603698165 0.0129345060223014 0.239371142029514 ENSG00000127124 HIVEP3
ENST00000372584 0.16588187563754 0.0121710535983381 0.24176357550229 ENSG00000127124 HIVEP3
ENST00000247584 0.015773761560525 0.000317684851694747 0.408101843654062 ENSG00000127124 HIVEP3
ENST00000429157 0.0231547726420255 0.000550833927204362 0.394857825353514 ENSG00000127124 HIVEP3
ENST00000491442 0.332337106808743 0.0469879079764862 0.216088274395535 ENSG00000127124 HIVEP3
ENST00000489103 0.0992653519198256 0.00494548827115233 0.279857019098629 ENSG00000127124 HIVEP3
ENST00000372571 0.802724929071968 0.446571376581907 -0.0487383466286054 ENSG00000198815 FOXJ3
ENST00000372572 0.500417954182094 0.120284047094591 0.0830954928801679 ENSG00000198815 FOXJ3
ENST00000372573 0.508085698240279 0.125401120556915 0.0821861497432058 ENSG00000198815 FOXJ3
ENST00000361346 0.496678653728708 0.118376370781879 0.0835426935844447 ENSG00000198815 FOXJ3
ENST00000361776 0.496678653728708 0.118376370781879 0.0835426935844447 ENSG00000198815 FOXJ3
ENST00000545068 0.613205980803509 0.201489740657469 0.0690117587060237 ENSG00000198815 FOXJ3
ENST00000445886 0.141750117591894 0.00921938054662791 0.198843981012071 ENSG00000198815 FOXJ3
ENST00000422278 0.517385093219301 0.131173997810983 0.18980932125338 ENSG00000198815 FOXJ3
ENST00000372562 0.919909005578913 0.71023412147541 -0.0327391970952923 ENSG00000127125 PPCS
ENST00000455780 0.933285741735991 0.753378917914389 -0.0270106570614086 ENSG00000127125 PPCS
ENST00000472013 0.933285741735991 0.753378917914389 -0.0270106570614086 ENSG00000127125 PPCS
ENST00000372561 0.933285741735991 0.753378917914389 -0.0270106570614086 ENSG00000127125 PPCS
ENST00000372556 0.933285741735991 0.753378917914389 -0.0270106570614086 ENSG00000127125 PPCS
ENST00000471420 0.944348094622965 0.789858974671651 -0.0242077608029623 ENSG00000127125 PPCS
ENST00000482168 0.844692649861914 0.524939133596081 -0.0662275812096233 ENSG00000127125 PPCS
ENST00000469615 0.897541667859518 0.648258508542361 -0.0475802237816698 ENSG00000127125 PPCS
ENST00000304979 0.649778355121347 0.240375605540534 -0.0835334247728384 ENSG00000171960 PPIH
ENST00000372550 0.654560217337194 0.245288661203521 -0.096657344583815 ENSG00000171960 PPIH
ENST00000440068 0.66885570286375 0.260429777363874 -0.0940962270966369 ENSG00000171960 PPIH
ENST00000372549 0.501560490582632 0.120987368699774 -0.157719639989413 ENSG00000171960 PPIH
ENST00000455203 0.570798669373767 0.16703567374423 -0.119051418661162 ENSG00000171960 PPIH
ENST00000436387 0.28640754727877 0.0345963800984058 -0.225021746661854 ENSG00000171960 PPIH
ENST00000461351 0.966051870587005 0.8684339882285 -0.0145928563526788 ENSG00000171960 PPIH
ENST00000321358 0.539561120980177 0.145114585819735 0.0787867818957846 ENSG00000065978 YBX1
ENST00000332220 0.820200303700682 0.477167074624007 0.0415485755946969 ENSG00000065978 YBX1
ENST00000436427 0.587994601657975 0.180849264723324 0.074069255304314 ENSG00000065978 YBX1
ENST00000467957 0.842940826144424 0.521662608272575 0.0379108973281335 ENSG00000065978 YBX1
ENST00000397054 0.882070516462908 0.607000547649321 -0.0275554513659904 ENSG00000117385 LEPRE1
ENST00000460031 0.882070516462908 0.607024531651291 -0.027561709847788 ENSG00000117385 LEPRE1
ENST00000236040 0.88202179063007 0.606667339740823 -0.0275643279041923 ENSG00000117385 LEPRE1
ENST00000495874 0.88202179063007 0.606667339740823 -0.0275643279041923 ENSG00000117385 LEPRE1
ENST00000296388 0.88202179063007 0.606667339740823 -0.0275643279041923 ENSG00000117385 LEPRE1
ENST00000462474 0.932326661231156 0.750452991178228 -0.0296979324418318 ENSG00000117385 LEPRE1
ENST00000472802 0.948317520111218 0.804538480726961 0.0257173265987974 ENSG00000117385 LEPRE1
ENST00000431412 0.498945732690058 0.119410127442031 -0.0991803098204372 ENSG00000117385 LEPRE1
ENST00000460831 0.833976457719423 0.505823775759169 -0.0657687768422508 ENSG00000117385 LEPRE1
ENST00000481465 0.346004870411839 0.0511784674697318 -0.137144968381654 ENSG00000117385 LEPRE1
ENST00000447502 0.500079550595106 0.120053449630918 -0.122134326635647 ENSG00000117385 LEPRE1
ENST00000463465 0.851839833906783 0.540924495976202 -0.0417024471395084 ENSG00000117385 LEPRE1
ENST00000372526 0.897307699549844 0.646416213156065 0.0367699275113626 ENSG00000117385 LEPRE1
ENST00000492956 0.909852091379289 0.682119772858685 0.0335666764804106 ENSG00000117385 LEPRE1
ENST00000372525 0.918687855305092 0.705818694976998 -0.0403271872557083 ENSG00000164008 C1orf50
ENST00000464081 0.757995875181098 0.374506528995297 0.082263901118077 ENSG00000164008 C1orf50
ENST00000603943 0.719931589502941 0.320085304972518 0.091536109904993 ENSG00000164008 C1orf50
ENST00000536543 0.731739290115809 0.335301373163423 0.0891996237807791 ENSG00000164008 C1orf50
ENST00000372522 0.92546728866997 0.727263172159519 0.0392971530683316 ENSG00000177868 CCDC23
ENST00000372521 0.891525064043463 0.629929845822805 0.0524391180594289 ENSG00000177868 CCDC23
ENST00000537227 0.924853007133835 0.724975977659863 0.038194939054381 ENSG00000177868 CCDC23
ENST00000497437 0.944720344897109 0.791633834928561 0.030277471758138 ENSG00000177868 CCDC23
ENST00000487556 0.8943878802833 0.639204242963056 -0.0398194909184671 ENSG00000164010 ERMAP
ENST00000372517 0.8943878802833 0.639204242963056 -0.0398194909184671 ENSG00000164010 ERMAP
ENST00000372514 0.955734383546332 0.830257882935256 -0.0202943337152533 ENSG00000164010 ERMAP
ENST00000328249 0.84818445505829 0.532991153553033 0.0629453248312796 ENSG00000164010 ERMAP
ENST00000414798 0.652498060447989 0.24334544391377 0.1297293769083 ENSG00000228192 RP11-342M1.3
ENST00000416809 0.522006816835232 0.134234726890748 0.170418779526599 ENSG00000228192 RP11-342M1.3
ENST00000425076 0.637899151446296 0.22647801252145 0.148812901195329 ENSG00000228192 RP11-342M1.3
ENST00000444563 0.637899151446296 0.22647801252145 0.148812901195329 ENSG00000228192 RP11-342M1.3
ENST00000372508 0.881647784910975 0.604870039578415 -0.0634702413045413 ENSG00000164011 ZNF691
ENST00000372507 0.881647784910975 0.604870039578415 -0.0634702413045413 ENSG00000164011 ZNF691
ENST00000372506 0.881647784910975 0.604870039578415 -0.0634702413045413 ENSG00000164011 ZNF691
ENST00000372504 0.881647784910975 0.604870039578415 -0.0634702413045413 ENSG00000164011 ZNF691
ENST00000426263 0.0204016952408977 0.000463138729562045 -0.245212687346768 ENSG00000117394 SLC2A1
ENST00000475162 0.0496281541762925 0.00168451935312581 -0.252829796993637 ENSG00000117394 SLC2A1
ENST00000439722 0.24547197826007 0.0257027281810014 -0.246442432566885 ENSG00000117394 SLC2A1
ENST00000415851 0.436530153856905 0.0854727250024854 -0.165669579016189 ENSG00000117394 SLC2A1
ENST00000372500 0.615968795524949 0.204095587766294 -0.134102652589554 ENSG00000117394 SLC2A1
ENST00000431635 0.00837626540239372 0.000136312430619356 0.202092875850433 ENSG00000117395 EBNA1BP2
ENST00000236051 0.00835720641199122 0.000135910439858328 0.201538407138546 ENSG00000117395 EBNA1BP2
ENST00000463906 0.0124494535242741 0.000230368104684061 0.233786510355149 ENSG00000117395 EBNA1BP2
ENST00000491223 0.169030917790374 0.0126611847836872 0.162858832514723 ENSG00000117395 EBNA1BP2
ENST00000472982 0.217386228262032 0.020179755800251 0.154127287099821 ENSG00000117395 EBNA1BP2
ENST00000483082 0.162387004884737 0.0117089370596845 0.165831502455939 ENSG00000117395 EBNA1BP2
ENST00000461557 0.204797707068912 0.0181847103236692 0.157221033949576 ENSG00000117395 EBNA1BP2
ENST00000372492 0.0375170849255217 0.00112461384608513 0.335328006743825 ENSG00000243710 WDR65
ENST00000466927 0.505562160022517 0.123652742374884 0.187816434412233 ENSG00000117395 EBNA1BP2
ENST00000474566 0.519960841440114 0.132843472760524 0.188552074918119 ENSG00000117395 EBNA1BP2
ENST00000372476 0.628375011452853 0.216376394427296 -0.0698343504649895 ENSG00000066056 TIE1
ENST00000538015 0.880668679698642 0.602579012182229 -0.0345344040311844 ENSG00000066056 TIE1
ENST00000441333 0.858475963738662 0.553889449673537 -0.0398866989813258 ENSG00000066056 TIE1
ENST00000485125 0.924104351225655 0.722469952369669 0.0286144274045915 ENSG00000066056 TIE1
ENST00000480269 0.561659909335264 0.16062414346702 -0.100658838452885 ENSG00000066056 TIE1
ENST00000433781 0.452740140483293 0.0944174573789907 -0.0963085721770049 ENSG00000066056 TIE1
ENST00000488437 0.892562183608236 0.632829618241447 -0.032223059452568 ENSG00000066056 TIE1
ENST00000471187 0.750948857104679 0.364441984296478 -0.064198006960633 ENSG00000066056 TIE1
ENST00000461061 0.782882675301337 0.412989279077244 -0.0528393715722686 ENSG00000066056 TIE1
ENST00000473014 0.182916712083549 0.0147449289040823 -0.140987326629832 ENSG00000066056 TIE1
ENST00000492599 0.0586679764875593 0.00217069539080477 -0.223550100080109 ENSG00000066056 TIE1
ENST00000492874 0.00129893136859922 1.22177136839431e-05 -0.294470621963548 ENSG00000066056 TIE1
ENST00000310955 0.820200303700682 0.477328832049447 0.0500108838543277 ENSG00000117399 CDC20
ENST00000372462 0.820200303700682 0.477242247190377 0.0500041597791249 ENSG00000117399 CDC20
ENST00000478882 0.8109090805133 0.459713652261962 0.0610900906404067 ENSG00000117399 CDC20
ENST00000482046 0.961862970995216 0.852477247600202 0.017536457864837 ENSG00000117399 CDC20
ENST00000372458 0.964233449979152 0.860807453173168 -0.010542567803031 ENSG00000066322 ELOVL1
ENST00000413844 0.964535342195901 0.86283565611649 -0.0103912638549115 ENSG00000066322 ELOVL1
ENST00000468865 0.624659760358351 0.212493867010679 -0.0773390490799104 ENSG00000066322 ELOVL1
ENST00000464204 0.907278669537225 0.674481583343602 -0.0256920348772707 ENSG00000066322 ELOVL1
ENST00000470968 0.910789430386697 0.685051933413249 -0.0247692624978938 ENSG00000066322 ELOVL1
ENST00000487209 0.952914209003802 0.820225132286502 -0.0139910954689739 ENSG00000066322 ELOVL1
ENST00000470769 0.909129565540434 0.679944121804542 -0.0252139991026517 ENSG00000066322 ELOVL1
ENST00000497569 0.915052073278349 0.697069624362124 -0.0245111243451352 ENSG00000066322 ELOVL1
ENST00000482302 0.92517523536628 0.725839660575374 -0.0222039376488068 ENSG00000066322 ELOVL1
ENST00000497050 0.910433046734893 0.684198210376973 -0.0253682197376601 ENSG00000066322 ELOVL1
ENST00000478481 0.423790286815337 0.0802491369742069 -0.123299227082932 ENSG00000066322 ELOVL1
ENST00000479439 0.766819878834072 0.387437584869893 -0.0589980911540917 ENSG00000066322 ELOVL1
ENST00000465321 0.890428092392987 0.625968815979453 -0.0331602109866091 ENSG00000066322 ELOVL1
ENST00000479686 0.825602814987125 0.487840403118983 -0.0472559896290582 ENSG00000066322 ELOVL1
ENST00000496932 0.840605173727924 0.517768799150316 -0.0442433854841049 ENSG00000066322 ELOVL1
ENST00000290663 0.932006794668439 0.749263577253503 0.0233526674297114 ENSG00000159479 MED8
ENST00000372457 0.934536527927277 0.758230898560275 0.0224706171496115 ENSG00000159479 MED8
ENST00000372455 0.878395772443945 0.597656220459023 0.041605160986607 ENSG00000159479 MED8
ENST00000436713 0.868820988253054 0.577199114541722 0.0485881133812758 ENSG00000229431 RP1-92O14.6
ENST00000460803 0.627856427526045 0.215777639938165 0.120964882199173 ENSG00000159479 MED8
ENST00000473560 0.862112530961174 0.561997962585588 0.0503118425278207 ENSG00000159479 MED8
ENST00000310739 0.984392986894011 0.93415980412435 -0.0101859508297403 ENSG00000198198 SZT2
ENST00000372450 0.984392986894011 0.93415980412435 -0.0101859508297403 ENSG00000198198 SZT2
ENST00000357658 0.96453938641854 0.863111954934673 0.0182580599146547 ENSG00000198198 SZT2
ENST00000406439 0.808560673915886 0.456255810469667 0.0704033227851793 ENSG00000198198 SZT2
ENST00000562955 0.563577874876833 0.162419182971837 -0.0663352627811245 ENSG00000198198 SZT2
ENST00000470139 0.495814939413331 0.117837627328746 -0.168622427576921 ENSG00000198198 SZT2
ENST00000372442 0.556010451014017 0.15619479241356 -0.0730803462626198 ENSG00000198198 SZT2
ENST00000460536 0.642355564585617 0.232037413249539 -0.0671640416738067 ENSG00000198198 SZT2
ENST00000583037 0.826561052715107 0.49002838070184 -0.0433954376385653 ENSG00000178922 HYI
ENST00000483618 0.635331191330261 0.223138552315348 0.123606298184917 ENSG00000178922 HYI
ENST00000372425 0.826561052715107 0.49002838070184 -0.0433954376385653 ENSG00000178922 HYI
ENST00000372433 0.852288471141916 0.541774988337473 -0.0397394505072052 ENSG00000178922 HYI
ENST00000372434 0.829677855986318 0.496761374116131 -0.0433675549041887 ENSG00000178922 HYI
ENST00000470662 0.810837094841351 0.459616315127419 -0.0474900021650804 ENSG00000178922 HYI
ENST00000487366 0.808198864571793 0.455715323500978 -0.0477218785234323 ENSG00000178922 HYI
ENST00000372430 0.859142928729873 0.555796858255636 -0.038106844374407 ENSG00000178922 HYI
ENST00000372432 0.831709655547331 0.500311684971375 -0.0424302968163591 ENSG00000178922 HYI
ENST00000372427 0.827732757774546 0.492489120585648 -0.0431389490577939 ENSG00000178922 HYI
ENST00000372426 0.8069964219457 0.45279718568434 -0.0482104202101753 ENSG00000178922 HYI
ENST00000486909 0.822239681505735 0.481688013577561 -0.0448703692791425 ENSG00000178922 HYI
ENST00000496142 0.887845466654469 0.619449968834883 0.0450969272017409 ENSG00000178922 HYI
ENST00000469587 0.997733862119531 0.991429915448776 -0.000963280018949977 ENSG00000178922 HYI
ENST00000496043 0.897334285682091 0.64708073148569 -0.0376167740404419 ENSG00000142949 PTPRF
ENST00000481019 0.888632444904182 0.621679470251572 -0.0405793435573909 ENSG00000142949 PTPRF
ENST00000359947 0.863792881232377 0.565612440914577 -0.0294492618885265 ENSG00000142949 PTPRF
ENST00000438120 0.887514859161945 0.618875266369087 -0.0274290964582927 ENSG00000142949 PTPRF
ENST00000436724 0.973701973666862 0.894026031805613 0.00935955499064262 ENSG00000142949 PTPRF
ENST00000372405 0.977249514984072 0.907200110648234 0.00840452220651833 ENSG00000142949 PTPRF
ENST00000372413 0.861843544140898 0.561250441108392 -0.0294998593303119 ENSG00000142949 PTPRF
ENST00000372414 0.861843544140898 0.561250441108392 -0.0294998593303119 ENSG00000142949 PTPRF
ENST00000437607 0.974552864910557 0.897156447505595 0.00945586743178219 ENSG00000142949 PTPRF
ENST00000467464 0.886936398587081 0.617833119543704 0.0433594347155632 ENSG00000142949 PTPRF
ENST00000412568 0.82659385580696 0.490146984289427 -0.0384118035521087 ENSG00000142949 PTPRF
ENST00000429895 0.734072988351923 0.338443450015203 -0.047622064718465 ENSG00000142949 PTPRF
ENST00000414879 0.697774939833417 0.291728155833992 -0.0549994189723651 ENSG00000142949 PTPRF
ENST00000422171 0.697774939833417 0.291728155833992 -0.0549994189723651 ENSG00000142949 PTPRF
ENST00000496447 0.642192537866324 0.231887641429267 -0.0569696020933924 ENSG00000142949 PTPRF
ENST00000372407 0.664157892414941 0.254626283262535 -0.0535587062803555 ENSG00000142949 PTPRF
ENST00000463041 0.61543111869505 0.203619882028745 -0.118861451804038 ENSG00000142949 PTPRF
ENST00000477970 0.639265131008362 0.228336069583959 -0.0630416267963157 ENSG00000142949 PTPRF
ENST00000372396 0.0942465639847119 0.00446968518732849 -0.141758919889197 ENSG00000066135 KDM4A
ENST00000463151 0.473606602297016 0.105845000055564 -0.125632317020336 ENSG00000066135 KDM4A
ENST00000485249 0.714399401036251 0.312288628578831 -0.0872658590651196 ENSG00000066135 KDM4A
ENST00000398804 0.34539216960499 0.0510161301579312 -0.158896719068255 ENSG00000236200 KDM4A-AS1
ENST00000439057 0.347629412411875 0.0515909153685996 -0.161259479784683 ENSG00000236200 KDM4A-AS1
ENST00000434346 0.246676002355692 0.0259643257209983 -0.236058182302068 ENSG00000236200 KDM4A-AS1
ENST00000453015 0.120666707571866 0.00697699289325055 -0.280064389128322 ENSG00000236200 KDM4A-AS1
ENST00000418149 0.420199548449694 0.0787122098633366 -0.16872036961396 ENSG00000236200 KDM4A-AS1
ENST00000532911 0.652498060447989 0.243423824899239 0.103892211234172 ENSG00000126091 ST3GAL3
ENST00000489897 0.733235469209264 0.337161337494232 0.0730997193114614 ENSG00000126091 ST3GAL3
ENST00000372374 0.7424577962013 0.352815527047902 0.0690650999890638 ENSG00000126091 ST3GAL3
ENST00000372375 0.7424577962013 0.352815527047902 0.0690650999890638 ENSG00000126091 ST3GAL3
ENST00000545417 0.7424577962013 0.352815527047902 0.0690650999890638 ENSG00000126091 ST3GAL3
ENST00000372377 0.7424577962013 0.352815527047902 0.0690650999890638 ENSG00000126091 ST3GAL3
ENST00000361392 0.7424577962013 0.352815527047902 0.0690650999890638 ENSG00000126091 ST3GAL3
ENST00000361400 0.7424577962013 0.352815527047902 0.0690650999890638 ENSG00000126091 ST3GAL3
ENST00000353126 0.7424577962013 0.352815527047902 0.0690650999890638 ENSG00000126091 ST3GAL3
ENST00000530154 0.765445525897939 0.38511987934658 0.0682764991735613 ENSG00000126091 ST3GAL3
ENST00000262915 0.7424577962013 0.352815527047902 0.0690650999890638 ENSG00000126091 ST3GAL3
ENST00000330208 0.7424577962013 0.352815527047902 0.0690650999890638 ENSG00000126091 ST3GAL3
ENST00000335430 0.7424577962013 0.352815527047902 0.0690650999890638 ENSG00000126091 ST3GAL3
ENST00000351035 0.7424577962013 0.352815527047902 0.0690650999890638 ENSG00000126091 ST3GAL3
ENST00000479383 0.659960782513994 0.251058636690267 0.102807747159788 ENSG00000126091 ST3GAL3
ENST00000347631 0.73378921343258 0.338173894035293 0.0729668317800819 ENSG00000126091 ST3GAL3
ENST00000484868 0.606377714855083 0.196126974278626 0.118189684316932 ENSG00000126091 ST3GAL3
ENST00000461066 0.661712117000327 0.252661141180488 0.102693398624582 ENSG00000126091 ST3GAL3
ENST00000437753 0.957864374565483 0.837020734316592 -0.0303702303154631 ENSG00000229444 RP11-184I16.4
ENST00000533997 0.737392535740764 0.344743993813578 0.0722435708434823 ENSG00000126091 ST3GAL3
ENST00000469715 0.737392535740764 0.344743993813578 0.0722435708434823 ENSG00000126091 ST3GAL3
ENST00000490541 0.737392535740764 0.344743993813578 0.0722435708434823 ENSG00000126091 ST3GAL3
ENST00000528371 0.737392535740764 0.344743993813578 0.0722435708434823 ENSG00000126091 ST3GAL3
ENST00000530581 0.737392535740764 0.344743993813578 0.0722435708434823 ENSG00000126091 ST3GAL3
ENST00000531816 0.737392535740764 0.344743993813578 0.0722435708434823 ENSG00000126091 ST3GAL3
ENST00000531993 0.737392535740764 0.344743993813578 0.0722435708434823 ENSG00000126091 ST3GAL3
ENST00000533212 0.737392535740764 0.344743993813578 0.0722435708434823 ENSG00000126091 ST3GAL3
ENST00000533933 0.737392535740764 0.344743993813578 0.0722435708434823 ENSG00000126091 ST3GAL3
ENST00000372369 0.737392535740764 0.344743993813578 0.0722435708434823 ENSG00000126091 ST3GAL3
ENST00000372372 0.737392535740764 0.344743993813578 0.0722435708434823 ENSG00000126091 ST3GAL3
ENST00000372368 0.737392535740764 0.344743993813578 0.0722435708434823 ENSG00000126091 ST3GAL3
ENST00000372367 0.737392535740764 0.344743993813578 0.0722435708434823 ENSG00000126091 ST3GAL3
ENST00000372366 0.737392535740764 0.344743993813578 0.0722435708434823 ENSG00000126091 ST3GAL3
ENST00000372365 0.737392535740764 0.344743993813578 0.0722435708434823 ENSG00000126091 ST3GAL3
ENST00000361746 0.737392535740764 0.344743993813578 0.0722435708434823 ENSG00000126091 ST3GAL3
ENST00000332628 0.737392535740764 0.344743993813578 0.0722435708434823 ENSG00000126091 ST3GAL3
ENST00000531451 0.737544477410139 0.345116873210259 0.0722751287152626 ENSG00000126091 ST3GAL3
ENST00000372362 0.737544477410139 0.345116873210259 0.0722751287152626 ENSG00000126091 ST3GAL3
ENST00000361812 0.737544477410139 0.345116873210259 0.0722751287152626 ENSG00000126091 ST3GAL3
ENST00000461375 0.861988972474002 0.561587101508863 0.0448811960060787 ENSG00000126091 ST3GAL3
ENST00000490502 0.915980887130713 0.700065211343094 0.0365769116701865 ENSG00000126091 ST3GAL3
ENST00000495482 0.68534066700939 0.27789108359134 0.131622195299466 ENSG00000126091 ST3GAL3
ENST00000372343 0.416518766318099 0.0770058241951639 0.125067355351928 ENSG00000117408 IPO13
ENST00000489773 0.444043850623629 0.0898324432876035 0.181557307158682 ENSG00000117408 IPO13
ENST00000471934 0.774607107628273 0.400113457250398 0.100708719080666 ENSG00000132768 DPH2
ENST00000476260 0.877324146820836 0.595701107831788 0.0596228051076901 ENSG00000132768 DPH2
ENST00000255108 0.444597038946105 0.0901449989289634 0.152280931375354 ENSG00000132768 DPH2
ENST00000412950 0.648703715216678 0.239278288768422 0.107539825796923 ENSG00000132768 DPH2
ENST00000524776 0.648703715216678 0.239278288768422 0.107539825796923 ENSG00000132768 DPH2
ENST00000495421 0.444597038946105 0.0901449989289634 0.152280931375354 ENSG00000132768 DPH2
ENST00000527567 0.770371854274359 0.393837225239155 0.101281147585786 ENSG00000132768 DPH2
ENST00000492306 0.871825634850784 0.58393625569052 0.0614464476207418 ENSG00000132768 DPH2
ENST00000490861 0.764008100625185 0.383243155525951 0.0958065361116203 ENSG00000132768 DPH2
ENST00000396758 0.44449078747652 0.0900871959712242 0.152258834519812 ENSG00000132768 DPH2
ENST00000477294 0.716660732980031 0.315018562527747 0.117448687114116 ENSG00000132768 DPH2
ENST00000529729 0.734355696908831 0.338817866026715 0.104687900888482 ENSG00000132768 DPH2
ENST00000532140 0.772039020158445 0.39606509381003 0.101548427342347 ENSG00000132768 DPH2
ENST00000534786 0.686392695838899 0.278853160786715 0.132899598533877 ENSG00000132768 DPH2
ENST00000459879 0.796949304142154 0.437075980913775 0.0835617958942978 ENSG00000132768 DPH2
ENST00000527319 0.768100655134733 0.389893848570443 0.0919512683731874 ENSG00000132768 DPH2
ENST00000472505 0.819516459086364 0.475683922513503 0.0475202558239397 ENSG00000117410 ATP6V0B
ENST00000472174 0.49231890920226 0.115811739975408 0.0946216216596201 ENSG00000117410 ATP6V0B
ENST00000532642 0.492969467519967 0.116100197760098 0.0945325107365394 ENSG00000117410 ATP6V0B
ENST00000236067 0.492651801093009 0.115965836131842 0.0945960451586168 ENSG00000117410 ATP6V0B
ENST00000471859 0.573563780501286 0.169683614625026 0.0840126771089399 ENSG00000117410 ATP6V0B
ENST00000472277 0.601632367220979 0.19170974459971 0.0827800320463968 ENSG00000117410 ATP6V0B
ENST00000461670 0.836079713367955 0.508850465660799 0.0464534160724493 ENSG00000117410 ATP6V0B
ENST00000468183 0.492729725970335 0.116016664484675 0.0945951992032397 ENSG00000117410 ATP6V0B
ENST00000473485 0.492729725970335 0.116016664484675 0.0945951992032397 ENSG00000117410 ATP6V0B
ENST00000496131 0.563289811815248 0.162272375596659 0.0888651385716158 ENSG00000117410 ATP6V0B
ENST00000498208 0.889651906504524 0.624344085029506 0.034933712685645 ENSG00000117410 ATP6V0B
ENST00000532072 0.875178727054375 0.591412151485195 0.0430173764173166 ENSG00000117410 ATP6V0B
ENST00000498664 0.499637948684754 0.119811869043221 0.103630042419723 ENSG00000117410 ATP6V0B
ENST00000498543 0.419516245731837 0.0784449798083472 0.209308334817545 ENSG00000117411 B4GALT2
ENST00000372324 0.628675234099775 0.216906288327131 0.0951195980911306 ENSG00000117411 B4GALT2
ENST00000497866 0.309992109550802 0.0408251353950264 0.204497895457759 ENSG00000117411 B4GALT2
ENST00000434555 0.642600674834028 0.232500191418808 0.0917558166143479 ENSG00000117411 B4GALT2
ENST00000356836 0.662886794873871 0.253503536032301 0.0879443936354834 ENSG00000117411 B4GALT2
ENST00000309519 0.562123655781778 0.161134517148269 0.113795788566475 ENSG00000117411 B4GALT2
ENST00000485678 0.453262308850826 0.0945960819287052 0.146334812477574 ENSG00000117411 B4GALT2
ENST00000481924 0.99800248573591 0.992464485435966 0.00105364715071612 ENSG00000117411 B4GALT2
ENST00000361745 0.712565413645412 0.309582731196559 -0.0779479921318235 ENSG00000178028 DMAP1
ENST00000446292 0.48802599222474 0.113780097582397 -0.126821338564858 ENSG00000178028 DMAP1
ENST00000440641 0.362969847153203 0.0564530355505673 -0.16558618570651 ENSG00000178028 DMAP1
ENST00000436069 0.813604347447915 0.464086031126269 -0.0887041581717092 ENSG00000178028 DMAP1
ENST00000437511 0.377062782821932 0.0612070160436051 -0.156592245034938 ENSG00000178028 DMAP1
ENST00000475794 0.674698863390318 0.267341065576499 -0.1222670592571 ENSG00000178028 DMAP1
ENST00000471829 0.14942456913917 0.010056064127784 -0.230149915382953 ENSG00000178028 DMAP1
ENST00000487922 0.114082778403653 0.00626276675371241 -0.241191489006196 ENSG00000178028 DMAP1
ENST00000315913 0.712653178942826 0.309693953374842 -0.0779401519352078 ENSG00000178028 DMAP1
ENST00000372289 0.712653178942826 0.309693953374842 -0.0779401519352078 ENSG00000178028 DMAP1
ENST00000463950 0.861426783172773 0.560317412246851 -0.0744152911905947 ENSG00000178028 DMAP1
ENST00000372290 0.19098774239802 0.0160451804190904 -0.224147924456326 ENSG00000178028 DMAP1
ENST00000488433 0.66942157609507 0.261158565202906 -0.0910931445659567 ENSG00000178028 DMAP1
ENST00000483741 0.510433637117188 0.126818145496623 0.185553547816482 ENSG00000178028 DMAP1
ENST00000372257 0.838935058624999 0.51426094082208 0.0402758602851 ENSG00000117419 ERI3
ENST00000372259 0.974802392493753 0.898599690568013 0.00847269817956271 ENSG00000117419 ERI3
ENST00000456170 0.987504487213449 0.948451472260554 0.0043384478400847 ENSG00000117419 ERI3
ENST00000537474 0.819518138829353 0.476069688475535 0.0454154574500398 ENSG00000117419 ERI3
ENST00000489710 0.92201231303055 0.716138299866825 -0.0274539697846895 ENSG00000117419 ERI3
ENST00000479101 0.821553967084542 0.480774634081323 -0.0543837961041991 ENSG00000117419 ERI3
ENST00000462341 0.872503206453665 0.585770566819866 -0.0414949750425193 ENSG00000117419 ERI3
ENST00000452396 0.657686404859532 0.248419546622711 0.0768604117695477 ENSG00000117419 ERI3
ENST00000495828 0.698613864201295 0.292561899613971 0.0782756129459728 ENSG00000117419 ERI3
ENST00000457571 0.515474809129969 0.129806124880024 0.120887301031533 ENSG00000117419 ERI3
ENST00000355387 0.585569392977968 0.178805659642933 -0.0963213118559442 ENSG00000187147 RNF220
ENST00000361799 0.585569392977968 0.178805659642933 -0.0963213118559442 ENSG00000187147 RNF220
ENST00000372247 0.596938004776019 0.1883549750793 -0.094070573842189 ENSG00000187147 RNF220
ENST00000443020 0.723773872033606 0.324793821126672 -0.0725759888559393 ENSG00000187147 RNF220
ENST00000453863 0.893038595070758 0.633998535855486 -0.0468150897239602 ENSG00000187147 RNF220
ENST00000335497 0.777260534169498 0.403901148511194 -0.0627827294153024 ENSG00000187147 RNF220
ENST00000440132 0.777109608015148 0.403686094531307 -0.0626470637758764 ENSG00000187147 RNF220
ENST00000474064 0.570143669028826 0.166705921616627 -0.0968220773268342 ENSG00000187147 RNF220
ENST00000471494 0.782736538569193 0.412720430150587 -0.0641989727524741 ENSG00000187147 RNF220
ENST00000488865 0.84434323738318 0.52432113678478 -0.0616176392222269 ENSG00000187147 RNF220
ENST00000497469 0.725767132728219 0.327527450702433 -0.0810423967183922 ENSG00000187147 RNF220
ENST00000475378 0.655839865073069 0.246721300986666 -0.0877059095377175 ENSG00000187147 RNF220
ENST00000484745 0.499392702413681 0.11964879769936 -0.111693124834847 ENSG00000187147 RNF220
ENST00000372242 0.603359768419467 0.192902176964527 -0.0886675047672004 ENSG00000126106 TMEM53
ENST00000372243 0.603359768419467 0.192902176964527 -0.0886675047672004 ENSG00000126106 TMEM53
ENST00000372244 0.603359768419467 0.192902176964527 -0.0886675047672004 ENSG00000126106 TMEM53
ENST00000495630 0.538852418675231 0.144765654507411 -0.0987741239388089 ENSG00000126106 TMEM53
ENST00000474394 0.772239223827294 0.396408431394972 -0.0763837319123092 ENSG00000187147 RNF220
ENST00000480686 0.637018159700948 0.224890951730249 -0.101409137639376 ENSG00000187147 RNF220
ENST00000474956 0.626069665630768 0.213997938835544 -0.121848245369396 ENSG00000187147 RNF220
ENST00000452259 0.587029956701632 0.17993670954129 0.109691426634907 ENSG00000142945 KIF2C
ENST00000372224 0.750319660861691 0.36338635971781 0.0583002691524146 ENSG00000142945 KIF2C
ENST00000493027 0.577850734347997 0.172696132923069 0.111765048947435 ENSG00000142945 KIF2C
ENST00000372218 0.750319660861691 0.36338635971781 0.0583002691524146 ENSG00000142945 KIF2C
ENST00000455186 0.624694660412786 0.212540060769192 0.107825904382811 ENSG00000142945 KIF2C
ENST00000372222 0.775121172176461 0.40094042921895 0.0575615412092079 ENSG00000142945 KIF2C
ENST00000480574 0.742998124961654 0.353593008312518 0.118413510356059 ENSG00000142945 KIF2C
ENST00000372217 0.831639928737552 0.500166452976643 0.0466271326596308 ENSG00000142945 KIF2C
ENST00000440985 0.919730839225147 0.708786857843441 -0.0446195429670243 ENSG00000225721 RP11-269F19.2
ENST00000428791 0.83779404331312 0.511793970111307 0.0618449028716553 ENSG00000225721 RP11-269F19.2
ENST00000423289 0.827587780261742 0.491867364847435 0.0850960732071914 ENSG00000142945 KIF2C
ENST00000472235 0.830257481690086 0.497930060580217 0.0844703200277771 ENSG00000142945 KIF2C
ENST00000497035 0.556006100119555 0.156103393392872 0.0787451002844263 ENSG00000142937 RPS8
ENST00000396651 0.496260029548323 0.118080287891341 0.0874556060005742 ENSG00000142937 RPS8
ENST00000372209 0.496258607342559 0.118040159205859 0.087468173445605 ENSG00000142937 RPS8
ENST00000470475 0.95639627945135 0.832734852833558 0.0132867080313723 ENSG00000142937 RPS8
ENST00000485390 0.496258607342559 0.118050648953903 0.0874656475786197 ENSG00000142937 RPS8
ENST00000464658 0.245890581762896 0.0257976587044067 0.125319360453665 ENSG00000142937 RPS8
ENST00000484599 0.243549103974137 0.0252319996783076 0.126451205149483 ENSG00000142937 RPS8
ENST00000474582 0.123924978082932 0.00728831413628336 0.198820397417146 ENSG00000142937 RPS8
ENST00000372201 0.959095401401968 0.841007978894562 -0.0158250263464963 ENSG00000173846 PLK3
ENST00000465443 0.960644960583165 0.84839413634255 -0.015094317376791 ENSG00000173846 PLK3
ENST00000476731 0.744033649243406 0.355174975540968 -0.0994980957948835 ENSG00000173846 PLK3
ENST00000492398 0.848212536421125 0.533182936932805 -0.0581621817692143 ENSG00000173846 PLK3
ENST00000461358 0.996235249190796 0.984348002467257 0.00232564517291577 ENSG00000173846 PLK3
ENST00000461769 0.763382573643312 0.382446230799282 -0.104053176929627 ENSG00000173846 PLK3
ENST00000493100 0.715627222580665 0.314111704451152 -0.104954165970825 ENSG00000173846 PLK3
ENST00000372200 0.548438076012776 0.151207516669074 0.179676131628523 ENSG00000188396 TCTEX1D4
ENST00000450269 0.0787637001017097 0.00339786702634236 -0.204622685522039 ENSG00000222009 BTBD19
ENST00000453418 0.0787637001017097 0.00339786702634236 -0.204622685522039 ENSG00000222009 BTBD19
ENST00000409335 0.127400233855995 0.00769810656411793 -0.191501456280396 ENSG00000222009 BTBD19
ENST00000439563 0.0288720869791734 0.000748086731609903 -0.234904425875186 ENSG00000222009 BTBD19
ENST00000485668 0.0146275103599647 0.000286262399743941 -0.230773969453211 ENSG00000222009 BTBD19
ENST00000482715 0.0958987439832058 0.00462285772206584 -0.201964019322505 ENSG00000222009 BTBD19
ENST00000475105 0.197989688483675 0.0171782803360998 -0.192790028123369 ENSG00000222009 BTBD19
ENST00000495433 0.934655369127524 0.758850982472244 -0.0292332911893582 ENSG00000222009 BTBD19
ENST00000489976 0.925951670660345 0.728682614328622 0.0438266312363124 ENSG00000222009 BTBD19
ENST00000464114 0.844487237501691 0.524614706416699 -0.0791597836691394 ENSG00000222009 BTBD19
ENST00000439363 0.9600404578697 0.845549994721558 0.015349978094626 ENSG00000070785 EIF2B3
ENST00000360403 0.957767426666819 0.836830268063568 0.0142983307227339 ENSG00000070785 EIF2B3
ENST00000486491 0.915372777257993 0.698362053236819 -0.044694350363717 ENSG00000070785 EIF2B3
ENST00000372183 0.921103208273588 0.713825938668726 0.0266212585269634 ENSG00000070785 EIF2B3
ENST00000480675 0.967479474666422 0.871992356877993 -0.0129578234032649 ENSG00000070785 EIF2B3
ENST00000477953 0.971844752483136 0.886633116720156 0.0114107391384192 ENSG00000070785 EIF2B3
ENST00000372182 0.959299682588974 0.841588512513465 -0.0173963594900005 ENSG00000070785 EIF2B3
ENST00000487532 0.994936395918627 0.976509075286032 -0.00272519925950284 ENSG00000070785 EIF2B3
ENST00000497010 0.989855155290014 0.956593784101807 -0.0052844460518409 ENSG00000070785 EIF2B3
ENST00000372168 0.542745165921681 0.147509603036139 -0.11210380079393 ENSG00000126107 HECTD3
ENST00000372172 0.536764127686894 0.143613275443907 -0.101239415820591 ENSG00000126107 HECTD3
ENST00000486132 0.718677954099794 0.317747013733772 -0.0787162431413435 ENSG00000126107 HECTD3
ENST00000486296 0.309486855198525 0.040690940104511 -0.175639656434123 ENSG00000126107 HECTD3
ENST00000466423 0.440450092687085 0.0878869195560431 -0.139319013681698 ENSG00000126107 HECTD3
ENST00000487488 0.843945086503095 0.52378581005884 -0.0683274823254967 ENSG00000126107 HECTD3
ENST00000484564 0.889331222625273 0.623790518579424 -0.0607484547237393 ENSG00000126107 HECTD3
ENST00000246337 0.365384912781311 0.0572291557346198 -0.127440677507949 ENSG00000126088 UROD
ENST00000491773 0.342918124457491 0.0502045256970522 -0.144663069268305 ENSG00000126088 UROD
ENST00000463092 0.354844256491273 0.0538883620337925 -0.145776383298215 ENSG00000126088 UROD
ENST00000461035 0.430486562231411 0.0830161221127406 -0.153025943991566 ENSG00000126088 UROD
ENST00000491300 0.199398577549868 0.0173552967142002 -0.161881511091458 ENSG00000126088 UROD
ENST00000434478 0.164251685396233 0.0119534856205003 -0.174149365386999 ENSG00000126088 UROD
ENST00000494399 0.367196756417499 0.057775205537461 -0.127153439206517 ENSG00000126088 UROD
ENST00000460334 0.225917592395971 0.0218033340001078 -0.163263234691685 ENSG00000126088 UROD
ENST00000462688 0.191639569648918 0.0161977404757871 -0.163515998265861 ENSG00000126088 UROD
ENST00000460906 0.21697068996281 0.0201138561705856 -0.166150709476363 ENSG00000126088 UROD
ENST00000490385 0.201339360421618 0.0176771500019357 -0.168786599806662 ENSG00000126088 UROD
ENST00000469548 0.302778108022325 0.0389897750503121 -0.140314632835427 ENSG00000126088 UROD
ENST00000486699 0.30249157208406 0.0389207788485459 -0.140316296822989 ENSG00000126088 UROD
ENST00000478467 0.300398124050592 0.038266700365975 -0.14266104565703 ENSG00000126088 UROD
ENST00000428106 0.286241078049646 0.0345560417122673 -0.146394339366178 ENSG00000126088 UROD
ENST00000496439 0.212459111023672 0.0193711365606726 -0.166961333172262 ENSG00000126088 UROD
ENST00000473012 0.261067136348663 0.0289948510373074 -0.157873666616335 ENSG00000126088 UROD
ENST00000472254 0.594049165373035 0.185670554247749 -0.103437106377639 ENSG00000126088 UROD
ENST00000466193 0.949590828023226 0.808987466857053 -0.0208198228698966 ENSG00000126088 UROD
ENST00000465678 0.921504828681785 0.714943216035205 -0.031526543232043 ENSG00000126088 UROD
ENST00000359600 0.930589559577172 0.746038075609312 -0.0327283838827914 ENSG00000162415 ZSWIM5
ENST00000464588 0.997374628313735 0.989528962074051 0.00131896134186333 ENSG00000162415 ZSWIM5
ENST00000528332 0.984511552520603 0.934786264258494 -0.00953169045507273 ENSG00000132781 MUTYH
ENST00000529984 0.984511552520603 0.934786264258494 -0.00953169045507273 ENSG00000132781 MUTYH
ENST00000372110 0.980489342168273 0.918927290203023 -0.01179439013289 ENSG00000132781 MUTYH
ENST00000372115 0.992141193720518 0.964955250835562 -0.00509222161071014 ENSG00000132781 MUTYH
ENST00000481571 0.980489342168273 0.918927290203023 -0.01179439013289 ENSG00000132781 MUTYH
ENST00000372098 0.980489342168273 0.918927290203023 -0.01179439013289 ENSG00000132781 MUTYH
ENST00000355498 0.823161100118831 0.483229262992373 -0.0864215279664768 ENSG00000132781 MUTYH
ENST00000475516 0.816292528991604 0.469086108483769 -0.0892704196906299 ENSG00000132781 MUTYH
ENST00000372104 0.810537081893211 0.458977053793329 -0.0915245453319949 ENSG00000132781 MUTYH
ENST00000448481 0.810537081893211 0.458977053793329 -0.0915245453319949 ENSG00000132781 MUTYH
ENST00000456914 0.810537081893211 0.458977053793329 -0.0915245453319949 ENSG00000132781 MUTYH
ENST00000354383 0.816292528991604 0.469086108483769 -0.0892704196906299 ENSG00000132781 MUTYH
ENST00000488731 0.811277630752024 0.460152023176308 -0.0912811410594801 ENSG00000132781 MUTYH
ENST00000372100 0.823161100118831 0.483229262992373 -0.0864215279664768 ENSG00000132781 MUTYH
ENST00000450313 0.992141193720518 0.964955250835562 -0.00509222161071014 ENSG00000132781 MUTYH
ENST00000531105 0.835260810311252 0.50755728271787 -0.0818440846330534 ENSG00000132781 MUTYH
ENST00000528013 0.777093488611487 0.403635026335242 -0.103252790794127 ENSG00000132781 MUTYH
ENST00000412971 0.871986015176742 0.584903846317383 0.0655380222989607 ENSG00000132781 MUTYH
ENST00000461495 0.897315980164937 0.646670334853908 0.0549768188644378 ENSG00000132781 MUTYH
ENST00000467940 0.933447054564227 0.755294600366994 0.0374804399935052 ENSG00000132781 MUTYH
ENST00000525160 0.987381294052837 0.947599854688955 0.00808095277360314 ENSG00000132781 MUTYH
ENST00000372090 0.420933686090842 0.079070849429842 0.189821724734643 ENSG00000132773 TOE1
ENST00000539779 0.478857601347286 0.10863813195259 0.177006530567447 ENSG00000132773 TOE1
ENST00000471337 0.808198864571793 0.455759398406433 0.0973811235735702 ENSG00000132773 TOE1
ENST00000495703 0.476437114235445 0.107500161568585 0.176560164842738 ENSG00000132773 TOE1
ENST00000372086 0.61885219576604 0.206875077896137 -0.17044864999559 ENSG00000070759 TESK2
ENST00000341771 0.61885219576604 0.206875077896137 -0.17044864999559 ENSG00000070759 TESK2
ENST00000486676 0.632936989471003 0.22122721720587 -0.165091795968085 ENSG00000070759 TESK2
ENST00000538496 0.535108156222434 0.142388184417318 -0.198344534153174 ENSG00000070759 TESK2
ENST00000401061 0.832168941625276 0.502201096210954 0.0632366208436636 ENSG00000132763 MMACHC
ENST00000262746 0.758219096081737 0.374835473844773 -0.0470722957280294 ENSG00000117450 PRDX1
ENST00000319248 0.757818853034701 0.37433783178386 -0.0471148682882232 ENSG00000117450 PRDX1
ENST00000372079 0.75877833397437 0.375814900636738 -0.0469684455130736 ENSG00000117450 PRDX1
ENST00000447184 0.654034629085652 0.244815612594804 -0.065393632281491 ENSG00000117450 PRDX1
ENST00000424390 0.654982094293013 0.2457100487788 -0.0652657758722006 ENSG00000117450 PRDX1
ENST00000483583 0.588861676187962 0.18147603826568 -0.081808139873405 ENSG00000117450 PRDX1
ENST00000372070 0.847737394896636 0.532224863588411 -0.0446556713871933 ENSG00000117448 AKR1A1
ENST00000434299 0.886596023270071 0.617102776727619 -0.0373420940402844 ENSG00000117448 AKR1A1
ENST00000496999 0.930587758084339 0.745949209008221 -0.0277549049340383 ENSG00000117448 AKR1A1
ENST00000476957 0.803378959002774 0.447655616234432 -0.0565400406686347 ENSG00000117448 AKR1A1
ENST00000481885 0.867965822973468 0.575204039113134 -0.0458612467782219 ENSG00000117448 AKR1A1
ENST00000351829 0.840164936760219 0.516486548419491 -0.0476527975616114 ENSG00000117448 AKR1A1
ENST00000471651 0.934294990059077 0.757868607137454 -0.0263436757609394 ENSG00000117448 AKR1A1
ENST00000497973 0.719184225405419 0.318568186128867 -0.0777037084364893 ENSG00000117448 AKR1A1
ENST00000473038 0.735823021553902 0.341717420074628 -0.0800479713948826 ENSG00000117448 AKR1A1
ENST00000495913 0.743316546891768 0.353955798831077 -0.079642696918749 ENSG00000117448 AKR1A1
ENST00000487654 0.834788363045786 0.506933873473415 -0.0588482524211636 ENSG00000117448 AKR1A1
ENST00000475919 0.635331191330261 0.223098830883505 -0.126551912633115 ENSG00000117448 AKR1A1
ENST00000475985 0.984809339164078 0.935885336117409 0.00962857279824661 ENSG00000117448 AKR1A1
ENST00000437901 0.00530140768661791 7.47390948061752e-05 -0.197055300749958 ENSG00000132780 NASP
ENST00000437362 0.00532203644425999 7.52638386893458e-05 -0.196860962214149 ENSG00000132780 NASP
ENST00000464190 0.197508420976763 0.017064078045749 -0.159450658176587 ENSG00000132780 NASP
ENST00000528084 0.353103808430306 0.053353959845781 -0.123292591244209 ENSG00000132780 NASP
ENST00000527359 0.00231286134111874 2.54906261690668e-05 -0.201303504643328 ENSG00000132780 NASP
ENST00000525515 0.00387828001358366 4.92210779035353e-05 -0.213568972383095 ENSG00000132780 NASP
ENST00000453748 0.00353628064092879 4.35333287461226e-05 -0.198030977045359 ENSG00000132780 NASP
ENST00000402363 0.00938224195147675 0.000159796881796683 -0.181608952258966 ENSG00000132780 NASP
ENST00000537798 0.00938242261181196 0.000160006152270533 -0.181608840865948 ENSG00000132780 NASP
ENST00000527470 0.148641167070069 0.00995851609481605 -0.15977343221295 ENSG00000132780 NASP
ENST00000529333 0.126758117833091 0.00762866416908601 -0.167044984665121 ENSG00000132780 NASP
ENST00000531532 0.555527459311799 0.155757197518343 -0.0936385612111323 ENSG00000132780 NASP
ENST00000530840 0.923024831860805 0.718725234162057 -0.0312219233634529 ENSG00000132780 NASP
ENST00000528238 0.00391659137322563 4.98149483549972e-05 -0.198038752401727 ENSG00000132780 NASP
ENST00000534101 0.119492465099441 0.00679378764827933 -0.168181578250797 ENSG00000132780 NASP
ENST00000350030 0.00827011492960022 0.000134130602774432 -0.183282906625045 ENSG00000132780 NASP
ENST00000470768 0.0982651273840545 0.00483326023848996 -0.166339937873181 ENSG00000132780 NASP
ENST00000372052 0.00938135533599937 0.000159678696080072 -0.181609229328941 ENSG00000132780 NASP
ENST00000351223 0.00938135533599937 0.000159678696080072 -0.181609229328941 ENSG00000132780 NASP
ENST00000530073 0.0230400339959585 0.000544316562548741 -0.202212332130359 ENSG00000132780 NASP
ENST00000481782 0.0739563511165938 0.00309721420465496 -0.178442066217252 ENSG00000132780 NASP
ENST00000531612 0.217310823647741 0.0201679803148015 -0.152155008293101 ENSG00000132780 NASP
ENST00000527932 0.319701397828569 0.0432670514561739 -0.153398449904703 ENSG00000132780 NASP
ENST00000534450 0.555701899855462 0.155867159261043 -0.0962121203574909 ENSG00000132780 NASP
ENST00000472408 0.967223349907359 0.87117353424785 -0.0180406019638831 ENSG00000132780 NASP
ENST00000479235 0.780051829948045 0.407970632551623 -0.0590358446578652 ENSG00000159592 GPBP1L1
ENST00000290795 0.930587758084339 0.745967945483166 -0.0183486700418553 ENSG00000159592 GPBP1L1
ENST00000355105 0.930587758084339 0.745915195905373 -0.0183498581410829 ENSG00000159592 GPBP1L1
ENST00000467032 0.969861439093756 0.880448149147402 0.0150003090858395 ENSG00000159592 GPBP1L1
ENST00000487436 0.905346733386353 0.669713448471192 -0.0400712644592789 ENSG00000159592 GPBP1L1
ENST00000468724 0.593215154947927 0.184823893507581 -0.125750998973483 ENSG00000159592 GPBP1L1
ENST00000498128 0.862416418808344 0.562716302535617 -0.0418394123804146 ENSG00000159592 GPBP1L1
ENST00000496278 0.950520123687956 0.813256991197156 -0.0253215582976283 ENSG00000159592 GPBP1L1
ENST00000495616 0.674472745478486 0.266916445857524 -0.14934982998965 ENSG00000159592 GPBP1L1
ENST00000488278 0.795306287001841 0.434414584210191 0.0578530150062524 ENSG00000159592 GPBP1L1
ENST00000480941 0.808702592465293 0.456401617006039 0.0553413653549003 ENSG00000159592 GPBP1L1
ENST00000480083 0.826363754361454 0.48952300484172 0.0518264200517507 ENSG00000159592 GPBP1L1
ENST00000493083 0.789891653886663 0.424890294406015 0.0603085622948766 ENSG00000159592 GPBP1L1
ENST00000460859 0.859142928729873 0.555644311403278 0.0461295072641269 ENSG00000159592 GPBP1L1
ENST00000372025 0.639780389422586 0.229047369050143 0.11934635921138 ENSG00000159596 TMEM69
ENST00000496366 0.702353317759606 0.296790312592174 0.105937486817748 ENSG00000159596 TMEM69
ENST00000359942 0.572376160351115 0.168381065091991 -0.130902813747539 ENSG00000197429 IPP
ENST00000495072 0.461836445056912 0.0993085883713019 -0.197341812878851 ENSG00000197429 IPP
ENST00000396478 0.423115138938023 0.0800014843977904 -0.175334654979558 ENSG00000197429 IPP
ENST00000470809 0.463367108184343 0.100016492127538 0.166523743031525 ENSG00000086015 MAST2
ENST00000372009 0.0606587145765762 0.00228954887117925 0.151548486158648 ENSG00000086015 MAST2
ENST00000361297 0.0614747877294107 0.00234261613131232 0.151636526463804 ENSG00000086015 MAST2
ENST00000372008 0.320599539580571 0.0434718405206717 0.11249115531715 ENSG00000086015 MAST2
ENST00000482881 0.831913405727312 0.500897530524247 0.0522613246293208 ENSG00000086015 MAST2
ENST00000467367 0.944236455586793 0.788970261473737 0.0328778156833428 ENSG00000086015 MAST2
ENST00000477968 0.90601563288475 0.67101465477073 0.054495646516078 ENSG00000086015 MAST2
ENST00000262741 0.475360804903187 0.106872884263038 -0.117333893882133 ENSG00000117461 PIK3R3
ENST00000372006 0.47615865307224 0.107260537683471 -0.117328826821338 ENSG00000117461 PIK3R3
ENST00000340332 0.476245076005437 0.107399267024807 -0.117268245173288 ENSG00000117461 PIK3R3
ENST00000354242 0.476245076005437 0.107399267024807 -0.117268245173288 ENSG00000117461 PIK3R3
ENST00000420542 0.476245076005437 0.107399267024807 -0.117268245173288 ENSG00000117461 PIK3R3
ENST00000488808 0.39436986867656 0.0674805869474274 -0.205607606897269 ENSG00000117461 PIK3R3
ENST00000540385 0.954369688162691 0.82642109025587 0.0197855297619703 ENSG00000117461 PIK3R3
ENST00000423209 0.960887263834232 0.848967844749074 0.0175349680977573 ENSG00000117461 PIK3R3
ENST00000493202 0.84388138137918 0.523357417808067 0.0646689646720661 ENSG00000117461 PIK3R3
ENST00000425892 0.84246098008587 0.52092618769716 0.0668387909591988 ENSG00000117461 PIK3R3
ENST00000396420 0.446994622909455 0.0913822710505945 0.111407198047126 ENSG00000085998 POMGNT1
ENST00000371984 0.388837454296053 0.0654186566020578 0.122216133159776 ENSG00000085998 POMGNT1
ENST00000371992 0.446891809792427 0.0913014549697104 0.111409754288431 ENSG00000085998 POMGNT1
ENST00000475642 0.841974976138929 0.520065680930065 0.0718152474828413 ENSG00000085998 POMGNT1
ENST00000535522 0.715487910188559 0.313884876721857 0.0713213474112468 ENSG00000085998 POMGNT1
ENST00000371986 0.389123001171143 0.0657266680252295 0.122208316706299 ENSG00000085998 POMGNT1
ENST00000480972 0.499505587419906 0.119730730764761 0.184890986546789 ENSG00000085998 POMGNT1
ENST00000485714 0.879360120835618 0.599922733995177 -0.049417821273585 ENSG00000085998 POMGNT1
ENST00000477114 0.724084603121955 0.325267594007303 0.104005906002159 ENSG00000085998 POMGNT1
ENST00000497439 0.0231206921678838 0.000548593863194247 0.289596018654591 ENSG00000085998 POMGNT1
ENST00000489985 0.0343312393335856 0.000985538474636541 0.323190435886486 ENSG00000085998 POMGNT1
ENST00000463715 0.233905253922923 0.0233298682488888 -0.27395052054143 ENSG00000085999 RAD54L
ENST00000442598 0.0974981488642632 0.00475024717366872 -0.228940847642097 ENSG00000085999 RAD54L
ENST00000493985 0.342918124457491 0.0502154887556689 -0.2421700569813 ENSG00000085999 RAD54L
ENST00000371975 0.0926699030939763 0.00434501545504689 -0.231414257566116 ENSG00000085999 RAD54L
ENST00000487700 0.119118573948119 0.00675789725176517 -0.327386370841113 ENSG00000085999 RAD54L
ENST00000496156 0.902106934572768 0.660443366990379 0.0274148147014807 ENSG00000132128 LRRC41
ENST00000476687 0.209572612400839 0.0188925313950342 -0.296043727255855 ENSG00000085999 RAD54L
ENST00000488942 0.569037852640217 0.165985526626675 -0.15690962670619 ENSG00000085999 RAD54L
ENST00000459678 0.447654661273406 0.0916321767551662 -0.200361870141917 ENSG00000085999 RAD54L
ENST00000343304 0.797877448817809 0.438504166215374 0.0419125699275518 ENSG00000132128 LRRC41
ENST00000472710 0.665098099396274 0.255909153832876 0.0617602735015085 ENSG00000132128 LRRC41
ENST00000498402 0.845807864808093 0.527551956000618 -0.0391503012406355 ENSG00000132128 LRRC41
ENST00000469150 0.959655953158425 0.843637947466291 0.0167322978380695 ENSG00000132128 LRRC41
ENST00000311672 0.96949480002999 0.879472714495534 -0.00962798297087913 ENSG00000173660 UQCRH
ENST00000489056 0.96949480002999 0.879472714495534 -0.00962798297087913 ENSG00000173660 UQCRH
ENST00000486951 0.869429254493021 0.578600212902602 -0.0331087973906385 ENSG00000173660 UQCRH
ENST00000496387 0.969685889058289 0.879862668119435 -0.00960790664412039 ENSG00000173660 UQCRH
ENST00000460947 0.956200194495142 0.832274143327678 -0.0140683592569098 ENSG00000173660 UQCRH
ENST00000474844 0.449560908855514 0.0926281410231166 0.130351824329089 ENSG00000117481 NSUN4
ENST00000307089 0.550918327668836 0.152812246943547 0.101494334973032 ENSG00000117481 NSUN4
ENST00000486270 0.285850684188236 0.0344159646735605 0.182848485554864 ENSG00000117481 NSUN4
ENST00000536062 0.434547328326906 0.084646835835972 0.135558169240138 ENSG00000117481 NSUN4
ENST00000469918 0.576309121927792 0.171592041205508 0.133438554203771 ENSG00000117481 NSUN4
ENST00000471871 0.485678862305149 0.112385046751572 0.125317591006868 ENSG00000117481 NSUN4
ENST00000537428 0.504812205299119 0.123144530712253 0.121754974160738 ENSG00000117481 NSUN4
ENST00000498008 0.461836445056912 0.0993068738808476 0.129939062669324 ENSG00000117481 NSUN4
ENST00000495427 0.472932428809864 0.105396032006411 0.129651845144106 ENSG00000117481 NSUN4
ENST00000602433 0.996235249190796 0.984066197540602 -0.00200678563697589 ENSG00000269956 MKNK1-AS1
ENST00000342571 0.976277773927532 0.90338026313847 -0.0102786187923559 ENSG00000079277 MKNK1
ENST00000371946 0.963236648918101 0.856807667573476 -0.013522664396126 ENSG00000079277 MKNK1
ENST00000341183 0.963236648918101 0.856807667573476 -0.013522664396126 ENSG00000079277 MKNK1
ENST00000371944 0.976277773927532 0.90338026313847 -0.0102786187923559 ENSG00000079277 MKNK1
ENST00000371945 0.963236648918101 0.856807667573476 -0.013522664396126 ENSG00000079277 MKNK1
ENST00000524749 0.949695581709678 0.810265390646284 0.0294925969335315 ENSG00000079277 MKNK1
ENST00000528077 0.974004809998292 0.895454601094638 -0.010376442885115 ENSG00000079277 MKNK1
ENST00000428112 0.946576794035781 0.798195991597142 -0.0205053326698554 ENSG00000079277 MKNK1
ENST00000532897 0.913941425872078 0.693324485851004 -0.0449800748378103 ENSG00000079277 MKNK1
ENST00000531355 0.940056317660713 0.775914404046319 -0.023231930091582 ENSG00000079277 MKNK1
ENST00000532783 0.988796546649242 0.953339668433842 -0.00629787189530236 ENSG00000079277 MKNK1
ENST00000496619 0.977403584176983 0.907729239120324 -0.0104497179660953 ENSG00000079277 MKNK1
ENST00000528237 0.955810463880244 0.831069340682607 -0.0236786284581839 ENSG00000079277 MKNK1
ENST00000526513 0.979977273853073 0.917510768616974 -0.00923951372476649 ENSG00000079277 MKNK1
ENST00000484301 0.992388514699986 0.9657226323258 0.00398131975699232 ENSG00000079277 MKNK1
ENST00000545730 0.928693206216641 0.738661370901859 -0.0290633908554225 ENSG00000079277 MKNK1
ENST00000486716 0.993745890210114 0.971451559427794 0.00342184894054442 ENSG00000079277 MKNK1
ENST00000480531 0.852273305538927 0.541662561643043 -0.078126417832095 ENSG00000079277 MKNK1
ENST00000529170 0.867239777839057 0.573921269230366 -0.0545401185644703 ENSG00000079277 MKNK1
ENST00000531769 0.765161405276116 0.384840388887435 -0.0773140024831093 ENSG00000079277 MKNK1
ENST00000465783 0.954923212142452 0.82816564298353 -0.0229339461777314 ENSG00000079277 MKNK1
ENST00000474868 0.955049060527768 0.828529144547253 -0.0229300130233212 ENSG00000079277 MKNK1
ENST00000532110 0.984838140005232 0.936555225983748 -0.00838712078602202 ENSG00000079277 MKNK1
ENST00000525888 0.978556577444796 0.911664726963904 0.0120806392355892 ENSG00000079277 MKNK1
ENST00000576409 0.994098793873755 0.972699770323674 -0.00271522659498236 ENSG00000123472 ATPAF1
ENST00000371937 0.994098793873755 0.972699770323674 -0.00271522659498236 ENSG00000123472 ATPAF1
ENST00000574428 0.994098793873755 0.972699770323674 -0.00271522659498236 ENSG00000123472 ATPAF1
ENST00000492233 0.81792596732933 0.472171342103286 -0.0644591846111134 ENSG00000123472 ATPAF1
ENST00000526821 0.923232500746762 0.719165611728494 0.0322963259333787 ENSG00000123472 ATPAF1
ENST00000542495 0.924756608035117 0.724351691615666 0.0325581471785921 ENSG00000123472 ATPAF1
ENST00000529214 0.924756608035117 0.724351691615666 0.0325581471785921 ENSG00000123472 ATPAF1
ENST00000329231 0.930073565967128 0.743506055604822 0.0296377970836111 ENSG00000123472 ATPAF1
ENST00000534216 0.932714605420977 0.751461621812234 0.0320690355999303 ENSG00000123472 ATPAF1
ENST00000532925 0.825274111807185 0.487448900407845 0.0726653176034659 ENSG00000123472 ATPAF1
ENST00000474020 0.826334777515661 0.489417882599806 0.0865659581440124 ENSG00000123472 ATPAF1
ENST00000487193 0.759600904498267 0.377162891145234 0.107074479888882 ENSG00000123472 ATPAF1
ENST00000544071 0.120505429824012 0.0069287756617419 -0.127849361036575 ENSG00000159658 EFCAB14
ENST00000525633 0.949636013254499 0.809094948114701 0.0309964988329084 ENSG00000123472 ATPAF1
ENST00000442839 0.148148891261538 0.00989927485837653 -0.140356188202843 ENSG00000228237 EFCAB14-AS1
ENST00000418985 0.143301472102025 0.00938576798791644 -0.141264732981493 ENSG00000228237 EFCAB14-AS1
ENST00000371933 0.0773452156965978 0.0033202287856554 -0.140328177213984 ENSG00000159658 EFCAB14
ENST00000479745 0.522358075893614 0.134616002834241 -0.121161317841169 ENSG00000159658 EFCAB14
ENST00000487741 0.430598822585185 0.0830764359157713 -0.141346749881682 ENSG00000159658 EFCAB14
ENST00000481623 0.698411473113166 0.292384883569638 -0.10341823827466 ENSG00000159658 EFCAB14
ENST00000459797 0.532287616046778 0.140426932000825 -0.194470748720355 ENSG00000159658 EFCAB14
ENST00000484461 0.226561108792876 0.021906435075079 -0.197149821673709 ENSG00000159658 EFCAB14
ENST00000371884 0.111721370117139 0.00604606012600167 -0.151881110577034 ENSG00000162367 TAL1
ENST00000371883 0.123924978082932 0.00729169414461663 -0.149333190277564 ENSG00000162367 TAL1
ENST00000294339 0.123924978082932 0.00729169414461663 -0.149333190277564 ENSG00000162367 TAL1
ENST00000459729 0.5287858820553 0.138543579516904 -0.108333328950982 ENSG00000162367 TAL1
ENST00000464796 0.518800745269447 0.132108722838546 -0.13180280895022 ENSG00000162367 TAL1
ENST00000422216 0.589747372424259 0.182164401828537 -0.136609249853128 ENSG00000226252 RP1-18D14.7
ENST00000481091 0.992417820175009 0.965821361738174 0.0046573545018726 ENSG00000162367 TAL1
ENST00000337817 0.672820969856327 0.265140523063946 -0.0759656443312081 ENSG00000123473 STIL
ENST00000360380 0.672820969856327 0.265140523063946 -0.0759656443312081 ENSG00000123473 STIL
ENST00000371877 0.672820969856327 0.265140523063946 -0.0759656443312081 ENSG00000123473 STIL
ENST00000243182 0.697278064296336 0.290985866811344 -0.0738023005504355 ENSG00000123473 STIL
ENST00000396221 0.697278064296336 0.290985866811344 -0.0738023005504355 ENSG00000123473 STIL
ENST00000447475 0.604882464691969 0.194503841429354 -0.0992344957612038 ENSG00000123473 STIL
ENST00000418131 0.735021028822977 0.340275393776744 -0.0868208645070912 ENSG00000123473 STIL
ENST00000436811 0.692499492912667 0.285184449326208 -0.113557396601949 ENSG00000123473 STIL
ENST00000371873 0.843165190633579 0.521847783249855 0.0428288935739927 ENSG00000162368 CMPK1
ENST00000371871 0.972572833707083 0.889000155589411 -0.00918991001080695 ENSG00000162368 CMPK1
ENST00000471289 0.774607107628273 0.399882831219825 0.0834556788790769 ENSG00000162368 CMPK1
ENST00000450808 0.952354469773115 0.818347903429547 -0.0163139767133965 ENSG00000162368 CMPK1
ENST00000371870 0.759156982475975 0.376350201320639 0.0556979591059832 ENSG00000162368 CMPK1
ENST00000371847 0.508012549293375 0.125308943438209 0.174506499000195 ENSG00000132122 SPATA6
ENST00000371843 0.411221709356824 0.0745011636708577 0.20257879211119 ENSG00000132122 SPATA6
ENST00000603831 0.256985873452782 0.0280711519390411 0.28141501544378 ENSG00000132122 SPATA6
ENST00000396199 0.407553285443976 0.0728666187664432 0.214275480519786 ENSG00000132122 SPATA6
ENST00000396153 0.7669699323282 0.387656670408902 0.0701067655468796 ENSG00000185104 FAF1
ENST00000371778 0.764288925571226 0.383844228336348 0.0709909121236723 ENSG00000185104 FAF1
ENST00000545823 0.818560765330572 0.474120656852707 0.0609285546051562 ENSG00000185104 FAF1
ENST00000494400 0.638941716743114 0.228069813111619 0.105457203352602 ENSG00000185104 FAF1
ENST00000472808 0.308977063414709 0.0405768846313686 0.205147890255152 ENSG00000185104 FAF1
ENST00000487898 0.945653732125751 0.794724745377959 0.0225302725375135 ENSG00000185104 FAF1
ENST00000262662 0.0378639210577652 0.00114000333712367 -0.342933326618018 ENSG00000123080 CDKN2C
ENST00000396148 0.0368385578800599 0.00109564892841698 -0.344953182678558 ENSG00000123080 CDKN2C
ENST00000371761 0.100250811378068 0.00504492614558186 -0.338930679084786 ENSG00000123080 CDKN2C
ENST00000242719 0.877235966246936 0.595416098203613 0.0363857605424742 ENSG00000123091 RNF11
ENST00000494873 0.565422549911926 0.163756698987195 0.0733444365144212 ENSG00000123091 RNF11
ENST00000486691 0.766149520521993 0.386467484441494 0.0567339924198178 ENSG00000123091 RNF11
ENST00000371730 0.858929020300101 0.554754579522485 -0.038953137751052 ENSG00000085832 EPS15
ENST00000371733 0.858929020300101 0.554754579522485 -0.038953137751052 ENSG00000085832 EPS15
ENST00000396122 0.756832256769547 0.372578093043673 -0.0638413357775604 ENSG00000085832 EPS15
ENST00000486505 0.990767223619349 0.960169093022071 0.00615713093488372 ENSG00000085832 EPS15
ENST00000493793 0.337719595381704 0.0485023659307326 -0.18004875909529 ENSG00000085832 EPS15
ENST00000371727 0.847373321773367 0.531277355270474 -0.0501951700622256 ENSG00000085832 EPS15
ENST00000464478 0.709117740684078 0.305422183443713 -0.119178230982803 ENSG00000085832 EPS15
ENST00000471391 0.829498550755653 0.496222279308849 -0.0548160851333758 ENSG00000085832 EPS15
ENST00000465467 0.778617367691806 0.406014755902206 -0.0660529491646154 ENSG00000085832 EPS15
ENST00000371714 0.377854522267916 0.061510301451167 -0.0905322379125224 ENSG00000117859 OSBPL9
ENST00000337809 0.346721546835794 0.0513368533893189 -0.0948572385310387 ENSG00000117859 OSBPL9
ENST00000371710 0.346721546835794 0.0513368533893189 -0.0948572385310387 ENSG00000117859 OSBPL9
ENST00000447887 0.380099064556508 0.0623321367760513 -0.0902693012729535 ENSG00000117859 OSBPL9
ENST00000495776 0.380099064556508 0.0623321367760513 -0.0902693012729535 ENSG00000117859 OSBPL9
ENST00000435686 0.379214308376915 0.0619483107013875 -0.0904038290759203 ENSG00000117859 OSBPL9
ENST00000435274 0.33863820680298 0.0488983657736628 -0.0948453823563453 ENSG00000117859 OSBPL9
ENST00000428468 0.380099064556508 0.0623321367760513 -0.0902693012729535 ENSG00000117859 OSBPL9
ENST00000453295 0.380099064556508 0.0623321367760513 -0.0902693012729535 ENSG00000117859 OSBPL9
ENST00000489990 0.553184904626639 0.154371516585017 -0.076884600900459 ENSG00000117859 OSBPL9
ENST00000530544 0.325769279706348 0.0449317480931693 -0.100453905017542 ENSG00000117859 OSBPL9
ENST00000484890 0.908287673410924 0.677789624108462 -0.0329613087989414 ENSG00000117859 OSBPL9
ENST00000534040 0.802610838456577 0.446165506884461 -0.0574259235232299 ENSG00000117859 OSBPL9
ENST00000532975 0.848727877273739 0.534001159536921 -0.0430049995246461 ENSG00000117859 OSBPL9
ENST00000527631 0.834432247807617 0.506406601918409 -0.0473517512711226 ENSG00000117859 OSBPL9
ENST00000531828 0.33966280365549 0.0492783713248158 -0.105060007080295 ENSG00000117859 OSBPL9
ENST00000361556 0.393229942608513 0.0671255429139096 -0.099747896713118 ENSG00000117859 OSBPL9
ENST00000473207 0.807522016664256 0.453794055957761 -0.057383515913358 ENSG00000117859 OSBPL9
ENST00000533884 0.79520503751775 0.434074683523826 -0.0595310677437994 ENSG00000117859 OSBPL9
ENST00000481937 0.925884027043262 0.728330407169299 -0.0300272902996088 ENSG00000117859 OSBPL9
ENST00000526917 0.854247440263873 0.545792465193301 -0.0418752489201421 ENSG00000117859 OSBPL9
ENST00000462759 0.393220957003953 0.0671153673949235 -0.0997488946329882 ENSG00000117859 OSBPL9
ENST00000486942 0.343663248917703 0.0505166712550673 -0.10767759572141 ENSG00000117859 OSBPL9
ENST00000467064 0.991836271695896 0.963412772183964 0.00514127468756356 ENSG00000117859 OSBPL9
ENST00000524620 0.914044537130369 0.693864508849228 -0.0347404444010798 ENSG00000117859 OSBPL9
ENST00000528603 0.324562755483772 0.0445620248090206 -0.127219235125344 ENSG00000117859 OSBPL9
ENST00000475697 0.212931592691948 0.0194456900299187 -0.128144915269008 ENSG00000117859 OSBPL9
ENST00000531061 0.486040976109605 0.112676620842222 -0.122661264589965 ENSG00000117859 OSBPL9
ENST00000531819 0.229053929635463 0.0223689510940756 -0.131006548498287 ENSG00000117859 OSBPL9
ENST00000533825 0.183727692861912 0.0148849996645373 -0.185793287905058 ENSG00000117859 OSBPL9
ENST00000440943 0.984357594457914 0.933619318342798 -0.00496133936915695 ENSG00000078618 NRD1
ENST00000352171 0.845248107634739 0.526639448246826 0.0295196030151569 ENSG00000078618 NRD1
ENST00000354831 0.845248107634739 0.526639448246826 0.0295196030151569 ENSG00000078618 NRD1
ENST00000485608 0.928288934707994 0.73662106494028 0.0177488328948571 ENSG00000078618 NRD1
ENST00000539524 0.880502218172352 0.602175434112355 0.0262255872082839 ENSG00000078618 NRD1
ENST00000464385 0.970131954803938 0.881090659282563 -0.015613650342073 ENSG00000078618 NRD1
ENST00000588291 0.531835021712002 0.14008822959868 -0.118533454456933 ENSG00000266993 RP4-657D16.3
ENST00000586761 0.702077962908404 0.296477495142562 -0.0856614160736614 ENSG00000266993 RP4-657D16.3
ENST00000475310 0.884334135810203 0.612380054115435 -0.0530484722718151 ENSG00000078618 NRD1
ENST00000497358 0.616806921491227 0.20461728852845 -0.102120488999529 ENSG00000078618 NRD1
ENST00000544028 0.86762927246771 0.574609189294127 0.0274647900547781 ENSG00000078618 NRD1
ENST00000591675 0.537381107493319 0.143892644611175 -0.132537122212628 ENSG00000266993 RP4-657D16.3
ENST00000483007 0.590541952957527 0.182742407302158 0.103039725926624 ENSG00000078618 NRD1
ENST00000473805 0.993698623897767 0.971111174810584 -0.00277121763193155 ENSG00000078618 NRD1
ENST00000475715 0.74398317340853 0.354988140308658 -0.0623417455751653 ENSG00000078618 NRD1
ENST00000491410 0.452094508767697 0.0940093994341605 0.0877639681970125 ENSG00000078618 NRD1
ENST00000468722 0.515472770966638 0.129799947470183 0.10395740315124 ENSG00000078618 NRD1
ENST00000371655 0.934560867368857 0.75833617811569 -0.0147051424671685 ENSG00000169213 RAB3B
ENST00000469458 0.950419475433485 0.812865925167104 -0.0177454866927043 ENSG00000117862 TXNDC12
ENST00000371626 0.927874783744118 0.735338166199957 -0.0230403795349799 ENSG00000117862 TXNDC12
ENST00000472624 0.941720346525055 0.782602089814127 -0.0196607873358671 ENSG00000117862 TXNDC12
ENST00000471493 0.9347041098815 0.759334231761617 -0.0308365669609493 ENSG00000117862 TXNDC12
ENST00000371614 0.837488950298529 0.511334693964197 -0.0681629849534484 ENSG00000198841 KTI12
ENST00000425802 0.903551730135542 0.663852339510126 0.0539580606017561 ENSG00000223390 RP11-91A18.4
ENST00000610127 0.902630353771788 0.661870401816781 0.0438935717722905 ENSG00000117862 TXNDC12
ENST00000313334 0.929045917197153 0.739614714424694 0.0192347214629917 ENSG00000134717 BTF3L4
ENST00000477828 0.705932405265619 0.301828937874806 0.0728273404518562 ENSG00000134717 BTF3L4
ENST00000489308 0.761480829133636 0.3798117438768 0.0573900381614842 ENSG00000134717 BTF3L4
ENST00000526132 0.560538793984957 0.159638616415177 0.0979121827950799 ENSG00000134717 BTF3L4
ENST00000472944 0.924098710197192 0.722253722666883 0.0206231949379876 ENSG00000134717 BTF3L4
ENST00000524414 0.878923530986132 0.599142571244816 0.052481164292046 ENSG00000134717 BTF3L4
ENST00000484036 0.731252580722439 0.334421604768491 0.067954877804942 ENSG00000134717 BTF3L4
ENST00000533836 0.845793960630925 0.527355541192728 0.0454232066913192 ENSG00000134717 BTF3L4
ENST00000361625 0.210624999378229 0.0190522052928552 0.192258455052078 ENSG00000157077 ZFYVE9
ENST00000357206 0.0731502123266921 0.00304670673256298 0.168975499795787 ENSG00000157077 ZFYVE9
ENST00000287727 0.069496040694634 0.00283234967954198 0.170829545428367 ENSG00000157077 ZFYVE9
ENST00000371591 0.0471685780839764 0.00157252781032882 0.176572652304815 ENSG00000157077 ZFYVE9
ENST00000469134 0.181180064421912 0.0144914586832418 0.265062989277419 ENSG00000157077 ZFYVE9
ENST00000470844 0.987476679456717 0.948200229954055 0.00565031529186075 ENSG00000154222 CC2D1B
ENST00000371586 0.58677692279017 0.179587034156809 -0.0869974033493113 ENSG00000154222 CC2D1B
ENST00000284376 0.610482376432922 0.199324484904172 -0.0875749738314502 ENSG00000154222 CC2D1B
ENST00000491136 0.610276041781635 0.199084402439544 -0.0875798963436037 ENSG00000154222 CC2D1B
ENST00000438021 0.619246570438159 0.207299750434681 -0.0961946275774756 ENSG00000154222 CC2D1B
ENST00000460261 0.553005548791372 0.154101609973494 -0.0999241132038846 ENSG00000154222 CC2D1B
ENST00000450942 0.569379375174012 0.166191750306186 -0.106290831209566 ENSG00000154222 CC2D1B
ENST00000460370 0.75873209934544 0.375762838809029 -0.0972477377202533 ENSG00000154222 CC2D1B
ENST00000438831 0.556006100119555 0.156105222338689 -0.103280760386407 ENSG00000154222 CC2D1B
ENST00000371568 0.0982651273840545 0.00484086653339246 -0.300895395438502 ENSG00000085840 ORC1
ENST00000371566 0.0982651273840545 0.00484086653339246 -0.300895395438502 ENSG00000085840 ORC1
ENST00000257181 0.667078900852685 0.258561630466519 0.0761637978802994 ENSG00000134748 PRPF38A
ENST00000487160 0.766236814064454 0.386826628653706 0.0799517134177758 ENSG00000134748 PRPF38A
ENST00000474048 0.930389095892025 0.744959392593578 0.024221761541815 ENSG00000134748 PRPF38A
ENST00000528457 0.725915048375688 0.327756953802574 0.0653698171394228 ENSG00000134744 ZCCHC11
ENST00000527941 0.753465285690566 0.368213250948314 0.0625271871359446 ENSG00000134744 ZCCHC11
ENST00000257177 0.84525589769114 0.52674637757496 0.044515604436613 ENSG00000134744 ZCCHC11
ENST00000371544 0.845248107634739 0.526608475153311 0.0445173914994986 ENSG00000134744 ZCCHC11
ENST00000466440 0.347685234672024 0.0516127273960793 0.231213400353418 ENSG00000134744 ZCCHC11
ENST00000531722 0.575660956937272 0.171011331984881 0.123329515621078 ENSG00000134744 ZCCHC11
ENST00000474453 0.613024953155042 0.201355316129821 0.115973573087024 ENSG00000134744 ZCCHC11
ENST00000469810 0.940428284318657 0.778690246665827 0.0260836173350263 ENSG00000134744 ZCCHC11
ENST00000528642 0.996637384864043 0.986131865855898 -0.00134800303109193 ENSG00000134744 ZCCHC11
ENST00000497120 0.600725535204956 0.191024726537769 -0.161336910378439 ENSG00000134744 ZCCHC11
ENST00000484723 0.989767432438153 0.956389454610838 0.00427066403070145 ENSG00000134744 ZCCHC11
ENST00000371541 0.973720417321588 0.894316272806911 0.0103763117218137 ENSG00000134744 ZCCHC11
ENST00000473856 0.958045488128646 0.837561269355333 0.0178729308324976 ENSG00000134744 ZCCHC11
ENST00000355809 0.961862970995216 0.852373616090953 0.0193197763887917 ENSG00000134744 ZCCHC11
ENST00000470626 0.84032223827365 0.516760257966377 0.0793751442920789 ENSG00000134744 ZCCHC11
ENST00000524582 0.901094832121404 0.65784952712746 0.0548731948133537 ENSG00000134744 ZCCHC11
ENST00000371538 0.910480355981141 0.684275920573217 -0.0320430943361962 ENSG00000162377 COA7
ENST00000486918 0.882507487583467 0.608283455868679 -0.0458742799745525 ENSG00000162377 COA7
ENST00000443756 0.697249779566058 0.290948513054316 0.0761931101943422 ENSG00000162378 ZYG11B
ENST00000545132 0.78680501572651 0.419748278454637 0.0583861152268081 ENSG00000162378 ZYG11B
ENST00000294353 0.992707370010774 0.966958484498059 -0.00240737692388301 ENSG00000162378 ZYG11B
ENST00000371522 0.404747678334045 0.0717023280893729 -0.156891153554976 ENSG00000121310 ECHDC2
ENST00000460612 0.418119922960243 0.0778795785926827 -0.154549301784303 ENSG00000121310 ECHDC2
ENST00000543419 0.820503203267211 0.478715229375385 -0.0766872673103421 ENSG00000121310 ECHDC2
ENST00000463923 0.820537179248617 0.478874140626152 -0.0766700440470084 ENSG00000121310 ECHDC2
ENST00000371520 0.418225348492432 0.0780207129512901 -0.154529554640835 ENSG00000121310 ECHDC2
ENST00000358358 0.418225348492432 0.078015960520481 -0.154531634206859 ENSG00000121310 ECHDC2
ENST00000476477 0.437139165633088 0.0859503366695734 -0.151241648836617 ENSG00000121310 ECHDC2
ENST00000536120 0.437139165633088 0.0859503366695734 -0.151241648836617 ENSG00000121310 ECHDC2
ENST00000479593 0.667078900852685 0.258533067213847 -0.114790528285414 ENSG00000121310 ECHDC2
ENST00000467988 0.497252976999506 0.118611603901999 -0.136156772558978 ENSG00000121310 ECHDC2
ENST00000487866 0.781891410660354 0.411096479454319 -0.0884540288990519 ENSG00000121310 ECHDC2
ENST00000486170 0.676203832097893 0.268655882712741 -0.129688670574582 ENSG00000121310 ECHDC2
ENST00000487851 0.493202937306793 0.116307933770494 -0.162760002533608 ENSG00000121310 ECHDC2
ENST00000541281 0.423414918471247 0.080141111252744 -0.160892579290253 ENSG00000121310 ECHDC2
ENST00000488268 0.541946242136042 0.146971058024818 -0.140589178622108 ENSG00000121310 ECHDC2
ENST00000544365 0.508691159085358 0.125898456250607 -0.148726614710545 ENSG00000121310 ECHDC2
ENST00000495920 0.441988436416602 0.0886978310691207 -0.162711160768945 ENSG00000121310 ECHDC2
ENST00000480312 0.307132771561816 0.0401034956428045 -0.196619438511944 ENSG00000121310 ECHDC2
ENST00000544531 0.35487788643033 0.0539271583967372 -0.182930363052442 ENSG00000121310 ECHDC2
ENST00000542552 0.401790958283215 0.0707105464240157 -0.188622217482063 ENSG00000121310 ECHDC2
ENST00000474789 0.465132398249137 0.100895974185953 -0.16795170492719 ENSG00000121310 ECHDC2
ENST00000371514 0.758439276338018 0.375111001779819 0.0637435124918614 ENSG00000116171 SCP2
ENST00000478631 0.790668958030239 0.425868558509931 0.0571820548500921 ENSG00000116171 SCP2
ENST00000528311 0.882507487583467 0.608295054100653 0.0353016823874068 ENSG00000116171 SCP2
ENST00000371509 0.819976251369175 0.476841092565227 0.0487414067604509 ENSG00000116171 SCP2
ENST00000407246 0.830616392994881 0.498281924004435 0.0480063816368999 ENSG00000116171 SCP2
ENST00000371513 0.996235249190796 0.984597788315631 0.00195007728147678 ENSG00000116171 SCP2
ENST00000528809 0.829996714816857 0.497507002127119 0.0754269209459004 ENSG00000116171 SCP2
ENST00000529363 0.678383381791267 0.271191199141146 -0.128122288924197 ENSG00000116171 SCP2
ENST00000430330 0.624792006751589 0.212786008145164 0.0967825574213571 ENSG00000116171 SCP2
ENST00000408941 0.587029956701632 0.179948130598216 0.106155155788264 ENSG00000116171 SCP2
ENST00000478274 0.547180873177621 0.150398680984386 0.129078903591616 ENSG00000116171 SCP2
ENST00000484100 0.64311513632942 0.233322335408528 0.0901337923537794 ENSG00000116171 SCP2
ENST00000533119 0.598279430194146 0.1892936500122 0.0983714676380487 ENSG00000116171 SCP2
ENST00000435345 0.616817336392686 0.204794538535558 0.0973321237845727 ENSG00000116171 SCP2
ENST00000488965 0.577222920105073 0.172210333914933 0.106812650616013 ENSG00000116171 SCP2
ENST00000371486 0.798867344758646 0.43995455769017 -0.0739551564278328 ENSG00000157184 CPT2
ENST00000294360 0.980304395416536 0.918482765466447 -0.0087545607330185 ENSG00000162384 C1orf123
ENST00000483739 0.971627857976082 0.885500328689078 -0.0123344754572207 ENSG00000162384 C1orf123
ENST00000470385 0.984961979593639 0.937123492865886 0.00682044877489381 ENSG00000162384 C1orf123
ENST00000478839 0.940056317660713 0.776029970065334 -0.0284933892761966 ENSG00000162384 C1orf123
ENST00000489755 0.983768407601743 0.930497077000888 -0.00843445591859518 ENSG00000162384 C1orf123
ENST00000474227 0.944417857742554 0.790114304935332 -0.0332103451286872 ENSG00000162384 C1orf123
ENST00000602807 0.977194857941045 0.907057911261867 -0.0151218083629599 ENSG00000162384 C1orf123
ENST00000371470 0.64835841528404 0.239022436262719 0.0892751137775623 ENSG00000162385 MAGOH
ENST00000371466 0.64835841528404 0.239016738858261 0.0892766258573583 ENSG00000162385 MAGOH
ENST00000495868 0.525516558226089 0.136648394983432 0.129508799753452 ENSG00000162385 MAGOH
ENST00000462941 0.770232388582926 0.393528947233592 0.065294934384069 ENSG00000162385 MAGOH
ENST00000602943 0.174628747556762 0.0134924901725392 0.246816258323072 ENSG00000270172 RP5-1024G6.8
ENST00000306052 7.35062915858617e-11 6.54243634315847e-14 0.364997312763823 ENSG00000157193 LRP8
ENST00000529670 0.0299899828809316 0.000796824150122988 0.243984464759573 ENSG00000157193 LRP8
ENST00000371454 6.4409234590009e-10 6.76672820324266e-13 0.385698412249584 ENSG00000157193 LRP8
ENST00000465675 2.02914607322719e-09 2.27427751433063e-12 0.378819983710441 ENSG00000157193 LRP8
ENST00000354412 7.45587670547461e-10 8.15724088937939e-13 0.383824713389148 ENSG00000157193 LRP8
ENST00000480045 1.97893966093407e-08 2.91385089516258e-11 0.370874249805768 ENSG00000157193 LRP8
ENST00000347547 2.44151182213841e-08 3.75592439069267e-11 0.3725436054429 ENSG00000157193 LRP8
ENST00000459674 0.100673091170089 0.00508391866861501 0.194778926257189 ENSG00000157193 LRP8
ENST00000460214 0.260498461364545 0.0288418620388672 0.195904333042462 ENSG00000157193 LRP8
ENST00000481431 0.3038896029049 0.0392692979601523 0.204372701550952 ENSG00000157193 LRP8
ENST00000475501 0.137300722054447 0.00873001193027639 0.235277771480975 ENSG00000157193 LRP8
ENST00000496580 1.37018755814633e-08 1.88200167866175e-11 0.548682907640022 ENSG00000157193 LRP8
ENST00000371429 0.776933847784104 0.403458197398292 0.0512883142791756 ENSG00000058804 NDC1
ENST00000540001 0.776933847784104 0.403458197398292 0.0512883142791756 ENSG00000058804 NDC1
ENST00000537333 0.93506215815663 0.761010401132862 0.0207371335178733 ENSG00000058804 NDC1
ENST00000234725 0.846998726263061 0.530214166499795 0.0437436721961217 ENSG00000058804 NDC1
ENST00000480952 0.916985377048621 0.701969283276196 0.0385695221444766 ENSG00000058804 NDC1
ENST00000464950 0.993698623897767 0.970911346305829 0.00356108689708846 ENSG00000058799 YIPF1
ENST00000371399 0.995974615479822 0.982445463396535 0.00214528353566019 ENSG00000058799 YIPF1
ENST00000072644 0.995974615479822 0.982445463396535 0.00214528353566019 ENSG00000058799 YIPF1
ENST00000539954 0.987334106217166 0.947431079574233 -0.00717331637660083 ENSG00000058799 YIPF1
ENST00000469457 0.876469742085631 0.593728025249283 0.0612800828477108 ENSG00000058799 YIPF1
ENST00000480151 0.876469742085631 0.593728025249283 0.0612800828477108 ENSG00000058799 YIPF1
ENST00000412288 0.91401259126219 0.693597076359296 0.0482211308915479 ENSG00000058799 YIPF1
ENST00000465897 0.930389095892025 0.745409659761726 0.0396918143754094 ENSG00000058799 YIPF1
ENST00000371378 0.700661425090895 0.294831447436848 -0.0887427143494346 ENSG00000081870 HSPB11
ENST00000194214 0.789759259891003 0.424495195339915 -0.0678026877753446 ENSG00000081870 HSPB11
ENST00000489675 0.925951670660345 0.728758427468456 -0.044761999533384 ENSG00000081870 HSPB11
ENST00000371377 0.747788520147089 0.36019666361743 -0.081080722941885 ENSG00000081870 HSPB11
ENST00000371376 0.869438990713762 0.578817118556842 -0.0510151665653753 ENSG00000081870 HSPB11
ENST00000488884 0.823384351472956 0.483582629372551 -0.071288648767709 ENSG00000081870 HSPB11
ENST00000371370 0.784334634404681 0.415529734307935 0.0652654276531451 ENSG00000116212 LRRC42
ENST00000371368 0.963572010127243 0.858550727633676 0.0181453690352099 ENSG00000116212 LRRC42
ENST00000319223 0.810756834883794 0.459339190895199 0.0594090077369793 ENSG00000116212 LRRC42
ENST00000444987 0.888542630117795 0.621110382944703 0.0451063574455002 ENSG00000116212 LRRC42
ENST00000477905 0.699560397807069 0.293696065303548 0.122171740104609 ENSG00000116212 LRRC42
ENST00000371348 0.437139165633088 0.0859320999831009 -0.117694774855861 ENSG00000116209 TMEM59
ENST00000371344 0.328984949176047 0.0460233590378377 -0.137872330035141 ENSG00000116209 TMEM59
ENST00000234831 0.453778652366604 0.094805335091647 -0.100499446507785 ENSG00000116209 TMEM59
ENST00000371341 0.491819782696022 0.115563433203031 -0.0938602294948453 ENSG00000116209 TMEM59
ENST00000470395 0.591957226230355 0.183839385149864 -0.102994702963666 ENSG00000116209 TMEM59
ENST00000420738 0.35150729313229 0.0528578039526557 -0.107281176240337 ENSG00000116209 TMEM59
ENST00000440019 0.351774909748124 0.0529173737385646 -0.107287168840166 ENSG00000116209 TMEM59
ENST00000452421 0.35150729313229 0.0528578039526557 -0.107281176240337 ENSG00000116209 TMEM59
ENST00000371337 0.662761768256256 0.253384064819242 -0.0764935035627263 ENSG00000116209 TMEM59
ENST00000498272 0.440669960670804 0.088181445770345 -0.177245582294025 ENSG00000116205 TCEANC2
ENST00000234827 0.162120375153767 0.0116778403574091 -0.279299091560451 ENSG00000116205 TCEANC2
ENST00000311841 0.344424371101543 0.0507519374159032 -0.228822329557886 ENSG00000256407 RP11-446E24.4
ENST00000421415 0.349636894346319 0.0521708580031921 -0.258284804137126 ENSG00000215883 CYB5RL
ENST00000490863 0.33020943119536 0.0464007972413516 -0.265722321219412 ENSG00000215883 CYB5RL
ENST00000419823 0.349339368007387 0.0520980364217332 -0.259747689053185 ENSG00000215883 CYB5RL
ENST00000528287 0.231874691494272 0.0229158624189557 -0.314347187074706 ENSG00000215883 CYB5RL
ENST00000487096 0.985471087962452 0.938332764335164 -0.00513781246595213 ENSG00000116221 MRPL37
ENST00000360840 0.949695581709678 0.810200717773775 0.0155902989858814 ENSG00000116221 MRPL37
ENST00000605337 0.929221374780707 0.740300897062777 0.0206421306196943 ENSG00000116221 MRPL37
ENST00000490670 0.956673021768216 0.834017192957089 0.014947753665142 ENSG00000116221 MRPL37
ENST00000336230 0.949695581709678 0.810268144253958 0.0155814194112823 ENSG00000116221 MRPL37
ENST00000398219 0.939309740805706 0.773137570788078 0.0242502495509593 ENSG00000116221 MRPL37
ENST00000326956 0.584036232803716 0.177489412801124 0.1029515340334 ENSG00000157216 SSBP3
ENST00000528930 0.92517523536628 0.725954121454992 0.0350514282119816 ENSG00000157216 SSBP3
ENST00000417664 0.565220465486341 0.16349518861176 0.11268780399194 ENSG00000157216 SSBP3
ENST00000371320 0.527281681171577 0.137756293557957 0.120577544819681 ENSG00000157216 SSBP3
ENST00000371319 0.557262783095022 0.157144021345489 0.114155357745583 ENSG00000157216 SSBP3
ENST00000533946 0.608626655997212 0.197813269089513 0.10452331486753 ENSG00000157216 SSBP3
ENST00000357475 0.569428210676785 0.166269393467498 0.116621540906309 ENSG00000157216 SSBP3
ENST00000426150 0.467460365699942 0.102177118013219 0.134213751757987 ENSG00000157216 SSBP3
ENST00000444533 0.731849887217645 0.335446916789559 0.0911552919212505 ENSG00000157216 SSBP3
ENST00000420121 0.517183079056764 0.130971689071752 0.130832838935738 ENSG00000157216 SSBP3
ENST00000530618 0.887101470111989 0.618112996080163 0.0546213454270238 ENSG00000157216 SSBP3
ENST00000533209 0.365030977055237 0.0570746340041128 0.164405123136127 ENSG00000157216 SSBP3
ENST00000525990 0.468643621541935 0.102985566796075 0.140663685960257 ENSG00000157216 SSBP3
ENST00000528787 0.44223581866642 0.0888417900900908 0.151781908384669 ENSG00000157216 SSBP3
ENST00000481208 0.93178859069727 0.748504238501679 -0.0410915113756293 ENSG00000162390 ACOT11
ENST00000343744 0.977878481091703 0.909345538731827 -0.0149763506847538 ENSG00000162390 ACOT11
ENST00000371316 0.975154467355407 0.899622482207304 -0.0155557449682827 ENSG00000162390 ACOT11
ENST00000606515 0.230572119634283 0.0226683712823702 0.172114732561826 ENSG00000271723 MROH7-TTC4
ENST00000425300 0.247987745618883 0.0263365189568225 0.164898352216407 ENSG00000271723 MROH7-TTC4
ENST00000414150 0.235599109107127 0.023621549855039 0.167729233905689 ENSG00000271723 MROH7-TTC4
ENST00000460155 0.249858239456612 0.0266743200239682 0.165227026305951 ENSG00000271723 MROH7-TTC4
ENST00000371281 0.279697505887012 0.0331342857720136 0.15993813437715 ENSG00000243725 TTC4
ENST00000486621 0.327083574569956 0.0453933317233869 0.214450737904285 ENSG00000243725 TTC4
ENST00000371284 0.274216857084665 0.0319637432691704 0.161295056837463 ENSG00000243725 TTC4
ENST00000486091 0.747210922555415 0.359502146652109 0.100220636924431 ENSG00000243725 TTC4
ENST00000371269 0.28600881596509 0.034488651684535 0.118107146300159 ENSG00000116133 DHCR24
ENST00000436604 0.765423317809258 0.385077140207861 0.0546875372171997 ENSG00000116133 DHCR24
ENST00000537443 0.221686782979616 0.0210487134389699 0.143122846040085 ENSG00000116133 DHCR24
ENST00000535035 0.232261491121612 0.0230178931985343 0.132641565178891 ENSG00000116133 DHCR24
ENST00000415336 0.234235392097256 0.023409125674401 0.211511158440651 ENSG00000242396 RP11-67L3.5
ENST00000294383 0.802724929071968 0.446596862882527 0.0471517997252308 ENSG00000162402 USP24
ENST00000407756 0.816940456541962 0.470535087172109 0.0447585605140539 ENSG00000162402 USP24
ENST00000371250 0.00935074799841549 0.00015884948690801 0.248120202611939 ENSG00000162407 PPAP2B
ENST00000472957 0.268099096893006 0.0304130511121109 0.203872392552408 ENSG00000162407 PPAP2B
ENST00000459962 0.272404614005272 0.0313783439401497 0.219363074985812 ENSG00000162407 PPAP2B
ENST00000461655 0.161155862056107 0.0115192282121506 0.216513023182561 ENSG00000162407 PPAP2B
ENST00000485760 0.687945490710409 0.280512068097508 -0.107731006529222 ENSG00000173406 DAB1
ENST00000358603 0.493030994085014 0.116141775830105 -0.161993632811178 ENSG00000162600 OMA1
ENST00000371226 0.563053353510919 0.161914668866616 -0.144878546116718 ENSG00000162600 OMA1
ENST00000371225 0.289016837004917 0.0352597486343758 -0.213234159631636 ENSG00000184292 TACSTD2
ENST00000472487 0.90601563288475 0.670996861079811 0.0299414407731968 ENSG00000162601 MYSM1
ENST00000493821 0.93492310769661 0.76037549669885 0.0223828725089532 ENSG00000162601 MYSM1
ENST00000401044 0.795114941367969 0.433937730493208 0.0638384066822311 ENSG00000162601 MYSM1
ENST00000481973 0.770467571216938 0.393977912177643 0.107305211186412 ENSG00000162601 MYSM1
ENST00000466774 0.892562183608236 0.633063088201295 0.043185064083516 ENSG00000162601 MYSM1
ENST00000483003 0.919730839225147 0.708832362420262 0.0390091666161943 ENSG00000162601 MYSM1
ENST00000489282 0.983558810170144 0.930017831052472 -0.00934460598394196 ENSG00000162601 MYSM1
ENST00000371222 0.0144265819629828 0.000280586445668193 0.244599093819296 ENSG00000177606 JUN
ENST00000544621 0.260170419097809 0.0287712359382936 -0.251137488862437 ENSG00000234807 LINC01135
ENST00000419531 0.260170419097809 0.0287712359382936 -0.251137488862437 ENSG00000234807 LINC01135
ENST00000474476 0.693424058771566 0.286037733239431 0.116781932673715 ENSG00000172456 FGGY
ENST00000371218 0.63899323702134 0.228136525682894 0.119084938568058 ENSG00000172456 FGGY
ENST00000495718 0.640013510876414 0.229297533265678 0.139459900856648 ENSG00000172456 FGGY
ENST00000303721 0.63899323702134 0.228136525682894 0.119084938568058 ENSG00000172456 FGGY
ENST00000430447 0.667172306173474 0.258675349232272 0.116423041490572 ENSG00000172456 FGGY
ENST00000371212 0.542764339394503 0.147532888558462 0.141175934849383 ENSG00000172456 FGGY
ENST00000475949 0.243902579506682 0.025334715118527 0.276279523128323 ENSG00000172456 FGGY
ENST00000371210 0.756699490470764 0.372323470081238 0.0980019686825549 ENSG00000172456 FGGY
ENST00000493891 0.855653984190819 0.54830220034174 0.0729874238995967 ENSG00000172456 FGGY
ENST00000476939 0.847440388540418 0.531413473360717 0.0807653272065751 ENSG00000172456 FGGY
ENST00000371191 0.457694120391732 0.096915207568814 0.142898301457169 ENSG00000162599 NFIA
ENST00000476646 0.576204992462471 0.17151324507576 0.146920486456072 ENSG00000162599 NFIA
ENST00000407417 0.524524749741718 0.136159953056923 0.134604366453393 ENSG00000162599 NFIA
ENST00000479364 0.575418890679271 0.170799653494708 0.144181425061424 ENSG00000162599 NFIA
ENST00000371189 0.509290511320645 0.126270329144682 0.138340013519846 ENSG00000162599 NFIA
ENST00000403491 0.627580599569175 0.215466626744818 0.0987554968681147 ENSG00000162599 NFIA
ENST00000371187 0.544422233604459 0.148677293494623 0.126710135112519 ENSG00000162599 NFIA
ENST00000485903 0.495301929832693 0.117612962062781 0.143227293564534 ENSG00000162599 NFIA
ENST00000371185 0.498906164096099 0.119366601018744 0.142862993162143 ENSG00000162599 NFIA
ENST00000371184 0.499364844187771 0.119625661694148 0.142837714664403 ENSG00000162599 NFIA
ENST00000496712 0.341228537355317 0.0496998468523473 0.19578559425575 ENSG00000162599 NFIA
ENST00000357977 0.858991216208295 0.555034574029466 -0.0555558524627426 ENSG00000162599 NFIA
ENST00000493627 0.676091740872879 0.268536142453773 -0.12819214732449 ENSG00000162599 NFIA
ENST00000606498 0.77322507555191 0.39769947918791 0.0583427398638185 ENSG00000162604 TM2D1
ENST00000294613 0.775336801772131 0.401224569898651 0.0578270762144963 ENSG00000162604 TM2D1
ENST00000472357 0.762714368525751 0.381628381272721 0.0929277974969923 ENSG00000162604 TM2D1
ENST00000371180 0.775336801772131 0.401224569898651 0.0578270762144963 ENSG00000162604 TM2D1
ENST00000488206 0.767536375340555 0.38865986568051 0.0595401229806881 ENSG00000162604 TM2D1
ENST00000472989 0.736109559772319 0.342082817845598 0.0735891858811605 ENSG00000162604 TM2D1
ENST00000488410 0.913485743489139 0.692457570283121 0.0356706339296584 ENSG00000162604 TM2D1
ENST00000468586 0.86419503205255 0.566700972420783 0.0412235868952229 ENSG00000162604 TM2D1
ENST00000371178 0.753043613297663 0.36768447087974 0.0709762808581066 ENSG00000162604 TM2D1
ENST00000494926 0.777042388498992 0.403571485742553 0.0666660832306788 ENSG00000162604 TM2D1
ENST00000496465 0.77322507555191 0.397785328299116 0.0674801880659087 ENSG00000162604 TM2D1
ENST00000371177 0.944555238768124 0.790839995680106 0.0223317535503089 ENSG00000162604 TM2D1
ENST00000371158 0.719092653253171 0.318379011027075 0.132462219274096 ENSG00000132849 INADL
ENST00000452143 0.720306650075959 0.320596036493431 -0.114943953620016 ENSG00000162607 USP1
ENST00000442679 0.93364911940194 0.755663004217987 -0.0389391954254354 ENSG00000162607 USP1
ENST00000371146 0.772898662268861 0.397218242016756 -0.0724298109915154 ENSG00000162607 USP1
ENST00000339950 0.788061911742079 0.421680579897944 -0.0688569004206631 ENSG00000162607 USP1
ENST00000251157 0.176268649824118 0.013751922002409 0.15754379671955 ENSG00000116641 DOCK7
ENST00000454575 0.601914764508608 0.191879098445808 0.0942016264096254 ENSG00000116641 DOCK7
ENST00000340370 0.172928668307062 0.0132180931259351 0.15883171017168 ENSG00000116641 DOCK7
ENST00000489185 0.93369941072663 0.755773159920385 0.038060199012509 ENSG00000116641 DOCK7
ENST00000404627 0.0972344762318537 0.00472257581424775 0.217080831104419 ENSG00000116641 DOCK7
ENST00000317868 0.673425639907387 0.265536307548777 0.0976092925807967 ENSG00000125703 ATG4C
ENST00000371120 0.673425639907387 0.265536307548777 0.0976092925807967 ENSG00000125703 ATG4C
ENST00000371108 0.0230402256036545 0.000544574261844943 -0.299138713901921 ENSG00000088035 ALG6
ENST00000487136 0.159979231751967 0.0113542607947383 -0.325224991818466 ENSG00000088035 ALG6
ENST00000263440 0.0162204317847704 0.000332407811337679 -0.314765118429468 ENSG00000088035 ALG6
ENST00000603108 0.0162204317847704 0.000332407811337679 -0.314765118429468 ENSG00000088035 ALG6
ENST00000465969 0.231965476727233 0.0229355662373609 -0.253515623629245 ENSG00000088035 ALG6
ENST00000462390 0.515718428056545 0.130268285690322 -0.190791393185194 ENSG00000088035 ALG6
ENST00000371092 0.795228418342871 0.434269219548822 -0.0696158191470281 ENSG00000142856 ITGB3BP
ENST00000271002 0.795228418342871 0.434269219548822 -0.0696158191470281 ENSG00000142856 ITGB3BP
ENST00000489099 0.79428394600528 0.432105618121612 -0.0693818262160018 ENSG00000142856 ITGB3BP
ENST00000461681 0.694721426521021 0.287816119294307 -0.108219152453968 ENSG00000142856 ITGB3BP
ENST00000463803 0.713317714553151 0.310632518048186 -0.113383390546863 ENSG00000142856 ITGB3BP
ENST00000283568 0.749876366826221 0.362799493939287 -0.088900039194596 ENSG00000142856 ITGB3BP
ENST00000476508 0.886936398587081 0.617842043254599 -0.0510543765158218 ENSG00000142856 ITGB3BP
ENST00000460394 0.761929592746631 0.380425081916149 -0.0876367196173228 ENSG00000142856 ITGB3BP
ENST00000462285 0.845531135844644 0.527056350946036 -0.0637541150650825 ENSG00000142856 ITGB3BP
ENST00000489863 0.864636759424935 0.567602245801024 -0.0584587828270013 ENSG00000142856 ITGB3BP
ENST00000465781 0.669594875023049 0.26145001633885 -0.125120872889696 ENSG00000142856 ITGB3BP
ENST00000460251 0.667848708506854 0.259375344115842 -0.126317310514184 ENSG00000142856 ITGB3BP
ENST00000478138 0.637618006596691 0.226251941440109 0.112366789161949 ENSG00000142856 ITGB3BP
ENST00000371088 0.426893870289576 0.0816113775467069 0.184565228174571 ENSG00000203965 EFCAB7
ENST00000371084 0.873888499428055 0.588577914466554 0.0573845879087524 ENSG00000079739 PGM1
ENST00000540265 0.934163976667954 0.757640421231297 0.033995951524914 ENSG00000079739 PGM1
ENST00000371083 0.952694944205924 0.81963848806632 0.0260632100245188 ENSG00000079739 PGM1
ENST00000371080 0.877987077891281 0.596959039684888 0.0552626222587095 ENSG00000185483 ROR1
ENST00000371079 0.821583544698601 0.481032938558646 0.0585111080424124 ENSG00000185483 ROR1
ENST00000482426 0.897456400626879 0.647447448813893 0.0484350884221301 ENSG00000185483 ROR1
ENST00000424995 0.981992785578086 0.924999241386278 0.00893209202564909 ENSG00000223949 RP11-24J23.2
ENST00000545203 0.978925419461995 0.912644181956891 0.00994734626725625 ENSG00000185483 ROR1
ENST00000371073 0.9127828392893 0.690951113287043 0.0296861409668796 ENSG00000158966 CACHD1
ENST00000290039 0.917406116248873 0.703160547949669 0.0285575054307483 ENSG00000158966 CACHD1
ENST00000495994 0.873452058024864 0.587880859043788 0.0404540195816386 ENSG00000158966 CACHD1
ENST00000470527 0.958251281884483 0.83855718023922 0.0147660763978148 ENSG00000158966 CACHD1
ENST00000294428 0.514217929890915 0.129077142061271 -0.11922560450517 ENSG00000162437 RAVER2
ENST00000371072 0.451051396775224 0.0934070302475275 -0.129912618591534 ENSG00000162437 RAVER2
ENST00000430964 0.831639928737552 0.500164340308254 -0.0606051424320851 ENSG00000162437 RAVER2
ENST00000418058 0.556167099948939 0.156395145809586 -0.160915486407484 ENSG00000162437 RAVER2
ENST00000342505 0.00361881730691648 4.48942348802134e-05 -0.162739866285292 ENSG00000162434 JAK1
ENST00000481702 0.29075175304678 0.0356418978637659 -0.12918941213364 ENSG00000162434 JAK1
ENST00000465376 0.00011159501166233 5.69903890757811e-07 -0.265527925372533 ENSG00000162434 JAK1
ENST00000471473 0.000187358441176027 1.06025533707287e-06 -0.312928071466056 ENSG00000162434 JAK1
ENST00000494904 0.147874111617824 0.00986953996403164 -0.195891568746779 ENSG00000162434 JAK1
ENST00000467764 0.0146349587349693 0.000286729791710988 -0.308666011697351 ENSG00000162434 JAK1
ENST00000463018 0.911339049473165 0.686679085556507 0.0541381348841098 ENSG00000116675 DNAJC6
ENST00000494710 0.851839833906783 0.540673315421985 0.0691117042772308 ENSG00000116675 DNAJC6
ENST00000263441 0.701789767120622 0.295808168081989 0.111168172594179 ENSG00000116675 DNAJC6
ENST00000395325 0.881816382634359 0.605281968094437 0.054375649117392 ENSG00000116675 DNAJC6
ENST00000371069 0.827821658113854 0.492723227183662 0.0746922204470603 ENSG00000116675 DNAJC6
ENST00000344610 0.0371770460735902 0.00110951868158002 -0.183603799596373 ENSG00000116678 LEPR
ENST00000371065 0.00668760375459262 0.000101009010739387 -0.209310206847873 ENSG00000213625 LEPROT
ENST00000475108 4.29087080715266e-05 1.81524873168118e-07 -0.30890542612639 ENSG00000213625 LEPROT
ENST00000371059 0.0388619746442433 0.00119183099171574 -0.183248325994337 ENSG00000116678 LEPR
ENST00000371060 0.052638086332587 0.00184452516663319 -0.182036598339883 ENSG00000116678 LEPR
ENST00000349533 0.0480351216853184 0.00161108933674458 -0.184250730059343 ENSG00000116678 LEPR
ENST00000497874 0.024355803219398 0.000590120938166413 -0.2690016477885 ENSG00000213625 LEPROT
ENST00000488747 7.58606398416353e-05 3.5010294632757e-07 -0.304190836722316 ENSG00000213625 LEPROT
ENST00000484243 0.00149061014295621 1.44372106045474e-05 -0.283294238713154 ENSG00000213625 LEPROT
ENST00000406510 0.0473125748048891 0.00157888809180107 -0.184596959262096 ENSG00000116678 LEPR
ENST00000462765 0.571751773244764 0.167795569775226 -0.163751566677553 ENSG00000116678 LEPR
ENST00000371058 0.398160637294611 0.0690260024020073 -0.219834375467068 ENSG00000116678 LEPR
ENST00000329654 0.399688961978185 0.0696510916644181 0.114729140364619 ENSG00000184588 PDE4B
ENST00000341517 0.332064955812332 0.0468587376386138 0.128979495336658 ENSG00000184588 PDE4B
ENST00000371049 0.291944689968841 0.0359485330175024 0.144078371442108 ENSG00000184588 PDE4B
ENST00000423207 0.386943075669052 0.0648017713523024 0.11618330899893 ENSG00000184588 PDE4B
ENST00000412480 0.455908207514392 0.0958604265607533 0.195451733036916 ENSG00000184588 PDE4B
ENST00000528771 0.165046900764335 0.0120780873720015 0.204306006580921 ENSG00000184588 PDE4B
ENST00000371045 0.4036870152075 0.0714029454650657 0.114208116105623 ENSG00000184588 PDE4B
ENST00000531025 0.161897364532339 0.011641609932308 0.203566325277284 ENSG00000184588 PDE4B
ENST00000526197 0.166623543024273 0.0122853874875599 0.201668081812805 ENSG00000184588 PDE4B
ENST00000480109 0.912454941186649 0.68975040353377 0.0250656859575557 ENSG00000184588 PDE4B
ENST00000534463 0.743316546891768 0.35403815556283 0.0655277431473138 ENSG00000184588 PDE4B
ENST00000524999 0.877987077891281 0.596906449091296 -0.0492866904266763 ENSG00000184588 PDE4B
ENST00000483863 0.863456373368153 0.564950529469203 -0.0684718209962793 ENSG00000184588 PDE4B
ENST00000237247 0.880269863038395 0.601756671841475 -0.0445919208667712 ENSG00000118473 SGIP1
ENST00000371039 0.867307534403034 0.574159597729926 -0.0476810400090929 ENSG00000118473 SGIP1
ENST00000493564 0.933447054564227 0.755343482112357 -0.0299412111539775 ENSG00000118473 SGIP1
ENST00000424320 0.955686009695227 0.830080829515866 -0.019966292565653 ENSG00000118473 SGIP1
ENST00000371035 0.873582824177619 0.588036651727373 -0.0474787208848914 ENSG00000118473 SGIP1
ENST00000468286 0.979784239050056 0.916691555791549 -0.00964751865686094 ENSG00000118473 SGIP1
ENST00000497055 0.945930043612171 0.795755824036471 -0.0249233730515665 ENSG00000118473 SGIP1
ENST00000371036 0.866539191470519 0.572216681314562 -0.0475275713731224 ENSG00000118473 SGIP1
ENST00000371037 0.875937203697216 0.592595013045626 -0.0453236923164176 ENSG00000118473 SGIP1
ENST00000483060 0.800623301512493 0.443193523505247 0.0888616857411689 ENSG00000118473 SGIP1
ENST00000502413 0.652536905804378 0.243521200747585 -0.140887696974948 ENSG00000248458 AL139147.1
ENST00000480548 0.467416378341665 0.102105768866144 -0.175207219901533 ENSG00000118473 SGIP1
ENST00000487507 0.677093036059102 0.269666143902184 -0.130679711894603 ENSG00000118473 SGIP1
ENST00000435165 0.910226703422186 0.683286610838703 -0.038041074272632 ENSG00000118473 SGIP1
ENST00000320161 0.706846844231862 0.302953224614462 -0.126400847064575 ENSG00000118473 SGIP1
ENST00000468570 0.823458966248256 0.483852417446628 -0.0874872730551714 ENSG00000118473 SGIP1
ENST00000282670 0.495814939413331 0.117828919458006 -0.179907821761143 ENSG00000152760 TCTEX1D1
ENST00000528352 0.537244931128563 0.14382456384288 -0.170869690858383 ENSG00000152760 TCTEX1D1
ENST00000371026 0.815339007439323 0.46745410250043 -0.0963026576956992 ENSG00000152763 WDR78
ENST00000431318 0.815339007439323 0.46745410250043 -0.0963026576956992 ENSG00000152763 WDR78
ENST00000371018 0.856353905578035 0.550232273419006 0.0453559656715671 ENSG00000198160 MIER1
ENST00000355977 0.856353905578035 0.550232273419006 0.0453559656715671 ENSG00000198160 MIER1
ENST00000357692 0.853958725786456 0.54534215024637 0.0458229125704391 ENSG00000198160 MIER1
ENST00000401041 0.850347729891697 0.53803531333994 0.0466486700019949 ENSG00000198160 MIER1
ENST00000371014 0.813813396749946 0.46437989805349 0.0559841337890085 ENSG00000198160 MIER1
ENST00000371016 0.813813396749946 0.46437989805349 0.0559841337890085 ENSG00000198160 MIER1
ENST00000371012 0.287151444328428 0.0348056145617869 0.204667470658407 ENSG00000198160 MIER1
ENST00000401042 0.801105887963112 0.443958787953836 0.0586029234307678 ENSG00000198160 MIER1
ENST00000355356 0.846107659111621 0.528178099401481 0.0478338774246244 ENSG00000198160 MIER1
ENST00000479067 0.80757209893536 0.454823994025328 0.0622841934083316 ENSG00000198160 MIER1
ENST00000493357 0.0914067788231579 0.00426570324662057 -0.363026773390932 ENSG00000198160 MIER1
ENST00000235345 0.880571804299141 0.60225205198764 -0.0455878645136325 ENSG00000116704 SLC35D1
ENST00000506472 0.306236019532678 0.0399017840221061 -0.230880391619484 ENSG00000116704 SLC35D1
ENST00000262345 0.350067948260712 0.0524144107311656 0.247176968703799 ENSG00000081985 IL12RB2
ENST00000371000 0.350067948260712 0.0524144107311656 0.247176968703799 ENSG00000081985 IL12RB2
ENST00000541374 0.272690746250578 0.031453253229373 0.277993894346784 ENSG00000081985 IL12RB2
ENST00000544434 0.295355340879023 0.0367612019662077 0.266017845739718 ENSG00000081985 IL12RB2
ENST00000370994 0.859142928729873 0.555868779408773 -0.0266491101854267 ENSG00000142864 SERBP1
ENST00000370995 0.831326109465341 0.499286421745263 -0.0303805669839628 ENSG00000142864 SERBP1
ENST00000361219 0.82724388476823 0.491472236407064 -0.0303179861343927 ENSG00000142864 SERBP1
ENST00000370990 0.797108937631599 0.437286468102424 -0.0346436176211451 ENSG00000142864 SERBP1
ENST00000493607 0.489754139890075 0.114496680224201 -0.0825030600506858 ENSG00000142864 SERBP1
ENST00000462814 0.893635713394075 0.636118664147217 -0.0252798315763555 ENSG00000142864 SERBP1
ENST00000484880 0.287151444328428 0.0348092953632861 -0.122541492862633 ENSG00000142864 SERBP1
ENST00000490406 0.292234413181478 0.036006896705965 -0.116608525276434 ENSG00000142864 SERBP1
ENST00000370986 0.219039286710722 0.0205879624104319 0.182738223028904 ENSG00000116717 GADD45A
ENST00000370985 0.39843255113786 0.0691081667111083 0.170919594025025 ENSG00000116717 GADD45A
ENST00000460575 0.59985081505706 0.190311216686815 0.146519008171692 ENSG00000116717 GADD45A
ENST00000484245 0.480977458736149 0.109715855596631 0.196046867472717 ENSG00000116717 GADD45A
ENST00000370982 0.791619037492933 0.427698922408849 -0.0466775574758733 ENSG00000172380 GNG12
ENST00000494936 0.817655983249774 0.471710332741868 -0.0524508801961378 ENSG00000172380 GNG12
ENST00000420587 0.0912479812762619 0.00425327930657213 -0.118613852878378 ENSG00000232284 GNG12-AS1
ENST00000413628 0.0915145223252355 0.00427173692764873 -0.118614192032796 ENSG00000232284 GNG12-AS1
ENST00000540432 0.124152023927711 0.00732721491457418 -0.107680931796245 ENSG00000116729 WLS
ENST00000354777 0.124083799797351 0.00730724858821259 -0.107677673485906 ENSG00000116729 WLS
ENST00000262348 0.159852679676112 0.0113312269146056 -0.107499212545805 ENSG00000116729 WLS
ENST00000370976 0.155555929469495 0.0108675685203912 -0.108287022801251 ENSG00000116729 WLS
ENST00000498615 0.952111893145655 0.817522139506911 -0.0157875310077472 ENSG00000116729 WLS
ENST00000491811 0.24268802109591 0.0250965537056195 -0.137740308427296 ENSG00000116729 WLS
ENST00000497187 0.0982651273840545 0.00484477541735722 -0.164593938431383 ENSG00000116729 WLS
ENST00000534713 0.184997088516428 0.0150878199243869 -0.126862116906612 ENSG00000116729 WLS
ENST00000533537 0.203580174014052 0.0179988800751276 -0.132282970793688 ENSG00000116729 WLS
ENST00000530486 0.288525654684947 0.0351439122935041 -0.110103247720516 ENSG00000116729 WLS
ENST00000370973 0.328901194530469 0.0459515609674071 -0.105852465775645 ENSG00000116729 WLS
ENST00000471243 0.502501713370554 0.121503529467497 -0.0865526049269371 ENSG00000116729 WLS
ENST00000491076 0.523205450502527 0.135248315749203 -0.0830262551250999 ENSG00000116729 WLS
ENST00000527864 0.381725584738083 0.0629134567554503 -0.118664570644427 ENSG00000116729 WLS
ENST00000370971 0.619025099965684 0.207116308766753 -0.0815502859876581 ENSG00000116729 WLS
ENST00000456315 0.89562133376483 0.641931173316181 -0.0415437150896092 ENSG00000024526 DEPDC1
ENST00000370966 0.89562133376483 0.641931173316181 -0.0415437150896092 ENSG00000024526 DEPDC1
ENST00000488146 0.987294128445305 0.947049548292686 -0.00721010120519744 ENSG00000024526 DEPDC1
ENST00000489862 0.871589254284965 0.583546175404438 -0.0485716305677551 ENSG00000024526 DEPDC1
ENST00000425820 0.299577126020226 0.0379718278330506 -0.260107592325903 ENSG00000233589 RP4-694A7.2
ENST00000525124 0.944555238768124 0.790861706264536 -0.0275009044072193 ENSG00000024526 DEPDC1
ENST00000588515 0.998616844946057 0.994721398712228 0.000792935516156468 ENSG00000033122 LRRC7
ENST00000608744 0.937426922664047 0.768592958037065 0.0351499534694288 ENSG00000033122 LRRC7
ENST00000609072 0.933285741735991 0.75349370095932 0.0375027489517841 ENSG00000033122 LRRC7
ENST00000607936 0.966007507723323 0.868202374996254 0.0199301488985289 ENSG00000033122 LRRC7
ENST00000370952 0.954268238980803 0.825711985846367 0.0180849326615052 ENSG00000066557 LRRC40
ENST00000441830 0.900579120242206 0.656223840370167 -0.06034372053352 ENSG00000033122 LRRC7
ENST00000370951 0.438858834448194 0.087063089362772 -0.102374226644499 ENSG00000116754 SRSF11
ENST00000463877 0.0358446392881116 0.00104878312277927 -0.244290182864319 ENSG00000116754 SRSF11
ENST00000405432 0.369332549712826 0.0585414371536769 -0.113877029860878 ENSG00000116754 SRSF11
ENST00000370950 0.432572649019927 0.0840086257914664 -0.103118324650004 ENSG00000116754 SRSF11
ENST00000454435 0.127351614839516 0.00768817189996592 -0.21045122170151 ENSG00000116754 SRSF11
ENST00000475204 0.14942456913917 0.0100584017597362 -0.191815222048598 ENSG00000116754 SRSF11
ENST00000395136 0.247611572362943 0.0262222273649239 -0.144489018507606 ENSG00000116754 SRSF11
ENST00000436161 0.12887266148145 0.00783917814243293 -0.192138971222779 ENSG00000116754 SRSF11
ENST00000473950 0.14565128749332 0.00962675531582887 -0.198696143082704 ENSG00000116754 SRSF11
ENST00000469170 0.125271625121457 0.00747130618327091 -0.216084048615111 ENSG00000116754 SRSF11
ENST00000486667 0.13027403933922 0.00798484266349658 -0.195401628730324 ENSG00000116754 SRSF11
ENST00000481648 0.590541952957527 0.182750950719105 -0.107293654254449 ENSG00000116754 SRSF11
ENST00000463116 0.542758813414252 0.147519276199388 -0.145332318327591 ENSG00000116754 SRSF11
ENST00000484162 0.845807864808093 0.527580430698927 -0.0357526155304464 ENSG00000116754 SRSF11
ENST00000370949 0.947447961383481 0.800838927058815 -0.0142695418688809 ENSG00000116754 SRSF11
ENST00000463859 0.994060031225423 0.972604439962688 0.00214135722634347 ENSG00000116754 SRSF11
ENST00000460795 0.740737539600694 0.349914366387203 0.0628293837778776 ENSG00000116754 SRSF11
ENST00000461935 0.956919612508732 0.834560103183966 0.0132799938514532 ENSG00000116754 SRSF11
ENST00000489188 0.93492310769661 0.76038663253345 0.0213119807058507 ENSG00000116754 SRSF11
ENST00000370944 0.90542149113049 0.66979859621759 0.0280600343930326 ENSG00000118454 ANKRD13C
ENST00000262346 0.846688515388341 0.529348984257177 0.0430995789882059 ENSG00000118454 ANKRD13C
ENST00000464236 0.710286183400306 0.306741828656712 -0.110063269752871 ENSG00000118454 ANKRD13C
ENST00000490846 0.846383200174768 0.528664028406088 -0.0630240662810256 ENSG00000118454 ANKRD13C
ENST00000498735 0.981992785578086 0.925044484933667 0.0104430356159662 ENSG00000118454 ANKRD13C
ENST00000450461 0.9219914531451 0.715965354875077 -0.0289138081287469 ENSG00000235079 ZRANB2-AS1
ENST00000426999 0.871841091605897 0.584333556698517 -0.0446333336860023 ENSG00000235079 ZRANB2-AS1
ENST00000370920 0.820728039706495 0.47955879917875 -0.0547641778764702 ENSG00000132485 ZRANB2
ENST00000477096 0.897488259683265 0.64779431138813 -0.0373408898668092 ENSG00000132485 ZRANB2
ENST00000254821 0.824313653202428 0.48610844265274 -0.0539543538184429 ENSG00000132485 ZRANB2
ENST00000487510 0.948264379630707 0.803679469933091 -0.0227717695294918 ENSG00000132485 ZRANB2
ENST00000479947 0.984838140005232 0.936250021133112 0.00697838945449438 ENSG00000132485 ZRANB2
ENST00000473260 0.933447054564227 0.755378040016992 0.0262102451615564 ENSG00000132485 ZRANB2
ENST00000583678 0.896964333231289 0.645367641426407 -0.0429509358601743 ENSG00000229956 ZRANB2-AS2
ENST00000599146 0.795170481713385 0.434029608032774 -0.0774031294156783 ENSG00000229956 ZRANB2-AS2
ENST00000594152 0.795170481713385 0.434029608032774 -0.0774031294156783 ENSG00000229956 ZRANB2-AS2
ENST00000600103 0.800532417722651 0.442643125263108 -0.0781597653513708 ENSG00000229956 ZRANB2-AS2
ENST00000357731 0.212086620870938 0.0192753053779259 0.204978478329221 ENSG00000172260 NEGR1
ENST00000608579 0.785574367594476 0.417847409523894 -0.0950051801988875 ENSG00000229956 ZRANB2-AS2
ENST00000430605 0.778571436096174 0.405862164290287 -0.0976633248740399 ENSG00000229956 ZRANB2-AS2
ENST00000306821 0.520004704360781 0.132953938325523 0.12730880364769 ENSG00000172260 NEGR1
ENST00000434200 0.246355794393824 0.0258891940681289 0.238928660977896 ENSG00000172260 NEGR1
ENST00000585415 0.533671385163673 0.141347076552544 0.180958297204044 ENSG00000229956 ZRANB2-AS2
ENST00000590186 0.5494271033294 0.152045698894816 0.176486238454236 ENSG00000229956 ZRANB2-AS2
ENST00000467479 0.159486410209896 0.0112824814729942 0.245300756004581 ENSG00000172260 NEGR1
ENST00000370898 0.8730039295741 0.587139353373118 -0.056963062699124 ENSG00000254685 FPGT
ENST00000557284 0.895004929950144 0.640938633658339 -0.0460358324968739 ENSG00000259030 FPGT-TNNI3K
ENST00000467578 0.743031754162786 0.353700619982046 -0.116053427837893 ENSG00000254685 FPGT
ENST00000524915 0.871013778230577 0.582428858545869 -0.0545852536988269 ENSG00000254685 FPGT
ENST00000370894 0.632984730467415 0.221300520507238 -0.126451466723107 ENSG00000254685 FPGT
ENST00000370899 0.89755044194088 0.648487131284086 -0.04490033161487 ENSG00000259030 FPGT-TNNI3K
ENST00000609362 0.873823825073054 0.588433520318287 -0.0559648623774385 ENSG00000254685 FPGT
ENST00000482102 0.632849947752941 0.221165478977173 -0.157435972684587 ENSG00000254685 FPGT
ENST00000529485 0.725239951627804 0.326766795338181 -0.128781541099019 ENSG00000254685 FPGT
ENST00000370895 0.877237515288769 0.595455034823749 -0.0526796256205936 ENSG00000259030 FPGT-TNNI3K
ENST00000534632 0.865109580717477 0.568969768243915 -0.0565066295831708 ENSG00000259030 FPGT-TNNI3K
ENST00000533006 0.870269304420961 0.580777736124656 -0.0552251882617675 ENSG00000259030 FPGT-TNNI3K
ENST00000370891 0.895004929950144 0.640938633658339 -0.0460358324968739 ENSG00000116783 TNNI3K
ENST00000370893 0.876529607686282 0.593910788286039 -0.0530843930110788 ENSG00000259030 FPGT-TNNI3K
ENST00000534056 0.628592407413888 0.216822454136314 -0.12780251956944 ENSG00000254685 FPGT
ENST00000472069 0.723303559578803 0.324232373229125 -0.123739990681439 ENSG00000254685 FPGT
ENST00000370872 0.910433046734893 0.684210352782668 -0.0327755006454209 ENSG00000116791 CRYZ
ENST00000340866 0.908399036905733 0.678052847144428 -0.0334468216178364 ENSG00000116791 CRYZ
ENST00000492102 0.985301546773986 0.937880427328674 0.00813739692934841 ENSG00000116791 CRYZ
ENST00000417775 0.983427912310202 0.9293543451497 0.00642727234226618 ENSG00000116791 CRYZ
ENST00000370871 0.914641119929343 0.69551955852985 -0.031701980026569 ENSG00000116791 CRYZ
ENST00000370870 0.978388681029306 0.910929599405355 0.00939366143394366 ENSG00000116791 CRYZ
ENST00000441120 0.843895685954244 0.523398611955776 -0.0571708097655764 ENSG00000116791 CRYZ
ENST00000457880 0.521935087400087 0.134187268672614 0.102721782899747 ENSG00000162623 TYW3
ENST00000370867 0.521052541274694 0.133652426164952 0.10274268711262 ENSG00000162623 TYW3
ENST00000421739 0.46010062767345 0.0984676501920659 0.136507295031185 ENSG00000162623 TYW3
ENST00000479111 0.506008015217907 0.123980470774772 0.127047858392437 ENSG00000162623 TYW3
ENST00000483990 0.364220329090151 0.0568506447346944 0.192492607094663 ENSG00000162623 TYW3
ENST00000485401 0.854545334995302 0.546294181177851 0.0643897600904989 ENSG00000162623 TYW3
ENST00000486467 0.953635633248296 0.822278066645926 0.0252076193310382 ENSG00000162623 TYW3
ENST00000467646 0.972341734195754 0.888234377190843 0.0123308926045782 ENSG00000162623 TYW3
ENST00000370859 0.418119922960243 0.0778800388336932 0.18694989673991 ENSG00000137968 SLC44A5
ENST00000370855 0.386943075669052 0.06479598241915 0.201221838519285 ENSG00000137968 SLC44A5
ENST00000535611 0.955810463880244 0.831246489777472 -0.0269986618468065 ENSG00000137968 SLC44A5
ENST00000469525 0.410369818048847 0.0741502899588515 0.235523863203145 ENSG00000137968 SLC44A5
ENST00000370841 0.858688537108424 0.554289366771799 -0.048074406313749 ENSG00000117054 ACADM
ENST00000525881 0.897169065004953 0.645921616359408 0.0500294158247742 ENSG00000117054 ACADM
ENST00000526129 0.759444378843994 0.377054210176088 -0.0706816107288944 ENSG00000117054 ACADM
ENST00000526196 0.780421981139562 0.408497880326711 -0.0662804416893131 ENSG00000117054 ACADM
ENST00000370834 0.843348510349778 0.522063179120773 -0.052077765561365 ENSG00000117054 ACADM
ENST00000534146 0.912741074799678 0.690859321972466 0.0439040661347992 ENSG00000117054 ACADM
ENST00000532509 0.831705808110894 0.500251769381954 -0.0594708580625933 ENSG00000117054 ACADM
ENST00000473018 0.915069873179953 0.697270039506669 0.0424639023472605 ENSG00000117054 ACADM
ENST00000541113 0.772678385106569 0.39699985823313 -0.0680486551817083 ENSG00000117054 ACADM
ENST00000530953 0.845248107634739 0.526684882751062 -0.0563128956504265 ENSG00000117054 ACADM
ENST00000534334 0.698145206179706 0.291981655270629 -0.0840057425411143 ENSG00000117054 ACADM
ENST00000525808 0.788885348758849 0.423146674919031 -0.0645403496317753 ENSG00000117054 ACADM
ENST00000543667 0.788885348758849 0.423146674919031 -0.0645403496317753 ENSG00000117054 ACADM
ENST00000420607 0.781673589291159 0.41083257641678 -0.0650040461130299 ENSG00000117054 ACADM
ENST00000529059 0.7215314580579 0.321932453403523 -0.0835356045747548 ENSG00000117054 ACADM
ENST00000526930 0.452216358052314 0.0940846155568042 -0.176753916514702 ENSG00000117054 ACADM
ENST00000532207 0.546583855704816 0.150088961417862 -0.154781885846914 ENSG00000117054 ACADM
ENST00000528016 0.870758651992985 0.582043250304845 0.0451409740355425 ENSG00000117054 ACADM
ENST00000481374 0.932326661231156 0.750376561999581 -0.0352792787865306 ENSG00000117054 ACADM
ENST00000535300 0.774001554528119 0.398668282467036 0.0550468245810627 ENSG00000137955 RABGGTB
ENST00000496055 0.749915943035573 0.362877704584945 0.05955939953341 ENSG00000137955 RABGGTB
ENST00000319942 0.734950196695246 0.339952624331213 0.0624498738774148 ENSG00000137955 RABGGTB
ENST00000473406 0.869711526026554 0.579456833559637 0.0374620649585738 ENSG00000137955 RABGGTB
ENST00000485459 0.852781366837713 0.542886056828593 0.0416328900068475 ENSG00000137955 RABGGTB
ENST00000370826 0.772071310621138 0.396185570504167 0.0656274703893766 ENSG00000137955 RABGGTB
ENST00000497648 0.700068411287741 0.294301664495159 0.0827083378875131 ENSG00000137955 RABGGTB
ENST00000462042 0.766965268104046 0.387620602390804 0.0686986034052088 ENSG00000137955 RABGGTB
ENST00000470201 0.840600076387554 0.517530657341514 0.0442689014401746 ENSG00000137955 RABGGTB
ENST00000471759 0.743316546891768 0.354060527835325 0.0605482968670579 ENSG00000137955 RABGGTB
ENST00000491266 0.80757209893536 0.454848570034807 0.0517033260452863 ENSG00000137955 RABGGTB
ENST00000461653 0.909745769400285 0.681816370765976 0.0272597848535344 ENSG00000137955 RABGGTB
ENST00000489450 0.954311806536208 0.826138354112279 0.0149621868114636 ENSG00000137955 RABGGTB
ENST00000467748 0.923861082909752 0.721145928192413 0.0270961746253923 ENSG00000137955 RABGGTB
ENST00000459697 0.541542012247527 0.146446886886229 0.131705311276145 ENSG00000137955 RABGGTB
ENST00000263187 0.700462742983154 0.294629072134279 0.138081365344184 ENSG00000057468 MSH4
ENST00000328299 0.9347041098815 0.759523843469222 0.0250025458281867 ENSG00000184005 ST6GALNAC3
ENST00000464140 0.909440535867632 0.680936181284975 0.0408922408030477 ENSG00000184005 ST6GALNAC3
ENST00000370812 0.748213361683325 0.360689057758929 -0.0731242204672027 ENSG00000142892 PIGK
ENST00000445065 0.748213361683325 0.360689057758929 -0.0731242204672027 ENSG00000142892 PIGK
ENST00000370813 0.827587780261742 0.491868359258758 -0.0562560401284698 ENSG00000142892 PIGK
ENST00000487906 0.952939134725008 0.820284427217073 -0.0206201453512652 ENSG00000142892 PIGK
ENST00000359130 0.869426378617646 0.578555441778657 -0.0516227847357655 ENSG00000142892 PIGK
ENST00000478391 0.826012868491585 0.488580265663858 -0.0635638792356284 ENSG00000142892 PIGK
ENST00000354567 0.576277995656183 0.171548548231124 -0.166874244775158 ENSG00000154027 AK5
ENST00000344720 0.555986394184313 0.156056924302179 -0.175682440409492 ENSG00000154027 AK5
ENST00000481346 0.80757209893536 0.454427573907103 0.0571047884703857 ENSG00000036549 ZZZ3
ENST00000370801 0.909359272660348 0.68065418009481 0.0302036950850845 ENSG00000036549 ZZZ3
ENST00000476275 0.888728110805024 0.62187600299512 0.0357417538054868 ENSG00000036549 ZZZ3
ENST00000370798 0.912970498801729 0.691404157719438 0.0289738377656097 ENSG00000036549 ZZZ3
ENST00000476195 0.971289281503251 0.884626105824654 -0.0166966112789183 ENSG00000036549 ZZZ3
ENST00000474746 0.929052375042463 0.739755888182658 -0.040906725107164 ENSG00000036549 ZZZ3
ENST00000433749 0.9729199771558 0.890272281172185 0.0129320731194791 ENSG00000036549 ZZZ3
ENST00000414381 0.953792351552191 0.823468487933369 0.0208834758756335 ENSG00000036549 ZZZ3
ENST00000463166 0.99307130280699 0.969157530841158 0.00373009062862381 ENSG00000036549 ZZZ3
ENST00000469944 0.922290605286334 0.716988628180964 0.0363230742067132 ENSG00000036549 ZZZ3
ENST00000370794 0.564011095889268 0.16270912107597 -0.0976556436337806 ENSG00000077254 USP33
ENST00000481579 0.421062158204561 0.0791313330085116 -0.138523385543789 ENSG00000077254 USP33
ENST00000357428 0.563590420859723 0.16245567792415 -0.10126916822123 ENSG00000077254 USP33
ENST00000370793 0.564011095889268 0.16270912107597 -0.0976556436337806 ENSG00000077254 USP33
ENST00000533928 0.655659312068242 0.246455225734378 -0.139900067024946 ENSG00000077254 USP33
ENST00000370792 0.642884066079919 0.233089070783701 -0.0848888672230887 ENSG00000077254 USP33
ENST00000527390 0.272976282881428 0.0315971712180841 -0.21220052852647 ENSG00000077254 USP33
ENST00000472462 0.594898111635394 0.186718205797132 -0.163044856437237 ENSG00000077254 USP33
ENST00000498328 0.310250244178236 0.0409060136682709 -0.252812746021389 ENSG00000077254 USP33
ENST00000461986 0.535771749641749 0.142941945287604 -0.164740135742054 ENSG00000077254 USP33
ENST00000531637 0.33221392403431 0.0469668411602031 -0.241804686817745 ENSG00000077254 USP33
ENST00000462192 0.332064955812332 0.0468989684682618 -0.252404390787452 ENSG00000077254 USP33
ENST00000524536 0.894017620771944 0.637527881058329 -0.0434378853555513 ENSG00000077254 USP33
ENST00000525113 0.936622223091216 0.766815259971303 -0.0310141254495295 ENSG00000077254 USP33
ENST00000528150 0.905049139817719 0.668091072718442 -0.0449784406674714 ENSG00000077254 USP33
ENST00000530709 0.935002814103177 0.760551252225849 -0.0320915211001974 ENSG00000077254 USP33
ENST00000524778 0.925132456967038 0.725736710522375 -0.0371575999449304 ENSG00000077254 USP33
ENST00000370791 0.887964254849169 0.619692309048473 0.0327913108552299 ENSG00000180488 FAM73A
ENST00000443751 0.776752413557133 0.403079543439918 0.0606019562521618 ENSG00000180488 FAM73A
ENST00000477627 0.814763451271557 0.465458890969917 0.0843623306091071 ENSG00000180488 FAM73A
ENST00000476203 0.774342987566855 0.399436319087299 0.0752870527538128 ENSG00000180488 FAM73A
ENST00000401035 0.884364915499986 0.612652789288075 0.0459517448262397 ENSG00000162614 NEXN
ENST00000457030 0.830728326083249 0.49839575428851 -0.0579042066170806 ENSG00000162614 NEXN
ENST00000330010 0.753465285690566 0.368209443848915 -0.0791783797775618 ENSG00000162614 NEXN
ENST00000294624 0.623090058456759 0.210840969194474 0.132979281099676 ENSG00000162614 NEXN
ENST00000334785 0.817520395633578 0.471459782156362 -0.0621922913316777 ENSG00000162614 NEXN
ENST00000440324 0.997913848701057 0.991959656451704 0.000880127336598486 ENSG00000162614 NEXN
ENST00000342754 0.431810576532483 0.0836477202316529 -0.160528912143508 ENSG00000162614 NEXN
ENST00000464998 0.562123655781778 0.161161780839588 -0.146268479148806 ENSG00000162614 NEXN
ENST00000480732 0.293566195885953 0.0362913762913704 -0.225496951494259 ENSG00000162614 NEXN
ENST00000470735 0.205967188633382 0.0183646017428768 -0.330733682534591 ENSG00000162614 NEXN
ENST00000492724 0.853392703238962 0.544303855012002 -0.0467833819724521 ENSG00000162613 FUBP1
ENST00000488814 0.89402000718573 0.637823321642345 -0.0376731076944853 ENSG00000162613 FUBP1
ENST00000492405 0.863785799907697 0.565573110561248 -0.044540393540936 ENSG00000162613 FUBP1
ENST00000489495 0.952247783868968 0.818010625667805 -0.0215937158466549 ENSG00000162613 FUBP1
ENST00000483894 0.963104000759857 0.856023474463815 -0.0222555904335242 ENSG00000162613 FUBP1
ENST00000480673 0.930389095892025 0.745550350603496 0.0389848171505176 ENSG00000162613 FUBP1
ENST00000474632 0.935331356998441 0.761813135120711 -0.0294055134182514 ENSG00000162613 FUBP1
ENST00000294623 0.634888233289355 0.222712480051089 -0.0601418992229638 ENSG00000162613 FUBP1
ENST00000370768 0.670767131413055 0.262509897028498 -0.0575837239923142 ENSG00000162613 FUBP1
ENST00000370767 0.670767131413055 0.262509897028498 -0.0575837239923142 ENSG00000162613 FUBP1
ENST00000436586 0.652498060447989 0.243335759392143 -0.0592463487766756 ENSG00000162613 FUBP1
ENST00000487684 0.709102036779319 0.305330114643368 -0.0860764650527679 ENSG00000162613 FUBP1
ENST00000470287 0.924822011418525 0.724595425797205 -0.0261026200925568 ENSG00000162613 FUBP1
ENST00000421641 0.491586501802224 0.115442398162294 -0.115108424889254 ENSG00000162613 FUBP1
ENST00000487931 0.000716248826738156 5.62729832228404e-06 -0.292285842970149 ENSG00000162616 DNAJB4
ENST00000477671 0.000359794168102465 2.36025227300587e-06 -0.291915762032915 ENSG00000162616 DNAJB4
ENST00000484662 0.000660936131953531 5.0837888970779e-06 -0.283975974420728 ENSG00000162616 DNAJB4
ENST00000476882 0.00386367321977254 4.88234204639081e-05 -0.288368567507589 ENSG00000137960 GIPC2
ENST00000426517 0.000247199946071886 1.48853449714737e-06 -0.299297943568157 ENSG00000162616 DNAJB4
ENST00000370763 0.00045243867946838 3.15691890053866e-06 -0.365379291273226 ENSG00000162616 DNAJB4
ENST00000476396 0.000126059297812426 6.62113974401026e-07 -0.362112936804912 ENSG00000162616 DNAJB4
ENST00000370759 0.942824523035036 0.784734388253282 -0.0337465738411874 ENSG00000137960 GIPC2
ENST00000470323 0.615136989000466 0.203346825232293 -0.146319978699969 ENSG00000137965 IFI44
ENST00000370747 0.814905296678745 0.465927697963748 -0.080473630240041 ENSG00000137965 IFI44
ENST00000545124 0.721876575955609 0.322340498305935 -0.116143494882628 ENSG00000137965 IFI44
ENST00000438486 0.637018159700948 0.225250645354512 -0.142989015598106 ENSG00000137965 IFI44
ENST00000495254 0.814905296678745 0.465927697963748 -0.080473630240041 ENSG00000137965 IFI44
ENST00000467790 0.721525031052273 0.321913122259728 -0.121540608053481 ENSG00000137965 IFI44
ENST00000472152 0.814905296678745 0.465927697963748 -0.080473630240041 ENSG00000137965 IFI44
ENST00000485662 0.84032223827365 0.516831448954826 -0.0823556698753275 ENSG00000137965 IFI44
ENST00000401034 0.780060716618728 0.40798771498163 0.058673375582972 ENSG00000162618 ELTD1
ENST00000370742 0.720819039583033 0.321305182494564 0.066595218631621 ENSG00000162618 ELTD1
ENST00000370723 0.973465898421205 0.89325940913263 0.00817162428191633 ENSG00000117114 LPHN2
ENST00000370730 0.933831932926631 0.756979930157687 0.0183630978844716 ENSG00000117114 LPHN2
ENST00000370728 0.933831932926631 0.756979930157687 0.0183630978844716 ENSG00000117114 LPHN2
ENST00000370727 0.973465898421205 0.89325940913263 0.00817162428191633 ENSG00000117114 LPHN2
ENST00000370725 0.973465898421205 0.89325940913263 0.00817162428191633 ENSG00000117114 LPHN2
ENST00000370721 0.973465898421205 0.89325940913263 0.00817162428191633 ENSG00000117114 LPHN2
ENST00000469377 0.933802908523689 0.756552241580235 0.0184069190952689 ENSG00000117114 LPHN2
ENST00000359929 0.968184496652737 0.874692280479681 0.00952207325798081 ENSG00000117114 LPHN2
ENST00000370713 0.926487200014909 0.730906796685292 0.0205592938130525 ENSG00000117114 LPHN2
ENST00000394879 0.928382549010107 0.737249799983117 0.0200114899257855 ENSG00000117114 LPHN2
ENST00000370717 0.928382549010107 0.737249799983117 0.0200114899257855 ENSG00000117114 LPHN2
ENST00000335786 0.928382549010107 0.737249799983117 0.0200114899257855 ENSG00000117114 LPHN2
ENST00000271029 0.928382549010107 0.737249799983117 0.0200114899257855 ENSG00000117114 LPHN2
ENST00000370715 0.926487200014909 0.730906796685292 0.0205592938130525 ENSG00000117114 LPHN2
ENST00000319517 0.926487200014909 0.730906796685292 0.0205592938130525 ENSG00000117114 LPHN2
ENST00000449420 0.861316039226407 0.56014030355774 -0.0393226456431599 ENSG00000117114 LPHN2
ENST00000468283 0.223523645696727 0.0214105400572501 -0.227692511047072 ENSG00000117114 LPHN2
ENST00000402328 0.87412139762137 0.588984507638424 0.0368683052030306 ENSG00000117114 LPHN2
ENST00000464775 0.951651162249372 0.816222353134681 0.0183959603314541 ENSG00000117114 LPHN2
ENST00000472424 0.914957943780641 0.696408004415066 -0.0306876227617612 ENSG00000117114 LPHN2
ENST00000498776 0.993495703264109 0.970339033980143 0.00427198375626577 ENSG00000117114 LPHN2
ENST00000464551 0.70987610195321 0.306318644086132 -0.113500167829344 ENSG00000117114 LPHN2
ENST00000472688 0.867053698551789 0.57339952574066 0.0628520233741934 ENSG00000137941 TTLL7
ENST00000260505 0.297762960611835 0.0375015945840757 0.203930333852879 ENSG00000137941 TTLL7
ENST00000474957 0.297762960611835 0.0375015945840757 0.203930333852879 ENSG00000137941 TTLL7
ENST00000488014 0.297762960611835 0.0375015945840757 0.203930333852879 ENSG00000137941 TTLL7
ENST00000477524 0.297762960611835 0.0375015945840757 0.203930333852879 ENSG00000137941 TTLL7
ENST00000480174 0.757394721708269 0.373683895679051 0.0899513357435865 ENSG00000137941 TTLL7
ENST00000485638 0.766236814064454 0.386710005329455 -0.107704212772931 ENSG00000137941 TTLL7
ENST00000482783 0.20057444932047 0.0175369853992372 0.27126430937184 ENSG00000137941 TTLL7
ENST00000370689 0.290596877954051 0.0355926144155628 -0.119510136764653 ENSG00000142875 PRKACB
ENST00000370688 0.894614495037056 0.640091515231478 -0.0271269797001475 ENSG00000142875 PRKACB
ENST00000370685 0.200594473729031 0.017551764570992 -0.141593166281926 ENSG00000142875 PRKACB
ENST00000470673 0.688935769618136 0.281414703306891 -0.0721251102673196 ENSG00000142875 PRKACB
ENST00000446538 0.695181567160548 0.288976624170698 -0.0769540967926345 ENSG00000142875 PRKACB
ENST00000370684 0.667078900852685 0.258469422802275 -0.0806249682140845 ENSG00000142875 PRKACB
ENST00000436133 0.616817336392686 0.204734802958509 -0.091582720967316 ENSG00000142875 PRKACB
ENST00000370682 0.194667083248062 0.0166433190398562 -0.146729503530245 ENSG00000142875 PRKACB
ENST00000394838 0.194667083248062 0.0166433190398562 -0.146729503530245 ENSG00000142875 PRKACB
ENST00000432111 0.595499370438357 0.187282019661519 -0.0970073030525632 ENSG00000142875 PRKACB
ENST00000450730 0.615306302275792 0.203531257471026 -0.0920923133550714 ENSG00000142875 PRKACB
ENST00000370680 0.674583372984431 0.267066393885066 -0.0807284574953156 ENSG00000142875 PRKACB
ENST00000413538 0.606377714855083 0.196119938099626 -0.0943483470382003 ENSG00000142875 PRKACB
ENST00000417530 0.621998384212364 0.20962502206097 -0.0916426148796695 ENSG00000142875 PRKACB
ENST00000394839 0.188970589639123 0.0157186003594449 -0.147615893615652 ENSG00000142875 PRKACB
ENST00000467507 0.645700130588853 0.235920434281366 -0.115350922594479 ENSG00000142875 PRKACB
ENST00000370656 0.607878833864519 0.197291644660971 0.121080294285416 ENSG00000117133 RPF1
ENST00000370654 0.362157556855913 0.056120458281956 0.143631354131989 ENSG00000117133 RPF1
ENST00000487806 0.362454924054253 0.0562883265021949 0.140810727271739 ENSG00000174021 GNG5
ENST00000370645 0.388834098312027 0.0654138193652851 0.134508309297322 ENSG00000174021 GNG5
ENST00000370641 0.388834098312027 0.0654138193652851 0.134508309297322 ENSG00000174021 GNG5
ENST00000370638 0.95652667427307 0.833655498604621 -0.0263148633701106 ENSG00000122432 SPATA1
ENST00000263717 0.75199011607899 0.366043158501597 -0.0782639944132526 ENSG00000122432 SPATA1
ENST00000490879 0.990344053487562 0.958771297434097 0.00583741269771938 ENSG00000122432 SPATA1
ENST00000431031 0.977952888526339 0.909682610023699 0.0127633701015607 ENSG00000122432 SPATA1
ENST00000554297 0.96018474317987 0.846085137597469 0.0243012612753958 ENSG00000122432 SPATA1
ENST00000460286 0.587606008240567 0.18043949313648 -0.137324385675433 ENSG00000122432 SPATA1
ENST00000370630 0.346004870411839 0.0511825326405312 -0.197046048296082 ENSG00000117151 CTBS
ENST00000477677 0.335730193090952 0.0478882011791932 -0.205109774598987 ENSG00000117151 CTBS
ENST00000465118 0.505567699614835 0.123679463634331 -0.157582935254439 ENSG00000117151 CTBS
ENST00000370625 0.615274832533612 0.20350056544911 -0.137051378083014 ENSG00000117151 CTBS
ENST00000437941 0.872880424663328 0.5867110610348 -0.0602124715111086 ENSG00000117155 SSX2IP
ENST00000342203 0.872880424663328 0.5867110610348 -0.0602124715111086 ENSG00000117155 SSX2IP
ENST00000481102 0.843589116506477 0.522554058746454 -0.0739877197180366 ENSG00000117155 SSX2IP
ENST00000476905 0.835320940318369 0.507749860190883 -0.0763737124281591 ENSG00000117155 SSX2IP
ENST00000605755 0.825302353392523 0.487494816923812 -0.0803242896804203 ENSG00000117155 SSX2IP
ENST00000603677 0.680148087932844 0.272833506560846 -0.132943120151274 ENSG00000117155 SSX2IP
ENST00000370612 0.669894652456323 0.261742237347449 -0.136033318647941 ENSG00000117155 SSX2IP
ENST00000341460 0.938420613631433 0.771053744422878 0.0354974947064936 ENSG00000097096 SYDE2
ENST00000294661 0.955810463880244 0.830543675824043 -0.017635972155001 ENSG00000162642 C1orf52
ENST00000471115 0.939309740805706 0.773132899804922 -0.0241586598167601 ENSG00000162642 C1orf52
ENST00000344356 0.841734832896363 0.519514053307394 -0.0622318908729824 ENSG00000162642 C1orf52
ENST00000493514 0.841734832896363 0.519514053307394 -0.0622318908729824 ENSG00000162642 C1orf52
ENST00000370580 0.411296797487974 0.0745663567430069 0.112080978755523 ENSG00000142867 BCL10
ENST00000427819 0.907574101773659 0.675131837395205 0.0254759665192005 ENSG00000223653 RP11-131L23.1
ENST00000426125 0.666049819682835 0.257268567583357 0.0835510069498853 ENSG00000223653 RP11-131L23.1
ENST00000535924 0.890360043389166 0.625901410630309 0.0393299986272974 ENSG00000153904 DDAH1
ENST00000284031 0.711112646335114 0.307885631321254 0.0796983081514063 ENSG00000153904 DDAH1
ENST00000483110 0.890360043389166 0.625901410630309 0.0393299986272974 ENSG00000153904 DDAH1
ENST00000539042 0.711100151108143 0.307854810160975 0.0797017283123715 ENSG00000153904 DDAH1
ENST00000426972 0.718339477475033 0.317344401544208 0.104233514283952 ENSG00000153904 DDAH1
ENST00000542148 0.795811176704586 0.435210057066683 0.0673407618992458 ENSG00000153904 DDAH1
ENST00000488557 0.899598912627388 0.654253693012153 -0.0383297585693487 ENSG00000153904 DDAH1
ENST00000498304 0.93083896978609 0.746626831621052 -0.0292194041322997 ENSG00000153904 DDAH1
ENST00000467530 0.95087131731369 0.81413249866784 -0.0220606765436106 ENSG00000153904 DDAH1
ENST00000472448 0.996044367330107 0.982740440479167 -0.00217836161528571 ENSG00000153904 DDAH1
ENST00000467666 0.954834591572748 0.827812086654367 -0.0224392004206741 ENSG00000153904 DDAH1
ENST00000451137 0.55789449551091 0.157775648099733 -0.0600046813469156 ENSG00000142871 CYR61
ENST00000480413 0.877216484360368 0.595238007547775 -0.0306241684780361 ENSG00000142871 CYR61
ENST00000431532 0.676908400065225 0.269273416667828 0.0710205771516771 ENSG00000117174 ZNHIT6
ENST00000370574 0.564893671491901 0.163231146841625 0.0855568628946899 ENSG00000117174 ZNHIT6
ENST00000359242 0.656708620043631 0.24758819529097 0.0724822409377633 ENSG00000122417 ODF2L
ENST00000460698 0.654988023133932 0.245726667316866 0.0762177036870298 ENSG00000122417 ODF2L
ENST00000394731 0.658087159954912 0.248868659137066 0.0722861294565787 ENSG00000122417 ODF2L
ENST00000370566 0.658087159954912 0.248868659137066 0.0722861294565787 ENSG00000122417 ODF2L
ENST00000370567 0.658087159954912 0.248868659137066 0.0722861294565787 ENSG00000122417 ODF2L
ENST00000317336 0.658087159954912 0.248868659137066 0.0722861294565787 ENSG00000122417 ODF2L
ENST00000462648 0.705184231807001 0.30053186997897 0.0926899217587479 ENSG00000122417 ODF2L
ENST00000294678 0.623322748578906 0.211223987906565 0.076814187404161 ENSG00000122417 ODF2L
ENST00000531412 0.379140288574558 0.061912443448855 0.196239055131671 ENSG00000122417 ODF2L
ENST00000476054 0.571086717479284 0.167322718144822 0.133476108414762 ENSG00000122417 ODF2L
ENST00000473792 0.423115138938023 0.0800134614222264 0.204795928797146 ENSG00000122417 ODF2L
ENST00000524695 0.840600076387554 0.517590772921049 0.0447981087915173 ENSG00000122417 ODF2L
ENST00000472144 0.943846416464143 0.788305475303213 -0.030033089545534 ENSG00000122417 ODF2L
ENST00000463933 0.982305416118531 0.925668099728329 -0.01086549659741 ENSG00000122417 ODF2L
ENST00000534092 0.988106157353034 0.950586592221873 0.00442456508486532 ENSG00000122417 ODF2L
ENST00000496592 0.693665762934926 0.286274517331933 0.0669000438315991 ENSG00000122417 ODF2L
ENST00000488879 0.704105559031575 0.299384938981499 0.0616550199821138 ENSG00000122417 ODF2L
ENST00000479890 0.704105559031575 0.299384938981499 0.0616550199821138 ENSG00000122417 ODF2L
ENST00000486557 0.791490230332065 0.427394704391183 0.0581307714884861 ENSG00000122417 ODF2L
ENST00000472368 0.376429796293624 0.0609999133116597 0.153275359770271 ENSG00000122417 ODF2L
ENST00000480440 0.38080480534232 0.0625726804330407 0.229580780164179 ENSG00000122417 ODF2L
ENST00000394733 0.714051136338065 0.311827220159782 0.088504243293403 ENSG00000122417 ODF2L
ENST00000478286 0.925884027043262 0.728402648222887 0.0299779581204052 ENSG00000122417 ODF2L
ENST00000486215 0.973135166913335 0.891495508269622 0.0121723472005829 ENSG00000122417 ODF2L
ENST00000370558 0.742021107195933 0.352093532807803 -0.0468796787097348 ENSG00000097033 SH3GLB1
ENST00000535010 0.946686113170591 0.79869034001192 -0.0134283262204437 ENSG00000097033 SH3GLB1
ENST00000482504 0.959299682588974 0.84226617829767 -0.010912281105704 ENSG00000097033 SH3GLB1
ENST00000602603 0.679047721132928 0.271936951373421 -0.0903570951810275 ENSG00000097033 SH3GLB1
ENST00000331835 0.984392986894011 0.934089945995277 -0.00514923040678251 ENSG00000183291 SEP15
ENST00000370554 0.986916987046422 0.944194800766188 -0.00436668811986816 ENSG00000183291 SEP15
ENST00000469566 0.984791964398474 0.935696287822469 0.00491908305855594 ENSG00000183291 SEP15
ENST00000401030 0.996044367330107 0.98271339030233 0.00132799662262078 ENSG00000183291 SEP15
ENST00000497861 0.913026924567837 0.691537039494534 0.0276290725305099 ENSG00000183291 SEP15
ENST00000467557 0.915372777257993 0.698590986205774 0.0280285825883947 ENSG00000183291 SEP15
ENST00000370551 0.258410534114946 0.0284104990354108 0.171992254991788 ENSG00000153936 HS2ST1
ENST00000370550 0.567099900685815 0.164765969894963 0.0866018744680476 ENSG00000153936 HS2ST1
ENST00000591456 0.52360818760779 0.135412538005717 0.139961024381373 ENSG00000153936 HS2ST1
ENST00000370548 0.916335488337157 0.700742540930037 0.0250219814675409 ENSG00000267561 RP5-1052I5.2
ENST00000356813 0.926143337805078 0.73021492872766 0.0224453901302831 ENSG00000153936 HS2ST1
ENST00000370544 0.819352557820694 0.475396507535179 -0.0687203852257425 ENSG00000143013 LMO4
ENST00000495705 0.787538957927079 0.420730695060461 -0.0958637459802201 ENSG00000143013 LMO4
ENST00000370542 0.775336801772131 0.401223420391665 -0.0860521228321373 ENSG00000143013 LMO4
ENST00000489303 0.990959153951786 0.960662905163708 0.00515739696857202 ENSG00000143013 LMO4
ENST00000316005 0.73090029575888 0.333531117086851 -0.0747168339986934 ENSG00000065243 PKN2
ENST00000370521 0.674366379785204 0.266641145323275 -0.0749309303313655 ENSG00000065243 PKN2
ENST00000370505 0.541805416627959 0.146741168933598 -0.0977695581207108 ENSG00000065243 PKN2
ENST00000370513 0.586953466136914 0.179797457731023 -0.0924759941900367 ENSG00000065243 PKN2
ENST00000436111 0.987294128445305 0.947263023149214 0.0063917474673106 ENSG00000065243 PKN2
ENST00000544045 0.713959362180374 0.311559778267238 -0.0695746705978113 ENSG00000065243 PKN2
ENST00000449189 0.999190951154612 0.997269556780043 -0.000367399282604514 ENSG00000065243 PKN2
ENST00000495119 0.926143337805078 0.730246378792323 0.0384559637140123 ENSG00000065243 PKN2
ENST00000370500 0.900352709089274 0.655789504809481 0.0363257751404348 ENSG00000137947 GTF2B
ENST00000448623 0.915941766281778 0.699992464226286 0.0316654870212422 ENSG00000137947 GTF2B
ENST00000494819 0.82133942933612 0.480478963354024 0.0578045324962899 ENSG00000137947 GTF2B
ENST00000418217 0.715847345947222 0.314311714680909 0.0862389798071536 ENSG00000137947 GTF2B
ENST00000486078 0.699665282252581 0.293801603864387 0.0980141306027153 ENSG00000137947 GTF2B
ENST00000471296 0.638045101281117 0.226575745365387 0.123547189806971 ENSG00000137947 GTF2B
ENST00000471471 0.783097715893049 0.413422200734142 0.0840009394482761 ENSG00000137947 GTF2B
ENST00000446900 0.612954115129624 0.201252948514246 -0.0901645339700346 ENSG00000137944 CCBL2
ENST00000370491 0.668703251132899 0.260133886437706 -0.0782668536843609 ENSG00000137944 CCBL2
ENST00000260508 0.66243132312591 0.253163103732931 -0.0793977588534398 ENSG00000137944 CCBL2
ENST00000370485 0.674370850008351 0.266670730801414 -0.0777547326593288 ENSG00000137944 CCBL2
ENST00000370486 0.71024122258763 0.306598096580944 -0.0766990355229521 ENSG00000137944 CCBL2
ENST00000321792 0.973060702322394 0.891189596176116 -0.0109130615128657 ENSG00000213516 RBMXL1
ENST00000399794 0.976869312177458 0.905262525672724 -0.00948527112972146 ENSG00000213516 RBMXL1
ENST00000413769 0.795457889492895 0.434709476689162 0.0879250804704855 ENSG00000213516 RBMXL1
ENST00000370481 0.637018159700948 0.225070182406738 -0.104807857259265 ENSG00000117226 GBP3
ENST00000370482 0.637018159700948 0.225070182406738 -0.104807857259265 ENSG00000117226 GBP3
ENST00000489444 0.637018159700948 0.225070182406738 -0.104807857259265 ENSG00000117226 GBP3
ENST00000493594 0.709102036779319 0.30532825769201 -0.0866723176585454 ENSG00000117226 GBP3
ENST00000235878 0.936285523768532 0.764928981809544 -0.0260859855035968 ENSG00000117226 GBP3
ENST00000461384 0.903797507179647 0.664788627420463 -0.0525085138278133 ENSG00000117226 GBP3
ENST00000445969 0.83091703746141 0.498745612062167 -0.0737569673685458 ENSG00000117226 GBP3
ENST00000564665 0.989619034216224 0.95600298450729 0.00640242943704821 ENSG00000117226 GBP3
ENST00000370473 0.953441489813541 0.82146664807584 -0.0302668655767371 ENSG00000117228 GBP1
ENST00000464839 0.00241822066362033 2.69972550627239e-05 -0.418754993200401 ENSG00000162645 GBP2
ENST00000370466 0.00591603445555303 8.56143262857761e-05 -0.390622389127902 ENSG00000162645 GBP2
ENST00000493802 0.178340126652268 0.0140703042586564 -0.290742688279775 ENSG00000162645 GBP2
ENST00000463660 0.00226179802351252 2.44108004541791e-05 -0.494248198001912 ENSG00000162645 GBP2
ENST00000449440 0.542841678534098 0.147607888166547 0.149513713708342 ENSG00000197147 LRRC8B
ENST00000358200 0.992141193720518 0.964966223404656 0.00350530903111469 ENSG00000197147 LRRC8B
ENST00000330947 0.896431197779369 0.644222834319128 -0.0338800756652422 ENSG00000197147 LRRC8B
ENST00000439853 0.491569433630263 0.115377301920094 -0.111710916003475 ENSG00000197147 LRRC8B
ENST00000443562 0.623090058456759 0.210945619943356 -0.0877602903313619 ENSG00000231999 RP5-1007M22.2
ENST00000429074 0.54735330284997 0.150487697037856 0.119398521417765 ENSG00000230735 RP11-413E1.4
ENST00000370454 0.954201763139889 0.825034663747284 -0.013434046974949 ENSG00000171488 LRRC8C
ENST00000479252 0.969690853945455 0.879966496382729 -0.00917759571791997 ENSG00000171488 LRRC8C
ENST00000370453 0.945055586966682 0.792567636270272 0.0159025616009886 ENSG00000271949 RP11-302M6.4
ENST00000482063 0.579284254917762 0.173522281960455 0.108137073036751 ENSG00000171488 LRRC8C
ENST00000525774 0.296655190384832 0.0370811603659929 0.18798115534617 ENSG00000171492 LRRC8D
ENST00000337338 0.386061817894219 0.0645062523668713 0.125780447966746 ENSG00000171492 LRRC8D
ENST00000394593 0.376007531868564 0.060825460474725 0.127977542530102 ENSG00000171492 LRRC8D
ENST00000532201 0.199486038411479 0.0173735875631339 0.204938242681119 ENSG00000171492 LRRC8D
ENST00000414841 0.239229818560186 0.0242945878978962 0.194934255621837 ENSG00000171492 LRRC8D
ENST00000527156 0.2582649123475 0.0283561853523528 0.18860330167856 ENSG00000171492 LRRC8D
ENST00000441269 0.29732275186103 0.0373466900187316 0.176833442301749 ENSG00000171492 LRRC8D
ENST00000394583 0.876032933545431 0.59282213624466 0.0367653389938932 ENSG00000162664 ZNF326
ENST00000340281 0.838771018813808 0.513953512041002 0.0449054400200024 ENSG00000162664 ZNF326
ENST00000361911 0.599670144273199 0.190155385616728 -0.144857101963806 ENSG00000162664 ZNF326
ENST00000370447 0.965865183919993 0.86758487065886 0.0108875567143522 ENSG00000162664 ZNF326
ENST00000455342 0.925263936185843 0.726279538176769 0.0241446185678142 ENSG00000162664 ZNF326
ENST00000370440 0.918501652011089 0.705312297513251 -0.0250148471579602 ENSG00000122482 ZNF644
ENST00000347275 0.920377653362233 0.712057791359113 -0.0244474426527981 ENSG00000122482 ZNF644
ENST00000337393 0.919222439241596 0.706828463436399 -0.0246231842995464 ENSG00000122482 ZNF644
ENST00000361321 0.933285741735991 0.753850313048271 -0.0203738399042893 ENSG00000122482 ZNF644
ENST00000467231 0.979446836945414 0.914624454559638 -0.00686302501051766 ENSG00000122482 ZNF644
ENST00000479798 0.861222524769658 0.559861922440387 -0.0564341139313521 ENSG00000122482 ZNF644
ENST00000498303 0.932154685793526 0.749843395851775 0.0273713007425128 ENSG00000122482 ZNF644
ENST00000474405 0.97521848725586 0.899857959006906 0.0153883064090364 ENSG00000122482 ZNF644
ENST00000370425 2.51949640917973e-11 1.79952164249261e-14 0.818471384305693 ENSG00000162669 HFM1
ENST00000294696 2.51949640917973e-11 1.79952164249261e-14 0.818471384305693 ENSG00000162669 HFM1
ENST00000370424 2.51949640917973e-11 1.79952164249261e-14 0.818471384305693 ENSG00000162669 HFM1
ENST00000481900 2.84473799342238e-11 2.12559813147179e-14 0.821482374115864 ENSG00000162669 HFM1
ENST00000488023 2.83015926552072e-11 2.0525076536093e-14 0.821800660955772 ENSG00000162669 HFM1
ENST00000448819 2.84473799342238e-11 2.1056350374866e-14 0.821978008246786 ENSG00000162669 HFM1
ENST00000427444 2.95269625315465e-11 2.23870999129366e-14 0.821970140565033 ENSG00000162669 HFM1
ENST00000430031 0.965979835972294 0.867941258740379 -0.0164406901461597 ENSG00000097046 CDC7
ENST00000234626 0.927981909950726 0.735494441936091 -0.0322687211365167 ENSG00000097046 CDC7
ENST00000428239 0.928490966728663 0.738204255795204 -0.032051193122334 ENSG00000097046 CDC7
ENST00000426137 0.999190951154612 0.997266277674559 -0.000423210260801021 ENSG00000097046 CDC7
ENST00000486509 0.859085895535467 0.555220320788321 0.072013639689852 ENSG00000097046 CDC7
ENST00000212355 0.862112530961174 0.56199957947312 -0.0472253056552233 ENSG00000069702 TGFBR3
ENST00000533089 0.916110354530876 0.700405756186947 -0.0323780776837627 ENSG00000069702 TGFBR3
ENST00000370399 0.955731397393595 0.830239800743984 -0.0188326170707671 ENSG00000069702 TGFBR3
ENST00000525962 0.988056999520621 0.950414522980205 -0.00561265454740222 ENSG00000069702 TGFBR3
ENST00000532540 0.94030849285029 0.778091330366757 -0.0249533410150937 ENSG00000069702 TGFBR3
ENST00000465892 0.982648322182979 0.926708671639095 -0.00861812314771255 ENSG00000069702 TGFBR3
ENST00000370383 0.965427843723969 0.866126095008065 0.0196621270107229 ENSG00000172031 EPHX4
ENST00000370360 0.7804733472674 0.40866168691562 0.0595869647490406 ENSG00000174842 GLMN
ENST00000534881 0.782097023399282 0.411464763895726 0.0592422708637047 ENSG00000174842 GLMN
ENST00000495106 0.776931646762291 0.403367648880863 0.0601066318770484 ENSG00000174842 GLMN
ENST00000495852 0.829596793788352 0.496460541085502 0.0512804960563428 ENSG00000174842 GLMN
ENST00000463560 0.752616775009672 0.366979862767885 0.0733466786618355 ENSG00000174842 GLMN
ENST00000610020 0.875106878443234 0.591162420669143 0.0316229914603386 ENSG00000122484 RPAP2
ENST00000484158 0.890567785624028 0.626233378823638 -0.0435681867821459 ENSG00000122484 RPAP2
ENST00000477322 0.862533900779378 0.562922963245005 0.045942401540647 ENSG00000122484 RPAP2
ENST00000370331 0.824242401047966 0.485899617319983 0.0540778634796611 ENSG00000067208 EVI5
ENST00000540033 0.824242401047966 0.485899617319983 0.0540778634796611 ENSG00000067208 EVI5
ENST00000543509 0.824033255846805 0.485144935991926 0.0582864607470137 ENSG00000067208 EVI5
ENST00000491940 0.811893076658311 0.461196234214536 0.069004572283884 ENSG00000067208 EVI5
ENST00000492513 0.760668159650512 0.378537015298468 0.106636016042897 ENSG00000067208 EVI5
ENST00000468580 0.811620710542236 0.460755616495365 0.0723195215113952 ENSG00000067208 EVI5
ENST00000492613 0.765602030944219 0.385584540898848 0.0875340354828552 ENSG00000067208 EVI5
ENST00000474806 0.803852934121287 0.448414368872396 0.0695528826625735 ENSG00000067208 EVI5
ENST00000466778 0.735823021553902 0.341733517602441 0.112231639573241 ENSG00000067208 EVI5
ENST00000370321 0.735393004094734 0.341054404443908 0.0386884441820858 ENSG00000122406 RPL5
ENST00000470843 0.984401344190183 0.934309717420631 0.00361921099461314 ENSG00000122406 RPL5
ENST00000315741 0.99059405910266 0.959635632677479 0.00218495799530916 ENSG00000122406 RPL5
ENST00000461952 0.932926325557341 0.752299093766906 -0.0143873965917629 ENSG00000122406 RPL5
ENST00000497519 0.353949196726138 0.0535748238825794 0.0975707257054642 ENSG00000122406 RPL5
ENST00000540243 0.281081018872832 0.0334332481007297 -0.14916080840682 ENSG00000143033 MTF2
ENST00000545708 0.281081018872832 0.0334332481007297 -0.14916080840682 ENSG00000143033 MTF2
ENST00000370298 0.281081018872832 0.0334332481007297 -0.14916080840682 ENSG00000143033 MTF2
ENST00000474314 0.837890777804928 0.511953260589332 -0.0627488373009757 ENSG00000143033 MTF2
ENST00000473430 0.734558386038648 0.339408172350451 -0.0884800130524816 ENSG00000143033 MTF2
ENST00000494963 0.783810600597377 0.414451240107423 -0.0769366598937311 ENSG00000143033 MTF2
ENST00000471953 0.265777022060337 0.0298985311926045 -0.157631914183808 ENSG00000143033 MTF2
ENST00000370303 0.241706814288412 0.0249289253877768 -0.161699211389899 ENSG00000143033 MTF2
ENST00000467953 0.237300501331803 0.0239527328443613 -0.189894687290642 ENSG00000143033 MTF2
ENST00000497976 0.271669166393899 0.0311741002829202 -0.209189573509794 ENSG00000143033 MTF2
ENST00000476037 0.159326422536068 0.011255407011454 -0.235471478585626 ENSG00000143033 MTF2
ENST00000487263 0.171704557147634 0.0130368537774045 -0.254705213289528 ENSG00000143033 MTF2
ENST00000489480 0.535507678832403 0.142623901383069 -0.139932525500562 ENSG00000143033 MTF2
ENST00000370282 0.515589924579217 0.129924826737097 0.100284367456365 ENSG00000117500 TMED5
ENST00000370290 0.426119473642766 0.0810931495068355 0.11690426732216 ENSG00000117500 TMED5
ENST00000483033 0.431164476778835 0.0833221961052127 0.131715149742787 ENSG00000117500 TMED5
ENST00000479918 0.18371116050083 0.014872015771956 0.151664070851106 ENSG00000117500 TMED5
ENST00000370280 0.594576030369363 0.186477364217524 0.0965940956317554 ENSG00000117500 TMED5
ENST00000343253 0.640368087371248 0.229794817842214 0.0833630356183444 ENSG00000122483 CCDC18
ENST00000528942 0.0541743084149418 0.0019203823807947 0.326484159797952 ENSG00000122483 CCDC18
ENST00000334652 0.959895494757122 0.844245803771325 0.0157681188358233 ENSG00000122483 CCDC18
ENST00000557479 0.959895494757122 0.844245803771325 0.0157681188358233 ENSG00000122483 CCDC18
ENST00000338949 0.959895494757122 0.844245803771325 0.0157681188358233 ENSG00000122483 CCDC18
ENST00000401026 0.958957917796694 0.840818649397925 0.0161207349299347 ENSG00000122483 CCDC18
ENST00000370276 0.983911551447079 0.931070829460339 -0.00689823706547644 ENSG00000122483 CCDC18
ENST00000481180 0.605648716232959 0.195026809950858 0.13940920905863 ENSG00000122483 CCDC18
ENST00000455267 0.89052605264907 0.626174676780286 0.0498179556448285 ENSG00000122483 CCDC18
ENST00000421014 0.973632304015578 0.893639240512903 -0.0174662322093221 ENSG00000122483 CCDC18
ENST00000447456 0.304680107236933 0.039483186860039 -0.253892532112112 ENSG00000122483 CCDC18
ENST00000413606 0.185682421373462 0.0152147530512483 -0.240549578264054 ENSG00000223745 RP4-717I23.3
ENST00000457025 0.239529865709731 0.0243672669575709 -0.234027622826656 ENSG00000223745 RP4-717I23.3
ENST00000446528 0.277656318871379 0.0327167357069831 -0.239884593260752 ENSG00000223745 RP4-717I23.3
ENST00000451302 0.383583624295151 0.0636094990947828 -0.175559015457401 ENSG00000223745 RP4-717I23.3
ENST00000415150 0.317120973845703 0.042613370427874 -0.238357043591653 ENSG00000223745 RP4-717I23.3
ENST00000455474 0.199677600327484 0.0174015828178962 -0.261045739190492 ENSG00000223745 RP4-717I23.3
ENST00000447577 0.118265310755147 0.00666010721952539 -0.276382525101253 ENSG00000223745 RP4-717I23.3
ENST00000442860 0.312686712622169 0.0414815142022223 -0.240923316513798 ENSG00000223745 RP4-717I23.3
ENST00000414430 0.245301255408613 0.0256740704763097 -0.264400463127389 ENSG00000223745 RP4-717I23.3
ENST00000429859 0.191379387193083 0.0161025905744956 -0.263605870334282 ENSG00000223745 RP4-717I23.3
ENST00000427669 0.245275181833869 0.0256686463726103 -0.264439763297681 ENSG00000223745 RP4-717I23.3
ENST00000424517 0.302778108022325 0.0389915340393368 -0.242257359333724 ENSG00000223745 RP4-717I23.3
ENST00000450843 0.374680839218671 0.0603550321618353 -0.214049797231152 ENSG00000223745 RP4-717I23.3
ENST00000440778 0.457191969687223 0.0964410505031056 -0.192796366429271 ENSG00000223745 RP4-717I23.3
ENST00000421202 0.321245308235018 0.0436483459688334 -0.214063168842948 ENSG00000223745 RP4-717I23.3
ENST00000436200 0.386312415339776 0.0645948181902883 -0.230586261671231 ENSG00000223745 RP4-717I23.3
ENST00000432741 0.436674165490774 0.0855201157236013 -0.211995587254464 ENSG00000223745 RP4-717I23.3
ENST00000411670 0.348909790894797 0.0519304564278182 -0.213523574201927 ENSG00000223745 RP4-717I23.3
ENST00000370272 0.706473125743365 0.302413354932285 0.0656667350016564 ENSG00000117505 DR1
ENST00000370267 0.804889597997786 0.44959406879348 0.0490230127425619 ENSG00000117505 DR1
ENST00000481583 0.85077119987028 0.539138363049897 0.062347141250458 ENSG00000117505 DR1
ENST00000370256 0.776472022538687 0.402590187860912 -0.0487871444119369 ENSG00000137942 FNBP1L
ENST00000271234 0.776472022538687 0.402590187860912 -0.0487871444119369 ENSG00000137942 FNBP1L
ENST00000260506 0.776472022538687 0.402590187860912 -0.0487871444119369 ENSG00000137942 FNBP1L
ENST00000604705 0.8816917250965 0.604992340731815 -0.03519541876464 ENSG00000137942 FNBP1L
ENST00000370253 0.771570245234309 0.395408749572888 -0.0497780347877796 ENSG00000137942 FNBP1L
ENST00000424449 0.197626887769033 0.0170925129511247 -0.172716113171202 ENSG00000137942 FNBP1L
ENST00000603526 0.12900998102749 0.00786058440979091 -0.26294718706783 ENSG00000137942 FNBP1L
ENST00000370247 0.57069656676738 0.166964772544464 0.0975559870020564 ENSG00000137936 BCAR3
ENST00000260502 0.0635765299168054 0.00247340654470701 0.196899041395634 ENSG00000137936 BCAR3
ENST00000370244 0.222115891100985 0.0211407298040827 0.142800774653254 ENSG00000137936 BCAR3
ENST00000539242 0.736066320322515 0.341997541794137 0.0690408401182249 ENSG00000137936 BCAR3
ENST00000370243 0.0696112072720675 0.00284174213349423 0.197610525699366 ENSG00000137936 BCAR3
ENST00000538653 0.939899493860953 0.775368287522402 0.0289687436169369 ENSG00000137936 BCAR3
ENST00000466632 0.728750159803444 0.330730433161573 0.11295906277364 ENSG00000137936 BCAR3
ENST00000427243 0.70436382263559 0.299709986231969 0.128866681983523 ENSG00000224093 RP5-1033H22.2
ENST00000417401 0.624382378626332 0.212032461636831 0.135503853802373 ENSG00000224093 RP5-1033H22.2
ENST00000479503 0.108738168300672 0.00575717592161449 0.240604936233255 ENSG00000137936 BCAR3
ENST00000469315 0.0287430768611255 0.000742849007509035 -0.336379898630032 ENSG00000137936 BCAR3
ENST00000436063 0.731252580722439 0.334473770137708 0.0636934569521346 ENSG00000067334 DNTTIP2
ENST00000462746 0.932265690504336 0.750217604098437 0.0410167802177472 ENSG00000067334 DNTTIP2
ENST00000496535 0.8730039295741 0.587035628814189 0.0549715149057905 ENSG00000067334 DNTTIP2
ENST00000359208 0.792364903617984 0.429029686644248 0.0522905787771462 ENSG00000067334 DNTTIP2
ENST00000460191 0.842900557501962 0.521542889993891 0.0442420310352727 ENSG00000067334 DNTTIP2
ENST00000496672 0.875178727054375 0.591422854705153 0.0434821576344137 ENSG00000067334 DNTTIP2
ENST00000528680 0.991836271695896 0.963353994151986 -0.00403968326916407 ENSG00000067334 DNTTIP2
ENST00000370238 3.19013329966424e-24 7.71190169797741e-28 0.778390773822096 ENSG00000023909 GCLM
ENST00000467772 3.61053440947278e-19 1.11086042090893e-22 0.77324826614663 ENSG00000023909 GCLM
ENST00000462183 2.76899037868273e-07 5.59241249497014e-10 0.714352673018518 ENSG00000023909 GCLM
ENST00000370225 0.501340981729797 0.120787666367136 -0.170346900813422 ENSG00000198691 ABCA4
ENST00000535735 0.75144272219165 0.365208154012974 -0.113780699291377 ENSG00000198691 ABCA4
ENST00000552844 0.836547760945835 0.509791687078819 0.0380748151905858 ENSG00000137962 ARHGAP29
ENST00000260526 0.824086634127967 0.485717618640053 0.0406070460477732 ENSG00000137962 ARHGAP29
ENST00000482481 0.818452239358546 0.473702413359258 0.0425132323212135 ENSG00000137962 ARHGAP29
ENST00000370217 0.470534495273085 0.104151889686186 0.112493468993058 ENSG00000137962 ARHGAP29
ENST00000394233 0.650242718391849 0.241062592847839 -0.0696000290064163 ENSG00000117528 ABCD3
ENST00000454898 0.702135680965671 0.2966443399056 -0.0606867066167376 ENSG00000117528 ABCD3
ENST00000536817 0.564045606448877 0.162747695360897 -0.0837595688846989 ENSG00000117528 ABCD3
ENST00000370214 0.652730510419726 0.24383973762982 -0.069209519167517 ENSG00000117528 ABCD3
ENST00000315713 0.963358172802098 0.857860005868925 0.0147046312174593 ENSG00000117528 ABCD3
ENST00000468860 0.982967092591299 0.927454588126305 0.00771948529143635 ENSG00000117528 ABCD3
ENST00000493416 0.443009876611184 0.0893068630861104 -0.192115940538407 ENSG00000117528 ABCD3
ENST00000484213 0.380637430995159 0.0624804411913025 -0.150335727722762 ENSG00000117528 ABCD3
ENST00000464165 0.674738097926963 0.267387174898668 -0.119564698958889 ENSG00000117528 ABCD3
ENST00000370206 0.241664227514236 0.0248555440147291 -0.112261124876838 ENSG00000117519 CNN3
ENST00000538964 0.228850220485784 0.0222825066888395 -0.114500669975555 ENSG00000117519 CNN3
ENST00000394202 0.288997319217849 0.0352381593498893 -0.10483571304411 ENSG00000117519 CNN3
ENST00000545882 0.364138557170334 0.0568188667968638 -0.0928641074338262 ENSG00000117519 CNN3
ENST00000461018 0.0377811600384522 0.0011366812757981 -0.173372598315157 ENSG00000117519 CNN3
ENST00000487539 0.0525363351612333 0.00183922778524151 -0.165702854919013 ENSG00000117519 CNN3
ENST00000415017 0.086204814454907 0.00387662462139799 -0.134129201392432 ENSG00000117519 CNN3
ENST00000474409 0.438284777263385 0.0866672025930912 -0.0971975350844932 ENSG00000117519 CNN3
ENST00000370205 0.973720417321588 0.894525473073616 -0.0146167209230104 ENSG00000172339 ALG14
ENST00000604534 0.316643695057268 0.0424170196079727 -0.186733133135863 ENSG00000271092 TMEM56-RWDD3
ENST00000604203 0.299577126020226 0.0379773156689441 -0.172878739648222 ENSG00000271092 TMEM56-RWDD3
ENST00000370202 0.339195690011266 0.0490981344583698 -0.165013985055474 ENSG00000122481 RWDD3
ENST00000429514 0.291163326594418 0.0357216268679127 -0.190905347079842 ENSG00000122481 RWDD3
ENST00000263893 0.339195690011266 0.0490981344583698 -0.165013985055474 ENSG00000122481 RWDD3
ENST00000492639 0.575014457213821 0.170572163230384 -0.139177213454035 ENSG00000122481 RWDD3
ENST00000495272 0.339195690011266 0.0490981344583698 -0.165013985055474 ENSG00000122481 RWDD3
ENST00000497058 0.344721062219657 0.0508335346569215 -0.163851122926516 ENSG00000122481 RWDD3
ENST00000473397 0.344721062219657 0.0508335346569215 -0.163851122926516 ENSG00000122481 RWDD3
ENST00000444665 0.496258607342559 0.118035871004193 -0.151695599042152 ENSG00000228852 RP11-57H12.5
ENST00000468715 4.5541621134676e-05 1.94164659475796e-07 0.499382014333343 ENSG00000137970 RPL7P9
ENST00000482253 0.293566195885953 0.0362947881450539 -0.131628420402243 ENSG00000117569 PTBP2
ENST00000609116 0.366296907026643 0.0575537140729066 -0.120554423289305 ENSG00000117569 PTBP2
ENST00000460706 0.936321580089841 0.765101868067921 -0.0276024598143311 ENSG00000117569 PTBP2
ENST00000370197 0.328051782412919 0.0457187521300031 -0.123306251320088 ENSG00000117569 PTBP2
ENST00000370198 0.328051782412919 0.0457187521300031 -0.123306251320088 ENSG00000117569 PTBP2
ENST00000476419 0.304604253389737 0.039436049301305 -0.129621914037765 ENSG00000117569 PTBP2
ENST00000426398 0.328002640048296 0.0456974866840906 -0.1233039065142 ENSG00000117569 PTBP2
ENST00000394184 0.304993713422072 0.0396030010274996 -0.12937951020275 ENSG00000117569 PTBP2
ENST00000541987 0.296655190384832 0.0370957526600377 -0.1316046568693 ENSG00000117569 PTBP2
ENST00000459735 0.0618429119513252 0.00236278712232993 -0.208548667687574 ENSG00000117569 PTBP2
ENST00000476783 0.106350079598269 0.0055599796714644 -0.192511701019989 ENSG00000117569 PTBP2
ENST00000492905 0.106350079598269 0.0055599796714644 -0.192511701019989 ENSG00000117569 PTBP2
ENST00000370192 0.661788574924965 0.252742936840341 0.0947336928709143 ENSG00000188641 DPYD
ENST00000422980 0.753593522021076 0.368350445465832 0.0959350701574386 ENSG00000232878 DPYD-AS1
ENST00000423006 0.784785601944525 0.41652695624683 0.0854623921934875 ENSG00000188641 DPYD
ENST00000306031 0.799734066281304 0.441242701774942 0.0821545577481281 ENSG00000188641 DPYD
ENST00000460019 0.898201676107534 0.650630463924335 0.0600870002505303 ENSG00000188641 DPYD
ENST00000424528 0.138353465963119 0.00886990142793229 0.227835375685862 ENSG00000225206 MIR137HG
ENST00000413670 0.994936395918627 0.976548017460998 0.00411291034881194 ENSG00000225206 MIR137HG
ENST00000538428 0.986916987046422 0.944416283380237 0.00976194099452948 ENSG00000225206 MIR137HG
ENST00000418344 0.94357728007657 0.787638086041544 -0.0321527736496121 ENSG00000226053 RP5-1070A16.1
ENST00000370189 0.635956396933676 0.223981654336178 0.0849071749466854 ENSG00000162627 SNX7
ENST00000529992 0.639313734706287 0.228557154019175 0.0841292531049355 ENSG00000162627 SNX7
ENST00000306121 0.639303544773046 0.228525411676285 0.0841303554631123 ENSG00000162627 SNX7
ENST00000528824 0.643233321325372 0.233512773225567 0.085397771232831 ENSG00000162627 SNX7
ENST00000454199 0.801284445611618 0.444412401388646 0.0871333121944333 ENSG00000162627 SNX7
ENST00000263174 0.00566996091091507 8.12141098569171e-05 -0.203425735342194 ENSG00000099260 PALMD
ENST00000605497 0.00640536766316606 9.43849640277091e-05 -0.205992443815735 ENSG00000099260 PALMD
ENST00000605613 0.975536578304063 0.901402138458392 0.0120016578305816 ENSG00000099260 PALMD
ENST00000496843 0.0118215914762087 0.00021550249718733 -0.213538014123799 ENSG00000099260 PALMD
ENST00000361915 0.241706814288412 0.0249172094801894 -0.161293856876805 ENSG00000162688 AGL
ENST00000294724 0.271669166393899 0.0312089508236182 -0.155971683348933 ENSG00000162688 AGL
ENST00000370163 0.271669166393899 0.0312089508236182 -0.155971683348933 ENSG00000162688 AGL
ENST00000370165 0.271669166393899 0.0312089508236182 -0.155971683348933 ENSG00000162688 AGL
ENST00000361302 0.271669166393899 0.0312060432715655 -0.154558269799281 ENSG00000162688 AGL
ENST00000370161 0.244455164770012 0.0255022452841185 -0.159506510667608 ENSG00000162688 AGL
ENST00000361522 0.176701265505688 0.0138245061908061 -0.178729620240485 ENSG00000162688 AGL
ENST00000370155 0.948317520111218 0.804376129839327 -0.0221917893252643 ENSG00000117620 SLC35A3
ENST00000465289 0.992820779905799 0.967645186139061 -0.00351568201093257 ENSG00000117620 SLC35A3
ENST00000427993 0.928083333668133 0.736182497309998 -0.0295475386626363 ENSG00000117620 SLC35A3
ENST00000533028 0.998867559691645 0.995516267102519 -0.000486796753176791 ENSG00000117620 SLC35A3
ENST00000532693 0.826152685522444 0.488865519870287 0.0933760939708351 ENSG00000117620 SLC35A3
ENST00000370153 0.954888060438476 0.827969769566843 -0.0195585902718448 ENSG00000117620 SLC35A3
ENST00000422078 0.978925419461995 0.912597038488987 -0.0105353449823506 ENSG00000117620 SLC35A3
ENST00000370156 0.876161928073338 0.593105336005329 -0.048287715384987 ENSG00000117620 SLC35A3
ENST00000370152 0.44840012199323 0.0920243618933649 0.102225344119474 ENSG00000156875 HIAT1
ENST00000432294 0.620506001871798 0.208551272215598 0.0845828256005592 ENSG00000241073 RP4-714D9.2
ENST00000421661 0.93233998022164 0.750515708040967 0.0388094165649088 ENSG00000156875 HIAT1
ENST00000287482 0.980876105967405 0.920837624645468 -0.0099574569622491 ENSG00000156876 SASS6
ENST00000462159 0.980876105967405 0.920837624645468 -0.0099574569622491 ENSG00000156876 SASS6
ENST00000535161 0.933447054564227 0.755144985104344 0.0309640508270599 ENSG00000156876 SASS6
ENST00000370143 0.944391280867572 0.790022483591209 0.0324819058679071 ENSG00000122435 TRMT13
ENST00000370141 0.856488729158219 0.55054286707432 -0.0546522813803113 ENSG00000122435 TRMT13
ENST00000482437 0.928398072583644 0.737293298242289 -0.0358858661972618 ENSG00000122435 TRMT13
ENST00000370139 0.987504487213449 0.948495206160196 -0.00761031675557073 ENSG00000122435 TRMT13
ENST00000370138 0.964535342195901 0.862964084138244 0.0210669632441542 ENSG00000122477 LRRC39
ENST00000342895 0.964535342195901 0.862964084138244 0.0210669632441542 ENSG00000122477 LRRC39
ENST00000370137 0.964535342195901 0.862964084138244 0.0210669632441542 ENSG00000122477 LRRC39
ENST00000370132 0.261067136348663 0.0290068577123237 -0.150823643260431 ENSG00000137992 DBT
ENST00000370131 0.321245308235018 0.0436617719442557 -0.220510202954535 ENSG00000137992 DBT
ENST00000370128 0.984838140005232 0.936325015599651 0.00544327933325062 ENSG00000137996 RTCA
ENST00000498617 0.928445701121125 0.73777794709222 0.0258677175726286 ENSG00000137996 RTCA
ENST00000483474 0.725627733127831 0.327302497089633 0.0770397491206267 ENSG00000137996 RTCA
ENST00000260563 0.998674403521064 0.994992785236551 0.00044404095012879 ENSG00000137996 RTCA
ENST00000370126 0.789201077427667 0.423544975486269 0.0763145644389979 ENSG00000137996 RTCA
ENST00000542213 0.974738502162484 0.898081979955411 -0.0121243925772651 ENSG00000079335 CDC14A
ENST00000455467 0.919589881945738 0.708502342290699 -0.0370373124327346 ENSG00000079335 CDC14A
ENST00000370125 0.914638159629006 0.695385968206032 -0.0310383884050879 ENSG00000079335 CDC14A
ENST00000361544 0.975536578304063 0.901398423949967 -0.0116448922412708 ENSG00000079335 CDC14A
ENST00000370124 0.989697079651628 0.956277974034751 -0.0053891299719028 ENSG00000079335 CDC14A
ENST00000336454 0.914638159629006 0.695377420883146 -0.0310411220930355 ENSG00000079335 CDC14A
ENST00000544534 0.919347300300134 0.707732082935828 -0.0313185726046039 ENSG00000079335 CDC14A
ENST00000469387 0.907278669537225 0.674505401872642 -0.057185604034763 ENSG00000079335 CDC14A
ENST00000370113 0.907943766197822 0.675756997341876 -0.032308903313713 ENSG00000162694 EXTL2
ENST00000370114 0.88641940779467 0.616593138602656 -0.0381583484584053 ENSG00000162694 EXTL2
ENST00000535414 0.989561094440702 0.955766005308978 0.00433128597897258 ENSG00000162694 EXTL2
ENST00000450240 0.954059550155175 0.82450271796211 0.0173510269365329 ENSG00000162694 EXTL2
ENST00000416479 0.847267764489551 0.531112352837054 0.0485622313431613 ENSG00000162694 EXTL2
ENST00000494907 0.800076119385974 0.442271125313903 0.0743384058574594 ENSG00000162694 EXTL2
ENST00000480774 0.759879189715055 0.377367865626133 0.0956527226492486 ENSG00000162694 EXTL2
ENST00000370112 0.343663248917703 0.0505425662796373 0.128418149564153 ENSG00000162695 SLC30A7
ENST00000357650 0.426376124205966 0.0813393007762917 0.129747521411244 ENSG00000162695 SLC30A7
ENST00000370111 0.876783207171274 0.594570065062619 0.0617031101110497 ENSG00000162695 SLC30A7
ENST00000370105 0.522379537138749 0.134634928788759 0.108947501001957 ENSG00000117543 DPH5
ENST00000488789 0.467460365699942 0.10225343011804 0.115450061233054 ENSG00000117543 DPH5
ENST00000370109 0.484293421481973 0.111609903162027 0.115598924603313 ENSG00000117543 DPH5
ENST00000492067 0.431835442290399 0.0836775395533614 0.15420654733618 ENSG00000117543 DPH5
ENST00000427040 0.929685353232508 0.742132115148793 -0.0362194964566683 ENSG00000117543 DPH5
ENST00000481871 0.323270061641618 0.0441737624528715 0.16582348983858 ENSG00000117543 DPH5
ENST00000593496 0.86451517320428 0.567398048264053 -0.068855897604703 ENSG00000269175 AC093157.1
ENST00000464270 0.490993681522367 0.115127729710193 0.115176139792044 ENSG00000117543 DPH5
ENST00000342173 0.495264573993307 0.117593091827433 0.114521585567541 ENSG00000117543 DPH5
ENST00000466807 0.476374757598379 0.107462291131051 0.116911638739858 ENSG00000117543 DPH5
ENST00000477293 0.485649483921607 0.112349444683415 0.115131428071383 ENSG00000117543 DPH5
ENST00000498372 0.490405453481712 0.114839689457503 0.114460950613873 ENSG00000117543 DPH5
ENST00000488176 0.470745654118713 0.104272140126353 0.117209252029634 ENSG00000117543 DPH5
ENST00000490732 0.423258145766143 0.0800881839669141 0.127242972578181 ENSG00000117543 DPH5
ENST00000476507 0.580046430566025 0.174070938387584 0.12650243878733 ENSG00000117543 DPH5
ENST00000481982 0.999494356841259 0.998520456783546 0.000221052076708612 ENSG00000117543 DPH5
ENST00000453011 0.774096984856909 0.399081554211475 0.0811920982573571 ENSG00000233184 RP11-421L21.3
ENST00000446527 0.75739023796266 0.373489620809057 0.0768012774608344 ENSG00000233184 RP11-421L21.3
ENST00000416329 0.84349460160606 0.522274106167724 0.0631188250483997 ENSG00000233184 RP11-421L21.3
ENST00000454721 0.836869874109669 0.510383400576169 0.0693770847140309 ENSG00000233184 RP11-421L21.3
ENST00000449473 0.761110912564471 0.379295023876537 0.0889410054929182 ENSG00000233184 RP11-421L21.3
ENST00000305352 0.63974202121387 0.228963336186152 0.0627624829292066 ENSG00000170989 S1PR1
ENST00000475821 0.142628780554201 0.00931802858764019 0.213481059452299 ENSG00000170989 S1PR1
ENST00000475289 0.352325848702413 0.0531214717977472 0.194646553116123 ENSG00000170989 S1PR1
ENST00000524631 0.750517761932707 0.363857596761035 -0.0933858399704754 ENSG00000185946 RNPC3
ENST00000531883 0.636372027073356 0.224351802261626 -0.159451225673899 ENSG00000185946 RNPC3
ENST00000533099 0.484293421481973 0.111535239438507 -0.14870797606137 ENSG00000185946 RNPC3
ENST00000527062 0.877678223218017 0.596386432164681 -0.0648892215394932 ENSG00000185946 RNPC3
ENST00000423855 0.519978786438967 0.132914992182302 -0.141822621732018 ENSG00000185946 RNPC3
ENST00000533834 0.967658605299428 0.872699301975457 -0.0203100602638031 ENSG00000185946 RNPC3
ENST00000361318 0.319701397828569 0.0432692582582959 -0.167829423477741 ENSG00000198890 PRMT6
ENST00000370078 0.317428095783172 0.0426720801245118 -0.168541439620827 ENSG00000198890 PRMT6
ENST00000370056 0.9490960541314 0.806817562721467 0.0292809257071888 ENSG00000134215 VAV3
ENST00000527011 0.945061392498653 0.792663911066742 0.0315291594780732 ENSG00000134215 VAV3
ENST00000565488 0.80377938766739 0.448185292570224 0.0510080585580474 ENSG00000085491 SLC25A24
ENST00000264128 0.791833601938252 0.428014400660907 0.0536571200299962 ENSG00000085491 SLC25A24
ENST00000370041 0.801080279391369 0.44386422958579 0.0543027650739996 ENSG00000085491 SLC25A24
ENST00000405454 0.951898719099924 0.817082735860099 -0.0199694890824806 ENSG00000162636 FAM102B
ENST00000370035 0.941518523507004 0.782253081386483 -0.0240752314416784 ENSG00000162636 FAM102B
ENST00000483371 0.665305966395193 0.25634799432666 -0.113019492844049 ENSG00000162636 FAM102B
ENST00000370025 0.719401513267687 0.319188556736527 -0.0609155084009267 ENSG00000134186 PRPF38B
ENST00000370022 0.686676837596564 0.279051595332546 -0.092829547503009 ENSG00000134186 PRPF38B
ENST00000467302 0.686676837596564 0.279051595332546 -0.092829547503009 ENSG00000134186 PRPF38B
ENST00000370021 0.719401513267687 0.319188556736527 -0.0609155084009267 ENSG00000134186 PRPF38B
ENST00000485810 0.512624894024667 0.128212358619097 -0.137029091078877 ENSG00000134186 PRPF38B
ENST00000483586 0.683789445742327 0.276422113867702 -0.114112686526994 ENSG00000116266 STXBP3
ENST00000469338 0.437181273696226 0.0860991667892676 -0.184560845898359 ENSG00000116266 STXBP3
ENST00000370008 0.751861525686321 0.365779074291717 0.0764791664213174 ENSG00000116266 STXBP3
ENST00000486601 0.791490230332065 0.427243068983015 0.098967305903312 ENSG00000116266 STXBP3
ENST00000485167 0.418192897142758 0.0779776276370886 0.181633859507186 ENSG00000116266 STXBP3
ENST00000495245 0.398969298130516 0.0693020972776212 0.199591118367231 ENSG00000116266 STXBP3
ENST00000472099 0.315498266626883 0.0420937075949235 0.190297074632209 ENSG00000116266 STXBP3
ENST00000357393 0.450842325004669 0.0932835305346671 -0.0967549481165102 ENSG00000162641 AKNAD1
ENST00000406462 0.803661002179378 0.448024715783229 -0.0546780950335492 ENSG00000121957 GPSM2
ENST00000435987 0.963251779512063 0.857088199751969 -0.0200137962165154 ENSG00000121957 GPSM2
ENST00000264126 0.994440007239573 0.97410450349836 -0.00271027313850614 ENSG00000121957 GPSM2
ENST00000435475 0.851882843337511 0.540982885508306 -0.0812575835470615 ENSG00000121957 GPSM2
ENST00000441735 0.892462198169943 0.632380555666536 0.0618735606609568 ENSG00000121957 GPSM2
ENST00000369968 0.185860939149238 0.0152622999959685 -0.15932242131597 ENSG00000121940 CLCC1
ENST00000369969 0.185860939149238 0.0152622999959685 -0.15932242131597 ENSG00000121940 CLCC1
ENST00000356970 0.250561127514766 0.0267890004034753 -0.133875966231227 ENSG00000121940 CLCC1
ENST00000369971 0.250561127514766 0.0267890004034753 -0.133875966231227 ENSG00000121940 CLCC1
ENST00000415331 0.250561127514766 0.0267890004034753 -0.133875966231227 ENSG00000121940 CLCC1
ENST00000369976 0.219039286710722 0.0205723090224374 -0.143329357933449 ENSG00000121940 CLCC1
ENST00000473062 0.147032151555374 0.00977345123438993 -0.187121231551157 ENSG00000121940 CLCC1
ENST00000482889 0.175475977013314 0.0136140979525205 -0.175074826733728 ENSG00000121940 CLCC1
ENST00000369970 0.106398585920676 0.00556746386289397 -0.204945326839077 ENSG00000121940 CLCC1
ENST00000302500 0.155216637282869 0.0108235147154813 -0.190836662113861 ENSG00000121940 CLCC1
ENST00000348264 0.155216637282869 0.0108235147154813 -0.190836662113861 ENSG00000121940 CLCC1
ENST00000400794 0.922361803231498 0.717170676710601 -0.0247620532183854 ENSG00000085433 WDR47
ENST00000361054 0.922770124430091 0.718093007930659 -0.0247310417544116 ENSG00000085433 WDR47
ENST00000369962 0.922770124430091 0.718093007930659 -0.0247310417544116 ENSG00000085433 WDR47
ENST00000369965 0.922770124430091 0.718050311926129 -0.0247286496373706 ENSG00000085433 WDR47
ENST00000357672 0.922770124430091 0.718050311926129 -0.0247286496373706 ENSG00000085433 WDR47
ENST00000530772 0.946576794035781 0.798143044045565 0.0291301853159219 ENSG00000085433 WDR47
ENST00000529074 0.928445701121125 0.738024820588995 0.0391485343681988 ENSG00000085433 WDR47
ENST00000531337 0.930863887066427 0.746773445393637 0.0377788075962508 ENSG00000085433 WDR47
ENST00000528747 0.997011684072784 0.987317985292038 0.00190071886280361 ENSG00000085433 WDR47
ENST00000461096 0.234791585078384 0.0235034101055323 0.158350759038171 ENSG00000197780 TAF13
ENST00000338366 0.328939471359228 0.0459646240120435 0.151048463001037 ENSG00000197780 TAF13
ENST00000338272 0.812519515748835 0.462173601285763 0.0487241270447066 ENSG00000215717 TMEM167B
ENST00000479160 0.873088479081315 0.587482650649665 0.0475490426083242 ENSG00000215717 TMEM167B
ENST00000473828 0.882070516462908 0.606829073185061 0.0673489937206839 ENSG00000215717 TMEM167B
ENST00000234677 0.596938004776019 0.188390396624091 0.065182954633682 ENSG00000031698 SARS
ENST00000482384 0.872724827063456 0.58640758229393 0.0445671880159996 ENSG00000031698 SARS
ENST00000477544 0.724942264359365 0.326409623809302 0.0512761286901803 ENSG00000031698 SARS
ENST00000369923 0.5943057474876 0.18583532802529 0.0655080420620505 ENSG00000031698 SARS
ENST00000471705 0.988954588251965 0.954057570334398 0.00436572306429266 ENSG00000031698 SARS
ENST00000468588 0.653724914289194 0.244626243959802 0.0987908666407437 ENSG00000031698 SARS
ENST00000369904 0.935359800388105 0.762126058477834 0.0333127145184572 ENSG00000134222 PSRC1
ENST00000409267 0.935359800388105 0.762126058477834 0.0333127145184572 ENSG00000134222 PSRC1
ENST00000369907 0.935359800388105 0.762126058477834 0.0333127145184572 ENSG00000134222 PSRC1
ENST00000369909 0.935359800388105 0.762126058477834 0.0333127145184572 ENSG00000134222 PSRC1
ENST00000438534 0.935359800388105 0.762126058477834 0.0333127145184572 ENSG00000134222 PSRC1
ENST00000409138 0.935359800388105 0.762126058477834 0.0333127145184572 ENSG00000134222 PSRC1
ENST00000492431 0.973137187233334 0.891604712023177 0.0165436194190102 ENSG00000134222 PSRC1
ENST00000369903 0.935359800388105 0.762126058477834 0.0333127145184572 ENSG00000134222 PSRC1
ENST00000256637 0.0189941330710201 0.00041997719847808 -0.286533191140136 ENSG00000134243 SORT1
ENST00000538502 0.0653847682665807 0.00258290551410353 -0.303034594530014 ENSG00000134243 SORT1
ENST00000271308 0.860965510282461 0.559498478000947 -0.0320487975421278 ENSG00000143106 PSMA5
ENST00000538610 0.828317477395976 0.493963670062848 -0.0374717402121111 ENSG00000143106 PSMA5
ENST00000490870 0.788515875872563 0.422555993565579 -0.044491628033319 ENSG00000143106 PSMA5
ENST00000477897 0.724742372723681 0.326198559454909 -0.0695437098732292 ENSG00000143106 PSMA5
ENST00000484563 0.290596877954051 0.0355897803399047 -0.126245387827141 ENSG00000143106 PSMA5
ENST00000491287 0.868622006342105 0.576736530923474 -0.0406375438191453 ENSG00000143106 PSMA5
ENST00000496961 0.568262933020667 0.165478824257869 -0.14799124151799 ENSG00000174151 CYB561D1
ENST00000310611 0.838771018813808 0.513898967605924 -0.0641343735673941 ENSG00000174151 CYB561D1
ENST00000420578 0.568601790595476 0.165689634582351 -0.147970586027587 ENSG00000174151 CYB561D1
ENST00000528785 0.879788330227674 0.600819996834094 -0.0512543911123444 ENSG00000174151 CYB561D1
ENST00000430195 0.838771018813808 0.513898967605924 -0.0641343735673941 ENSG00000174151 CYB561D1
ENST00000369851 0.96272101436775 0.854558870180069 0.00949396514961982 ENSG00000065135 GNAI3
ENST00000351050 0.952247783868968 0.817908435050503 0.021305583600629 ENSG00000134183 GNAT2
ENST00000531734 0.945720717401001 0.795080457204477 -0.0265343523287033 ENSG00000116337 AMPD2
ENST00000526301 0.994643188121881 0.975232530559693 -0.0029801238729373 ENSG00000116337 AMPD2
ENST00000342115 0.92990594271585 0.74301738929879 -0.0289693083619594 ENSG00000116337 AMPD2
ENST00000474459 0.973590715175675 0.893536880025689 -0.0147107822076319 ENSG00000116337 AMPD2
ENST00000528667 0.967424741920163 0.87183672267587 -0.0153115000358302 ENSG00000116337 AMPD2
ENST00000531203 0.952887076840765 0.82014085834762 -0.0273775297284313 ENSG00000116337 AMPD2
ENST00000256578 0.87424476099338 0.589297881649787 -0.047761875610041 ENSG00000116337 AMPD2
ENST00000358729 0.850206634561425 0.537209480759414 -0.0584872200587356 ENSG00000116337 AMPD2
ENST00000369840 0.853539694001015 0.544609995488654 -0.0561417998067192 ENSG00000116337 AMPD2
ENST00000486282 0.779062969476075 0.406729664041352 -0.0999182059288029 ENSG00000116337 AMPD2
ENST00000528270 0.841948780701225 0.519984312419857 -0.0824637287080366 ENSG00000116337 AMPD2
ENST00000527846 0.75430836791984 0.369205458328257 -0.108722868720691 ENSG00000116337 AMPD2
ENST00000528454 0.802585519824203 0.446123793973961 -0.0736800114040204 ENSG00000116337 AMPD2
ENST00000459643 0.77666655252935 0.402878088959649 -0.111382890446851 ENSG00000116337 AMPD2
ENST00000393688 0.907952313114234 0.676153572360575 -0.0374728870216505 ENSG00000116337 AMPD2
ENST00000532851 0.967735958308389 0.872951216493835 0.0208857515530671 ENSG00000116337 AMPD2
ENST00000369843 0.949420412572034 0.808490741426742 0.02989980694118 ENSG00000228703 RP5-1160K1.6
ENST00000479919 0.804260178258887 0.448796643879988 -0.094283480658999 ENSG00000116337 AMPD2
ENST00000476688 0.671881292309189 0.26405091151215 -0.126898200664111 ENSG00000116337 AMPD2
ENST00000528958 0.550673682876147 0.152708082266502 -0.182928524160531 ENSG00000116337 AMPD2
ENST00000369831 0.754669710176154 0.369735530944938 -0.105080713973023 ENSG00000213366 GSTM2
ENST00000460717 0.624694660412786 0.212535494933814 -0.147076032419308 ENSG00000213366 GSTM2
ENST00000490021 0.732292607025047 0.336116545516267 -0.14586873459658 ENSG00000134184 GSTM1
ENST00000483399 0.695922574925064 0.289736388088694 -0.160243924224481 ENSG00000134184 GSTM1
ENST00000429410 0.987633778896578 0.948897370813747 -0.00609847914127797 ENSG00000134201 GSTM5
ENST00000431955 0.983911551447079 0.931322466938154 -0.00815014744532353 ENSG00000241720 RP4-735C1.4
ENST00000256594 0.97693363417965 0.90599788362486 -0.01129140382055 ENSG00000134202 GSTM3
ENST00000540225 0.97693363417965 0.906051044402467 -0.0112955256195057 ENSG00000134202 GSTM3
ENST00000361066 0.983096413125799 0.928230319075569 -0.00883821137815953 ENSG00000134202 GSTM3
ENST00000486823 0.988202135712573 0.951043841661539 -0.00610357272860244 ENSG00000134202 GSTM3
ENST00000476321 0.705932405265619 0.301751938963637 0.133297555940885 ENSG00000134202 GSTM3
ENST00000488824 0.990002106185416 0.957598591180285 -0.00529622018614499 ENSG00000134202 GSTM3
ENST00000344188 0.701014438816729 0.295215462361286 0.129533825264367 ENSG00000184371 CSF1
ENST00000329608 0.578316035473465 0.17290509427068 0.15772819946422 ENSG00000184371 CSF1
ENST00000369802 0.638694663802978 0.227746308321105 0.155657852427546 ENSG00000184371 CSF1
ENST00000420111 0.684296390347087 0.276884860501022 0.136827098623482 ENSG00000184371 CSF1
ENST00000369801 0.578826013301363 0.173208270908275 0.179732602684181 ENSG00000184371 CSF1
ENST00000369799 0.877987077891281 0.59703458315454 -0.0276710343187957 ENSG00000168710 AHCYL1
ENST00000475081 0.964233449979152 0.86105584218383 -0.0108860089439818 ENSG00000168710 AHCYL1
ENST00000359172 0.834020746495149 0.505887295642911 -0.0373318446802616 ENSG00000168710 AHCYL1
ENST00000393614 0.944391280867572 0.790032934296665 -0.0153666670636785 ENSG00000168710 AHCYL1
ENST00000481423 0.727539508524594 0.32948171883538 -0.0676806252042646 ENSG00000168710 AHCYL1
ENST00000469401 0.99200110195178 0.964194201186127 0.00512605218579898 ENSG00000168710 AHCYL1
ENST00000369796 0.84221944354703 0.520614627571129 0.0457803294712175 ENSG00000143093 STRIP1
ENST00000369795 0.84201950449314 0.520120787144791 0.0461480641932645 ENSG00000143093 STRIP1
ENST00000369794 0.923619332039847 0.720022073691158 0.0444236417309039 ENSG00000143093 STRIP1
ENST00000485775 0.84201950449314 0.520120787144791 0.0461480641932645 ENSG00000143093 STRIP1
ENST00000473429 0.947237312428679 0.800175404562112 -0.015557970751874 ENSG00000143093 STRIP1
ENST00000535003 0.882677312710508 0.608852005670939 0.0615657428097663 ENSG00000143093 STRIP1
ENST00000554749 0.951857781971162 0.816671510384923 -0.0301049330658598 ENSG00000258634 RP4-773N10.4
ENST00000489935 0.477476771763251 0.107955102474569 0.193729699162705 ENSG00000116396 KCNC4
ENST00000469655 0.849839369480294 0.536578766163388 0.060444278845567 ENSG00000116396 KCNC4
ENST00000369787 0.889214918768656 0.623441559969828 0.0487885279833919 ENSG00000116396 KCNC4
ENST00000413138 0.895721128892033 0.642515502104591 0.046063551327945 ENSG00000116396 KCNC4
ENST00000438661 0.902097848454191 0.660302001835912 0.0435846774357102 ENSG00000116396 KCNC4
ENST00000412512 0.922116576434226 0.716479536141196 -0.0288134451988493 ENSG00000116396 KCNC4
ENST00000459877 0.971983707358368 0.887155224734779 0.0141468406710791 ENSG00000116396 KCNC4
ENST00000369784 0.962946708738134 0.855611682328451 -0.0154088614895438 ENSG00000162775 RBM15
ENST00000602849 0.968765493107241 0.876983287857476 -0.0143281664857812 ENSG00000162775 RBM15
ENST00000487146 0.961361391344095 0.850657027005153 -0.0160942625379022 ENSG00000162775 RBM15
ENST00000369779 0.755431870157988 0.370631033455633 -0.0831257693192432 ENSG00000168679 SLC16A4
ENST00000472422 0.767131750144204 0.387890189818646 -0.0804997806074927 ENSG00000168679 SLC16A4
ENST00000369781 0.767434976429281 0.388253466876389 -0.0804794403037868 ENSG00000168679 SLC16A4
ENST00000461647 0.757070186906469 0.372832118691997 -0.0830441427168612 ENSG00000168679 SLC16A4
ENST00000437429 0.640346892563964 0.229753159354004 -0.114195018625958 ENSG00000168679 SLC16A4
ENST00000528649 0.640720115320633 0.230123043418788 -0.114165450197379 ENSG00000168679 SLC16A4
ENST00000492412 0.680885202873472 0.273688109455594 -0.105142182488381 ENSG00000168679 SLC16A4
ENST00000541986 0.680885202873472 0.273688109455594 -0.105142182488381 ENSG00000168679 SLC16A4
ENST00000590413 0.915372777257993 0.698658503216284 0.0222322746566332 ENSG00000224699 LAMTOR5-AS1
ENST00000474861 0.910226703422186 0.683379231627371 0.02546020104773 ENSG00000134248 LAMTOR5
ENST00000464240 0.910226703422186 0.683299731049458 0.0254634495997168 ENSG00000134248 LAMTOR5
ENST00000483260 0.910226703422186 0.683379231627371 0.02546020104773 ENSG00000134248 LAMTOR5
[truncated: 8,146,638 more chars]
