# Supplementary material for: High-throughput allele-specific expression across 250 environmental conditions
Source: Genome Res. 2016 Dec;26(12):1627–38. doi: 10.1101/gr.209759.116 (PMC5131815; doi:10.1101/gr.209759.116)
Supplement: Supplemental Material [file supp_gr.209759.116_Supplemental_Table_S6.tar.gz › DEG_results/DP4_DEG_stats_T19C1.txt]

t.id padj pval logFC ensg g.id
ENST00000541675 0.342129533871768 0.164935895415283 -0.14528156747922 ENSG00000227232 WASH7P
ENST00000423562 0.349889316994872 0.170422257536863 -0.143697201792797 ENSG00000227232 WASH7P
ENST00000438504 0.349889316994872 0.170422257536863 -0.143697201792797 ENSG00000227232 WASH7P
ENST00000488147 0.349889316994872 0.170422257536863 -0.143697201792797 ENSG00000227232 WASH7P
ENST00000538476 0.349889316994872 0.170422257536863 -0.143697201792797 ENSG00000227232 WASH7P
ENST00000466430 0.642980809706783 0.441188190586041 0.0883056809110392 ENSG00000238009 RP11-34P13.7
ENST00000477740 0.520776725313882 0.312407663695415 0.150994409144854 ENSG00000238009 RP11-34P13.7
ENST00000471248 0.60042281139928 0.393249824065209 0.124105210631676 ENSG00000238009 RP11-34P13.7
ENST00000453576 0.245611924571249 0.102806573688968 0.137083095049366 ENSG00000238009 RP11-34P13.7
ENST00000442987 0.123376614719654 0.0406055854986329 0.17724533260455 ENSG00000233750 CICP27
ENST00000423372 0.876529579622671 0.7654213155446 -0.0499851814770208 ENSG00000237683 AL627309.1
ENST00000494149 0.288603119182482 0.128898368182788 -0.193055302026458 ENSG00000268903 RP11-34P13.15
ENST00000595919 0.958191318254318 0.91291563747285 -0.0157616041950014 ENSG00000269981 RP11-34P13.16
ENST00000484859 0.97932547482791 0.956777808459485 -0.00680618729831724 ENSG00000241860 RP11-34P13.13
ENST00000490997 0.926282740453153 0.850791338364794 0.0213734549318732 ENSG00000241860 RP11-34P13.13
ENST00000466557 0.697085278230385 0.505622980072571 -0.111137037043669 ENSG00000241860 RP11-34P13.13
ENST00000496488 0.906625741751108 0.816511749118095 -0.0174710186341035 ENSG00000241599 RP11-34P13.9
ENST00000491962 0.876051770502214 0.764485021807296 0.0248848050683435 ENSG00000241860 RP11-34P13.13
ENST00000442116 0.613189502157827 0.407801138680397 0.109314514131363 ENSG00000228463 AP006222.2
ENST00000448958 0.955987439048948 0.907989896676785 0.018779236742923 ENSG00000228463 AP006222.2
ENST00000450734 0.56349208688889 0.354056440659752 0.0620966311350325 ENSG00000241670 AP006222.1
ENST00000424587 0.842576714605586 0.710259893952353 0.0612569684773846 ENSG00000228463 AP006222.2
ENST00000455207 0.374200450825726 0.188196067996172 0.105625181913943 ENSG00000237094 RP4-669L17.10
ENST00000440200 2.17979366154334e-205 6.03621901396587e-209 -3.40909144515073 ENSG00000230021 RP5-857K21.4
ENST00000416931 9.67470883867597e-152 4.78409153359727e-155 -3.15995086719653 ENSG00000225972 MTND1P23
ENST00000457540 0.0851135657803251 0.0251709888541617 -0.333338092841795 ENSG00000225630 MTND2P28
ENST00000414273 2.4429013038717e-183 9.50294566680492e-187 -3.40117252715652 ENSG00000237973 hsa-mir-6723
ENST00000427426 3.448837503221e-10 1.2440555139528e-11 -1.13292544202627 ENSG00000229344 RP5-857K21.7
ENST00000467115 1.91150943080831e-48 5.6461806883505e-51 -2.20854939292351 ENSG00000240409 MTATP8P1
ENST00000514057 1.57162687934144e-61 3.24335210149582e-64 -2.40133338047546 ENSG00000248527 MTATP6P1
ENST00000416718 1.14310714653753e-89 1.19835192391025e-92 -2.78743585114303 ENSG00000198744 RP5-857K21.11
ENST00000441245 0.885746038877409 0.780584382237958 -0.0462755891657494 ENSG00000230021 RP5-857K21.4
ENST00000419394 0.80834217251239 0.658422729071557 -0.0736789146566027 ENSG00000230021 RP5-857K21.4
ENST00000414688 0.606217789909782 0.399915085181138 -0.133862042816202 ENSG00000230021 RP5-857K21.4
ENST00000447954 0.789499677424643 0.630975096582749 0.0629887835224886 ENSG00000230021 RP5-857K21.4
ENST00000440782 0.934805690301078 0.866169594113468 0.0231704349767269 ENSG00000229376 CICP3
ENST00000506640 0.806581655156532 0.655794808431913 0.0746000323157896 ENSG00000224956 RP11-206L10.1
ENST00000416385 0.758500046069779 0.586486018347645 0.0868846125846315 ENSG00000235373 RP11-206L10.3
ENST00000417659 0.874877656524002 0.762516905563939 -0.0439779622392152 ENSG00000240618 RP11-206L10.5
ENST00000422528 0.673010734564817 0.476285885179991 0.0495002443040243 ENSG00000229905 RP11-206L10.4
ENST00000428504 0.57382409826851 0.365212548957604 0.134555762123087 ENSG00000228327 RP11-206L10.2
ENST00000434264 0.222013339331861 0.0889476712448067 0.275204965729628 ENSG00000237491 RP11-206L10.9
ENST00000457084 0.754232296246926 0.580596410031883 0.0935806766972759 ENSG00000237491 RP11-206L10.9
ENST00000589899 0.243763052070999 0.101685798228195 0.265007074054074 ENSG00000237491 RP11-206L10.9
ENST00000609830 0.365517908988007 0.181737133478569 0.216514229937717 ENSG00000237491 RP11-206L10.9
ENST00000429505 0.0166738926915819 0.00338150105690228 0.327671281291341 ENSG00000237491 RP11-206L10.9
ENST00000591440 0.0421645541358664 0.0104217367010309 0.318109474882627 ENSG00000237491 RP11-206L10.9
ENST00000587530 0.0421645541358664 0.0104217367010309 0.318109474882627 ENSG00000237491 RP11-206L10.9
ENST00000593022 0.0197697196853574 0.00414307364304535 0.346858668634882 ENSG00000237491 RP11-206L10.9
ENST00000589531 0.0167682357648677 0.00340450354152657 0.342687992857935 ENSG00000237491 RP11-206L10.9
ENST00000588951 0.007510401009368 0.00133020308772106 0.365309666444512 ENSG00000237491 RP11-206L10.9
ENST00000585768 0.0408148356236294 0.0100173551532248 0.329971192729235 ENSG00000237491 RP11-206L10.9
ENST00000585745 0.0441737282110357 0.0110523151457268 0.347401897132418 ENSG00000237491 RP11-206L10.9
ENST00000586928 0.82189485665371 0.678466980142976 0.0698112621389203 ENSG00000237491 RP11-206L10.9
ENST00000592547 0.328738045745337 0.155512797812238 0.184388099957909 ENSG00000237491 RP11-206L10.9
ENST00000585826 0.467919813416429 0.263869608495792 0.13297087609254 ENSG00000237491 RP11-206L10.9
ENST00000590848 0.0628853088246699 0.017121703882869 0.298607499676223 ENSG00000237491 RP11-206L10.9
ENST00000586288 0.0168316142669679 0.00341992389309125 0.342588675402673 ENSG00000237491 RP11-206L10.9
ENST00000591702 0.699129273500948 0.508344686778689 0.109068473557748 ENSG00000237491 RP11-206L10.9
ENST00000358533 0.508571513844034 0.300693284789106 0.161481090037509 ENSG00000237491 RP11-206L10.9
ENST00000447500 0.156285239299052 0.0554020714455914 0.297877777042168 ENSG00000230092 RP11-206L10.8
ENST00000590817 0.156285239299052 0.0554020714455914 0.297877777042168 ENSG00000230092 RP11-206L10.8
ENST00000599533 0.862621968447715 0.742610191852375 -0.0371108583017216 ENSG00000269831 AL669831.1
ENST00000587126 0.99008795365242 0.978651057134987 0.00348555793512501 ENSG00000237491 RP11-206L10.9
ENST00000443772 0.471801177722713 0.267119660659505 0.186508708580888 ENSG00000237491 RP11-206L10.9
ENST00000412115 0.108544762244291 0.0343475790805861 0.352523690732138 ENSG00000237491 RP11-206L10.9
ENST00000435300 0.00558492502383238 0.000941045321481244 0.487300826418476 ENSG00000240453 RP11-206L10.10
ENST00000326734 0.995512531365224 0.98987348780109 0.00214116845250959 ENSG00000177757 FAM87B
ENST00000473798 0.352486042120249 0.172271249147528 0.22902627142279 ENSG00000225880 LINC00115
ENST00000536430 0.352486042120249 0.172271249147528 0.22902627142279 ENSG00000225880 LINC00115
ENST00000445118 0.00192379912831246 0.000278149871990267 0.343316988450527 ENSG00000228794 LINC01128
ENST00000610067 0.282038462416929 0.124710947992295 0.159025978922719 ENSG00000228794 LINC01128
ENST00000441765 0.209417116459513 0.0820825024258963 0.246623192452209 ENSG00000228794 LINC01128
ENST00000609139 0.275457660052255 0.120725501063328 0.162167380026644 ENSG00000228794 LINC01128
ENST00000449005 0.179547137892502 0.0667611068233888 0.184676530710389 ENSG00000228794 LINC01128
ENST00000416570 0.209030921358467 0.0818856616790915 0.176303497530806 ENSG00000228794 LINC01128
ENST00000448975 0.209030921358467 0.0818856616790915 0.176303497530806 ENSG00000228794 LINC01128
ENST00000609009 0.247452130455076 0.10391125984505 0.170741146465414 ENSG00000228794 LINC01128
ENST00000608189 0.247452130455076 0.10391125984505 0.170741146465414 ENSG00000228794 LINC01128
ENST00000415295 0.18590881626704 0.0699594230133929 0.268882156121651 ENSG00000228794 LINC01128
ENST00000425657 0.420707575485384 0.224006604295333 0.201982766301371 ENSG00000228794 LINC01128
ENST00000607769 0.307488083574924 0.141110407811138 0.246831490242027 ENSG00000272438 RP11-54O7.16
ENST00000448179 0.612275555465471 0.406785593047993 0.118905393414548 ENSG00000230699 RP11-54O7.1
ENST00000398216 0.317194337459461 0.147591291563124 0.11177749537664 ENSG00000241180 RP11-54O7.2
ENST00000609207 0.856142657778443 0.732399592574953 0.0560813578019325 ENSG00000223764 RP11-54O7.3
ENST00000417705 0.873761298095548 0.76045299730136 0.0447116876347675 ENSG00000223764 RP11-54O7.3
ENST00000432961 0.768823730101365 0.601463775772713 0.0601006673206729 ENSG00000223764 RP11-54O7.3
ENST00000420190 0.579540136703163 0.3710860415116 0.0946145457088905 ENSG00000187634 SAMD11
ENST00000437963 0.753123468964171 0.579256700759019 -0.0518018493628238 ENSG00000187634 SAMD11
ENST00000342066 0.14488948098316 0.0502102665027684 0.221407463127283 ENSG00000187634 SAMD11
ENST00000598827 0.70610150993778 0.517213420251583 -0.052463033589339 ENSG00000268179 AL645608.1
ENST00000341065 0.13201062975451 0.0443572079130947 0.228074170397366 ENSG00000187634 SAMD11
ENST00000455979 0.441717029658463 0.241431397386806 0.192783824242577 ENSG00000187634 SAMD11
ENST00000474461 0.071318699145626 0.020106258698278 0.233422443841898 ENSG00000187634 SAMD11
ENST00000466827 0.0626464432534165 0.0170405595230629 0.157499000721908 ENSG00000187634 SAMD11
ENST00000464948 0.165086723732482 0.0596225718065154 0.156360316758853 ENSG00000187634 SAMD11
ENST00000483767 0.613139090519774 0.407715058840719 0.0748164189045653 ENSG00000188976 NOC2L
ENST00000327044 0.953227645132892 0.902473890147099 -0.00848012247049943 ENSG00000188976 NOC2L
ENST00000477976 0.831461066008899 0.693094366555714 0.0289582965658047 ENSG00000188976 NOC2L
ENST00000496938 0.681808423561653 0.487234973227434 0.0797642160124838 ENSG00000188976 NOC2L
ENST00000487214 0.259745745412436 0.11122829429574 -0.119736748919039 ENSG00000188976 NOC2L
ENST00000469563 0.02651665267313 0.00591121872177226 -0.249295448740827 ENSG00000188976 NOC2L
ENST00000338591 0.967500264456516 0.931937437435054 0.00981671577818223 ENSG00000187961 KLHL17
ENST00000463212 0.909621399304421 0.822014428737723 -0.0354366776485191 ENSG00000187961 KLHL17
ENST00000466300 0.915218972545338 0.831484903647878 -0.0290698552477874 ENSG00000187961 KLHL17
ENST00000481067 0.797404164421103 0.641901878758299 -0.0736135335653808 ENSG00000187961 KLHL17
ENST00000379410 0.358613796435604 0.176795868668025 -0.225700670972904 ENSG00000187583 PLEKHN1
ENST00000379407 0.585777242190328 0.377843010940949 -0.148632645493186 ENSG00000187583 PLEKHN1
ENST00000379409 0.585777242190328 0.377843010940949 -0.148632645493186 ENSG00000187583 PLEKHN1
ENST00000480267 0.516921822852711 0.308541014709785 -0.109424186223844 ENSG00000187583 PLEKHN1
ENST00000491024 0.604913647652853 0.398309870081316 -0.14170044011332 ENSG00000187583 PLEKHN1
ENST00000433179 0.590727503837202 0.382890206365452 -0.136098708270708 ENSG00000187642 C1orf170
ENST00000341290 0.589948312676068 0.382110848502399 -0.136013376348672 ENSG00000187642 C1orf170
ENST00000479361 0.541991642880511 0.332707227771796 -0.148865706123486 ENSG00000187642 C1orf170
ENST00000606034 0.0290617181092944 0.00660362679280059 0.372549821813589 ENSG00000272512 RP11-54O7.17
ENST00000428771 0.0207063493774441 0.00438427971192219 0.439284666658581 ENSG00000188290 HES4
ENST00000304952 0.0220283968158218 0.00472796467030689 0.434919209403819 ENSG00000188290 HES4
ENST00000481869 0.0220283968158218 0.00472796467030689 0.434919209403819 ENSG00000188290 HES4
ENST00000484667 0.0338264071638902 0.00794977440071778 0.4086726381332 ENSG00000188290 HES4
ENST00000423619 0.521975879768419 0.313533121741559 0.105304398694095 ENSG00000231702 RP11-54O7.10
ENST00000458555 0.0027984823019824 0.000425144104412134 0.470206233380202 ENSG00000224969 RP11-54O7.11
ENST00000379389 0.345922344001653 0.167587709599113 0.184955756050752 ENSG00000187608 ISG15
ENST00000379370 0.00030066158115872 3.3888110568394e-05 -0.295822811331291 ENSG00000188157 AGRN
ENST00000477585 0.957340733537024 0.911080676217659 -0.0131753816052057 ENSG00000188157 AGRN
ENST00000469403 0.141589266565192 0.0486269091192343 -0.200917425115397 ENSG00000188157 AGRN
ENST00000479707 0.0632963034164684 0.0172615659122567 -0.256752469472291 ENSG00000188157 AGRN
ENST00000466223 0.00380681333810809 0.000604893528373475 -0.411804112797579 ENSG00000188157 AGRN
ENST00000478677 0.0441138224268211 0.0110291749062165 -0.34934985760375 ENSG00000188157 AGRN
ENST00000492947 0.0292799906573654 0.00666661777128502 -0.297975893543044 ENSG00000188157 AGRN
ENST00000419249 0.0161534308816881 0.00325752513316617 -0.274056409888228 ENSG00000188157 AGRN
ENST00000461111 0.0204148856061409 0.0043105926613653 -0.212266277537362 ENSG00000188157 AGRN
ENST00000418300 0.0105628109367268 0.0019805752725073 -0.237332934070504 ENSG00000242590 RP11-54O7.14
ENST00000427998 0.104225212814797 0.0326000201116555 0.357395325121202 ENSG00000217801 RP11-465B22.3
ENST00000394517 0.091321559272158 0.027513878634539 0.373444071840387 ENSG00000217801 RP11-465B22.3
ENST00000442292 0.799146327369182 0.644522897190364 0.0604862482514267 ENSG00000273443 RP11-54O7.18
ENST00000456409 0.259577530129656 0.11112340101671 0.270153527165381 ENSG00000217801 RP11-465B22.3
ENST00000412397 0.221244304515211 0.0884977218060844 0.288848158999293 ENSG00000217801 RP11-465B22.3
ENST00000433695 0.344056290894812 0.16633432801386 0.229247190032127 ENSG00000217801 RP11-465B22.3
ENST00000451054 0.379253803871887 0.191860638597404 0.216442310346325 ENSG00000217801 RP11-465B22.3
ENST00000379339 0.145541145060458 0.0504955900004709 -0.159334279321357 ENSG00000131591 C1orf159
ENST00000294576 0.145541145060458 0.0504955900004709 -0.159334279321357 ENSG00000131591 C1orf159
ENST00000448924 0.145541145060458 0.0504955900004709 -0.159334279321357 ENSG00000131591 C1orf159
ENST00000465822 0.568043800750016 0.358994543636126 -0.111670202006127 ENSG00000131591 C1orf159
ENST00000379325 0.145541145060458 0.0504955900004709 -0.159334279321357 ENSG00000131591 C1orf159
ENST00000421241 0.145541145060458 0.0504955900004709 -0.159334279321357 ENSG00000131591 C1orf159
ENST00000487177 0.264881980859836 0.114271177587338 -0.217920018156962 ENSG00000131591 C1orf159
ENST00000467751 0.145541145060458 0.0504955900004709 -0.159334279321357 ENSG00000131591 C1orf159
ENST00000477196 0.145541145060458 0.0504955900004709 -0.159334279321357 ENSG00000131591 C1orf159
ENST00000464905 0.627776089301851 0.423852071807959 -0.11766080416715 ENSG00000131591 C1orf159
ENST00000379320 0.625606325283982 0.421301539250878 -0.0990855490882171 ENSG00000131591 C1orf159
ENST00000379319 0.367634277783382 0.18322905204157 -0.126978479973111 ENSG00000131591 C1orf159
ENST00000434641 0.162963893995295 0.058582978784898 -0.163398853602934 ENSG00000131591 C1orf159
ENST00000482816 0.205646365936065 0.0800959172871441 -0.152721373340704 ENSG00000131591 C1orf159
ENST00000437760 0.233641157047536 0.0957224754913751 -0.147168824505986 ENSG00000131591 C1orf159
ENST00000462097 0.243047065048165 0.101173913594579 -0.147287941900392 ENSG00000131591 C1orf159
ENST00000473600 0.977643254891396 0.953574421807962 -0.00917431620202016 ENSG00000131591 C1orf159
ENST00000475119 0.269805696459785 0.117218807691179 -0.140120436850342 ENSG00000131591 C1orf159
ENST00000442117 0.865401885186448 0.747046050050023 0.0516829781315714 ENSG00000131591 C1orf159
ENST00000427787 0.834330737293721 0.697906907367669 0.0630093209148247 ENSG00000131591 C1orf159
ENST00000472741 0.217972316695493 0.0866140672684377 -0.150641743060938 ENSG00000131591 C1orf159
ENST00000480643 0.232313923389044 0.0949499455286314 -0.147351744211383 ENSG00000131591 C1orf159
ENST00000379236 0.846389825039289 0.716499652050016 0.0408875513400544 ENSG00000186827 TNFRSF4
ENST00000497869 0.846389825039289 0.716499652050016 0.0408875513400544 ENSG00000186827 TNFRSF4
ENST00000453580 0.84555135658219 0.714936055379815 0.034098881510899 ENSG00000186827 TNFRSF4
ENST00000360001 0.97940303993485 0.956957050089346 0.00306134924315125 ENSG00000078808 SDF4
ENST00000465727 0.98063667418232 0.959448921948553 0.00288627989670585 ENSG00000078808 SDF4
ENST00000263741 0.98063667418232 0.959448921948553 0.00288627989670585 ENSG00000078808 SDF4
ENST00000494748 0.651137253372396 0.450532714318319 -0.0464271767598337 ENSG00000078808 SDF4
ENST00000478938 0.654764153260362 0.454721551995915 -0.0466331132785447 ENSG00000078808 SDF4
ENST00000403997 0.909538649772627 0.821525532934969 -0.0123404190145946 ENSG00000078808 SDF4
ENST00000545427 0.920463380632807 0.840641735693744 0.0122381889980141 ENSG00000078808 SDF4
ENST00000459994 0.695389541531538 0.50347541593368 0.0509627112823164 ENSG00000078808 SDF4
ENST00000379198 0.811003265812066 0.662159810236509 -0.0340508939022622 ENSG00000176022 B3GALT6
ENST00000462849 0.675648618264979 0.479511392619903 0.0868529356799546 ENSG00000184163 FAM132A
ENST00000478606 0.805890366793202 0.654797280270727 0.0500135562667174 ENSG00000184163 FAM132A
ENST00000330388 0.138381381868727 0.0472022205510554 0.335185625417231 ENSG00000184163 FAM132A
ENST00000468365 0.338776649346407 0.162557844065955 0.197596513336108 ENSG00000184163 FAM132A
ENST00000486627 0.223464200990701 0.0898070607713271 0.218095583382622 ENSG00000184163 FAM132A
ENST00000565563 0.952388393445289 0.900438975635177 -0.017946269276628 ENSG00000260179 RP5-902P8.12
ENST00000450390 0.224763401894169 0.0905722265244796 0.0937905879332471 ENSG00000160087 UBE2J2
ENST00000347370 0.225355805932716 0.0909015814014481 0.0937689953610312 ENSG00000160087 UBE2J2
ENST00000349431 0.247887444364608 0.104187254670737 0.0903269330973154 ENSG00000160087 UBE2J2
ENST00000348298 0.187593051276505 0.0708170880456753 0.102669748221506 ENSG00000160087 UBE2J2
ENST00000339385 0.0235944002444422 0.00512696921013301 0.165009692400195 ENSG00000160087 UBE2J2
ENST00000400929 0.288980615078233 0.129141010808911 0.0873904472621485 ENSG00000160087 UBE2J2
ENST00000464036 0.308851910218218 0.142014453871026 0.0851649572252395 ENSG00000160087 UBE2J2
ENST00000360466 0.304425469631752 0.139099957497758 0.0857224844602057 ENSG00000160087 UBE2J2
ENST00000400930 0.315888071091035 0.146651458757388 0.084481499786898 ENSG00000160087 UBE2J2
ENST00000467339 0.0553676522895099 0.014579503508528 0.228210361806771 ENSG00000160087 UBE2J2
ENST00000473215 0.338122001048146 0.162054226282006 0.0840775733985662 ENSG00000160087 UBE2J2
ENST00000435198 0.458590307204135 0.255769846882739 0.0681593134878349 ENSG00000160087 UBE2J2
ENST00000509720 0.523285209750992 0.314833664931743 0.0605749323087072 ENSG00000160087 UBE2J2
ENST00000491779 0.619683135677713 0.414840822165892 0.0513067962555461 ENSG00000160087 UBE2J2
ENST00000466752 0.736772568942062 0.557128296310895 0.0394423561277345 ENSG00000160087 UBE2J2
ENST00000503294 0.707874972800672 0.519651224453973 0.0426685572377454 ENSG00000160087 UBE2J2
ENST00000477894 0.777924273522622 0.614399636557841 0.0345747549566462 ENSG00000160087 UBE2J2
ENST00000471154 0.274748432452863 0.120277389527084 0.125851646221039 ENSG00000160087 UBE2J2
ENST00000422076 0.899563703512705 0.804507646624323 0.0176829152894524 ENSG00000160087 UBE2J2
ENST00000502382 0.956021089382091 0.908185366778276 0.00829846442173927 ENSG00000160087 UBE2J2
ENST00000461142 0.523325201245322 0.314878428266932 -0.0796309008737389 ENSG00000160087 UBE2J2
ENST00000488418 0.713900892158112 0.527449767082836 -0.0587794838878078 ENSG00000160087 UBE2J2
ENST00000434139 0.790325701912844 0.632318988885084 0.0806897260294327 ENSG00000230415 RP5-902P8.10
ENST00000453732 0.663139302300185 0.464891242197392 0.110729996579856 ENSG00000230415 RP5-902P8.10
ENST00000379116 0.0305018104019719 0.00700875977002125 0.426272414073141 ENSG00000162572 SCNN1D
ENST00000379101 0.0459607606204552 0.01161034207432 0.407975909342004 ENSG00000162572 SCNN1D
ENST00000338555 0.0366145854215514 0.00876509769556069 0.415207224100562 ENSG00000162572 SCNN1D
ENST00000470022 0.127037553391112 0.0422266068552816 0.344095491635808 ENSG00000162572 SCNN1D
ENST00000325425 0.0223246103724317 0.00480434682241822 0.458301021257463 ENSG00000162572 SCNN1D
ENST00000467651 0.136574080933311 0.0463999098103474 0.337336953402993 ENSG00000162572 SCNN1D
ENST00000400928 0.0186476641474915 0.00386157997985371 0.469227629495076 ENSG00000162572 SCNN1D
ENST00000379099 0.656350794485351 0.456515843685954 0.11923822222928 ENSG00000162572 SCNN1D
ENST00000354700 0.343925075824633 0.166202864327596 -0.122136189179909 ENSG00000131584 ACAP3
ENST00000353662 0.339026196107444 0.16275582113124 -0.122850436079504 ENSG00000131584 ACAP3
ENST00000492936 0.392906279763927 0.202344707012793 -0.114905022066782 ENSG00000131584 ACAP3
ENST00000467278 0.736812515252428 0.557202623290189 -0.0524288285314699 ENSG00000131584 ACAP3
ENST00000470659 0.50946461252888 0.30159754180214 -0.154467225122329 ENSG00000131584 ACAP3
ENST00000379037 0.712660476830095 0.525521438326013 -0.0872318776241796 ENSG00000131584 ACAP3
ENST00000476572 0.23659289363749 0.0974543709178382 -0.209229108464435 ENSG00000131584 ACAP3
ENST00000493992 0.213359785731309 0.0841608485590229 -0.250253995550276 ENSG00000131584 ACAP3
ENST00000472541 0.206377103199983 0.0804662515648065 -0.170478024903145 ENSG00000131584 ACAP3
ENST00000354980 0.328223960797465 0.155148417099312 -0.144176416023872 ENSG00000131584 ACAP3
ENST00000478065 0.417387562366811 0.221363974422283 -0.147578481877336 ENSG00000131584 ACAP3
ENST00000479108 0.334112862789308 0.159191476890944 -0.148085900642616 ENSG00000131584 ACAP3
ENST00000438966 0.345747938317572 0.167457623794228 -0.150013195817731 ENSG00000131584 ACAP3
ENST00000379031 0.751925262285381 0.577634469637495 0.0667666042682672 ENSG00000169972 PUSL1
ENST00000470520 0.890500541143043 0.789098170351225 -0.0365527786182242 ENSG00000169972 PUSL1
ENST00000463758 0.350753632797094 0.171036046511555 -0.204559908370346 ENSG00000169972 PUSL1
ENST00000467712 0.931547232246163 0.860141970729796 -0.0244283471359261 ENSG00000169972 PUSL1
ENST00000493657 0.592996529017628 0.385148645592388 0.105120490775676 ENSG00000169972 PUSL1
ENST00000470030 0.0656375092822549 0.0180623242890056 0.198848495667355 ENSG00000127054 CPSF3L
ENST00000435064 0.00577168974270705 0.000977127688975535 0.188172332909364 ENSG00000127054 CPSF3L
ENST00000497304 0.316584519780632 0.147168907177776 0.161673905976985 ENSG00000127054 CPSF3L
ENST00000323275 0.006055585888833 0.00103300701326417 0.187305511398702 ENSG00000127054 CPSF3L
ENST00000411962 0.00595851178095443 0.00101397236807829 0.187583375541618 ENSG00000127054 CPSF3L
ENST00000462432 0.0338752304419937 0.00796348217451893 0.185524634603448 ENSG00000127054 CPSF3L
ENST00000478641 0.0711602692590143 0.0200461110592777 0.194977009943203 ENSG00000127054 CPSF3L
ENST00000458452 0.00607817585749867 0.00103734147867972 0.187294840545363 ENSG00000127054 CPSF3L
ENST00000419704 0.00607817585749867 0.00103734147867972 0.187294840545363 ENSG00000127054 CPSF3L
ENST00000540437 0.00607817585749867 0.00103734147867972 0.187294840545363 ENSG00000127054 CPSF3L
ENST00000421495 0.00607817585749867 0.00103734147867972 0.187294840545363 ENSG00000127054 CPSF3L
ENST00000532772 0.0064090602207306 0.00110386945438218 0.187020198446383 ENSG00000127054 CPSF3L
ENST00000450926 0.00706993355228862 0.00123862513583051 0.182761683963753 ENSG00000127054 CPSF3L
ENST00000545578 0.00754316507717412 0.00133690130177041 0.18182647057046 ENSG00000127054 CPSF3L
ENST00000527098 0.00754316507717412 0.00133690130177041 0.18182647057046 ENSG00000127054 CPSF3L
ENST00000485710 0.17319598595217 0.0635801813532336 0.192125421990362 ENSG00000127054 CPSF3L
ENST00000461514 0.113465181904454 0.0364020075094849 0.222651182478492 ENSG00000127054 CPSF3L
ENST00000525164 0.127848206488138 0.0425699882907888 0.214954438199932 ENSG00000127054 CPSF3L
ENST00000528879 0.00743143370783659 0.00131337496234298 0.182572781427087 ENSG00000127054 CPSF3L
ENST00000525769 0.124239597894103 0.0409768684977558 0.219231884013577 ENSG00000127054 CPSF3L
ENST00000531377 0.00281126290998974 0.000427386981926392 0.210889041183807 ENSG00000127054 CPSF3L
ENST00000527383 0.137995064108658 0.0470365441991083 0.162553669347966 ENSG00000127054 CPSF3L
ENST00000531292 0.00640905136270094 0.00110382567215978 0.321192838309126 ENSG00000127054 CPSF3L
ENST00000467408 0.206675829724677 0.0806167914705719 0.15187712777955 ENSG00000127054 CPSF3L
ENST00000434694 0.0163418599104091 0.00330317399138531 0.164564267061407 ENSG00000127054 CPSF3L
ENST00000531020 0.433819526202609 0.234758291484164 0.130538081659202 ENSG00000127054 CPSF3L
ENST00000533916 0.762925160019828 0.593141993103831 0.0527605810923064 ENSG00000127054 CPSF3L
ENST00000488042 0.0351259809150145 0.00832861162830984 0.161582788566283 ENSG00000127054 CPSF3L
ENST00000526797 0.0331450266915968 0.00775751406011935 0.161520896373841 ENSG00000127054 CPSF3L
ENST00000526332 0.0339313574142194 0.00797936127706838 0.161049217075506 ENSG00000127054 CPSF3L
ENST00000430786 0.0480248044578986 0.0122536553551541 0.155906606405229 ENSG00000127054 CPSF3L
ENST00000527719 0.0695659407849727 0.0194832335508938 0.145671200528161 ENSG00000127054 CPSF3L
ENST00000530031 0.0655438831504824 0.0180322384929134 0.147510695644239 ENSG00000127054 CPSF3L
ENST00000526113 0.0879022808224674 0.026217679683299 0.138707880400484 ENSG00000127054 CPSF3L
ENST00000526904 0.0816696560067234 0.0238843493230977 0.142707838253959 ENSG00000127054 CPSF3L
ENST00000525603 0.137650098093315 0.0468756350400193 0.134378759320241 ENSG00000127054 CPSF3L
ENST00000444968 0.373277550333511 0.187505088199771 0.166622283472515 ENSG00000240731 RP5-890O3.9
ENST00000429572 0.196328961565273 0.0752579250770977 0.13702735548211 ENSG00000127054 CPSF3L
ENST00000498173 0.192156828113334 0.0731138550378609 0.13795375059719 ENSG00000127054 CPSF3L
ENST00000496353 0.179691513040566 0.0668462354451085 0.14067950531107 ENSG00000127054 CPSF3L
ENST00000493534 0.203731977794497 0.0790762695377085 0.149113187339078 ENSG00000127054 CPSF3L
ENST00000534345 0.345751416322718 0.167463867570932 0.117744676277595 ENSG00000127054 CPSF3L
ENST00000532952 0.296496759150297 0.133854592816899 0.129489904443206 ENSG00000127054 CPSF3L
ENST00000490853 0.162715990893698 0.0584734777323801 0.165468522952636 ENSG00000127054 CPSF3L
ENST00000531019 0.162715990893698 0.0584734777323801 0.165468522952636 ENSG00000127054 CPSF3L
ENST00000498476 0.190710572719621 0.0723812448607653 0.155733136614585 ENSG00000127054 CPSF3L
ENST00000470679 0.29285424593131 0.131605805686241 0.137073362704428 ENSG00000127054 CPSF3L
ENST00000525285 0.25971632000817 0.111208654886336 0.159865493868808 ENSG00000127054 CPSF3L
ENST00000530233 0.124308826851578 0.0410095368915775 0.255773842974925 ENSG00000127054 CPSF3L
ENST00000464957 0.56101390585711 0.351603961759338 -0.124219630057958 ENSG00000224051 GLTPD1
ENST00000343938 0.472491356047095 0.267641824266032 -0.136195217548067 ENSG00000224051 GLTPD1
ENST00000488011 0.434861977095556 0.235600173942744 -0.182857466273263 ENSG00000224051 GLTPD1
ENST00000339381 0.0433395895969289 0.010789320392964 0.431934347905366 ENSG00000169962 TAS1R3
ENST00000378891 0.438855701948317 0.238984953166211 0.0986329635800892 ENSG00000107404 DVL1
ENST00000378888 0.394923962798246 0.203950743285411 0.106154266065639 ENSG00000107404 DVL1
ENST00000472445 0.945296135297226 0.886621898916582 -0.0175795706547954 ENSG00000107404 DVL1
ENST00000474033 0.455181381389107 0.252941235486495 -0.191132757201331 ENSG00000162576 MXRA8
ENST00000309212 0.865601370172673 0.747338090732321 -0.054495635435127 ENSG00000162576 MXRA8
ENST00000477278 0.78923810164529 0.630589118702311 0.0808994711977877 ENSG00000162576 MXRA8
ENST00000342753 0.865601370172673 0.747338090732321 -0.054495635435127 ENSG00000162576 MXRA8
ENST00000445648 0.865601370172673 0.747338090732321 -0.054495635435127 ENSG00000162576 MXRA8
ENST00000473097 0.737052473388808 0.55753386239124 -0.0938931507946897 ENSG00000162576 MXRA8
ENST00000478517 0.767067705027039 0.598982420022927 -0.0782110016254565 ENSG00000162576 MXRA8
ENST00000476718 0.790100279897936 0.63194206483938 0.0690765507926104 ENSG00000162576 MXRA8
ENST00000464351 0.319719872248867 0.149233524335639 0.142667169066777 ENSG00000162576 MXRA8
ENST00000460473 0.870857550610167 0.755754379014524 0.0272616659573077 ENSG00000162576 MXRA8
ENST00000338370 0.239290592371671 0.0990199050682252 0.167012981997862 ENSG00000175756 AURKAIP1
ENST00000338338 0.255762146397642 0.108713853125892 0.161844391652169 ENSG00000175756 AURKAIP1
ENST00000321751 0.227816908728404 0.0922968655016433 0.170775334028438 ENSG00000175756 AURKAIP1
ENST00000378853 0.235779866370812 0.0969966688350155 0.16873583389666 ENSG00000175756 AURKAIP1
ENST00000489799 0.597046626070321 0.389289784207869 0.0891419028429156 ENSG00000175756 AURKAIP1
ENST00000496905 0.76983102089574 0.602927642350002 0.0520884086176265 ENSG00000175756 AURKAIP1
ENST00000435351 0.391390275172647 0.201029110677784 0.101014963214426 ENSG00000223663 RP5-890O3.3
ENST00000480479 0.60138173022722 0.394282309435383 0.0480144241611792 ENSG00000221978 CCNL2
ENST00000482621 0.922079293150968 0.843395351459952 0.00868194525796468 ENSG00000221978 CCNL2
ENST00000408952 0.922079293150968 0.843395351459952 0.00868194525796468 ENSG00000221978 CCNL2
ENST00000463260 0.487438511452508 0.28134653925026 0.0763360158855205 ENSG00000221978 CCNL2
ENST00000400809 0.946966770647834 0.890076971448603 -0.00601789707939339 ENSG00000221978 CCNL2
ENST00000496007 0.947573021776664 0.891157280648705 -0.00596181804702977 ENSG00000221978 CCNL2
ENST00000482365 0.269208260445284 0.116841420400236 0.0784277660081106 ENSG00000221978 CCNL2
ENST00000481223 0.979813132066158 0.957687069052203 -0.00229615059276614 ENSG00000221978 CCNL2
ENST00000418865 0.359403440423778 0.17733444891906 0.0633347478526771 ENSG00000221978 CCNL2
ENST00000505849 0.171589623748173 0.0628034786973221 0.105657898797433 ENSG00000221978 CCNL2
ENST00000488340 0.955624891377174 0.907245160269087 -0.00519827770652282 ENSG00000221978 CCNL2
ENST00000492998 0.999609636095995 0.99906919968695 8.17370266135017e-05 ENSG00000221978 CCNL2
ENST00000469113 0.711198231089531 0.523683628122527 0.0331017469054674 ENSG00000221978 CCNL2
ENST00000480646 0.892528782464659 0.792777190303435 -0.0209325033999199 ENSG00000221978 CCNL2
ENST00000471930 0.728286052233405 0.545710287952276 -0.0336326665592714 ENSG00000221978 CCNL2
ENST00000408918 0.0432725951772708 0.0107683626279141 -0.154782428922645 ENSG00000221978 CCNL2
ENST00000473872 0.324737582581222 0.152695392476726 -0.113972894621869 ENSG00000221978 CCNL2
ENST00000425598 0.190686779162063 0.0723684426409146 -0.131311805563314 ENSG00000221978 CCNL2
ENST00000463895 0.857370433924907 0.734171836727311 0.0312579583148495 ENSG00000221978 CCNL2
ENST00000497013 0.620585582502651 0.415866399741689 0.0758586810707023 ENSG00000221978 CCNL2
ENST00000448629 0.798640205023714 0.643848586264876 0.0644576973734119 ENSG00000224870 RP4-758J18.2
ENST00000444362 0.258244036201559 0.110280997731913 0.131222158521784 ENSG00000224870 RP4-758J18.2
ENST00000418833 0.226191689025594 0.0913744628904738 0.147908993195997 ENSG00000224870 RP4-758J18.2
ENST00000576232 0.943971115746316 0.884060349212564 -0.0225507795818306 ENSG00000224870 RP4-758J18.2
ENST00000570344 0.929765584669098 0.856932037465732 -0.027755907081286 ENSG00000224870 RP4-758J18.2
ENST00000447725 0.130558326426131 0.0437538680946384 0.184858440708697 ENSG00000224870 RP4-758J18.2
ENST00000572242 0.233472486830284 0.0956333600370424 0.150561363308551 ENSG00000224870 RP4-758J18.2
ENST00000453521 0.191017032109755 0.0725416366617641 0.160164630837468 ENSG00000224870 RP4-758J18.2
ENST00000344843 0.802487883190672 0.649604073704324 0.0317178531445091 ENSG00000242485 MRPL20
ENST00000493287 0.243748067795262 0.101663209736009 0.116823482590642 ENSG00000242485 MRPL20
ENST00000487659 0.804893296811901 0.653300367149021 0.0313567172982064 ENSG00000242485 MRPL20
ENST00000492508 0.859655758716968 0.737511751330203 0.0237866786869557 ENSG00000242485 MRPL20
ENST00000482352 0.909621399304421 0.82184937597507 -0.0168787503024422 ENSG00000242485 MRPL20
ENST00000582431 0.700266423196814 0.509792236007018 -0.11162187392139 ENSG00000264293 RN7SL657P
ENST00000477686 0.671743213601354 0.474751094826639 -0.0590385087605547 ENSG00000242485 MRPL20
ENST00000607307 0.639666894558192 0.43716405324342 0.131313644926499 ENSG00000272455 RP4-758J18.13
ENST00000430109 0.614639110601586 0.409247444203352 -0.0713943050314226 ENSG00000225285 RP4-758J18.10
ENST00000454562 0.526152036133971 0.317526353394729 -0.08486647650147 ENSG00000225285 RP4-758J18.10
ENST00000417917 0.614639110601586 0.409247444203352 -0.0713943050314226 ENSG00000225285 RP4-758J18.10
ENST00000495558 0.0568834359390947 0.0150979072800435 -0.41050286632648 ENSG00000179403 VWA1
ENST00000338660 0.350341399779617 0.170776506677512 -0.220917434991406 ENSG00000179403 VWA1
ENST00000404702 0.374542966167091 0.188437068103858 -0.210526304415232 ENSG00000179403 VWA1
ENST00000476993 0.374542966167091 0.188437068103858 -0.210526304415232 ENSG00000179403 VWA1
ENST00000471398 0.107092468738968 0.0337277375503017 -0.341991694805872 ENSG00000179403 VWA1
ENST00000378785 0.788111746725076 0.629060434959349 0.0563237950670528 ENSG00000215915 ATAD3C
ENST00000475091 0.436903467033137 0.237305096727985 0.0866145518297243 ENSG00000215915 ATAD3C
ENST00000378741 0.00193114719186831 0.000279377804997523 -0.285187387862155 ENSG00000160072 ATAD3B
ENST00000308647 0.00114512498712151 0.000153214355928377 -0.261818422822736 ENSG00000160072 ATAD3B
ENST00000472194 0.0121089942707389 0.00232152261755485 -0.230488564986604 ENSG00000160072 ATAD3B
ENST00000378736 0.139259573683424 0.0475935913620378 -0.254215542820521 ENSG00000160072 ATAD3B
ENST00000485748 0.0394954983851946 0.00962293444224332 -0.224519610117957 ENSG00000160072 ATAD3B
ENST00000474481 0.0521616262466066 0.013555386184991 -0.220399909369516 ENSG00000160072 ATAD3B
ENST00000378756 0.78534731975964 0.625062317563031 0.0417889489306701 ENSG00000197785 ATAD3A
ENST00000378755 0.785343708093058 0.625049087064267 0.0417909547503288 ENSG00000197785 ATAD3A
ENST00000339113 0.793426072277895 0.636445260394061 0.0403111042204996 ENSG00000197785 ATAD3A
ENST00000536055 0.793426072277895 0.636445260394061 0.0403111042204996 ENSG00000197785 ATAD3A
ENST00000439513 0.381866003018578 0.193835958596916 0.217939184734971 ENSG00000197785 ATAD3A
ENST00000429957 0.798853703845334 0.644102463173614 -0.0505050725553062 ENSG00000197785 ATAD3A
ENST00000400830 0.815725949933854 0.668933660706033 0.0440882163273213 ENSG00000197785 ATAD3A
ENST00000378733 0.621638790516117 0.417039418301611 -0.127875051239403 ENSG00000205090 TMEM240
ENST00000425828 0.621638790516117 0.417039418301611 -0.127875051239403 ENSG00000205090 TMEM240
ENST00000291386 0.154236929790101 0.0544583376021593 0.0990852222730923 ENSG00000160075 SSU72
ENST00000378726 0.299557918002017 0.135917961647951 0.102532925176679 ENSG00000160075 SSU72
ENST00000378725 0.321098600342534 0.150231796241358 0.0879821592222681 ENSG00000160075 SSU72
ENST00000359060 0.675737892628428 0.479637125541725 -0.0496061816409369 ENSG00000160075 SSU72
ENST00000539195 0.716635947607902 0.531130369650561 -0.0634433179273796 ENSG00000215791 AL645728.2
ENST00000366221 0.839518521864571 0.705517704987012 -0.0526753328626864 ENSG00000215014 AL645728.1
ENST00000422725 0.857738509924115 0.734631166468792 -0.0555982821514265 ENSG00000228594 C1orf233
ENST00000607222 0.868415689219563 0.751800522460581 0.0529464166478895 ENSG00000272106 RP11-345P4.9
ENST00000520777 0.00400726625665916 0.00064152721024554 0.331125144459519 ENSG00000197530 MIB2
ENST00000378710 0.00400726625665916 0.00064152721024554 0.331125144459519 ENSG00000197530 MIB2
ENST00000360522 0.00400726625665916 0.00064152721024554 0.331125144459519 ENSG00000197530 MIB2
ENST00000357210 0.00400726625665916 0.00064152721024554 0.331125144459519 ENSG00000197530 MIB2
ENST00000355826 0.00400726625665916 0.00064152721024554 0.331125144459519 ENSG00000197530 MIB2
ENST00000518681 0.0039238257590359 0.000626280569491271 0.332133907834862 ENSG00000197530 MIB2
ENST00000505820 0.00385349540795015 0.000613581552726287 0.33221633550778 ENSG00000197530 MIB2
ENST00000479659 0.00385349540795015 0.000613581552726287 0.33221633550778 ENSG00000197530 MIB2
ENST00000489635 0.00374319189123566 0.000592711125864809 0.332718275825369 ENSG00000197530 MIB2
ENST00000511502 0.00374319189123566 0.000592711125864809 0.332718275825369 ENSG00000197530 MIB2
ENST00000477990 0.320739329172484 0.149963965987188 0.211237971213482 ENSG00000197530 MIB2
ENST00000514363 0.0936791949321555 0.0284187607175012 0.257645698584703 ENSG00000197530 MIB2
ENST00000487053 0.0038564682082897 0.000614182037128224 0.331946145879747 ENSG00000197530 MIB2
ENST00000502470 0.0911065871329554 0.0274340933668439 0.260849498818269 ENSG00000197530 MIB2
ENST00000378712 0.0038564682082897 0.000614182037128224 0.331946145879747 ENSG00000197530 MIB2
ENST00000507082 0.350578028681696 0.170918057314165 0.211187905608876 ENSG00000197530 MIB2
ENST00000463492 0.567824161846696 0.358765883863698 0.146679832523718 ENSG00000197530 MIB2
ENST00000510793 0.0691703748520075 0.019347364754709 0.275148061034533 ENSG00000197530 MIB2
ENST00000504599 0.00294831186276597 0.000451198435067323 0.34102232652081 ENSG00000197530 MIB2
ENST00000507229 0.00249100295946968 0.000372968854793941 0.346312917577121 ENSG00000197530 MIB2
ENST00000503789 0.0832772488822784 0.0244818749466805 0.285370457466522 ENSG00000197530 MIB2
ENST00000378708 0.00379762562234337 0.000602982925016636 0.338422809918655 ENSG00000197530 MIB2
ENST00000506488 0.00318355601292168 0.000492677699843724 0.344006626471701 ENSG00000197530 MIB2
ENST00000512004 0.21297809571897 0.0839793961526536 0.269200388141301 ENSG00000197530 MIB2
ENST00000508455 0.545791990564764 0.336568697245927 0.161783208950536 ENSG00000197530 MIB2
ENST00000514234 0.0138204517586325 0.00271353767407294 0.335778280365077 ENSG00000197530 MIB2
ENST00000467597 0.358491160926238 0.17669286434391 0.210554838336959 ENSG00000197530 MIB2
ENST00000508148 0.336078687872912 0.160538675653672 0.224933447081466 ENSG00000197530 MIB2
ENST00000486072 0.060907450590427 0.0164435521135948 0.349640736442998 ENSG00000197530 MIB2
ENST00000505370 0.299470024434581 0.135861188378504 0.231123056282173 ENSG00000197530 MIB2
ENST00000473511 0.0784467001259094 0.0226971486887669 0.34993796161358 ENSG00000197530 MIB2
ENST00000464570 0.0337985004250351 0.00794254732082219 0.407338850282092 ENSG00000197530 MIB2
ENST00000483015 0.115419875725199 0.0371927936058112 0.3408456060535 ENSG00000197530 MIB2
ENST00000511910 0.191061362101747 0.0725654649637617 0.298798469375776 ENSG00000197530 MIB2
ENST00000470373 0.56822566352708 0.359154435511462 0.152888621935831 ENSG00000197530 MIB2
ENST00000513088 0.648997020455956 0.448101911908539 0.0641717714727845 ENSG00000248333 CDK11B
ENST00000341832 0.395895571331027 0.204635228493694 0.10221838176851 ENSG00000248333 CDK11B
ENST00000317673 0.388381574828497 0.198659211282355 0.102306513512133 ENSG00000248333 CDK11B
ENST00000340677 0.388381574828497 0.198659211282355 0.102306513512133 ENSG00000248333 CDK11B
ENST00000407249 0.388381574828497 0.198659211282355 0.102306513512133 ENSG00000248333 CDK11B
ENST00000341028 0.121047831259577 0.0395873575930477 0.307318874134246 ENSG00000248333 CDK11B
ENST00000607013 0.521873478831958 0.313423441111124 0.122337390269906 ENSG00000272004 RP11-345P4.10
ENST00000378662 0.872080440651542 0.757872308062569 -0.0204227186281964 ENSG00000189339 SLC35E2B
ENST00000234800 0.871150426812744 0.756184072602393 -0.0206497109730891 ENSG00000189339 SLC35E2B
ENST00000480991 0.589948312676068 0.382107009831911 -0.0736542088381667 ENSG00000189339 SLC35E2B
ENST00000481276 0.87082050403559 0.755668028075032 -0.024206027963333 ENSG00000189339 SLC35E2B
ENST00000596308 0.964558882018289 0.926356830167007 -0.0137966684162192 ENSG00000269737 RP11-345P4.7
ENST00000597891 0.850260203325852 0.72286412552154 0.0541357377222596 ENSG00000269227 RP11-345P4.6
ENST00000356200 0.306883537215161 0.1406945787582 0.124240717822564 ENSG00000008128 CDK11A
ENST00000598846 0.737084665700121 0.557584655269108 0.0385750257111529 ENSG00000268575 RP1-283E3.8
ENST00000463652 0.32588252664046 0.153467959041481 0.213205756462523 ENSG00000008128 CDK11A
ENST00000358779 0.287963499252673 0.128523196115983 0.12803582468568 ENSG00000008128 CDK11A
ENST00000460465 0.287963499252673 0.128523196115983 0.12803582468568 ENSG00000008128 CDK11A
ENST00000404249 0.287963499252673 0.128523196115983 0.12803582468568 ENSG00000008128 CDK11A
ENST00000378633 0.287963499252673 0.128523196115983 0.12803582468568 ENSG00000008128 CDK11A
ENST00000357760 0.287963499252673 0.128523196115983 0.12803582468568 ENSG00000008128 CDK11A
ENST00000509982 0.306883537215161 0.1406945787582 0.124240717822564 ENSG00000008128 CDK11A
ENST00000378638 0.306883537215161 0.1406945787582 0.124240717822564 ENSG00000008128 CDK11A
ENST00000356937 0.214575207905783 0.0847831677944075 0.146484265636376 ENSG00000008128 CDK11A
ENST00000478901 0.190613199231103 0.0723304638712183 0.274063544819205 ENSG00000008128 CDK11A
ENST00000468397 0.464152118812948 0.260487665334208 0.163417889274855 ENSG00000008128 CDK11A
ENST00000491311 0.445022601477612 0.244259224007429 0.16624874120417 ENSG00000008128 CDK11A
ENST00000495016 0.584504476581742 0.376469132381599 0.133983969946442 ENSG00000008128 CDK11A
ENST00000468800 0.386452083326412 0.197198035941149 0.157071642073633 ENSG00000008128 CDK11A
ENST00000464748 0.678043825444087 0.482601615641459 0.11277932054611 ENSG00000008128 CDK11A
ENST00000489300 0.987339959404785 0.973207037703895 -0.0051887143563182 ENSG00000008128 CDK11A
ENST00000492390 0.694644935171296 0.5025928084057 0.0861693103684391 ENSG00000008128 CDK11A
ENST00000474916 0.504887651076296 0.297256890473792 0.136796226021152 ENSG00000008128 CDK11A
ENST00000378635 0.509502282659225 0.301641912856383 0.0968278819193127 ENSG00000008128 CDK11A
ENST00000479362 0.488704161162404 0.282558927714402 0.115806031311368 ENSG00000008128 CDK11A
ENST00000498810 0.93496593707616 0.866503276713742 -0.0206894830554191 ENSG00000008128 CDK11A
ENST00000487462 0.844022246639708 0.712552439974823 -0.0449114242662541 ENSG00000008128 CDK11A
ENST00000401096 0.847856065461526 0.71866299067352 -0.0436518801283862 ENSG00000008128 CDK11A
ENST00000577672 0.279418105717649 0.123095401659762 -0.124850475846226 ENSG00000227775 RP1-283E3.4
ENST00000417099 0.69687866688246 0.505346066813645 -0.061087270630534 ENSG00000227775 RP1-283E3.4
ENST00000355439 0.379737584987833 0.192260287532291 -0.0940630129653948 ENSG00000215790 SLC35E2
ENST00000400924 0.364233420975806 0.180858331687934 -0.0972841452621211 ENSG00000215790 SLC35E2
ENST00000246421 0.438432848666521 0.238644835857541 -0.116222249660552 ENSG00000215790 SLC35E2
ENST00000475229 0.0882094173681715 0.0263290600229082 -0.304485876705023 ENSG00000215790 SLC35E2
ENST00000424604 0.280561520424175 0.123795204268129 -0.190311651467382 ENSG00000227775 RP1-283E3.4
ENST00000418950 0.46579866138474 0.261927292530116 0.173954025498492 ENSG00000227775 RP1-283E3.4
ENST00000341426 0.890860226835983 0.789639192425325 -0.014288972851912 ENSG00000008130 NADK
ENST00000341991 0.895165481210717 0.797085043637303 -0.0137418253271128 ENSG00000008130 NADK
ENST00000378625 0.900957336741252 0.806679507710412 -0.0131125442453689 ENSG00000008130 NADK
ENST00000344463 0.890860226835983 0.789639192425325 -0.014288972851912 ENSG00000008130 NADK
ENST00000342348 0.704156497079562 0.514855534384751 -0.0405494807036739 ENSG00000008130 NADK
ENST00000498806 0.729673524087968 0.547599124453015 0.0623906842713909 ENSG00000008130 NADK
ENST00000469045 0.72996941545988 0.547980007490048 0.048305976709565 ENSG00000008130 NADK
ENST00000480499 0.835221196348437 0.69918042075279 0.0404153369668245 ENSG00000008130 NADK
ENST00000497747 0.635782968271642 0.432724890835562 0.0900712978823809 ENSG00000008130 NADK
ENST00000477235 0.805890366793202 0.65484480158275 0.0384359703549252 ENSG00000008130 NADK
ENST00000489538 0.796957315988509 0.641301836516447 0.0413994953095102 ENSG00000008130 NADK
ENST00000497615 0.587112148134755 0.379178369871377 0.102729583276074 ENSG00000008130 NADK
ENST00000497186 0.82923935599473 0.690094227689423 0.0341315852347333 ENSG00000008130 NADK
ENST00000400922 0.983422850119899 0.965496075856296 -0.00361808725215633 ENSG00000008130 NADK
ENST00000492845 0.84836051977509 0.719676695464557 0.0261344543678651 ENSG00000008130 NADK
ENST00000492768 0.951755656813027 0.899379602594005 0.0103654190356032 ENSG00000008130 NADK
ENST00000460602 0.9510318288729 0.897819821426852 0.0107246978167955 ENSG00000008130 NADK
ENST00000464373 0.960852584234029 0.918489419265525 0.0100398033537138 ENSG00000008130 NADK
ENST00000480542 0.985658483043536 0.970113252735255 0.00477025377150134 ENSG00000008130 NADK
ENST00000378609 0.612830100744119 0.407416659314505 -0.0276859356378662 ENSG00000078369 GNB1
ENST00000461893 0.861188419069482 0.739972721219427 0.0217852177807535 ENSG00000078369 GNB1
ENST00000471354 0.998089017538328 0.995550020508211 0.000297098777126457 ENSG00000078369 GNB1
ENST00000439272 0.667020674067883 0.46929320123363 -0.0423696795140579 ENSG00000078369 GNB1
ENST00000434686 0.678937395376496 0.483667354754662 -0.0419895034091652 ENSG00000078369 GNB1
ENST00000437146 0.841904373763867 0.709165113369697 -0.0241105943102018 ENSG00000078369 GNB1
ENST00000472614 0.590265594940087 0.382452565081771 -0.062782196286841 ENSG00000078369 GNB1
ENST00000607589 0.677543661141844 0.48199110759327 -0.0546470346614316 ENSG00000078369 GNB1
ENST00000412228 0.388614180182545 0.198829434839886 0.138226077074188 ENSG00000231050 RP1-140A9.1
ENST00000307786 0.645648270344743 0.444271309477542 0.0924902713998873 ENSG00000169885 CALML6
ENST00000378604 0.736381734831235 0.556604963700946 0.0679859427744861 ENSG00000169885 CALML6
ENST00000482402 0.732381799493585 0.551297538513768 0.0691150970301276 ENSG00000169885 CALML6
ENST00000462293 0.703767906980231 0.514376859346571 0.0706228645991428 ENSG00000169885 CALML6
ENST00000378602 0.6982754161239 0.50719923365281 0.0698444785216008 ENSG00000178821 TMEM52
ENST00000310991 0.345730445142583 0.167442312773743 0.155451352267417 ENSG00000178821 TMEM52
ENST00000378598 0.268141611356616 0.116207663058494 0.176877924693698 ENSG00000178821 TMEM52
ENST00000470931 0.272971699059969 0.119142238887272 0.171633042592836 ENSG00000178821 TMEM52
ENST00000602604 0.103910376004595 0.0324761887897792 0.19324910044473 ENSG00000178821 TMEM52
ENST00000416272 0.320987807964424 0.150159734625779 0.118066864940857 ENSG00000178821 TMEM52
ENST00000378567 0.464894632740319 0.261180238420056 0.164202054093702 ENSG00000067606 PRKCZ
ENST00000468310 0.773149222455137 0.60723334658997 -0.0590851483767819 ENSG00000067606 PRKCZ
ENST00000466651 0.568729288049283 0.359745632202015 -0.0978371848170392 ENSG00000067606 PRKCZ
ENST00000400921 0.460413250647597 0.257295845634353 0.165703949156124 ENSG00000067606 PRKCZ
ENST00000495347 0.712825343489111 0.525736364131681 -0.0617453899194671 ENSG00000067606 PRKCZ
ENST00000461106 0.666528245909022 0.468687966997054 0.112555940630371 ENSG00000067606 PRKCZ
ENST00000461465 0.744049618430707 0.566919008734145 -0.0567419256605468 ENSG00000067606 PRKCZ
ENST00000470596 0.812363848134096 0.664154445867869 -0.0445332496328905 ENSG00000067606 PRKCZ
ENST00000496325 0.774300338421453 0.60887768485865 -0.0525482804456129 ENSG00000067606 PRKCZ
ENST00000481140 0.942284053119699 0.880728171909476 0.0144733312013944 ENSG00000067606 PRKCZ
ENST00000482686 0.761345529956289 0.590809552576418 0.0433610283070368 ENSG00000067606 PRKCZ
ENST00000400920 0.385898563725776 0.196791220487705 0.190591083922279 ENSG00000067606 PRKCZ
ENST00000486681 0.858287437505301 0.73545495790345 0.0295291183618207 ENSG00000067606 PRKCZ
ENST00000470986 0.947402742399624 0.890922122654273 0.0108340185419454 ENSG00000067606 PRKCZ
ENST00000470511 0.86723384781943 0.75001690392612 0.0233434082106863 ENSG00000067606 PRKCZ
ENST00000497183 0.837938653204141 0.703101115525746 0.0264037770039843 ENSG00000067606 PRKCZ
ENST00000419838 0.69206778043805 0.499240640373887 0.0429113941158609 ENSG00000067606 PRKCZ
ENST00000479263 0.388381574828497 0.198652502883065 0.18953804349197 ENSG00000067606 PRKCZ
ENST00000503672 0.937245425583061 0.870899777662751 -0.0111980166873111 ENSG00000067606 PRKCZ
ENST00000478770 0.60753157913285 0.401478754169621 0.131090225176948 ENSG00000067606 PRKCZ
ENST00000505322 0.368996538986226 0.184254980418816 0.195911561625084 ENSG00000067606 PRKCZ
ENST00000472017 0.926413937102568 0.850985139652317 0.0137190303337389 ENSG00000067606 PRKCZ
ENST00000333854 0.909288621986176 0.82122787888812 -0.0335786063331706 ENSG00000182873 RP11-181G12.2
ENST00000536678 0.926514401989058 0.851181057618977 0.0288234737538052 ENSG00000182873 RP11-181G12.2
ENST00000444529 0.766242812383838 0.597727275064878 -0.0781287227743678 ENSG00000182873 RP11-181G12.2
ENST00000469733 0.922384427860739 0.843976709962549 0.0158230806203046 ENSG00000162585 C1orf86
ENST00000414253 0.890411981826112 0.788930729648054 0.0221152168861351 ENSG00000162585 C1orf86
ENST00000428120 0.890411981826112 0.788930729648054 0.0221152168861351 ENSG00000162585 C1orf86
ENST00000400919 0.890411981826112 0.788930729648054 0.0221152168861351 ENSG00000162585 C1orf86
ENST00000400918 0.979329855379539 0.956807916066795 0.00448546863618802 ENSG00000162585 C1orf86
ENST00000497675 0.664725452329646 0.466675221794113 -0.0661369241956013 ENSG00000162585 C1orf86
ENST00000378543 0.702755080548524 0.513144537296629 -0.0587068867657616 ENSG00000162585 C1orf86
ENST00000378546 0.702755080548524 0.513144537296629 -0.0587068867657616 ENSG00000162585 C1orf86
ENST00000401813 0.809719636620256 0.660257235412625 -0.0393774810411599 ENSG00000162585 C1orf86
ENST00000487186 0.828788519181648 0.689396639865997 -0.0339784891175088 ENSG00000162585 C1orf86
ENST00000378545 0.818964982415264 0.674113959679906 -0.0376693790707205 ENSG00000162585 C1orf86
ENST00000476803 0.652576277741778 0.452296083779883 -0.0684048250875535 ENSG00000162585 C1orf86
ENST00000440825 0.690881392802218 0.497674204329177 -0.0606943191645704 ENSG00000162585 C1orf86
ENST00000597060 0.547200036433672 0.337952936063921 -0.14221224299201 ENSG00000269554 AL590822.2
ENST00000420515 0.806981095915563 0.656471392214701 -0.0459770040394146 ENSG00000162585 C1orf86
ENST00000514625 0.835981059417964 0.700290535776167 -0.063729371868498 ENSG00000162585 C1orf86
ENST00000545087 0.964515110840595 0.926276636775292 -0.0148353281349596 ENSG00000203301 AL590822.1
ENST00000420964 0.62726803809793 0.423226014328459 -0.115725118261716 ENSG00000243558 RP11-181G12.5
ENST00000442483 0.152236414975527 0.0535393181966869 0.321479796352566 ENSG00000234396 RP11-181G12.4
ENST00000378536 0.599211072058672 0.391808265637731 -0.0457888348691667 ENSG00000157933 SKI
ENST00000508416 0.99782039118746 0.994877475494901 -0.00047899021604876 ENSG00000157933 SKI
ENST00000478223 0.964375386539065 0.925709808670639 -0.00662940590101848 ENSG00000157933 SKI
ENST00000507179 0.277590469601561 0.121977282501916 -0.172514014812875 ENSG00000157933 SKI
ENST00000378531 0.0358296192827606 0.0085318291686964 0.269631177122519 ENSG00000116151 MORN1
ENST00000606372 0.0648096485885648 0.0177738335401948 0.245699623460742 ENSG00000116151 MORN1
ENST00000602865 0.396534032885525 0.205122111281728 0.172357818427615 ENSG00000269896 RP4-740C4.6
ENST00000417061 0.773401277792252 0.607609784782036 0.0349712239520655 ENSG00000238240 RP4-740C4.5
ENST00000378529 0.224207959459717 0.0902076677643947 0.179523461651986 ENSG00000116151 MORN1
ENST00000607342 0.157702696879873 0.0560833919978017 0.267156164091995 ENSG00000116151 MORN1
ENST00000607858 0.245066770355889 0.10248628674183 0.163437022934338 ENSG00000272420 RP4-740C4.7
ENST00000469374 0.380058878176712 0.192537260946283 0.179055396882599 ENSG00000116151 MORN1
ENST00000419785 0.407317641145296 0.213428858012396 0.181337409271868 ENSG00000116151 MORN1
ENST00000606642 0.364624443425308 0.181146250491837 0.124404833998938 ENSG00000271921 RP4-740C4.9
ENST00000606280 0.708891563319081 0.520780804771557 -0.0891067232298638 ENSG00000271847 RP4-740C4.8
ENST00000378525 0.770569767970718 0.603835683146672 0.0691410714871063 ENSG00000116151 MORN1
ENST00000449373 0.808187716457838 0.65820913488322 0.0633976701886679 ENSG00000116151 MORN1
ENST00000317490 0.93785314795244 0.87266038907552 -0.02630322653325 ENSG00000178642 AL513477.1
ENST00000607031 0.837415862591427 0.702252318544347 -0.0624107839716725 ENSG00000116151 MORN1
ENST00000475812 0.918741370115073 0.837503521449194 0.0344469489462439 ENSG00000116151 MORN1
ENST00000494279 0.954714294296405 0.905552834294724 0.0196362318395443 ENSG00000116151 MORN1
ENST00000378518 0.403792710240073 0.210660072167497 -0.0647687075942258 ENSG00000157916 RER1
ENST00000605895 0.690979333671246 0.497854095102921 -0.0356468865537645 ENSG00000157916 RER1
ENST00000378513 0.583670449895656 0.375460813186121 -0.0465316536986751 ENSG00000157916 RER1
ENST00000306256 0.404971266068144 0.211579930734528 -0.0643458243510556 ENSG00000157916 RER1
ENST00000493207 0.27913038841182 0.122913923267627 -0.0993681592049364 ENSG00000157916 RER1
ENST00000378512 0.582118617971797 0.373880813945438 -0.0467175131457084 ENSG00000157916 RER1
ENST00000443438 0.395895571331027 0.204629274309662 -0.0671921176685555 ENSG00000157916 RER1
ENST00000488353 0.487922637265515 0.28175143678373 -0.0586959408737196 ENSG00000157916 RER1
ENST00000462129 0.864747125431464 0.74578098679522 -0.0273564054005553 ENSG00000157916 RER1
ENST00000288774 0.480791971540009 0.275232014123793 0.109905182015602 ENSG00000157911 PEX10
ENST00000447513 0.541068741786594 0.33180619621302 0.0984550356642993 ENSG00000157911 PEX10
ENST00000507596 0.572359999053737 0.363635587188093 0.0925449578989421 ENSG00000157911 PEX10
ENST00000510434 0.415614847696487 0.220012530538032 0.145877470274834 ENSG00000157911 PEX10
ENST00000508384 0.15837781206951 0.0563986657208031 0.265588503772987 ENSG00000157911 PEX10
ENST00000515760 0.260434561494263 0.111653569767277 0.252182009416759 ENSG00000157911 PEX10
ENST00000502666 0.285853278003714 0.12720333016507 0.221269537807156 ENSG00000157911 PEX10
ENST00000504111 0.266775832776678 0.115413483506788 0.230039389145049 ENSG00000157911 PEX10
ENST00000514502 0.0870905255245003 0.0259318164402276 0.317295500992917 ENSG00000157911 PEX10
ENST00000609981 0.657108459124139 0.457557403827904 0.12508893572108 ENSG00000149527 PLCH2
ENST00000449969 0.702286852831774 0.512328687650395 -0.11070665402084 ENSG00000149527 PLCH2
ENST00000288766 0.8692157095193 0.753116266090459 -0.0516517158399575 ENSG00000149527 PLCH2
ENST00000419816 0.702755080548524 0.513145115451889 -0.109872660656573 ENSG00000149527 PLCH2
ENST00000378488 0.702755080548524 0.513145115451889 -0.109872660656573 ENSG00000149527 PLCH2
ENST00000378486 0.702755080548524 0.513145115451889 -0.109872660656573 ENSG00000149527 PLCH2
ENST00000343889 0.694390756248437 0.502333388251378 -0.112645825122491 ENSG00000149527 PLCH2
ENST00000278878 0.793426072277895 0.636446250448165 -0.07909043540614 ENSG00000149527 PLCH2
ENST00000473964 0.611049230455101 0.405422925495663 -0.125999886876632 ENSG00000149527 PLCH2
ENST00000462379 0.6669712760647 0.469197546543923 -0.109032141706395 ENSG00000149527 PLCH2
ENST00000378466 0.763072558985028 0.593377336844816 -0.0466796400248586 ENSG00000157881 PANK4
ENST00000435556 0.763072558985028 0.593377336844816 -0.0466796400248586 ENSG00000157881 PANK4
ENST00000505228 0.90984213339384 0.822357545337186 0.021719657393329 ENSG00000157881 PANK4
ENST00000502512 0.830144486613583 0.691157075775257 -0.0520492863639417 ENSG00000157881 PANK4
ENST00000471361 0.666758097429509 0.468965079822446 -0.108097717921201 ENSG00000157881 PANK4
ENST00000487804 0.687396716523356 0.49372301641937 -0.106248910408196 ENSG00000157881 PANK4
ENST00000515423 0.692579406760653 0.499865431000649 0.103836484438989 ENSG00000157881 PANK4
ENST00000468002 0.764486079715824 0.595439274333593 0.0711645715943648 ENSG00000157881 PANK4
ENST00000486396 0.389963773936925 0.199897893665683 -0.143842926231244 ENSG00000157881 PANK4
ENST00000502770 0.324163018564517 0.152326070901891 -0.175089493248869 ENSG00000157881 PANK4
ENST00000491212 0.156629610184408 0.055566489320185 -0.261901307460746 ENSG00000157881 PANK4
ENST00000514922 0.195824964713123 0.0750066295249169 -0.251594793157587 ENSG00000157881 PANK4
ENST00000606645 0.936231081630689 0.868817752412724 0.0259825532906251 ENSG00000272449 RP3-395M20.12
ENST00000416860 0.137747713466475 0.0469179592383339 -0.269302692930292 ENSG00000238164 RP3-395M20.8
ENST00000443892 0.364934413655613 0.181338742134693 -0.217624959113891 ENSG00000238164 RP3-395M20.8
ENST00000449660 0.60643479419528 0.400134209759995 -0.110836133738746 ENSG00000238164 RP3-395M20.8
ENST00000448624 0.84794952811754 0.718867735593541 -0.0320548383898556 ENSG00000238164 RP3-395M20.8
ENST00000432521 0.486672567032943 0.280613559211895 -0.174032957920678 ENSG00000238164 RP3-395M20.8
ENST00000452793 0.212340161427722 0.0836606515885567 -0.243476738314388 ENSG00000238164 RP3-395M20.8
ENST00000426449 0.294399970799141 0.13261247603332 -0.159256110537358 ENSG00000157873 TNFRSF14
ENST00000434817 0.983025617944913 0.964463045453357 -0.00443009483417841 ENSG00000157873 TNFRSF14
ENST00000435221 0.988978684261851 0.976314232270349 -0.00294966180404116 ENSG00000157873 TNFRSF14
ENST00000451778 0.988197122635712 0.974931682260646 -0.00308437776590319 ENSG00000157873 TNFRSF14
ENST00000409119 0.808308471408366 0.65834057836657 -0.0453533143015819 ENSG00000157873 TNFRSF14
ENST00000355716 0.802470451502075 0.649584672069069 0.0447936717182072 ENSG00000157873 TNFRSF14
ENST00000475523 0.820270502401757 0.676089834710095 0.0410231112527783 ENSG00000157873 TNFRSF14
ENST00000442392 0.443241842890741 0.242726562569897 -0.134899527163504 ENSG00000157873 TNFRSF14
ENST00000482074 0.524526029803417 0.315943712411089 -0.118957102141119 ENSG00000157873 TNFRSF14
ENST00000496064 0.629097075839695 0.425224329273646 -0.0838686305723122 ENSG00000157873 TNFRSF14
ENST00000463471 0.843913456168691 0.712343295079199 0.036704053209805 ENSG00000157873 TNFRSF14
ENST00000466750 0.556844543451751 0.347536786992436 0.0996657339194035 ENSG00000157873 TNFRSF14
ENST00000471768 0.914715029310178 0.830631446936324 -0.0292723840048016 ENSG00000157873 TNFRSF14
ENST00000463835 0.3992492398725 0.207255816259784 0.15819512185053 ENSG00000157873 TNFRSF14
ENST00000482602 0.199968947283086 0.0770849040445907 0.213878410806013 ENSG00000157873 TNFRSF14
ENST00000480305 0.20883988113855 0.0817831129440508 0.238338860176148 ENSG00000157873 TNFRSF14
ENST00000456687 0.770293128199599 0.603547799624079 -0.0585218927078128 ENSG00000225931 RP3-395M20.7
ENST00000424215 0.955481160652103 0.906983977103668 -0.0136787577154294 ENSG00000228037 RP3-395M20.9
ENST00000493183 0.0192378125544663 0.00400953710463001 -0.299060709694899 ENSG00000157870 FAM213B
ENST00000474659 0.0244552553726539 0.00535913049924768 -0.29466169624485 ENSG00000157870 FAM213B
ENST00000419916 0.0787911980609882 0.0228227975500323 -0.178470032532201 ENSG00000157870 FAM213B
ENST00000378424 0.0787911980609882 0.0228227975500323 -0.178470032532201 ENSG00000157870 FAM213B
ENST00000537325 0.0503043873928959 0.0129669699315135 -0.22988389197237 ENSG00000157870 FAM213B
ENST00000378427 0.0787911980609882 0.0228227975500323 -0.178470032532201 ENSG00000157870 FAM213B
ENST00000378425 0.0787911980609882 0.0228227975500323 -0.178470032532201 ENSG00000157870 FAM213B
ENST00000464043 0.0432138485450615 0.0107497546763145 -0.254852541422669 ENSG00000157870 FAM213B
ENST00000444521 0.0787911980609882 0.0228227975500323 -0.178470032532201 ENSG00000157870 FAM213B
ENST00000465233 0.0194047228023673 0.004051233253359 -0.309449761848847 ENSG00000157870 FAM213B
ENST00000498083 0.0150310249639026 0.00299332154024997 -0.320752364735223 ENSG00000157870 FAM213B
ENST00000481683 0.0146233823635749 0.00289642664722195 -0.324174649289978 ENSG00000157870 FAM213B
ENST00000484099 0.0764579487921198 0.0219664740463943 -0.180306473495631 ENSG00000157870 FAM213B
ENST00000477045 0.0121478312906242 0.00233000215565738 -0.330173895268125 ENSG00000157870 FAM213B
ENST00000476686 0.267916327271649 0.116080398267755 -0.126556385392042 ENSG00000157870 FAM213B
ENST00000471840 0.378513379820377 0.191340547443979 -0.143529586704654 ENSG00000142606 MMEL1
ENST00000288709 0.501079070701698 0.293640198345339 -0.114170426423017 ENSG00000142606 MMEL1
ENST00000378412 0.511242522520149 0.303134197380181 -0.111991615492404 ENSG00000142606 MMEL1
ENST00000502556 0.428802157854943 0.230504837687554 -0.151508835497237 ENSG00000142606 MMEL1
ENST00000504800 0.428802157854943 0.230504837687554 -0.151508835497237 ENSG00000142606 MMEL1
ENST00000464195 0.861486470092418 0.74044337623033 -0.0241809958756509 ENSG00000142606 MMEL1
ENST00000491941 0.861486470092418 0.74044337623033 -0.0241809958756509 ENSG00000142606 MMEL1
ENST00000469962 0.850909895348181 0.723811435637328 -0.0303029561875217 ENSG00000142606 MMEL1
ENST00000579787 0.0378597053594077 0.00913555414217447 0.278275845313409 ENSG00000215912 TTC34
ENST00000401094 0.124616443841854 0.0411471715408456 0.295481821588338 ENSG00000215912 TTC34
ENST00000401095 0.238003895688385 0.0982364335589391 0.169292027348823 ENSG00000215912 TTC34
ENST00000511072 0.254577040392667 0.107988612418754 0.171879883577695 ENSG00000142611 PRDM16
ENST00000378398 0.254577040392667 0.107988612418754 0.171879883577695 ENSG00000142611 PRDM16
ENST00000441472 0.254577040392667 0.107988612418754 0.171879883577695 ENSG00000142611 PRDM16
ENST00000442529 0.254577040392667 0.107988612418754 0.171879883577695 ENSG00000142611 PRDM16
ENST00000378391 0.254577040392667 0.107988612418754 0.171879883577695 ENSG00000142611 PRDM16
ENST00000514189 0.254577040392667 0.107988612418754 0.171879883577695 ENSG00000142611 PRDM16
ENST00000270722 0.254577040392667 0.107988612418754 0.171879883577695 ENSG00000142611 PRDM16
ENST00000512462 0.253843177762657 0.107537246140418 0.162836984454372 ENSG00000142611 PRDM16
ENST00000463591 0.178369270757269 0.0661508084052591 0.180114431736591 ENSG00000142611 PRDM16
ENST00000378378 0.26812579531948 0.116195505207086 0.254879926448608 ENSG00000130762 ARHGEF16
ENST00000378373 0.210804308824534 0.0827775579921065 0.273595771942917 ENSG00000130762 ARHGEF16
ENST00000378371 0.171136212136522 0.0625938566101499 0.293310284752356 ENSG00000130762 ARHGEF16
ENST00000445297 0.340714617392371 0.163910081479754 0.131089861223842 ENSG00000130762 ARHGEF16
ENST00000464620 0.556340190739545 0.347010843429065 0.0732890969454141 ENSG00000130762 ARHGEF16
ENST00000413250 0.342453903985081 0.165193777466448 0.198758191298947 ENSG00000130762 ARHGEF16
ENST00000418137 0.599743323834447 0.392425180989348 0.0762128873430453 ENSG00000130762 ARHGEF16
ENST00000485984 0.433796265228411 0.234705316284754 0.171488550879615 ENSG00000130762 ARHGEF16
ENST00000606489 0.666888529340355 0.469106009589638 0.0772366315267164 ENSG00000272088 RP11-168F9.2
ENST00000294599 0.0344401986476352 0.00813013036447505 -0.202516944035556 ENSG00000162591 MEGF6
ENST00000356575 0.00160826885612394 0.000226474624046252 -0.267059757871297 ENSG00000162591 MEGF6
ENST00000494257 0.930260339478695 0.857834343445627 -0.0214445545122176 ENSG00000162591 MEGF6
ENST00000485002 0.00130454035653215 0.000178042920039083 -0.275246561697127 ENSG00000162591 MEGF6
ENST00000491842 0.820057116731999 0.675717680302659 -0.0446083348283669 ENSG00000162591 MEGF6
ENST00000475790 0.962127525361175 0.921084701539149 0.0112622474154372 ENSG00000162591 MEGF6
ENST00000461795 0.592382045250435 0.384527107467821 0.11466073195562 ENSG00000162591 MEGF6
ENST00000435049 0.824203093191707 0.682239265839665 0.0606253875519117 ENSG00000238260 RP11-46F15.2
ENST00000378344 0.59351925441003 0.385695554514152 -0.0511810086382323 ENSG00000158109 TPRG1L
ENST00000344579 0.593097920491571 0.385257513857912 -0.0511751291467017 ENSG00000158109 TPRG1L
ENST00000378322 0.194810225918112 0.0744509786715726 -0.171030554073643 ENSG00000116213 WRAP73
ENST00000270708 0.194810225918112 0.0744509786715726 -0.171030554073643 ENSG00000116213 WRAP73
ENST00000471223 0.32670290580719 0.154093398646594 -0.152834578809312 ENSG00000116213 WRAP73
ENST00000424367 0.215992039750628 0.0855589836329558 -0.176938920060528 ENSG00000116213 WRAP73
ENST00000497940 0.826502959372212 0.685827981484735 -0.0471364317937641 ENSG00000116213 WRAP73
ENST00000469643 0.689929101624528 0.496619822423055 0.0933831893808194 ENSG00000116213 WRAP73
ENST00000494884 0.7740030585109 0.608372830440395 -0.0801355097101233 ENSG00000116213 WRAP73
ENST00000465916 0.221836595171967 0.0888402350090863 -0.191965368419601 ENSG00000116213 WRAP73
ENST00000419924 0.200098904151498 0.077144310154379 -0.199494059523313 ENSG00000116213 WRAP73
ENST00000479331 0.429325251145107 0.230916239287033 -0.179188466063889 ENSG00000116213 WRAP73
ENST00000378295 0.250746515791106 0.105775781808075 0.27314469245739 ENSG00000078900 TP73
ENST00000604074 0.250746515791106 0.105775781808075 0.27314469245739 ENSG00000078900 TP73
ENST00000354437 0.105255411065589 0.0330065189007795 0.297255355288487 ENSG00000078900 TP73
ENST00000346387 0.0699371991642811 0.0196130337525782 0.345819190187008 ENSG00000078900 TP73
ENST00000357733 0.0699371991642811 0.0196130337525782 0.345819190187008 ENSG00000078900 TP73
ENST00000603362 0.0896433019091499 0.0268823518212822 0.276315575944886 ENSG00000078900 TP73
ENST00000604479 0.0896433019091499 0.0268823518212822 0.276315575944886 ENSG00000078900 TP73
ENST00000378288 0.257517852887974 0.10984310943681 0.268374024367135 ENSG00000078900 TP73
ENST00000378285 0.078308204720124 0.0226462350856074 0.280902052784199 ENSG00000078900 TP73
ENST00000378280 0.078308204720124 0.0226462350856074 0.280902052784199 ENSG00000078900 TP73
ENST00000603364 0.3340313568379 0.159133445768308 0.14534294606431 ENSG00000078900 TP73
ENST00000378290 0.0617458218614519 0.0167357354183584 0.283515089931946 ENSG00000078900 TP73
ENST00000604566 0.13366814010965 0.0450930576702733 0.187192383071742 ENSG00000078900 TP73
ENST00000418088 0.398305669647449 0.20647712118653 0.109218522808919 ENSG00000227372 TP73-AS1
ENST00000452079 0.368913777246686 0.184172304249783 0.111407257757007 ENSG00000227372 TP73-AS1
ENST00000419973 0.507159512394718 0.29943711462672 0.146628074796517 ENSG00000227372 TP73-AS1
ENST00000423764 0.360296432582605 0.178029244722345 0.116226122758995 ENSG00000227372 TP73-AS1
ENST00000587071 0.681809035309629 0.487259477518833 0.0832102975856511 ENSG00000227372 TP73-AS1
ENST00000608600 0.307181673675011 0.140892023005223 0.168161178219662 ENSG00000227372 TP73-AS1
ENST00000544565 0.536285606365987 0.327283787240998 0.133559135719428 ENSG00000227372 TP73-AS1
ENST00000294600 0.984207435604806 0.967069624320885 0.00284386366979054 ENSG00000162592 CCDC27
ENST00000462521 0.984207435604806 0.967069624320885 0.00284386366979054 ENSG00000162592 CCDC27
ENST00000444870 0.606829014209457 0.400690394376269 0.102750792579993 ENSG00000235169 SMIM1
ENST00000452264 0.501414060475346 0.293986122236516 0.11816772210946 ENSG00000235169 SMIM1
ENST00000561886 0.577186786205322 0.368625826824939 0.109142826833223 ENSG00000235169 SMIM1
ENST00000378251 0.956005645288973 0.908164392254468 -0.00767307048277978 ENSG00000130764 LRRC47
ENST00000462356 0.81724768335311 0.671272493864621 0.0425168418634185 ENSG00000130764 LRRC47
ENST00000479239 0.983057059029631 0.964578153014642 0.00473113796967113 ENSG00000130764 LRRC47
ENST00000581512 0.772343601508901 0.606147398420314 -0.0576454237783646 ENSG00000266075 RN7SL574P
ENST00000607459 0.810619270359327 0.661440097983316 -0.0560474865630698 ENSG00000272153 RP1-286D6.5
ENST00000378230 0.742152143223806 0.564264879677244 0.0327943495278291 ENSG00000116198 CEP104
ENST00000484420 0.514144009859025 0.305774497114154 -0.153262879069111 ENSG00000116198 CEP104
ENST00000438539 0.813768848812911 0.666158230548308 -0.0431406316407086 ENSG00000116198 CEP104
ENST00000461667 0.200973026310846 0.0776065682400844 -0.184418963982684 ENSG00000116198 CEP104
ENST00000495701 0.713916355549548 0.527470605939753 -0.0900952068919463 ENSG00000116198 CEP104
ENST00000460038 0.876377814125489 0.764951231626669 -0.0367548860161451 ENSG00000116198 CEP104
ENST00000494653 0.670349147170937 0.472997956357002 0.0493112588382651 ENSG00000116198 CEP104
ENST00000443466 0.885579774053938 0.780369370225377 -0.0312215278576679 ENSG00000116198 CEP104
ENST00000428079 0.389982723218462 0.199920463477826 0.114640743678699 ENSG00000116198 CEP104
ENST00000494951 0.290657159417792 0.130235180964421 0.172967005831982 ENSG00000116198 CEP104
ENST00000378223 0.486604207677355 0.280534528379429 0.103231558445369 ENSG00000116198 CEP104
ENST00000378212 2.01646241210957e-05 1.68568121072969e-06 -0.557757219079745 ENSG00000169598 DFFB
ENST00000378209 5.56466816361108e-05 5.17649522782282e-06 -0.411725625713399 ENSG00000169598 DFFB
ENST00000491998 5.56466816361108e-05 5.17649522782282e-06 -0.411725625713399 ENSG00000169598 DFFB
ENST00000338895 3.10445822825643e-05 2.71596599398263e-06 -0.522875106638255 ENSG00000169598 DFFB
ENST00000341385 0.00405749804682971 0.000650959978726889 -0.500329796988092 ENSG00000169598 DFFB
ENST00000468793 6.94562901117867e-05 6.61361997622749e-06 -0.414609278472762 ENSG00000169598 DFFB
ENST00000339350 0.000107284075405765 1.07185046128012e-05 -0.407626462597812 ENSG00000169598 DFFB
ENST00000477548 0.000107284075405765 1.07185046128012e-05 -0.407626462597812 ENSG00000169598 DFFB
ENST00000378206 0.000135388628823323 1.38775493539288e-05 -0.403308008235905 ENSG00000169598 DFFB
ENST00000475969 0.000181254339320274 1.92380322699134e-05 -0.400925699140641 ENSG00000169598 DFFB
ENST00000481945 0.840202233596569 0.706590855788726 -0.0636683977069499 ENSG00000169598 DFFB
ENST00000461150 0.768682806231772 0.601261964606981 -0.0702369268846186 ENSG00000169598 DFFB
ENST00000579705 0.57773013889506 0.369218582205434 -0.141973310002568 ENSG00000264428 AL691523.1
ENST00000486765 0.88951374505902 0.787219957617077 0.0231443205480358 ENSG00000198912 C1orf174
ENST00000361605 0.88951374505902 0.787219957617077 0.0231443205480358 ENSG00000198912 C1orf174
ENST00000474140 0.88951374505902 0.787219957617077 0.0231443205480358 ENSG00000198912 C1orf174
ENST00000413332 0.362086508241409 0.179331449515531 0.206750864884004 ENSG00000236423 LINC01134
ENST00000442673 0.0460182776258003 0.0116272989726111 0.426858489817622 ENSG00000236423 LINC01134
ENST00000439488 0.0281609864486847 0.00635650669922016 0.462450531945022 ENSG00000236423 LINC01134
ENST00000378190 0.950312208701951 0.896471417448731 0.0184595004666359 ENSG00000196581 AJAP1
ENST00000378191 0.907899227136875 0.818869193476911 0.0331739867985639 ENSG00000196581 AJAP1
ENST00000478423 0.000226399726683398 2.46760327144672e-05 -0.367201511399602 ENSG00000131697 NPHP4
ENST00000460696 0.827540955393445 0.687468730107107 -0.0560088715810521 ENSG00000131697 NPHP4
ENST00000378161 0.516291557954328 0.307950366465987 -0.137792663533862 ENSG00000131697 NPHP4
ENST00000489180 0.00022000524968717 2.38775394943002e-05 -0.367311728168041 ENSG00000131697 NPHP4
ENST00000378156 0.00022000524968717 2.38775394943002e-05 -0.367311728168041 ENSG00000131697 NPHP4
ENST00000378169 0.00010790121608508 1.07872759246922e-05 -0.381189004925753 ENSG00000131697 NPHP4
ENST00000468253 0.350182920156231 0.170625927868643 -0.225013443166728 ENSG00000131697 NPHP4
ENST00000506941 0.224463036236775 0.0904006841507156 -0.2857595672995 ENSG00000131697 NPHP4
ENST00000470763 0.106795825213538 0.0336131885555393 -0.353466751655307 ENSG00000131697 NPHP4
ENST00000466897 0.451961557410405 0.250298861067802 -0.180592546584891 ENSG00000131697 NPHP4
ENST00000378111 0.641287159645359 0.439155070543981 -0.0972592096955111 ENSG00000069424 KCNAB2
ENST00000378097 0.619853632955025 0.415024436475346 -0.10221302455565 ENSG00000069424 KCNAB2
ENST00000493807 0.0702933224003756 0.0197433738786333 -0.364901061948093 ENSG00000069424 KCNAB2
ENST00000378092 0.662162940904479 0.46373671512411 -0.0946314395439889 ENSG00000069424 KCNAB2
ENST00000478098 0.376690479478721 0.189972978273611 -0.175341400393529 ENSG00000069424 KCNAB2
ENST00000445501 0.407243805012389 0.213353336347328 -0.167427743965246 ENSG00000069424 KCNAB2
ENST00000428161 0.832270669146107 0.694507241849567 0.0600365982192654 ENSG00000069424 KCNAB2
ENST00000389632 0.849362834415824 0.72135640157428 0.0546401087220399 ENSG00000069424 KCNAB2
ENST00000602612 0.613220446266625 0.407850019892832 0.123661827256361 ENSG00000069424 KCNAB2
ENST00000378087 0.695861222185189 0.504050909559777 0.0976684640513347 ENSG00000069424 KCNAB2
ENST00000341524 0.658183736808497 0.458892490821841 0.107892780055373 ENSG00000069424 KCNAB2
ENST00000352527 0.658183736808497 0.458892490821841 0.107892780055373 ENSG00000069424 KCNAB2
ENST00000435937 0.921625813224074 0.842606745015688 0.0319264624296284 ENSG00000069424 KCNAB2
ENST00000164247 0.520722679292233 0.312340909531291 0.148825837537566 ENSG00000069424 KCNAB2
ENST00000459822 0.269286487482599 0.116884929982475 0.212510401249118 ENSG00000069424 KCNAB2
ENST00000594544 0.762278241867675 0.592152147307304 0.0496500513914166 ENSG00000268332 AL035406.1
ENST00000472700 0.921288405970537 0.841999022254351 0.0330639459282055 ENSG00000069424 KCNAB2
ENST00000378083 0.64789152909399 0.446847374513126 0.116967802644339 ENSG00000069424 KCNAB2
ENST00000458166 0.511573229854072 0.303456321906186 0.162181426630804 ENSG00000069424 KCNAB2
ENST00000462676 0.76575382189203 0.597133172000622 -0.0694083554323273 ENSG00000069424 KCNAB2
ENST00000481789 0.178978752858247 0.0664744525875155 0.260942376303061 ENSG00000069424 KCNAB2
ENST00000378021 0.00157138005389089 0.000220337176805548 0.619163465629223 ENSG00000116254 CHD5
ENST00000262450 0.00157138005389089 0.000220337176805548 0.619163465629223 ENSG00000116254 CHD5
ENST00000462991 0.243211485643223 0.101286525452138 0.255981305628562 ENSG00000116254 CHD5
ENST00000377999 0.77384466093651 0.608126492628883 0.0756467245614059 ENSG00000116254 CHD5
ENST00000496404 0.00433182524196764 0.000701626022906159 0.56665108197733 ENSG00000116254 CHD5
ENST00000491020 0.846345469974835 0.71637198354605 0.0311175290499335 ENSG00000116254 CHD5
ENST00000484532 0.325278615710934 0.153076326728975 0.0982571569949753 ENSG00000116251 RPL22
ENST00000234875 0.334083456960358 0.159171482606114 0.095368800559199 ENSG00000116251 RPL22
ENST00000480661 0.267556810520194 0.115869545627994 0.116520938594372 ENSG00000116251 RPL22
ENST00000497965 0.273666937707745 0.119594635051144 0.115693826559882 ENSG00000116251 RPL22
ENST00000471204 0.288796790864973 0.129024588552788 0.112990152654377 ENSG00000116251 RPL22
ENST00000465387 0.273700095894839 0.119616343748859 0.116112496258977 ENSG00000116251 RPL22
ENST00000462296 0.243830276279982 0.101742511339957 0.123161993487695 ENSG00000116251 RPL22
ENST00000465335 0.244471302662119 0.102117985816944 0.122889029003674 ENSG00000116251 RPL22
ENST00000455744 0.96222327329007 0.921258839482238 -0.0125007201146557 ENSG00000226944 RP1-120G22.11
ENST00000466994 0.894564313476968 0.796048791675948 -0.0389608251070311 ENSG00000158286 RNF207
ENST00000377948 8.34257904156129e-05 8.10275808407987e-06 -0.536283728244416 ENSG00000158286 RNF207
ENST00000484435 0.793106221614694 0.636094138684736 0.0643466136896817 ENSG00000158286 RNF207
ENST00000377939 6.85220688971253e-05 6.51065823746603e-06 -0.538942971233476 ENSG00000158286 RNF207
ENST00000485539 0.890157905225818 0.788382813022212 -0.0454758311471852 ENSG00000158286 RNF207
ENST00000496676 0.000297180464782479 3.34526410973249e-05 -0.556937163017101 ENSG00000158286 RNF207
ENST00000463453 0.538957200433945 0.329742166922051 -0.162050251078651 ENSG00000158286 RNF207
ENST00000496329 0.37539321917911 0.18906103417264 -0.215886315224574 ENSG00000158286 RNF207
ENST00000492476 0.362678046927867 0.17977428764482 -0.226790683707115 ENSG00000158286 RNF207
ENST00000483336 0.000563963531615858 6.85962895183579e-05 -0.62576306570777 ENSG00000158286 RNF207
ENST00000343813 3.8720392196391e-06 2.77478699006114e-07 -0.233185138882193 ENSG00000116237 ICMT
ENST00000495791 0.00149293443246631 0.000207723315938132 -0.286331761013702 ENSG00000116237 ICMT
ENST00000489498 0.000330674408136406 3.76982342657519e-05 -0.209346897632065 ENSG00000116237 ICMT
ENST00000474756 0.0198766347717991 0.00417155022382789 -0.186724211973883 ENSG00000116237 ICMT
ENST00000362035 0.285164364723352 0.126754967868097 -0.163606557731511 ENSG00000116237 ICMT
ENST00000441724 0.493153701906609 0.286459644568301 0.11546815663427 ENSG00000225077 LINC00337
ENST00000429480 0.838143851760174 0.703418145054107 0.0314403377672296 ENSG00000225077 LINC00337
ENST00000377893 0.356042116105136 0.174895312687638 -0.157052722929565 ENSG00000158292 GPR153
ENST00000608083 0.470474586997031 0.266014961146597 0.074570476745478 ENSG00000097021 ACOT7
ENST00000377845 0.386876081876847 0.197544918743871 0.0891095091978334 ENSG00000097021 ACOT7
ENST00000377855 0.487438511452508 0.281345058626302 0.0737529030192658 ENSG00000097021 ACOT7
ENST00000377860 0.470474586997031 0.266014961146597 0.074570476745478 ENSG00000097021 ACOT7
ENST00000418124 0.470474586997031 0.266014961146597 0.074570476745478 ENSG00000097021 ACOT7
ENST00000545482 0.470474586997031 0.266014961146597 0.074570476745478 ENSG00000097021 ACOT7
ENST00000361521 0.47614172466277 0.271002402462673 0.0734339635191583 ENSG00000097021 ACOT7
ENST00000377842 0.396000366828142 0.204712894847546 0.0877048998138867 ENSG00000097021 ACOT7
ENST00000473466 0.161667423433734 0.0579463713333427 0.147985241072426 ENSG00000097021 ACOT7
ENST00000481175 0.682261202978808 0.487708575373919 0.0800947504433976 ENSG00000097021 ACOT7
ENST00000541130 0.0400978352198247 0.00979775679598276 0.230742964090325 ENSG00000097021 ACOT7
ENST00000607670 0.817700275186978 0.671946158092761 -0.0477280725246565 ENSG00000271746 RP1-202O8.3
ENST00000377837 0.0189675554557175 0.00394132971413195 0.204018421131476 ENSG00000069812 HES2
ENST00000377836 0.00987367589439584 0.00183083727824902 0.221766553432366 ENSG00000069812 HES2
ENST00000471190 0.0697787582948434 0.0195547988564912 0.2392370066498 ENSG00000069812 HES2
ENST00000377834 0.0206447972089522 0.00436837549215763 0.202586637047158 ENSG00000069812 HES2
ENST00000487437 0.410072227620804 0.215504892509866 0.158389681032171 ENSG00000069812 HES2
ENST00000489730 0.770015415564812 0.603177896040247 0.0780805304245912 ENSG00000069812 HES2
ENST00000377828 9.17885364783637e-06 7.13574624920146e-07 0.821349651477728 ENSG00000187017 ESPN
ENST00000418286 0.0239265091339056 0.00521817807827079 0.373809976825701 ENSG00000187017 ESPN
ENST00000419034 0.0706674246619804 0.0198732621092335 0.254329785692364 ENSG00000231868 RP1-202O8.2
ENST00000461727 0.00386083503312726 0.000615004776161104 0.580775051188078 ENSG00000187017 ESPN
ENST00000475228 0.016646984039825 0.00337483658770054 0.459456383297974 ENSG00000187017 ESPN
ENST00000416731 0.0194344973211294 0.00405898708802937 0.485792881746909 ENSG00000187017 ESPN
ENST00000475479 0.112245375872261 0.0358928358080867 0.182628818143775 ENSG00000187017 ESPN
ENST00000434576 0.825794803858813 0.684708022482689 0.0577131568221032 ENSG00000187017 ESPN
ENST00000477679 0.110158632046148 0.0350086122717504 0.315938680351363 ENSG00000187017 ESPN
ENST00000468561 0.686024212790136 0.492162554188005 -0.0993739038011069 ENSG00000187017 ESPN
ENST00000356876 0.30759070287607 0.141174945662352 -0.116032179292692 ENSG00000215788 TNFRSF25
ENST00000485036 0.307713073774082 0.141257485076287 -0.116245011487808 ENSG00000215788 TNFRSF25
ENST00000480393 0.307713073774082 0.141257485076287 -0.116245011487808 ENSG00000215788 TNFRSF25
ENST00000513135 0.285735131452124 0.127119824156811 -0.120075589305656 ENSG00000215788 TNFRSF25
ENST00000473343 0.696723459548535 0.505117847446079 -0.0671339145799402 ENSG00000215788 TNFRSF25
ENST00000377782 0.307713073774082 0.141257485076287 -0.116245011487808 ENSG00000215788 TNFRSF25
ENST00000351959 0.309439619572252 0.142376500638555 -0.115799717075985 ENSG00000215788 TNFRSF25
ENST00000510563 0.266655647541801 0.115336874728274 -0.1234492360653 ENSG00000215788 TNFRSF25
ENST00000502730 0.266655647541801 0.115336874728274 -0.1234492360653 ENSG00000215788 TNFRSF25
ENST00000502588 0.266655647541801 0.115336874728274 -0.1234492360653 ENSG00000215788 TNFRSF25
ENST00000414040 0.266655647541801 0.115336874728274 -0.1234492360653 ENSG00000215788 TNFRSF25
ENST00000351748 0.266655647541801 0.115336874728274 -0.1234492360653 ENSG00000215788 TNFRSF25
ENST00000348333 0.266655647541801 0.115336874728274 -0.1234492360653 ENSG00000215788 TNFRSF25
ENST00000453260 0.630378945207479 0.426776562476031 -0.0858371253032577 ENSG00000215788 TNFRSF25
ENST00000475730 0.716437250598995 0.530868335257916 0.0877423352267654 ENSG00000215788 TNFRSF25
ENST00000469691 0.293043123866265 0.131719667214734 -0.124341563240525 ENSG00000215788 TNFRSF25
ENST00000481401 0.139180729149081 0.0475611393885919 -0.159999502397614 ENSG00000215788 TNFRSF25
ENST00000461703 0.143559876924007 0.0495591824062687 -0.168731922892354 ENSG00000215788 TNFRSF25
ENST00000453341 0.109454922562906 0.0347106406371111 -0.198553446428869 ENSG00000215788 TNFRSF25
ENST00000515145 0.0504792541205249 0.0130244362461203 -0.282210953617646 ENSG00000215788 TNFRSF25
ENST00000377748 0.745096816089548 0.568567624167015 -0.0390854770564801 ENSG00000171680 PLEKHG5
ENST00000400913 0.65414333491264 0.454070445328263 -0.0508290495681685 ENSG00000171680 PLEKHG5
ENST00000489097 0.671393466023417 0.474353405631551 -0.0496746543605834 ENSG00000171680 PLEKHG5
ENST00000340850 0.674366124595317 0.477831994975997 -0.0482316419805974 ENSG00000171680 PLEKHG5
ENST00000487949 0.828410797817188 0.688820273917842 -0.0294616160519435 ENSG00000171680 PLEKHG5
ENST00000377725 0.671648705932937 0.474615501915342 -0.0493346626334677 ENSG00000171680 PLEKHG5
ENST00000377728 0.687601800890192 0.493956232727578 -0.0477434297179108 ENSG00000171680 PLEKHG5
ENST00000377732 0.698804389700776 0.507848665095529 -0.0461075075271637 ENSG00000171680 PLEKHG5
ENST00000400915 0.711005332361273 0.52338843111671 -0.0444982774136568 ENSG00000171680 PLEKHG5
ENST00000377740 0.747033531650147 0.570975553217797 -0.0395457561446281 ENSG00000171680 PLEKHG5
ENST00000377737 0.747095480230209 0.571121417915814 -0.0395065769206358 ENSG00000171680 PLEKHG5
ENST00000535355 0.642614871196057 0.440767620824988 -0.0529404737164946 ENSG00000171680 PLEKHG5
ENST00000537245 0.684835945832774 0.490691479801444 -0.0494677879303699 ENSG00000171680 PLEKHG5
ENST00000544978 0.6798530669755 0.484775601987599 -0.0502378906632069 ENSG00000171680 PLEKHG5
ENST00000377705 0.177839082713986 0.0659025888042434 -0.0889399221057944 ENSG00000162408 NOL9
ENST00000464383 0.931638422600068 0.860370125040644 0.017147287812396 ENSG00000162408 NOL9
ENST00000462798 0.963083458949695 0.923326977532909 0.0136346936823793 ENSG00000162408 NOL9
ENST00000517213 0.641116735666069 0.438882168261552 0.0540620365257335 ENSG00000253022 RNU6-731P
ENST00000456162 0.211697589842815 0.0832979109365213 -0.291127316042238 ENSG00000229519 RP11-58A11.2
ENST00000460777 0.727072573079713 0.544174304797298 -0.0801183885415126 ENSG00000162408 NOL9
ENST00000464665 0.425196429879566 0.227708709810561 -0.140896588838783 ENSG00000162408 NOL9
ENST00000333172 0.517759738436952 0.309403174332043 0.104008658399336 ENSG00000173662 TAS1R1
ENST00000328191 0.517759738436952 0.309403174332043 0.104008658399336 ENSG00000173662 TAS1R1
ENST00000351136 0.517759738436952 0.309403174332043 0.104008658399336 ENSG00000173662 TAS1R1
ENST00000411823 0.995846788876707 0.990739741583545 0.000809223657525937 ENSG00000173662 TAS1R1
ENST00000415267 0.995846788876707 0.990739741583545 0.000809223657525937 ENSG00000173662 TAS1R1
ENST00000319084 0.40724060400957 0.213348215951687 0.156091050034358 ENSG00000204859 ZBTB48
ENST00000435905 0.47498238436787 0.269910376221492 0.140699556372721 ENSG00000204859 ZBTB48
ENST00000377674 0.192395385908239 0.0732401423892926 0.151469934345499 ENSG00000204859 ZBTB48
ENST00000488936 0.338270719467845 0.162163418881701 0.123077648966516 ENSG00000204859 ZBTB48
ENST00000482360 0.0518238677092703 0.0134505607725682 0.294616010953411 ENSG00000204859 ZBTB48
ENST00000498342 0.0250556858823782 0.00551449759635832 0.382290206424702 ENSG00000204859 ZBTB48
ENST00000466813 0.129054584789435 0.0430933569371724 0.301035658987821 ENSG00000204859 ZBTB48
ENST00000466941 0.332878837465781 0.158337321914139 0.237641120901735 ENSG00000204859 ZBTB48
ENST00000377658 3.17813655724751e-25 2.84559203846649e-27 0.797781845653216 ENSG00000162413 KLHL21
ENST00000377663 3.67532769874435e-25 3.30529899194785e-27 0.797727039618509 ENSG00000162413 KLHL21
ENST00000467612 5.87482960413167e-14 1.37584194328975e-15 0.707035635989674 ENSG00000162413 KLHL21
ENST00000496707 8.99456536161692e-09 3.98519675809756e-10 0.679042411606143 ENSG00000162413 KLHL21
ENST00000463043 2.21077512386423e-14 4.98506687124392e-16 0.70810227543959 ENSG00000162413 KLHL21
ENST00000377648 0.0199057951493692 0.00417973137813648 -0.203510772436892 ENSG00000116273 PHF13
ENST00000495385 0.0285548541053148 0.00646329624471192 -0.232437883542522 ENSG00000116273 PHF13
ENST00000054650 0.168558903321826 0.0613033405824173 0.225465246081694 ENSG00000041988 THAP3
ENST00000484676 0.391668673422998 0.201264411110964 0.202787562001974 ENSG00000041988 THAP3
ENST00000307896 0.181379568368519 0.0676762125241833 0.218230361208949 ENSG00000041988 THAP3
ENST00000377627 0.130558326426131 0.0437537386079296 0.15740776704744 ENSG00000041988 THAP3
ENST00000484669 0.164125702508598 0.0591488817770155 0.226671823942523 ENSG00000041988 THAP3
ENST00000487819 0.164740699495187 0.0594411207217916 0.234619794298889 ENSG00000041988 THAP3
ENST00000472925 0.173139966473197 0.0635436348240525 0.235855995223558 ENSG00000041988 THAP3
ENST00000480647 0.0344283387210613 0.00812619567399797 0.38708942618775 ENSG00000041988 THAP3
ENST00000465508 0.721325965577197 0.536902030104443 0.0460705556901936 ENSG00000007923 DNAJC11
ENST00000349363 0.924633083366744 0.847710743071694 -0.0107122891697116 ENSG00000007923 DNAJC11
ENST00000451196 0.924633083366744 0.847710743071694 -0.0107122891697116 ENSG00000007923 DNAJC11
ENST00000377577 0.977728517190591 0.953728495633918 0.00314831216536707 ENSG00000007923 DNAJC11
ENST00000294401 0.935331963775399 0.867095343618646 -0.00879048159961119 ENSG00000007923 DNAJC11
ENST00000542246 0.73488194759632 0.55450570909615 -0.0323211935837878 ENSG00000007923 DNAJC11
ENST00000377573 0.830270902580082 0.691330401634707 -0.02092118260169 ENSG00000007923 DNAJC11
ENST00000472414 0.96857113175389 0.934271695157001 -0.0075720707184359 ENSG00000007923 DNAJC11
ENST00000426784 0.758609350783652 0.586647705357008 -0.0323530677830398 ENSG00000007923 DNAJC11
ENST00000473993 0.78304848253343 0.621596038768774 -0.0289780504283165 ENSG00000007923 DNAJC11
ENST00000469318 0.694012745484744 0.501719807264395 -0.0579708668423425 ENSG00000007923 DNAJC11
ENST00000485073 0.974723169475841 0.947168462344014 -0.00501903821872984 ENSG00000007923 DNAJC11
ENST00000460594 0.974536962269186 0.946618698268001 -0.0056868053890406 ENSG00000007923 DNAJC11
ENST00000465911 0.848520287800857 0.719987443130867 0.0375682933630298 ENSG00000007923 DNAJC11
ENST00000442889 0.918366703170996 0.836974963050837 0.0229381095421434 ENSG00000237436 RP11-312B8.1
ENST00000303635 0.438945551424826 0.239062307834217 0.0839307801316274 ENSG00000171735 CAMTA1
ENST00000490738 0.302184691882583 0.137700471115933 0.112016386552026 ENSG00000171735 CAMTA1
ENST00000476163 0.511540216571854 0.303423248128636 0.0777561641436124 ENSG00000171735 CAMTA1
ENST00000473578 0.302184691882583 0.137700471115933 0.112016386552026 ENSG00000171735 CAMTA1
ENST00000557126 0.458422131822545 0.255643582455103 0.086606405455175 ENSG00000171735 CAMTA1
ENST00000467404 0.299522415104501 0.135895928482898 0.112624725650563 ENSG00000171735 CAMTA1
ENST00000439411 0.476737539711809 0.271470392000726 0.0800544321749915 ENSG00000171735 CAMTA1
ENST00000461311 0.432988619334847 0.23399998787512 0.0903691022959115 ENSG00000171735 CAMTA1
ENST00000486138 0.391577906822282 0.201202936866052 0.100921310988806 ENSG00000171735 CAMTA1
ENST00000482934 0.590474562970949 0.3826736117404 0.0753289033689504 ENSG00000171735 CAMTA1
ENST00000433407 0.169745487903363 0.0619128396572428 -0.131389131026095 ENSG00000227950 RP11-312B8.2
ENST00000470648 0.707101540767348 0.51855096371955 0.0649948502028398 ENSG00000171735 CAMTA1
ENST00000461580 0.713473712513307 0.526931877808255 0.0636784558934885 ENSG00000171735 CAMTA1
ENST00000472283 0.307236017191592 0.14093720509069 0.167623143498462 ENSG00000171735 CAMTA1
ENST00000467267 0.942284053119699 0.880705173731745 -0.01775242497132 ENSG00000171735 CAMTA1
ENST00000456701 0.965266611094865 0.92776231630582 -0.00635667399317737 ENSG00000237365 RP11-334N17.1
ENST00000457311 0.474752849795927 0.269701688165864 -0.0844603767924524 ENSG00000237728 RP3-453P22.2
ENST00000495233 0.509234265375121 0.301364543031033 0.15302472816152 ENSG00000171735 CAMTA1
ENST00000490905 0.715579263701914 0.529727754796094 0.097141072270946 ENSG00000171735 CAMTA1
ENST00000476864 0.67929591421201 0.484083995461798 0.112805686242969 ENSG00000171735 CAMTA1
ENST00000054666 0.175227180215477 0.0645834680637263 -0.0890985637163849 ENSG00000049245 VAMP3
ENST00000470357 0.0140683770046565 0.00277142983125362 -0.154971483402583 ENSG00000049245 VAMP3
ENST00000602406 0.21279670559511 0.0838853944896836 -0.290596192627223 ENSG00000269925 RP3-467L1.6
ENST00000487194 0.0597413880117313 0.0160526177031061 -0.160907371655635 ENSG00000049245 VAMP3
ENST00000377541 0.922073788948342 0.843368921329661 -0.0324606397463945 ENSG00000049246 PER3
ENST00000377532 0.306340687137921 0.140321043341387 -0.185604188460444 ENSG00000049246 PER3
ENST00000361923 0.293357887099452 0.131930780504079 -0.189784906231696 ENSG00000049246 PER3
ENST00000473653 0.776162506701136 0.611677669288412 0.0794546933584097 ENSG00000049246 PER3
ENST00000602883 0.94239630487294 0.880931640444252 0.0189990285290859 ENSG00000049246 PER3
ENST00000463106 0.584104148689197 0.376122711688075 -0.144918836137389 ENSG00000049246 PER3
ENST00000451646 0.822382358059196 0.679236750801579 -0.0668530149110666 ENSG00000236266 RP3-467L1.4
ENST00000494684 0.311501275108746 0.143700937672636 -0.226170525474771 ENSG00000049246 PER3
ENST00000377516 0.670658725608538 0.473432964822663 -0.116320364114489 ENSG00000049247 UTS2
ENST00000377507 0.547710664931928 0.338506641454402 0.0982785944891071 ENSG00000049249 TNFRSF9
ENST00000492571 0.445376035372482 0.244574923562191 -0.0750756136361506 ENSG00000049249 TNFRSF9
ENST00000493373 0.489938041338899 0.283684042924653 0.0567525013360646 ENSG00000116288 PARK7
ENST00000460192 0.546728004786965 0.337499194990368 0.0520520582952384 ENSG00000116288 PARK7
ENST00000338639 0.501348934082069 0.293917341410795 0.0562611795982696 ENSG00000116288 PARK7
ENST00000493678 0.499844581880298 0.292563519215283 0.0563723326094439 ENSG00000116288 PARK7
ENST00000377493 0.501348934082069 0.293917341410795 0.0562611795982696 ENSG00000116288 PARK7
ENST00000465354 0.572792854884152 0.364159057320918 0.0489877573987779 ENSG00000116288 PARK7
ENST00000377491 0.497488342987242 0.290473232609753 0.056491404037404 ENSG00000116288 PARK7
ENST00000377488 0.501337730281939 0.293894245894559 0.0560414968859788 ENSG00000116288 PARK7
ENST00000497113 0.560250747463718 0.350870559433877 0.0504361807435341 ENSG00000116288 PARK7
ENST00000469225 0.59580235216511 0.388055220931169 0.047473391294845 ENSG00000116288 PARK7
ENST00000363474 0.761703659979192 0.591323503267555 -0.0521272250153047 ENSG00000200344 Y_RNA
ENST00000474874 2.17585920251111e-216 5.73840364610301e-220 2.35419844507814 ENSG00000116285 ERRFI1
ENST00000377482 3.17527868549416e-195 9.21159505253135e-199 2.34402891644061 ENSG00000116285 ERRFI1
ENST00000467067 1.840811610296e-111 1.2986539348696e-114 2.19660639700188 ENSG00000116285 ERRFI1
ENST00000469499 2.65180347964377e-124 1.53859501686986e-127 2.21365709766259 ENSG00000116285 ERRFI1
ENST00000487559 4.14731755738741e-124 2.43364714582633e-127 2.20367551631435 ENSG00000116285 ERRFI1
ENST00000445300 4.41718607514151e-05 4.01294962282421e-06 0.729262029123323 ENSG00000238290 RP11-431K24.1
ENST00000471889 0.218938674579141 0.0871510749590627 0.28984256465831 ENSG00000162426 SLC45A1
ENST00000377479 0.218938674579141 0.0871510749590627 0.28984256465831 ENSG00000162426 SLC45A1
ENST00000289877 0.269800847792351 0.117213143421465 0.26542276396277 ENSG00000162426 SLC45A1
ENST00000497660 0.463913122527679 0.260270952872191 0.184928941740572 ENSG00000162426 SLC45A1
ENST00000481265 0.903473063967051 0.8108621605221 0.0325863245347014 ENSG00000162426 SLC45A1
ENST00000337907 7.59659587308054e-10 2.88196826357918e-11 -0.450434740468836 ENSG00000142599 RERE
ENST00000377464 1.71120208052621e-16 3.07783956990539e-18 -0.465715118295771 ENSG00000142599 RERE
ENST00000467350 0.0321144292357205 0.00746464091960237 -0.212337205705115 ENSG00000142599 RERE
ENST00000400907 7.93070140792995e-15 1.70515047743519e-16 -0.509242820401787 ENSG00000142599 RERE
ENST00000476556 5.88948382557086e-12 1.72836371778307e-13 -0.435456080808888 ENSG00000142599 RERE
ENST00000400908 5.05044859304889e-09 2.15677164483271e-10 -0.464816269298043 ENSG00000142599 RERE
ENST00000505225 0.000645721095479976 7.99413530020934e-05 -0.336737304427973 ENSG00000142599 RERE
ENST00000464367 0.00635429062371391 0.0010921319178412 -0.392235371406983 ENSG00000142599 RERE
ENST00000488215 4.48566856296924e-10 1.64733789778721e-11 -0.515420679612201 ENSG00000142599 RERE
ENST00000460659 2.45759772454744e-08 1.17116107098495e-09 -0.497299370903782 ENSG00000142599 RERE
ENST00000492766 2.87808960246566e-08 1.38733520693785e-09 -0.498582410392719 ENSG00000142599 RERE
ENST00000465125 3.91575691532204e-08 1.92702641365884e-09 -0.493305342259085 ENSG00000142599 RERE
ENST00000464972 2.25541529883843e-11 7.05755983931378e-13 -0.564262860446702 ENSG00000142599 RERE
ENST00000449895 0.119580075109993 0.0389583322437535 -0.311794188981512 ENSG00000232912 RP5-1115A15.1
ENST00000444276 0.718760359851891 0.533727075415832 -0.10388561152083 ENSG00000232912 RP5-1115A15.1
ENST00000480342 9.19379255091189e-09 4.07892332531721e-10 -0.514692704461017 ENSG00000142599 RERE
ENST00000507012 3.02114655677301e-09 1.24554819143546e-10 -0.580102172271463 ENSG00000142599 RERE
ENST00000408156 0.631130137655607 0.427551091254749 -0.0735790913733814 ENSG00000221083 SNORA77
ENST00000605785 0.327599095735589 0.154740705002374 -0.171909110307848 ENSG00000270282 RP5-1115A15.2
ENST00000469251 3.30187324989212e-06 2.33484476858264e-07 -0.471541080030315 ENSG00000142599 RERE
ENST00000514428 4.15515062026655e-08 2.05308985801983e-09 -0.501942141000207 ENSG00000142599 RERE
ENST00000468247 1.07879229190749e-05 8.51183975555938e-07 -0.441767087910878 ENSG00000142599 RERE
ENST00000437586 0.251113516814067 0.105958744966484 0.251350811109267 ENSG00000234619 RPL7P11
ENST00000428803 0.500871731887329 0.293465856492171 -0.170707425969457 ENSG00000224315 RPL7P7
ENST00000410579 0.566935158733731 0.357748158745495 -0.0969570741002203 ENSG00000222511 Y_RNA
ENST00000445254 0.862624156027269 0.742619974859293 -0.0515749656792984 ENSG00000226545 RP4-633I8.3
ENST00000433876 0.537773641747865 0.328645623428436 -0.159111804443686 ENSG00000228423 RP4-633I8.4
ENST00000234590 0.464203661860517 0.260551753120783 0.0613821736356207 ENSG00000074800 ENO1
ENST00000464920 0.342427218546826 0.165170585293386 0.0792606179674665 ENSG00000074800 ENO1
ENST00000497492 0.84342580326409 0.711587345139312 0.0180570283487529 ENSG00000074800 ENO1
ENST00000486051 0.977295456487945 0.952882077042949 0.00280677255434825 ENSG00000074800 ENO1
ENST00000492343 0.932929979467938 0.862488137805996 0.0085583307860471 ENSG00000074800 ENO1
ENST00000489867 0.920353545807854 0.840496931692793 -0.012038304266739 ENSG00000074800 ENO1
ENST00000414948 0.812510524346886 0.664353696395008 -0.0687061445176706 ENSG00000236269 ENO1-IT1
ENST00000442636 0.238716600306278 0.0986758714150159 0.211185673259522 ENSG00000230679 ENO1-AS1
ENST00000377424 1.09768174505568e-09 4.26204773299458e-11 0.720446908409609 ENSG00000142583 SLC2A5
ENST00000536305 0.000570319741400543 6.94709383686624e-05 0.310398705883752 ENSG00000142583 SLC2A5
ENST00000535586 1.30967450784576e-09 5.14561244297017e-11 0.676769841865588 ENSG00000142583 SLC2A5
ENST00000377414 1.69693855596932e-08 7.85758520377963e-10 0.59389170875647 ENSG00000142583 SLC2A5
ENST00000484798 4.49997643862591e-07 2.66343301177192e-08 0.54336919482063 ENSG00000142583 SLC2A5
ENST00000474145 4.49997643862591e-07 2.66343301177192e-08 0.54336919482063 ENSG00000142583 SLC2A5
ENST00000479813 3.01661321671312e-07 1.72659189914199e-08 0.559345782081413 ENSG00000142583 SLC2A5
ENST00000486632 1.2080099442048e-10 4.08909016519249e-12 0.872606441680447 ENSG00000142583 SLC2A5
ENST00000487835 1.2080099442048e-10 4.08909016519249e-12 0.872606441680447 ENSG00000142583 SLC2A5
ENST00000464985 7.75641370172338e-12 2.30641694433787e-13 0.918953594096268 ENSG00000142583 SLC2A5
ENST00000473209 2.95224458927047e-05 2.5691749412396e-06 0.386656347397547 ENSG00000142583 SLC2A5
ENST00000377411 0.0300170974633749 0.00687185111177757 0.250796558040414 ENSG00000180758 GPR157
ENST00000414642 0.0335083216282806 0.00786065855827933 0.340425057692925 ENSG00000180758 GPR157
ENST00000465853 0.960703979642466 0.918239685586139 -0.0164211353416317 ENSG00000180758 GPR157
ENST00000466131 0.00354593370475982 0.000557127976425309 0.490195026613949 ENSG00000180758 GPR157
ENST00000385130 0.622321687737895 0.417764257656238 0.12737593007692 ENSG00000207865 MIR34A
ENST00000437157 1.18871114624196e-42 4.33412846226548e-45 1.13243978690693 ENSG00000228526 RP3-510D11.1
ENST00000412639 3.56361390208413e-29 2.49290851856746e-31 1.06141099092623 ENSG00000234546 RP3-510D11.2
ENST00000377403 0.000265232830281121 2.94384483744471e-05 -0.280383999495754 ENSG00000049239 H6PD
ENST00000602477 0.00250404457115857 0.000375185685234908 -0.257938002169503 ENSG00000049239 H6PD
ENST00000495451 0.00253572984674339 0.0003805015862203 -0.247327814245399 ENSG00000049239 H6PD
ENST00000328089 2.79745347865219e-05 2.42118888470148e-06 -0.30539031246127 ENSG00000171621 SPSB1
ENST00000450402 0.000174470528895251 1.84443888725948e-05 -0.325623393249312 ENSG00000171621 SPSB1
ENST00000357898 0.00735436758171912 0.00129796077950457 -0.217661628279218 ENSG00000171621 SPSB1
ENST00000377399 0.00337061447242418 0.000525626514813587 -0.236988309797744 ENSG00000171621 SPSB1
ENST00000302692 0.017616939685852 0.00360783123611953 0.272900786638377 ENSG00000171612 SLC25A33
ENST00000435277 0.77804457696949 0.614570415590877 0.0684744818966824 ENSG00000231181 RP13-15M17.1
ENST00000377376 0.31108986361672 0.143433940872607 -0.129423650057297 ENSG00000188807 TMEM201
ENST00000340381 0.302184691882583 0.137704572986189 -0.131565680860778 ENSG00000188807 TMEM201
ENST00000340305 0.101395630812366 0.0314495593084073 -0.222360068922311 ENSG00000188807 TMEM201
ENST00000416541 0.664814077383639 0.466827773683776 -0.0643601725744048 ENSG00000188807 TMEM201
ENST00000510900 0.509031148608982 0.301112715909865 -0.174294562800482 ENSG00000188807 TMEM201
ENST00000508400 0.623310170241567 0.418768926204559 0.128666754268708 ENSG00000188807 TMEM201
ENST00000536656 0.15296074221553 0.0538877255805526 0.164108487795614 ENSG00000171608 PIK3CD
ENST00000377346 0.021802457153078 0.00467084618101775 0.278550660888964 ENSG00000171608 PIK3CD
ENST00000415330 0.589805216683679 0.38195983380434 0.10065623288708 ENSG00000231789 RP11-558F24.4
ENST00000484851 0.117203659991624 0.0379442843277968 0.347315941493263 ENSG00000171608 PIK3CD
ENST00000361110 0.105782602474878 0.0332224466690072 0.243345291656864 ENSG00000171608 PIK3CD
ENST00000481137 0.970055270088459 0.937820295728033 0.0131785391326957 ENSG00000171608 PIK3CD
ENST00000479223 0.990955315238817 0.98066830353901 -0.00407140775025473 ENSG00000171608 PIK3CD
ENST00000543390 0.963119186655844 0.923380280675148 -0.0150878426425382 ENSG00000171608 PIK3CD
ENST00000377298 4.7969604396379e-10 1.76924880987238e-11 -0.290768780671023 ENSG00000171603 CLSTN1
ENST00000377288 4.7969604396379e-10 1.76924880987238e-11 -0.290768780671023 ENSG00000171603 CLSTN1
ENST00000477264 0.000455626223856366 5.39275389207233e-05 -0.240744393114438 ENSG00000171603 CLSTN1
ENST00000435891 1.47160988968518e-07 7.9456123701204e-09 -0.28443285243146 ENSG00000171603 CLSTN1
ENST00000361311 4.64117527514382e-10 1.70873097754356e-11 -0.290899940973543 ENSG00000171603 CLSTN1
ENST00000464286 5.42141581764943e-05 5.02620891124522e-06 -0.382971129798729 ENSG00000171603 CLSTN1
ENST00000603781 0.284138592697838 0.126131702716102 -0.140476394061184 ENSG00000271264 RP11-558F24.6
ENST00000377263 0.0190830684779977 0.00397086860397973 -0.191740730205687 ENSG00000178585 CTNNBIP1
ENST00000454104 0.349461366584066 0.170120198723333 -0.147373565164059 ENSG00000223989 RP11-84A14.5
ENST00000537447 0.855495767128278 0.731235387687149 0.0277970512285408 ENSG00000178585 CTNNBIP1
ENST00000400904 0.0302861551611423 0.00694722505578757 -0.191051153179171 ENSG00000178585 CTNNBIP1
ENST00000377258 0.230167089037995 0.0936754405758381 -0.131843129591183 ENSG00000178585 CTNNBIP1
ENST00000377256 0.494791295700417 0.288102650832399 -0.106453008690289 ENSG00000178585 CTNNBIP1
ENST00000488540 0.120440585882791 0.0393260310850757 -0.142221959948806 ENSG00000162441 LZIC
ENST00000377223 0.272521631717613 0.1188946816823 -0.118667752558428 ENSG00000162441 LZIC
ENST00000400903 0.463383777606451 0.259894536993937 -0.0926983605755341 ENSG00000162441 LZIC
ENST00000541052 0.323988809579948 0.152215142112734 -0.121255398768657 ENSG00000162441 LZIC
ENST00000377213 0.284430258737173 0.12632551650988 -0.127017285734739 ENSG00000162441 LZIC
ENST00000471853 0.33642506496078 0.160812822473737 -0.172810803462236 ENSG00000162441 LZIC
ENST00000445884 0.315793754715754 0.14656965872394 -0.216655053625467 ENSG00000228150 RP11-84A14.4
ENST00000403197 0.946969206367117 0.890133571860887 -0.0138427337211438 ENSG00000173614 NMNAT1
ENST00000377205 0.238881799933599 0.0987657408204399 0.133244363446906 ENSG00000173614 NMNAT1
ENST00000462686 0.791023032819938 0.633124729591357 0.0426448035204056 ENSG00000173614 NMNAT1
ENST00000492735 0.863714614008597 0.744245576708628 0.0381316305908758 ENSG00000173614 NMNAT1
ENST00000365545 0.138558819565297 0.0472919787198306 -0.237433528487344 ENSG00000202415 RN7SKP269
ENST00000496751 0.180937706159251 0.0674695912806921 0.186759499312857 ENSG00000173614 NMNAT1
ENST00000413148 0.0786299852157555 0.0227605475105645 0.307505392433756 ENSG00000241326 RP11-807G9.2
ENST00000315901 0.0836150422422533 0.0246114885695569 0.178376744870731 ENSG00000162444 RBP7
ENST00000294435 0.0836150422422533 0.0246114885695569 0.178376744870731 ENSG00000162444 RBP7
ENST00000253251 0.00906100329326156 0.00165639465490189 -0.138828572581951 ENSG00000130939 UBE4B
ENST00000377157 0.00867440510042838 0.00157462729099357 -0.138483216709076 ENSG00000130939 UBE4B
ENST00000377153 0.983199295137372 0.964850165190077 -0.00342491659972199 ENSG00000130939 UBE4B
ENST00000343090 0.0116154515946944 0.00221284130834825 -0.14505770784653 ENSG00000130939 UBE4B
ENST00000456484 0.595787872118657 0.388030077113161 0.0830160155378907 ENSG00000224340 RP11-496H15.2
ENST00000416729 0.615940603054044 0.410674447707788 0.103231263229304 ENSG00000233623 PGAM1P11
ENST00000462658 0.763172195933447 0.593474943293799 -0.0686209488212518 ENSG00000130939 UBE4B
ENST00000475795 0.0380785191420119 0.00920015384689804 -0.19609970844431 ENSG00000130939 UBE4B
ENST00000470736 0.00507562470537131 0.000842847523105966 -0.24534604251728 ENSG00000130939 UBE4B
ENST00000466379 0.0147934816904634 0.0029373356702598 -0.247795369886668 ENSG00000130939 UBE4B
ENST00000488228 0.192332407568644 0.0732085595130573 -0.169149962653527 ENSG00000130939 UBE4B
ENST00000364876 0.640050240164778 0.437628601937153 -0.0706851961458703 ENSG00000201746 RNU6-828P
ENST00000487244 0.837912372095535 0.70305748317319 0.0436364013269657 ENSG00000130939 UBE4B
ENST00000465408 0.606558504257355 0.400267824985863 0.12726565530292 ENSG00000130939 UBE4B
ENST00000377093 0.554897208270903 0.345454335706227 -0.0515275159136966 ENSG00000054523 KIF1B
ENST00000263934 0.738786592659701 0.559815820671155 -0.0296951582033857 ENSG00000054523 KIF1B
ENST00000377086 0.76143511819326 0.590944338119131 -0.0264770171103537 ENSG00000054523 KIF1B
ENST00000577266 0.98264425888748 0.963706559056116 -0.00296261201039163 ENSG00000264881 MIR1273D
ENST00000377083 0.51224712799873 0.304058709299595 -0.0553731633865201 ENSG00000054523 KIF1B
ENST00000377081 0.652576277741778 0.452302721227574 -0.0365271324866569 ENSG00000054523 KIF1B
ENST00000495136 0.972186671189495 0.941878383251075 -0.00959725553977291 ENSG00000054523 KIF1B
ENST00000497835 0.866662658836681 0.748990855275928 0.0290551122590669 ENSG00000054523 KIF1B
ENST00000362692 0.931582307673867 0.86023490814898 0.0158263258096025 ENSG00000199562 RNU6-37P
ENST00000584329 0.640353721589752 0.438009248066948 0.111834779616566 ENSG00000264501 RN7SL731P
ENST00000465635 0.325926260865205 0.153494478310318 0.148566052728199 ENSG00000054523 KIF1B
ENST00000483340 0.343023336971859 0.165565810024144 0.148267807735545 ENSG00000054523 KIF1B
ENST00000470616 0.912243154811932 0.826611312242553 0.0356460887865402 ENSG00000054523 KIF1B
ENST00000579866 0.867365443856811 0.750256526079401 0.0321169992530722 ENSG00000265945 RN7SL721P
ENST00000491493 2.70762223157017e-06 1.88089324400497e-07 0.260511488754393 ENSG00000142657 PGD
ENST00000487775 0.0199260100146431 0.00418502702588815 0.204238400101518 ENSG00000142657 PGD
ENST00000541529 3.53169130575433e-09 1.47210077371787e-10 0.278841709422095 ENSG00000142657 PGD
ENST00000477958 0.000167643317555272 1.76452688168547e-05 0.234402219594715 ENSG00000142657 PGD
ENST00000270776 1.62782200853276e-08 7.52037239651156e-10 0.272461591800581 ENSG00000142657 PGD
ENST00000483936 4.46956233937949e-09 1.89220411295284e-10 0.279327367869696 ENSG00000142657 PGD
ENST00000538557 1.58785637806364e-08 7.31270310593691e-10 0.275167380206128 ENSG00000142657 PGD
ENST00000465632 2.45116868826165e-05 2.08996594426054e-06 0.257229191603816 ENSG00000142657 PGD
ENST00000460189 1.03357181804853e-08 4.62371252420337e-10 0.28032159705444 ENSG00000142657 PGD
ENST00000493288 2.33641451601554e-08 1.10820637095113e-09 0.295776913151478 ENSG00000142657 PGD
ENST00000498356 3.29161257657204e-06 2.32737214156778e-07 0.278757281624309 ENSG00000142657 PGD
ENST00000496718 0.0124108681607404 0.00238880776828968 0.20997725174472 ENSG00000142657 PGD
ENST00000607572 0.0135917634889547 0.00265875935223708 0.450854773999382 ENSG00000271989 RP4-736L20.3
ENST00000400900 0.313688364702941 0.145148344661781 0.142706815112259 ENSG00000251503 APITD1-CORT
ENST00000602296 0.313688364702941 0.145148344661781 0.142706815112259 ENSG00000175279 APITD1
ENST00000602787 0.313688364702941 0.145148344661781 0.142706815112259 ENSG00000175279 APITD1
ENST00000470413 0.281376304744241 0.124282728340649 0.148122539310808 ENSG00000251503 APITD1-CORT
ENST00000309048 0.858072054929789 0.735123403926069 0.0328776797207313 ENSG00000175279 APITD1
ENST00000602486 0.520826085494035 0.312447005559611 0.154924663533146 ENSG00000175279 APITD1
ENST00000477755 0.930355133514017 0.858050128108907 0.0184365741741826 ENSG00000175279 APITD1
ENST00000462462 0.932093210544723 0.861099926923789 0.0186056747052575 ENSG00000175279 APITD1
ENST00000465026 0.314392937620465 0.145689940184062 0.152444575594543 ENSG00000251503 APITD1-CORT
ENST00000602446 0.653406811865465 0.453227469080862 0.0899923169283267 ENSG00000251503 APITD1-CORT
ENST00000464507 0.564979147593885 0.355516625935731 -0.119536519703757 ENSG00000175279 APITD1
ENST00000377049 0.0529987061741931 0.0138250201824736 0.417067141656163 ENSG00000241563 CORT
ENST00000320498 0.0806650526365114 0.0235118728701817 0.382254026980774 ENSG00000241563 CORT
ENST00000377038 0.319764989991142 0.149263016822001 -0.0804741062625478 ENSG00000160049 DFFA
ENST00000424487 0.179167277222564 0.066571978030445 -0.220850241797086 ENSG00000203469 RP5-1113E3.3
ENST00000476658 0.637892905890907 0.435093683703568 -0.050283450070886 ENSG00000160049 DFFA
ENST00000377036 0.787409409904897 0.628136427202502 -0.0324763800455458 ENSG00000160049 DFFA
ENST00000472851 0.382858483419005 0.194604846021764 -0.113237223438816 ENSG00000142655 PEX14
ENST00000356607 0.24239358556628 0.100789832315705 -0.108527516173486 ENSG00000142655 PEX14
ENST00000538836 0.270128515934719 0.117423175681255 -0.105541452978858 ENSG00000142655 PEX14
ENST00000491661 0.486647963484675 0.280575797236879 -0.0775098023818099 ENSG00000142655 PEX14
ENST00000492696 0.91062821689203 0.823786214326418 -0.037129260539839 ENSG00000142655 PEX14
ENST00000461850 0.969297866724395 0.936072503329416 -0.00844926691931216 ENSG00000243267 RN7SL614P
ENST00000377022 0.275657992071061 0.120840961144727 0.23609142716496 ENSG00000130940 CASZ1
ENST00000478524 0.990676767642299 0.98012792489329 -0.00237886093740929 ENSG00000130940 CASZ1
ENST00000606802 0.124278618282155 0.0409940274667992 0.34618557025069 ENSG00000272078 RP4-734G22.3
ENST00000344008 0.323607989999717 0.151944480779586 0.219338922450616 ENSG00000130940 CASZ1
ENST00000490176 0.478507388420075 0.273083948881551 0.0830071664353976 ENSG00000130940 CASZ1
ENST00000496432 0.869104108732201 0.752980981129787 0.0522323916107149 ENSG00000130940 CASZ1
ENST00000492173 0.811261298862316 0.662472333507858 0.0692418924656452 ENSG00000130940 CASZ1
ENST00000478728 0.819574407712408 0.675015466886125 -0.0697764315383118 ENSG00000130940 CASZ1
ENST00000377004 0.000474683814740018 5.64850892623976e-05 0.27296208597938 ENSG00000175262 C1orf127
ENST00000377008 0.000474683814740018 5.64850892623976e-05 0.27296208597938 ENSG00000175262 C1orf127
ENST00000473118 0.000953406472921043 0.00012444825274315 -0.221123756489151 ENSG00000120948 TARDBP
ENST00000240185 0.00158217794349288 0.000222122469511399 -0.200059240088628 ENSG00000120948 TARDBP
ENST00000476201 0.00104979019506928 0.000138804592680948 -0.223051661991887 ENSG00000120948 TARDBP
ENST00000472476 0.000624071978143292 7.68496890339702e-05 -0.221051671484383 ENSG00000120948 TARDBP
ENST00000439080 0.00664519309742252 0.00115190065091538 -0.194611005335874 ENSG00000120948 TARDBP
ENST00000473869 0.00158942546332242 0.000223412418095672 -0.196953010206528 ENSG00000120948 TARDBP
ENST00000315091 0.00139950616690388 0.000193035333366053 -0.201127821946588 ENSG00000120948 TARDBP
ENST00000477447 0.00841354726037593 0.00151834378627118 -0.187316128812109 ENSG00000120948 TARDBP
ENST00000496840 0.013151196870715 0.00255679661189935 -0.173677304498054 ENSG00000120948 TARDBP
ENST00000480464 0.960337117920885 0.917273875522987 0.0124613963774833 ENSG00000120948 TARDBP
ENST00000400897 2.01411588716659e-06 1.3618222735474e-07 0.570018014174456 ENSG00000009724 MASP2
ENST00000607145 0.555103195763606 0.345714332225453 0.15402682986291 ENSG00000271895 RP4-635E18.8
ENST00000480221 0.633257028079281 0.429965113414679 -0.0602055818881514 ENSG00000009724 MASP2
ENST00000400898 0.633257028079281 0.429965113414679 -0.0602055818881514 ENSG00000009724 MASP2
ENST00000475189 0.325727979129495 0.153371422963688 0.165512285793546 ENSG00000116649 SRM
ENST00000376957 0.433614872197027 0.234501393005136 0.078021812464524 ENSG00000116649 SRM
ENST00000490101 0.371130919727413 0.185863989383102 0.149421761657973 ENSG00000116649 SRM
ENST00000465788 0.693122324117114 0.500494915375369 0.0417100846531039 ENSG00000116649 SRM
ENST00000459997 0.636182483981017 0.433180415824959 0.0463174145069915 ENSG00000116649 SRM
ENST00000487300 0.570881374615985 0.362089210471814 0.0565430311498371 ENSG00000116649 SRM
ENST00000304457 0.289763283605777 0.129670358991065 -0.0723978556911945 ENSG00000171824 EXOSC10
ENST00000376936 0.289931629125133 0.129785837857334 -0.0723943503502416 ENSG00000171824 EXOSC10
ENST00000474216 0.793632916397505 0.636716822925306 -0.029795181307649 ENSG00000171824 EXOSC10
ENST00000544779 0.289871672816965 0.129746922998815 -0.0724071074951787 ENSG00000171824 EXOSC10
ENST00000490565 0.969139309919512 0.935727111053266 0.00961026047476084 ENSG00000171824 EXOSC10
ENST00000452378 0.764486079715824 0.595441931057224 -0.0419672805696194 ENSG00000226849 RP4-635E18.7
ENST00000469634 0.58508641833711 0.377063424994326 -0.074891746667033 ENSG00000171824 EXOSC10
ENST00000478271 0.537541730696223 0.32843458691317 -0.0829987695812114 ENSG00000171824 EXOSC10
ENST00000470611 0.904876859411591 0.813452772697137 0.0194197663019575 ENSG00000171824 EXOSC10
ENST00000498576 0.80315498429934 0.650657738714502 0.0484801785777138 ENSG00000171824 EXOSC10
ENST00000472078 0.455473246018705 0.253187741081834 -0.124520945890726 ENSG00000171824 EXOSC10
ENST00000485606 0.965614125624816 0.928706026350033 0.00920847625654813 ENSG00000171824 EXOSC10
ENST00000460196 0.0787468907760473 0.0228047714350651 -0.182238964716127 ENSG00000171824 EXOSC10
ENST00000447600 0.927768161918552 0.853421921792238 0.0286710290188182 ENSG00000230337 RP4-635E18.6
ENST00000435388 0.927768161918552 0.853421921792238 0.0286710290188182 ENSG00000230337 RP4-635E18.6
ENST00000376838 0.0596181625361645 0.0160114431873425 -0.159894672142741 ENSG00000198793 MTOR
ENST00000361445 0.00288389348609554 0.00043972387920779 -0.173035093051747 ENSG00000198793 MTOR
ENST00000473471 0.0313315287316149 0.00724795949810405 -0.266037144449617 ENSG00000198793 MTOR
ENST00000490931 0.0527505020523383 0.0137428848031654 -0.224430204554581 ENSG00000198793 MTOR
ENST00000455339 0.396841447060011 0.205317763514512 -0.127852574990128 ENSG00000198793 MTOR
ENST00000495435 0.384878920975901 0.196065701524903 -0.147770458621871 ENSG00000198793 MTOR
ENST00000476768 0.20182496231869 0.0780632926054173 -0.269441906106675 ENSG00000198793 MTOR
ENST00000445982 0.206895622135328 0.0807259458173646 -0.225151952331179 ENSG00000225602 MTOR-AS1
ENST00000420480 0.174049433801392 0.0640162699585326 -0.240366217763063 ENSG00000225602 MTOR-AS1
ENST00000376819 0.983025617944913 0.964443659656295 0.00738870188731395 ENSG00000171819 ANGPTL7
ENST00000476934 0.629199459201628 0.425339166298436 0.111385567774658 ENSG00000171819 ANGPTL7
ENST00000384720 0.929997503365926 0.857293735993276 0.0111550343130444 ENSG00000207451 RNU6-291P
ENST00000376810 0.0552678726621641 0.0145437550846726 0.204486013960901 ENSG00000120942 UBIAD1
ENST00000376804 0.128485445787111 0.0428465542099327 0.170342942700372 ENSG00000120942 UBIAD1
ENST00000486588 0.24317916593305 0.101265595972608 0.147038789976454 ENSG00000120942 UBIAD1
ENST00000483738 0.298483950821151 0.135175211065939 0.134336718138545 ENSG00000120942 UBIAD1
ENST00000433562 0.654822855784157 0.454792541738296 0.0981980494970998 ENSG00000238199 UBE2V2P3
ENST00000423056 0.463894997555378 0.260257725568568 0.071116858393497 ENSG00000204624 PTCHD2
ENST00000294484 0.0976076573310472 0.0299309984493286 0.365608892371869 ENSG00000204624 PTCHD2
ENST00000389575 0.0976076573310472 0.0299309984493286 0.365608892371869 ENSG00000204624 PTCHD2
ENST00000304391 0.780645361878534 0.618345037515668 -0.0553630250946757 ENSG00000204624 PTCHD2
ENST00000354287 0.538186575458785 0.329031967659441 -0.14183902491355 ENSG00000116661 FBXO2
ENST00000471501 0.559939717676868 0.350531788184765 0.097088857281586 ENSG00000116661 FBXO2
ENST00000466919 0.688301358203244 0.494771909923575 0.0765112904673244 ENSG00000116661 FBXO2
ENST00000465901 0.282875389631646 0.125282445755433 0.244600842708351 ENSG00000116661 FBXO2
ENST00000251546 0.298343674114231 0.135087702378815 0.156372958752231 ENSG00000132879 FBXO44
ENST00000425796 0.0532283234213239 0.0138980570678122 0.333801774695773 ENSG00000132879 FBXO44
ENST00000376770 0.230397870895026 0.0938210147176012 0.173242194305942 ENSG00000132879 FBXO44
ENST00000376768 0.104230810199658 0.0326038262563618 0.264425469040822 ENSG00000132879 FBXO44
ENST00000251547 0.230397870895026 0.0938210147176012 0.173242194305942 ENSG00000132879 FBXO44
ENST00000376760 0.0512351220976543 0.0132643126807312 0.31158938165499 ENSG00000132879 FBXO44
ENST00000376762 0.25218927516937 0.106578942175818 0.169355788001222 ENSG00000132879 FBXO44
ENST00000475435 0.414806067093742 0.219428498549912 0.134145314548668 ENSG00000132879 FBXO44
ENST00000471895 0.706904644184876 0.518286433295987 0.0731758341434451 ENSG00000132879 FBXO44
ENST00000376753 0.871513614858727 0.75687545604768 0.0518202794191263 ENSG00000116663 FBXO6
ENST00000474239 0.966535387798775 0.930476586713825 0.0146394189483897 ENSG00000116663 FBXO6
ENST00000449067 0.875602526701612 0.763754940809101 0.0508164506474948 ENSG00000116663 FBXO6
ENST00000235310 0.33967428406862 0.163185644548428 0.148420981764633 ENSG00000116670 MAD2L2
ENST00000376692 0.366013543392999 0.182051135359824 0.145346946770713 ENSG00000116670 MAD2L2
ENST00000376672 0.339543909491176 0.163089429725273 0.148384066577807 ENSG00000116670 MAD2L2
ENST00000376669 0.426121372866854 0.228373029894954 0.131115085374609 ENSG00000116670 MAD2L2
ENST00000376667 0.49471279228531 0.288033941026878 0.114917162798187 ENSG00000116670 MAD2L2
ENST00000445656 0.622737369822615 0.41814184573571 0.0864103374962145 ENSG00000116670 MAD2L2
ENST00000456915 0.624774916783192 0.420420338773715 0.0862878442472117 ENSG00000116670 MAD2L2
ENST00000376664 0.786657754726041 0.626997402225667 0.0530138838137714 ENSG00000116670 MAD2L2
ENST00000376655 0.921132468040619 0.841736643192626 0.0213503664128843 ENSG00000116670 MAD2L2
ENST00000294485 0.517093140320383 0.308769416141991 0.0924741061373515 ENSG00000162490 DRAXIN
ENST00000376637 0.895399533532492 0.797471388557186 0.023870483491854 ENSG00000177674 AGTRAP
ENST00000476512 0.945411826544429 0.886874459477252 -0.0139662232495067 ENSG00000177674 AGTRAP
ENST00000400895 0.913449792772895 0.828414943683053 -0.0215533620302102 ENSG00000177674 AGTRAP
ENST00000494437 0.903015743209504 0.810064719388137 0.030015176380342 ENSG00000177674 AGTRAP
ENST00000491346 0.918186190218488 0.83660915145604 0.0190671705689661 ENSG00000177674 AGTRAP
ENST00000376629 0.9171831447155 0.834791109783064 0.0195374044653639 ENSG00000177674 AGTRAP
ENST00000376627 0.90869459369822 0.820077848558176 0.0211509067873584 ENSG00000177674 AGTRAP
ENST00000314340 0.917081554025475 0.83465486618691 0.019577905894556 ENSG00000177674 AGTRAP
ENST00000452018 0.962952024342742 0.922991451775898 0.00908064951624966 ENSG00000177674 AGTRAP
ENST00000510878 0.895559924557449 0.797955879242392 0.0238228134148175 ENSG00000177674 AGTRAP
ENST00000476309 0.984166273608787 0.966873194747219 -0.00454097429316218 ENSG00000177674 AGTRAP
ENST00000514733 0.922772592747485 0.844589235638934 0.0209019349902901 ENSG00000177674 AGTRAP
ENST00000513739 0.777285520309429 0.613510789825297 -0.0612571434104091 ENSG00000177674 AGTRAP
ENST00000471765 0.517057374266138 0.308718221256212 0.116436575889375 ENSG00000177674 AGTRAP
ENST00000433342 0.0525339076059755 0.0136722551258039 0.263181283851992 ENSG00000215910 C1orf167
ENST00000312793 0.053037938522392 0.0138387510983394 0.262116257637579 ENSG00000215910 C1orf167
ENST00000444493 0.102390901928414 0.0318689741368409 0.226288497677973 ENSG00000215910 C1orf167
ENST00000449278 0.102390901928414 0.0318689741368409 0.226288497677973 ENSG00000215910 C1orf167
ENST00000475041 0.30464857750167 0.139244104556922 0.194412190087637 ENSG00000215910 C1orf167
ENST00000376592 0.558173545900317 0.34877842218016 0.080605211110506 ENSG00000177000 MTHFR
ENST00000376583 0.580223824595201 0.371868115603621 0.0769334836479524 ENSG00000177000 MTHFR
ENST00000376590 0.75953206633314 0.58817000199672 0.0485398783090992 ENSG00000177000 MTHFR
ENST00000482358 0.056212747841898 0.0148646711788422 0.324913657525997 ENSG00000215910 C1orf167
ENST00000376585 0.876498674887287 0.765235874151446 0.027632129618652 ENSG00000177000 MTHFR
ENST00000418034 0.879563983025042 0.770722917358755 0.0414493233671747 ENSG00000177000 MTHFR
ENST00000413656 0.973427892266244 0.944312349748792 0.0108558712920306 ENSG00000177000 MTHFR
ENST00000423400 0.948568196188664 0.893376843135652 -0.020670613392825 ENSG00000177000 MTHFR
ENST00000431243 0.948568196188664 0.893376843135652 -0.020670613392825 ENSG00000177000 MTHFR
ENST00000376486 0.907269770124335 0.81779300331798 0.0314932784413282 ENSG00000177000 MTHFR
ENST00000312413 0.835684312487958 0.699793234045033 -0.0224150205658969 ENSG00000011021 CLCN6
ENST00000346436 0.834883566153363 0.698644571874364 -0.0224277897729726 ENSG00000011021 CLCN6
ENST00000376497 0.371639210574872 0.186277814111709 -0.138906834944072 ENSG00000011021 CLCN6
ENST00000376487 0.578036285337297 0.369536192383959 -0.0560542123041503 ENSG00000011021 CLCN6
ENST00000376496 0.534587517034855 0.325708203825126 -0.0632822528398372 ENSG00000011021 CLCN6
ENST00000376491 0.338016188754429 0.16196116888871 -0.113145171060964 ENSG00000011021 CLCN6
ENST00000376492 0.437004241206685 0.237400457901916 -0.0958428799471194 ENSG00000011021 CLCN6
ENST00000376490 0.338016188754429 0.16196116888871 -0.113145171060964 ENSG00000011021 CLCN6
ENST00000494028 0.96832051906952 0.933710737742456 -0.0101596991471789 ENSG00000011021 CLCN6
ENST00000446542 0.593190901507572 0.385335037258619 0.0861889134389203 ENSG00000242349 NPPA-AS1
ENST00000400892 0.992034564895156 0.983045416472343 -0.0032039388345059 ENSG00000242349 NPPA-AS1
ENST00000376480 0.481507671412694 0.275913691023775 0.179718582365463 ENSG00000175206 NPPA
ENST00000376476 0.779349845029356 0.616476158486892 0.0819250934365136 ENSG00000175206 NPPA
ENST00000364931 0.167159423576887 0.0606290436499512 0.194176100092108 ENSG00000201801 RNU5E-4P
ENST00000376572 0.368681020616807 0.184004294303664 -0.0984220521461464 ENSG00000116685 KIAA2013
ENST00000376576 0.669109750195281 0.471628185892903 -0.0573040002109574 ENSG00000116685 KIAA2013
ENST00000485046 0.00492150119459573 0.000813068210146932 -0.211562224388273 ENSG00000083444 PLOD1
ENST00000449038 0.00404465548053689 0.000648552919408302 -0.228935205654011 ENSG00000083444 PLOD1
ENST00000358133 0.00601766923743436 0.00102566603452836 -0.215390955751016 ENSG00000083444 PLOD1
ENST00000376369 0.0254132706120382 0.00561246728041689 -0.153876566623388 ENSG00000083444 PLOD1
ENST00000429000 0.00733442585695561 0.00129357085563106 -0.204684576313565 ENSG00000083444 PLOD1
ENST00000196061 0.0366206563159105 0.00876679244527193 -0.143778993559403 ENSG00000083444 PLOD1
ENST00000465920 0.238080105844779 0.0982788774763351 -0.130380425201508 ENSG00000083444 PLOD1
ENST00000491536 0.357198552736678 0.175736757363321 -0.0867214253980955 ENSG00000083444 PLOD1
ENST00000470133 0.243808748781406 0.101723934458232 -0.124406894023525 ENSG00000083444 PLOD1
ENST00000481933 0.429770061201238 0.231314113069706 -0.0847289621449393 ENSG00000083444 PLOD1
ENST00000444836 0.547368715111583 0.338183425772803 -0.0437744481006296 ENSG00000116688 MFN2
ENST00000490079 0.033728423782389 0.00792341095382423 -0.235758061919448 ENSG00000116688 MFN2
ENST00000235329 0.552868719418115 0.34366775790479 -0.0433562865578293 ENSG00000116688 MFN2
ENST00000484391 0.0574593633192384 0.0152882745879071 -0.201301511926222 ENSG00000116688 MFN2
ENST00000497302 0.133648963693329 0.0450839449425845 -0.15745490723333 ENSG00000116688 MFN2
ENST00000412236 0.114342966461826 0.0367590736580217 -0.170304048696468 ENSG00000116688 MFN2
ENST00000478749 0.306756649438089 0.140614157681372 -0.154140311618348 ENSG00000116691 MIIP
ENST00000235332 0.29694670282935 0.134151698278282 -0.138240978287134 ENSG00000116691 MIIP
ENST00000436478 0.302880638467267 0.138142487285631 -0.136930084349145 ENSG00000116691 MIIP
ENST00000466860 0.13524012544028 0.0457704943560033 -0.208247970931475 ENSG00000116691 MIIP
ENST00000498685 0.0612573725966205 0.0165690146594828 -0.248047272928945 ENSG00000116691 MIIP
ENST00000365591 0.987665536868453 0.973736502890991 0.00412796784613472 ENSG00000202461 Y_RNA
ENST00000492256 0.932460280950591 0.861685027081644 0.0266635720397875 ENSG00000116691 MIIP
ENST00000460823 0.850839183499225 0.723698512302547 0.0420006600023215 ENSG00000116691 MIIP
ENST00000478299 0.45931505797752 0.256365246896494 0.182577013859062 ENSG00000116691 MIIP
ENST00000536782 0.00634444722901244 0.00109014728842417 -0.47485451727111 ENSG00000028137 TNFRSF1B
ENST00000376259 8.40354959297107e-07 5.27251123667915e-08 -0.499824120392781 ENSG00000028137 TNFRSF1B
ENST00000492361 8.40354959297107e-07 5.27251123667915e-08 -0.499824120392781 ENSG00000028137 TNFRSF1B
ENST00000489921 0.20897966842698 0.0818557667429949 -0.293976328253244 ENSG00000028137 TNFRSF1B
ENST00000356315 5.77508297560881e-11 1.88441258299519e-12 -0.365146121590481 ENSG00000048707 VPS13D
ENST00000358136 5.77508297560881e-11 1.88441258299519e-12 -0.365146121590481 ENSG00000048707 VPS13D
ENST00000476169 0.942998455894203 0.882092456857217 0.0213075590515465 ENSG00000048707 VPS13D
ENST00000489961 0.245078907639489 0.102492978391674 -0.195510379418702 ENSG00000048707 VPS13D
ENST00000011700 5.067373420789e-12 1.47574262541208e-13 -0.37983481229771 ENSG00000048707 VPS13D
ENST00000460333 2.09848517110994e-06 1.4245403390089e-07 -0.383252755705534 ENSG00000048707 VPS13D
ENST00000487188 3.66960705765188e-05 3.27039484395599e-06 -0.462084173413119 ENSG00000048707 VPS13D
ENST00000469054 0.0248175443144206 0.00545282857138624 -0.379999548642112 ENSG00000048707 VPS13D
ENST00000496628 5.19330794801593e-08 2.606070204546e-09 -0.376516525959006 ENSG00000048707 VPS13D
ENST00000466732 0.760279608646503 0.589140252684215 -0.0869947249599908 ENSG00000048707 VPS13D
ENST00000476045 0.219308878208951 0.0873663886423687 -0.245876708691733 ENSG00000048707 VPS13D
ENST00000481484 0.0857671508042243 0.0254293070779664 -0.330840624513651 ENSG00000048707 VPS13D
ENST00000543766 6.01486957230778e-07 3.66238020045245e-08 -0.404845283245199 ENSG00000048707 VPS13D
ENST00000471923 4.9521537935654e-05 4.55348696545547e-06 -0.391079869339229 ENSG00000048707 VPS13D
ENST00000543710 3.4025532099141e-06 2.41209547787937e-07 -0.519109611991878 ENSG00000048707 VPS13D
ENST00000473099 0.0197460125612994 0.00413623255285494 -0.416615718586562 ENSG00000048707 VPS13D
ENST00000459326 0.562721695721851 0.353366248277662 -0.101585932260716 ENSG00000239149 SNORA59A
ENST00000376223 0.779163385267056 0.616188493746125 0.0774297333004767 ENSG00000162496 DHRS3
ENST00000464917 0.685830029909877 0.491919369788367 0.109094180534516 ENSG00000162496 DHRS3
ENST00000408413 0.750456133227621 0.575678899922149 0.0324320872722463 ENSG00000221340 RNU6ATAC18P
ENST00000430996 0.65412533078759 0.453985380573904 -0.122034745063739 ENSG00000162496 DHRS3
ENST00000482265 0.760455320546569 0.589431842048228 0.0877962724543629 ENSG00000162496 DHRS3
ENST00000606790 0.782635490978624 0.621030834115246 0.0661769865483106 ENSG00000272482 RP11-474O21.5
ENST00000484063 0.821910855997455 0.67853665993368 0.0509791891479332 ENSG00000116731 PRDM2
ENST00000376048 0.0125359535757773 0.00241608721876336 0.137324081468285 ENSG00000116731 PRDM2
ENST00000311066 0.727394961067524 0.544570696455104 0.0273639218402419 ENSG00000116731 PRDM2
ENST00000235372 0.00886075314714257 0.00161425271995025 0.142605721315597 ENSG00000116731 PRDM2
ENST00000491134 0.663147782746665 0.464903017021627 0.0340986935646245 ENSG00000116731 PRDM2
ENST00000502727 0.317817930109555 0.148012589788939 0.120829499691826 ENSG00000116731 PRDM2
ENST00000502724 0.328571861536045 0.155386522795516 0.123006896379046 ENSG00000116731 PRDM2
ENST00000413440 0.831162097853929 0.692631428165465 0.0184480868110605 ENSG00000116731 PRDM2
ENST00000343137 0.810670402781886 0.661515640460912 0.0204043237410682 ENSG00000116731 PRDM2
ENST00000491815 0.37743151200977 0.190569692026823 0.111725151784333 ENSG00000116731 PRDM2
ENST00000503842 0.0291103862081539 0.00661763701503883 0.126724047057246 ENSG00000116731 PRDM2
ENST00000407521 0.255063617337978 0.108293147217506 0.128464779046385 ENSG00000116731 PRDM2
ENST00000505823 0.0299799289987794 0.00686156309972064 0.126531478525195 ENSG00000116731 PRDM2
ENST00000487453 0.569937956480805 0.360984504855094 0.113312742323906 ENSG00000116731 PRDM2
ENST00000491547 0.000661077219022881 8.20647582235301e-05 -0.502587914965882 ENSG00000189337 KAZN
ENST00000376030 0.00324547700939917 0.000503480111783167 -0.415554706062513 ENSG00000189337 KAZN
ENST00000503743 0.00157115461385387 0.000220243411651264 -0.488905642328169 ENSG00000189337 KAZN
ENST00000422387 0.000957247305450702 0.000125003231566932 -0.460629560853569 ENSG00000189337 KAZN
ENST00000361144 0.00065429111962797 8.11231258957209e-05 -0.47510519804188 ENSG00000189337 KAZN
ENST00000376028 0.00400322826944146 0.000640669610233748 -0.487324503214415 ENSG00000189337 KAZN
ENST00000400798 0.000357313948244211 4.10509365606605e-05 -0.500693359726318 ENSG00000189337 KAZN
ENST00000400797 0.000560361081558985 6.81211684696022e-05 -0.554556420105773 ENSG00000189337 KAZN
ENST00000404665 0.308566974546942 0.141832574870047 0.233355781060917 ENSG00000175147 TMEM51-AS1
ENST00000310916 0.308566974546942 0.141832574870047 0.233355781060917 ENSG00000175147 TMEM51-AS1
ENST00000428417 0.264541705510713 0.114075434598254 -0.124828519892181 ENSG00000171729 TMEM51
ENST00000376014 0.258929801789047 0.110707983031688 -0.12555608950959 ENSG00000171729 TMEM51
ENST00000451326 0.163306887148083 0.0587428881264452 -0.158631995330494 ENSG00000171729 TMEM51
ENST00000400796 0.284088066369958 0.126068645052393 -0.120530667893201 ENSG00000171729 TMEM51
ENST00000434578 0.283479677997991 0.125680425835011 -0.120562527927248 ENSG00000171729 TMEM51
ENST00000376008 0.285599123680267 0.127034836690458 -0.12045009771212 ENSG00000171729 TMEM51
ENST00000424792 0.967841494316491 0.932632458549127 -0.0134171255807768 ENSG00000204464 C1orf195
ENST00000376005 0.536483138632795 0.327456093310331 0.165045696765921 ENSG00000204464 C1orf195
ENST00000400795 0.724289491542501 0.540750608982044 0.085776182309321 ENSG00000215720 RP1-21O18.3
ENST00000417793 0.68811859763022 0.49455894664864 0.113852075353767 ENSG00000142621 FHAD1
ENST00000358897 0.68811859763022 0.49455894664864 0.113852075353767 ENSG00000142621 FHAD1
ENST00000375999 0.78128217906881 0.619215192071626 0.0826904721834935 ENSG00000142621 FHAD1
ENST00000433640 0.394596177251038 0.203690406206489 0.106336674495245 ENSG00000142621 FHAD1
ENST00000375998 0.657227954458714 0.457688802302089 0.123869365570991 ENSG00000142621 FHAD1
ENST00000375996 0.832479470084063 0.69487705706495 -0.0481783067232501 ENSG00000142621 FHAD1
ENST00000375997 0.832479470084063 0.69487705706495 -0.0481783067232501 ENSG00000142621 FHAD1
ENST00000524761 0.512266524602447 0.30408035522175 0.104528449468878 ENSG00000142621 FHAD1
ENST00000375995 0.862075604176798 0.741690526279701 -0.038804611670324 ENSG00000142621 FHAD1
ENST00000401090 0.862075604176798 0.741690526279701 -0.038804611670324 ENSG00000142621 FHAD1
ENST00000459961 0.594536646103755 0.386733506415345 -0.0809574169778373 ENSG00000142621 FHAD1
ENST00000428747 0.499059483022881 0.291877572634962 -0.155135428562609 ENSG00000233485 RP3-467K16.2
ENST00000472131 0.599375269434889 0.392018377745576 -0.0668915159116923 ENSG00000142621 FHAD1
ENST00000471347 0.941865369206989 0.879856282294928 0.0255085282641083 ENSG00000142621 FHAD1
ENST00000439788 0.847513106242786 0.71813702034024 -0.0302937236538949 ENSG00000236045 RP3-467K16.7
ENST00000444385 0.930774737845627 0.858765290669513 -0.0296176847160094 ENSG00000142621 FHAD1
ENST00000314740 0.480003363739544 0.27453584620765 0.183524553164724 ENSG00000142621 FHAD1
ENST00000529606 0.480003363739544 0.27453584620765 0.183524553164724 ENSG00000142621 FHAD1
ENST00000314668 0.436413809347814 0.236901310418832 0.196994381422068 ENSG00000142621 FHAD1
ENST00000532408 0.881361167256225 0.77349655337998 0.0444855620492205 ENSG00000142621 FHAD1
ENST00000483120 0.942557227649615 0.881145277206986 0.0152549170670678 ENSG00000142621 FHAD1
ENST00000481324 0.268276859121216 0.116283139879794 0.238455391924767 ENSG00000142621 FHAD1
ENST00000477846 0.0756823163785832 0.0216757706940679 0.320281868428732 ENSG00000142621 FHAD1
ENST00000495195 0.0841010945148169 0.0248016994491906 0.256737243304469 ENSG00000142621 FHAD1
ENST00000472086 0.0243032636677184 0.00531540754523343 0.285746783250212 ENSG00000142621 FHAD1
ENST00000472449 0.299121597121156 0.135632806255622 0.105216119401712 ENSG00000142621 FHAD1
ENST00000427824 0.97659477693025 0.951216872050719 0.00889045152308363 ENSG00000228140 RP3-467K16.4
ENST00000375980 0.0603187395563295 0.0162443412403101 -0.157600714967801 ENSG00000142634 EFHD2
ENST00000445566 0.104336335631466 0.0326444021299899 -0.157767746614429 ENSG00000142634 EFHD2
ENST00000375949 0.043811510778026 0.0109351127580468 0.261951979126279 ENSG00000162438 CTRC
ENST00000375943 0.00149219217727973 0.000207592429180266 0.423867981232015 ENSG00000162438 CTRC
ENST00000476813 0.0354851932675037 0.00843203247419287 0.257104655293187 ENSG00000162438 CTRC
ENST00000483406 0.131356538746314 0.0440863272126484 0.14951849629056 ENSG00000162438 CTRC
ENST00000459653 0.232271710406004 0.0949191733803975 0.109574718450481 ENSG00000142615 CELA2A
ENST00000359621 0.0793279019841817 0.0230195794957988 0.235739622905421 ENSG00000142615 CELA2A
ENST00000494280 0.000126639827417572 1.29094637812559e-05 0.677178175783474 ENSG00000215704 CELA2B
ENST00000375910 0.539739065074177 0.330526566651873 0.16381745493822 ENSG00000215704 CELA2B
ENST00000422901 0.295788246589626 0.133454773537118 0.201817155255692 ENSG00000215704 CELA2B
ENST00000488764 0.689852949247811 0.496510042924966 -0.113094655222814 ENSG00000215704 CELA2B
ENST00000546424 0.797778263643565 0.642614678232992 0.0528344668070349 ENSG00000132906 CASP9
ENST00000333868 0.808999964396871 0.659356040079905 0.0508151339931157 ENSG00000132906 CASP9
ENST00000348549 0.808999964396871 0.659356040079905 0.0508151339931157 ENSG00000132906 CASP9
ENST00000400777 0.812302377630407 0.663979248600591 0.0503938761680219 ENSG00000132906 CASP9
ENST00000424908 0.652673885800347 0.452456585842328 0.10186117433668 ENSG00000132906 CASP9
ENST00000375890 0.70936984524701 0.521385033504115 0.0790121349795292 ENSG00000132906 CASP9
ENST00000474305 0.60812802108657 0.402117881260314 0.10426655100378 ENSG00000132906 CASP9
ENST00000447522 0.58014045127837 0.371761131012378 0.120406417204014 ENSG00000132906 CASP9
ENST00000440484 0.814194074635023 0.666917655846786 0.0615825036339284 ENSG00000132906 CASP9
ENST00000546969 0.831461066008899 0.693079295598469 0.0597319984810508 ENSG00000132906 CASP9
ENST00000469637 0.375923773201526 0.189426218219242 0.217019490801704 ENSG00000132906 CASP9
ENST00000375849 0.296109128144506 0.133650310446288 -0.0876648090780609 ENSG00000116138 DNAJC16
ENST00000375847 0.24515164942103 0.102531481040243 -0.0962218622461929 ENSG00000116138 DNAJC16
ENST00000475133 0.24515164942103 0.102531481040243 -0.0962218622461929 ENSG00000116138 DNAJC16
ENST00000375838 0.375833137025992 0.189356266888496 -0.0947634473940339 ENSG00000116138 DNAJC16
ENST00000483270 0.746656883865859 0.570490756160052 -0.0393348991264784 ENSG00000116138 DNAJC16
ENST00000472665 0.784547705918049 0.623850252393499 0.0635711265566364 ENSG00000116138 DNAJC16
ENST00000606186 0.769667050011137 0.602661428491611 0.0844106182094987 ENSG00000272510 RP4-680D5.8
ENST00000479655 0.983036577667341 0.964497317873358 -0.00680118122513311 ENSG00000116138 DNAJC16
ENST00000490811 0.907899227136875 0.818867548582536 -0.0330169494213909 ENSG00000116138 DNAJC16
ENST00000495523 0.532490850795731 0.323531989731181 -0.102120906149288 ENSG00000116138 DNAJC16
ENST00000375826 0.311581318171784 0.143777657633794 0.240887954188888 ENSG00000116771 AGMAT
ENST00000428945 0.226478455420453 0.0915276384584732 0.178597522773344 ENSG00000237301 RP4-680D5.2
ENST00000420030 0.801334289032211 0.647638358600375 0.0464411517606812 ENSG00000235084 CHCHD2P6
ENST00000454346 0.801334289032211 0.647638358600375 0.0464411517606812 ENSG00000235084 CHCHD2P6
ENST00000480945 3.11763808856508e-09 1.28800159971971e-10 -0.305068764887973 ENSG00000197312 DDI2
ENST00000486680 0.000519006312945747 6.24778615531315e-05 -0.350262538177625 ENSG00000197312 DDI2
ENST00000546927 0.126269063826216 0.0419026473297364 -0.237689851946969 ENSG00000197312 DDI2
ENST00000320153 2.36361942095579e-07 1.32292248068133e-08 -0.3169003523161 ENSG00000197312 DDI2
ENST00000483899 2.72850028616657e-05 2.35431418507693e-06 -0.384274786712763 ENSG00000197312 DDI2
ENST00000548451 0.0543241920898315 0.0142516412425657 -0.257477948462003 ENSG00000197312 DDI2
ENST00000345034 0.00344710548845926 0.000539509395958634 -0.2622151065446 ENSG00000215695 RSC1A1
ENST00000375799 0.00130861847406309 0.00017870446254892 0.23062837929991 ENSG00000116786 PLEKHM2
ENST00000375793 0.0013072642833049 0.000178450581667731 0.230626167600604 ENSG00000116786 PLEKHM2
ENST00000584345 0.870897389393668 0.755820877355437 0.0521529537983727 ENSG00000264048 AL121992.1
ENST00000462455 0.00301364422709137 0.000462746491756649 0.307178510134989 ENSG00000116786 PLEKHM2
ENST00000453804 0.00726754141008823 0.00127942653913606 0.211304257420959 ENSG00000237938 RP11-288I21.1
ENST00000477849 0.0983325579478824 0.0302161745613438 0.184996378196931 ENSG00000116786 PLEKHM2
ENST00000294454 0.0962922301291674 0.0294047406588812 0.281337148702618 ENSG00000162461 SLC25A34
ENST00000489568 0.0240696204249034 0.00525589608262924 0.467607951758782 ENSG00000162461 SLC25A34
ENST00000465495 0.75374248003765 0.580019424227825 0.0925278652011455 ENSG00000162461 SLC25A34
ENST00000418525 0.16283267843556 0.0585272200495454 -0.191956486606581 ENSG00000224459 RP11-169K16.4
ENST00000375782 0.000727627065199573 9.14823301695933e-05 -0.534600580216202 ENSG00000162460 TMEM82
ENST00000465575 0.00237461144431474 0.000352844127969198 -0.582898733353691 ENSG00000162460 TMEM82
ENST00000496928 0.446154721292307 0.245277727769468 -0.0876849838754818 ENSG00000162458 FBLIM1
ENST00000508310 0.413491387791892 0.218375905937353 -0.0920940502589322 ENSG00000162458 FBLIM1
ENST00000510393 0.532490850795731 0.323530380934248 -0.0739699484423294 ENSG00000162458 FBLIM1
ENST00000430076 0.38196256476472 0.193902602189356 -0.0988112581309925 ENSG00000162458 FBLIM1
ENST00000375771 0.469401158436094 0.265114010904943 -0.0519963273810623 ENSG00000162458 FBLIM1
ENST00000510929 0.410561160713394 0.215946673108966 -0.095474622207577 ENSG00000162458 FBLIM1
ENST00000502638 0.43184923872424 0.232997000422254 -0.0906584539647617 ENSG00000162458 FBLIM1
ENST00000375766 0.470318614073224 0.265870954387975 -0.0520299108511734 ENSG00000162458 FBLIM1
ENST00000400773 0.471587342284499 0.266953668649164 -0.0518482592005366 ENSG00000162458 FBLIM1
ENST00000483633 0.357966981664138 0.176330667479067 -0.0985284537646742 ENSG00000162458 FBLIM1
ENST00000502739 0.0978642692350668 0.0300361424994551 -0.131566932386868 ENSG00000162458 FBLIM1
ENST00000431771 0.303259437384414 0.138373924648191 -0.108886114130647 ENSG00000162458 FBLIM1
ENST00000441801 0.379475568087481 0.192049615156767 -0.0768392724170196 ENSG00000162458 FBLIM1
ENST00000332305 0.413027309378872 0.218021825261726 -0.0602210625501148 ENSG00000162458 FBLIM1
ENST00000514156 0.987935148976395 0.974256347546643 0.00196923020490255 ENSG00000162458 FBLIM1
ENST00000509138 0.916372052741973 0.833288879210731 0.0127613293057797 ENSG00000162458 FBLIM1
ENST00000431782 0.333738424338954 0.15891907748802 0.162450442287407 ENSG00000224321 RP11-169K16.6
ENST00000538385 0.258695340494682 0.110551450479085 0.224126912055569 ENSG00000233954 RP11-169K16.7
ENST00000483273 0.606958565924387 0.40084396885222 0.119565158474117 ENSG00000233954 RP11-169K16.7
ENST00000395968 0.00354360183493687 0.00055671487125256 0.511888870293629 ENSG00000178715 RP11-169K16.8
ENST00000321418 0.00354360183493687 0.00055671487125256 0.511888870293629 ENSG00000178715 RP11-169K16.8
ENST00000535249 0.0747447268568806 0.0213416967182968 0.35952853803642 ENSG00000179743 RP11-169K16.9
ENST00000317122 0.0134993979910558 0.00263699514054681 0.397881566058923 ENSG00000179743 RP11-169K16.9
ENST00000375759 0.0827937680477328 0.0242917035545863 -0.132551387873536 ENSG00000065526 SPEN
ENST00000438066 0.676022729933253 0.479981932605804 -0.0532969957589796 ENSG00000065526 SPEN
ENST00000471538 0.00315139199860202 0.000487001095479689 -0.365308964541485 ENSG00000065526 SPEN
ENST00000442985 0.943839821963842 0.883831726516143 -0.0112848672958978 ENSG00000065526 SPEN
ENST00000604816 0.947846076464357 0.89177905016662 -0.0113131972310436 ENSG00000270620 RP1-134O19.3
ENST00000487496 0.750088497109937 0.575147198042856 0.0697927153668679 ENSG00000065526 SPEN
ENST00000462525 0.636058146827678 0.433015252205066 0.105639650596607 ENSG00000116809 ZBTB17
ENST00000440560 0.410962659396818 0.216384697150198 0.163484053402617 ENSG00000116809 ZBTB17
ENST00000375743 0.336907441386178 0.161178901213035 0.100523981256048 ENSG00000116809 ZBTB17
ENST00000537142 0.336907441386178 0.161178901213035 0.100523981256048 ENSG00000116809 ZBTB17
ENST00000375733 0.336907441386178 0.161178901213035 0.100523981256048 ENSG00000116809 ZBTB17
ENST00000444358 0.437292975270553 0.237689937900075 0.133271214964353 ENSG00000116809 ZBTB17
ENST00000488008 0.964890362030944 0.927129746037417 0.0150654679900967 ENSG00000116809 ZBTB17
ENST00000471805 0.941865369206989 0.87988728107595 0.0220010424608008 ENSG00000116809 ZBTB17
ENST00000472658 0.97072348643126 0.939118320815405 -0.0115179852416627 ENSG00000116809 ZBTB17
ENST00000474511 0.868052689256571 0.751343106113912 0.0465802971177168 ENSG00000116809 ZBTB17
ENST00000487785 0.783942749612223 0.62284863952345 0.0760595398984755 ENSG00000116809 ZBTB17
ENST00000448462 0.467429561202519 0.263436363825672 0.0876399738833527 ENSG00000116809 ZBTB17
ENST00000492834 0.371583989139159 0.186226097236636 0.155172231813858 ENSG00000116809 ZBTB17
ENST00000490899 0.504909335975192 0.297286302638997 0.118303660110566 ENSG00000116809 ZBTB17
ENST00000464719 0.757262478895125 0.584685320702931 0.0699030398530483 ENSG00000116809 ZBTB17
ENST00000479282 0.762206142815419 0.59200506386195 0.0490391013143439 ENSG00000116809 ZBTB17
ENST00000494020 0.271074001943529 0.117995026098185 0.174865727504212 ENSG00000116809 ZBTB17
ENST00000416882 0.945210392590283 0.886445504952037 0.0178531636562177 ENSG00000234607 RP11-5P18.1
ENST00000375679 0.353628338415635 0.173120971554687 0.0913723980063939 ENSG00000184908 CLCNKB
ENST00000375667 0.353628338415635 0.173120971554687 0.0913723980063939 ENSG00000184908 CLCNKB
ENST00000375662 0.566445303942474 0.357237015753441 0.130566123797668 ENSG00000185519 FAM131C
ENST00000494078 0.657103867867588 0.457546531163896 0.102350165677437 ENSG00000185519 FAM131C
ENST00000358432 4.80892945573611e-09 2.04633946774714e-10 0.366958190472907 ENSG00000142627 EPHA2
ENST00000462805 3.66781867316048e-08 1.7999323784752e-09 0.502545409657901 ENSG00000142627 EPHA2
ENST00000480202 0.00052435263936321 6.32251669326458e-05 0.304200970700401 ENSG00000142627 EPHA2
ENST00000461614 1.49069325699586e-05 1.20920413666645e-06 0.321213269448824 ENSG00000142627 EPHA2
ENST00000424774 0.0730190653213181 0.0207300582427022 0.263673924682867 ENSG00000227959 RP11-276H7.2
ENST00000426353 0.312583351094919 0.144433004734509 0.220073261225497 ENSG00000224621 RP11-276H7.3
ENST00000457809 0.61937436441893 0.414512394656767 0.12094789763417 ENSG00000234166 ARHGEF19-AS1
ENST00000478117 0.974804249645298 0.947411781049081 0.00801406275031083 ENSG00000142632 ARHGEF19
ENST00000270747 0.819331402475321 0.674653261636038 0.0508423400090102 ENSG00000142632 ARHGEF19
ENST00000449495 0.419802325739003 0.223294869299587 0.191366309533002 ENSG00000142632 ARHGEF19
ENST00000478210 0.814424835777693 0.667203330387589 0.0685911861627615 ENSG00000142632 ARHGEF19
ENST00000471928 0.927152196684707 0.852237907963331 0.0310643775979165 ENSG00000142632 ARHGEF19
ENST00000441785 0.919948796264991 0.839713670744924 -0.0341998510637019 ENSG00000142632 ARHGEF19
ENST00000442385 0.716635947607902 0.531149986899795 0.0799048448222577 ENSG00000237276 ANO7P1
ENST00000475369 0.546658604477012 0.337413102512794 0.124364803663087 ENSG00000237276 ANO7P1
ENST00000602586 0.330309012209569 0.156592550635731 0.224121484081496 ENSG00000237276 ANO7P1
ENST00000375605 0.820280436333515 0.676137796463001 -0.0705661634124432 ENSG00000204377 C1orf134
ENST00000375599 0.288747917470592 0.128995138419298 0.222512973385716 ENSG00000132881 RSG1
ENST00000434014 0.964974156166549 0.927315541870051 0.0154387250340936 ENSG00000132881 RSG1
ENST00000375592 0.996181564053928 0.991525154476462 0.000816896686303875 ENSG00000037637 FBXO42
ENST00000456164 0.724372099457648 0.540826611528217 0.0743523892865246 ENSG00000037637 FBXO42
ENST00000444116 0.731181870458501 0.549695269975342 0.0725261868103009 ENSG00000037637 FBXO42
ENST00000478089 0.954441659134365 0.905022989149133 -0.0134601774949439 ENSG00000037637 FBXO42
ENST00000475078 0.90845880077961 0.819721297426608 0.0182700074784698 ENSG00000055070 SZRD1
ENST00000401088 0.227135296123563 0.0919069048486794 -0.0747237626111868 ENSG00000055070 SZRD1
ENST00000471507 0.904995052753948 0.813662854179888 0.0150248812123778 ENSG00000055070 SZRD1
ENST00000401089 0.227135296123563 0.0919069048486794 -0.0747237626111868 ENSG00000055070 SZRD1
ENST00000486763 0.959888353519048 0.916460161511085 -0.00643169965101552 ENSG00000055070 SZRD1
ENST00000476423 0.96277742752801 0.922608595017821 0.00753136240018772 ENSG00000055070 SZRD1
ENST00000475554 0.969455116866574 0.936473061067592 -0.00482919788013271 ENSG00000055070 SZRD1
ENST00000375590 0.606560430265306 0.400321085709482 -0.0425376341397202 ENSG00000055070 SZRD1
ENST00000472351 0.882867412819889 0.776273702372485 0.0181559663792229 ENSG00000055070 SZRD1
ENST00000492354 0.227135296123563 0.0919069048486794 -0.0747237626111868 ENSG00000055070 SZRD1
ENST00000472461 0.961420654726232 0.919558572549058 0.00656322407722211 ENSG00000055070 SZRD1
ENST00000445689 0.686187612318824 0.492338593890495 -0.108496850258214 ENSG00000226457 RP11-430L17.1
ENST00000491418 0.211139687045668 0.0829812563089052 -0.0814173726292894 ENSG00000187144 SPATA21
ENST00000466212 0.148778030825938 0.0519825554662026 -0.0860249123584334 ENSG00000187144 SPATA21
ENST00000335496 0.000233489811648994 2.5545789770577e-05 0.712399315470637 ENSG00000187144 SPATA21
ENST00000540400 0.000165724506761321 1.74247294080753e-05 0.726924353952978 ENSG00000187144 SPATA21
ENST00000375577 0.00176103486246958 0.000251075478776569 0.312551621670196 ENSG00000187144 SPATA21
ENST00000337132 0.257264419629578 0.109683829570298 -0.0834258970479073 ENSG00000157191 NECAP2
ENST00000504551 0.275447630576629 0.120711459077112 -0.0948673307382147 ENSG00000157191 NECAP2
ENST00000406746 0.256001400424975 0.108895538668278 -0.0836159751021863 ENSG00000157191 NECAP2
ENST00000457722 0.33079458568894 0.156952401726994 -0.0861028830418759 ENSG00000157191 NECAP2
ENST00000486390 0.143772819296908 0.0496725753542378 -0.197410272497815 ENSG00000157191 NECAP2
ENST00000443980 0.256001400424975 0.108895538668278 -0.0836159751021863 ENSG00000157191 NECAP2
ENST00000504858 0.324277721445061 0.152409652085963 -0.0967133426760625 ENSG00000157191 NECAP2
ENST00000508680 0.411712566531667 0.216988565426751 -0.0930135945003521 ENSG00000157191 NECAP2
ENST00000492095 0.256001400424975 0.108895538668278 -0.0836159751021863 ENSG00000157191 NECAP2
ENST00000459640 0.242078647073275 0.100626955781511 -0.0995295457661711 ENSG00000157191 NECAP2
ENST00000496239 0.256001400424975 0.108895538668278 -0.0836159751021863 ENSG00000157191 NECAP2
ENST00000513161 0.275447630576629 0.120711459077112 -0.0948673307382147 ENSG00000157191 NECAP2
ENST00000509727 0.824916378249872 0.683255060995991 -0.0444364793910014 ENSG00000157191 NECAP2
ENST00000457898 0.164476182381826 0.0593131456146499 0.234425270728891 ENSG00000226029 RP4-798A10.2
ENST00000263511 0.22250629223962 0.0892313754808642 -0.143691956165452 ENSG00000080947 CROCCP3
ENST00000591348 0.220562223646877 0.0880896465840943 -0.147078815248355 ENSG00000080947 CROCCP3
ENST00000420820 0.748715111859066 0.573223437654611 -0.0643149296719657 ENSG00000080947 CROCCP3
ENST00000591316 0.636659535216961 0.433660556360943 -0.114939728169542 ENSG00000080947 CROCCP3
ENST00000590118 6.20101299772833e-05 5.8359108280856e-06 -0.530680045017537 ENSG00000080947 CROCCP3
ENST00000589964 5.96362866671867e-05 5.58930450961996e-06 -0.532010982203489 ENSG00000080947 CROCCP3
ENST00000383925 0.0197631526199907 0.00414131019033786 0.359917252206102 ENSG00000206652 RNU1-1
ENST00000452795 0.976613792450393 0.951346880591916 -0.00801662406428199 ENSG00000224174 RP4-798A10.4
ENST00000415386 0.986249803372691 0.971211763994639 0.00405876957879283 ENSG00000233421 U1
ENST00000430580 0.521394323559098 0.312984923881552 0.0601287633833302 ENSG00000219481 NBPF1
ENST00000392963 0.589030641361792 0.381174711010869 0.0558126247803836 ENSG00000219481 NBPF1
ENST00000420031 0.0239400794085438 0.00522159965903776 0.294694595751804 ENSG00000219481 NBPF1
ENST00000432949 0.140122445256756 0.0479614730866963 0.197983045958472 ENSG00000219481 NBPF1
ENST00000287968 0.94811773669909 0.8923696390141 -0.0182900963075347 ENSG00000219481 NBPF1
ENST00000420513 0.394529809228719 0.203617128482867 -0.097161785421923 ENSG00000219481 NBPF1
ENST00000599069 0.622868852449731 0.418275761079816 -0.0616868952780243 ENSG00000219481 NBPF1
ENST00000599908 0.642697594212069 0.4408824157764 -0.0911919324441642 ENSG00000219481 NBPF1
ENST00000449853 0.91688507480213 0.83417626654929 0.0215444469718146 ENSG00000219481 NBPF1
ENST00000607700 0.0268646188029656 0.00600667866319094 -0.250824204285754 ENSG00000271732 RP5-1182A14.5
ENST00000540383 0.876948391293005 0.766213608742249 -0.022799263526161 ENSG00000215908 CROCCP2
ENST00000412962 0.979280266580763 0.956696457577247 0.00401761072950664 ENSG00000215908 CROCCP2
ENST00000362058 0.259796817633311 0.111263678289638 0.144440827104387 ENSG00000215908 CROCCP2
ENST00000334429 0.474318721942029 0.269333100084482 0.185771998872789 ENSG00000186301 MST1P2
ENST00000418421 0.688328440823364 0.494814069380704 0.112321372246043 ENSG00000186301 MST1P2
ENST00000457982 0.488776142618089 0.282650086315428 0.18073250724867 ENSG00000186301 MST1P2
ENST00000419267 0.979939416457305 0.957969271277161 -0.00822606754999478 ENSG00000236698 EIF1AXP1
ENST00000466256 0.744869638633299 0.568240457241319 0.0519577844238221 ENSG00000058453 CROCC
ENST00000455405 0.999901260880992 0.999716667782129 -4.40993709669381e-05 ENSG00000186715 MST1L
ENST00000389184 0.533505462377272 0.32453889678456 0.138098010582603 ENSG00000186715 MST1L
ENST00000442552 0.598672622542753 0.391191724993222 0.119147417605291 ENSG00000186715 MST1L
ENST00000544155 0.751602440133171 0.577217987912651 0.0424677305899998 ENSG00000186715 MST1L
ENST00000545160 0.792920820358684 0.635742970658124 -0.0367250821367828 ENSG00000186715 MST1L
ENST00000438002 0.336857332107162 0.161141602648533 -0.193388669591243 ENSG00000228549 U1
ENST00000451828 0.936167692347819 0.868697203490075 -0.0202803938620849 ENSG00000228549 U1
ENST00000453554 0.936167692347819 0.868697203490075 -0.0202803938620849 ENSG00000228549 U1
ENST00000457856 0.917882148179207 0.835946324323479 0.0170437232442598 ENSG00000228549 U1
ENST00000422124 0.326436336441422 0.153842835712378 0.239784109552558 ENSG00000238142 RP11-108M9.4
ENST00000457075 0.383061395084381 0.194745816919407 0.217655381806173 ENSG00000238142 RP11-108M9.4
ENST00000416869 0.383061395084381 0.194745816919407 0.217655381806173 ENSG00000238142 RP11-108M9.4
ENST00000453917 0.583596344444969 0.375387853680403 0.148482464582446 ENSG00000235241 RP11-108M9.5
ENST00000384278 0.762917365348207 0.59312578300978 0.0387478581553786 ENSG00000207005 RNU1-2
ENST00000606899 0.721892015913854 0.537632731862472 0.0746634709482441 ENSG00000272426 RP11-108M9.6
ENST00000375541 0.343974690706414 0.166244984194978 -0.107489849956529 ENSG00000058453 CROCC
ENST00000445545 0.0949601885568587 0.0289134879853988 -0.183406222724351 ENSG00000058453 CROCC
ENST00000467938 0.126730975148828 0.0421052322062673 -0.17958724667223 ENSG00000058453 CROCC
ENST00000492631 0.575489584500583 0.367001246664798 -0.101614955753795 ENSG00000058453 CROCC
ENST00000467715 0.612209182124176 0.406721313438361 0.127293015979623 ENSG00000058453 CROCC
ENST00000494191 0.867449898358686 0.750438244963022 -0.0349060211452131 ENSG00000058453 CROCC
ENST00000486318 0.583053624060164 0.374842703071527 -0.109941249496391 ENSG00000058453 CROCC
ENST00000498688 0.524391073976335 0.31581017656192 -0.136514038935394 ENSG00000058453 CROCC
ENST00000477773 0.288441414731704 0.128806863715819 -0.249077493344271 ENSG00000058453 CROCC
ENST00000497654 0.312685591825802 0.144500862508488 0.246011214193728 ENSG00000058453 CROCC
ENST00000465021 0.774755198469856 0.609509740344446 0.0631996040134399 ENSG00000058453 CROCC
ENST00000465291 0.950522871596869 0.89691214356976 0.0207723695668473 ENSG00000058453 CROCC
ENST00000375535 0.876719269129546 0.765721315239499 -0.0258238941527711 ENSG00000117122 MFAP2
ENST00000375534 0.849689816500336 0.721818978090497 -0.0309514228943552 ENSG00000117122 MFAP2
ENST00000490075 0.880450423003523 0.772000664959402 -0.0251327349193881 ENSG00000117122 MFAP2
ENST00000438542 0.880654555346404 0.772454805457124 -0.0250870074330773 ENSG00000117122 MFAP2
ENST00000476788 0.807259171123249 0.656895480795501 -0.0377757571971934 ENSG00000117122 MFAP2
ENST00000478684 0.808091294360786 0.658082654598618 -0.0391268304496079 ENSG00000117122 MFAP2
ENST00000492598 0.863215797298477 0.743373094096709 -0.0291456221238726 ENSG00000117122 MFAP2
ENST00000446261 0.0692477299345665 0.0193721974096635 -0.171596509811954 ENSG00000226526 RP1-37C10.3
ENST00000326735 0.0226486583471986 0.00488967262218373 -0.206721746335009 ENSG00000159363 ATP13A2
ENST00000341676 0.0247242454599008 0.00542704278928607 -0.204278124639065 ENSG00000159363 ATP13A2
ENST00000452699 0.0247242454599008 0.00542704278928607 -0.204278124639065 ENSG00000159363 ATP13A2
ENST00000466561 0.480837166274529 0.275282212428385 -0.12654675434715 ENSG00000159363 ATP13A2
ENST00000502418 0.452547840988935 0.250749755792366 -0.146919747237663 ENSG00000159363 ATP13A2
ENST00000503552 0.178705495733959 0.0663190975992721 -0.165999304649616 ENSG00000159363 ATP13A2
ENST00000463860 0.213289397534596 0.0841232396684878 -0.198954579373161 ENSG00000159363 ATP13A2
ENST00000502860 0.386627738122947 0.197357412032047 -0.162193461981442 ENSG00000159363 ATP13A2
ENST00000509392 0.569955744887108 0.361010803058052 -0.137910449474112 ENSG00000159363 ATP13A2
ENST00000506174 0.377877976013366 0.190906189526116 -0.175292098514035 ENSG00000159363 ATP13A2
ENST00000510069 0.081481603672201 0.0238137736268059 -0.248660568441118 ENSG00000159363 ATP13A2
ENST00000511957 0.119427373456471 0.0388923641894217 -0.235466344467312 ENSG00000159363 ATP13A2
ENST00000508222 0.0902902262825779 0.027125167538509 -0.245197306794362 ENSG00000159363 ATP13A2
ENST00000509619 0.0936774237247628 0.0284176057597174 -0.262783933626684 ENSG00000159363 ATP13A2
ENST00000375499 0.233784284300251 0.0958242737660295 0.110209467371514 ENSG00000117118 SDHB
ENST00000485092 0.703479613368465 0.514023022896106 0.0763087769736317 ENSG00000117118 SDHB
ENST00000475049 0.719173284617224 0.534184806957311 0.0719670876110103 ENSG00000117118 SDHB
ENST00000485515 0.118852026515871 0.038659233046311 0.129812550538086 ENSG00000117118 SDHB
ENST00000491274 0.232211405550157 0.094861122677406 0.112621333776195 ENSG00000117118 SDHB
ENST00000475506 0.517092936016971 0.308762658865417 0.0734803646686877 ENSG00000117118 SDHB
ENST00000463045 0.426694820490224 0.228837498473629 0.084527196791121 ENSG00000117118 SDHB
ENST00000466613 0.68066366671282 0.485787620548122 0.0629068016670204 ENSG00000117118 SDHB
ENST00000439577 0.703115994426596 0.513621899429685 -0.0513005344611934 ENSG00000227751 RP1-20B21.4
ENST00000375436 3.55189559824101e-05 3.15354560070636e-06 -0.225863850409999 ENSG00000179051 RCC2
ENST00000474892 0.00310552074010832 0.000478881249223007 -0.210570372717664 ENSG00000179051 RCC2
ENST00000375433 3.64927306323801e-07 2.12142418398955e-08 -0.298347852674968 ENSG00000179051 RCC2
ENST00000583469 0.221678988246693 0.0887446746776733 -0.21123357620852 ENSG00000266727 AC004824.1
ENST00000361221 0.552868719418115 0.343670223951605 -0.0823768246383907 ENSG00000074964 ARHGEF10L
ENST00000452522 0.552868719418115 0.343670223951605 -0.0823768246383907 ENSG00000074964 ARHGEF10L
ENST00000434513 0.541456587045458 0.332153110801717 -0.0891089587317797 ENSG00000074964 ARHGEF10L
ENST00000375415 0.609827822310641 0.404188121274441 -0.0794947938873933 ENSG00000074964 ARHGEF10L
ENST00000375420 0.333214437904114 0.158546536070339 -0.167033191963561 ENSG00000074964 ARHGEF10L
ENST00000482892 0.874385931696137 0.761400216196279 -0.0461874591691801 ENSG00000074964 ARHGEF10L
ENST00000469726 0.749361521899285 0.574166482642939 -0.0576859230208493 ENSG00000074964 ARHGEF10L
ENST00000375408 0.762524333893672 0.592483424122123 -0.0553725815433761 ENSG00000074964 ARHGEF10L
ENST00000167825 0.762524333893672 0.592483424122123 -0.0553725815433761 ENSG00000074964 ARHGEF10L
ENST00000475356 0.755114154058101 0.58173441170752 -0.0627739949208246 ENSG00000074964 ARHGEF10L
ENST00000482359 0.279346728643911 0.123052906226863 -0.260335188589465 ENSG00000074964 ARHGEF10L
ENST00000466782 0.971974208027327 0.941437799368724 -0.0120824522227253 ENSG00000074964 ARHGEF10L
ENST00000495593 0.808110628531868 0.658125040128281 0.073503780918214 ENSG00000074964 ARHGEF10L
ENST00000494072 0.82713283977433 0.686847040934951 -0.0228680317077192 ENSG00000255275 RP13-279N23.2
ENST00000538309 0.592338110635232 0.384478868449309 0.0912881187847147 ENSG00000159423 ALDH4A1
ENST00000538839 0.531328591141542 0.322455068513678 0.0970138243293268 ENSG00000159423 ALDH4A1
ENST00000290597 0.52578299749366 0.317127928486665 0.0979896261892361 ENSG00000159423 ALDH4A1
ENST00000375341 0.541319542521515 0.332026212970488 0.0946967070867872 ENSG00000159423 ALDH4A1
ENST00000454547 0.960087107669104 0.916831840900237 -0.0159931388620099 ENSG00000159423 ALDH4A1
ENST00000432718 0.767095668613048 0.59901437135573 0.0652667975426236 ENSG00000159423 ALDH4A1
ENST00000455833 0.291609293625737 0.130863811792928 -0.0924167724165781 ENSG00000169991 IFFO2
ENST00000355609 0.736943333969324 0.557437600929417 -0.0611809099384331 ENSG00000169991 IFFO2
ENST00000416166 0.252779849805521 0.106928526431216 -0.13130470025594 ENSG00000169991 IFFO2
ENST00000606379 0.0165376056982033 0.00334906414597688 0.383806849944619 ENSG00000272084 RP5-1126H10.2
ENST00000375254 0.161203551938273 0.0577397175383837 0.0906552686187815 ENSG00000127481 UBR4
ENST00000375226 0.161260445438643 0.0577696646829513 0.0906556160739542 ENSG00000127481 UBR4
ENST00000375267 0.161260445438643 0.0577696646829513 0.0906556160739542 ENSG00000127481 UBR4
ENST00000375217 0.161260445438643 0.0577696646829513 0.0906556160739542 ENSG00000127481 UBR4
ENST00000375225 0.0106656010259601 0.00200401066814671 0.254475551736323 ENSG00000127481 UBR4
ENST00000429347 0.000468956369632833 5.57262520596859e-05 0.221289166646461 ENSG00000127481 UBR4
ENST00000375224 0.00210217131029014 0.000307293730602247 0.186821199586651 ENSG00000127481 UBR4
ENST00000459947 0.00474615612303664 0.000779562479970256 0.327686160926141 ENSG00000127481 UBR4
ENST00000486515 0.0688157150568299 0.019218218781975 0.269757228655115 ENSG00000127481 UBR4
ENST00000543981 0.00109268944465385 0.00014511077203282 0.207563337965216 ENSG00000127481 UBR4
ENST00000582644 0.977958313365247 0.954299059440611 -0.00743666749852431 ENSG00000266098 AL137127.1
ENST00000492606 0.456337139162624 0.253983587273114 0.134695164148915 ENSG00000127481 UBR4
ENST00000467272 0.00637344252100332 0.0010962640501611 0.234024957755762 ENSG00000127481 UBR4
ENST00000483922 0.00458389909263809 0.000749224358848145 0.377667946461285 ENSG00000127481 UBR4
ENST00000494503 0.771641738790118 0.605235343376739 0.0479367164859009 ENSG00000127481 UBR4
ENST00000466969 0.926000765055944 0.85016346333825 0.0226529940306116 ENSG00000127481 UBR4
ENST00000375218 0.605480966272193 0.399037785624511 0.0707792637203817 ENSG00000127481 UBR4
ENST00000425413 0.373942488287734 0.187973343705926 0.085044690407693 ENSG00000127481 UBR4
ENST00000417040 0.832292496702046 0.694555688716146 0.023713525177316 ENSG00000127481 UBR4
ENST00000475973 0.225211349029472 0.0907957958667182 0.165532036452879 ENSG00000127481 UBR4
ENST00000465036 0.972109255883746 0.94175730337305 -0.0093520104841861 ENSG00000127481 UBR4
ENST00000419533 0.640360608216306 0.438035028297182 -0.0510299149223946 ENSG00000127481 UBR4
ENST00000497018 0.761439508463698 0.590977867596181 0.0643085664453602 ENSG00000127481 UBR4
ENST00000437898 0.358850054630845 0.176938369390869 -0.0720256875255856 ENSG00000230424 RP1-43E13.2
ENST00000477853 0.362752583666416 0.179831238961523 -0.0714370169423986 ENSG00000127463 EMC1
ENST00000480380 0.568047790634251 0.359012046329712 -0.0611052928941085 ENSG00000127463 EMC1
ENST00000375199 0.411179528601909 0.216583982992378 -0.0674347067770292 ENSG00000127463 EMC1
ENST00000375208 0.630650959230813 0.42706882950905 -0.046270923137068 ENSG00000127463 EMC1
ENST00000461353 0.96888941762195 0.934945703878749 0.00666203928814634 ENSG00000127463 EMC1
ENST00000486405 0.639840476434524 0.437413215173531 -0.0686682776530883 ENSG00000127463 EMC1
ENST00000486238 0.865036509337236 0.746496276494308 0.0315173364427868 ENSG00000127463 EMC1
ENST00000494770 0.952885309835961 0.901888192790398 -0.010075727069658 ENSG00000127463 EMC1
ENST00000462505 0.793932113572939 0.637146356767357 -0.0488073010223226 ENSG00000127463 EMC1
ENST00000496654 0.6825279357171 0.488110750995099 0.0842121666635562 ENSG00000127463 EMC1
ENST00000467423 0.815311188876091 0.668470285106811 -0.0399619830364351 ENSG00000127463 EMC1
ENST00000475079 0.597820883158195 0.390135466756021 -0.092988127447868 ENSG00000127463 EMC1
ENST00000488681 0.480769396595915 0.275202203751967 -0.121898951090075 ENSG00000127463 EMC1
ENST00000356068 0.465864646034968 0.261989351773934 -0.12580468839671 ENSG00000127463 EMC1
ENST00000330263 0.406853144941348 0.213025501534936 0.0896043396341617 ENSG00000053372 MRTO4
ENST00000493700 0.72227859751302 0.538030170416173 0.0677282589496006 ENSG00000053372 MRTO4
ENST00000479559 0.964726193394117 0.926693799503236 0.00953773957448318 ENSG00000053372 MRTO4
ENST00000457194 0.656809813021667 0.457216193438568 0.113521985420309 ENSG00000211454 AKR7L
ENST00000420396 0.654836724808695 0.45484103174752 0.114303165098886 ENSG00000211454 AKR7L
ENST00000429712 0.97413098524168 0.945742649019828 0.00969731888378346 ENSG00000211454 AKR7L
ENST00000361640 0.332143580791221 0.15785524978027 0.221970437018492 ENSG00000162482 AKR7A3
ENST00000604801 0.811444465459291 0.662799290449572 -0.0736706510840884 ENSG00000270728 RP4-657E11.10
ENST00000235835 0.955243728491006 0.906539965370937 0.0109078996204784 ENSG00000053371 AKR7A2
ENST00000330072 0.952479284369799 0.900613217187033 0.0116197723004213 ENSG00000053371 AKR7A2
ENST00000489286 0.855128462563024 0.730632119953756 0.0320443188506585 ENSG00000053371 AKR7A2
ENST00000481966 0.603766131873098 0.397062365127733 0.083281612118885 ENSG00000053371 AKR7A2
ENST00000363533 0.761021991075784 0.590197215667496 -0.0566736528752406 ENSG00000200403 RNU6-1099P
ENST00000492217 0.662691558511674 0.464321020844446 -0.0814388913312045 ENSG00000053371 AKR7A2
ENST00000375155 0.0599252550545004 0.0161158517071142 0.253222211975902 ENSG00000040487 PQLC2
ENST00000375153 0.0605305490190816 0.016314393976114 0.252164695098442 ENSG00000040487 PQLC2
ENST00000469076 0.0581861183263505 0.0155353521568244 0.253623408870459 ENSG00000040487 PQLC2
ENST00000400548 0.0599252550545004 0.0161158517071142 0.253222211975902 ENSG00000040487 PQLC2
ENST00000497827 0.0368195023816439 0.00883017458712939 0.26806021723655 ENSG00000040487 PQLC2
ENST00000432465 0.275447630576629 0.120703948042773 0.213826415920176 ENSG00000040487 PQLC2
ENST00000401084 0.586795316774308 0.37886928849316 0.0374551090971241 ENSG00000077549 CAPZB
ENST00000264203 0.586795316774308 0.37886928849316 0.0374551090971241 ENSG00000077549 CAPZB
ENST00000375144 0.577046455980809 0.368459670352445 0.042769988821146 ENSG00000077549 CAPZB
ENST00000375142 0.586835317774645 0.378898984631341 0.0374569917432074 ENSG00000077549 CAPZB
ENST00000433834 0.736321975117374 0.556496681517304 0.0245143244338868 ENSG00000077549 CAPZB
ENST00000264202 0.665442202783398 0.467538191172989 0.0315328806505128 ENSG00000077549 CAPZB
ENST00000413711 0.498901717239161 0.291745252223333 0.0462741677947555 ENSG00000077549 CAPZB
ENST00000459967 0.424026448680137 0.226710310386825 0.05653044319924 ENSG00000077549 CAPZB
ENST00000457768 0.44408412336093 0.243476509265818 0.0735453049620456 ENSG00000077549 CAPZB
ENST00000489607 0.487617977749583 0.28152407094099 0.0560989914372778 ENSG00000077549 CAPZB
ENST00000482808 0.927324738674071 0.852512676285886 0.00945456154907284 ENSG00000077549 CAPZB
ENST00000481521 0.863373023735106 0.743636043827825 -0.0338051072417505 ENSG00000240490 RN7SL277P
ENST00000602662 0.854675729745089 0.729846316406551 0.0229107629080701 ENSG00000270136 MINOS1-NBL1
ENST00000486890 0.861314341847166 0.740161311129374 -0.0255230516719052 ENSG00000173436 MINOS1
ENST00000322753 0.940685236859625 0.877658643749798 0.0111394107755725 ENSG00000173436 MINOS1
ENST00000498067 0.69315331470762 0.500540143997082 0.0987298903102258 ENSG00000173436 MINOS1
ENST00000462646 0.90550289834978 0.814716821495042 -0.0182754917890173 ENSG00000173436 MINOS1
ENST00000467029 0.966351463598717 0.93004988179685 -0.00649955129884173 ENSG00000173436 MINOS1
ENST00000481464 0.966297611274282 0.929925269593232 -0.00650581047448015 ENSG00000173436 MINOS1
ENST00000498642 0.966197807394772 0.929727296104899 -0.00654000689579701 ENSG00000173436 MINOS1
ENST00000479642 0.713255188882203 0.526417305089958 0.0877162794651665 ENSG00000173436 MINOS1
ENST00000602293 0.980426039796501 0.95891886470053 0.00344931098412963 ENSG00000270136 MINOS1-NBL1
ENST00000602384 0.975988014606895 0.950057728930372 0.00421477859734097 ENSG00000270136 MINOS1-NBL1
ENST00000602450 0.980426039796501 0.958902587996464 0.00345030613884472 ENSG00000270136 MINOS1-NBL1
ENST00000485362 0.964974156166549 0.92730752923836 -0.00675959952529224 ENSG00000173436 MINOS1
ENST00000457263 0.831836240944388 0.693675848344466 -0.0611301633615226 ENSG00000226396 RPS14P3
ENST00000428975 0.742078362106656 0.564159607180524 -0.0630517893421105 ENSG00000158747 NBL1
ENST00000289749 0.883113710981079 0.776671371936848 -0.03037875410602 ENSG00000158747 NBL1
ENST00000451758 0.813172118904031 0.665314498544131 -0.0469175154389879 ENSG00000158747 NBL1
ENST00000439664 0.682151508402858 0.487612170732539 -0.0766219437341326 ENSG00000158747 NBL1
ENST00000375136 0.581805091357469 0.373554871794117 0.0739228690271155 ENSG00000158747 NBL1
ENST00000548815 0.577182429710462 0.368609774554063 0.0748723705235547 ENSG00000158747 NBL1
ENST00000425400 0.724281491288594 0.540735085281023 -0.0679974455271461 ENSG00000158747 NBL1
ENST00000439278 0.816540933995808 0.670213332897363 -0.0498780816556391 ENSG00000158747 NBL1
ENST00000427894 0.818754621731896 0.67374518694245 -0.0458799454922467 ENSG00000158747 NBL1
ENST00000289753 0.0834192013302879 0.0245346062698061 0.154189609334813 ENSG00000158748 HTR6
ENST00000294543 0.294169362671411 0.132447006251107 -0.136845702996698 ENSG00000162542 TMCO4
ENST00000375127 0.299774771226641 0.136087507900494 -0.136406799085637 ENSG00000162542 TMCO4
ENST00000489814 0.575175685494264 0.366633360213962 -0.118938373841334 ENSG00000162542 TMCO4
ENST00000375122 0.294169362671411 0.132447006251107 -0.136845702996698 ENSG00000162542 TMCO4
ENST00000494342 0.58780335935535 0.379938698057637 0.135860950894035 ENSG00000162542 TMCO4
ENST00000489135 0.572191710072725 0.363468372586099 -0.099244668041359 ENSG00000162542 TMCO4
ENST00000496528 0.381910573621324 0.193863618798086 -0.142645993706811 ENSG00000162542 TMCO4
ENST00000462171 0.832578997989214 0.695179035441116 -0.0511396974339342 ENSG00000162542 TMCO4
ENST00000488449 0.570689639631604 0.361836227789499 -0.129670835005259 ENSG00000162542 TMCO4
ENST00000375120 0.764601126423898 0.595603249336187 -0.039414801487147 ENSG00000169914 OTUD3
ENST00000466697 0.586387630830352 0.378443681966302 -0.121010741095815 ENSG00000169914 OTUD3
ENST00000481686 0.37140166915071 0.186058351841103 -0.223580392082169 ENSG00000169914 OTUD3
ENST00000375078 0.44794559970968 0.246826383625879 0.145527898026179 ENSG00000162545 CAMK2N1
ENST00000489020 0.710449111150607 0.522739042149631 0.0954037628913609 ENSG00000162545 CAMK2N1
ENST00000264198 0.631622571156662 0.428122415805297 0.065971703749959 ENSG00000090432 MUL1
ENST00000375071 0.939209576601066 0.8749752458957 0.0119686939009939 ENSG00000158825 CDA
ENST00000461985 0.939209576601066 0.8749752458957 0.0119686939009939 ENSG00000158825 CDA
ENST00000321556 0.865091442937671 0.746641820251414 -0.0225929501290544 ENSG00000158828 PINK1
ENST00000492302 0.851730559506462 0.725175539469292 -0.0257160614707851 ENSG00000158828 PINK1
ENST00000451424 0.919128757365257 0.838408805838224 -0.0131920092847575 ENSG00000117242 PINK1-AS
ENST00000400490 0.518420336129953 0.310016523153231 -0.0788112820851556 ENSG00000158828 PINK1
ENST00000535128 0.607543876616641 0.401500100888019 -0.106187821663117 ENSG00000257033 AL391357.1
ENST00000602624 0.364129703926997 0.180790025875378 -0.0572221733756229 ENSG00000244038 DDOST
ENST00000375048 0.362807954982633 0.179870649218462 -0.0573559338214122 ENSG00000244038 DDOST
ENST00000415136 0.334479613980487 0.159450646335011 -0.0609421745018372 ENSG00000244038 DDOST
ENST00000475210 0.513570081086924 0.305269775747965 0.0741395950801913 ENSG00000244038 DDOST
ENST00000464364 0.0457562669503514 0.0115475217911162 -0.136281541784187 ENSG00000244038 DDOST
ENST00000477229 0.0547025426819619 0.0143656213276172 -0.1462061813309 ENSG00000244038 DDOST
ENST00000493818 0.791718272872081 0.634234874488104 -0.0336916015772235 ENSG00000117245 KIF17
ENST00000477167 0.0422679565435079 0.0104537006373153 0.354431619375263 ENSG00000117245 KIF17
ENST00000490034 0.00420574104737911 0.000677959800009045 0.515823174661367 ENSG00000117245 KIF17
ENST00000375044 6.1008820384074e-05 5.73121693698349e-06 0.750527733695529 ENSG00000117245 KIF17
ENST00000400463 6.73744326867681e-05 6.38917693237809e-06 0.745891028906957 ENSG00000117245 KIF17
ENST00000247986 6.12358724751549e-05 5.75456511101987e-06 0.749293093127949 ENSG00000117245 KIF17
ENST00000462858 0.011995465347589 0.00229596069783418 0.389598724381737 ENSG00000117245 KIF17
ENST00000498225 0.0311833021702249 0.00720594869924615 0.291976614762336 ENSG00000117245 KIF17
ENST00000375031 0.18276676030021 0.0683335839410827 0.276274347844448 ENSG00000189410 SH2D5
ENST00000460804 0.158564130279729 0.0564832229665827 0.288960094985264 ENSG00000189410 SH2D5
ENST00000444387 0.76001134075021 0.588777032474901 0.0894454812117903 ENSG00000189410 SH2D5
ENST00000447746 0.776327477612798 0.611997065080597 0.0858737657055505 ENSG00000189410 SH2D5
ENST00000518294 0.601128793671458 0.393957941334141 0.144348340659712 ENSG00000189410 SH2D5
ENST00000517430 0.778320869500469 0.614959185847288 0.0839166897339364 ENSG00000189410 SH2D5
ENST00000519434 0.211041129308081 0.0829206436266663 0.282999925279478 ENSG00000189410 SH2D5
ENST00000436642 0.979908627504413 0.95787731993014 0.00492963079719296 ENSG00000233069 RP5-930J4.2
ENST00000312239 0.00151711825370589 0.000211648349246146 -0.180372703186368 ENSG00000127483 HP1BP3
ENST00000375003 0.00249004724197092 0.000372809341139815 -0.178646857412862 ENSG00000127483 HP1BP3
ENST00000413451 0.145671553760407 0.0505485189847051 -0.154726028171401 ENSG00000203394 RP5-930J4.4
ENST00000488722 0.0158867036801179 0.00319420471237024 -0.15911380887506 ENSG00000127483 HP1BP3
ENST00000491748 0.133235634331665 0.0449146485642757 -0.14889326485099 ENSG00000127483 HP1BP3
ENST00000419948 0.000374732659529306 4.32744941758805e-05 -0.225644212848634 ENSG00000127483 HP1BP3
ENST00000438032 0.00193748376461948 0.000280396707545312 -0.188035910313522 ENSG00000127483 HP1BP3
ENST00000424732 0.00217097241983864 0.000318753773438298 -0.185311849666044 ENSG00000127483 HP1BP3
ENST00000417710 0.0262808545347857 0.00584546913636948 -0.171404038175075 ENSG00000127483 HP1BP3
ENST00000487117 0.00403858697812355 0.000647446709125563 -0.208532119599216 ENSG00000127483 HP1BP3
ENST00000375000 0.00548738479958642 0.000922403082122079 -0.195345527496312 ENSG00000127483 HP1BP3
ENST00000437575 0.166528512871601 0.060332137230709 -0.117110467333179 ENSG00000127483 HP1BP3
ENST00000419490 0.191090058594736 0.0725781889326061 -0.112093949895453 ENSG00000127483 HP1BP3
ENST00000414993 0.209460963339091 0.0821091948000635 -0.108973857018494 ENSG00000127483 HP1BP3
ENST00000443615 0.190263277368941 0.0721412313241448 -0.120024802087623 ENSG00000127483 HP1BP3
ENST00000264211 8.14726445108201e-05 7.89371999133976e-06 -0.252036404763889 ENSG00000075151 EIF4G3
ENST00000400422 0.0307421810239123 0.00707959978112486 -0.176486332385818 ENSG00000075151 EIF4G3
ENST00000602326 0.0307421810239123 0.00707959978112486 -0.176486332385818 ENSG00000075151 EIF4G3
ENST00000374935 8.33057416801905e-05 8.08999979697717e-06 -0.252785097359602 ENSG00000075151 EIF4G3
ENST00000537738 1.30958023398705e-05 1.05175689524601e-06 -0.275255495705641 ENSG00000075151 EIF4G3
ENST00000374937 0.000114971095902117 1.1577461249509e-05 -0.250116427218534 ENSG00000075151 EIF4G3
ENST00000536266 1.33577680755601e-05 1.07473359152146e-06 -0.27041297886374 ENSG00000075151 EIF4G3
ENST00000435383 0.0175547951099176 0.00359255808938308 -0.265099638429768 ENSG00000075151 EIF4G3
ENST00000516105 0.890544530107448 0.789177346301982 0.0156479559919696 ENSG00000251914 RNU7-200P
ENST00000496705 0.00983684255222838 0.00182273767447634 -0.25025789597657 ENSG00000075151 EIF4G3
ENST00000374933 0.00478748863251341 0.00078732991996296 -0.272464600948277 ENSG00000075151 EIF4G3
ENST00000544689 0.0073443758775263 0.00129556785523318 -0.261510927763827 ENSG00000075151 EIF4G3
ENST00000485722 0.124239116707914 0.0409758906512822 -0.279567274058428 ENSG00000075151 EIF4G3
ENST00000356916 0.309511973204636 0.142440401725348 -0.117142439130779 ENSG00000075151 EIF4G3
ENST00000374927 0.0380500759487236 0.0091930308107406 -0.184982389245185 ENSG00000075151 EIF4G3
ENST00000438975 0.449922660958765 0.248503139916771 -0.096531759630832 ENSG00000075151 EIF4G3
ENST00000411888 0.527552674459177 0.318806318839967 -0.0844304245187719 ENSG00000075151 EIF4G3
ENST00000476088 0.139015395745349 0.0474808106138084 -0.237082706304741 ENSG00000075151 EIF4G3
ENST00000408881 0.0808644616308467 0.0235875561878439 -0.211727583616173 ENSG00000221808 MIR1256
ENST00000420703 0.962799499469902 0.922654816707011 0.012362598538267 ENSG00000233072 RPS15AP6
ENST00000463775 0.889274586474286 0.786838268809011 -0.0301750313819075 ENSG00000075151 EIF4G3
ENST00000431514 0.93370532424373 0.864091426923573 0.0188828911243711 ENSG00000236073 RP11-487E1.2
ENST00000430808 0.959547364898039 0.915748680865672 -0.0178643696045153 ENSG00000235112 HSPE1P27
ENST00000584440 0.137879298887044 0.0469727780892229 -0.239662695516815 ENSG00000266867 AL031005.1
ENST00000415912 2.90934576708272e-06 2.03464301123798e-07 -0.257788062850684 ENSG00000117298 ECE1
ENST00000357071 2.62931732865148e-07 1.48480931759082e-08 -0.276343271575223 ENSG00000117298 ECE1
ENST00000531334 0.0104040021106034 0.00194594007960438 -0.214939038573782 ENSG00000117298 ECE1
ENST00000374893 1.02419380382221e-07 5.38283209603662e-09 -0.303409647075807 ENSG00000117298 ECE1
ENST00000436918 9.96315771374143e-08 5.23218508537947e-09 -0.30258877272082 ENSG00000117298 ECE1
ENST00000264205 1.25144786994667e-07 6.68175964319122e-09 -0.301895879399928 ENSG00000117298 ECE1
ENST00000526194 2.38290386003695e-09 9.69689630391511e-11 -0.321456422485873 ENSG00000117298 ECE1
ENST00000470394 8.03423554161954e-05 7.77202504560176e-06 -0.273056676369901 ENSG00000117298 ECE1
ENST00000528294 5.8133498606686e-10 2.16980111829926e-11 -0.314933851022453 ENSG00000117298 ECE1
ENST00000473505 1.31485308042128e-06 8.54520130132031e-08 -0.341627534504921 ENSG00000117298 ECE1
ENST00000416959 0.120752500165067 0.0394629074680679 -0.345178289521241 ENSG00000236936 RP3-329E20.2
ENST00000481130 4.86131232815771e-05 4.46194560033516e-06 -0.339497344456925 ENSG00000117298 ECE1
ENST00000527991 1.79468788811341e-05 1.4843123141356e-06 -0.376523246374238 ENSG00000117298 ECE1
ENST00000463334 4.03338431057963e-07 2.36359990455804e-08 -0.390043942703172 ENSG00000117298 ECE1
ENST00000449034 0.56349208688889 0.354054684580313 -0.143035297825253 ENSG00000231105 RP5-1071N3.1
ENST00000453025 0.666391659269839 0.468556895945838 0.102486549647912 ENSG00000227001 NBPF2P
ENST00000426482 0.629234948676424 0.425380306235849 0.106519964790709 ENSG00000227001 NBPF2P
ENST00000454000 0.217812116306212 0.0865314896961319 -0.18106055207464 ENSG00000142794 NBPF3
ENST00000475869 0.8286561935007 0.689183436160959 0.0678440783483297 ENSG00000142794 NBPF3
ENST00000318220 0.220733711838214 0.0882148955585252 -0.177436477173381 ENSG00000142794 NBPF3
ENST00000478653 0.664993092646842 0.467003423729762 -0.101827439621633 ENSG00000142794 NBPF3
ENST00000318249 0.220733711838214 0.0882148955585252 -0.177436477173381 ENSG00000142794 NBPF3
ENST00000485941 0.962716621242716 0.922327843890784 0.0161854855789333 ENSG00000142794 NBPF3
ENST00000342104 0.220733711838214 0.0882148955585252 -0.177436477173381 ENSG00000142794 NBPF3
ENST00000486229 0.602786072373673 0.395936790376949 -0.0967216216331558 ENSG00000142794 NBPF3
ENST00000434838 0.225217362870781 0.0907997053129986 -0.185216584579713 ENSG00000142794 NBPF3
ENST00000467103 0.913215246245252 0.828107462862403 0.0352059367555226 ENSG00000142794 NBPF3
ENST00000455962 0.916758597890264 0.83396632178134 0.0212542696615841 ENSG00000176378 PFN1P10
ENST00000469876 0.479496782321816 0.274072229531502 -0.177464770206333 ENSG00000142794 NBPF3
ENST00000477050 0.792618915900668 0.635296116337403 -0.0785839443211982 ENSG00000142794 NBPF3
ENST00000539907 0.562491274032288 0.353154687876622 0.150109119302034 ENSG00000162551 ALPL
ENST00000540617 0.562491274032288 0.353154687876622 0.150109119302034 ENSG00000162551 ALPL
ENST00000374840 0.562491274032288 0.353154687876622 0.150109119302034 ENSG00000162551 ALPL
ENST00000468526 0.954433527376094 0.905003347660005 0.0163078832401093 ENSG00000162551 ALPL
ENST00000374832 0.618574283735649 0.413555163725566 0.125926150942383 ENSG00000162551 ALPL
ENST00000425315 0.627690906011376 0.423735850759496 0.122913348686221 ENSG00000162551 ALPL
ENST00000374830 0.402019801353118 0.209327551739037 0.172684572383791 ENSG00000162551 ALPL
ENST00000374829 0.393830590158887 0.203066707145682 0.186568122506523 ENSG00000162551 ALPL
ENST00000374761 4.45731852448021e-05 4.05381761236105e-06 0.682867628183212 ENSG00000076864 RAP1GAP
ENST00000290101 1.46760719842694e-06 9.6434188300408e-08 0.846376339274626 ENSG00000076864 RAP1GAP
ENST00000374763 0.000105874522494025 1.0564416321122e-05 0.634994434694814 ENSG00000076864 RAP1GAP
ENST00000471600 1.46760719842694e-06 9.6434188300408e-08 0.846376339274626 ENSG00000076864 RAP1GAP
ENST00000374765 1.25997756033483e-08 5.72626447114655e-10 1.03984436045861 ENSG00000076864 RAP1GAP
ENST00000495204 1.25997756033483e-08 5.72626447114655e-10 1.03984436045861 ENSG00000076864 RAP1GAP
ENST00000542643 1.25997756033483e-08 5.72626447114655e-10 1.03984436045861 ENSG00000076864 RAP1GAP
ENST00000359708 3.88553706818456e-05 3.48435350856321e-06 0.64059450145988 ENSG00000076864 RAP1GAP
ENST00000374757 1.60940925221307e-05 1.31537133846069e-06 0.668470985032646 ENSG00000076864 RAP1GAP
ENST00000599760 0.00637265698959403 0.00109600288503699 0.279451774542028 ENSG00000076864 RAP1GAP
ENST00000317967 4.69371674700386e-08 2.34020478940088e-09 0.981588726457676 ENSG00000076864 RAP1GAP
ENST00000447293 0.000256499670599119 2.83693675367589e-05 0.55266891954129 ENSG00000076864 RAP1GAP
ENST00000482984 1.01771519039901e-06 6.47435127976561e-08 0.84738538143184 ENSG00000076864 RAP1GAP
ENST00000464457 4.98788476807803e-07 2.98543007348931e-08 0.896622895330897 ENSG00000076864 RAP1GAP
ENST00000400301 1.80303225824235e-14 4.02523058377306e-16 -0.428373603442669 ENSG00000090686 USP48
ENST00000308271 1.9601169116395e-14 4.39788873891292e-16 -0.427161408917128 ENSG00000090686 USP48
ENST00000374732 5.35381327434742e-12 1.5641027638052e-13 -0.400001822658804 ENSG00000090686 USP48
ENST00000479177 0.000231612362526926 2.53190015869746e-05 -0.385700690057417 ENSG00000090686 USP48
ENST00000529637 5.27812529579489e-14 1.23261817087793e-15 -0.436972820516051 ENSG00000090686 USP48
ENST00000464577 1.17236159950728e-08 5.29328953215921e-10 -0.386044191118822 ENSG00000090686 USP48
ENST00000471752 0.00727408367035824 0.00128115380158423 -0.299859578536465 ENSG00000090686 USP48
ENST00000487880 3.20492296132845e-05 2.81526924334271e-06 -0.34536933826639 ENSG00000090686 USP48
ENST00000526044 5.98512402666934e-08 3.03379926927104e-09 -0.443402219860193 ENSG00000090686 USP48
ENST00000534705 8.4886818784049e-08 4.41364444472216e-09 -0.449857776182724 ENSG00000090686 USP48
ENST00000421625 3.10594865984907e-12 8.84049605364834e-14 -0.445892475915227 ENSG00000090686 USP48
ENST00000374730 1.66275415454573e-06 1.10736992912681e-07 -0.39265833404669 ENSG00000090686 USP48
ENST00000527823 7.3412524838715e-06 5.58374686186732e-07 -0.386184470460524 ENSG00000090686 USP48
ENST00000532737 2.11712558247513e-07 1.17546743126677e-08 -0.416588948507429 ENSG00000090686 USP48
ENST00000489108 2.38127040191369e-07 1.33421480025467e-08 -0.454550680661289 ENSG00000090686 USP48
ENST00000434488 0.333946472359218 0.159051172438932 -0.228196947640254 ENSG00000231978 RP11-132G19.3
ENST00000344642 4.09648444899712e-06 2.94940398121241e-07 -0.36232309475272 ENSG00000187942 LDLRAD2
ENST00000543870 5.88433395744186e-06 4.37901215650071e-07 -0.360539223230981 ENSG00000187942 LDLRAD2
ENST00000484271 0.014754710309094 0.00292798358860099 -0.272001298330379 ENSG00000187942 LDLRAD2
ENST00000486901 6.62147871065756e-07 4.06797248143385e-08 -0.40637858201242 ENSG00000142798 HSPG2
ENST00000374695 1.66683290863243e-18 2.54415387583839e-20 -0.641380082550845 ENSG00000142798 HSPG2
ENST00000481644 0.000201096333585599 2.1572079827505e-05 -0.354394933152617 ENSG00000142798 HSPG2
ENST00000469378 8.13121309430296e-08 4.21437767088518e-09 -0.448662709361875 ENSG00000142798 HSPG2
ENST00000426143 5.62566421907442e-10 2.09233018130143e-11 -0.503428122855394 ENSG00000142798 HSPG2
ENST00000471322 1.53845027383102e-12 4.23994339329707e-14 -0.5437048923418 ENSG00000142798 HSPG2
ENST00000374676 5.95086220164711e-15 1.25985485128825e-16 -0.582299646074462 ENSG00000142798 HSPG2
ENST00000453796 8.82910714232036e-09 3.9043200107828e-10 -0.501490914246897 ENSG00000142798 HSPG2
ENST00000430507 6.64508515422235e-08 3.38716643550425e-09 -0.567744560275457 ENSG00000142798 HSPG2
ENST00000493940 6.2145448282159e-12 1.82662628365441e-13 -0.583975716935206 ENSG00000142798 HSPG2
ENST00000427897 1.59179458479668e-12 4.40270210537488e-14 -0.67235593454514 ENSG00000142798 HSPG2
ENST00000498495 3.12223360462116e-09 1.29031187669054e-10 -0.683223268374747 ENSG00000142798 HSPG2
ENST00000480900 2.70811120984499e-17 4.56738212882145e-19 -0.719566713880947 ENSG00000142798 HSPG2
ENST00000412328 5.47953065286494e-23 5.9141502464165e-25 -0.806818873112003 ENSG00000142798 HSPG2
ENST00000374673 3.43029609522331e-16 6.36664040881758e-18 -0.728700402303189 ENSG00000142798 HSPG2
ENST00000439717 5.07743623062841e-24 4.9914006856115e-26 -0.830846563077339 ENSG00000142798 HSPG2
ENST00000423231 4.58233919102556e-05 4.17326110935822e-06 -0.71893207792101 ENSG00000232037 RP11-26H16.1
ENST00000398929 0.000502325838949781 6.01751049507389e-05 -0.638837006061088 ENSG00000232037 RP11-26H16.1
ENST00000337107 0.998472908960702 0.996366287144473 -0.000480144556246798 ENSG00000219073 CELA3B
ENST00000374666 0.882472428329533 0.775571485983001 0.0211227847099548 ENSG00000219073 CELA3B
ENST00000400277 0.450394274595856 0.248918041006451 0.161219045337357 ENSG00000219073 CELA3B
ENST00000473526 0.772067684807944 0.605778141327881 -0.0359214128086027 ENSG00000219073 CELA3B
ENST00000290122 0.202770331600452 0.0785666517911504 0.128058769086623 ENSG00000142789 CELA3A
ENST00000455966 0.899177416250947 0.803805443578507 0.0301307954792739 ENSG00000228397 RP1-224A6.3
ENST00000434233 0.914614377098463 0.830409355929793 0.0248726214599395 ENSG00000218510 LINC00339
ENST00000420503 0.704253621395492 0.515033019972519 0.0784198613350378 ENSG00000218510 LINC00339
ENST00000404210 0.711677034283104 0.524244192360254 0.076390384614795 ENSG00000218510 LINC00339
ENST00000416769 0.711677034283104 0.524244192360254 0.076390384614795 ENSG00000218510 LINC00339
ENST00000452322 0.870223999968593 0.754685645510136 0.0425094040549766 ENSG00000218510 LINC00339
ENST00000400259 0.702069021356898 0.512019256671396 -0.0261680504756621 ENSG00000070831 CDC42
ENST00000344548 0.700417361809888 0.509937635939183 -0.0263432551549037 ENSG00000070831 CDC42
ENST00000315554 0.255362177748719 0.10847369993307 0.0684060816503971 ENSG00000070831 CDC42
ENST00000498236 0.258399790744834 0.110379149751278 0.0674020516468589 ENSG00000070831 CDC42
ENST00000421089 0.139144116701616 0.0475422062089478 0.0746178841053872 ENSG00000070831 CDC42
ENST00000411827 0.381217098473778 0.193376508801041 0.0574046769742987 ENSG00000070831 CDC42
ENST00000431803 0.999428876539106 0.998599265495697 -0.000219998928028719 ENSG00000230068 CDC42-IT1
ENST00000604049 0.642242394521225 0.440249602911471 -0.12778025488632 ENSG00000271428 RP1-224A6.8
ENST00000606754 0.0778791548727494 0.0224832913056708 0.380834117192954 ENSG00000271840 RP1-224A6.9
ENST00000290167 1.67313299244831e-21 2.0121280267856e-23 1.27342070956143 ENSG00000162552 WNT4
ENST00000542383 8.82895951958211e-22 1.04548106396581e-23 1.38887045508612 ENSG00000162552 WNT4
ENST00000415567 6.70302465953522e-06 5.05500072893544e-07 0.832564655575669 ENSG00000162552 WNT4
ENST00000441048 1.183080765043e-19 1.64041593517863e-21 1.5600962686665 ENSG00000162552 WNT4
ENST00000404138 0.849106163498888 0.72095236177193 -0.0200619439479564 ENSG00000184677 ZBTB40
ENST00000400239 0.938620653205513 0.873935344494384 -0.012083531940929 ENSG00000184677 ZBTB40
ENST00000375647 0.849106163498888 0.72095236177193 -0.0200619439479564 ENSG00000184677 ZBTB40
ENST00000374651 0.656477023019217 0.456698863366847 -0.0478904336140865 ENSG00000184677 ZBTB40
ENST00000438551 0.207855786435475 0.0812510968958032 -0.287733366918753 ENSG00000237200 ZBTB40-IT1
ENST00000544305 2.55548607707515e-09 1.04480577331991e-10 -0.473281493876503 ENSG00000133216 EPHB2
ENST00000374630 2.2323371280402e-10 7.84489806319923e-12 -0.450218340481618 ENSG00000133216 EPHB2
ENST00000400191 3.79044650501157e-12 1.08862563300787e-13 -0.436555289350961 ENSG00000133216 EPHB2
ENST00000374632 6.59494137331368e-12 1.94452283388005e-13 -0.448560462227693 ENSG00000133216 EPHB2
ENST00000581646 0.802934829786763 0.650336448639513 0.0370564089379957 ENSG00000265422 MIR4684
ENST00000374627 4.96385431248289e-10 1.83636754449407e-11 -0.44200741079927 ENSG00000133216 EPHB2
ENST00000465676 3.38725308079174e-06 2.3999091188889e-07 -0.438336326687523 ENSG00000133216 EPHB2
ENST00000419644 0.656742215327395 0.457112846610846 -0.12405188684465 ENSG00000225952 RP11-69E9.1
ENST00000581187 0.0110483724557564 0.00208773227785309 -0.514529951217892 ENSG00000264014 MIR4253
ENST00000490436 0.000638756892419131 7.89570397512617e-05 -0.458791915847882 ENSG00000133216 EPHB2
ENST00000610135 0.384417268227048 0.195716470199937 0.169299860986197 ENSG00000272796 RP1-74M1.3
ENST00000440767 0.252874402400828 0.106978526772907 0.104375884909625 ENSG00000227868 C1orf234
ENST00000566855 0.194865469789272 0.07447851531756 0.132533610716981 ENSG00000227868 C1orf234
ENST00000356634 0.477585800983114 0.272290347256628 -0.050971567066687 ENSG00000004487 KDM1A
ENST00000400181 0.476163012532979 0.271030216074188 -0.0510856874995436 ENSG00000004487 KDM1A
ENST00000542151 0.477585800983114 0.272290347256628 -0.050971567066687 ENSG00000004487 KDM1A
ENST00000427154 0.639429110311553 0.436811829098569 -0.0316740028745457 ENSG00000240553 RP1-184J9.2
ENST00000577915 0.987769864448606 0.973950708270823 -0.00288043676811541 ENSG00000263793 MIR3115
ENST00000481879 0.649004713503511 0.448124339827621 0.0730180599644629 ENSG00000004487 KDM1A
ENST00000583845 0.864547890852597 0.745462769499021 -0.0244550250119348 ENSG00000266802 MIR4419A
ENST00000465864 0.996891044750722 0.992934241105044 0.000563473819796663 ENSG00000004487 KDM1A
ENST00000494920 0.689994104050424 0.49671796884273 0.0391909548094476 ENSG00000004487 KDM1A
ENST00000602503 0.78907294037025 0.630399929172569 0.0327644451562805 ENSG00000004487 KDM1A
ENST00000374623 0.838458822350097 0.703903240995888 -0.0159631177787001 ENSG00000169641 LUZP1
ENST00000418342 0.740571207207808 0.562247207349982 0.0231078882075293 ENSG00000169641 LUZP1
ENST00000302291 0.719018361793853 0.534020574122862 0.0247283386606924 ENSG00000169641 LUZP1
ENST00000314174 0.6597633367703 0.460939244211972 0.0377383987338691 ENSG00000169641 LUZP1
ENST00000471849 0.445957674006961 0.245110592869838 0.0736664592860441 ENSG00000169641 LUZP1
ENST00000475164 0.181060870219733 0.0675286493421221 0.134136257705928 ENSG00000169641 LUZP1
ENST00000450968 0.644043409819524 0.442460837452197 -0.128977065632958 ENSG00000229010 RP5-979D14.1
ENST00000384208 0.937454137055533 0.871565951514477 0.0268026999208521 ENSG00000206935 RNU6-514P
ENST00000516769 0.558845563264238 0.349445205870753 0.150988681154664 ENSG00000252578 RNU6-135P
ENST00000314113 0.950549970696725 0.897002802834703 -0.0191294379428542 ENSG00000179546 HTR1D
ENST00000374619 0.933828845085371 0.864250263387746 -0.0242583553503734 ENSG00000179546 HTR1D
ENST00000566551 0.58799957023945 0.380158567008046 -0.106314593057475 ENSG00000261326 RP5-1057J7.6
ENST00000604481 0.446923011427515 0.245981538663524 -0.188825203339959 ENSG00000261326 RP5-1057J7.6
ENST00000464516 0.396088734763089 0.204799657916974 -0.14555929753109 ENSG00000125944 HNRNPR
ENST00000478691 0.00104829960797166 0.000138593681934778 -0.177298895055213 ENSG00000125944 HNRNPR
ENST00000374616 0.000626772534216431 7.72276990798224e-05 -0.181701226392877 ENSG00000125944 HNRNPR
ENST00000476660 0.0236429004338107 0.00514101293138573 -0.154140091208332 ENSG00000125944 HNRNPR
ENST00000374612 0.000628415524382629 7.74425698307887e-05 -0.181697532664543 ENSG00000125944 HNRNPR
ENST00000302271 0.000638000720992383 7.88467430228868e-05 -0.181660570787037 ENSG00000125944 HNRNPR
ENST00000427764 0.00054046901430225 6.53965012888171e-05 -0.179878906228874 ENSG00000125944 HNRNPR
ENST00000606561 0.000754914195866819 9.54061664121921e-05 -0.182119785079689 ENSG00000125944 HNRNPR
ENST00000426846 0.000578139083164964 7.05377710421814e-05 -0.183102194017305 ENSG00000125944 HNRNPR
ENST00000463552 0.00154532581062248 0.000216082744060668 -0.190516976461736 ENSG00000125944 HNRNPR
ENST00000470941 0.00343419528382466 0.000537285025976629 -0.193717289888625 ENSG00000125944 HNRNPR
ENST00000476451 0.00143941284113357 0.000199327407544857 -0.195776522793494 ENSG00000125944 HNRNPR
ENST00000490652 0.00560501694568559 0.000945206820200437 -0.212860175732412 ENSG00000125944 HNRNPR
ENST00000314011 0.879612171759367 0.770801704517663 0.0250464617528766 ENSG00000125945 ZNF436
ENST00000374608 0.897279900854591 0.800600643542298 0.0218749615501331 ENSG00000125945 ZNF436
ENST00000458053 0.609004578135229 0.403098632550904 -0.122461887548005 ENSG00000249087 C1orf213
ENST00000454117 0.730926382764839 0.549363290655232 -0.0879384403227177 ENSG00000249087 C1orf213
ENST00000335648 0.700154233259247 0.50959798222273 -0.0973602993656343 ENSG00000249087 C1orf213
ENST00000518821 0.706838090760284 0.518205015256801 -0.0963829799045606 ENSG00000249087 C1orf213
ENST00000437367 0.685852111865878 0.49198482275192 -0.101426989814004 ENSG00000249087 C1orf213
ENST00000364535 0.70912919776449 0.521108363963141 -0.0557691519469565 ENSG00000201405 Y_RNA
ENST00000518600 0.938953647946544 0.874515440968374 0.0234288111614506 ENSG00000249087 C1orf213
ENST00000450454 0.00530894005382198 0.000887226897502642 0.532229520180904 ENSG00000204219 TCEA3
ENST00000476978 0.362315805581125 0.179488101589922 0.182367375261552 ENSG00000204219 TCEA3
ENST00000374601 0.0437739651105322 0.0109234326597443 0.431445032822986 ENSG00000204219 TCEA3
ENST00000461794 0.0149067604433983 0.00296375922180177 0.47307338387629 ENSG00000204219 TCEA3
ENST00000374602 0.0617143435364872 0.0167227275707955 0.36965843909644 ENSG00000204219 TCEA3
ENST00000492271 0.922093996830022 0.843460359624249 0.0198152758212358 ENSG00000204219 TCEA3
ENST00000495646 0.807124144631111 0.656714329451608 -0.0539882818101716 ENSG00000088280 ASAP3
ENST00000336689 0.300718712185095 0.136704415312177 -0.121130782971365 ENSG00000088280 ASAP3
ENST00000465372 0.955545231550357 0.907115903437167 0.0173156910097329 ENSG00000088280 ASAP3
ENST00000492982 0.308373417536713 0.141692776871718 -0.12607688935381 ENSG00000088280 ASAP3
ENST00000437606 0.246412483932001 0.10326189138415 -0.140359048447861 ENSG00000088280 ASAP3
ENST00000484418 0.869337100788615 0.753343900425784 -0.0462324749353798 ENSG00000088280 ASAP3
ENST00000475814 0.442929104287421 0.242477272409338 -0.17617927571914 ENSG00000088280 ASAP3
ENST00000530874 0.286286328550452 0.127487735983557 -0.254323393873558 ENSG00000088280 ASAP3
ENST00000478858 0.55872456537709 0.349336391736727 -0.0994370691351396 ENSG00000088280 ASAP3
ENST00000608765 0.816571217344242 0.670306217661657 -0.0510399686376065 ENSG00000088280 ASAP3
ENST00000449467 0.756728372274242 0.583993533634389 -0.0738661837721588 ENSG00000088280 ASAP3
ENST00000361729 0.0738626197302755 0.0210294431673552 -0.281656408894686 ENSG00000007968 E2F2
ENST00000487237 0.683982966800854 0.489724333792937 -0.110647838845337 ENSG00000007968 E2F2
ENST00000374561 0.0277004437017865 0.00623228021942218 -0.182388811015994 ENSG00000117318 ID3
ENST00000463312 0.112144837298017 0.0358532241426385 -0.178788856742959 ENSG00000117318 ID3
ENST00000486541 0.0264504060744465 0.00589296282495959 -0.197088710351285 ENSG00000117318 ID3
ENST00000477916 0.0761128750887869 0.021838729466037 0.32499674135905 ENSG00000197880 MDS2
ENST00000374550 0.111797580255188 0.0357012197671244 0.128636558160077 ENSG00000142676 RPL11
ENST00000467075 0.263046943853543 0.1131672455554 0.0987233275131859 ENSG00000142676 RPL11
ENST00000482370 0.113901286378933 0.0365802839026692 0.128047115001113 ENSG00000142676 RPL11
ENST00000443624 0.124017855194082 0.0408819490367649 0.124045869404542 ENSG00000142676 RPL11
ENST00000458455 0.113286506294117 0.0363238352184954 0.128608917472917 ENSG00000142676 RPL11
ENST00000366398 0.385490401931993 0.196494118634947 0.216890169192028 ENSG00000203589 RP5-886K2.1
ENST00000466184 0.918947344769008 0.837940644745681 -0.0338568771050834 ENSG00000244609 RN7SL532P
ENST00000418390 0.664742354019999 0.466722150308141 -0.0333499293701336 ENSG00000011007 TCEB3
ENST00000609199 0.993202128608908 0.985396386291365 -0.000923151319600463 ENSG00000011007 TCEB3
ENST00000487554 0.523731007082497 0.315213557853488 0.0794673463177088 ENSG00000011007 TCEB3
ENST00000427796 0.874061578174564 0.760843316390312 0.0242850538999237 ENSG00000236810 RP5-886K2.3
ENST00000447961 0.0696357782412106 0.0195083023502937 0.360263153271481 ENSG00000236810 RP5-886K2.3
ENST00000246151 1.19255491116653e-06 7.66075196116274e-08 0.357015545821163 ENSG00000057757 PITHD1
ENST00000415372 0.0605827054696852 0.0163302086616809 0.251438524406903 ENSG00000057757 PITHD1
ENST00000374524 5.83102170509725e-05 5.45464073000065e-06 0.334951450031314 ENSG00000057757 PITHD1
ENST00000374514 0.757641822299759 0.58524296576116 0.0344006617735374 ENSG00000011009 LYPLA2
ENST00000400061 0.78506651036349 0.624616245391857 0.0308255063234651 ENSG00000011009 LYPLA2
ENST00000420982 0.953581433724101 0.903145109364906 0.00819672441704967 ENSG00000011009 LYPLA2
ENST00000374505 0.929652288671781 0.856705813512007 0.0115166026613646 ENSG00000011009 LYPLA2
ENST00000495365 0.764101649794255 0.594872807450754 0.03336948427336 ENSG00000011009 LYPLA2
ENST00000374503 0.762038370952283 0.591789342141588 0.0334178863972951 ENSG00000011009 LYPLA2
ENST00000374502 0.806633609787785 0.655932944086284 0.0279149847140412 ENSG00000011009 LYPLA2
ENST00000492577 0.789201858097655 0.630544550421413 -0.0320691640925979 ENSG00000011009 LYPLA2
ENST00000421070 0.432776649660778 0.233796977428664 -0.083773384892138 ENSG00000011009 LYPLA2
ENST00000374501 0.666762613041587 0.468980256868705 0.0527753711004784 ENSG00000011009 LYPLA2
ENST00000472213 0.617704471610656 0.412534707212093 0.0667405286173253 ENSG00000011009 LYPLA2
ENST00000481736 0.396303512914388 0.204940155788318 0.0935920581375611 ENSG00000117308 GALE
ENST00000374497 0.337044807478613 0.161273507042562 0.102944570339949 ENSG00000117308 GALE
ENST00000456977 0.384791497153202 0.19599853744992 0.136085203375072 ENSG00000117308 GALE
ENST00000459934 0.410142733699647 0.215568987290398 0.0913754088027025 ENSG00000117308 GALE
ENST00000469556 0.347560218683774 0.16880514240866 0.150133154059813 ENSG00000117308 GALE
ENST00000429356 0.340090628793835 0.163486567847026 0.106407776712427 ENSG00000117308 GALE
ENST00000418277 0.598357511433573 0.39081251022386 0.0678279120847536 ENSG00000117308 GALE
ENST00000470949 0.476032586042359 0.270902621474742 0.09448986500191 ENSG00000117308 GALE
ENST00000425913 0.5762206066139 0.367685871204748 0.0766055498175492 ENSG00000117308 GALE
ENST00000445705 0.420813082996443 0.224093301822751 0.104802095920255 ENSG00000117308 GALE
ENST00000467493 0.597891651276729 0.390277063679799 0.074691954161966 ENSG00000117308 GALE
ENST00000486382 0.792530039922924 0.635178836044774 0.0456418666251437 ENSG00000117308 GALE
ENST00000470383 0.718106350361925 0.532887539321513 0.0635464829279298 ENSG00000117308 GALE
ENST00000466250 0.693973760296703 0.501645066156058 0.0683782016059606 ENSG00000117308 GALE
ENST00000467070 0.743424985238072 0.565972524365296 0.0678744597412929 ENSG00000117308 GALE
ENST00000374490 7.39700190309864e-05 7.10194116917798e-06 0.316228007715497 ENSG00000117305 HMGCL
ENST00000374487 7.78924814530242e-05 7.51243633345314e-06 0.315615342322157 ENSG00000117305 HMGCL
ENST00000374483 7.78924814530242e-05 7.51243633345314e-06 0.315615342322157 ENSG00000117305 HMGCL
ENST00000436439 7.39700190309864e-05 7.10194116917798e-06 0.316228007715497 ENSG00000117305 HMGCL
ENST00000235958 7.39700190309864e-05 7.10194116917798e-06 0.316228007715497 ENSG00000117305 HMGCL
ENST00000509389 0.000303707140914371 3.42694271089111e-05 0.302404602850427 ENSG00000117305 HMGCL
ENST00000496907 0.00818292227701243 0.00146917608551539 0.346831383913947 ENSG00000117305 HMGCL
ENST00000513148 0.007161064140727 0.001257659824069 0.272475390011146 ENSG00000117305 HMGCL
ENST00000479458 0.101561827998828 0.0315221631637199 0.288212763289002 ENSG00000117305 HMGCL
ENST00000498698 0.0194850080766942 0.00407146354563587 0.343986735427773 ENSG00000117305 HMGCL
ENST00000374479 0.444500194976412 0.243790760788918 0.148171065989652 ENSG00000179163 FUCA1
ENST00000374472 0.00186189657474483 0.000267824866955943 0.22240490442472 ENSG00000188822 CNR2
ENST00000536471 8.72460673529839e-05 8.51004365016182e-06 0.391611037127105 ENSG00000188822 CNR2
ENST00000471915 0.54184625642128 0.332577922786486 0.0721117100530923 ENSG00000189266 PNRC2
ENST00000334351 0.335398091608871 0.160050744866841 0.099745764465851 ENSG00000189266 PNRC2
ENST00000374468 0.414306312506213 0.218992040398962 0.0888598405728378 ENSG00000189266 PNRC2
ENST00000579103 0.182022575961823 0.0679869382754485 0.158741095576376 ENSG00000189266 PNRC2
ENST00000344989 0.881417979056319 0.773590699800922 0.0195548704357809 ENSG00000188529 SRSF10
ENST00000453840 0.885858709457396 0.780717089933069 0.0189262262719202 ENSG00000188529 SRSF10
ENST00000341154 0.881417979056319 0.773598715092239 0.0195520739304682 ENSG00000188529 SRSF10
ENST00000484146 0.85707654964069 0.733728050098546 0.0233540898657108 ENSG00000188529 SRSF10
ENST00000473858 0.85707654964069 0.733728050098546 0.0233540898657108 ENSG00000188529 SRSF10
ENST00000374452 0.857171723875946 0.733856543924875 0.023348683315283 ENSG00000188529 SRSF10
ENST00000374453 0.861507318286248 0.740650911540177 0.0227241972072072 ENSG00000188529 SRSF10
ENST00000343255 0.814121997637441 0.666810179935644 0.0288830896935729 ENSG00000188529 SRSF10
ENST00000492112 0.814193538906679 0.666911848833206 0.0288815087558227 ENSG00000188529 SRSF10
ENST00000485841 0.996430338157375 0.992163412015476 0.00074348792087523 ENSG00000188529 SRSF10
ENST00000338597 0.972714324920199 0.943007640981185 0.00541048509791433 ENSG00000188529 SRSF10
ENST00000495785 0.791720048488148 0.63424256168924 0.0321553283859957 ENSG00000188529 SRSF10
ENST00000473754 0.993552873893294 0.986052260452219 -0.00135988828916204 ENSG00000188529 SRSF10
ENST00000497214 0.130863463107554 0.0438776986409411 0.327756510241738 ENSG00000188529 SRSF10
ENST00000485292 0.491759914497504 0.285235016536486 0.0961388753953935 ENSG00000188529 SRSF10
ENST00000469303 0.679204818865155 0.483983253139517 0.0648188700699886 ENSG00000188529 SRSF10
ENST00000439239 0.189396478889381 0.0717113972535011 0.283142224518085 ENSG00000225315 RP11-293P20.2
ENST00000338909 0.407114504109478 0.213266048529744 0.20957848246217 ENSG00000142661 MYOM3
ENST00000374434 0.102728910518259 0.0319938209088182 0.31561853598079 ENSG00000142661 MYOM3
ENST00000330966 0.102728910518259 0.0319938209088182 0.31561853598079 ENSG00000142661 MYOM3
ENST00000448831 0.280370940034866 0.123686685820286 0.242008813396376 ENSG00000142661 MYOM3
ENST00000329601 0.211382465739628 0.0831244438854662 0.278614914819414 ENSG00000142661 MYOM3
ENST00000429191 0.654833628990298 0.454813697833535 0.126578691061065 ENSG00000230703 RP11-293P20.4
ENST00000475306 0.507181426754135 0.299456741262343 0.174359418932491 ENSG00000142661 MYOM3
ENST00000361548 0.0185923944752478 0.00384805073496739 0.242602090827978 ENSG00000158055 GRHL3
ENST00000342072 0.0185923944752478 0.00384805073496739 0.242602090827978 ENSG00000158055 GRHL3
ENST00000350501 0.0183816989639409 0.00379583840937977 0.411715292735686 ENSG00000158055 GRHL3
ENST00000356046 0.0164821038631458 0.00333478157347106 0.24527292446208 ENSG00000158055 GRHL3
ENST00000374409 0.000250770586081831 2.76547031239184e-05 0.425519462565918 ENSG00000001460 STPG1
ENST00000440416 0.00356384883118187 0.00056013073407868 0.357969879472068 ENSG00000001460 STPG1
ENST00000003583 0.000518346413904782 6.23915878700185e-05 0.408664306940966 ENSG00000001460 STPG1
ENST00000468303 0.000496116152153977 5.93363684319453e-05 0.398894174333843 ENSG00000001460 STPG1
ENST00000337248 0.000538837787409861 6.51667955040584e-05 0.40851337540957 ENSG00000001460 STPG1
ENST00000497384 0.114875274017967 0.0369698475123343 0.264740551083995 ENSG00000001460 STPG1
ENST00000438866 0.17063592020552 0.0623523700773412 0.30725322463913 ENSG00000001460 STPG1
ENST00000435187 0.258243808044744 0.110278466139922 0.239037929632527 ENSG00000001460 STPG1
ENST00000483261 0.769217307090982 0.601949385737626 0.0880840580565683 ENSG00000001460 STPG1
ENST00000498488 0.01655440540725 0.00335301202683932 0.373062351846282 ENSG00000001460 STPG1
ENST00000483528 0.0175099512574981 0.00358245729195902 0.414952260996883 ENSG00000001460 STPG1
ENST00000475760 0.0641133892891661 0.0175302922697579 0.388210659072672 ENSG00000001460 STPG1
ENST00000492753 0.929714472140811 0.856830546026522 0.0305723572636773 ENSG00000001460 STPG1
ENST00000374399 0.256265559506453 0.109063661901378 0.150626046965913 ENSG00000001461 NIPAL3
ENST00000003912 0.461134111090055 0.25790613332522 0.0824633495795099 ENSG00000001461 NIPAL3
ENST00000488155 0.93077496120155 0.858802396427453 -0.0255494149295777 ENSG00000001461 NIPAL3
ENST00000358028 0.597421836564859 0.389649653304338 0.0856585788529932 ENSG00000001461 NIPAL3
ENST00000339255 0.339167406295293 0.162852682557227 0.13662922334251 ENSG00000001461 NIPAL3
ENST00000475663 0.946673169180989 0.88943650772179 -0.0187782929473945 ENSG00000001461 NIPAL3
ENST00000428131 0.411442034502951 0.216782583110281 0.135718426587194 ENSG00000001461 NIPAL3
ENST00000432012 0.362489785927143 0.179605359811689 0.204548657558477 ENSG00000001461 NIPAL3
ENST00000374395 0.953121644095239 0.902251512919346 -0.0162313057130838 ENSG00000117602 RCAN3
ENST00000436717 0.785997754046012 0.625958308931956 0.0698044202162024 ENSG00000117602 RCAN3
ENST00000425530 0.816542085277033 0.670272399705775 0.0706138651998892 ENSG00000117602 RCAN3
ENST00000412742 0.996260539496865 0.991754475475669 -0.00169432717079844 ENSG00000117602 RCAN3
ENST00000538532 0.956291988868358 0.908769560376736 -0.0187756875971149 ENSG00000117602 RCAN3
ENST00000374393 0.950938859660214 0.897662019585318 0.0211769730643167 ENSG00000117602 RCAN3
ENST00000482807 0.962709833602802 0.922311986794201 0.0164797893916325 ENSG00000117602 RCAN3
ENST00000577528 0.543922126424388 0.334660826457853 -0.15793543282743 ENSG00000264443 RP4-594I10.3
ENST00000478890 0.644093839257219 0.442567676258924 -0.0589156817798372 ENSG00000133226 SRRM1
ENST00000593639 0.6587328224236 0.459600605582154 -0.0569785963123209 ENSG00000133226 SRRM1
ENST00000323848 0.251885873060396 0.106409201190735 -0.0736641609235699 ENSG00000133226 SRRM1
ENST00000466910 0.142257108307886 0.0489429469914809 -0.175146441598021 ENSG00000133226 SRRM1
ENST00000468822 0.778967457258102 0.615916887827279 -0.0358921141505705 ENSG00000133226 SRRM1
ENST00000447431 0.272961087907116 0.119134997930951 -0.0744522085451291 ENSG00000133226 SRRM1
ENST00000600523 0.481374171190094 0.27572699058906 -0.0872836119727952 ENSG00000133226 SRRM1
ENST00000462710 0.556071969504797 0.346706308407867 -0.0700597136976545 ENSG00000133226 SRRM1
ENST00000374389 0.303430118365603 0.138483129316182 -0.0710491070395627 ENSG00000133226 SRRM1
ENST00000490543 0.556071969504797 0.346706308407867 -0.0700597136976545 ENSG00000133226 SRRM1
ENST00000479034 0.527054322700113 0.318359297948495 -0.0503896002358917 ENSG00000133226 SRRM1
ENST00000596378 0.551184266529444 0.342001715163312 -0.0511690657106793 ENSG00000133226 SRRM1
ENST00000494934 0.401997539118147 0.209313309548614 0.107488404305291 ENSG00000133226 SRRM1
ENST00000495561 0.627492932795878 0.423526287836349 0.0743321276218677 ENSG00000133226 SRRM1
ENST00000537199 0.713255188882203 0.526410826288183 -0.0434765847396923 ENSG00000133226 SRRM1
ENST00000485441 0.752608638128136 0.578591150618967 0.0533658581284849 ENSG00000133226 SRRM1
ENST00000470243 0.823875514004681 0.68165418673053 0.0356632003604551 ENSG00000133226 SRRM1
ENST00000496882 0.972286734367973 0.942098964313829 -0.00570859134610999 ENSG00000133226 SRRM1
ENST00000461768 0.109821340919427 0.0348681128237291 -0.170441681971045 ENSG00000133226 SRRM1
ENST00000485541 0.546701378732442 0.33745901708672 -0.0848789145032848 ENSG00000133226 SRRM1
ENST00000488317 0.539326406023202 0.330064062329265 -0.09286439912325 ENSG00000133226 SRRM1
ENST00000489130 0.314235709201596 0.145586002834357 0.17966637134898 ENSG00000133226 SRRM1
ENST00000459464 0.676943447574225 0.481296213286521 0.0421774283725722 ENSG00000238986 snoU13
ENST00000474843 0.888979296805991 0.786319097797901 -0.0272566737300901 ENSG00000133226 SRRM1
ENST00000374379 0.935385771720809 0.867287170774897 -0.00968218868812601 ENSG00000169504 CLIC4
ENST00000497755 2.84363897266053e-13 7.12644012334849e-15 0.390717268123835 ENSG00000169504 CLIC4
ENST00000488683 0.934820257362121 0.866196857451772 -0.00975608666484419 ENSG00000169504 CLIC4
ENST00000489758 2.37589979062832e-13 5.91004951407493e-15 0.443202978470796 ENSG00000169504 CLIC4
ENST00000459588 0.91157581437513 0.825405284957706 0.0320208831806258 ENSG00000238482 RNU6-1208P
ENST00000399916 2.40372403924733e-07 1.34948969434898e-08 0.689378812444104 ENSG00000020633 RUNX3
ENST00000308873 1.34392415788022e-07 7.21538499216628e-09 0.690018598354371 ENSG00000020633 RUNX3
ENST00000338888 1.19384312190042e-07 6.35215533311559e-09 0.670494677304604 ENSG00000020633 RUNX3
ENST00000540420 3.26928770822931e-07 1.88349943921063e-08 0.616653862073278 ENSG00000020633 RUNX3
ENST00000496967 3.26928770822931e-07 1.88349943921063e-08 0.616653862073278 ENSG00000020633 RUNX3
ENST00000424084 0.655788084599307 0.455913941986246 0.0630570734505057 ENSG00000233755 RP4-799D16.1
ENST00000236273 0.00278380224453542 0.000422626956436162 0.214033370728766 ENSG00000117614 SYF2
ENST00000354361 0.00392765803520242 0.000627045595657539 0.210851777334404 ENSG00000117614 SYF2
ENST00000474160 0.0105502417327822 0.00197773535355945 0.230147779553374 ENSG00000117614 SYF2
ENST00000476231 0.0126265168598554 0.00243697519640369 0.251467751330241 ENSG00000117614 SYF2
ENST00000243189 4.32344615232729e-05 3.91125500468667e-06 0.314004788648016 ENSG00000117616 C1orf63
ENST00000569495 0.137526858653889 0.04682808507015 0.168783392778877 ENSG00000117616 C1orf63
ENST00000498238 4.27492171200076e-05 3.86256524963793e-06 0.314016847634832 ENSG00000117616 C1orf63
ENST00000566395 0.000526748845776568 6.35488256083579e-05 0.291778740113534 ENSG00000117616 C1orf63
ENST00000565733 0.000375067912396646 4.33255741095091e-05 0.292495178289533 ENSG00000117616 C1orf63
ENST00000568254 4.27492171200076e-05 3.86256524963793e-06 0.314016847634832 ENSG00000117616 C1orf63
ENST00000473314 2.37311870823073e-06 1.63115728445344e-07 0.313452262277533 ENSG00000117616 C1orf63
ENST00000417642 4.27492171200076e-05 3.86256524963793e-06 0.314016847634832 ENSG00000117616 C1orf63
ENST00000570063 0.000415967390690786 4.87329370685342e-05 0.290111262316303 ENSG00000117616 C1orf63
ENST00000564223 0.0530318643255186 0.0138364669024159 0.232154749695568 ENSG00000117616 C1orf63
ENST00000475766 0.00063042908181648 7.77405888917626e-05 0.286812962604996 ENSG00000117616 C1orf63
ENST00000491378 0.000117855549901821 1.19129915971834e-05 0.3613048336206 ENSG00000117616 C1orf63
ENST00000431849 8.95958789247347e-05 8.77646187897925e-06 0.382259005458147 ENSG00000117616 C1orf63
ENST00000568212 0.00027426921964562 3.05788389543578e-05 0.385864452915176 ENSG00000117616 C1orf63
ENST00000568701 0.000816761829989562 0.000104234469448658 0.349784005814056 ENSG00000117616 C1orf63
ENST00000561867 0.000377136014550156 4.36017670939341e-05 0.321671250278596 ENSG00000117616 C1orf63
ENST00000568996 0.000263278012635041 2.91989150823104e-05 0.32548817889307 ENSG00000117616 C1orf63
ENST00000607698 0.291943683299803 0.131077266444694 0.160035029756295 ENSG00000272432 RP3-465N24.6
ENST00000450820 0.0252247726679252 0.00556185697607142 0.342521028166626 ENSG00000117616 C1orf63
ENST00000566714 0.19312351120647 0.0736077268795651 0.275043462470294 ENSG00000261349 RP3-465N24.5
ENST00000564398 0.166210401532106 0.0601653818481946 0.306864627783754 ENSG00000187010 RHD
ENST00000328664 0.186069237227495 0.0700553683829292 0.248711201959249 ENSG00000187010 RHD
ENST00000454452 0.21125005693006 0.0830533591340531 0.238623091223185 ENSG00000187010 RHD
ENST00000342055 0.21125005693006 0.0830533591340531 0.238623091223185 ENSG00000187010 RHD
ENST00000423810 0.21125005693006 0.0830533591340531 0.238623091223185 ENSG00000187010 RHD
ENST00000568195 0.21125005693006 0.0830533591340531 0.238623091223185 ENSG00000187010 RHD
ENST00000417538 0.21125005693006 0.0830533591340531 0.238623091223185 ENSG00000187010 RHD
ENST00000357542 0.21125005693006 0.0830533591340531 0.238623091223185 ENSG00000187010 RHD
ENST00000423253 0.181166345991924 0.0675775435121851 0.255621602026464 ENSG00000187010 RHD
ENST00000414693 0.640999257365903 0.43876342729356 0.087500552557922 ENSG00000224183 SDHDP6
ENST00000568399 0.73868960272795 0.559669270905762 0.0716225988363411 ENSG00000117616 C1orf63
ENST00000562018 0.790678469546169 0.632667891238367 0.0585431975912342 ENSG00000117616 C1orf63
ENST00000567741 0.855077062243897 0.730499012482138 0.0424915237907214 ENSG00000117616 C1orf63
ENST00000566599 0.863527524025203 0.743903513379797 0.0538249704766432 ENSG00000117616 C1orf63
ENST00000564413 0.908482012919707 0.819754221943379 0.0380570119265282 ENSG00000117616 C1orf63
ENST00000570165 0.649980378120081 0.449093714938457 0.127671889524375 ENSG00000259984 RP11-335G20.7
ENST00000374358 0.762716880802704 0.592793999532029 -0.0315004236844076 ENSG00000183726 TMEM50A
ENST00000498135 0.880751705307174 0.772629550111963 -0.0184244019317953 ENSG00000183726 TMEM50A
ENST00000491936 0.872724275989726 0.758885170852383 -0.0185607882800315 ENSG00000183726 TMEM50A
ENST00000480937 0.854218885913455 0.7290559787071 -0.0208685050246786 ENSG00000183726 TMEM50A
ENST00000468704 0.761064768188147 0.590310677091197 -0.03552559670525 ENSG00000183726 TMEM50A
ENST00000516706 0.719526175771872 0.534623082036232 -0.0568516410698839 ENSG00000252515 RNU6-1171P
ENST00000487234 0.979841550569143 0.957753607921316 0.00402695912929013 ENSG00000183726 TMEM50A
ENST00000459565 0.78396137134271 0.622884110083708 0.0635402195241359 ENSG00000238889 snoU13
ENST00000294413 0.603872665888819 0.397213400886121 0.10889087609997 ENSG00000188672 RHCE
ENST00000374352 0.601193939200938 0.394025001703386 0.112072745133727 ENSG00000188672 RHCE
ENST00000243186 0.501581354621588 0.294175959774568 0.135476212834771 ENSG00000188672 RHCE
ENST00000413854 0.501581354621588 0.294175959774568 0.135476212834771 ENSG00000188672 RHCE
ENST00000425135 0.501581354621588 0.294175959774568 0.135476212834771 ENSG00000188672 RHCE
ENST00000455194 0.501581354621588 0.294175959774568 0.135476212834771 ENSG00000188672 RHCE
ENST00000340849 0.449957519945972 0.248543160190108 0.17632142895223 ENSG00000188672 RHCE
ENST00000349320 0.381490951932875 0.193572639083551 0.195765701526188 ENSG00000188672 RHCE
ENST00000527747 0.362031742892686 0.179273383331939 0.227107281326671 ENSG00000188672 RHCE
ENST00000346452 0.041183471388065 0.0101303682372647 0.434836227749704 ENSG00000188672 RHCE
ENST00000349438 0.0377953088406333 0.00911652652881737 0.440374035495259 ENSG00000188672 RHCE
ENST00000527187 0.0678441847702122 0.0188573589169065 0.363154646399262 ENSG00000188672 RHCE
ENST00000533771 0.0672703061259702 0.0186572117192982 0.364006507670625 ENSG00000188672 RHCE
ENST00000541879 0.930557207819969 0.858441566514652 0.0225996981249057 ENSG00000238084 RP3-469D22.1
ENST00000419297 0.930557207819969 0.858441566514652 0.0225996981249057 ENSG00000238084 RP3-469D22.1
ENST00000495048 0.0746625027263271 0.0213113276721049 0.246943302778848 ENSG00000188672 RHCE
ENST00000399763 0.761741089758136 0.591390288760256 0.026911330563947 ENSG00000204178 TMEM57
ENST00000399766 0.761741089758136 0.591390288760256 0.026911330563947 ENSG00000204178 TMEM57
ENST00000374343 0.761741089758136 0.591390288760256 0.026911330563947 ENSG00000204178 TMEM57
ENST00000470035 0.909591742706181 0.821725678292032 0.0217835733552704 ENSG00000204178 TMEM57
ENST00000374338 4.45239503830294e-06 3.23148708258975e-07 -0.388442829168447 ENSG00000157978 LDLRAP1
ENST00000485476 0.0168858100778651 0.00343338496071262 -0.385901024257826 ENSG00000157978 LDLRAP1
ENST00000488127 0.000549845113851472 6.66796411885681e-05 -0.329487411922585 ENSG00000157978 LDLRAP1
ENST00000462394 0.611870728862693 0.406224272789927 -0.120817677774155 ENSG00000157978 LDLRAP1
ENST00000484476 0.591566863679789 0.383770432077053 -0.118343347228659 ENSG00000157978 LDLRAP1
ENST00000474283 0.347144814254757 0.168480951223665 -0.174539680617037 ENSG00000157978 LDLRAP1
ENST00000470950 0.357981492420678 0.176344493838493 -0.171785246568774 ENSG00000157978 LDLRAP1
ENST00000412797 0.715502095661904 0.529595149094723 0.0750160099311642 ENSG00000225643 RP11-70P17.1
ENST00000374332 0.907091401382335 0.817422901475133 -0.038452834066646 ENSG00000117643 MAN1C1
ENST00000263979 0.776928542284855 0.612962657732894 -0.0835905417912485 ENSG00000117643 MAN1C1
ENST00000436991 0.231762943735244 0.0945908204859172 -0.12338824513582 ENSG00000233478 RP1-187B23.1
ENST00000473891 0.962611646409215 0.922033520844677 -0.0135424137562997 ENSG00000117643 MAN1C1
ENST00000374329 0.517611441401608 0.309259782477565 0.150436608387675 ENSG00000117643 MAN1C1
ENST00000496532 0.654420466653432 0.454368423049499 0.0712563739651592 ENSG00000117643 MAN1C1
ENST00000475314 0.833798474658907 0.697098087128911 0.0320516252407916 ENSG00000117643 MAN1C1
ENST00000487493 0.326490000689378 0.153940590186958 0.106494214093829 ENSG00000117643 MAN1C1
ENST00000354177 0.0137046288220877 0.00268517475246246 -0.167057075182015 ENSG00000162430 SEPN1
ENST00000361547 0.0137046288220877 0.00268517475246246 -0.167057075182015 ENSG00000162430 SEPN1
ENST00000374315 0.0137046288220877 0.00268517475246246 -0.167057075182015 ENSG00000162430 SEPN1
ENST00000559265 0.0237956040579196 0.0051813135360506 -0.149341473709978 ENSG00000255054 RP1-317E23.6
ENST00000494537 0.327185764533967 0.154409590913248 -0.109035046328178 ENSG00000162430 SEPN1
ENST00000527604 0.0268475148130332 0.00600207049249905 -0.14538342642081 ENSG00000255054 RP1-317E23.6
ENST00000442055 0.00114556743773292 0.000153281107545011 -0.215351903066703 ENSG00000228172 RP1-317E23.3
ENST00000453649 0.00113193784101132 0.000151158891223335 -0.215494496885576 ENSG00000228172 RP1-317E23.3
ENST00000424294 0.958553939565605 0.913568201174176 0.0100765128753283 ENSG00000117640 MTFR1L
ENST00000536896 0.80229454181558 0.649286227886091 0.0769140519636295 ENSG00000223474 AL020996.1
ENST00000374303 0.893068380056554 0.793610444414045 0.017996586229878 ENSG00000117640 MTFR1L
ENST00000533762 0.814711740841825 0.667674723092348 0.0404522942645232 ENSG00000117640 MTFR1L
ENST00000529116 0.84901664555396 0.720788910899043 0.0334933997916255 ENSG00000117640 MTFR1L
ENST00000474295 0.893171064480485 0.793850973118927 0.0179896052487126 ENSG00000117640 MTFR1L
ENST00000488327 0.728584607946241 0.546176651640217 0.0562234473173348 ENSG00000117640 MTFR1L
ENST00000472643 0.89815496461542 0.802020938799064 0.0197770694484562 ENSG00000117640 MTFR1L
ENST00000494293 0.513123582506067 0.304919196219405 0.105189674012829 ENSG00000117640 MTFR1L
ENST00000469815 0.954845722521244 0.905721563670889 0.00878785033997694 ENSG00000117640 MTFR1L
ENST00000526894 0.89815496461542 0.802020938799064 0.0197770694484562 ENSG00000117640 MTFR1L
ENST00000478284 0.942796916373439 0.881698802764719 0.0129579793575185 ENSG00000117640 MTFR1L
ENST00000524618 0.941558412420831 0.879347581524843 0.0112710554185688 ENSG00000117640 MTFR1L
ENST00000374307 0.893171064480485 0.793850973118927 0.0179896052487126 ENSG00000117640 MTFR1L
ENST00000528624 0.548633182849469 0.339438521871356 0.0929047021361321 ENSG00000117640 MTFR1L
ENST00000525713 0.734097035146393 0.553484092814206 0.0561067680376455 ENSG00000117640 MTFR1L
ENST00000374301 0.845148449494881 0.714233188253813 0.0251953762854634 ENSG00000117640 MTFR1L
ENST00000464008 0.700853684196772 0.510453636701264 0.0555278384520982 ENSG00000117640 MTFR1L
ENST00000526158 0.851905833428061 0.725470807975001 0.0320651650004447 ENSG00000117640 MTFR1L
ENST00000530599 0.70704827774554 0.518463831041185 0.0607075200883818 ENSG00000117640 MTFR1L
ENST00000374300 0.802283664175983 0.649255743356319 0.0311904583299874 ENSG00000117640 MTFR1L
ENST00000466284 0.970162162990086 0.938043923424659 0.00550932617309857 ENSG00000117640 MTFR1L
ENST00000531361 0.849966864029056 0.722244366772507 0.0304444515947247 ENSG00000117640 MTFR1L
ENST00000497956 0.86460669943902 0.745572758632751 -0.0268937253735577 ENSG00000117640 MTFR1L
ENST00000606617 0.519934135790245 0.311531973747017 0.120678527344133 ENSG00000272478 RP1-317E23.7
ENST00000538789 0.278806353592003 0.122706413364366 0.145224444576487 ENSG00000127423 AUNIP
ENST00000481602 0.148540545809476 0.0518732765757237 0.305684535768578 ENSG00000127423 AUNIP
ENST00000374298 0.0636899465157926 0.0173924322858251 0.365043331459583 ENSG00000127423 AUNIP
ENST00000455431 0.892937005677366 0.7934051970793 0.0321672367595386 ENSG00000236528 RP1-125I3.2
ENST00000374296 0.571891857345217 0.363096843772104 -0.100869873145053 ENSG00000182749 PAQR7
ENST00000513116 0.155664417052543 0.055125074369338 0.301229160447147 ENSG00000117632 STMN1
ENST00000426559 0.810451309071285 0.661256355500421 -0.0241193490437505 ENSG00000117632 STMN1
ENST00000455785 0.774898856785166 0.609879553257603 -0.0281555873173178 ENSG00000117632 STMN1
ENST00000399728 0.774867889357662 0.609834874061818 -0.0281478864552494 ENSG00000117632 STMN1
ENST00000465604 0.79983255365158 0.645551651779078 -0.0255072247044937 ENSG00000117632 STMN1
ENST00000357865 0.784414125033695 0.623548977377283 -0.0272293772259632 ENSG00000117632 STMN1
ENST00000374291 0.797755004760817 0.642511786157827 -0.0260478128280001 ENSG00000117632 STMN1
ENST00000485226 0.77572205204472 0.611115745438224 -0.0289572978872543 ENSG00000117632 STMN1
ENST00000446334 0.653764388116574 0.453624969257966 -0.0442042212308228 ENSG00000117632 STMN1
ENST00000580971 0.212644163613338 0.0838042608018966 -0.140811010571324 ENSG00000264021 MIR3917
ENST00000374282 0.208267503431259 0.081465590928109 -0.169628609532681 ENSG00000158006 PAFAH2
ENST00000374284 0.336567509496117 0.160909545774809 -0.146277845892214 ENSG00000158006 PAFAH2
ENST00000493892 0.404507714977139 0.211195027230456 -0.175156711265179 ENSG00000158006 PAFAH2
ENST00000464540 0.405078486001476 0.211676010328562 -0.17500430112502 ENSG00000158006 PAFAH2
ENST00000476611 0.475588892090299 0.270502745203809 -0.185541977684399 ENSG00000158006 PAFAH2
ENST00000439092 0.65716293212229 0.457617987993854 -0.108375870088142 ENSG00000158006 PAFAH2
ENST00000441420 0.470837546712352 0.266328214031998 -0.164878219519328 ENSG00000158006 PAFAH2
ENST00000481377 0.62545436737103 0.421100235538292 0.0551352867364036 ENSG00000158008 EXTL1
ENST00000374280 0.962005984013392 0.920797090506865 -0.00857110227583831 ENSG00000158008 EXTL1
ENST00000484339 0.640861352599693 0.438576151872076 0.0485929789609472 ENSG00000158008 EXTL1
ENST00000444713 0.220653266658222 0.0881342436539057 -0.251969204153201 ENSG00000175087 PDIK1L
ENST00000374271 0.143985255664545 0.0497744507137058 -0.215617885680289 ENSG00000175087 PDIK1L
ENST00000374269 0.266224097839565 0.115043143644115 -0.190503389601854 ENSG00000175087 PDIK1L
ENST00000374268 0.000197312366487866 2.11206320955397e-05 -0.624738455946336 ENSG00000197245 FAM110D
ENST00000374266 0.269099958577404 0.116781028998096 0.206850394409915 ENSG00000142684 ZNF593
ENST00000270812 0.269099958577404 0.116781028998096 0.206850394409915 ENSG00000142684 ZNF593
ENST00000407889 0.257413338483341 0.109779567304793 0.211158154270681 ENSG00000236782 RP11-96L14.7
ENST00000414762 0.365268293577858 0.18157449063297 0.179125115409192 ENSG00000236782 RP11-96L14.7
ENST00000433939 0.335403332521232 0.160059061149563 0.18592807294083 ENSG00000236782 RP11-96L14.7
ENST00000444682 0.342248338156632 0.16501308472875 0.186866028966279 ENSG00000236782 RP11-96L14.7
ENST00000448923 0.219855270753083 0.0877014807879149 0.237444584790663 ENSG00000236782 RP11-96L14.7
ENST00000361530 0.203849573623569 0.0791380414355466 0.260220926722314 ENSG00000142675 CNKSR1
ENST00000481077 0.130241502623721 0.0436107664814948 0.227693610856017 ENSG00000142675 CNKSR1
ENST00000480348 0.12352566655959 0.0406689138237827 0.215747662661404 ENSG00000142675 CNKSR1
ENST00000465415 0.307857133967662 0.141339855011342 0.141772481878438 ENSG00000142675 CNKSR1
ENST00000374253 0.203115619993398 0.0787459719867595 0.260663405562295 ENSG00000142675 CNKSR1
ENST00000525687 0.148493660887642 0.0518459933560036 0.234651679945474 ENSG00000142675 CNKSR1
ENST00000482227 0.203115619993398 0.0787459719867595 0.260663405562295 ENSG00000142675 CNKSR1
ENST00000531191 0.317094938512384 0.147521170675627 0.208083089768449 ENSG00000142675 CNKSR1
ENST00000524529 0.0689704476488787 0.0192791659426509 0.167569883410628 ENSG00000142675 CNKSR1
ENST00000531150 0.376669345094066 0.189956384700698 0.0849502778936209 ENSG00000142675 CNKSR1
ENST00000528001 0.376669345094066 0.189956384700698 0.0849502778936209 ENSG00000142675 CNKSR1
ENST00000528281 0.745130295730037 0.568616902209338 0.0700105549884688 ENSG00000142675 CNKSR1
ENST00000480617 0.823567166686155 0.681198158026932 0.0291427556715806 ENSG00000142675 CNKSR1
ENST00000484874 0.891658743522573 0.791045199075911 0.0205429979889759 ENSG00000142675 CNKSR1
ENST00000428812 0.82822612440492 0.68856842590386 0.0315375367567792 ENSG00000236155 RP11-231P20.2
ENST00000451482 0.326321533672081 0.153756478406165 0.138522207933204 ENSG00000236155 RP11-231P20.2
ENST00000451429 0.744698262764931 0.567975897933115 -0.0489350126977833 ENSG00000130695 CEP85
ENST00000476272 0.842405701544998 0.710032423474701 -0.0297471512573924 ENSG00000130695 CEP85
ENST00000252992 0.842405701544998 0.710032423474701 -0.0297471512573924 ENSG00000130695 CEP85
ENST00000480446 0.224494573943546 0.0904239336505912 0.284484892150191 ENSG00000130695 CEP85
ENST00000453146 0.995807250587691 0.990549785515455 0.00110273879712609 ENSG00000130695 CEP85
ENST00000603670 0.939684927042617 0.875901342128634 0.0162819509957211 ENSG00000270733 RP11-231P20.5
ENST00000469609 0.837941696195803 0.703115236421541 0.0373255755820436 ENSG00000130695 CEP85
ENST00000468163 0.888190538615934 0.784731303132794 -0.043309749887761 ENSG00000130695 CEP85
ENST00000491670 0.991216941094978 0.981257063609458 0.00317364880884636 ENSG00000130695 CEP85
ENST00000270792 0.107755224923473 0.0340004074580512 0.140861335479987 ENSG00000142669 SH3BGRL3
ENST00000319041 0.110999689924751 0.035358152127188 0.140263571165306 ENSG00000142669 SH3BGRL3
ENST00000314675 0.0222376846913565 0.00478300092306607 0.18912305597262 ENSG00000158062 UBXN11
ENST00000472155 0.0170236721539626 0.00346601830364849 0.353104774667686 ENSG00000158062 UBXN11
ENST00000374223 0.0169952420411863 0.0034589625402787 0.35309396343397 ENSG00000158062 UBXN11
ENST00000475591 0.0170236721539626 0.00346601830364849 0.353104774667686 ENSG00000158062 UBXN11
ENST00000357089 0.0170236721539626 0.00346601830364849 0.353104774667686 ENSG00000158062 UBXN11
ENST00000494942 0.0170236721539626 0.00346601830364849 0.353104774667686 ENSG00000158062 UBXN11
ENST00000374221 0.0170236721539626 0.00346601830364849 0.353104774667686 ENSG00000158062 UBXN11
ENST00000374217 0.0155461794218469 0.00311548838614779 0.356804471055868 ENSG00000158062 UBXN11
ENST00000374222 0.0155461794218469 0.00311548838614779 0.356804471055868 ENSG00000158062 UBXN11
ENST00000496466 0.0120224551488244 0.00230184001494503 0.393620354159114 ENSG00000158062 UBXN11
ENST00000535108 0.13510230967955 0.0457113814585974 0.270248190401346 ENSG00000158062 UBXN11
ENST00000436301 0.0771940092349159 0.0222293502165503 0.311529708777639 ENSG00000158062 UBXN11
ENST00000374215 0.0971149760345818 0.0297466238652243 0.306375718616692 ENSG00000158062 UBXN11
ENST00000452980 0.113665874996629 0.0364836956984629 0.30518027400342 ENSG00000158062 UBXN11
ENST00000442942 0.138362259499109 0.0471938340186645 0.293308410599784 ENSG00000158062 UBXN11
ENST00000450041 0.5553898668687 0.345973429232028 0.147430837540306 ENSG00000158062 UBXN11
ENST00000423664 0.584644907745201 0.376613547679315 0.138493696280265 ENSG00000158062 UBXN11
ENST00000421827 0.844285985597072 0.712891995987833 0.0592729827724215 ENSG00000158062 UBXN11
ENST00000326279 0.534146742278675 0.32523186854812 0.0763905474508575 ENSG00000131914 LIN28A
ENST00000254231 0.534146742278675 0.32523186854812 0.0763905474508575 ENSG00000131914 LIN28A
ENST00000434391 0.00349682369953953 0.000548351387023461 0.180666745335129 ENSG00000117682 DHDDS
ENST00000427245 0.0602565851856556 0.0162248215362101 0.165483347792112 ENSG00000117682 DHDDS
ENST00000527611 0.0684823506850775 0.0190998346167961 0.213248414315703 ENSG00000117682 DHDDS
ENST00000374186 0.0163881447716799 0.00331339394358518 0.207223344516373 ENSG00000117682 DHDDS
ENST00000525682 0.0243076587641754 0.00531760669542848 0.160747180884676 ENSG00000117682 DHDDS
ENST00000236342 0.0307356652608748 0.00707688337997145 0.156670046971281 ENSG00000117682 DHDDS
ENST00000526219 0.0366915028092518 0.00879101022341532 0.152360635083589 ENSG00000117682 DHDDS
ENST00000374185 0.0659317331068653 0.0181667954757714 0.160916190498052 ENSG00000117682 DHDDS
ENST00000487944 0.0197460125612994 0.00413628762926252 0.246173163979204 ENSG00000117682 DHDDS
ENST00000360009 0.00349682369953953 0.000548351387023461 0.180666745335129 ENSG00000117682 DHDDS
ENST00000533087 0.0293598909632657 0.00668810069744069 0.18251725622114 ENSG00000117682 DHDDS
ENST00000531312 0.0500107195200937 0.0128787412343629 0.168375321145136 ENSG00000117682 DHDDS
ENST00000525165 0.0313801613157961 0.00726107180970438 0.180979360346778 ENSG00000117682 DHDDS
ENST00000525546 0.00732787583823537 0.00129227068665709 0.232924051027953 ENSG00000117682 DHDDS
ENST00000528557 0.013389339229006 0.00261006925327878 0.213542540435644 ENSG00000117682 DHDDS
ENST00000525326 0.00410740605281428 0.000660050159723362 0.245483309451911 ENSG00000117682 DHDDS
ENST00000526278 0.0375450575554297 0.00904341056202801 0.176093904212737 ENSG00000117682 DHDDS
ENST00000436153 0.0360650738107532 0.00859954747437002 0.176227682625287 ENSG00000117682 DHDDS
ENST00000529688 0.046705621370514 0.0118397687773028 0.170267366551834 ENSG00000117682 DHDDS
ENST00000530781 0.0257249720654169 0.0056941963617075 0.239954236811823 ENSG00000117682 DHDDS
ENST00000531955 0.0465526362828759 0.0117925377248162 0.18969667406797 ENSG00000117682 DHDDS
ENST00000525410 0.108442830829476 0.0343003093781398 0.151255631083867 ENSG00000117682 DHDDS
ENST00000430232 0.111455156714326 0.03554437474555 0.136164334061458 ENSG00000117682 DHDDS
ENST00000431933 0.0655982687459147 0.0180493634291852 0.145451891986921 ENSG00000117682 DHDDS
ENST00000416052 0.511437146754254 0.303320669414746 0.0940980388357069 ENSG00000117682 DHDDS
ENST00000446498 0.951574005342222 0.899056228285071 -0.0192736676684732 ENSG00000223583 RP3-476K8.4
ENST00000423060 0.664700979117593 0.466644483733966 0.115516107804403 ENSG00000225891 RP3-476K8.3
ENST00000468388 0.499844581880298 0.292563893005507 0.0701993442155644 ENSG00000198830 HMGN2
ENST00000479815 0.55578746676848 0.346367687389883 0.0520956854829847 ENSG00000198830 HMGN2
ENST00000460563 0.875183819364387 0.763031155846012 0.0171498742447596 ENSG00000198830 HMGN2
ENST00000464888 0.495746184067291 0.288978808462935 0.0594795551230034 ENSG00000198830 HMGN2
ENST00000463817 0.962799609665439 0.922661270297637 0.00562635739463761 ENSG00000198830 HMGN2
ENST00000467700 0.967043829193344 0.931221554724639 0.00495065707544874 ENSG00000198830 HMGN2
ENST00000361427 0.984452736635925 0.967576774908138 0.0022878738194192 ENSG00000198830 HMGN2
ENST00000466194 0.943780573398641 0.883718303765429 0.00858031144231335 ENSG00000198830 HMGN2
ENST00000493418 0.80196292513015 0.648676809223754 0.02609470439933 ENSG00000198830 HMGN2
ENST00000525525 0.216813964057805 0.08599510539873 -0.281650969445168 ENSG00000117676 RPS6KA1
ENST00000526040 0.751247509379179 0.576757186570386 -0.078360358888321 ENSG00000117676 RPS6KA1
ENST00000374168 0.917577155092735 0.835443095352213 0.0236657164645665 ENSG00000117676 RPS6KA1
ENST00000524436 0.608011249671309 0.402016220492105 -0.126509996917993 ENSG00000117676 RPS6KA1
ENST00000374166 0.917577155092735 0.835443095352213 0.0236657164645665 ENSG00000117676 RPS6KA1
ENST00000526792 0.75021530469171 0.575356326408881 -0.0647865162046092 ENSG00000117676 RPS6KA1
ENST00000529454 0.687939834677812 0.494321533610417 -0.0961372471749017 ENSG00000117676 RPS6KA1
ENST00000374162 0.75021530469171 0.575356326408881 -0.0647865162046092 ENSG00000117676 RPS6KA1
ENST00000530003 0.679448772711103 0.484302668365755 0.0834052734647384 ENSG00000117676 RPS6KA1
ENST00000366866 0.756883649165684 0.584193211509071 0.0852402031702686 ENSG00000117676 RPS6KA1
ENST00000531113 0.893504599516538 0.794405506140321 -0.0320099569413192 ENSG00000117676 RPS6KA1
ENST00000374163 0.593879821421542 0.386043419751903 0.104299077356415 ENSG00000117676 RPS6KA1
ENST00000530607 0.552686981461485 0.343462509070158 0.156713829242617 ENSG00000117676 RPS6KA1
ENST00000531382 0.889718015683263 0.787677951992047 0.0322956156963996 ENSG00000117676 RPS6KA1
ENST00000525582 0.839756348843753 0.705905819844625 -0.063059325270751 ENSG00000117676 RPS6KA1
ENST00000527264 0.544921017165432 0.335629238877452 0.151376455486387 ENSG00000117676 RPS6KA1
ENST00000474934 0.786601917632917 0.626823241042722 0.0813101700512238 ENSG00000117676 RPS6KA1
ENST00000488985 0.876529579622671 0.765386222259318 0.0485778769362344 ENSG00000117676 RPS6KA1
ENST00000403732 0.487205568100871 0.281127467376541 -0.167497803810956 ENSG00000117676 RPS6KA1
ENST00000530305 0.991847873342735 0.982620414711853 -0.00369002200084547 ENSG00000117676 RPS6KA1
ENST00000438977 0.298247399349641 0.135008714295169 0.246739469301118 ENSG00000117676 RPS6KA1
ENST00000569378 0.848973663863536 0.720740409657367 -0.0564247528538594 ENSG00000260063 RP5-968P14.2
ENST00000324856 0.104225212814797 0.0326013817068436 -0.106116148163449 ENSG00000117713 ARID1A
ENST00000457599 0.0736484845177276 0.0209534235868957 -0.120831479806692 ENSG00000117713 ARID1A
ENST00000524572 0.318337007288476 0.148336918718989 0.169050792752574 ENSG00000117713 ARID1A
ENST00000374152 0.0678441847702122 0.0188571967986102 -0.131478310815071 ENSG00000117713 ARID1A
ENST00000578818 0.679396143906764 0.484236051616068 0.0772188261314479 ENSG00000266138 RN7SL501P
ENST00000430291 0.61903517398634 0.414149918504437 -0.0839702412833425 ENSG00000117713 ARID1A
ENST00000430799 0.343144144942658 0.165637694597098 -0.0834794659633643 ENSG00000117713 ARID1A
ENST00000466382 0.406853144941348 0.213029077240325 -0.0790284827637805 ENSG00000117713 ARID1A
ENST00000540690 0.413422660321202 0.218325980095517 -0.0788461867174158 ENSG00000117713 ARID1A
ENST00000532781 0.317752703154347 0.147969523715923 -0.0992195147096994 ENSG00000117713 ARID1A
ENST00000430292 0.8524293621319 0.726233641998181 -0.0549981364270577 ENSG00000060642 PIGV
ENST00000472757 0.8913609033468 0.790564893237346 -0.03362615376585 ENSG00000060642 PIGV
ENST00000078527 0.806581655156532 0.655808743397539 -0.0524066219914667 ENSG00000060642 PIGV
ENST00000431541 0.767903553749872 0.600085717707192 -0.0841096058710801 ENSG00000060642 PIGV
ENST00000449950 0.726076462924686 0.542958521724537 -0.0733478574166776 ENSG00000060642 PIGV
ENST00000374145 0.733553747643808 0.552779445371225 -0.0711369368516564 ENSG00000060642 PIGV
ENST00000455364 0.695773359743099 0.503918454678314 -0.108130099642302 ENSG00000060642 PIGV
ENST00000374142 0.0522319234739836 0.0135782491967426 0.178499929515612 ENSG00000204160 ZDHHC18
ENST00000374141 0.104424698555075 0.0326761798208205 0.210679125261146 ENSG00000204160 ZDHHC18
ENST00000534643 0.114786454249517 0.0369313964970301 0.22378287717717 ENSG00000204160 ZDHHC18
ENST00000488397 0.389114295124734 0.199211023288327 0.0990942577962615 ENSG00000204160 ZDHHC18
ENST00000478902 0.533941424921031 0.324994201387452 0.147059612654572 ENSG00000204160 ZDHHC18
ENST00000339276 0.014010962230006 0.00275812816840041 0.216692792352065 ENSG00000175793 SFN
ENST00000374135 0.00238020390273684 0.000353884077317305 0.230137402373229 ENSG00000142751 GPN2
ENST00000448791 0.0248198357643347 0.00545358902012406 0.288731558409948 ENSG00000226698 RP1-50O24.6
ENST00000374133 0.159644359376598 0.0569928363078083 0.175300606187766 ENSG00000142751 GPN2
ENST00000477418 0.197602313675964 0.0759160679477888 0.162673749816987 ENSG00000142751 GPN2
ENST00000431781 0.315205683426657 0.146193813017684 0.135792484858425 ENSG00000142751 GPN2
ENST00000461282 0.540128948960521 0.330914895465877 0.135909812112064 ENSG00000142751 GPN2
ENST00000445019 0.0131833959935477 0.00256470813071549 0.390868986093608 ENSG00000198746 GPATCH3
ENST00000361720 0.0137127031551478 0.00268693759522542 0.305466235210532 ENSG00000198746 GPATCH3
ENST00000450844 0.110914472191349 0.0353235051653819 0.305851317280398 ENSG00000198746 GPATCH3
ENST00000435827 0.265507265689425 0.114666858472041 0.101311620221338 ENSG00000090273 NUDC
ENST00000321265 0.402886996024952 0.210020817918618 0.0658990431954945 ENSG00000090273 NUDC
ENST00000452707 0.205598415099041 0.0800691078305206 0.110720494702065 ENSG00000090273 NUDC
ENST00000484772 0.855682980259335 0.731604838206412 0.0233241680406715 ENSG00000090273 NUDC
ENST00000320567 0.000293282361555475 3.29616347008283e-05 0.572747013406834 ENSG00000175707 C1orf172
ENST00000522111 0.893407209444637 0.794260224279972 0.0201274647158859 ENSG00000253368 TRNP1
ENST00000531285 0.656816042925114 0.457232399221649 -0.0689513573927881 ENSG00000253368 TRNP1
ENST00000289166 0.0166788685329484 0.00338273010445063 0.496238251845386 ENSG00000158246 FAM46B
ENST00000374089 1.09356085118019e-08 4.90879464450597e-10 0.50485106263949 ENSG00000090020 SLC9A1
ENST00000263980 3.13098702595813e-36 1.49458337627328e-38 0.837164414736302 ENSG00000090020 SLC9A1
ENST00000490329 0.00653776108386746 0.00112970028671457 0.330377634490371 ENSG00000090020 SLC9A1
ENST00000545949 4.30974986001372e-37 1.9890716041469e-39 0.928097580209734 ENSG00000090020 SLC9A1
ENST00000447808 3.41881001314162e-07 1.97415033263627e-08 0.589294364222002 ENSG00000090020 SLC9A1
ENST00000374086 1.05859484624293e-38 4.5716333110643e-41 0.984721290538558 ENSG00000090020 SLC9A1
ENST00000374084 2.13399737997862e-40 8.39979188928091e-43 1.04628080160909 ENSG00000090020 SLC9A1
ENST00000446783 0.379832449619207 0.192325394826968 0.0884138701832478 ENSG00000214973 CHCHD3P3
ENST00000449818 0.852568464677431 0.726496034231163 0.0586429970067106 ENSG00000225159 NPM1P39
ENST00000319394 0.0437279773811506 0.0109096503204506 -0.178459297253166 ENSG00000142784 WDTC1
ENST00000361771 0.0470267621295867 0.0119410210531723 -0.176275195665798 ENSG00000142784 WDTC1
ENST00000516289 0.988289979521518 0.975208757856306 0.00234607539953412 ENSG00000252098 Y_RNA
ENST00000447062 0.0989446638934769 0.0304642837377041 -0.163831930591245 ENSG00000142784 WDTC1
ENST00000491239 0.0852382699735298 0.0252196893714929 -0.182154355567781 ENSG00000142784 WDTC1
ENST00000472249 0.0428852947458228 0.0106482317850131 -0.280701944982241 ENSG00000142784 WDTC1
ENST00000428741 0.778427201820182 0.615092410806704 -0.0405054092768887 ENSG00000243659 RP11-4K3__A.3
ENST00000374076 0.00072662475282106 9.13131653508895e-05 0.25749600643688 ENSG00000186501 TMEM222
ENST00000464720 0.00072662475282106 9.13131653508895e-05 0.25749600643688 ENSG00000186501 TMEM222
ENST00000608611 0.00072662475282106 9.13131653508895e-05 0.25749600643688 ENSG00000186501 TMEM222
ENST00000466759 0.0749506307060055 0.0214172897395548 0.191821895377961 ENSG00000186501 TMEM222
ENST00000486082 0.00743904767494365 0.00131481869204335 0.227044859886516 ENSG00000186501 TMEM222
ENST00000464813 0.0148783583113415 0.002956935152494 0.22511712487473 ENSG00000186501 TMEM222
ENST00000478104 0.00337958412542634 0.000527225819158124 0.237092485206446 ENSG00000186501 TMEM222
ENST00000498220 0.0222480427951273 0.00478552217411639 0.20985520441377 ENSG00000186501 TMEM222
ENST00000384161 0.746682824638022 0.570531949438585 0.079012961763817 ENSG00000206888 RNU6-48P
ENST00000486001 0.615795132124992 0.410496253929566 0.135259422965332 ENSG00000241547 RP11-4K3__A.5
ENST00000471456 0.000172624069104444 1.82366681562637e-05 0.352343398189011 ENSG00000186501 TMEM222
ENST00000470223 0.000167810747754246 1.76653427976911e-05 0.356678776012194 ENSG00000186501 TMEM222
ENST00000318074 0.375001018495834 0.188768891409771 0.208525230862779 ENSG00000142765 SYTL1
ENST00000483926 0.375001018495834 0.188768891409771 0.208525230862779 ENSG00000142765 SYTL1
ENST00000473280 0.628791429578304 0.424954082601258 0.073605777054959 ENSG00000142765 SYTL1
ENST00000543823 0.347144814254757 0.168485382475385 0.215200553937083 ENSG00000142765 SYTL1
ENST00000490170 0.565356485203213 0.356025111193573 0.141027311836871 ENSG00000142765 SYTL1
ENST00000496001 0.473797238087941 0.268807308558488 0.129079709755038 ENSG00000142765 SYTL1
ENST00000485269 0.600596049005612 0.393430604950904 0.0963267083586028 ENSG00000142765 SYTL1
ENST00000475199 0.78716702128534 0.627774622624482 0.0619314960308431 ENSG00000142765 SYTL1
ENST00000486046 0.749947945358199 0.57493441122844 0.0939478415568524 ENSG00000142733 MAP3K6
ENST00000472410 0.923719943065773 0.846317973286496 -0.0215551410306938 ENSG00000142733 MAP3K6
ENST00000374040 0.78252218667093 0.620920288267113 -0.0527057041560652 ENSG00000142733 MAP3K6
ENST00000493901 0.767907745900682 0.600094780722692 -0.0560452442553115 ENSG00000142733 MAP3K6
ENST00000470890 0.741887632293115 0.563922265726432 0.0877291199029657 ENSG00000142733 MAP3K6
ENST00000357582 0.764119938782105 0.594892083941392 -0.0579343652582739 ENSG00000142733 MAP3K6
ENST00000476509 0.994022078417021 0.98695047676467 -0.00256797851566755 ENSG00000142733 MAP3K6
ENST00000495230 0.706838090760284 0.518204148271096 -0.109189542269457 ENSG00000142733 MAP3K6
ENST00000270879 0.491094144432335 0.284635148378805 0.130191769111236 ENSG00000142748 FCN3
ENST00000354982 0.491094144432335 0.284635148378805 0.130191769111236 ENSG00000142748 FCN3
ENST00000498393 0.972656860072391 0.942910734391862 -0.00666134541851425 ENSG00000142748 FCN3
ENST00000481748 0.679718846186643 0.484599606663431 0.0526574970012504 ENSG00000142748 FCN3
ENST00000374024 0.0772092555332595 0.0222352678343591 0.379990235454824 ENSG00000181773 GPR3
ENST00000430629 2.05479628994412e-06 1.39181907618803e-07 -0.228660398034927 ENSG00000158195 WASF2
ENST00000536657 2.74664572163485e-06 1.91198559563663e-07 -0.266656920745879 ENSG00000158195 WASF2
ENST00000492975 0.538011213599297 0.328861881727284 -0.164468716757544 ENSG00000241169 RP4-752I6.1
ENST00000443579 0.139525320241955 0.0477009720479074 0.266731949501684 ENSG00000237429 RP1-159A19.4
ENST00000247087 0.00297852954281198 0.000456372704196002 -0.257970377459974 ENSG00000126705 AHDC1
ENST00000374011 0.00253808812838878 0.000380939132027706 -0.260632114007627 ENSG00000126705 AHDC1
ENST00000487743 0.974702532766593 0.947100687976917 0.0111128149902735 ENSG00000126705 AHDC1
ENST00000490295 0.00116944117472252 0.000156968968385317 -0.292689367398499 ENSG00000126705 AHDC1
ENST00000480033 0.00152270863651855 0.000212508562729533 -0.315271467032282 ENSG00000126705 AHDC1
ENST00000374005 0.864870226323072 0.746056775834066 -0.0258907810138936 ENSG00000000938 FGR
ENST00000399173 0.621486153721326 0.416853386790251 -0.0546832895439529 ENSG00000000938 FGR
ENST00000545953 0.864870226323072 0.746056775834066 -0.0258907810138936 ENSG00000000938 FGR
ENST00000374004 0.607543876616641 0.401506909268757 -0.0556482264319933 ENSG00000000938 FGR
ENST00000374003 0.621486153721326 0.416853386790251 -0.0546832895439529 ENSG00000000938 FGR
ENST00000433132 0.919128757365257 0.838388115761422 0.0261645397108819 ENSG00000235912 RP1-159A19.3
ENST00000361157 0.580692088802441 0.372315757651206 -0.149409382799507 ENSG00000126709 IFI6
ENST00000339145 0.580692088802441 0.372315757651206 -0.149409382799507 ENSG00000126709 IFI6
ENST00000362020 0.580692088802441 0.372315757651206 -0.149409382799507 ENSG00000126709 IFI6
ENST00000373954 0.846871014110037 0.71717362189484 -0.0427644626100332 ENSG00000009780 FAM76A
ENST00000419687 0.775453126226068 0.610719825461224 -0.0603234463014158 ENSG00000009780 FAM76A
ENST00000373949 0.768292286452602 0.600668102032459 -0.0625251652408009 ENSG00000009780 FAM76A
ENST00000530324 0.520145785580533 0.311784422514173 -0.125382952119307 ENSG00000009780 FAM76A
ENST00000234549 0.585385145480626 0.377325825658485 -0.109716003128636 ENSG00000009780 FAM76A
ENST00000010299 0.586138706212844 0.378205739325641 -0.109623030320643 ENSG00000009780 FAM76A
ENST00000446554 0.404083453851898 0.210862985683143 -0.115142346445691 ENSG00000231344 RP3-426I6.2
ENST00000425462 0.604601005818678 0.397974724663374 -0.0704587545063732 ENSG00000230833 RPEP3
ENST00000446647 0.82090071197632 0.677067988572418 -0.0586471148650367 ENSG00000009780 FAM76A
ENST00000373943 0.0734531672655632 0.0208881687699018 0.125530612221386 ENSG00000117758 STX12
ENST00000440806 0.000350197071010462 4.01617185544668e-05 0.232222996356604 ENSG00000117758 STX12
ENST00000468761 0.00119180778119403 0.000160356177166392 0.240660138796976 ENSG00000117758 STX12
ENST00000602607 0.593312085709688 0.38546704227376 0.133699953257465 ENSG00000269971 RP3-426I6.5
ENST00000481874 0.529644156282065 0.32087349471968 0.104664601313486 ENSG00000117758 STX12
ENST00000472285 0.293564189969836 0.132060205812859 0.125722657144943 ENSG00000117758 STX12
ENST00000602843 0.205804734569769 0.0801872588424204 0.278570671849636 ENSG00000270031 RP3-426I6.6
ENST00000311772 0.365048043905558 0.181419274460509 0.089475186404079 ENSG00000117751 PPP1R8
ENST00000236412 0.376908644258319 0.190140330032301 0.0878094172299793 ENSG00000117751 PPP1R8
ENST00000373931 0.367111464006993 0.18285137757595 0.0891877464209199 ENSG00000117751 PPP1R8
ENST00000431586 0.368193743461145 0.183684180121234 0.0847692743935765 ENSG00000117751 PPP1R8
ENST00000517138 0.781440388926963 0.619568886311719 -0.0521573291317535 ENSG00000252947 SCARNA1
ENST00000486634 0.706903174422882 0.518277867536207 0.0571592466685405 ENSG00000117751 PPP1R8
ENST00000601459 0.836118396909719 0.700482760082616 0.0512477961687157 ENSG00000268552 AL109927.1
ENST00000328928 0.749195322196607 0.573965055464685 0.0786981456135093 ENSG00000130775 THEMIS2
ENST00000373925 0.749195322196607 0.573965055464685 0.0786981456135093 ENSG00000130775 THEMIS2
ENST00000373927 0.825952962169628 0.68516295739277 0.0570099381411029 ENSG00000130775 THEMIS2
ENST00000427466 0.7041638699849 0.514874853415015 0.109583574233516 ENSG00000130775 THEMIS2
ENST00000442118 0.73136625400324 0.550060525881213 0.0972366450160267 ENSG00000130775 THEMIS2
ENST00000467258 0.725762449312327 0.54246280941414 0.0896759096652868 ENSG00000130775 THEMIS2
ENST00000373921 0.749195322196607 0.573965055464685 0.0786981456135093 ENSG00000130775 THEMIS2
ENST00000466068 0.937686052298409 0.872204952174302 0.0257307603571964 ENSG00000130775 THEMIS2
ENST00000482828 0.877674599233222 0.767354160464824 0.0484237031479569 ENSG00000130775 THEMIS2
ENST00000456990 0.781178711502743 0.619020374602345 0.0762449034062218 ENSG00000130775 THEMIS2
ENST00000492877 0.681424627399121 0.486674753832366 0.115623082398253 ENSG00000130775 THEMIS2
ENST00000373912 0.619868614597647 0.415038554424872 0.0627436148439782 ENSG00000117748 RPA2
ENST00000419958 0.404761347459214 0.211408877319338 0.11968533481624 ENSG00000117748 RPA2
ENST00000373909 0.6736596083118 0.477002910004081 0.0556645289261041 ENSG00000117748 RPA2
ENST00000313433 0.861487450035145 0.740512342650625 0.0261482823308908 ENSG00000117748 RPA2
ENST00000444045 0.892847737715086 0.793253570086961 -0.0229894339496409 ENSG00000117748 RPA2
ENST00000373894 0.00796152869407177 0.00142223022639402 0.384435273253368 ENSG00000130768 SMPDL3B
ENST00000548116 0.00796152869407177 0.00142223022639402 0.384435273253368 ENSG00000130768 SMPDL3B
ENST00000411604 0.026050004464104 0.00578424082477696 0.272840216571412 ENSG00000130768 SMPDL3B
ENST00000373888 0.0347616143454783 0.00822136129878455 0.270802930896105 ENSG00000130768 SMPDL3B
ENST00000549094 0.00796152869407177 0.00142223022639402 0.384435273253368 ENSG00000130768 SMPDL3B
ENST00000448015 0.44317166895939 0.242673524430772 0.196560463102591 ENSG00000227050 RP11-460I13.2
ENST00000373884 0.233130634100144 0.0954259666152649 -0.166643487316761 ENSG00000158156 XKR8
ENST00000481387 0.333520646565073 0.158760401661888 -0.208040432539327 ENSG00000158156 XKR8
ENST00000373871 1.75727463475864e-05 1.44956192668916e-06 -0.2520522180902 ENSG00000158161 EYA3
ENST00000436342 1.75727463475864e-05 1.44956192668916e-06 -0.2520522180902 ENSG00000158161 EYA3
ENST00000373864 3.38990743727672e-06 2.40223677298412e-07 -0.317392698473698 ENSG00000158161 EYA3
ENST00000540618 0.000173704501832453 1.83599714437664e-05 -0.28419101925086 ENSG00000158161 EYA3
ENST00000545175 0.000229200294391192 2.50311444339402e-05 -0.281950609947826 ENSG00000158161 EYA3
ENST00000373863 0.000244945077097095 2.69299080938489e-05 -0.281778235537277 ENSG00000158161 EYA3
ENST00000495923 0.00236074314913073 0.000350383655502617 -0.331837566419498 ENSG00000158161 EYA3
ENST00000471498 0.000506478980190668 6.07761418834981e-05 -0.27749882720306 ENSG00000158161 EYA3
ENST00000426041 0.14355000813433 0.0495530047199907 -0.193439411954711 ENSG00000238231 RP11-460I13.6
ENST00000468665 0.00411808038882325 0.000661874105876867 -0.282595463564728 ENSG00000158161 EYA3
ENST00000476501 0.77857515261118 0.615302404834084 -0.0763661079816047 ENSG00000240750 RN7SL559P
ENST00000543748 0.329846431165285 0.156243733108978 0.219117423456858 ENSG00000228589 SPCS2P4
ENST00000436160 0.442175244003411 0.241822712082034 0.181890192717228 ENSG00000228589 SPCS2P4
ENST00000373857 0.286540368905461 0.127646205743374 0.245011897560224 ENSG00000169403 PTAFR
ENST00000539896 0.0505459222379471 0.0130462267940194 0.416034620866803 ENSG00000169403 PTAFR
ENST00000305392 0.0257815520181268 0.00571147984314012 0.466042741419816 ENSG00000169403 PTAFR
ENST00000603289 0.817434991819348 0.671581611778539 0.0304097380767401 ENSG00000126698 DNAJC8
ENST00000321830 0.561383329730648 0.351968105960895 0.15701801326873 ENSG00000215902 AL353354.1
ENST00000263697 0.754627000622808 0.581092347045294 0.0351224492546969 ENSG00000126698 DNAJC8
ENST00000596102 0.881848579722135 0.774241690085951 0.0262114846093293 ENSG00000269804 AL353354.2
ENST00000489277 0.754627000622808 0.581092347045294 0.0351224492546969 ENSG00000126698 DNAJC8
ENST00000470967 0.865741914340232 0.747559863270021 0.0255174716843985 ENSG00000126698 DNAJC8
ENST00000482674 0.917566788204522 0.83536872694432 0.0150427642631214 ENSG00000126698 DNAJC8
ENST00000488868 0.923299192697996 0.845536788217715 0.0141969544678647 ENSG00000126698 DNAJC8
ENST00000497986 0.990769894990638 0.980291917067746 -0.00172148068283253 ENSG00000130770 ATPIF1
ENST00000335514 0.990805317628321 0.980392291477471 -0.00171127302527226 ENSG00000130770 ATPIF1
ENST00000468425 0.922079293150968 0.843422591794159 -0.0137462832862024 ENSG00000130770 ATPIF1
ENST00000465645 0.990805317628321 0.980392291477471 -0.00171127302527226 ENSG00000130770 ATPIF1
ENST00000604716 0.402613556131085 0.20980129497475 -0.181136825230515 ENSG00000270605 RP5-1092A3.4
ENST00000253063 1.37385465910123e-173 5.70665547065192e-177 2.61581312818347 ENSG00000130766 SESN2
ENST00000479574 0.769077993806295 0.601753963743526 0.0604124091735265 ENSG00000130772 MED18
ENST00000373842 0.642308363017192 0.440341407517404 0.0813439286215092 ENSG00000130772 MED18
ENST00000398997 0.6412150392444 0.439078960843394 0.0814420985611168 ENSG00000130772 MED18
ENST00000475655 0.762677882624569 0.592746858764434 0.0793621947142252 ENSG00000130772 MED18
ENST00000474683 0.95201973299025 0.899785927194049 -0.0169749873534286 ENSG00000130772 MED18
ENST00000373839 7.74772942920472e-05 7.47034978391837e-06 -0.250217781481507 ENSG00000204138 PHACTR4
ENST00000463428 0.000987665484647592 0.000129530349885694 -0.287553421513141 ENSG00000204138 PHACTR4
ENST00000493669 3.69136330615588e-05 3.2924614495732e-06 -0.280048484611313 ENSG00000204138 PHACTR4
ENST00000384052 0.764476003459639 0.595362167612253 -0.0678071782501686 ENSG00000206779 Y_RNA
ENST00000373836 0.000453243123501825 5.35960665919776e-05 -0.215510172383791 ENSG00000204138 PHACTR4
ENST00000438601 0.531508545437618 0.322612755937147 0.145640628378108 ENSG00000229820 RP1-308E4.1
ENST00000408289 0.166141742211066 0.0601284787479898 -0.192465246263721 ENSG00000221216 RNU6ATAC27P
ENST00000398958 3.68751201599515e-26 3.12418602265034e-28 0.508048639817522 ENSG00000180198 RCC1
ENST00000413987 8.69081681830227e-09 3.83800956345939e-10 0.347291731980717 ENSG00000242125 SNHG3
ENST00000427469 2.06247648802156e-23 2.14311527996438e-25 0.525781855726837 ENSG00000180198 RCC1
ENST00000447507 0.00902825983694397 0.00164930276424219 0.203766299245978 ENSG00000242125 SNHG3
ENST00000434290 6.57009887731931e-24 6.51941637130979e-26 0.523626241888425 ENSG00000180198 RCC1
ENST00000373833 2.81529818377723e-26 2.35180510242352e-28 0.509208224558992 ENSG00000180198 RCC1
ENST00000437681 2.50496706023617e-06 1.72673769465083e-07 0.315897143208298 ENSG00000242125 SNHG3
ENST00000364938 0.3503207673837 0.170741819519601 0.187666315790768 ENSG00000242125 SNHG3
ENST00000363217 0.32065236528663 0.149903448016407 0.231079573570636 ENSG00000200087 SNORA73B
ENST00000419074 3.42156379267374e-26 2.88984190572629e-28 0.738175434344663 ENSG00000180198 RCC1
ENST00000459072 3.02266562308444e-08 1.46220727082287e-09 0.820147415461718 ENSG00000238821 snoU13
ENST00000373832 3.98623200992833e-21 4.90164350136239e-23 0.617653335188867 ENSG00000180198 RCC1
ENST00000373831 2.07369136958562e-19 2.93956381921875e-21 0.661787287382807 ENSG00000180198 RCC1
ENST00000411533 1.75987861791698e-21 2.11876993229802e-23 0.710525147731236 ENSG00000180198 RCC1
ENST00000486790 6.42105956433833e-36 3.07357370851825e-38 1.21855139523798 ENSG00000180198 RCC1
ENST00000430407 1.67292234696524e-22 1.89164754074331e-24 0.752177097890145 ENSG00000180198 RCC1
ENST00000447051 1.17804314379607e-06 7.56054062221334e-08 0.913034689718661 ENSG00000231468 PRDX3P2
ENST00000429051 0.0122813841943004 0.0023593505061603 0.256351337992255 ENSG00000180198 RCC1
ENST00000478232 0.0158895503814693 0.00319488183842084 0.298576313631639 ENSG00000180198 RCC1
ENST00000373830 1.90629555630079e-07 1.04885847018725e-08 0.409392251992748 ENSG00000180098 TRNAU1AP
ENST00000495995 0.00388181778988827 0.000618816481080544 0.337431132488051 ENSG00000180098 TRNAU1AP
ENST00000411406 0.359745998135027 0.177603091239893 0.175538365856908 ENSG00000180098 TRNAU1AP
ENST00000480930 1.69553463805982e-06 1.1309899079087e-07 0.396834113532158 ENSG00000180098 TRNAU1AP
ENST00000491577 1.69902717750918e-06 1.13354361503365e-07 0.395245334953186 ENSG00000180098 TRNAU1AP
ENST00000464880 0.0452914639532583 0.011399230689247 0.29447402155105 ENSG00000180098 TRNAU1AP
ENST00000497790 0.0386507480755875 0.00937077410322083 0.306633309081022 ENSG00000180098 TRNAU1AP
ENST00000495215 7.25248606970448e-05 6.94932287538836e-06 0.399187457707423 ENSG00000180098 TRNAU1AP
ENST00000464093 0.00674516242980298 0.00117198698168786 0.329864747853952 ENSG00000180098 TRNAU1AP
ENST00000484775 1.31069614186867e-05 1.05291236187301e-06 0.368960159008321 ENSG00000180098 TRNAU1AP
ENST00000464612 5.74792289606041e-05 5.36402061520663e-06 0.37266207116021 ENSG00000197989 SNHG12
ENST00000475441 3.18999959286704e-05 2.80047765405318e-06 0.377846396780371 ENSG00000197989 SNHG12
ENST00000531126 6.34442808705069e-06 4.75528835587738e-07 0.37307236656848 ENSG00000197989 SNHG12
ENST00000461448 6.34442808705069e-06 4.75528835587738e-07 0.37307236656848 ENSG00000197989 SNHG12
ENST00000470977 6.29374084471811e-06 4.71107271115479e-07 0.373089237167439 ENSG00000197989 SNHG12
ENST00000474814 6.34442808705069e-06 4.75528835587738e-07 0.37307236656848 ENSG00000197989 SNHG12
ENST00000481368 7.69064706162253e-06 5.87383500770326e-07 0.382107257906757 ENSG00000197989 SNHG12
ENST00000481220 6.48584358967298e-06 4.87111784334179e-07 0.373013914055331 ENSG00000197989 SNHG12
ENST00000488745 5.92869860742667e-06 4.41398197897158e-07 0.371223812374662 ENSG00000197989 SNHG12
ENST00000483436 5.79528145933548e-06 4.30548107627034e-07 0.374916775224252 ENSG00000197989 SNHG12
ENST00000408612 0.176941366598709 0.0654544228547976 0.308270095227818 ENSG00000221539 SNORD99
ENST00000384581 0.270439979239746 0.117622757767054 0.200338677881338 ENSG00000197989 SNHG12
ENST00000464115 0.000145022814038093 1.49851489523637e-05 0.406617793947888 ENSG00000197989 SNHG12
ENST00000461832 0.000145022814038093 1.49851489523637e-05 0.406617793947888 ENSG00000197989 SNHG12
ENST00000384584 0.982072368950574 0.962662228362534 -0.00791266977825583 ENSG00000197989 SNHG12
ENST00000384342 0.0214491090473996 0.00457540974489669 0.463009836552076 ENSG00000197989 SNHG12
ENST00000471683 0.0252185240995336 0.00555964785597749 0.299290112462428 ENSG00000120656 TAF12
ENST00000373826 0.199968947283086 0.0770841934542521 0.244823879852375 ENSG00000188060 RAB42
ENST00000465518 0.0718314348807824 0.0202943813283867 0.273745078552978 ENSG00000188060 RAB42
ENST00000373824 0.309057458854109 0.142151759656633 0.129464912686232 ENSG00000120656 TAF12
ENST00000263974 0.321317748869332 0.150379757156931 0.12716470700247 ENSG00000120656 TAF12
ENST00000495422 0.360227087906475 0.177986915402566 0.125644319015011 ENSG00000120656 TAF12
ENST00000420776 0.445687687944444 0.244847598223742 0.167917960162633 ENSG00000229388 RP11-442N24__B.1
ENST00000427804 0.143228110983337 0.0494110522473175 0.235960891699707 ENSG00000229388 RP11-442N24__B.1
ENST00000602813 0.117636032269029 0.0381434854022456 0.292966265696863 ENSG00000270103 RNU11
ENST00000387069 0.117059613517481 0.0378794011460702 0.293429237267641 ENSG00000270103 RNU11
ENST00000373816 1.71225181203856e-05 1.409020562145e-06 0.316576243093708 ENSG00000162419 GMEB1
ENST00000361872 0.000121400842838466 1.23153779119974e-05 0.319490784878183 ENSG00000162419 GMEB1
ENST00000294409 0.000147209000810267 1.52333702625248e-05 0.316637103036519 ENSG00000162419 GMEB1
ENST00000480454 0.00137360434563973 0.000188973615587252 0.302338633898959 ENSG00000162419 GMEB1
ENST00000516968 0.752254000009452 0.578055641808542 -0.0507148888824422 ENSG00000252777 SCARNA24
ENST00000474884 0.952714081278451 0.901270121266457 -0.00848395218559446 ENSG00000198492 YTHDF2
ENST00000542507 0.494669951431809 0.287999213564205 0.0453188129225601 ENSG00000198492 YTHDF2
ENST00000373812 0.499729799460185 0.292444237756228 0.0449763425228579 ENSG00000198492 YTHDF2
ENST00000541996 0.505970832328361 0.298271590416554 0.0444038953961339 ENSG00000198492 YTHDF2
ENST00000478283 0.317194337459461 0.147584193344589 0.0624504246908315 ENSG00000198492 YTHDF2
ENST00000496288 0.896583349754553 0.799547576785469 -0.0174150812990743 ENSG00000198492 YTHDF2
ENST00000475796 0.814473577499335 0.667249098375195 -0.0353384605034063 ENSG00000198492 YTHDF2
ENST00000476976 0.942689182037515 0.881464745769564 -0.0117622922734284 ENSG00000198492 YTHDF2
ENST00000468863 0.765809177268405 0.59719995007182 -0.0451832684636205 ENSG00000198492 YTHDF2
ENST00000443593 0.93177709979097 0.860592941715689 -0.0209119254303698 ENSG00000226852 RP1-212P9.2
ENST00000418471 0.93699872209199 0.870476013082096 0.0210828619142119 ENSG00000233427 RP1-212P9.3
ENST00000343067 0.000395529819248854 4.59943259846511e-05 -0.258645552958768 ENSG00000159023 EPB41
ENST00000356093 0.000395529819248854 4.59943259846511e-05 -0.258645552958768 ENSG00000159023 EPB41
ENST00000398863 0.000395529819248854 4.59943259846511e-05 -0.258645552958768 ENSG00000159023 EPB41
ENST00000482464 0.0806899887818824 0.0235228315025445 -0.204996346258331 ENSG00000159023 EPB41
ENST00000373800 0.000529893075829541 6.39630937712615e-05 -0.284054153087271 ENSG00000159023 EPB41
ENST00000349460 0.000529893075829541 6.39630937712615e-05 -0.284054153087271 ENSG00000159023 EPB41
ENST00000347529 0.000529893075829541 6.39630937712615e-05 -0.284054153087271 ENSG00000159023 EPB41
ENST00000373798 0.000203911360203396 2.19197653903617e-05 -0.269899775898131 ENSG00000159023 EPB41
ENST00000373797 8.03801306350735e-05 7.77726918355445e-06 -0.346113077904186 ENSG00000159023 EPB41
ENST00000425821 0.95376476010364 0.903567555304787 0.00860468353107628 ENSG00000225616 RP4-604A21.1
ENST00000488277 0.00273534000286536 0.000414313746197837 -0.339064925299449 ENSG00000159023 EPB41
ENST00000490308 0.0281301509228808 0.00634806273908776 -0.266426741285533 ENSG00000159023 EPB41
ENST00000460378 0.109012406290694 0.0345372463050072 -0.15038881541042 ENSG00000159023 EPB41
ENST00000462032 0.946957910244992 0.890048031218929 -0.0219314862291962 ENSG00000159023 EPB41
ENST00000521452 0.160498626939622 0.0574036124074754 -0.264538055838847 ENSG00000253304 TMEM200B
ENST00000420504 0.129977950104241 0.0435010926698843 -0.283833880881349 ENSG00000253304 TMEM200B
ENST00000413004 0.899331327308297 0.804111146381589 0.0414663814970791 ENSG00000225750 RP11-242O24.3
ENST00000373795 0.136776849221042 0.046488076596194 -0.0871816097673919 ENSG00000116350 SRSF4
ENST00000546138 0.0811317686018117 0.0236879943890949 -0.0977768228743507 ENSG00000116350 SRSF4
ENST00000466448 0.0369815565335383 0.00887854828282277 -0.116562348652601 ENSG00000116350 SRSF4
ENST00000450108 0.597979469774485 0.390386619278082 -0.114979693251906 ENSG00000227637 RP11-242O24.5
ENST00000497015 0.924796804899649 0.848005804959607 -0.0146922046866114 ENSG00000116350 SRSF4
ENST00000605204 0.00322855422554732 0.000500513885661155 -0.170220903528039 ENSG00000116350 SRSF4
ENST00000477193 0.943780573398641 0.883720112566284 -0.0140694508722933 ENSG00000116350 SRSF4
ENST00000489898 0.852229308758822 0.725970429559673 -0.0338013873676859 ENSG00000116350 SRSF4
ENST00000472353 0.056192344342215 0.0148559413426132 -0.16767065844684 ENSG00000116350 SRSF4
ENST00000373791 0.0403180291994809 0.0098659150505013 0.224491081163457 ENSG00000116353 MECR
ENST00000475773 0.282571337177032 0.125071398479386 0.18718314381512 ENSG00000116353 MECR
ENST00000483435 0.466664319033067 0.262755980199023 0.147238039071844 ENSG00000116353 MECR
ENST00000263702 0.0379590797010353 0.00916615454304665 0.231438778279379 ENSG00000116353 MECR
ENST00000473030 0.0894878069747062 0.0268168412659548 0.22385782113924 ENSG00000116353 MECR
ENST00000463412 0.108942147047944 0.0345078039722907 0.217378045151719 ENSG00000116353 MECR
ENST00000453185 0.0786280256333279 0.0227589434517619 0.267057605259242 ENSG00000116353 MECR
ENST00000478505 0.0855877143984805 0.0253546864006974 0.227089337046584 ENSG00000116353 MECR
ENST00000490529 0.0127200215129669 0.00245854440992038 0.264540237599932 ENSG00000116353 MECR
ENST00000464511 0.868962156467396 0.752688467823266 0.0464330061683951 ENSG00000116353 MECR
ENST00000463052 0.0302427959580288 0.00693402606971806 0.248616546999228 ENSG00000116353 MECR
ENST00000489248 0.0315449708932347 0.00730544671078572 0.249452261230928 ENSG00000116353 MECR
ENST00000475861 0.0356093786178606 0.00846670674304271 0.248942097275191 ENSG00000116353 MECR
ENST00000474946 0.0907360628737571 0.0272902154685315 0.214608234962074 ENSG00000116353 MECR
ENST00000464915 0.966114552132832 0.929558005586447 0.012760093953767 ENSG00000116353 MECR
ENST00000482610 0.331696431503287 0.157570566953332 0.162737398314053 ENSG00000116353 MECR
ENST00000484012 0.290682369433121 0.130256059577719 0.184693459180925 ENSG00000116353 MECR
ENST00000493928 0.227911173584032 0.0923603065475416 0.237252687250802 ENSG00000116353 MECR
ENST00000427046 0.800848634169841 0.646930783412769 0.0634437848162715 ENSG00000237934 RP11-467D18.2
ENST00000345512 0.0967724460218735 0.0296034230769227 -0.278118785757437 ENSG00000060656 PTPRU
ENST00000373779 0.125727038165112 0.0416564589033638 -0.247046942124726 ENSG00000060656 PTPRU
ENST00000323874 0.125727038165112 0.0416564589033638 -0.247046942124726 ENSG00000060656 PTPRU
ENST00000356870 0.125727038165112 0.0416564589033638 -0.247046942124726 ENSG00000060656 PTPRU
ENST00000428026 0.125727038165112 0.0416564589033638 -0.247046942124726 ENSG00000060656 PTPRU
ENST00000460170 0.124927017462765 0.0412808890600774 -0.247268864871925 ENSG00000060656 PTPRU
ENST00000527027 0.581640190038143 0.373355667881058 -0.145450822679516 ENSG00000060656 PTPRU
ENST00000415600 0.143841355360841 0.0497095314909903 -0.311767283608901 ENSG00000060656 PTPRU
ENST00000531385 0.925308074367145 0.848913878367769 -0.032236870118568 ENSG00000060656 PTPRU
ENST00000526080 0.680416083328484 0.485496861303434 -0.10540671808827 ENSG00000060656 PTPRU
ENST00000493601 0.0596294294588719 0.0160162438009859 -0.387961631279328 ENSG00000060656 PTPRU
ENST00000465525 0.173238047887381 0.0636024754965446 -0.297336489450974 ENSG00000060656 PTPRU
ENST00000492954 0.283605007780816 0.125760785938594 -0.258941673258948 ENSG00000060656 PTPRU
ENST00000417651 0.197012377857506 0.0755926374986323 0.152673284320134 ENSG00000230523 RP3-437I16.1
ENST00000373765 0.00185222614811938 0.000266189578364595 0.592419239374422 ENSG00000162510 MATN1
ENST00000477320 0.544999546373789 0.335709376262787 0.100855384210339 ENSG00000162510 MATN1
ENST00000414532 0.000624497647509301 7.69116619335881e-05 0.666285132514228 ENSG00000186056 MATN1-AS1
ENST00000454613 0.000624497647509301 7.69116619335881e-05 0.666285132514228 ENSG00000186056 MATN1-AS1
ENST00000414763 0.0219843340927836 0.00471734788059367 0.429198686169391 ENSG00000186056 MATN1-AS1
ENST00000443076 0.452672489858652 0.250848667684051 0.114637442013177 ENSG00000186056 MATN1-AS1
ENST00000294507 0.814664377661473 0.667598002740227 0.0184868541390098 ENSG00000162511 LAPTM5
ENST00000464569 0.840270232576557 0.706714522833542 0.0262228161707403 ENSG00000162511 LAPTM5
ENST00000583944 0.803765063050027 0.651565335939875 0.0261002930377099 ENSG00000264773 MIR4420
ENST00000476492 0.906440701929033 0.816136743091882 -0.0233982484302011 ENSG00000162511 LAPTM5
ENST00000336798 0.0302508488637633 0.00693633395486976 -0.177830106019448 ENSG00000162512 SDC3
ENST00000339394 0.267934276210616 0.116093075952615 -0.132478634309938 ENSG00000162512 SDC3
ENST00000471567 0.572423782031186 0.363732722313283 -0.121722398364922 ENSG00000162512 SDC3
ENST00000487984 0.822767121530854 0.679926522902858 0.0686045626245429 ENSG00000162512 SDC3
ENST00000424085 0.217056921967296 0.0861272478264375 -0.0849712383127274 ENSG00000134644 PUM1
ENST00000257075 0.217056921967296 0.0861272478264375 -0.0849712383127274 ENSG00000134644 PUM1
ENST00000373747 0.217116809611405 0.0861638945560763 -0.0849741801897541 ENSG00000134644 PUM1
ENST00000525843 0.179397741947016 0.0666836322130079 -0.0912066720872449 ENSG00000134644 PUM1
ENST00000426105 0.191124937215909 0.0726027774622179 -0.087290924616679 ENSG00000134644 PUM1
ENST00000440538 0.189186005999363 0.0715943112437887 -0.0875698202352583 ENSG00000134644 PUM1
ENST00000498419 0.0484677416095833 0.0123858455663338 -0.141629480055861 ENSG00000134644 PUM1
ENST00000373741 0.18719163019135 0.0706211187416697 -0.0879330651669805 ENSG00000134644 PUM1
ENST00000423018 0.18912183273359 0.0715612974258635 -0.0875820137245652 ENSG00000134644 PUM1
ENST00000373742 0.220552984752155 0.0880845025277053 -0.0838531408958349 ENSG00000134644 PUM1
ENST00000530669 0.237729144990319 0.0980869793917661 -0.13642526185851 ENSG00000134644 PUM1
ENST00000363284 0.663511478366144 0.465288250087102 -0.0815123389707047 ENSG00000200154 SNORD103A
ENST00000529846 0.229320685464477 0.0931988340678388 -0.131878037067407 ENSG00000134644 PUM1
ENST00000525997 0.234556539846519 0.0962614348437172 -0.131416279207632 ENSG00000134644 PUM1
ENST00000527498 0.437541438782453 0.237928843575009 -0.0901187720364733 ENSG00000134644 PUM1
ENST00000365237 0.87030458947198 0.754881784584864 0.0385194820250498 ENSG00000202107 SNORD103B
ENST00000498627 0.734589281446008 0.55412161337744 -0.075021429152186 ENSG00000134644 PUM1
ENST00000471894 0.109727480770049 0.0348296308216027 -0.203583828816716 ENSG00000134644 PUM1
ENST00000490546 0.0880621550118785 0.02627465352906 -0.200582226269782 ENSG00000134644 PUM1
ENST00000532678 0.125962610851197 0.0417602555642561 -0.138250472153905 ENSG00000134644 PUM1
ENST00000363311 0.996394210751572 0.992049398159976 0.00117456342278749 ENSG00000200181 SNORD85
ENST00000526128 0.568439308926597 0.359405656812982 -0.0962641058100529 ENSG00000134644 PUM1
ENST00000526215 0.722351098661234 0.538127040856031 -0.0333849213388697 ENSG00000134644 PUM1
ENST00000525948 0.710863459697544 0.523227274963638 -0.0371709880746389 ENSG00000134644 PUM1
ENST00000480602 0.979132815553728 0.956428192936847 -0.00325173559057402 ENSG00000134644 PUM1
ENST00000524516 0.921912892646699 0.843094280812394 -0.0135301799499899 ENSG00000134644 PUM1
ENST00000417263 0.155024752815804 0.0548282148837651 0.302473642604188 ENSG00000237329 RP11-201O14.1
ENST00000429616 0.864269795354301 0.745054470051952 0.0440454671598086 ENSG00000232768 RP11-201O14.2
ENST00000531867 0.0686273309914039 0.0191547491452436 -0.259219376337895 ENSG00000134644 PUM1
ENST00000373736 0.90647178786259 0.816266877898787 0.0383949315693655 ENSG00000084628 NKAIN1
ENST00000263693 0.984120471957103 0.966786675428616 0.00589633329232438 ENSG00000084628 NKAIN1
ENST00000528449 0.923461226251082 0.84577752396636 -0.0228740084261496 ENSG00000084628 NKAIN1
ENST00000398657 0.97852226648094 0.955470508993392 -0.00710485208435251 ENSG00000084628 NKAIN1
ENST00000526106 0.998431425934485 0.996209039852614 -0.000407392354073465 ENSG00000084628 NKAIN1
ENST00000530145 0.956991624707647 0.910167369106965 0.0109663708812063 ENSG00000084628 NKAIN1
ENST00000263694 0.997904280925084 0.995044497673405 -0.000438287734424405 ENSG00000060688 SNRNP40
ENST00000486941 0.710312904120772 0.52253697769693 -0.0614670231868086 ENSG00000060688 SNRNP40
ENST00000489853 0.928900495182607 0.855314219716805 0.0153170883074732 ENSG00000060688 SNRNP40
ENST00000373720 0.929142807161881 0.855730221737217 -0.016764356615142 ENSG00000060688 SNRNP40
ENST00000491106 0.484016911514291 0.27827648186836 -0.118723555477822 ENSG00000060688 SNRNP40
ENST00000446633 0.983900595919257 0.96635274497052 0.00303780734391462 ENSG00000060688 SNRNP40
ENST00000452686 0.841643680688114 0.708724243201977 -0.0527909067181238 ENSG00000229447 RP11-490K7.4
ENST00000474025 0.732798949012355 0.551698513818645 0.0575826725516177 ENSG00000060688 SNRNP40
ENST00000463988 0.676598635931136 0.480783398084513 -0.0738315263116241 ENSG00000060688 SNRNP40
ENST00000344147 0.11734544866506 0.0380067107550761 0.117148845823981 ENSG00000121766 ZCCHC17
ENST00000479629 0.299991985265112 0.136217762466031 0.0975250145320801 ENSG00000121766 ZCCHC17
ENST00000373714 0.11734544866506 0.0380067107550761 0.117148845823981 ENSG00000121766 ZCCHC17
ENST00000546109 0.0904745354384816 0.0271954102031058 0.130788598797022 ENSG00000121766 ZCCHC17
ENST00000422613 0.0962069258843877 0.0293765092078708 0.127689410952919 ENSG00000121766 ZCCHC17
ENST00000490049 0.62823666753185 0.42435694832182 0.0582492147063826 ENSG00000121766 ZCCHC17
ENST00000430143 0.903979433622225 0.811824085382876 -0.0211265150379644 ENSG00000229044 RP11-266K22.2
ENST00000373713 0.000203077981357306 2.18141126938302e-05 0.568740377529176 ENSG00000121769 FABP3
ENST00000497275 0.287165651733677 0.128032674237059 0.229367110963099 ENSG00000121769 FABP3
ENST00000498148 0.000800548800047906 0.000101917299268972 0.528042674402202 ENSG00000121769 FABP3
ENST00000482018 6.07440754308061e-06 4.53007343045986e-07 0.666266695726592 ENSG00000121769 FABP3
ENST00000373710 0.662422490863677 0.464027675491602 -0.0663259228869059 ENSG00000168528 SERINC2
ENST00000536859 0.665577346051104 0.467681414109912 -0.0657346915618963 ENSG00000168528 SERINC2
ENST00000487207 0.390057218132649 0.199985642864339 -0.121304502359783 ENSG00000168528 SERINC2
ENST00000373709 0.641203654738774 0.439033876299987 -0.0697079122793869 ENSG00000168528 SERINC2
ENST00000536384 0.707007058658814 0.518417459053357 -0.0579999978473503 ENSG00000168528 SERINC2
ENST00000491976 0.707007058658814 0.518417459053357 -0.0579999978473503 ENSG00000168528 SERINC2
ENST00000596131 0.921157712835647 0.841765785478968 -0.0300903738768714 ENSG00000268950 AC114494.1
ENST00000435872 0.605742382488632 0.399358672996172 -0.142687112739985 ENSG00000229167 RP11-73M7.1
ENST00000441210 0.0533206105635831 0.013928832571531 -0.190790696770248 ENSG00000142910 TINAGL1
ENST00000457433 0.150939316121338 0.0529382726921621 -0.11363290288841 ENSG00000142910 TINAGL1
ENST00000271064 0.155664417052543 0.055123876342202 -0.112822322030993 ENSG00000142910 TINAGL1
ENST00000537531 0.0266992370381731 0.00596107512246098 -0.179057477324069 ENSG00000142910 TINAGL1
ENST00000461030 0.0264425829934757 0.00589034818367225 -0.179287880651445 ENSG00000142910 TINAGL1
ENST00000466998 0.141004428908461 0.0483722598484488 -0.16484422005111 ENSG00000142910 TINAGL1
ENST00000478398 0.0507840181498234 0.0131190651752372 -0.159129431736696 ENSG00000142910 TINAGL1
ENST00000481165 0.176210881596286 0.0650711971795211 -0.108152498894238 ENSG00000142910 TINAGL1
ENST00000468635 0.171232833130008 0.0626404860116395 -0.119630788095575 ENSG00000142910 TINAGL1
ENST00000498429 0.282887022546175 0.125299543926337 -0.101514519734587 ENSG00000142910 TINAGL1
ENST00000463112 0.583797360028683 0.37558935902864 -0.0507001052866074 ENSG00000142910 TINAGL1
ENST00000480586 0.796273401848444 0.640326245993587 -0.0319850771834382 ENSG00000142910 TINAGL1
ENST00000485464 0.194695452224526 0.0743878602291757 0.28400280174851 ENSG00000121764 HCRTR1
ENST00000468521 0.103578319286945 0.0323457738162251 0.362726608711137 ENSG00000121764 HCRTR1
ENST00000403528 0.0731264272799439 0.0207668060644936 0.391997334229531 ENSG00000121764 HCRTR1
ENST00000373706 0.034929999147719 0.00827205274104974 0.448232374945353 ENSG00000121764 HCRTR1
ENST00000373705 0.286856326935589 0.127839018490983 0.115850393206542 ENSG00000121764 HCRTR1
ENST00000373703 0.246595065114596 0.103376388116295 0.110839275203789 ENSG00000162517 PEF1
ENST00000461006 0.487993835062917 0.281875099111314 0.0820031910821626 ENSG00000162517 PEF1
ENST00000478502 0.329992818730999 0.156343072225117 0.106740407727516 ENSG00000162517 PEF1
ENST00000489164 0.345896625155133 0.167570688511398 0.121359659749677 ENSG00000162517 PEF1
ENST00000492061 0.249187145830387 0.104929031816467 0.15347829637416 ENSG00000162517 PEF1
ENST00000496805 0.399177979095184 0.207205664377825 0.125123863635173 ENSG00000162517 PEF1
ENST00000472443 0.354144250736231 0.17347627815948 0.136736739407198 ENSG00000162517 PEF1
ENST00000471219 0.364266555010603 0.180884391050462 0.145888640278955 ENSG00000162517 PEF1
ENST00000440872 0.556456168909204 0.347162289978638 0.103068536814063 ENSG00000162517 PEF1
ENST00000609625 0.000844196414436917 0.000108214325110322 0.651303650976531 ENSG00000235790 RP11-73M7.6
ENST00000609549 0.000844196414436917 0.000108214325110322 0.651303650976531 ENSG00000235790 RP11-73M7.6
ENST00000610043 0.000844196414436917 0.000108214325110322 0.651303650976531 ENSG00000235790 RP11-73M7.6
ENST00000581333 0.208830747425028 0.0817781592441623 0.274715112902698 ENSG00000264078 RP11-73M7.9
ENST00000608332 0.00141960890424082 0.000196248037813789 0.631090177467766 ENSG00000235790 RP11-73M7.6
ENST00000585660 0.000253633509524317 2.80072131437546e-05 0.709011560664072 ENSG00000235790 RP11-73M7.6
ENST00000591592 0.000159974798299721 1.67431921158421e-05 0.728791301869543 ENSG00000235790 RP11-73M7.6
ENST00000608246 0.000159974798299721 1.67431921158421e-05 0.728791301869543 ENSG00000235790 RP11-73M7.6
ENST00000608888 0.000165433224702982 1.73908309795236e-05 0.727222949642997 ENSG00000235790 RP11-73M7.6
ENST00000607926 0.000165433224702982 1.73908309795236e-05 0.727222949642997 ENSG00000235790 RP11-73M7.6
ENST00000610216 0.000165433224702982 1.73908309795236e-05 0.727222949642997 ENSG00000235790 RP11-73M7.6
ENST00000585413 0.000223009283434577 2.42609163095571e-05 0.714149806547656 ENSG00000235790 RP11-73M7.6
ENST00000609033 0.000225796540202539 2.46043345416191e-05 0.713533412212026 ENSG00000235790 RP11-73M7.6
ENST00000589462 0.000225796540202539 2.46043345416191e-05 0.713533412212026 ENSG00000235790 RP11-73M7.6
ENST00000593188 0.000261976488486576 2.90338418604263e-05 0.707004668838604 ENSG00000235790 RP11-73M7.6
ENST00000609373 0.000254566169281718 2.81236284860848e-05 0.708264720070568 ENSG00000235790 RP11-73M7.6
ENST00000587445 0.000254566169281718 2.81236284860848e-05 0.708264720070568 ENSG00000235790 RP11-73M7.6
ENST00000591929 0.00024676128526271 2.71670069316063e-05 0.709135553964626 ENSG00000235790 RP11-73M7.6
ENST00000609338 0.00024676128526271 2.71670069316063e-05 0.709135553964626 ENSG00000235790 RP11-73M7.6
ENST00000373672 0.32391880588514 0.152165167801875 0.23039958543498 ENSG00000084636 COL16A1
ENST00000271069 0.32391880588514 0.152165167801875 0.23039958543498 ENSG00000084636 COL16A1
ENST00000488128 0.169745487903363 0.0619126365366273 0.310294933349703 ENSG00000084636 COL16A1
ENST00000488897 0.152997758463736 0.0539060628547482 0.325102617681881 ENSG00000084636 COL16A1
ENST00000461217 0.14478714927413 0.0501475728010203 0.273790084976975 ENSG00000084636 COL16A1
ENST00000445166 0.676415853700762 0.480568350045252 0.0860508355700994 ENSG00000235790 RP11-73M7.6
ENST00000440437 0.883163904905222 0.776767314475814 0.0475004680336394 ENSG00000084636 COL16A1
ENST00000588288 0.70493040962959 0.515788568659878 0.0688852250248685 ENSG00000235790 RP11-73M7.6
ENST00000466829 0.932422442331718 0.861640096127119 -0.0198701822332825 ENSG00000084636 COL16A1
ENST00000470799 0.731731166818231 0.55049171237801 -0.0982734964645635 ENSG00000084636 COL16A1
ENST00000482910 0.725892504255682 0.542616528770581 -0.100200782768851 ENSG00000084636 COL16A1
ENST00000468459 0.89996767649974 0.805064413623407 0.0398907442025914 ENSG00000084636 COL16A1
ENST00000479100 0.835764610808431 0.699905334224519 0.0612434734810757 ENSG00000084636 COL16A1
ENST00000458715 0.642091090151688 0.440068702944066 0.107915353904511 ENSG00000084636 COL16A1
ENST00000373668 0.757683328290657 0.585329134783995 -0.0749892188663413 ENSG00000084636 COL16A1
ENST00000474000 0.984001624706499 0.966529634528221 0.00468245227372516 ENSG00000084636 COL16A1
ENST00000482478 0.972841391620836 0.943330728456684 -0.00762332147113241 ENSG00000084636 COL16A1
ENST00000529928 0.437712909333831 0.238068262126764 -0.123797350672508 ENSG00000084636 COL16A1
ENST00000373667 0.51486389520669 0.306460623270717 -0.0978920194493789 ENSG00000084636 COL16A1
ENST00000465239 0.833075199594367 0.69584601263145 -0.0635208001845169 ENSG00000121753 BAI2
ENST00000398556 0.918947344769008 0.837942268240094 -0.0287663316692967 ENSG00000121753 BAI2
ENST00000398547 0.797607304172007 0.642279308894916 -0.0646035010549016 ENSG00000121753 BAI2
ENST00000373655 0.798192490667128 0.643200949540751 -0.0644657740123613 ENSG00000121753 BAI2
ENST00000373658 0.798192490667128 0.643200949540751 -0.0644657740123613 ENSG00000121753 BAI2
ENST00000398542 0.797439781404741 0.64194244155477 -0.06484541010968 ENSG00000121753 BAI2
ENST00000465256 0.904209383680202 0.812144888582736 0.0397839728569406 ENSG00000121753 BAI2
ENST00000257070 0.798192490667128 0.643200949540751 -0.0644657740123613 ENSG00000121753 BAI2
ENST00000530999 0.740578089193118 0.562257315029917 0.0981615885660313 ENSG00000121753 BAI2
ENST00000525655 0.89651677234964 0.799381807491582 0.0428523327903957 ENSG00000121753 BAI2
ENST00000527361 0.981878338414067 0.962111146741136 -0.00680552970853666 ENSG00000121753 BAI2
ENST00000440175 0.583543365603372 0.375338386176811 0.136013511475617 ENSG00000121753 BAI2
ENST00000398538 0.979000280616768 0.95620602456101 -0.0079459716937622 ENSG00000121753 BAI2
ENST00000484002 0.621784692248272 0.417178295430055 0.133980596669974 ENSG00000121753 BAI2
ENST00000466109 0.578873485135425 0.370414910525241 0.106490028850664 ENSG00000121753 BAI2
ENST00000420125 0.95382987564911 0.903896406850706 -0.0199083681173003 ENSG00000121753 BAI2
ENST00000530134 0.999815556836521 0.999558658985106 9.31639117932836e-05 ENSG00000121753 BAI2
ENST00000533175 0.349461366584066 0.170118467473787 -0.227955390952177 ENSG00000121753 BAI2
ENST00000468430 0.19312351120647 0.0736075497381449 0.187746399023041 ENSG00000121753 BAI2
ENST00000473952 0.960337117920885 0.917291340396175 -0.0174835354795512 ENSG00000121753 BAI2
ENST00000436464 0.329345250382894 0.155909934040422 -0.178326381122435 ENSG00000121753 BAI2
ENST00000527035 1.01814870881353e-05 7.98907289741758e-07 0.506512434914153 ENSG00000254545 RP11-84A19.3
ENST00000257100 6.95617927868652e-17 1.20988995432024e-18 0.530710081698438 ENSG00000134668 SPOCD1
ENST00000373648 6.88063206865607e-17 1.19584269354371e-18 0.531041822607846 ENSG00000134668 SPOCD1
ENST00000360482 6.88063206865607e-17 1.19584269354371e-18 0.531041822607846 ENSG00000134668 SPOCD1
ENST00000473361 4.18714073661918e-17 7.14743018863786e-19 0.532130740318133 ENSG00000134668 SPOCD1
ENST00000452755 2.56881700371271e-17 4.32398616105925e-19 0.531139506658045 ENSG00000134668 SPOCD1
ENST00000533231 5.69052697635821e-17 9.82250914756102e-19 0.530940019469124 ENSG00000134668 SPOCD1
ENST00000528579 7.09730555842987e-16 1.35282589631574e-17 0.528962548446012 ENSG00000134668 SPOCD1
ENST00000532604 7.40100728993897e-15 1.58394340760479e-16 0.531229938360931 ENSG00000134668 SPOCD1
ENST00000531039 1.03106657097224e-15 2.00067839280761e-17 0.530557628004828 ENSG00000134668 SPOCD1
ENST00000468720 2.84425177801725e-14 6.47349979410269e-16 0.517251056294089 ENSG00000134668 SPOCD1
ENST00000485944 4.49518384170775e-14 1.044144041296e-15 0.516869451538891 ENSG00000134668 SPOCD1
ENST00000460061 5.3988087707891e-14 1.26222561490197e-15 0.516790162887301 ENSG00000134668 SPOCD1
ENST00000529396 0.636467299829188 0.433483954837086 0.122391176876236 ENSG00000134668 SPOCD1
ENST00000528791 0.616779035153523 0.411518127924842 0.128571178718764 ENSG00000134668 SPOCD1
ENST00000525930 0.539206742084868 0.329941056983387 0.150196761589552 ENSG00000134668 SPOCD1
ENST00000453837 0.0575682902565711 0.0153343372213719 0.166859847649777 ENSG00000203620 RP11-84A19.2
ENST00000602889 0.185005820661879 0.0695244726067459 -0.0903962139527766 ENSG00000269967 RP11-84A19.4
ENST00000602725 0.0618455228819087 0.0167733604783234 -0.126230090755062 ENSG00000184007 PTP4A2
ENST00000344035 0.118596625844643 0.0385529678874743 -0.0977159104162408 ENSG00000184007 PTP4A2
ENST00000356536 0.144047736721846 0.0498045975716596 -0.0962427079623935 ENSG00000184007 PTP4A2
ENST00000457805 0.102117745886127 0.0317536568304972 -0.123461603947676 ENSG00000184007 PTP4A2
ENST00000489313 0.177683621498166 0.0658227200995315 -0.127373630342193 ENSG00000184007 PTP4A2
ENST00000602683 0.21125005693006 0.083042649257492 -0.101150150094609 ENSG00000184007 PTP4A2
ENST00000470404 0.159999757720814 0.0571576902012868 -0.112792930560723 ENSG00000184007 PTP4A2
ENST00000532001 0.0997402165191005 0.0307676910287194 -0.122287429317158 ENSG00000184007 PTP4A2
ENST00000528253 0.0284704190685061 0.0064413689611379 -0.159651689149599 ENSG00000184007 PTP4A2
ENST00000391369 0.944661325616137 0.885480011387357 -0.0238471968764008 ENSG00000212673 AL136115.1
ENST00000484483 0.347818482922717 0.168983322681653 -0.0907341640407244 ENSG00000184007 PTP4A2
ENST00000468531 0.319486135111248 0.14906965655405 -0.0737430413220923 ENSG00000184007 PTP4A2
ENST00000534796 0.257588914379625 0.109912189436976 -0.0880140760777699 ENSG00000184007 PTP4A2
ENST00000532289 0.322236532005624 0.150996720288598 -0.0828706438199184 ENSG00000184007 PTP4A2
ENST00000526960 0.317472666633869 0.147778534082885 -0.0823129022200874 ENSG00000184007 PTP4A2
ENST00000524384 0.369450967815667 0.184579303814843 -0.0799987433589653 ENSG00000184007 PTP4A2
ENST00000528840 0.356181275263642 0.175011890009545 -0.0817949979644603 ENSG00000184007 PTP4A2
ENST00000494444 0.343682448765717 0.166010836430896 -0.0830372360603456 ENSG00000184007 PTP4A2
ENST00000529477 0.389131292586864 0.199222290956484 -0.0734680065806802 ENSG00000184007 PTP4A2
ENST00000533408 0.573972670771519 0.365385620009915 -0.0550847070725644 ENSG00000184007 PTP4A2
ENST00000475464 0.90551028811816 0.814746485481767 0.0170093575550726 ENSG00000184007 PTP4A2
ENST00000447478 0.913449577891967 0.828395004130864 -0.0361689962011593 ENSG00000228634 RP4-534N18.2
ENST00000327300 0.0341020667671586 0.00802939873621679 -0.110313024428315 ENSG00000121774 KHDRBS1
ENST00000307714 0.0337400853440626 0.0079268178352013 -0.110514851179161 ENSG00000121774 KHDRBS1
ENST00000492989 0.092145206495068 0.0278245443211368 -0.0895458038370704 ENSG00000121774 KHDRBS1
ENST00000484270 0.0472197403555032 0.0120015413131423 -0.105474005433445 ENSG00000121774 KHDRBS1
ENST00000366152 0.0150194289041448 0.00299051713243403 0.246358728417625 ENSG00000203325 RP11-277A4.4
ENST00000487305 0.213629203960889 0.0843121943686614 0.108326985302765 ENSG00000121775 TMEM39B
ENST00000336294 0.347268967869129 0.168587954177846 0.08676998663596 ENSG00000121775 TMEM39B
ENST00000438825 0.00841467844856267 0.0015186588855575 0.265847526462725 ENSG00000121775 TMEM39B
ENST00000441402 0.359680463730141 0.17753279406452 0.085057676256759 ENSG00000121775 TMEM39B
ENST00000472503 0.0110262557711896 0.00208318955049408 0.241931631004854 ENSG00000121775 TMEM39B
ENST00000456834 0.26729990778936 0.115727233884298 0.105700946652693 ENSG00000121775 TMEM39B
ENST00000468135 0.376412422560499 0.189755279030471 0.0827872093070758 ENSG00000121775 TMEM39B
ENST00000466321 0.0116011033686699 0.00220954093103954 0.257087266680459 ENSG00000121775 TMEM39B
ENST00000373634 0.390371179795029 0.200209685255594 0.0808536394558044 ENSG00000121775 TMEM39B
ENST00000427288 0.514603445285021 0.306183451634541 0.0678832980971238 ENSG00000121775 TMEM39B
ENST00000476968 0.43744624552572 0.237856889445906 0.0750009898154367 ENSG00000121775 TMEM39B
ENST00000498613 0.197633997134558 0.0759327877300855 0.150300554334636 ENSG00000121775 TMEM39B
ENST00000577515 0.740128920792788 0.561735745099362 -0.0668172309118636 ENSG00000266203 MIR5585
ENST00000373625 6.19210365562584e-08 3.14524735036207e-09 -0.224411025750026 ENSG00000025800 KPNA6
ENST00000471599 4.33733944344795e-09 1.83136558289976e-10 -0.253718439983934 ENSG00000025800 KPNA6
ENST00000537234 4.70039243743158e-07 2.79662038342339e-08 -0.261007723012781 ENSG00000025800 KPNA6
ENST00000469790 0.000352081094785132 4.04056407716095e-05 -0.277378535348544 ENSG00000025800 KPNA6
ENST00000545542 1.74114821468744e-08 8.07607153051106e-10 -0.31216843420378 ENSG00000025800 KPNA6
ENST00000446515 2.38162499251262e-09 9.69012186246153e-11 -0.392392553900435 ENSG00000025800 KPNA6
ENST00000515055 0.000511929917223432 6.15449997405687e-05 -0.194916495967677 ENSG00000250135 RP4-622L5.2
ENST00000373610 0.203915158566484 0.0791756028745319 0.0867388858306388 ENSG00000084652 TXLNA
ENST00000373609 0.207408151789364 0.0810159328597821 0.086162629989061 ENSG00000084652 TXLNA
ENST00000373602 0.72114311551803 0.536690209212706 0.0739649622548924 ENSG00000160050 CCDC28B
ENST00000469003 0.943042886543891 0.882239172464352 0.0209481342569759 ENSG00000160050 CCDC28B
ENST00000421922 0.788002793235691 0.628957883190653 0.0578402277498354 ENSG00000160050 CCDC28B
ENST00000461819 0.806602545388514 0.655891728920095 0.0532702717768606 ENSG00000160050 CCDC28B
ENST00000483009 0.878041533638772 0.767937545188348 -0.0362561370271106 ENSG00000160050 CCDC28B
ENST00000373604 0.799960750521258 0.64570181948351 0.0725364602562829 ENSG00000224066 RP4-622L5.7
ENST00000421616 0.72840147484611 0.545928909165501 -0.101483296023988 ENSG00000224066 RP4-622L5.7
ENST00000537469 0.900877468810201 0.806519062602521 0.0361182619743822 ENSG00000160051 IQCC
ENST00000291358 0.901353724537962 0.807342155252336 0.0359758159128466 ENSG00000160051 IQCC
ENST00000409358 0.876783341412511 0.765912188877728 -0.041596864158904 ENSG00000222046 DCDC2B
ENST00000487056 0.860853274264491 0.739265364077291 -0.0464306038558954 ENSG00000222046 DCDC2B
ENST00000466796 0.948534642884288 0.893226959972898 -0.0148315648235927 ENSG00000160055 TMEM234
ENST00000491434 0.933556304232392 0.863836568898837 -0.0177692204975732 ENSG00000160055 TMEM234
ENST00000489170 0.94022952094006 0.876867709550014 -0.015995308199049 ENSG00000160055 TMEM234
ENST00000495091 0.749044936114248 0.573708070769327 0.0911486607729556 ENSG00000160055 TMEM234
ENST00000461402 0.940390232413802 0.877172596693547 -0.0159628937496066 ENSG00000160055 TMEM234
ENST00000483001 0.908171142112643 0.819237438546074 -0.0245879977207397 ENSG00000160055 TMEM234
ENST00000545122 0.883163779769227 0.776738089765653 -0.0310013905184803 ENSG00000160055 TMEM234
ENST00000309777 0.879110800469518 0.769823306945072 -0.032046800864647 ENSG00000160055 TMEM234
ENST00000373593 0.888616996109652 0.785419277099617 -0.0298200967403613 ENSG00000160055 TMEM234
ENST00000344461 0.889173383632063 0.78658369180016 -0.0296732260391733 ENSG00000160055 TMEM234
ENST00000484490 0.911232739802472 0.824795702632708 -0.0241938571582461 ENSG00000160055 TMEM234
ENST00000485689 0.936075811749947 0.86841444744445 -0.0249532239836039 ENSG00000160055 TMEM234
ENST00000487174 0.713770509743466 0.527249903274339 -0.075941497682604 ENSG00000160055 TMEM234
ENST00000355082 0.920228724855957 0.84015845069545 0.0137063325594662 ENSG00000084623 EIF3I
ENST00000373586 0.316679463495549 0.147256890103188 0.0860920244590391 ENSG00000084623 EIF3I
ENST00000489353 0.94072103245759 0.877729255536384 0.0107173936793114 ENSG00000084623 EIF3I
ENST00000471486 0.499383635261453 0.292142018664697 0.0665876596090931 ENSG00000084623 EIF3I
ENST00000483517 0.404087168410797 0.210869619988131 0.079437361783474 ENSG00000084623 EIF3I
ENST00000474371 0.357272963048253 0.175805057369159 0.0838801496113727 ENSG00000084623 EIF3I
ENST00000423995 0.0130705732223096 0.00253801972684276 -0.313551291312157 ENSG00000220785 MTMR9LP
ENST00000403496 0.00846976866333537 0.00153050009729038 -0.335055447757144 ENSG00000220785 MTMR9LP
ENST00000441044 0.0159082874491344 0.00319917370268377 -0.288430455113506 ENSG00000220785 MTMR9LP
ENST00000426597 0.0175768736906016 0.00359788765476638 -0.284660874501205 ENSG00000220785 MTMR9LP
ENST00000373582 0.87413918453377 0.760980367865643 -0.0511058958183445 ENSG00000183615 FAM167B
ENST00000336890 0.0606338798540355 0.0163507990112089 0.208628827400469 ENSG00000182866 LCK
ENST00000482949 0.194986714820644 0.0745544476031408 0.136668127579599 ENSG00000182866 LCK
ENST00000495610 0.213440323143898 0.0842051830003863 0.143953315278406 ENSG00000182866 LCK
ENST00000355928 0.194986714820644 0.0745544476031408 0.136668127579599 ENSG00000182866 LCK
ENST00000476457 0.194986714820644 0.0745544476031408 0.136668127579599 ENSG00000182866 LCK
ENST00000469765 0.0606338798540355 0.0163507990112089 0.208628827400469 ENSG00000182866 LCK
ENST00000373548 0.0699278723609833 0.0196094960589262 -0.110099764933774 ENSG00000116478 HDAC1
ENST00000481281 0.487819105059142 0.28166958880661 -0.0771315499084408 ENSG00000116478 HDAC1
ENST00000463172 0.469326537661924 0.26505639372656 -0.0834951807243983 ENSG00000116478 HDAC1
ENST00000428704 0.139148784390779 0.0475447184906924 -0.13291788788839 ENSG00000116478 HDAC1
ENST00000472928 0.494490645135728 0.287839395374516 -0.075805735079366 ENSG00000116478 HDAC1
ENST00000373541 0.0513604626459757 0.013303196248745 -0.117858283841554 ENSG00000116478 HDAC1
ENST00000490081 0.00131043152159003 0.000179003019855919 -0.225463337167507 ENSG00000116478 HDAC1
ENST00000482310 0.00314341850502622 0.000485699298907426 -0.221862730701126 ENSG00000116478 HDAC1
ENST00000476391 0.519195458336148 0.310768187663684 -0.0651285541554235 ENSG00000116478 HDAC1
ENST00000484305 0.328358192198642 0.155265990822854 -0.125829658140465 ENSG00000116478 HDAC1
ENST00000471488 0.952238690734923 0.900156118688628 0.0110804873704127 ENSG00000116478 HDAC1
ENST00000329421 0.877440103128629 0.767037283279015 -0.0187080595200052 ENSG00000175130 MARCKSL1
ENST00000448134 0.390455203886027 0.200268229607018 0.121817313279601 ENSG00000233775 RP4-811H24.9
ENST00000421153 0.80831918253198 0.658360434546601 0.0568584298332913 ENSG00000162526 TSSK3
ENST00000574792 0.555093161506533 0.345697103337912 -0.114309942871725 ENSG00000162526 TSSK3
ENST00000574315 0.0031664541734941 0.000489655279126594 0.446475081387698 ENSG00000162526 TSSK3
ENST00000432622 0.844358174103267 0.712980785360187 0.0591097446881739 ENSG00000225828 FAM229A
ENST00000416512 0.000156007249575121 1.62878275006398e-05 0.557922979775621 ENSG00000225828 FAM229A
ENST00000428500 0.918741370115073 0.837510722503033 -0.0279325793371282 ENSG00000225828 FAM229A
ENST00000415596 0.000133320698830734 1.36441213638205e-05 0.552571078550395 ENSG00000225828 FAM229A
ENST00000373534 0.000164965475919191 1.73286079141857e-05 0.55385384092764 ENSG00000162526 TSSK3
ENST00000455895 4.29224823896393e-08 2.12617267879845e-09 0.319914874804936 ENSG00000160058 BSDC1
ENST00000413080 4.31532599316497e-08 2.13931140915194e-09 0.319905177595107 ENSG00000160058 BSDC1
ENST00000444377 4.22947316054826e-08 2.09340377241615e-09 0.320041756324892 ENSG00000160058 BSDC1
ENST00000341071 4.59929578949695e-08 2.28748783526845e-09 0.318588415435427 ENSG00000160058 BSDC1
ENST00000526031 1.09755671192651e-07 5.7985903162571e-09 0.339757071220645 ENSG00000160058 BSDC1
ENST00000419121 1.24181916107862e-07 6.62461846923395e-09 0.338865328112558 ENSG00000160058 BSDC1
ENST00000446293 1.66653116397656e-07 9.0880722998946e-09 0.345502489497111 ENSG00000160058 BSDC1
ENST00000463967 7.06600994840336e-06 5.3562284154278e-07 0.519266124664507 ENSG00000160058 BSDC1
ENST00000373520 1.03746364248076e-06 6.60838415639655e-08 0.349497794725906 ENSG00000160058 BSDC1
ENST00000449308 6.74417268830522e-07 4.15224398782846e-08 0.356990457222812 ENSG00000160058 BSDC1
ENST00000527513 0.000884178141638491 0.00011411448031445 0.278290272789465 ENSG00000160058 BSDC1
ENST00000527163 0.000937180178003491 0.000122030535606191 0.274223126398878 ENSG00000160058 BSDC1
ENST00000530485 0.00162942417187758 0.000229829704681064 0.272267401920328 ENSG00000160058 BSDC1
ENST00000474414 0.00272240283463842 0.00041219264649988 0.268659722608709 ENSG00000160058 BSDC1
ENST00000530876 0.0631956582491967 0.0172295355987508 0.199963145618806 ENSG00000160058 BSDC1
ENST00000530753 0.0568873391314267 0.0150997118771428 0.210810684976158 ENSG00000160058 BSDC1
ENST00000533084 0.11826106985677 0.0384147697542922 0.191601229587095 ENSG00000160058 BSDC1
ENST00000531222 0.906289323640417 0.815863554967308 0.0267072983680688 ENSG00000160058 BSDC1
ENST00000444107 0.784504670105681 0.623761693495739 -0.0324764579375537 ENSG00000224333 GAPDHP20
ENST00000454917 0.777215339428245 0.613399027891078 0.0377529500189645 ENSG00000229259 LRRC37A12P
ENST00000480336 0.765403696946858 0.596643777608855 0.0498699505135612 ENSG00000254553 RP1-27O5.3
ENST00000609129 0.018185793662191 0.00374698464291616 0.236913617725014 ENSG00000273274 ZBTB8B
ENST00000373510 0.917953480795861 0.836035498580709 0.0187580461536651 ENSG00000160062 ZBTB8A
ENST00000316459 0.887198684087773 0.783123791312078 -0.0262489139193358 ENSG00000160062 ZBTB8A
ENST00000341885 0.313928314722866 0.145321467506379 -0.0899264227928052 ENSG00000176261 ZBTB8OS
ENST00000468695 0.0288224255858145 0.00653640238972557 -0.172490872719289 ENSG00000176261 ZBTB8OS
ENST00000492007 0.0273964428265366 0.0061510586640209 -0.175270597153149 ENSG00000176261 ZBTB8OS
ENST00000373506 0.0368195023816439 0.00882997899973826 -0.167642598702668 ENSG00000176261 ZBTB8OS
ENST00000467652 0.0418245451946972 0.0103252880973498 -0.26319314117723 ENSG00000176261 ZBTB8OS
ENST00000498691 0.121571245609267 0.0398354833802952 -0.177004737249401 ENSG00000176261 ZBTB8OS
ENST00000478041 0.0554537674544826 0.0146116856501018 -0.158245217611453 ENSG00000176261 ZBTB8OS
ENST00000473294 0.0514981515303366 0.0133500647581577 -0.159794878189372 ENSG00000176261 ZBTB8OS
ENST00000436661 0.0492013580727864 0.0126171136077204 -0.160483504706064 ENSG00000176261 ZBTB8OS
ENST00000373501 0.0493553266820918 0.0126660340241779 -0.160469415162688 ENSG00000176261 ZBTB8OS
ENST00000476493 0.0497373793998412 0.0127893307614809 -0.160452946826046 ENSG00000176261 ZBTB8OS
ENST00000465588 0.0542319296686656 0.0142203721429606 -0.159285021702984 ENSG00000176261 ZBTB8OS
ENST00000483138 0.198183799988461 0.0761859700930332 -0.118451291452667 ENSG00000176261 ZBTB8OS
ENST00000479075 0.303699488779859 0.138666138969434 -0.0986858389346149 ENSG00000176261 ZBTB8OS
ENST00000473383 0.542765403834966 0.333492785315384 -0.0942140726867575 ENSG00000176261 ZBTB8OS
ENST00000466361 0.410280979407498 0.215723968860135 -0.0925494255770578 ENSG00000176261 ZBTB8OS
ENST00000363721 0.627690906011376 0.423731092369828 -0.0996507432367048 ENSG00000200591 Y_RNA
ENST00000414241 0.0880585079548894 0.0262724041897982 -0.0957812819130614 ENSG00000162521 RBBP4
ENST00000373493 0.0515848304501922 0.0133800173396885 -0.107220583444281 ENSG00000162521 RBBP4
ENST00000527118 0.161340692521402 0.0578069223511443 -0.119544645339858 ENSG00000162521 RBBP4
ENST00000401893 0.144847835599421 0.0501910595366756 -0.127474819884816 ENSG00000162521 RBBP4
ENST00000524393 0.14163079076339 0.0486496616975713 -0.12519163187524 ENSG00000162521 RBBP4
ENST00000526193 0.0506627634575585 0.0130817287880818 -0.155736449735668 ENSG00000162521 RBBP4
ENST00000492348 0.0558782232518578 0.0147522635686088 -0.105106016892984 ENSG00000162521 RBBP4
ENST00000544435 0.0558782232518578 0.0147522635686088 -0.105106016892984 ENSG00000162521 RBBP4
ENST00000525506 0.166036120108873 0.0600771163411014 -0.14402605211099 ENSG00000162521 RBBP4
ENST00000465780 0.110190642699662 0.0350216913782371 -0.175287597536651 ENSG00000162521 RBBP4
ENST00000373485 0.0452494005841256 0.0113849962134293 -0.109646897126971 ENSG00000162521 RBBP4
ENST00000477563 0.154096256014448 0.0543903802299563 -0.126947121584584 ENSG00000162521 RBBP4
ENST00000458695 0.0969430860671864 0.0296805508315149 -0.0951458227509707 ENSG00000162521 RBBP4
ENST00000490500 0.189315266146533 0.0716702992913598 -0.140899273552741 ENSG00000162521 RBBP4
ENST00000445722 0.155067286920014 0.0548516430402031 -0.134135348311735 ENSG00000162521 RBBP4
ENST00000475321 0.0582339203832245 0.0155511866373162 -0.151971764042571 ENSG00000162521 RBBP4
ENST00000531983 0.108338468506351 0.0342580711124914 -0.185117769150149 ENSG00000162521 RBBP4
ENST00000463378 0.148807902327224 0.0519969169884347 -0.105090680269578 ENSG00000162521 RBBP4
ENST00000460669 0.238938329650603 0.0987938391950878 -0.0968719871650386 ENSG00000162521 RBBP4
ENST00000482190 0.272772320883665 0.119025632891954 -0.0941181131181419 ENSG00000162521 RBBP4
ENST00000373484 0.587092547312224 0.379148265256322 -0.0553705852941525 ENSG00000162520 SYNC
ENST00000409190 0.29736721152211 0.134408332687326 -0.102632134078535 ENSG00000162520 SYNC
ENST00000417633 0.879190166779719 0.769939180603828 0.0473800798980958 ENSG00000162520 SYNC
ENST00000426909 0.960608628548193 0.918073677871062 -0.0164833698534497 ENSG00000162520 SYNC
ENST00000421619 0.0461228636381306 0.0116595023059904 0.370083447691643 ENSG00000224409 RP11-114B7.6
ENST00000401073 0.911838703600838 0.825953707901517 0.0167911020336015 ENSG00000162522 KIAA1522
ENST00000468130 0.850812699432732 0.723636760164324 0.0452426398197111 ENSG00000162522 KIAA1522
ENST00000373481 0.726919422079235 0.543998563220686 0.0473302719768591 ENSG00000162522 KIAA1522
ENST00000294521 0.504132254127202 0.296557284508089 0.1030602178978 ENSG00000162522 KIAA1522
ENST00000373480 0.534647644577356 0.325808289033472 0.074941724783342 ENSG00000162522 KIAA1522
ENST00000469100 1.03255573837175e-07 5.43203153983531e-09 0.408248329948487 ENSG00000134684 YARS
ENST00000373477 1.85400748042382e-62 3.75275464159104e-65 0.816358663789441 ENSG00000134684 YARS
ENST00000490826 1.25419378842043e-06 8.09970868172884e-08 0.404695915526824 ENSG00000134684 YARS
ENST00000487404 2.3985391438464e-11 7.54020876762686e-13 0.455836070315813 ENSG00000134684 YARS
ENST00000478828 2.21645385283269e-23 2.31188105438209e-25 0.609742007903486 ENSG00000134684 YARS
ENST00000481895 6.99186612913194e-72 1.16630983758844e-74 0.983838481040154 ENSG00000134684 YARS
ENST00000466052 4.70631447983871e-36 2.24967231349843e-38 0.960867591224895 ENSG00000134684 YARS
ENST00000470377 1.51060383847822e-59 3.2369370838361e-62 1.21117350236266 ENSG00000134684 YARS
ENST00000472692 1.48589113781073e-09 5.88204021323639e-11 0.552217423714414 ENSG00000134684 YARS
ENST00000530710 0.00302794957084696 0.000465362329375899 0.297881870720508 ENSG00000116497 S100PBP
ENST00000373476 0.994171200088151 0.987249535961737 0.00115262155903922 ENSG00000116497 S100PBP
ENST00000373475 0.9823311851076 0.963134049005148 0.00320575964424057 ENSG00000116497 S100PBP
ENST00000529027 0.514895698454442 0.306503317300451 0.104332823085815 ENSG00000116497 S100PBP
ENST00000531123 0.907025065838772 0.81727939983335 0.0186509779509694 ENSG00000116497 S100PBP
ENST00000398243 0.735426510900034 0.555217704047209 0.0568666796039967 ENSG00000116497 S100PBP
ENST00000356689 0.697835892851864 0.506696713019259 0.0622635586287423 ENSG00000116497 S100PBP
ENST00000526230 0.553781918671019 0.344485566244574 0.0946328809875328 ENSG00000116497 S100PBP
ENST00000531256 0.50316285493266 0.29558785768115 0.103275924868379 ENSG00000116497 S100PBP
ENST00000477248 0.580958037789335 0.37257999194126 -0.132835717884901 ENSG00000116497 S100PBP
ENST00000482212 0.585728158714905 0.377747670767729 0.0874960729811159 ENSG00000116497 S100PBP
ENST00000474103 0.923590830060026 0.84611349551802 0.0326847181597916 ENSG00000116497 S100PBP
ENST00000530552 0.884284546165979 0.778517416024076 0.0413018113493149 ENSG00000116497 S100PBP
ENST00000525203 0.723799240550185 0.54004576420427 0.0749564011366269 ENSG00000116497 S100PBP
ENST00000524535 0.673403654345911 0.47669865751715 0.0890891705880073 ENSG00000116497 S100PBP
ENST00000527692 0.71718142698053 0.531841606537597 -0.0963155670549232 ENSG00000116497 S100PBP
ENST00000475486 0.762774938595498 0.592886560451125 -0.0820445068538484 ENSG00000116497 S100PBP
ENST00000483143 0.788399653264172 0.629440983805358 -0.0471572404779567 ENSG00000160097 FNDC5
ENST00000481487 0.541070792355043 0.331819198607643 0.132143246796466 ENSG00000160097 FNDC5
ENST00000373471 0.0278456450772982 0.00627119103679272 0.456243985490808 ENSG00000160097 FNDC5
ENST00000609187 0.0278456450772982 0.00627119103679272 0.456243985490808 ENSG00000160097 FNDC5
ENST00000497068 0.432564370615564 0.233612526921045 0.114210880536807 ENSG00000160097 FNDC5
ENST00000496770 0.0301420739669582 0.00690519656365218 0.419240020290718 ENSG00000160097 FNDC5
ENST00000470166 0.00218662194030075 0.000321339859084614 0.359507980178294 ENSG00000121905 HPCA
ENST00000480118 0.00616383203812064 0.00105492682828203 0.319868666817201 ENSG00000121905 HPCA
ENST00000373467 0.0501513424514038 0.0129212369550571 0.363924058441538 ENSG00000121905 HPCA
ENST00000459874 0.00300707619204787 0.000461599181797709 0.340760415162467 ENSG00000121905 HPCA
ENST00000470896 0.321527095751515 0.150523040307572 0.175138266133307 ENSG00000121905 HPCA
ENST00000482771 0.918194991492869 0.836636852603228 0.0323257865787268 ENSG00000121900 TMEM54
ENST00000329151 0.279832392515099 0.12335724773231 0.18637500764249 ENSG00000121900 TMEM54
ENST00000373463 0.279832392515099 0.12335724773231 0.18637500764249 ENSG00000121900 TMEM54
ENST00000474144 0.279431622074174 0.123106883279464 0.186412043247062 ENSG00000121900 TMEM54
ENST00000475208 0.253694152015885 0.107454117621497 0.19352638098358 ENSG00000121900 TMEM54
ENST00000463914 0.145938818302302 0.0506778247665698 0.269651436527772 ENSG00000121900 TMEM54
ENST00000373456 5.53598922219609e-24 5.46043375512979e-26 0.634839460471647 ENSG00000116514 RNF19B
ENST00000356990 6.29715791695695e-24 6.24104240181278e-26 0.63476560842079 ENSG00000116514 RNF19B
ENST00000235150 3.39001986482474e-23 3.59408712509935e-25 0.628852450751965 ENSG00000116514 RNF19B
ENST00000594612 0.440410930794431 0.240258725027112 0.0864825246654438 ENSG00000267885 FKSG48
ENST00000395888 0.00538234468195006 0.000901716755697515 0.309153754258222 ENSG00000217644 RP4-803A2.1
ENST00000401937 0.0043974623517389 0.000713677957328761 0.310303608180086 ENSG00000217644 RP4-803A2.1
ENST00000447420 0.277650564601995 0.122014672854567 0.219970475485268 ENSG00000239670 RP4-803A2.2
ENST00000427524 0.940404092287908 0.877196510152392 -0.00637801217965383 ENSG00000236065 RP1-117O3.2
ENST00000373449 0.214564284113984 0.084774607539596 -0.0754921099781817 ENSG00000004455 AK2
ENST00000548033 0.233261327718221 0.0955038038415379 -0.0753859966718978 ENSG00000004455 AK2
ENST00000482191 0.253343381394058 0.107245413083705 -0.128777047856844 ENSG00000004455 AK2
ENST00000491241 0.791423668035433 0.633723357523355 -0.0363531700291693 ENSG00000004455 AK2
ENST00000467905 0.424569517393261 0.227191020186174 -0.0611678035613052 ENSG00000004455 AK2
ENST00000354858 0.652542383099855 0.452244956811111 -0.0416499462448066 ENSG00000004455 AK2
ENST00000480134 0.652542383099855 0.452244956811111 -0.0416499462448066 ENSG00000004455 AK2
ENST00000550338 0.678645442437265 0.483292280845032 -0.0393443604076832 ENSG00000004455 AK2
ENST00000469238 0.564916868111087 0.355450297076398 -0.062028787555512 ENSG00000004455 AK2
ENST00000466029 0.579328380901634 0.370862599636595 -0.0595734386081187 ENSG00000004455 AK2
ENST00000487289 0.24338135256541 0.101407559671465 -0.0974908024279514 ENSG00000004455 AK2
ENST00000548559 0.311574266543236 0.143755808301661 -0.0915855298569356 ENSG00000004455 AK2
ENST00000551979 0.525830463325058 0.317201360710355 -0.0736456399450861 ENSG00000004455 AK2
ENST00000478635 0.806927215867185 0.6563606939277 0.0725299495226369 ENSG00000142920 ADC
ENST00000358680 0.632427396439695 0.429080743560585 0.133590590602206 ENSG00000142920 ADC
ENST00000294517 0.525149689645705 0.316490154351146 0.163541518778871 ENSG00000142920 ADC
ENST00000481886 0.509207223046826 0.301321683827443 0.168627159342192 ENSG00000142920 ADC
ENST00000475935 0.509207223046826 0.301321683827443 0.168627159342192 ENSG00000142920 ADC
ENST00000462920 0.929532591423098 0.856389378633426 0.0286563815000583 ENSG00000142920 ADC
ENST00000471119 0.509207223046826 0.301321683827443 0.168627159342192 ENSG00000142920 ADC
ENST00000495135 0.58020179871231 0.3718412408959 0.103722954386587 ENSG00000142920 ADC
ENST00000477570 0.841781175526758 0.708949674307445 0.0617628426953235 ENSG00000142920 ADC
ENST00000483027 0.841209933669813 0.708126028401513 0.0614669693542062 ENSG00000142920 ADC
ENST00000492420 0.805949511422053 0.654930291308551 0.0728861193949543 ENSG00000142920 ADC
ENST00000398167 0.509207223046826 0.301321683827443 0.168627159342192 ENSG00000142920 ADC
ENST00000373443 0.509207223046826 0.301321683827443 0.168627159342192 ENSG00000142920 ADC
ENST00000497710 0.929532591423098 0.856389378633426 0.0286563815000583 ENSG00000142920 ADC
ENST00000473089 0.841781175526758 0.708949674307445 0.0617628426953235 ENSG00000142920 ADC
ENST00000484656 0.518420336129953 0.310015774712915 0.166282920093042 ENSG00000142920 ADC
ENST00000373440 0.651070574331562 0.45042218779892 0.127330739637355 ENSG00000142920 ADC
ENST00000373441 0.561656670638955 0.352260227471985 0.152643122110332 ENSG00000142920 ADC
ENST00000478204 0.55532452545057 0.345925402782649 0.154953866252438 ENSG00000142920 ADC
ENST00000497280 0.850914316734069 0.723845089311701 -0.0396354779227692 ENSG00000142920 ADC
ENST00000492521 0.85169076522716 0.725113580952185 -0.0351165345029577 ENSG00000142920 ADC
ENST00000291416 0.896654440218004 0.799676003893509 0.0249334816007094 ENSG00000116525 TRIM62
ENST00000543586 0.484272402406941 0.278487762497088 0.135493062443313 ENSG00000116525 TRIM62
ENST00000485148 0.934219577753742 0.865090901541371 -0.0218929811821721 ENSG00000116525 TRIM62
ENST00000486583 0.787062023861743 0.627589703723958 -0.0821623981437987 ENSG00000116525 TRIM62
ENST00000483388 0.00101228316857094 0.000133191289721116 -0.383570580628954 ENSG00000160094 ZNF362
ENST00000539719 0.00356831886755425 0.000560990879868111 -0.277588774710422 ENSG00000160094 ZNF362
ENST00000490959 0.107329994353577 0.0338273118618693 -0.240658283579232 ENSG00000160094 ZNF362
ENST00000602618 0.68418346723829 0.489953312633694 -0.0965784113086279 ENSG00000270115 RP11-415J8.7
ENST00000373428 0.0108829694371597 0.00205217199118328 -0.267699561816883 ENSG00000160094 ZNF362
ENST00000477934 0.0157927227278172 0.00317187261643546 -0.455384772004566 ENSG00000160094 ZNF362
ENST00000543783 0.111300348891629 0.0354793252997459 -0.242764766637483 ENSG00000256142 AL513327.1
ENST00000330379 0.00798010175935348 0.00142596899770553 0.379255948418702 ENSG00000184389 A3GALT2
ENST00000442999 0.00113686474412515 0.000151906777242964 0.604083550960462 ENSG00000184389 A3GALT2
ENST00000588828 0.375237689535056 0.18893998227799 0.0946294121512412 ENSG00000225313 RP11-415J8.3
ENST00000457957 0.38293256095294 0.194655070774377 0.0935339956747447 ENSG00000225313 RP11-415J8.3
ENST00000587696 0.487925813026848 0.281757600767744 0.0776422495237374 ENSG00000225313 RP11-415J8.3
ENST00000431992 0.754627000622808 0.581093140744637 0.0261111475897176 ENSG00000134686 PHC2
ENST00000485928 0.715081443594576 0.528986145146015 0.0304329671423875 ENSG00000134686 PHC2
ENST00000373418 0.712660476830095 0.525534408888475 0.0306685497511971 ENSG00000134686 PHC2
ENST00000373422 0.69508291270633 0.503046538100668 0.0323452401097947 ENSG00000134686 PHC2
ENST00000257118 0.754627000622808 0.581093140744637 0.0261111475897176 ENSG00000134686 PHC2
ENST00000419414 0.854362134263068 0.729325697959005 -0.0161003634760109 ENSG00000134686 PHC2
ENST00000467894 0.932076814884687 0.861072558807825 0.0090561319312684 ENSG00000134686 PHC2
ENST00000373416 0.906440701929033 0.816183819416119 -0.0122979205112052 ENSG00000134686 PHC2
ENST00000486897 0.985850124238024 0.970524895164918 -0.00221501220036113 ENSG00000134686 PHC2
ENST00000493483 0.982405946700868 0.963263365839029 -0.00276613242781218 ENSG00000134686 PHC2
ENST00000473158 0.824333459258047 0.682472329053756 0.0341687336941773 ENSG00000134686 PHC2
ENST00000583214 0.681689147813635 0.487052446118709 0.0995740330049338 ENSG00000266239 MIR3605
ENST00000410180 0.979525672218735 0.957186519451513 0.00874168849714394 ENSG00000222112 RN7SKP16
ENST00000432703 0.956320128787267 0.908822538425597 0.0193903177461054 ENSG00000233246 RP11-415J8.5
ENST00000459964 0.867050301072712 0.749606631360589 0.0439656990870223 ENSG00000134686 PHC2
ENST00000468406 0.117297356205505 0.0379849472366954 -0.339495959868857 ENSG00000134686 PHC2
ENST00000484692 0.0847349074327961 0.0250349834309424 -0.302864824077944 ENSG00000134686 PHC2
ENST00000361328 0.858214572440741 0.735353011081172 0.0349501492440197 ENSG00000121903 ZSCAN20
ENST00000373413 0.470154849130742 0.26573179801857 -0.136471280180187 ENSG00000121903 ZSCAN20
ENST00000480917 0.247588052719688 0.104009182956649 -0.221436218840748 ENSG00000121903 ZSCAN20
ENST00000241312 0.862081980493662 0.741719034499505 -0.0501147870255639 ENSG00000121904 CSMD2
ENST00000373381 0.862081980493662 0.741719034499505 -0.0501147870255639 ENSG00000121904 CSMD2
ENST00000338325 0.371015475575838 0.185779599846509 -0.0998155980717804 ENSG00000121904 CSMD2
ENST00000471438 0.437201222092872 0.237584297125136 -0.0831359489073856 ENSG00000121904 CSMD2
ENST00000426886 0.000387264252485421 4.49182615528683e-05 0.263194707995784 ENSG00000163866 SMIM12
ENST00000339480 0.0147216462617509 0.00291948095378746 0.206713771212938 ENSG00000189433 GJB4
ENST00000542839 3.0015844166048e-10 1.07421376760934e-11 0.935099914378339 ENSG00000255811 RP1-34M23.5
ENST00000373366 0.000141541744154057 1.45890557549968e-05 0.347766492119585 ENSG00000188910 GJB3
ENST00000373362 0.000116529991768982 1.1756721395457e-05 0.342784525074398 ENSG00000188910 GJB3
ENST00000342280 0.087607424440628 0.0261112522043818 0.273501478658553 ENSG00000187513 GJA4
ENST00000450137 0.360015077169415 0.177818158181732 0.154163892123586 ENSG00000187513 GJA4
ENST00000429293 0.81577664125107 0.669053024209546 0.0719010734999883 ENSG00000230163 RP5-997D16.2
ENST00000521580 0.558722748014416 0.349305785008393 -0.0683482691987549 ENSG00000163866 SMIM12
ENST00000446026 0.429192799129256 0.230817848089811 -0.0987668289934678 ENSG00000163866 SMIM12
ENST00000456842 0.380558600957586 0.192888787819704 -0.107944108958275 ENSG00000163866 SMIM12
ENST00000423898 0.217511280007131 0.0863668250617613 -0.137865598995234 ENSG00000163866 SMIM12
ENST00000417239 0.499479654794506 0.292235281115644 -0.0990801096679943 ENSG00000163866 SMIM12
ENST00000235180 0.840149602470395 0.706503636352561 0.0358135353922158 ENSG00000116544 DLGAP3
ENST00000373347 0.730778503230742 0.549102412912945 0.068880189851502 ENSG00000116544 DLGAP3
ENST00000495979 0.952744383623673 0.901465190161239 0.00813521939939034 ENSG00000116544 DLGAP3
ENST00000417456 0.000177646517871689 1.88169844596733e-05 0.381297010057868 ENSG00000241014 RP11-244H3.1
ENST00000311990 0.0791025947164947 0.0229411606368725 0.351595859589321 ENSG00000241014 RP11-244H3.1
ENST00000487874 0.722793605997264 0.538747205157386 0.043080966119317 ENSG00000271741 RP11-244H3.4
ENST00000373337 0.0585871095012033 0.0156636598554348 0.246597617470747 ENSG00000243749 ZMYM6NB
ENST00000373340 0.991874554161691 0.982673212448066 0.00149605036450585 ENSG00000163867 ZMYM6
ENST00000493328 0.920337812492935 0.840449513212444 -0.0148635332095592 ENSG00000163867 ZMYM6
ENST00000357182 0.918232032052121 0.836699522879848 -0.0151769534444404 ENSG00000163867 ZMYM6
ENST00000466345 0.516857318775058 0.308485474548647 -0.139295075111905 ENSG00000163867 ZMYM6
ENST00000472971 0.839830535611058 0.706006942384658 -0.0552052702898262 ENSG00000163867 ZMYM6
ENST00000415531 0.411292138732815 0.216669360353082 0.115985261833273 ENSG00000163867 ZMYM6
ENST00000317538 0.464813376809718 0.261090037401823 0.115317200888295 ENSG00000163867 ZMYM6
ENST00000460607 0.456942115625734 0.254467982160031 0.117259549247819 ENSG00000163867 ZMYM6
ENST00000373333 0.681809035309629 0.487258904468251 0.075441040640786 ENSG00000163867 ZMYM6
ENST00000471566 0.496523394179265 0.289592269065061 0.160421735638316 ENSG00000163867 ZMYM6
ENST00000417119 0.00726955748849069 0.00127997318342549 -0.268547422559121 ENSG00000197056 ZMYM1
ENST00000359858 0.000163952461210331 1.72059822317191e-05 -0.298092886642536 ENSG00000197056 ZMYM1
ENST00000466390 0.00723193620084313 0.001272157037242 -0.346956692079222 ENSG00000197056 ZMYM1
ENST00000488455 0.000391770869704555 4.55184694793544e-05 -0.302037798320174 ENSG00000197056 ZMYM1
ENST00000475654 0.00933421270028393 0.00171513927437339 -0.262737607298048 ENSG00000197056 ZMYM1
ENST00000373329 0.000163952461210331 1.72059822317191e-05 -0.298092886642536 ENSG00000197056 ZMYM1
ENST00000373330 0.000163952461210331 1.72059822317191e-05 -0.298092886642536 ENSG00000197056 ZMYM1
ENST00000476269 0.156160540509469 0.0553372744130147 -0.27002559413269 ENSG00000197056 ZMYM1
ENST00000463393 0.994102611094548 0.987128752202186 -0.00231345805383693 ENSG00000197056 ZMYM1
ENST00000471991 0.126157800838047 0.0418540793998078 0.283152764137928 ENSG00000116560 SFPQ
ENST00000468598 0.127395632118845 0.0423676556050654 0.134504701398112 ENSG00000116560 SFPQ
ENST00000460428 0.71817388753153 0.532986004062284 0.0325977983816093 ENSG00000116560 SFPQ
ENST00000470472 0.942284053119699 0.880728370398594 0.00741624627830246 ENSG00000116560 SFPQ
ENST00000466745 0.50130070870786 0.293865932690814 0.0839417360719315 ENSG00000116560 SFPQ
ENST00000466213 0.503426638188973 0.295872269410739 0.0805263613407099 ENSG00000116560 SFPQ
ENST00000490668 0.174692489421815 0.0643506915276376 0.120926015474258 ENSG00000116560 SFPQ
ENST00000485365 0.258943280276896 0.110723989576566 0.10250386155907 ENSG00000116560 SFPQ
ENST00000485454 0.200637547805892 0.0774307218680181 0.208765329436414 ENSG00000116560 SFPQ
ENST00000357214 0.668714782587486 0.471151383807486 -0.0311185420396034 ENSG00000116560 SFPQ
ENST00000373297 5.12637625623302e-06 3.76217819409677e-07 -0.277778463224498 ENSG00000146463 ZMYM4
ENST00000314607 5.12637625623302e-06 3.76217819409677e-07 -0.277778463224498 ENSG00000146463 ZMYM4
ENST00000441447 0.042110137782177 0.010404954991263 -0.215540002934062 ENSG00000146463 ZMYM4
ENST00000475222 0.801334289032211 0.647655839338271 -0.0571565472207509 ENSG00000240374 RN7SL503P
ENST00000364672 0.891293760514687 0.790423071523887 -0.0293660460733374 ENSG00000201542 SNORA62
ENST00000434805 0.926023430408223 0.850207114521603 -0.0310018852850323 ENSG00000229994 RPL5P4
ENST00000432683 0.022819620928831 0.00493058480555628 -0.258676465467215 ENSG00000227409 ZMYM4-AS1
ENST00000457946 1.6240582598652e-07 8.82919142647615e-09 -0.305828662019855 ENSG00000146463 ZMYM4
ENST00000482131 0.0311321332537144 0.00718910684432053 -0.237226969871783 ENSG00000146463 ZMYM4
ENST00000470175 0.064595284799566 0.0177001386976328 -0.240996351946833 ENSG00000146463 ZMYM4
ENST00000492456 0.075962240552486 0.0217789808823423 -0.257712224729113 ENSG00000146463 ZMYM4
ENST00000365259 0.856142657778443 0.732458337923531 -0.0275628504021055 ENSG00000202129 RNY5P1
ENST00000325722 0.055843496182024 0.0147390452671102 -0.122265802807474 ENSG00000142687 KIAA0319L
ENST00000373266 0.224284328348558 0.0902682683152965 -0.127577433789829 ENSG00000142687 KIAA0319L
ENST00000426982 0.0755121051542919 0.0216176099105033 -0.128139854536014 ENSG00000142687 KIAA0319L
ENST00000461312 0.529087398980788 0.320250145553058 -0.0927904477236956 ENSG00000142687 KIAA0319L
ENST00000485551 0.0656979495581403 0.0180828548971723 -0.189107448310809 ENSG00000142687 KIAA0319L
ENST00000473423 0.92624108833666 0.850734760017319 -0.0250050876247065 ENSG00000142687 KIAA0319L
ENST00000473844 0.625306581161747 0.420927785450913 -0.0977090716681416 ENSG00000142687 KIAA0319L
ENST00000474856 0.811261298862316 0.662466960647393 -0.0590775847584615 ENSG00000142687 KIAA0319L
ENST00000492544 0.352764189210565 0.172460683495577 -0.18180884658267 ENSG00000142687 KIAA0319L
ENST00000440579 0.159244988684957 0.0568124634914159 -0.125606044070779 ENSG00000142687 KIAA0319L
ENST00000467109 0.940794847765553 0.877873057121773 -0.0235107080450465 ENSG00000142687 KIAA0319L
ENST00000431916 0.0733776673154357 0.0208618605677385 -0.190008917803554 ENSG00000142687 KIAA0319L
ENST00000482929 0.438406562801552 0.238592951231809 -0.0812405476543654 ENSG00000142687 KIAA0319L
ENST00000478463 0.55327970842666 0.344049729152449 -0.0702151858646105 ENSG00000142687 KIAA0319L
ENST00000470388 0.55327970842666 0.344049729152449 -0.0702151858646105 ENSG00000142687 KIAA0319L
ENST00000492888 0.802534037399709 0.649652017602849 -0.0373031061827046 ENSG00000142687 KIAA0319L
ENST00000469892 0.67026486928269 0.472901982342854 -0.0615422317150816 ENSG00000142687 KIAA0319L
ENST00000494948 0.838747976403806 0.704351117925756 -0.034599296660245 ENSG00000142687 KIAA0319L
ENST00000442276 0.828963125558178 0.689645725475907 0.0469101614794799 ENSG00000236274 RP4-728D4.3
ENST00000476329 0.936756964666172 0.869738109100848 -0.0193044855279393 ENSG00000142687 KIAA0319L
ENST00000473465 0.717300348448979 0.531971352901605 -0.105515021464744 ENSG00000142687 KIAA0319L
ENST00000373253 0.303276934301689 0.138389750702105 0.133483631003332 ENSG00000020129 NCDN
ENST00000356090 0.34981093079783 0.170362116176968 0.123082037201718 ENSG00000020129 NCDN
ENST00000373243 0.35169552557903 0.171723701012631 0.122984353853444 ENSG00000020129 NCDN
ENST00000459931 0.673672395877979 0.477029524444538 0.0885683516700755 ENSG00000020129 NCDN
ENST00000437806 0.947645743142943 0.891304496718562 0.0181736685748888 ENSG00000020129 NCDN
ENST00000423723 0.21602971496761 0.0855814955088602 0.186125560795061 ENSG00000020129 NCDN
ENST00000425881 0.735290727887702 0.55502469067475 0.0963430626091052 ENSG00000239636 RP4-728D4.2
ENST00000444348 0.317230128173202 0.147615438293347 0.245428060060866 ENSG00000239636 RP4-728D4.2
ENST00000373235 0.0030764537483965 0.000473628239105019 0.55535602588058 ENSG00000116819 TFAP2E
ENST00000373237 0.545038625977332 0.335759174134239 0.0480363358170063 ENSG00000126067 PSMB2
ENST00000270815 0.330386001111392 0.156651856450135 0.110582216062145 ENSG00000142686 C1orf216
ENST00000503824 0.674916941025967 0.47848037845822 0.113715841078198 ENSG00000142686 C1orf216
ENST00000453178 0.275693274777941 0.120863698994758 0.229344078687492 ENSG00000142686 C1orf216
ENST00000251195 0.440107859173472 0.239956636088119 -0.082370807642181 ENSG00000092853 CLSPN
ENST00000466308 0.21501652989684 0.0850138684103499 -0.218264251538112 ENSG00000092853 CLSPN
ENST00000318121 0.266548173073665 0.115246453126206 -0.115695196609545 ENSG00000092853 CLSPN
ENST00000373220 0.266548173073665 0.115246453126206 -0.115695196609545 ENSG00000092853 CLSPN
ENST00000520551 0.266548173073665 0.115246453126206 -0.115695196609545 ENSG00000092853 CLSPN
ENST00000373226 0.758103939492315 0.585924824283692 -0.07133007840524 ENSG00000232335 RP11-435D7.3
ENST00000517467 0.571018305607863 0.362210724949191 -0.125959512340043 ENSG00000092853 CLSPN
ENST00000373210 4.97876724701399e-05 4.58025577883472e-06 -0.291568942432167 ENSG00000134698 AGO4
ENST00000488778 0.0817892323700206 0.023925790609831 -0.297186966117883 ENSG00000134698 AGO4
ENST00000496257 0.171589623748173 0.062805457081307 -0.248708205634259 ENSG00000134698 AGO4
ENST00000373206 0.00273605407770856 0.000414476023534199 -0.245011619947148 ENSG00000092847 AGO1
ENST00000373204 7.03217679251477e-06 5.32826371065997e-07 -0.283174779522972 ENSG00000092847 AGO1
ENST00000606838 0.155514365285664 0.0550498500548691 0.266037280982041 ENSG00000271914 RP4-789D17.5
ENST00000324350 8.51772771895393e-05 8.28859651902427e-06 0.398575832210174 ENSG00000126070 AGO3
ENST00000373191 5.75038284046787e-05 5.36707453614183e-06 0.306583540245561 ENSG00000126070 AGO3
ENST00000397828 3.59750792669252e-05 3.20023494124474e-06 0.403208620107668 ENSG00000126070 AGO3
ENST00000246314 3.63950133351235e-06 2.59350764242114e-07 0.378473854763904 ENSG00000126070 AGO3
ENST00000491443 0.0571477144844382 0.0151812392977682 0.274063587952894 ENSG00000126070 AGO3
ENST00000466576 0.000299506638406077 3.37460865281298e-05 0.451949644070604 ENSG00000271554 RP4-665N4.8
ENST00000479395 0.059900549198497 0.0161044682182839 0.406668208856701 ENSG00000271554 RP4-665N4.8
ENST00000471099 0.248131854321788 0.104337424284475 0.208140074062498 ENSG00000126070 AGO3
ENST00000207457 0.255581186149216 0.108598833800833 0.174169831398259 ENSG00000092850 TEKT2
ENST00000469024 0.426853644203696 0.228978963183602 0.129136130584711 ENSG00000092850 TEKT2
ENST00000473120 0.0268646188029656 0.00600656031417028 0.160136763401285 ENSG00000092850 TEKT2
ENST00000373178 0.418213461326356 0.222085769118134 0.0973555669386002 ENSG00000116863 ADPRHL2
ENST00000303143 0.902244292302787 0.80896221445219 -0.0398635174468788 ENSG00000171812 COL8A2
ENST00000397799 0.676165901771141 0.48016280098873 0.119043816992387 ENSG00000171812 COL8A2
ENST00000481785 0.323886608928922 0.152135094569225 0.185303033396271 ENSG00000171812 COL8A2
ENST00000373166 0.594714739024959 0.386919440812467 -0.0433064431824975 ENSG00000054116 TRAPPC3
ENST00000462715 0.848564690550867 0.720051926378958 -0.0195122760234578 ENSG00000054116 TRAPPC3
ENST00000373163 0.596997995029601 0.389218911426908 -0.0455146776447574 ENSG00000054116 TRAPPC3
ENST00000373162 0.590957589868307 0.383123022708253 -0.0473556483001452 ENSG00000054116 TRAPPC3
ENST00000469757 0.654126763042654 0.453996253360992 -0.0438447276128669 ENSG00000054116 TRAPPC3
ENST00000373159 0.470657483202467 0.266177334206994 -0.0718444467575004 ENSG00000054116 TRAPPC3
ENST00000497251 0.672627636740261 0.475863985478364 -0.0506353194319896 ENSG00000054116 TRAPPC3
ENST00000429533 0.145171914705149 0.0503339848262655 -0.135030471227342 ENSG00000116871 MAP7D1
ENST00000316156 0.567651657731637 0.358518412325634 -0.0528600623797353 ENSG00000116871 MAP7D1
ENST00000527764 0.0734541189064482 0.020888923694026 -0.173573927683015 ENSG00000116871 MAP7D1
ENST00000373150 0.567071726265615 0.357882302059894 -0.0529112914326136 ENSG00000116871 MAP7D1
ENST00000373151 0.567071726265615 0.357882302059894 -0.0529112914326136 ENSG00000116871 MAP7D1
ENST00000530729 0.0743461595283306 0.0211984836484617 -0.158945204654599 ENSG00000116871 MAP7D1
ENST00000462118 0.854925566620177 0.730276698677049 -0.0292859223952194 ENSG00000116871 MAP7D1
ENST00000474796 0.851817181350344 0.725339150599307 -0.0264168731735173 ENSG00000116871 MAP7D1
ENST00000530975 0.968330407845737 0.933726657529103 -0.00651669706180865 ENSG00000116871 MAP7D1
ENST00000487131 0.848673022953996 0.720250167083902 -0.0250701943957854 ENSG00000116871 MAP7D1
ENST00000373148 0.946489579533257 0.889050127852132 -0.0087078532204744 ENSG00000116871 MAP7D1
ENST00000532131 0.675960436045402 0.47991541949127 -0.0463488623992978 ENSG00000116871 MAP7D1
ENST00000487114 0.768784992554128 0.601418264334014 -0.0350993484305222 ENSG00000116871 MAP7D1
ENST00000354618 0.0163174879938174 0.00329641875209709 -0.138669568740606 ENSG00000054118 THRAP3
ENST00000469141 0.0158834948633656 0.00319345481877413 -0.144011866423689 ENSG00000054118 THRAP3
ENST00000478853 0.617276635587418 0.412078041998165 -0.0755427027340951 ENSG00000054118 THRAP3
ENST00000447495 0.239195695446965 0.098950718793624 -0.228967591909278 ENSG00000231849 UBE2V2P4
ENST00000466743 0.0623224608590232 0.0169314762292876 -0.218128276922701 ENSG00000054118 THRAP3
ENST00000373139 0.0101508694961991 0.00189004062483513 0.426513054725356 ENSG00000214193 SH3D21
ENST00000453908 0.00222399984072098 0.000327434010966569 0.440547661713935 ENSG00000214193 SH3D21
ENST00000426732 0.00222399984072098 0.000327434010966569 0.440547661713935 ENSG00000214193 SH3D21
ENST00000312808 0.00325482192295986 0.000505037114359711 0.427431270456262 ENSG00000214193 SH3D21
ENST00000505871 0.00480173908708024 0.000790116716531032 0.414309639964104 ENSG00000214193 SH3D21
ENST00000480549 0.321267169692108 0.150337021835087 0.125393602488301 ENSG00000214193 SH3D21
ENST00000496636 0.58311824542371 0.374915005081681 0.14993957997858 ENSG00000214193 SH3D21
ENST00000508854 0.184475960271642 0.0692341307482191 0.305249196194728 ENSG00000214193 SH3D21
ENST00000474766 0.877679752878471 0.767394076733777 0.0283059835248944 ENSG00000214193 SH3D21
ENST00000270824 0.949475672853005 0.895100083122661 -0.0134781792047401 ENSG00000142694 EVA1B
ENST00000490466 0.957767894525574 0.911884453359735 -0.0116383492137794 ENSG00000142694 EVA1B
ENST00000373137 0.0476912707184231 0.0121496868813157 0.334354281313078 ENSG00000116883 RP11-268J15.5
ENST00000359297 3.18880746996948e-08 1.54867513837906e-09 0.421174231687021 ENSG00000196182 STK40
ENST00000373129 8.77487052637862e-17 1.54010056973824e-18 0.547865929954328 ENSG00000196182 STK40
ENST00000373130 8.77487052637862e-17 1.54010056973824e-18 0.547865929954328 ENSG00000196182 STK40
ENST00000373132 8.77487052637862e-17 1.54010056973824e-18 0.547865929954328 ENSG00000196182 STK40
ENST00000460417 5.15799615826672e-07 3.09643007984562e-08 0.516799571614751 ENSG00000196182 STK40
ENST00000473733 0.000542826556439069 6.57282897672809e-05 0.403329630974029 ENSG00000196182 STK40
ENST00000482458 2.93079782151408e-17 4.95068505223121e-19 0.645317627626918 ENSG00000196182 STK40
ENST00000460017 1.71832647451689e-13 4.22359141359462e-15 0.675916300387621 ENSG00000196182 STK40
ENST00000476041 0.526665095864588 0.318037380267302 -0.10478730488342 ENSG00000181817 LSM10
ENST00000315732 0.465241686129195 0.261482575937213 -0.122902602714606 ENSG00000181817 LSM10
ENST00000489912 0.642260584107347 0.440266306250786 -0.0923135231826625 ENSG00000181817 LSM10
ENST00000468441 0.799889959263814 0.645619547222245 0.0757737296014545 ENSG00000116885 OSCP1
ENST00000495222 0.934778964134659 0.866015680695487 -0.0269466382203076 ENSG00000116885 OSCP1
ENST00000235532 0.49575144675258 0.288991682027972 0.151769426088183 ENSG00000116885 OSCP1
ENST00000356637 0.49575144675258 0.288991682027972 0.151769426088183 ENSG00000116885 OSCP1
ENST00000471369 0.651371279744721 0.450836364887465 0.125034734976954 ENSG00000116885 OSCP1
ENST00000433045 0.826662776147198 0.686047803101628 0.0583168310727464 ENSG00000116885 OSCP1
ENST00000445843 0.52967016582072 0.320892744292006 0.142907870781276 ENSG00000116885 OSCP1
ENST00000315643 0.518405379385705 0.309993403060762 0.146575070890862 ENSG00000116885 OSCP1
ENST00000364578 0.29736733802006 0.134410359673565 -0.0987631595115098 ENSG00000201448 SNORA63
ENST00000475160 0.995931124246094 0.990953766876947 -0.00191003685038033 ENSG00000116885 OSCP1
ENST00000525869 0.708405260606863 0.520199353201618 -0.107790777083252 ENSG00000116885 OSCP1
ENST00000528112 0.963378615193676 0.923832365631351 0.0151934701916073 ENSG00000116885 OSCP1
ENST00000354267 0.439216894702667 0.239259834227132 0.190999899906075 ENSG00000116885 OSCP1
ENST00000524789 0.180168502588174 0.0670749694157214 0.308527998533102 ENSG00000116885 OSCP1
ENST00000373116 0.369307071502228 0.184457216072549 0.0992700240621718 ENSG00000116898 MRPS15
ENST00000488606 0.889703168182753 0.787503549726619 0.0256660484782271 ENSG00000116898 MRPS15
ENST00000477040 0.843361938699706 0.711455616356234 0.042295846000456 ENSG00000116898 MRPS15
ENST00000462067 0.372633705814277 0.186979988003048 0.0985790606971483 ENSG00000116898 MRPS15
ENST00000424989 0.680386902332435 0.485463514124408 -0.113053300821154 ENSG00000233621 LINC01137
ENST00000373087 6.02260652597771e-07 3.66788530892439e-08 0.705067382150805 ENSG00000163874 ZC3H12A
ENST00000472312 0.0361815372773556 0.00863113470186591 0.444850080296883 ENSG00000163874 ZC3H12A
ENST00000471012 0.80389852082745 0.65177293895486 -0.076157023532791 ENSG00000163874 ZC3H12A
ENST00000373075 0.908903228637913 0.820463894239296 -0.0140757833305772 ENSG00000163875 MEAF6
ENST00000296214 0.863731736471671 0.744271720410708 -0.0203511996697844 ENSG00000163875 MEAF6
ENST00000373074 0.867141762049721 0.749880091715181 -0.0201640439694993 ENSG00000163875 MEAF6
ENST00000475828 0.855921217517812 0.732005360102001 -0.021621417123768 ENSG00000163875 MEAF6
ENST00000487788 0.867983237658582 0.751238108748313 -0.0200731548965529 ENSG00000163875 MEAF6
ENST00000373073 0.678079651724455 0.482643286767073 -0.0465005669012329 ENSG00000163875 MEAF6
ENST00000487792 0.713362681757309 0.526666444599832 -0.0420275420736447 ENSG00000163875 MEAF6
ENST00000448519 0.806602545388514 0.65588847709212 -0.031315351801979 ENSG00000163875 MEAF6
ENST00000580821 0.602525598113035 0.395633038627261 -0.123148778725952 ENSG00000263675 MIR5581
ENST00000485039 0.693507167306022 0.501015146937795 0.054079899189269 ENSG00000163875 MEAF6
ENST00000296215 0.343909442518352 0.166178068106536 0.118792287398767 ENSG00000163877 SNIP1
ENST00000468040 0.0210181753502603 0.00446540953590979 0.336015068239343 ENSG00000163877 SNIP1
ENST00000437933 0.446981278146569 0.24602763013762 -0.13339986675903 ENSG00000232273 FTH1P1
ENST00000493916 0.272310043872025 0.118757485672282 0.233176851262751 ENSG00000163877 SNIP1
ENST00000296218 0.652423069606216 0.452089139378085 0.104985427930789 ENSG00000163879 DNALI1
ENST00000490312 0.355099797724534 0.174167040501284 0.21884928831991 ENSG00000163879 DNALI1
ENST00000466723 0.697309161162014 0.505905452303114 0.111353419888653 ENSG00000163879 DNALI1
ENST00000541606 0.717492367074474 0.532198910715668 0.101275144829687 ENSG00000163879 DNALI1
ENST00000497858 0.738833241573912 0.559943576215403 0.0838941663441665 ENSG00000163879 DNALI1
ENST00000467277 0.529446458582316 0.32066994513278 0.168270556728579 ENSG00000163879 DNALI1
ENST00000490029 0.08794451752974 0.0262325965422494 0.254478817439941 ENSG00000134697 GNL2
ENST00000373062 0.00142744075714624 0.000197443021417297 0.193030271220384 ENSG00000134697 GNL2
ENST00000462812 0.00927129514328685 0.00170149996909995 0.238645113473418 ENSG00000134697 GNL2
ENST00000479255 0.011111894236031 0.00210149386342923 0.317293946286199 ENSG00000134697 GNL2
ENST00000538069 0.280033666524785 0.123473669472177 0.136956522443151 ENSG00000134697 GNL2
ENST00000469191 0.696351930376049 0.504691013032157 0.0687179724390039 ENSG00000134697 GNL2
ENST00000489146 0.333571023800088 0.158791405844588 0.158284147972062 ENSG00000134697 GNL2
ENST00000463351 0.358165309024097 0.176482667664053 0.133276256878444 ENSG00000134697 GNL2
ENST00000488496 0.129913980907227 0.043466835070338 0.228455983751428 ENSG00000134697 GNL2
ENST00000358011 0.000120511532717052 1.22132443422813e-05 0.366882015394951 ENSG00000116922 C1orf109
ENST00000494120 0.000435981773463529 5.13524977084123e-05 0.335128722686795 ENSG00000116922 C1orf109
ENST00000609516 1.90674242443721e-05 1.58742246939861e-06 0.488031637326259 ENSG00000116922 C1orf109
ENST00000464178 0.00188444900749622 0.000271640460545195 0.346166434331584 ENSG00000116922 C1orf109
ENST00000464085 0.254807475909441 0.108134931406234 0.168474521249626 ENSG00000116922 C1orf109
ENST00000491981 0.399033886911733 0.207091404855081 0.131465538499084 ENSG00000116922 C1orf109
ENST00000461359 0.238470516832892 0.0985060747022979 0.184928422504732 ENSG00000116922 C1orf109
ENST00000477060 0.391216814999137 0.200891008126708 0.139211271322147 ENSG00000116922 C1orf109
ENST00000486637 0.313673399361306 0.145129011187316 0.17274143202113 ENSG00000116922 C1orf109
ENST00000491797 0.139928895708964 0.0478823082171506 0.279104349400077 ENSG00000116922 C1orf109
ENST00000488137 0.446203576605742 0.24531047030852 0.161267362733367 ENSG00000116922 C1orf109
ENST00000472584 0.272234375334775 0.118715511206184 0.229852356166333 ENSG00000116922 C1orf109
ENST00000498448 0.477199210000695 0.271909614548595 -0.181036595976793 ENSG00000116922 C1orf109
ENST00000373055 6.07453023500173e-20 8.25850949071904e-22 -0.657208518541165 ENSG00000134690 CDCA8
ENST00000327331 6.07453023500173e-20 8.25850949071904e-22 -0.657208518541165 ENSG00000134690 CDCA8
ENST00000373045 0.870685539923271 0.755493504292624 -0.0525743822760121 ENSG00000185090 MANEAL
ENST00000397631 0.870685539923271 0.755493504292624 -0.0525743822760121 ENSG00000185090 MANEAL
ENST00000532512 0.964706343234018 0.926638383424856 0.0150936103725672 ENSG00000185090 MANEAL
ENST00000525897 0.774898856785166 0.609879682424356 -0.085614612853719 ENSG00000185090 MANEAL
ENST00000329006 0.952659121026546 0.901092671148079 -0.020871612814082 ENSG00000185090 MANEAL
ENST00000433474 0.942032551359201 0.880174233896448 -0.024227216670406 ENSG00000233728 RP11-109P14.9
ENST00000373044 6.22390243794748e-06 4.65058919557321e-07 0.439130161339181 ENSG00000196449 YRDC
ENST00000373043 0.171646741779141 0.0628337756334126 0.197236095024717 ENSG00000197982 C1orf122
ENST00000419397 0.570881374615985 0.362090178391792 0.109058568625418 ENSG00000197982 C1orf122
ENST00000468084 0.382191486730242 0.194102155702098 0.143572384795612 ENSG00000197982 C1orf122
ENST00000373042 0.392530603751159 0.202018552565491 0.146371855830182 ENSG00000197982 C1orf122
ENST00000446260 0.453885152868101 0.251876418469793 0.134777678975982 ENSG00000197982 C1orf122
ENST00000373036 1.65979634370108e-10 5.70702046047413e-12 0.468412814485159 ENSG00000188786 MTF1
ENST00000448796 0.932036646000633 0.861023159607916 -0.0199390573584273 ENSG00000230610 AL929472.1
ENST00000447422 0.180243100028412 0.0671179659306393 0.183221618975537 ENSG00000235673 RP11-109P14.8
ENST00000468190 0.351047142917771 0.171246291046727 0.205005396564615 ENSG00000188786 MTF1
ENST00000419993 0.62279413271363 0.41819227835402 0.117069412029303 ENSG00000230955 RP11-109P14.10
ENST00000373027 0.00183313488636785 0.000262926197125643 0.25431779423275 ENSG00000204084 INPP5B
ENST00000373023 4.1773051916149e-05 3.76555130083463e-06 0.304066463462965 ENSG00000204084 INPP5B
ENST00000373026 4.29701836620295e-05 3.88508029641597e-06 0.315937990168606 ENSG00000204084 INPP5B
ENST00000373024 3.74861537668363e-05 3.3484697780253e-06 0.316971408290894 ENSG00000204084 INPP5B
ENST00000487328 0.373942488287734 0.187972539423571 0.222801572977982 ENSG00000204084 INPP5B
ENST00000470364 0.582936344193468 0.374709652564474 0.125440054616518 ENSG00000204084 INPP5B
ENST00000474758 0.641392391672433 0.439265193513487 0.111486778226964 ENSG00000204084 INPP5B
ENST00000458109 0.199856570668606 0.0770225902862884 0.190027626537464 ENSG00000204084 INPP5B
ENST00000516639 0.859855004942589 0.737835757422451 0.034102495962313 ENSG00000252448 SNORA63
ENST00000410350 0.935655228514759 0.867721982807602 0.010388275599582 ENSG00000222282 RNU6-584P
ENST00000467066 0.642427867572815 0.440517234956053 0.117641367202022 ENSG00000204084 INPP5B
ENST00000373021 0.0143587349413185 0.00283690809818388 0.419264194548204 ENSG00000204084 INPP5B
ENST00000491406 0.0149483973018515 0.00297381151044217 0.467989450119198 ENSG00000204084 INPP5B
ENST00000373019 0.0969559835320243 0.0296876958608211 0.0952036195245668 ENSG00000183431 SF3A3
ENST00000448721 0.138522138919443 0.047275805873852 0.0889502079928679 ENSG00000183431 SF3A3
ENST00000487062 0.774939789871992 0.609939787555615 0.0438188140910888 ENSG00000183431 SF3A3
ENST00000460925 0.0846864714121844 0.0250128559362539 0.146376321536898 ENSG00000183431 SF3A3
ENST00000489537 0.491719857133714 0.285198797859224 0.0610836564473382 ENSG00000183431 SF3A3
ENST00000461869 0.517669715090313 0.309311665196443 0.0551426802393671 ENSG00000183431 SF3A3
ENST00000470585 0.46483628562915 0.261119875622098 0.0655035827337576 ENSG00000183431 SF3A3
ENST00000488934 0.79184965511574 0.63440381843528 0.042806199597513 ENSG00000183431 SF3A3
ENST00000462258 0.60864071948895 0.402661161958467 0.0527997449933051 ENSG00000183431 SF3A3
ENST00000391239 0.408313105868288 0.214225063621474 0.194154362240314 ENSG00000212541 RNU6-510P
ENST00000485803 0.885992494887726 0.780966721395364 -0.0229689412087155 ENSG00000183386 FHL3
ENST00000373016 0.885992494887726 0.780966721395364 -0.0229689412087155 ENSG00000183386 FHL3
ENST00000475084 0.579222838678704 0.370753027128674 -0.0763179823262015 ENSG00000183386 FHL3
ENST00000477194 0.563767955409212 0.354337099527223 -0.0812083209990962 ENSG00000183386 FHL3
ENST00000483132 0.755806342565311 0.582790995262086 -0.0655601341843147 ENSG00000183386 FHL3
ENST00000483182 0.943826069168886 0.883772562943587 0.0102146586764173 ENSG00000183520 UTP11L
ENST00000486563 0.531440439268074 0.322543385742103 -0.0830480983580528 ENSG00000183520 UTP11L
ENST00000373014 0.975114033514523 0.948066464852324 0.00393049444081273 ENSG00000183520 UTP11L
ENST00000537711 0.880811832369545 0.772782341329853 0.0177177463292749 ENSG00000183520 UTP11L
ENST00000488453 0.534536672584235 0.325659408412331 0.0669123564581298 ENSG00000183520 UTP11L
ENST00000373012 0.00119240537141151 0.00016046016767 0.262361383028097 ENSG00000185668 POU3F1
ENST00000432922 9.7493051372884e-19 1.46300642793357e-20 1.56662052902129 ENSG00000224592 RP5-884C9.2
ENST00000428151 1.18821253738855e-19 1.64831488011177e-21 1.61438991821601 ENSG00000224592 RP5-884C9.2
ENST00000442006 0.836826604750006 0.701500923107602 -0.0575766796749536 ENSG00000215895 RP11-334L9.1
ENST00000373001 0.0914085652213137 0.0275485298098915 0.120548313630408 ENSG00000116954 RRAGC
ENST00000474456 0.6588524640011 0.459781651043628 0.0615382271905661 ENSG00000116954 RRAGC
ENST00000493015 0.0690484072222816 0.0193064208708546 0.190907334094092 ENSG00000116954 RRAGC
ENST00000496778 0.383233746327451 0.194863760247729 0.144165739383144 ENSG00000116954 RRAGC
ENST00000433671 0.119971772788653 0.0391294498339096 0.13833153796749 ENSG00000228436 RP5-864K19.4
ENST00000456813 0.777849964877693 0.614299919516385 0.0339420488651862 ENSG00000228436 RP5-864K19.4
ENST00000397572 0.995092049375013 0.989027788706578 -0.0010545553682464 ENSG00000214114 MYCBP
ENST00000494695 0.594678171995432 0.386883887817665 -0.0738203300787622 ENSG00000214114 MYCBP
ENST00000495043 0.664205366415786 0.466117403475948 -0.0645447052152654 ENSG00000214114 MYCBP
ENST00000489803 0.881627421907662 0.773858104295952 -0.0241912515404532 ENSG00000214114 MYCBP
ENST00000454994 0.887086073695113 0.782924961501296 -0.0232030244784164 ENSG00000131233 GJA9
ENST00000489575 0.887086073695113 0.782924961501296 -0.0232030244784164 ENSG00000214114 MYCBP
ENST00000465771 0.464877859190543 0.261159197845872 -0.106316619932672 ENSG00000214114 MYCBP
ENST00000462027 0.443600318464253 0.243045710186991 -0.11900992340815 ENSG00000214114 MYCBP
ENST00000443161 0.670223126293308 0.472837179136523 0.121408342880185 ENSG00000228436 RP5-864K19.4
ENST00000357771 0.264881980859836 0.114296511360203 0.243837417357124 ENSG00000131233 GJA9
ENST00000360786 0.907867358878707 0.818822492849303 0.0387115287608503 ENSG00000131233 GJA9
ENST00000372990 0.00207099356650047 0.000302203663307103 0.416659640652966 ENSG00000158315 RHBDL2
ENST00000289248 0.00242511093153201 0.000361648045423558 0.417950392557679 ENSG00000158315 RHBDL2
ENST00000538156 0.00241354370808002 0.000359604804609958 0.417980672925773 ENSG00000158315 RHBDL2
ENST00000372985 0.00201479939378454 0.000292954249562409 0.422612642982493 ENSG00000158315 RHBDL2
ENST00000540558 0.00373128814584905 0.000590654032397242 0.551729833608952 ENSG00000158315 RHBDL2
ENST00000432648 0.126738586689396 0.0421085966931632 0.12019943700601 ENSG00000174574 AKIRIN1
ENST00000446189 0.54257285903994 0.333310087659579 0.0627883799674383 ENSG00000174574 AKIRIN1
ENST00000372984 0.446569860235465 0.245592591376155 0.0727773057576619 ENSG00000174574 AKIRIN1
ENST00000531822 0.71849179288786 0.533347632925862 0.0450941231613206 ENSG00000174574 AKIRIN1
ENST00000372967 0.680013730792004 0.48501249657735 0.0410629883241245 ENSG00000168653 NDUFS5
ENST00000372969 0.680013730792004 0.48501249657735 0.0410629883241245 ENSG00000168653 NDUFS5
ENST00000484793 0.0131544450444917 0.00255760156864914 0.469441332921979 ENSG00000127603 MACF1
ENST00000602421 0.00583688216510721 0.000989849318709848 0.525813642842956 ENSG00000127603 MACF1
ENST00000545844 1.6692313664336e-22 1.88637341733183e-24 -0.578262004576822 ENSG00000127603 MACF1
ENST00000567887 1.68209402865116e-22 1.90312741686912e-24 -0.578225684360029 ENSG00000127603 MACF1
ENST00000372915 1.65300374898307e-22 1.86476522351819e-24 -0.578287907123475 ENSG00000127603 MACF1
ENST00000539005 1.6692313664336e-22 1.88559773149831e-24 -0.578238910043961 ENSG00000127603 MACF1
ENST00000317713 1.6692313664336e-22 1.88559773149831e-24 -0.578238910043961 ENSG00000127603 MACF1
ENST00000361689 1.65300374898307e-22 1.86476522351819e-24 -0.578287907123475 ENSG00000127603 MACF1
ENST00000524432 5.87583699032629e-11 1.91845089840415e-12 -0.541622478282561 ENSG00000127603 MACF1
ENST00000467673 0.00304670284298836 0.00046856590304969 -0.38131642147098 ENSG00000127603 MACF1
ENST00000383927 0.731215955831311 0.549814758447547 -0.0889678833714538 ENSG00000206654 RNU6-608P
ENST00000410446 0.598546398224223 0.391022425803711 0.145017379014366 ENSG00000222378 RNA5SP44
ENST00000564288 2.24462810505308e-26 1.84992756070175e-28 -0.602260106087705 ENSG00000127603 MACF1
ENST00000494012 3.08084416285497e-07 1.76660524061117e-08 -0.518105490065774 ENSG00000127603 MACF1
ENST00000536367 2.38085354451906e-08 1.13038348876388e-09 -0.528327410311026 ENSG00000127603 MACF1
ENST00000602528 0.153553322859814 0.0541515850909851 -0.300390973557792 ENSG00000270040 RP11-416A14.1
ENST00000480624 2.22853193795627e-07 1.24169908173313e-08 -0.509951374488675 ENSG00000127603 MACF1
ENST00000469366 9.08843806064187e-08 4.7434611780867e-09 -0.521739097415284 ENSG00000127603 MACF1
ENST00000289890 3.41534194537968e-08 1.66747590858684e-09 -0.582897773735953 ENSG00000226438 RP11-420K8.1
ENST00000496804 3.47177604674618e-23 3.68534280692381e-25 -0.713351972721728 ENSG00000127603 MACF1
ENST00000530262 3.01681237902096e-22 3.4709155412353e-24 -0.68914819475973 ENSG00000127603 MACF1
ENST00000485063 1.43268419696671e-16 2.55702810118889e-18 -0.697296244246097 ENSG00000127603 MACF1
ENST00000472385 2.20210257965841e-15 4.42395105176975e-17 -0.697321424735601 ENSG00000127603 MACF1
ENST00000484393 3.32109284386996e-15 6.7967773372271e-17 -0.66621586821597 ENSG00000127603 MACF1
ENST00000476350 3.01636420924968e-22 3.46841114322637e-24 -0.672872519478197 ENSG00000127603 MACF1
ENST00000372925 2.25684050126383e-27 1.77220085514948e-29 -0.597224604463106 ENSG00000127603 MACF1
ENST00000406997 0.543204977327308 0.333859573920333 -0.158313547945609 ENSG00000217897 HSPE1P8
ENST00000528611 1.14919916297072e-05 9.12267285697068e-07 -0.503525345690106 ENSG00000127603 MACF1
ENST00000289893 1.41765799558769e-27 1.09884511305464e-29 -0.5851624096939 ENSG00000127603 MACF1
ENST00000530275 1.64273304154661e-17 2.70990839978217e-19 -0.596422373719246 ENSG00000255103 KIAA0754
ENST00000482035 3.07936944313974e-15 6.28786652957327e-17 -0.595102119912904 ENSG00000127603 MACF1
ENST00000473843 1.92541058323472e-09 7.71966885781655e-11 -0.478994153832161 ENSG00000127603 MACF1
ENST00000469490 3.07025096650749e-18 4.75912179221937e-20 -0.515918401030923 ENSG00000127603 MACF1
ENST00000487656 1.14711472068899e-05 9.10158801923338e-07 -0.415198923455538 ENSG00000127603 MACF1
ENST00000360115 7.28999407347896e-22 8.59399314523661e-24 -0.469330617741177 ENSG00000127603 MACF1
ENST00000497964 4.19576600438519e-17 7.16491985979934e-19 -0.459437276763558 ENSG00000127603 MACF1
ENST00000446276 6.23417630640782e-19 9.25652076351975e-21 -0.464833292082086 ENSG00000127603 MACF1
ENST00000442046 3.19207842946183e-18 4.95217283874443e-20 -0.475300205261146 ENSG00000127603 MACF1
ENST00000422234 4.10311619545943e-19 5.99763209951445e-21 -0.566363459031626 ENSG00000127603 MACF1
ENST00000462496 2.39539948239346e-18 3.68304318121023e-20 -0.559863851680489 ENSG00000127603 MACF1
ENST00000462103 1.10378068663911e-09 4.28718403441087e-11 -0.465562137618841 ENSG00000127603 MACF1
ENST00000496360 3.30502887986483e-12 9.42675211597233e-14 -0.430527312792585 ENSG00000127603 MACF1
ENST00000497807 2.03651307071786e-12 5.68644613601248e-14 -0.418833833573093 ENSG00000127603 MACF1
ENST00000331593 0.000329686070286424 3.75776594675503e-05 0.564118541076127 ENSG00000183682 BMP8A
ENST00000447263 0.993277913229133 0.985572807430409 0.00292163253448982 ENSG00000237624 OXCT2P1
ENST00000441741 0.0110756939732527 0.00209369830491942 0.514567682014686 ENSG00000182109 RP11-69E11.4
ENST00000331856 0.000365753045220398 4.21434708134217e-05 0.694382488205048 ENSG00000182109 RP11-69E11.4
ENST00000458207 6.83553577860066e-13 1.79958425291438e-14 1.11747097631865 ENSG00000182109 RP11-69E11.4
ENST00000450157 9.361786177535e-14 2.23566885574153e-15 1.1141152858346 ENSG00000182109 RP11-69E11.4
ENST00000431553 4.00212810036819e-13 1.02065217196704e-14 1.08876576018852 ENSG00000182109 RP11-69E11.4
ENST00000417869 9.38300082379879e-13 2.52593079472344e-14 1.07436393975505 ENSG00000182109 RP11-69E11.4
ENST00000440190 3.13302826942016e-13 7.89505772118669e-15 1.07950185848071 ENSG00000182109 RP11-69E11.4
ENST00000427240 4.3034945981108e-13 1.09977880017653e-14 1.06681840220614 ENSG00000243970 PPIEL
ENST00000482028 0.0534466293866898 0.0139700545619168 0.207853057574429 ENSG00000090621 PABPC4
ENST00000372856 0.271386700201333 0.118187467771487 0.0683759911860666 ENSG00000090621 PABPC4
ENST00000372857 0.270639288524827 0.117732640717212 0.068477524606301 ENSG00000090621 PABPC4
ENST00000372858 0.218870828243344 0.0871081941402581 0.0738897747481429 ENSG00000090621 PABPC4
ENST00000372862 0.222831942446132 0.0894207380829522 0.0734167465040224 ENSG00000090621 PABPC4
ENST00000468476 0.0603109297279442 0.0162406474052133 0.157116358722379 ENSG00000090621 PABPC4
ENST00000437136 0.045384474126256 0.0114312499543168 0.167199117870436 ENSG00000090621 PABPC4
ENST00000492468 0.0405218043900118 0.00992833634164454 0.164938917328026 ENSG00000090621 PABPC4
ENST00000530186 0.150550064268471 0.0527674649997489 0.156149991162978 ENSG00000090621 PABPC4
ENST00000421687 0.340807659180173 0.163979559150341 0.0624135754981642 ENSG00000090621 PABPC4
ENST00000484555 0.557581806629506 0.348203860981331 0.0804057248392941 ENSG00000090621 PABPC4
ENST00000525045 0.644115963276157 0.44259561851859 0.0579805930132535 ENSG00000090621 PABPC4
ENST00000527718 0.686492984755749 0.492657275174652 0.0382163398102432 ENSG00000090621 PABPC4
ENST00000477556 0.495110039129806 0.288457826911751 0.094165967113978 ENSG00000090621 PABPC4
ENST00000461578 0.536344022206735 0.327328449605171 0.103684701282703 ENSG00000090621 PABPC4
ENST00000483770 0.72228170355337 0.53803724631874 0.0551925805120802 ENSG00000090621 PABPC4
ENST00000525669 0.810878547094424 0.661940361791091 0.0246136683159418 ENSG00000090621 PABPC4
ENST00000470443 0.687019265867095 0.49328409080851 0.0317403323026569 ENSG00000090621 PABPC4
ENST00000415255 0.534885015955236 0.325991733499401 0.0482409682556109 ENSG00000228060 RP11-69E11.8
ENST00000513632 0.936717886985831 0.869675188113768 0.0106683505865645 ENSG00000090621 PABPC4
ENST00000364587 0.991847873342735 0.982614057469242 -0.00339236840199696 ENSG00000201457 SNORA55
ENST00000525751 0.901951710812492 0.808420382879091 -0.0156738634974069 ENSG00000090621 PABPC4
ENST00000474378 0.744035068151613 0.566853960539693 0.0339692763540732 ENSG00000090621 PABPC4
ENST00000529216 0.927324738674071 0.852507310712824 0.0120619827365552 ENSG00000090621 PABPC4
ENST00000492519 0.964623684578552 0.926464061697693 -0.00637630977888143 ENSG00000090621 PABPC4
ENST00000451091 0.575011336803187 0.366438456904543 0.0631459135902667 ENSG00000090621 PABPC4
ENST00000531243 0.819086362420512 0.67426247515849 0.0395456618601486 ENSG00000090621 PABPC4
ENST00000470018 0.637685644275823 0.434872430663526 0.0682322904000126 ENSG00000084072 PPIE
ENST00000485507 0.777999682139628 0.61450023024724 0.051292203057225 ENSG00000084072 PPIE
ENST00000324379 0.382495723417896 0.194347269924683 0.0925222055877374 ENSG00000084072 PPIE
ENST00000356511 0.220184291231885 0.0878937016439853 0.119222312878779 ENSG00000084072 PPIE
ENST00000456578 0.825533036305808 0.684242662809976 0.0429467546373715 ENSG00000084072 PPIE
ENST00000495526 0.386855604242493 0.197524130336539 0.0918190226088216 ENSG00000084072 PPIE
ENST00000482751 0.386855604242493 0.197524130336539 0.0918190226088216 ENSG00000084072 PPIE
ENST00000372830 0.220184291231885 0.0878937016439853 0.119222312878779 ENSG00000084072 PPIE
ENST00000497370 0.330217309849253 0.156519564878109 0.105415883988517 ENSG00000084072 PPIE
ENST00000372835 0.347198632653708 0.168524661607406 0.0981953477270071 ENSG00000084072 PPIE
ENST00000470213 0.344958500339788 0.166947905323673 0.103044156662193 ENSG00000084072 PPIE
ENST00000474804 0.590440198715682 0.382647448093628 0.0720748358889023 ENSG00000084072 PPIE
ENST00000475350 0.386855604242493 0.197524130336539 0.0918190226088216 ENSG00000084072 PPIE
ENST00000480169 0.708237299433325 0.520024649661059 0.0541248819894004 ENSG00000084072 PPIE
ENST00000372827 0.00678191814090728 0.00117958067223006 0.54505728540639 ENSG00000116985 BMP8B
ENST00000467741 0.0014593005382844 0.000202370068053904 0.470246186431638 ENSG00000084072 PPIE
ENST00000397360 0.0939775766696844 0.0285346829352694 0.361508810327432 ENSG00000116985 BMP8B
ENST00000327582 0.806320838904683 0.65538621150742 0.0502283044128309 ENSG00000198754 OXCT2
ENST00000441669 0.000114838263650049 1.15633280310117e-05 -0.291840954640255 ENSG00000043514 TRIT1
ENST00000462797 0.000114838263650049 1.15633280310117e-05 -0.291840954640255 ENSG00000043514 TRIT1
ENST00000316891 0.000114838263650049 1.15633280310117e-05 -0.291840954640255 ENSG00000043514 TRIT1
ENST00000372818 0.000114838263650049 1.15633280310117e-05 -0.291840954640255 ENSG00000043514 TRIT1
ENST00000495175 5.54834540884514e-05 5.15838513226677e-06 -0.309999639724186 ENSG00000043514 TRIT1
ENST00000491865 5.8941106028704e-05 5.51793211908465e-06 -0.310039427327704 ENSG00000043514 TRIT1
ENST00000537223 6.85005230081866e-05 6.50770776043358e-06 -0.313648776831048 ENSG00000043514 TRIT1
ENST00000537440 6.85005230081866e-05 6.50770776043358e-06 -0.313648776831048 ENSG00000043514 TRIT1
ENST00000541099 6.85005230081866e-05 6.50770776043358e-06 -0.313648776831048 ENSG00000043514 TRIT1
ENST00000545233 6.85005230081866e-05 6.50770776043358e-06 -0.313648776831048 ENSG00000043514 TRIT1
ENST00000465417 0.0282780746919303 0.00638927501561125 -0.289068175317252 ENSG00000043514 TRIT1
ENST00000492612 0.000102927973967288 1.02378282802829e-05 -0.321139554265932 ENSG00000043514 TRIT1
ENST00000467774 0.189428392113187 0.0717346360841971 -0.267705545078289 ENSG00000043514 TRIT1
ENST00000489945 7.5306003717311e-05 7.24411283863366e-06 -0.335915582589874 ENSG00000043514 TRIT1
ENST00000486825 0.000111610431316613 1.11912140796667e-05 -0.328256676259354 ENSG00000043514 TRIT1
ENST00000469476 0.0214325953423035 0.00457111883782445 -0.280219348570337 ENSG00000043514 TRIT1
ENST00000544981 0.000603431294954262 7.39745077220375e-05 -0.342736170797265 ENSG00000043514 TRIT1
ENST00000462243 0.133880288214476 0.0451849282878014 -0.258536076908418 ENSG00000043514 TRIT1
ENST00000365352 0.745095818967469 0.5685585677483 0.0616412568342892 ENSG00000202222 Y_RNA
ENST00000397332 0.853685910543404 0.728191211120474 0.0588195739003689 ENSG00000116990 MYCL
ENST00000372816 0.406958419831752 0.213115901635393 0.204972707637166 ENSG00000116990 MYCL
ENST00000418255 0.822070836333299 0.678761862414873 0.0366600315813601 ENSG00000236546 RP1-118J21.5
ENST00000372815 0.422819121087343 0.225682876954084 0.155224435390187 ENSG00000116990 MYCL
ENST00000429311 0.422819121087343 0.225682876954084 0.155224435390187 ENSG00000116990 MYCL
ENST00000450953 0.952759485689306 0.901525185133613 -0.0143953235397975 ENSG00000116990 MYCL
ENST00000372811 0.000782051545857525 9.93149259890669e-05 0.491191562449567 ENSG00000168389 MFSD2A
ENST00000420632 0.00108931796520184 0.000144619941631861 0.483157754903223 ENSG00000168389 MFSD2A
ENST00000434861 0.0444053108293932 0.011123725058693 0.359793809584487 ENSG00000168389 MFSD2A
ENST00000372809 0.000782051545857525 9.93149259890669e-05 0.491191562449567 ENSG00000168389 MFSD2A
ENST00000483824 0.000782051545857525 9.93149259890669e-05 0.491191562449567 ENSG00000168389 MFSD2A
ENST00000469745 0.00233233724546872 0.000345690916319225 0.502526052154793 ENSG00000168389 MFSD2A
ENST00000438210 0.659102327178204 0.460159197104899 0.0947145660162393 ENSG00000228477 RP3-342P20.2
ENST00000480630 0.000542525863588008 6.56775722380129e-05 0.554094567358352 ENSG00000168389 MFSD2A
ENST00000491515 0.00758812938676445 0.00134652148951921 0.524074272530974 ENSG00000168389 MFSD2A
ENST00000459917 0.0556997391887309 0.0146933011176831 0.413882613860404 ENSG00000168389 MFSD2A
ENST00000481612 0.0840721367450353 0.0247903881561826 0.380560779300173 ENSG00000168389 MFSD2A
ENST00000372797 0.5939299968015 0.386089339391248 -0.0339477637875941 ENSG00000131236 CAP1
ENST00000372802 0.592923235776252 0.385079196665726 -0.0340584859472525 ENSG00000131236 CAP1
ENST00000449311 0.134385113342929 0.0454084701899636 -0.0885409936343198 ENSG00000131236 CAP1
ENST00000421589 0.104289147899249 0.0326271093127323 -0.0930498161776137 ENSG00000131236 CAP1
ENST00000414893 0.116592485853252 0.0376928816433212 -0.0862198873118647 ENSG00000131236 CAP1
ENST00000414281 0.103804771951308 0.0324370235502095 -0.0930459576539658 ENSG00000131236 CAP1
ENST00000420216 0.111521266856229 0.0355701767411912 -0.091868669839256 ENSG00000131236 CAP1
ENST00000372792 0.195789544167173 0.0749842267901321 -0.0700930200693407 ENSG00000131236 CAP1
ENST00000372798 0.206776271679245 0.0806696035572796 -0.0671391245759684 ENSG00000131236 CAP1
ENST00000340450 0.582468445109141 0.374220710524264 -0.0347652648309995 ENSG00000131236 CAP1
ENST00000372805 0.515767637831518 0.307437620488772 -0.0397923169422769 ENSG00000131236 CAP1
ENST00000435719 0.118078606468683 0.0383287979162105 -0.0870870303721789 ENSG00000131236 CAP1
ENST00000427843 0.0899149653315721 0.026985753424495 -0.0957248922542357 ENSG00000131236 CAP1
ENST00000417287 0.13340520880886 0.0449841273429914 -0.0874537794172323 ENSG00000131236 CAP1
ENST00000424977 0.105033683229265 0.032913831980751 -0.0926869590974351 ENSG00000131236 CAP1
ENST00000446031 0.472548591568345 0.267692374490411 -0.0610959628199379 ENSG00000131236 CAP1
ENST00000479759 0.689599108247621 0.496186723031391 -0.0358441147053616 ENSG00000131236 CAP1
ENST00000461993 0.70504384686698 0.515953699682313 -0.0355962009934311 ENSG00000131236 CAP1
ENST00000494114 0.990449685518375 0.979668170183828 -0.00153886847182118 ENSG00000131236 CAP1
ENST00000433473 0.794396326954291 0.637758781270273 -0.0249191214404827 ENSG00000131238 PPT1
ENST00000529905 0.783337244116639 0.622052511082589 -0.0263113739665956 ENSG00000131238 PPT1
ENST00000530704 0.909913180760455 0.822493508385236 -0.0142918252173271 ENSG00000131238 PPT1
ENST00000372775 0.99488879825998 0.988565380303082 -0.00105656686058635 ENSG00000131238 PPT1
ENST00000449045 0.925471046704978 0.849238879488105 -0.0120562909375057 ENSG00000131238 PPT1
ENST00000439754 0.98068470949214 0.959676964907582 0.00353258334952063 ENSG00000131238 PPT1
ENST00000530076 0.970256208768232 0.938261290860229 -0.00575366570493429 ENSG00000131238 PPT1
ENST00000527311 0.849214537025775 0.721158229099644 -0.0239205804054217 ENSG00000131238 PPT1
ENST00000372779 0.636991432719491 0.434084021306708 -0.0537109172164856 ENSG00000131238 PPT1
ENST00000526547 0.639440044627378 0.436869311078552 -0.0614714703065341 ENSG00000131238 PPT1
ENST00000372771 0.275311315637142 0.120614564450064 0.115005606478476 ENSG00000117000 RLF
ENST00000384777 0.77537096339499 0.610619331316594 -0.0575781650895412 ENSG00000207508 RNU6-1237P
ENST00000468258 0.00213394306117799 0.00031258530355503 0.416879561611306 ENSG00000188800 TMCO2
ENST00000372766 0.000343253080908757 3.92884122408915e-05 0.409354545438039 ENSG00000188800 TMCO2
ENST00000567508 0.0122783530903368 0.00235868725285194 0.458925443472987 ENSG00000259943 RP1-39G22.7
ENST00000372759 0.0309293109636557 0.00713210150702264 -0.172432237218135 ENSG00000084073 ZMPSTE24
ENST00000479131 0.00205573932337646 0.000299666350244614 -0.327639426402556 ENSG00000084073 ZMPSTE24
ENST00000472583 0.000700755007808338 8.75955310413284e-05 -0.311691963473955 ENSG00000084073 ZMPSTE24
ENST00000447743 0.787565933794275 0.628356454785366 0.0688576587105434 ENSG00000231296 RP1-39G22.4
ENST00000474142 0.488276712167538 0.28214489737443 -0.109577726067209 ENSG00000084073 ZMPSTE24
ENST00000372748 0.0351800351219042 0.00834606727603586 0.331826274270864 ENSG00000049089 COL9A2
ENST00000482722 0.0349249387265318 0.00827012262985943 0.331642174799322 ENSG00000049089 COL9A2
ENST00000466267 0.213440323143898 0.0842052823606399 0.137678053309022 ENSG00000049089 COL9A2
ENST00000427563 0.383668665701957 0.195191527110017 0.0807631161780634 ENSG00000049089 COL9A2
ENST00000488463 0.0655272467152025 0.0180259333731021 0.212275111074843 ENSG00000049089 COL9A2
ENST00000417105 0.056628139424762 0.0150084917821361 0.197317391502152 ENSG00000049089 COL9A2
ENST00000496215 0.22591580609019 0.0912145221409402 0.117437426104723 ENSG00000049089 COL9A2
ENST00000372736 0.22591580609019 0.0912145221409402 0.117437426104723 ENSG00000049089 COL9A2
ENST00000461118 0.289686691397324 0.129605523954297 0.101869519969528 ENSG00000049089 COL9A2
ENST00000435168 0.00763021625772656 0.0013553984731039 -0.312427055868477 ENSG00000084070 SMAP2
ENST00000372718 0.00742806097328708 0.00131272991579078 -0.249932738935532 ENSG00000084070 SMAP2
ENST00000372708 0.0189221832748045 0.00392878270921652 -0.233382277234196 ENSG00000084070 SMAP2
ENST00000539317 0.132695962413923 0.0446846019933322 -0.184718538603424 ENSG00000084070 SMAP2
ENST00000487871 0.703070291018614 0.513574606792664 -0.105027535085635 ENSG00000084070 SMAP2
ENST00000469416 1.24569488485228e-06 8.03907267945812e-08 0.705812527561971 ENSG00000187801 ZFP69B
ENST00000361584 1.14348283847627e-06 7.32365813473892e-08 0.707315436130682 ENSG00000187801 ZFP69B
ENST00000484445 1.14348283847627e-06 7.32365813473892e-08 0.707315436130682 ENSG00000187801 ZFP69B
ENST00000411995 1.24569488485228e-06 8.03907267945812e-08 0.705812527561971 ENSG00000187801 ZFP69B
ENST00000565390 2.48564048348927e-05 2.12378288557641e-06 0.705288833201194 ENSG00000260920 RP1-228H13.5
ENST00000372706 0.0136644275354277 0.00267531598644772 0.341905514175828 ENSG00000187815 ZFP69
ENST00000372705 0.0193142647872996 0.00402865484809792 0.3288426247319 ENSG00000187815 ZFP69
ENST00000482712 0.476115111891728 0.270977837995106 0.186086056408071 ENSG00000187815 ZFP69
ENST00000450713 0.0457382882134028 0.0115426829277788 0.280572165164729 ENSG00000238287 RP11-656D10.3
ENST00000358527 0.12002032750066 0.0391539376479658 0.210106053658485 ENSG00000164002 EXO5
ENST00000372703 0.12002032750066 0.0391539376479658 0.210106053658485 ENSG00000164002 EXO5
ENST00000420209 0.136306347956195 0.0462679482549534 0.224635030587158 ENSG00000164002 EXO5
ENST00000296380 0.074071146703207 0.0211023926812829 0.230902590391062 ENSG00000164002 EXO5
ENST00000432259 0.25113619585915 0.105973281935659 0.196391561692505 ENSG00000164002 EXO5
ENST00000418186 0.129158667773626 0.0431340729219338 0.22755309194496 ENSG00000164002 EXO5
ENST00000415550 0.338441837841703 0.162283385632463 0.165872539592929 ENSG00000164002 EXO5
ENST00000443729 0.207262396833138 0.080938514551526 0.194959155232301 ENSG00000164002 EXO5
ENST00000419161 0.207262396833138 0.080938514551526 0.194959155232301 ENSG00000164002 EXO5
ENST00000471429 0.180018205561694 0.0669878519397143 0.250449676857159 ENSG00000164002 EXO5
ENST00000453437 0.789362852123328 0.63078097571421 -0.0675403680263864 ENSG00000227278 RP11-656D10.5
ENST00000437060 0.0589193143028123 0.015773454460021 0.388642118761139 ENSG00000238186 RP11-656D10.6
ENST00000372699 0.0992194282651552 0.0305671985568513 0.285786469950212 ENSG00000117010 ZNF684
ENST00000465152 0.0729216416436009 0.0206903799465334 0.325101704304718 ENSG00000117010 ZNF684
ENST00000372696 0.100753158980259 0.031193821054889 0.304871412947971 ENSG00000117010 ZNF684
ENST00000372697 0.100753158980259 0.031193821054889 0.304871412947971 ENSG00000117010 ZNF684
ENST00000493756 0.0742929991990566 0.021179897094798 0.305203283950334 ENSG00000117010 ZNF684
ENST00000472043 0.0767891857849673 0.0220884723242998 0.383432915275577 ENSG00000117010 ZNF684
ENST00000372684 0.0620808603943513 0.0168519226168381 0.380478829185848 ENSG00000117016 RIMS3
ENST00000372683 0.0338741029645226 0.00796299378319435 0.326267163580715 ENSG00000117016 RIMS3
ENST00000440100 0.240932898918272 0.0999521258840679 0.278856331137427 ENSG00000237899 RP4-739H11.3
ENST00000606277 0.18071635267617 0.0673632209065732 0.266119931432055 ENSG00000272145 NFYC-AS1
ENST00000467203 0.561435490809733 0.35200861451217 -0.0640449841313384 ENSG00000066136 NFYC
ENST00000424419 0.852731417237352 0.726752958306532 -0.0241122790590537 ENSG00000066136 NFYC
ENST00000427410 0.983551063547609 0.965667324750166 -0.00275052446157451 ENSG00000066136 NFYC
ENST00000447388 0.929579817857177 0.856575217237978 -0.0113654903564169 ENSG00000066136 NFYC
ENST00000425457 0.991174070172963 0.981152997721107 -0.00151130614351467 ENSG00000066136 NFYC
ENST00000453631 0.485565670888295 0.279578811256392 -0.0749950705996202 ENSG00000066136 NFYC
ENST00000456393 0.945058107709226 0.886243553224704 -0.00902584702355223 ENSG00000066136 NFYC
ENST00000372654 0.987299267912545 0.973104873891576 0.00218264702890995 ENSG00000066136 NFYC
ENST00000534399 0.415449920155122 0.219895092570798 -0.0911120155780436 ENSG00000066136 NFYC
ENST00000372653 0.99481520149929 0.988452896854638 0.000952827370258552 ENSG00000066136 NFYC
ENST00000372669 0.91398339687625 0.829418690550909 -0.0153052906366333 ENSG00000066136 NFYC
ENST00000372652 0.789119414709639 0.630464782713252 0.034567446363338 ENSG00000066136 NFYC
ENST00000372651 0.667294620626947 0.469631632422906 0.0554059387077414 ENSG00000066136 NFYC
ENST00000531464 0.941318422664194 0.878905597105299 -0.0188815273566555 ENSG00000066136 NFYC
ENST00000440226 0.347547199133994 0.168789653116701 0.11255606682933 ENSG00000066136 NFYC
ENST00000525290 0.811283773547147 0.662527910539656 0.0472621323571243 ENSG00000066136 NFYC
ENST00000530965 0.945934760766954 0.88787019544263 0.0163580510540075 ENSG00000066136 NFYC
ENST00000416859 0.739263545036976 0.560479429312335 0.0566520142208668 ENSG00000066136 NFYC
ENST00000308733 0.486672567032943 0.280623170609847 0.084874520376618 ENSG00000066136 NFYC
ENST00000414185 0.24431165170834 0.102015860262363 0.143365656781749 ENSG00000066136 NFYC
ENST00000525349 0.22960827140281 0.0933692869192305 0.193368207699214 ENSG00000066136 NFYC
ENST00000483091 0.292863564876606 0.131629302789434 0.224541825410131 ENSG00000066136 NFYC
ENST00000488635 0.632602190300026 0.429257728088005 0.09732749594658 ENSG00000066136 NFYC
ENST00000496608 0.989034133858979 0.97645745743629 0.00333153629719598 ENSG00000066136 NFYC
ENST00000347132 0.270481181000749 0.117656727873175 0.243841730097976 ENSG00000117013 KCNQ4
ENST00000509682 0.344340560992612 0.166539868475065 0.215638676764697 ENSG00000117013 KCNQ4
ENST00000443478 0.923081890249538 0.845180670089443 0.0213152762739296 ENSG00000117013 KCNQ4
ENST00000506017 0.862020009889687 0.741534995123079 0.0362465928452937 ENSG00000117013 KCNQ4
ENST00000372638 0.762449450630244 0.592380040962731 0.0869420341684475 ENSG00000179862 CITED4
ENST00000372621 0.324322066587371 0.152438000150857 0.0661754556368575 ENSG00000171793 CTPS1
ENST00000541520 0.381100072542031 0.193273794948642 0.0601040317954104 ENSG00000171793 CTPS1
ENST00000470271 0.605744076735043 0.399370939811921 -0.0761400523853743 ENSG00000171793 CTPS1
ENST00000475060 0.755842737384369 0.582836628918385 -0.0586026034410147 ENSG00000171793 CTPS1
ENST00000479480 0.954049439506863 0.90424915327639 -0.00884329579879618 ENSG00000171793 CTPS1
ENST00000543104 0.897762145529937 0.801451155420373 0.0171827792530728 ENSG00000171793 CTPS1
ENST00000372616 0.499504313270892 0.292259588371369 0.0500059986050892 ENSG00000171793 CTPS1
ENST00000480420 0.061850754458552 0.0167753651453111 0.174799084227866 ENSG00000171793 CTPS1
ENST00000463285 0.271852612097349 0.118462997552172 0.124393611121487 ENSG00000171793 CTPS1
ENST00000486889 0.211013151057417 0.0829068680995748 0.157182755238076 ENSG00000171793 CTPS1
ENST00000497210 0.359556213181719 0.177438276812984 0.127215277103641 ENSG00000171793 CTPS1
ENST00000464283 0.481488152757109 0.275891117907934 0.0793653805356688 ENSG00000171793 CTPS1
ENST00000463423 0.955697379898337 0.907386363799699 0.00919457154738816 ENSG00000171793 CTPS1
ENST00000498694 0.490107396811147 0.283820880046922 0.0772075535575155 ENSG00000171793 CTPS1
ENST00000302946 0.00804649379576449 0.00143995473465181 0.388248375567247 ENSG00000171790 SLFNL1
ENST00000372613 0.00874952868741563 0.00159011016509477 0.382969896674446 ENSG00000171790 SLFNL1
ENST00000397197 0.00874952868741563 0.00159011016509477 0.382969896674446 ENSG00000171790 SLFNL1
ENST00000439569 0.00874952868741563 0.00159011016509477 0.382969896674446 ENSG00000171790 SLFNL1
ENST00000372611 0.00783106659848948 0.00139510397238205 0.388674696708504 ENSG00000171790 SLFNL1
ENST00000359345 0.00191250204078421 0.000276251695849544 0.420470024138215 ENSG00000171790 SLFNL1
ENST00000456518 0.393786900315454 0.203033038159542 0.10829602893381 ENSG00000010803 SCMH1
ENST00000397174 0.497846979308141 0.290843286068533 0.0906479176473819 ENSG00000010803 SCMH1
ENST00000402904 0.497846979308141 0.290843286068533 0.0906479176473819 ENSG00000010803 SCMH1
ENST00000361191 0.501618649530657 0.294232271503472 0.0900161948186796 ENSG00000010803 SCMH1
ENST00000361705 0.501618649530657 0.294232271503472 0.0900161948186796 ENSG00000010803 SCMH1
ENST00000397171 0.501618649530657 0.294232271503472 0.0900161948186796 ENSG00000010803 SCMH1
ENST00000372597 0.241738333282095 0.100446330002816 -0.139907528112458 ENSG00000010803 SCMH1
ENST00000372596 0.241738333282095 0.100446330002816 -0.139907528112458 ENSG00000010803 SCMH1
ENST00000337495 0.241738333282095 0.100446330002816 -0.139907528112458 ENSG00000010803 SCMH1
ENST00000326197 0.437128762939398 0.237496924779179 0.101184779552431 ENSG00000010803 SCMH1
ENST00000372595 0.541357575137813 0.332060248765221 0.0825878001435269 ENSG00000010803 SCMH1
ENST00000472037 0.000438509364559792 5.16927899232991e-05 0.383842920931895 ENSG00000010803 SCMH1
ENST00000460215 9.12809505790091e-05 8.95416353078722e-06 0.409394253933571 ENSG00000010803 SCMH1
ENST00000498793 3.07804068009925e-05 2.69163668096238e-06 0.406264821339347 ENSG00000010803 SCMH1
ENST00000489421 0.00458119842141753 0.0007486621221946 0.324982430452236 ENSG00000010803 SCMH1
ENST00000482530 2.78674655461463e-06 1.94173782482808e-07 0.556665283048267 ENSG00000010803 SCMH1
ENST00000401064 0.942617840148021 0.881338668895568 -0.0209498304389744 ENSG00000215893 RP4-635E8.1
ENST00000488592 0.0830785329243806 0.0244125011892516 -0.262082726588538 ENSG00000010803 SCMH1
ENST00000425554 2.31302425540431e-05 1.95982558885744e-06 0.798960731154597 ENSG00000235358 RP11-399E6.1
ENST00000445073 2.53405345285692e-07 1.42716981567244e-08 0.948396450302126 ENSG00000235358 RP11-399E6.1
ENST00000422305 0.00389493589990637 0.000621130181387456 0.410987865957372 ENSG00000235358 RP11-399E6.1
ENST00000372591 0.805265797313735 0.653898399053647 0.0755468038171988 ENSG00000204060 FOXO6
ENST00000429109 0.929521152626742 0.856339171364662 0.0159626506688985 ENSG00000229901 RP11-399E6.4
ENST00000372583 0.0161328150229925 0.00325294223665296 -0.284064654549573 ENSG00000127124 HIVEP3
ENST00000372584 0.0169952420411863 0.00345899734007635 -0.282592855149763 ENSG00000127124 HIVEP3
ENST00000247584 0.699977202632652 0.509286138650459 0.0745766960983059 ENSG00000127124 HIVEP3
ENST00000460604 0.204054930107958 0.0792608168883109 0.246404346477178 ENSG00000127124 HIVEP3
ENST00000429157 0.771625855685871 0.605207622908522 0.0589110542403107 ENSG00000127124 HIVEP3
ENST00000434240 0.497810615837748 0.290810307856776 0.125851478299729 ENSG00000230638 RP11-486B10.4
ENST00000455975 0.890117543744054 0.788329459886357 0.0291264409174752 ENSG00000230638 RP11-486B10.4
ENST00000491442 0.000791821424978037 0.00010069136825708 -0.426522605077346 ENSG00000127124 HIVEP3
ENST00000489103 0.00320860711642686 0.000497083414087703 -0.348422221794437 ENSG00000127124 HIVEP3
ENST00000479350 0.00409671085415771 0.000658142392512736 -0.450086227557206 ENSG00000127124 HIVEP3
ENST00000372571 0.088034025624017 0.0262645194137718 -0.139743476249434 ENSG00000198815 FOXJ3
ENST00000372572 0.0874233015882222 0.026051763446185 -0.118056329779722 ENSG00000198815 FOXJ3
ENST00000372573 0.0852362758341375 0.0252179561251747 -0.119048848638091 ENSG00000198815 FOXJ3
ENST00000361346 0.0858563070330673 0.0254687609021676 -0.118551048638193 ENSG00000198815 FOXJ3
ENST00000361776 0.0858563070330673 0.0254687609021676 -0.118551048638193 ENSG00000198815 FOXJ3
ENST00000545068 0.158997517892369 0.0566979676614278 -0.101956101786448 ENSG00000198815 FOXJ3
ENST00000445886 0.525294369360818 0.31665203139659 -0.0761407131771309 ENSG00000198815 FOXJ3
ENST00000422278 0.966125415818439 0.929598980819117 0.0109727099760083 ENSG00000198815 FOXJ3
ENST00000454417 0.692107249129235 0.499282801847604 0.0907677127079972 ENSG00000198815 FOXJ3
ENST00000436207 0.979411718961777 0.95698389613692 0.00843748601819606 ENSG00000227527 RP11-223A3.1
ENST00000431473 0.370930841428572 0.185702648192486 0.0948530129014885 ENSG00000177181 RIMKLA
ENST00000372565 0.61777367641493 0.41260536458862 -0.111531889316307 ENSG00000066185 ZMYND12
ENST00000433602 0.61777367641493 0.41260536458862 -0.111531889316307 ENSG00000066185 ZMYND12
ENST00000461083 0.801551664220622 0.648071099466789 -0.0460585509103901 ENSG00000066185 ZMYND12
ENST00000372562 0.767669939407131 0.599711228672365 -0.0450834550139654 ENSG00000127125 PPCS
ENST00000455780 0.856096010885146 0.732319821961234 -0.0286308971060722 ENSG00000127125 PPCS
ENST00000372560 0.673693966012811 0.477058123846126 0.0829250748729965 ENSG00000127125 PPCS
ENST00000472013 0.856096010885146 0.732319821961234 -0.0286308971060722 ENSG00000127125 PPCS
ENST00000372561 0.856096010885146 0.732319821961234 -0.0286308971060722 ENSG00000127125 PPCS
ENST00000372556 0.856096010885146 0.732319821961234 -0.0286308971060722 ENSG00000127125 PPCS
ENST00000471420 0.912520177097867 0.827025934884109 0.0193498247056451 ENSG00000127125 PPCS
ENST00000482168 0.78133961847575 0.619367792906034 -0.0505933058460546 ENSG00000127125 PPCS
ENST00000469615 0.937999436235439 0.872922266632702 -0.0163023128153746 ENSG00000127125 PPCS
ENST00000475614 0.673749285372736 0.477123949983711 0.120372314763599 ENSG00000186409 CCDC30
ENST00000428554 0.0260703917156048 0.00578956243004551 0.375025034571226 ENSG00000186409 CCDC30
ENST00000477155 0.0260703917156048 0.00578956243004551 0.375025034571226 ENSG00000186409 CCDC30
ENST00000468651 0.790808779389494 0.632798229779165 0.078934564715055 ENSG00000186409 CCDC30
ENST00000492422 0.635174490184537 0.432029213136528 0.129568818167282 ENSG00000186409 CCDC30
ENST00000462063 0.676398205766638 0.480490330697457 0.100345821892266 ENSG00000186409 CCDC30
ENST00000495044 0.0359002342773284 0.0085531414624597 0.444234911094908 ENSG00000186409 CCDC30
ENST00000507855 0.0199414265665019 0.00418944825024735 0.411822506108711 ENSG00000186409 CCDC30
ENST00000509712 0.0430400757458977 0.0106948926927632 0.404347263444339 ENSG00000186409 CCDC30
ENST00000471390 0.252617169492168 0.106831396244459 0.256718975050858 ENSG00000186409 CCDC30
ENST00000342022 0.243144254351543 0.101247851731261 0.259879702187649 ENSG00000186409 CCDC30
ENST00000340612 0.245994502144131 0.10302023331701 0.258520358075463 ENSG00000186409 CCDC30
ENST00000514642 0.598020110836477 0.390445977949378 0.141885124488869 ENSG00000186409 CCDC30
ENST00000390640 0.226708873241788 0.0916581269017369 0.271282594047462 ENSG00000186409 CCDC30
ENST00000471699 0.683430581044451 0.489107749848157 -0.0954782410832973 ENSG00000186409 CCDC30
ENST00000304979 0.221989405708906 0.0889333439024498 -0.117955428229917 ENSG00000171960 PPIH
ENST00000372550 0.833226558430596 0.696099918827111 -0.0314637077465674 ENSG00000171960 PPIH
ENST00000440068 0.818890426100616 0.673928409549054 -0.0340687049037038 ENSG00000171960 PPIH
ENST00000372549 0.148622611515704 0.051913118755129 -0.192688092032821 ENSG00000171960 PPIH
ENST00000455203 0.796951568301669 0.641290173880672 -0.0389171480756447 ENSG00000171960 PPIH
ENST00000436387 0.158618147615273 0.0565114407894698 -0.197641278385502 ENSG00000171960 PPIH
ENST00000461351 0.440494940031506 0.240336085779286 -0.101358270829489 ENSG00000171960 PPIH
ENST00000414339 0.947081250293233 0.890388710982909 0.0187423061517065 ENSG00000234917 RP5-994D16.3
ENST00000321358 0.0479383507301884 0.0122287518279883 0.135124389158303 ENSG00000065978 YBX1
ENST00000332220 0.0765450615301555 0.0219990718151338 0.133357077509477 ENSG00000065978 YBX1
ENST00000436427 0.0365288447296309 0.00873903297299834 0.144737590031395 ENSG00000065978 YBX1
ENST00000467957 0.0521958105676051 0.0135660239505175 0.145366022550493 ENSG00000065978 YBX1
ENST00000397054 0.0256160994741102 0.00566570628969803 -0.146176130792536 ENSG00000117385 LEPRE1
ENST00000460031 0.0256493625347662 0.00567424712289188 -0.14619451426828 ENSG00000117385 LEPRE1
ENST00000236040 0.0254774602093937 0.0056296670498953 -0.146195359763069 ENSG00000117385 LEPRE1
ENST00000495874 0.0254774602093937 0.0056296670498953 -0.146195359763069 ENSG00000117385 LEPRE1
ENST00000296388 0.0254774602093937 0.0056296670498953 -0.146195359763069 ENSG00000117385 LEPRE1
ENST00000462474 0.736849258466911 0.557327574555331 -0.0536812913295009 ENSG00000117385 LEPRE1
ENST00000472802 0.876968330176314 0.76626409046874 0.0302955238445975 ENSG00000117385 LEPRE1
ENST00000431412 0.0203003220566259 0.00428358612184517 -0.177961800232595 ENSG00000117385 LEPRE1
ENST00000460831 0.208574851955033 0.0816339444963057 -0.168562804794054 ENSG00000117385 LEPRE1
ENST00000481465 0.0467622361308409 0.0118599784878028 -0.171891009479415 ENSG00000117385 LEPRE1
ENST00000447502 0.18055920360319 0.0672820235382176 -0.139969943258352 ENSG00000117385 LEPRE1
ENST00000463465 0.0805505702657769 0.0234747527943404 -0.151550294341376 ENSG00000117385 LEPRE1
ENST00000372526 0.128159882872441 0.0427092577299708 -0.160499681069359 ENSG00000117385 LEPRE1
ENST00000492956 0.0754817906390732 0.0216053997297691 -0.18605372109792 ENSG00000117385 LEPRE1
ENST00000372525 0.740502971618326 0.562180755389753 0.0597399469621246 ENSG00000164008 C1orf50
ENST00000464081 0.338622451146894 0.162431130870057 0.125689054142206 ENSG00000164008 C1orf50
ENST00000603943 0.490564271534639 0.284205129395907 0.0958964404461854 ENSG00000164008 C1orf50
ENST00000536543 0.266655647541801 0.115324717051602 0.141563332847625 ENSG00000164008 C1orf50
ENST00000468913 0.646047190463927 0.444697277325946 0.0901100762778206 ENSG00000164008 C1orf50
ENST00000494155 0.936394847459046 0.869105551998796 0.0251456278598716 ENSG00000164008 C1orf50
ENST00000447572 0.9014159137473 0.807446855843571 -0.041205092083087 ENSG00000228452 RP5-994D16.9
ENST00000421630 0.0264036896783026 0.00587876220840224 0.391049117555054 ENSG00000164008 C1orf50
ENST00000438946 0.076657116863277 0.0220413850227963 0.230432505441139 ENSG00000164008 C1orf50
ENST00000605272 0.108775428162785 0.0344428030429073 0.188073837505596 ENSG00000164008 C1orf50
ENST00000372522 0.966353295462018 0.930068057658522 0.00966002570772127 ENSG00000177868 CCDC23
ENST00000372521 0.981031683102224 0.960378724942104 -0.00528597603525287 ENSG00000177868 CCDC23
ENST00000537227 0.956249955831831 0.908680193078807 -0.0121683278931891 ENSG00000177868 CCDC23
ENST00000497437 0.954891601556273 0.90585647646957 -0.0132384628389118 ENSG00000177868 CCDC23
ENST00000487556 1.22201571040935e-05 9.75147105102156e-07 0.397084464584509 ENSG00000164010 ERMAP
ENST00000372517 1.22201571040935e-05 9.75147105102156e-07 0.397084464584509 ENSG00000164010 ERMAP
ENST00000470938 0.482014741763167 0.276388594063817 0.182374589001713 ENSG00000164010 ERMAP
ENST00000372514 5.43223452973417e-06 4.009975459544e-07 0.455509068630992 ENSG00000164010 ERMAP
ENST00000328249 2.40004885767087e-05 2.04194833911683e-06 0.457168952382932 ENSG00000164010 ERMAP
ENST00000414798 4.43410954422192e-05 4.0300784642381e-06 0.492087579947683 ENSG00000228192 RP11-342M1.3
ENST00000416809 3.60830631008992e-05 3.21100483070374e-06 0.509218433070933 ENSG00000228192 RP11-342M1.3
ENST00000425076 0.00261787148506249 0.00039426004128567 0.422322917475167 ENSG00000228192 RP11-342M1.3
ENST00000444563 0.00261787148506249 0.00039426004128567 0.422322917475167 ENSG00000228192 RP11-342M1.3
ENST00000372508 0.486672567032943 0.280637444809563 0.128337208521543 ENSG00000164011 ZNF691
ENST00000372507 0.486672567032943 0.280637444809563 0.128337208521543 ENSG00000164011 ZNF691
ENST00000372506 0.486672567032943 0.280637444809563 0.128337208521543 ENSG00000164011 ZNF691
ENST00000397044 0.660131473995313 0.461456578541604 0.092717826086463 ENSG00000164011 ZNF691
ENST00000372504 0.486672567032943 0.280637444809563 0.128337208521543 ENSG00000164011 ZNF691
ENST00000397034 0.733868971650769 0.553176660202715 0.0821858648421655 ENSG00000164011 ZNF691
ENST00000372503 0.638409683421883 0.435719765208015 0.106877293516248 ENSG00000164011 ZNF691
ENST00000372502 0.463018095464163 0.259579394945458 0.158175743247403 ENSG00000164011 ZNF691
ENST00000426263 4.34080436415658e-07 2.56035048735707e-08 0.365111353120781 ENSG00000117394 SLC2A1
ENST00000475162 0.00370915517346802 0.000586759148658392 0.258851207749653 ENSG00000117394 SLC2A1
ENST00000439722 0.130415371564344 0.0436911493921512 0.211194200966063 ENSG00000117394 SLC2A1
ENST00000415851 9.67668459225059e-06 7.56615036457439e-07 0.449461352885393 ENSG00000117394 SLC2A1
ENST00000372500 1.73819961060333e-05 1.43220679987538e-06 0.481092715179122 ENSG00000117394 SLC2A1
ENST00000460369 0.0241146935728409 0.00526669232280843 0.433210804562181 ENSG00000117394 SLC2A1
ENST00000431759 0.210561458250691 0.0826599840819174 0.293313217295604 ENSG00000227533 SLC2A1-AS1
ENST00000416689 0.180269414881984 0.0671338885097728 0.295257911167351 ENSG00000227533 SLC2A1-AS1
ENST00000410048 0.188000557442926 0.0710329000120282 0.144354522820923 ENSG00000186973 FAM183A
ENST00000409337 0.207918401905137 0.0812851693872559 0.133269544133328 ENSG00000186973 FAM183A
ENST00000410025 0.339392866884805 0.162974364660693 0.104696467368591 ENSG00000186973 FAM183A
ENST00000409396 0.336355005829443 0.160763810131127 0.0990756139899921 ENSG00000186973 FAM183A
ENST00000335282 0.34049645508624 0.163766335437106 0.102001206385624 ENSG00000186973 FAM183A
ENST00000431635 0.23056093192151 0.093910217520374 0.0877944419247578 ENSG00000117395 EBNA1BP2
ENST00000236051 0.237551764254569 0.097971503643778 0.086466582485446 ENSG00000117395 EBNA1BP2
ENST00000463906 0.0985799583904873 0.0303149458646451 0.135746955562927 ENSG00000117395 EBNA1BP2
ENST00000491223 0.414823589997398 0.219443238081699 0.0791238882000074 ENSG00000117395 EBNA1BP2
ENST00000472982 0.552344462679085 0.343107625445441 0.0620378856601586 ENSG00000117395 EBNA1BP2
ENST00000483082 0.50731294695618 0.299565680325399 0.0672928064826696 ENSG00000117395 EBNA1BP2
ENST00000461557 0.00919274374890218 0.00168508381161059 0.205118444320515 ENSG00000117395 EBNA1BP2
ENST00000372492 3.12715203073465e-06 2.2005731933824e-07 0.52290181875335 ENSG00000243710 WDR65
ENST00000528956 0.59729722365473 0.389534406853923 -0.132820325866021 ENSG00000243710 WDR65
ENST00000529956 0.583710390975112 0.375495849058217 -0.121689502992513 ENSG00000243710 WDR65
ENST00000525227 0.442348587579848 0.241992223497903 -0.144184562634033 ENSG00000243710 WDR65
ENST00000533339 0.472548149989317 0.267688550352396 -0.161126485577958 ENSG00000243710 WDR65
ENST00000466927 2.76791865158692e-12 7.83273346911787e-14 0.870009785191787 ENSG00000117395 EBNA1BP2
ENST00000474566 1.58829102962109e-10 5.45173277524059e-12 0.828618890303768 ENSG00000117395 EBNA1BP2
ENST00000428122 0.231801306915374 0.0946131325948149 0.112596472818852 ENSG00000243710 WDR65
ENST00000372476 0.0365260532499916 0.00873740184586896 -0.147681941956576 ENSG00000066056 TIE1
ENST00000538015 0.00383644403555282 0.000610284731626445 -0.226233134876203 ENSG00000066056 TIE1
ENST00000441333 0.00455374467510378 0.000743485062237719 -0.226341374859504 ENSG00000066056 TIE1
ENST00000485125 0.00708363898326664 0.0012416334302772 -0.259057647165415 ENSG00000066056 TIE1
ENST00000480269 0.0816578936110276 0.0238803710102006 -0.160299232987085 ENSG00000066056 TIE1
ENST00000433781 0.116016437131767 0.0374561671855424 -0.119331909253927 ENSG00000066056 TIE1
ENST00000488437 0.086766179413946 0.0258109283998347 -0.149039812417085 ENSG00000066056 TIE1
ENST00000471187 0.760241064148476 0.589070284827541 -0.0375485693653393 ENSG00000066056 TIE1
ENST00000461061 0.373100758308382 0.187374462717409 -0.0836889487896202 ENSG00000066056 TIE1
ENST00000473014 0.236781640855384 0.0975728339642004 -0.0948749994102614 ENSG00000066056 TIE1
ENST00000492599 0.298264305070699 0.135034951859831 -0.106778550697041 ENSG00000066056 TIE1
ENST00000492874 0.317668655627976 0.147905369911524 -0.0939766655974675 ENSG00000066056 TIE1
ENST00000372470 1.29718434376934e-12 3.54593940084901e-14 1.28147475503005 ENSG00000117400 MPL
ENST00000413998 2.0483058936374e-10 7.14955587849699e-12 1.11534968773937 ENSG00000117400 MPL
ENST00000424948 0.368086622497145 0.183599190117716 0.222499543547227 ENSG00000234694 RP1-92O14.3
ENST00000310955 0.0194588046042081 0.00406534674947941 -0.201107217577954 ENSG00000117399 CDC20
ENST00000372462 0.0191740705853217 0.00399367289490533 -0.20143462129866 ENSG00000117399 CDC20
ENST00000478882 0.0714323048084311 0.0201528866799813 -0.190617096022085 ENSG00000117399 CDC20
ENST00000482046 0.211824766816635 0.0833584296974858 -0.161313044163804 ENSG00000117399 CDC20
ENST00000372458 0.906341812144124 0.81592275788453 0.0138387125794958 ENSG00000066322 ELOVL1
ENST00000413844 0.905145481365674 0.814075922153963 0.0139854682868087 ENSG00000066322 ELOVL1
ENST00000468865 0.980566459480728 0.959302642738906 0.00310945991967762 ENSG00000066322 ELOVL1
ENST00000464204 0.976226486679472 0.950478016657628 -0.00375519051353818 ENSG00000066322 ELOVL1
ENST00000470968 0.990549875371611 0.979926018109103 -0.00151871223073108 ENSG00000066322 ELOVL1
ENST00000487209 0.937686052298409 0.872182607359321 -0.00979294920888237 ENSG00000066322 ELOVL1
ENST00000470769 0.852429209198486 0.726197521728334 -0.0211425619207504 ENSG00000066322 ELOVL1
ENST00000497569 0.871514362651846 0.756904160077063 -0.0192593470200168 ENSG00000066322 ELOVL1
ENST00000482302 0.83185270096443 0.693706028373331 -0.0246503927393165 ENSG00000066322 ELOVL1
ENST00000497050 0.835162652778867 0.699087361188761 -0.0238153428972385 ENSG00000066322 ELOVL1
ENST00000478481 0.552034248308145 0.342838491363733 -0.0655541271154864 ENSG00000066322 ELOVL1
ENST00000479439 0.709842785279609 0.521932776304682 -0.0430693638687099 ENSG00000066322 ELOVL1
ENST00000465321 0.86436691906798 0.745216231980265 -0.0218061750388376 ENSG00000066322 ELOVL1
ENST00000479686 0.911846853337561 0.825989420194897 -0.0147388848555357 ENSG00000066322 ELOVL1
ENST00000496932 0.96117480750782 0.91917133533691 -0.00682904138234415 ENSG00000066322 ELOVL1
ENST00000290663 0.671648705932937 0.474657731879263 0.0511698163291095 ENSG00000159479 MED8
ENST00000372457 0.675299827687608 0.479007573234975 0.0506198031511131 ENSG00000159479 MED8
ENST00000372455 0.706532974728006 0.517781015850152 0.0500630877676128 ENSG00000159479 MED8
ENST00000436713 0.652053395931065 0.451618020279333 0.0643480082978343 ENSG00000229431 RP1-92O14.6
ENST00000460803 0.611318619691538 0.405693417062809 0.0794067642720543 ENSG00000159479 MED8
ENST00000473560 0.881024723379039 0.773035705853668 0.0245679491107408 ENSG00000159479 MED8
ENST00000310739 0.812530798897639 0.664414389911321 0.0524988820595098 ENSG00000198198 SZT2
ENST00000372450 0.812530798897639 0.664414389911321 0.0524988820595098 ENSG00000198198 SZT2
ENST00000357658 0.880516920745195 0.772163470433411 0.0300105908562918 ENSG00000198198 SZT2
ENST00000406439 0.837578919277469 0.702496055530873 0.0353028725646283 ENSG00000198198 SZT2
ENST00000562955 0.805265797313735 0.653901330661489 0.0209744771138512 ENSG00000198198 SZT2
ENST00000470139 0.273727558691439 0.119634334355631 0.160082362541503 ENSG00000198198 SZT2
ENST00000372442 0.866343743316444 0.748489075497269 0.016285643825963 ENSG00000198198 SZT2
ENST00000478140 0.514792426048698 0.306390929646047 0.170046067201741 ENSG00000198198 SZT2
ENST00000470897 0.463953244427148 0.260322822050126 0.190373601962786 ENSG00000198198 SZT2
ENST00000471177 0.334300939962701 0.159314994702014 0.200927888804021 ENSG00000198198 SZT2
ENST00000460536 0.24141008511058 0.100229672773115 -0.0912005068888107 ENSG00000198198 SZT2
ENST00000396885 0.540518336212787 0.331281753132909 0.125376496044164 ENSG00000229372 SZT2-AS1
ENST00000583037 0.0843256449025325 0.0248851555363121 -0.139808749017947 ENSG00000178922 HYI
ENST00000483618 0.853534693172109 0.727972004784547 0.0349339928107992 ENSG00000178922 HYI
ENST00000372425 0.0843256449025325 0.0248851555363121 -0.139808749017947 ENSG00000178922 HYI
ENST00000372433 0.110362688804446 0.0350989296312473 -0.136141618459742 ENSG00000178922 HYI
ENST00000372434 0.0934030276716542 0.0283128120076765 -0.138761785558657 ENSG00000178922 HYI
ENST00000470662 0.116318079767833 0.0375768911776584 -0.132309421397774 ENSG00000178922 HYI
ENST00000487366 0.123219615266434 0.0405380916632459 -0.129810710382882 ENSG00000178922 HYI
ENST00000372430 0.117314613045389 0.0379913090851874 -0.133102442342192 ENSG00000178922 HYI
ENST00000372432 0.0856563408764349 0.0253868519488198 -0.139522444410613 ENSG00000178922 HYI
ENST00000372427 0.078544098296283 0.0227284362769537 -0.141947355344517 ENSG00000178922 HYI
ENST00000372426 0.12622832391786 0.0418866309386298 -0.129440362685397 ENSG00000178922 HYI
ENST00000486909 0.0852376120795041 0.0252189134598514 -0.14152110635495 ENSG00000178922 HYI
ENST00000496142 0.991840703241775 0.982493325783134 -0.00197160689901344 ENSG00000178922 HYI
ENST00000469587 0.479588859100157 0.274134345221125 -0.0969058135386126 ENSG00000178922 HYI
ENST00000444386 0.164808041651561 0.0594769864371032 0.318157194829214 ENSG00000229348 HYI-AS1
ENST00000496043 2.19616386521922e-05 1.85020290290919e-06 -0.390339228053094 ENSG00000142949 PTPRF
ENST00000481019 3.41550668840854e-05 3.02119323080958e-06 -0.382376504798835 ENSG00000142949 PTPRF
ENST00000359947 4.84192662909645e-11 1.57066519517073e-12 -0.361765444048986 ENSG00000142949 PTPRF
ENST00000438120 2.8324743860196e-10 1.01107775604339e-11 -0.374747072536772 ENSG00000142949 PTPRF
ENST00000436724 4.61831137754393e-07 2.7435211651395e-08 -0.389882970426452 ENSG00000142949 PTPRF
ENST00000372405 1.82531806369844e-06 1.22381877693344e-07 -0.380770984329779 ENSG00000142949 PTPRF
ENST00000372413 3.64377160472935e-11 1.16542071962432e-12 -0.360421378724675 ENSG00000142949 PTPRF
ENST00000372414 3.64377160472935e-11 1.16542071962432e-12 -0.360421378724675 ENSG00000142949 PTPRF
ENST00000437607 7.12622647294271e-07 4.40579057406104e-08 -0.399966969633023 ENSG00000142949 PTPRF
ENST00000467464 0.000472709256282325 5.62158426555305e-05 -0.349435415187735 ENSG00000142949 PTPRF
ENST00000412568 2.05828603344237e-09 8.2754850873156e-11 -0.360750495161468 ENSG00000142949 PTPRF
ENST00000429895 1.47613840690368e-10 5.05509519711066e-12 -0.342507586488231 ENSG00000142949 PTPRF
ENST00000414879 2.2423227751195e-10 7.88442497508557e-12 -0.355855236488274 ENSG00000142949 PTPRF
ENST00000422171 2.2423227751195e-10 7.88442497508557e-12 -0.355855236488274 ENSG00000142949 PTPRF
ENST00000496447 6.54891399096851e-10 2.46118611119671e-11 -0.316743155325373 ENSG00000142949 PTPRF
ENST00000372407 7.51641311366517e-10 2.84973468496995e-11 -0.311405823362418 ENSG00000142949 PTPRF
ENST00000463041 0.00124385366057187 0.000168444418810087 -0.347745549649869 ENSG00000142949 PTPRF
ENST00000477970 4.10138334038337e-08 2.02459662882906e-09 -0.311683578620991 ENSG00000142949 PTPRF
ENST00000372396 6.25496801516763e-06 4.67833831107415e-07 0.241300208962964 ENSG00000066135 KDM4A
ENST00000463151 0.00138250141059475 0.000190334357187506 0.275087157447174 ENSG00000066135 KDM4A
ENST00000485249 0.000804440236815663 0.000102497577480469 0.318450376649457 ENSG00000066135 KDM4A
ENST00000472265 0.473099857120396 0.26816062251456 0.155768429220281 ENSG00000066135 KDM4A
ENST00000481296 0.961578631959516 0.919931454512879 0.0129238637562906 ENSG00000066135 KDM4A
ENST00000398804 0.0942352842971269 0.0286345932419659 0.170478910655064 ENSG00000236200 KDM4A-AS1
ENST00000439057 0.121891144316118 0.0399676296507495 0.162910645167659 ENSG00000236200 KDM4A-AS1
ENST00000434346 0.412574625172265 0.217636039006774 0.124925050708858 ENSG00000236200 KDM4A-AS1
ENST00000453015 0.403409000020421 0.210377821006539 0.124143689838538 ENSG00000236200 KDM4A-AS1
ENST00000418149 0.0958652081760477 0.0292499149925501 0.200245576925002 ENSG00000236200 KDM4A-AS1
ENST00000532911 0.0217964248569278 0.00466912272434617 0.249851788372361 ENSG00000126091 ST3GAL3
ENST00000489897 0.724174608571706 0.540626560327046 0.0463712349565631 ENSG00000126091 ST3GAL3
ENST00000372374 0.707118003616068 0.518680636502241 0.0477248540040814 ENSG00000126091 ST3GAL3
ENST00000372375 0.707118003616068 0.518680636502241 0.0477248540040814 ENSG00000126091 ST3GAL3
ENST00000545417 0.707118003616068 0.518680636502241 0.0477248540040814 ENSG00000126091 ST3GAL3
ENST00000372377 0.707118003616068 0.518680636502241 0.0477248540040814 ENSG00000126091 ST3GAL3
ENST00000361392 0.707118003616068 0.518680636502241 0.0477248540040814 ENSG00000126091 ST3GAL3
ENST00000361400 0.707118003616068 0.518680636502241 0.0477248540040814 ENSG00000126091 ST3GAL3
ENST00000353126 0.707118003616068 0.518680636502241 0.0477248540040814 ENSG00000126091 ST3GAL3
ENST00000530154 0.736405426412554 0.556642292585836 0.0459905875585695 ENSG00000126091 ST3GAL3
ENST00000262915 0.707118003616068 0.518680636502241 0.0477248540040814 ENSG00000126091 ST3GAL3
ENST00000330208 0.707118003616068 0.518680636502241 0.0477248540040814 ENSG00000126091 ST3GAL3
ENST00000335430 0.707118003616068 0.518680636502241 0.0477248540040814 ENSG00000126091 ST3GAL3
ENST00000351035 0.707118003616068 0.518680636502241 0.0477248540040814 ENSG00000126091 ST3GAL3
ENST00000479383 0.0301670757783993 0.00691235171442415 0.239943595992885 ENSG00000126091 ST3GAL3
ENST00000347631 0.725285915428937 0.541867529642741 0.0462421403041421 ENSG00000126091 ST3GAL3
ENST00000484868 0.00618980045228185 0.00105990181015502 0.295207964700348 ENSG00000126091 ST3GAL3
ENST00000461066 0.0297757207216107 0.00680694269071244 0.240953718972452 ENSG00000126091 ST3GAL3
ENST00000437753 0.0039912488911375 0.000638436667421948 0.496872113972826 ENSG00000229444 RP11-184I16.4
ENST00000516392 0.536417818352505 0.327395056317899 0.0886912240414835 ENSG00000252201 RNU6-1058P
ENST00000533997 0.825910750250168 0.685075187952284 -0.0308732243525496 ENSG00000126091 ST3GAL3
ENST00000469715 0.825910750250168 0.685075187952284 -0.0308732243525496 ENSG00000126091 ST3GAL3
ENST00000490541 0.825910750250168 0.685075187952284 -0.0308732243525496 ENSG00000126091 ST3GAL3
ENST00000528371 0.825910750250168 0.685075187952284 -0.0308732243525496 ENSG00000126091 ST3GAL3
ENST00000530581 0.825910750250168 0.685075187952284 -0.0308732243525496 ENSG00000126091 ST3GAL3
ENST00000531816 0.825910750250168 0.685075187952284 -0.0308732243525496 ENSG00000126091 ST3GAL3
ENST00000531993 0.825910750250168 0.685075187952284 -0.0308732243525496 ENSG00000126091 ST3GAL3
ENST00000533212 0.825910750250168 0.685075187952284 -0.0308732243525496 ENSG00000126091 ST3GAL3
ENST00000533933 0.825910750250168 0.685075187952284 -0.0308732243525496 ENSG00000126091 ST3GAL3
ENST00000372369 0.825910750250168 0.685075187952284 -0.0308732243525496 ENSG00000126091 ST3GAL3
ENST00000372372 0.825910750250168 0.685075187952284 -0.0308732243525496 ENSG00000126091 ST3GAL3
ENST00000372368 0.825910750250168 0.685075187952284 -0.0308732243525496 ENSG00000126091 ST3GAL3
ENST00000372367 0.825910750250168 0.685075187952284 -0.0308732243525496 ENSG00000126091 ST3GAL3
ENST00000372366 0.825910750250168 0.685075187952284 -0.0308732243525496 ENSG00000126091 ST3GAL3
ENST00000372365 0.825910750250168 0.685075187952284 -0.0308732243525496 ENSG00000126091 ST3GAL3
ENST00000361746 0.825910750250168 0.685075187952284 -0.0308732243525496 ENSG00000126091 ST3GAL3
ENST00000332628 0.825910750250168 0.685075187952284 -0.0308732243525496 ENSG00000126091 ST3GAL3
ENST00000531451 0.834064915087128 0.697485010513829 -0.029627694977064 ENSG00000126091 ST3GAL3
ENST00000372362 0.834064915087128 0.697485010513829 -0.029627694977064 ENSG00000126091 ST3GAL3
ENST00000361812 0.834064915087128 0.697485010513829 -0.029627694977064 ENSG00000126091 ST3GAL3
ENST00000427515 0.996386051069468 0.992001240130573 -0.00153718801146821 ENSG00000233674 RP11-184I16.3
ENST00000461375 0.21871646464499 0.0870251282942957 -0.131594916626505 ENSG00000126091 ST3GAL3
ENST00000419974 0.609875286495579 0.404253985973143 0.139092154652457 ENSG00000224751 SHMT1P1
ENST00000490502 0.102725212524258 0.0319913146197061 -0.202194397328617 ENSG00000126091 ST3GAL3
ENST00000495482 0.947742986990141 0.891513671754828 0.0162602959207848 ENSG00000126091 ST3GAL3
ENST00000414809 0.00173416206734307 0.00024666102906832 0.545416559751641 ENSG00000117407 ARTN
ENST00000372359 0.00173416206734307 0.00024666102906832 0.545416559751641 ENSG00000117407 ARTN
ENST00000477048 0.00241289965042885 0.000359492934665661 0.482729913305458 ENSG00000117407 ARTN
ENST00000471394 0.00275959135009078 0.000418514671555272 0.476177014231066 ENSG00000117407 ARTN
ENST00000498139 0.00114621850563124 0.000153378671435925 0.541906016424191 ENSG00000117407 ARTN
ENST00000491846 0.00448332952666156 0.000730362668588079 0.452795588115333 ENSG00000117407 ARTN
ENST00000479128 0.00586561671733888 0.000995843808739212 0.434110707526986 ENSG00000117407 ARTN
ENST00000472435 0.00586561671733888 0.000995843808739212 0.434110707526986 ENSG00000117407 ARTN
ENST00000474592 0.00673894127746576 0.00117074308729527 0.410777156539656 ENSG00000117407 ARTN
ENST00000372354 0.151796973636635 0.0533476236945576 0.177449255128564 ENSG00000117407 ARTN
ENST00000438616 0.388194219113922 0.198517307463005 0.102539205404569 ENSG00000117407 ARTN
ENST00000446167 0.545470458675731 0.336139276207476 -0.150655736774638 ENSG00000237950 RP11-7O11.3
ENST00000445226 0.682431856546451 0.487893557939987 -0.107462637422214 ENSG00000237950 RP11-7O11.3
ENST00000412378 0.60561112021617 0.399215400535457 -0.135587679126916 ENSG00000237950 RP11-7O11.3
ENST00000372343 0.00881157890757289 0.00160394640518186 0.216634550938975 ENSG00000117408 IPO13
ENST00000489061 0.307676643539796 0.141232647193803 0.203115681548232 ENSG00000117408 IPO13
ENST00000489773 0.400964936366709 0.208545494407335 0.132232966136017 ENSG00000117408 IPO13
ENST00000492152 0.026354411973419 0.00586462555887694 0.325812781581068 ENSG00000117408 IPO13
ENST00000480902 0.0972086348718883 0.0297820538073801 0.342200757408965 ENSG00000117408 IPO13
ENST00000372339 0.132163758421026 0.0444217318967961 0.256524157765112 ENSG00000117408 IPO13
ENST00000486876 0.0346139861195132 0.00817845853879392 0.401476116123748 ENSG00000117408 IPO13
ENST00000471934 0.446864557728072 0.245915455761398 0.135089931002737 ENSG00000132768 DPH2
ENST00000476260 0.671232791044852 0.474193018732432 0.0783731879732958 ENSG00000132768 DPH2
ENST00000255108 0.168189067836702 0.0611211514539681 0.164861304308887 ENSG00000132768 DPH2
ENST00000412950 0.443924782716155 0.243366900727124 0.104132596508567 ENSG00000132768 DPH2
ENST00000524776 0.443924782716155 0.243366900727124 0.104132596508567 ENSG00000132768 DPH2
ENST00000495421 0.168189067836702 0.0611211514539681 0.164861304308887 ENSG00000132768 DPH2
ENST00000530988 0.437299865769186 0.237696566452677 0.140273017481751 ENSG00000132768 DPH2
ENST00000527567 0.452582875118289 0.25077513565597 0.132905935007996 ENSG00000132768 DPH2
ENST00000492306 0.655018753292305 0.455019290874116 0.0816944452313619 ENSG00000132768 DPH2
ENST00000490861 0.534326814146586 0.325461291430765 0.105352707876669 ENSG00000132768 DPH2
ENST00000396758 0.17062306565098 0.0623463575033702 0.164036212808539 ENSG00000132768 DPH2
ENST00000477294 0.453865764041881 0.25182712142929 0.130608271007962 ENSG00000132768 DPH2
ENST00000529729 0.561130396855844 0.351716283317808 0.0996419248204323 ENSG00000132768 DPH2
ENST00000532140 0.46340036053991 0.259909948377458 0.131412514453619 ENSG00000132768 DPH2
ENST00000534786 0.474232225326611 0.269237083526233 0.132414976805786 ENSG00000132768 DPH2
ENST00000534655 0.959508873331979 0.915694787899603 0.013675979206814 ENSG00000132768 DPH2
ENST00000459879 0.698804389700776 0.507878003795155 0.0697540709665494 ENSG00000132768 DPH2
ENST00000527319 0.628719957590729 0.424886518185103 0.0834264954674211 ENSG00000132768 DPH2
ENST00000472505 0.0786786258924418 0.0227813709678412 0.14636433483126 ENSG00000117410 ATP6V0B
ENST00000472174 0.0266231996115681 0.00594041221899313 0.160519604010304 ENSG00000117410 ATP6V0B
ENST00000532642 0.0277112051415866 0.00623506683366378 0.159571578488292 ENSG00000117410 ATP6V0B
ENST00000236067 0.0283203925431079 0.00640107718579998 0.159124366961386 ENSG00000117410 ATP6V0B
ENST00000471859 0.0363951101429908 0.00869744027911058 0.15557306556137 ENSG00000117410 ATP6V0B
ENST00000472277 0.0314846617563687 0.00728981912638227 0.164731304215852 ENSG00000117410 ATP6V0B
ENST00000461670 0.121981021650826 0.040008359616549 0.139485152019062 ENSG00000117410 ATP6V0B
ENST00000468183 0.0283415505966611 0.00640726255040593 0.159127908463611 ENSG00000117410 ATP6V0B
ENST00000473485 0.0283415505966611 0.00640726255040593 0.159127908463611 ENSG00000117410 ATP6V0B
ENST00000496131 0.0296895331616879 0.0067825715996527 0.166437665770636 ENSG00000117410 ATP6V0B
ENST00000498208 0.132890984314868 0.0447739314925434 0.13787151255995 ENSG00000117410 ATP6V0B
ENST00000532072 0.0574707934889064 0.0152919302397826 0.186395253438799 ENSG00000117410 ATP6V0B
ENST00000498664 0.00634133331610146 0.0010894868039228 0.210437592131541 ENSG00000117410 ATP6V0B
ENST00000498543 0.938437333597593 0.873624707043662 -0.0187528113694508 ENSG00000117411 B4GALT2
[truncated: 14,033,237 more chars]
