# Supplementary material for: High-throughput allele-specific expression across 250 environmental conditions
Source: Genome Res. 2016 Dec;26(12):1627–38. doi: 10.1101/gr.209759.116 (PMC5131815; doi:10.1101/gr.209759.116)
Supplement: Supplemental Material [file supp_gr.209759.116_Supplemental_Table_S6.tar.gz › DEG_results/DP4_DEG_stats_T12C1.txt]

t.id padj pval logFC ensg g.id
ENST00000541675 0.880194783765066 0.710853343721342 -0.0381076646625228 ENSG00000227232 WASH7P
ENST00000423562 0.867982652406589 0.685793813891596 -0.0416862957329572 ENSG00000227232 WASH7P
ENST00000438504 0.867982652406589 0.685793813891596 -0.0416862957329572 ENSG00000227232 WASH7P
ENST00000488147 0.867982652406589 0.685793813891596 -0.0416862957329572 ENSG00000227232 WASH7P
ENST00000538476 0.867982652406589 0.685793813891596 -0.0416862957329572 ENSG00000227232 WASH7P
ENST00000423372 0.466963845121311 0.185684607096314 0.22115592503026 ENSG00000237683 AL627309.1
ENST00000440200 0.612220155481906 0.317227901054812 -0.10679489529036 ENSG00000230021 RP5-857K21.4
ENST00000416931 0.419393995657946 0.152512270015102 -0.162953618306443 ENSG00000225972 MTND1P23
ENST00000414273 0.856097611725279 0.661696220121282 -0.0483701542664033 ENSG00000237973 hsa-mir-6723
ENST00000427426 0.949402371202015 0.864859778230626 0.0283536858597178 ENSG00000229344 RP5-857K21.7
ENST00000467115 0.642464349529191 0.349955528110657 -0.123561931538959 ENSG00000240409 MTATP8P1
ENST00000514057 0.623865005763487 0.329865646650503 -0.122125571202877 ENSG00000248527 MTATP6P1
ENST00000416718 0.415737066009152 0.150208213499979 -0.159063440383187 ENSG00000198744 RP5-857K21.11
ENST00000428504 0.26182045454352 0.0659952658270734 0.277077147128763 ENSG00000228327 RP11-206L10.2
ENST00000434264 0.968506340347301 0.914222716988466 -0.0174065637874121 ENSG00000237491 RP11-206L10.9
ENST00000589899 0.95050153497166 0.867339543924235 -0.0270115154799278 ENSG00000237491 RP11-206L10.9
ENST00000609830 0.945643391852804 0.85463525304934 -0.029681504361206 ENSG00000237491 RP11-206L10.9
ENST00000429505 0.996102719471271 0.989080141885378 -0.00153369670515615 ENSG00000237491 RP11-206L10.9
ENST00000591440 0.976419940683642 0.933980777606656 -0.0102403536409557 ENSG00000237491 RP11-206L10.9
ENST00000587530 0.976419940683642 0.933980777606656 -0.0102403536409557 ENSG00000237491 RP11-206L10.9
ENST00000593022 0.846870718261737 0.64421670981819 -0.0556737013635483 ENSG00000237491 RP11-206L10.9
ENST00000589531 0.893509245371072 0.73823415024158 -0.0390476564178304 ENSG00000237491 RP11-206L10.9
ENST00000588951 0.885174765372947 0.721610461185605 -0.0405509306134208 ENSG00000237491 RP11-206L10.9
ENST00000585768 0.941722569217368 0.844508557976368 -0.0249841781456629 ENSG00000237491 RP11-206L10.9
ENST00000585745 0.669859461429358 0.380785037700593 -0.119242594972692 ENSG00000237491 RP11-206L10.9
ENST00000590848 0.982294056511062 0.949947553094244 0.00781941378760835 ENSG00000237491 RP11-206L10.9
ENST00000586288 0.884637980498851 0.719867974048297 -0.0419173997924713 ENSG00000237491 RP11-206L10.9
ENST00000447500 0.960555797184121 0.893894193856749 0.0207335875904273 ENSG00000230092 RP11-206L10.8
ENST00000590817 0.960555797184121 0.893894193856749 0.0207335875904273 ENSG00000230092 RP11-206L10.8
ENST00000435300 0.71164001950945 0.432383963048349 0.116792305746417 ENSG00000240453 RP11-206L10.10
ENST00000445118 0.117494085797359 0.0177380353863803 0.222413835901163 ENSG00000228794 LINC01128
ENST00000610067 0.00527524722707674 0.00025518807899755 0.378571837283733 ENSG00000228794 LINC01128
ENST00000441765 0.201152288995278 0.0425917753918781 0.285168339982028 ENSG00000228794 LINC01128
ENST00000609139 0.00461397017729856 0.000216385053322736 0.386088665144208 ENSG00000228794 LINC01128
ENST00000449005 0.00763536464277342 0.000400746824270854 0.355725305795233 ENSG00000228794 LINC01128
ENST00000416570 0.00854606596092414 0.000462995169721474 0.354179377743388 ENSG00000228794 LINC01128
ENST00000448975 0.00854606596092414 0.000462995169721474 0.354179377743388 ENSG00000228794 LINC01128
ENST00000609009 0.00269531565511711 0.000113420383982187 0.406549183484492 ENSG00000228794 LINC01128
ENST00000608189 0.00269531565511711 0.000113420383982187 0.406549183484492 ENSG00000228794 LINC01128
ENST00000415295 0.341528438692918 0.105644236160684 0.239473335547762 ENSG00000228794 LINC01128
ENST00000342066 0.525519760135374 0.232589082818754 0.132879076650855 ENSG00000187634 SAMD11
ENST00000341065 0.494719227403361 0.206836804220637 0.140974874283604 ENSG00000187634 SAMD11
ENST00000483767 0.774129009222783 0.524584132327691 0.0564781348766506 ENSG00000188976 NOC2L
ENST00000327044 0.330414784540729 0.0994137276541038 0.112001128624571 ENSG00000188976 NOC2L
ENST00000477976 0.353301297433401 0.112346570204784 0.114472434476807 ENSG00000188976 NOC2L
ENST00000496938 0.788996408021569 0.547026065633589 -0.0681783420788264 ENSG00000188976 NOC2L
ENST00000487214 0.416057173122377 0.150413749378777 0.106037467939918 ENSG00000188976 NOC2L
ENST00000469563 0.984509676879793 0.955844912864665 0.00489002116927655 ENSG00000188976 NOC2L
ENST00000338591 0.452044250621487 0.17459094296382 0.152745840554059 ENSG00000187961 KLHL17
ENST00000463212 0.581660280105564 0.285062521107661 -0.16649273553601 ENSG00000187961 KLHL17
ENST00000466300 0.394943599951635 0.137361271577265 0.199032123621093 ENSG00000187961 KLHL17
ENST00000481067 0.204882478588646 0.0438734953669295 0.316931128393644 ENSG00000187961 KLHL17
ENST00000428771 0.642117853024183 0.34956977652374 0.143019253289558 ENSG00000188290 HES4
ENST00000304952 0.666738295353018 0.377315100827557 0.134797556587892 ENSG00000188290 HES4
ENST00000481869 0.666738295353018 0.377315100827557 0.134797556587892 ENSG00000188290 HES4
ENST00000484667 0.712796391621805 0.434132966415696 0.119629667996166 ENSG00000188290 HES4
ENST00000379389 0.882221673267466 0.715159998361902 -0.0483597268454865 ENSG00000187608 ISG15
ENST00000379370 0.870332460795542 0.690716124519439 0.0278523261728225 ENSG00000188157 AGRN
ENST00000477585 0.395723325955047 0.137807354750981 -0.172802221101107 ENSG00000188157 AGRN
ENST00000469403 0.994762384778401 0.985274549307624 -0.00185202010282523 ENSG00000188157 AGRN
ENST00000479707 0.95391460208598 0.875482997156237 0.0163972060171236 ENSG00000188157 AGRN
ENST00000466223 0.840801030873769 0.63403444025946 -0.0560973314774247 ENSG00000188157 AGRN
ENST00000478677 0.853950201576174 0.657065782710254 -0.0600399530077787 ENSG00000188157 AGRN
ENST00000492947 0.928002969165448 0.810994331495746 0.0249818287547445 ENSG00000188157 AGRN
ENST00000419249 0.747754506727827 0.48398117957438 0.0639593507944601 ENSG00000188157 AGRN
ENST00000461111 0.546976040240741 0.251753623361555 0.0832213817107716 ENSG00000188157 AGRN
ENST00000418300 0.594330857763642 0.298335867649236 0.077385214888161 ENSG00000242590 RP11-54O7.14
ENST00000379339 0.436197554054967 0.163620079515516 -0.111691282996609 ENSG00000131591 C1orf159
ENST00000294576 0.436197554054967 0.163620079515516 -0.111691282996609 ENSG00000131591 C1orf159
ENST00000448924 0.436197554054967 0.163620079515516 -0.111691282996609 ENSG00000131591 C1orf159
ENST00000465822 0.944568425995394 0.851859943285917 -0.0222327982427957 ENSG00000131591 C1orf159
ENST00000379325 0.436197554054967 0.163620079515516 -0.111691282996609 ENSG00000131591 C1orf159
ENST00000421241 0.436197554054967 0.163620079515516 -0.111691282996609 ENSG00000131591 C1orf159
ENST00000487177 0.928961052313144 0.813075379501388 0.0321067254104523 ENSG00000131591 C1orf159
ENST00000467751 0.436197554054967 0.163620079515516 -0.111691282996609 ENSG00000131591 C1orf159
ENST00000477196 0.436197554054967 0.163620079515516 -0.111691282996609 ENSG00000131591 C1orf159
ENST00000464905 0.885174765372947 0.721476826087451 -0.0517121350071986 ENSG00000131591 C1orf159
ENST00000379320 0.83179003708975 0.618230763219803 -0.0599993986249098 ENSG00000131591 C1orf159
ENST00000379319 0.0856969947894456 0.0108953711883098 -0.239747593445859 ENSG00000131591 C1orf159
ENST00000434641 0.33917631067716 0.104282726513379 -0.138392272244196 ENSG00000131591 C1orf159
ENST00000482816 0.338754008240105 0.104007289560314 -0.139701092179519 ENSG00000131591 C1orf159
ENST00000437760 0.317922799153837 0.092913565469404 -0.146292994106428 ENSG00000131591 C1orf159
ENST00000462097 0.245003555605428 0.0592188484759475 -0.167304041519306 ENSG00000131591 C1orf159
ENST00000473600 0.524867544795795 0.232100635851189 -0.185083329993547 ENSG00000131591 C1orf159
ENST00000475119 0.219206311934729 0.0490313174210094 -0.173798732620926 ENSG00000131591 C1orf159
ENST00000442117 0.341525683731872 0.105632800654692 -0.254869029317736 ENSG00000131591 C1orf159
ENST00000427787 0.31208435025403 0.0898191039515194 -0.269688111618383 ENSG00000131591 C1orf159
ENST00000472741 0.260598586456847 0.0654966355838667 -0.159866357851051 ENSG00000131591 C1orf159
ENST00000480643 0.25477009936092 0.0630011947430774 -0.161869965656556 ENSG00000131591 C1orf159
ENST00000360001 0.0915715407940066 0.0121171821196943 0.13983874872103 ENSG00000078808 SDF4
ENST00000465727 0.0925039152816872 0.0122795902237096 0.139689087331445 ENSG00000078808 SDF4
ENST00000263741 0.0925039152816872 0.0122795902237096 0.139689087331445 ENSG00000078808 SDF4
ENST00000494748 0.079339882895461 0.00966867206332544 0.156461274868913 ENSG00000078808 SDF4
ENST00000478938 0.0708523216426661 0.00820832598084264 0.162072316925311 ENSG00000078808 SDF4
ENST00000403997 0.0870440716287011 0.0111859327084935 0.136288420999281 ENSG00000078808 SDF4
ENST00000545427 0.0747752317481655 0.00887840024633408 0.156466971388911 ENSG00000078808 SDF4
ENST00000459994 0.555482987875897 0.259552231382016 0.0844833948428093 ENSG00000078808 SDF4
ENST00000379198 0.40590880663382 0.143940305381673 0.112421332427324 ENSG00000176022 B3GALT6
ENST00000450390 0.00984887828605594 0.00055790512909285 0.188829595526594 ENSG00000160087 UBE2J2
ENST00000347370 0.00993137577128749 0.000563779372461259 0.188822762185744 ENSG00000160087 UBE2J2
ENST00000349431 0.0107290204813706 0.000617476547509039 0.187881747081185 ENSG00000160087 UBE2J2
ENST00000348298 0.00858635128688547 0.00046563055863145 0.196310931329694 ENSG00000160087 UBE2J2
ENST00000339385 0.0305056141886219 0.00244590892081805 0.176913787698245 ENSG00000160087 UBE2J2
ENST00000400929 0.00707722075718399 0.000364381247690946 0.202558199412521 ENSG00000160087 UBE2J2
ENST00000464036 0.00939120019071687 0.000524301696682808 0.198396847065669 ENSG00000160087 UBE2J2
ENST00000360466 0.0099791543749854 0.000567653333924036 0.196951037906224 ENSG00000160087 UBE2J2
ENST00000400930 0.0110785938313194 0.000644649335895121 0.195832745693265 ENSG00000160087 UBE2J2
ENST00000467339 0.656553629314848 0.366097415695594 0.0834110456456279 ENSG00000160087 UBE2J2
ENST00000473215 0.0251948744765169 0.00189389865123565 0.18429644438017 ENSG00000160087 UBE2J2
ENST00000435198 0.0204345669066189 0.00143256448847804 0.188666118965568 ENSG00000160087 UBE2J2
ENST00000509720 0.0187255996141988 0.00127859547383949 0.191363428781728 ENSG00000160087 UBE2J2
ENST00000491779 0.0133772507382411 0.000823157537647353 0.207427154721311 ENSG00000160087 UBE2J2
ENST00000466752 0.0168341557361585 0.00112081695832965 0.216022738719236 ENSG00000160087 UBE2J2
ENST00000503294 0.0199968286152947 0.00139140549579161 0.209136725750544 ENSG00000160087 UBE2J2
ENST00000477894 0.0180820451618244 0.00122265767141435 0.218860792969171 ENSG00000160087 UBE2J2
ENST00000471154 0.0645256423128403 0.00714128093601029 0.216489773195041 ENSG00000160087 UBE2J2
ENST00000422076 0.0324065641253217 0.00266248996809907 0.21184687132235 ENSG00000160087 UBE2J2
ENST00000502382 0.0261040440120952 0.00198407755331655 0.219372586126183 ENSG00000160087 UBE2J2
ENST00000461142 0.126023177908102 0.0198144355567459 0.182157890269381 ENSG00000160087 UBE2J2
ENST00000488418 0.199381118558226 0.0420660193262539 0.186543101973227 ENSG00000160087 UBE2J2
ENST00000379116 0.891500455195027 0.73477566197998 -0.0532061259855111 ENSG00000162572 SCNN1D
ENST00000379101 0.803035648634926 0.568833977413905 -0.0915444386948234 ENSG00000162572 SCNN1D
ENST00000338555 0.888901321959003 0.72950039219869 -0.0543861311887303 ENSG00000162572 SCNN1D
ENST00000325425 0.941664212930213 0.844303913386424 0.0316693670908595 ENSG00000162572 SCNN1D
ENST00000400928 0.911741973702846 0.775678765507591 0.0459363978597095 ENSG00000162572 SCNN1D
ENST00000354700 0.870618478456522 0.691119139564143 -0.0346374324121815 ENSG00000131584 ACAP3
ENST00000353662 0.872941773199121 0.695549458187921 -0.0340344806704724 ENSG00000131584 ACAP3
ENST00000492936 0.734506045419293 0.464119347406476 -0.0652697132862545 ENSG00000131584 ACAP3
ENST00000467278 0.944979296440328 0.852909197127066 -0.0165965039953854 ENSG00000131584 ACAP3
ENST00000470659 0.98531818997749 0.958059901909872 -0.00785488695741988 ENSG00000131584 ACAP3
ENST00000379037 0.633436329627933 0.339945171657536 -0.134118280270982 ENSG00000131584 ACAP3
ENST00000476572 0.828480203005832 0.611766938622703 -0.064452965149482 ENSG00000131584 ACAP3
ENST00000493992 0.841558685025012 0.63527731859914 -0.0708866026373187 ENSG00000131584 ACAP3
ENST00000472541 0.99024895180794 0.972221159659746 0.00335197929758023 ENSG00000131584 ACAP3
ENST00000354980 0.893508864272508 0.738202417488455 -0.0334408198513758 ENSG00000131584 ACAP3
ENST00000478065 0.77120134340462 0.519997995885649 -0.0766693242369553 ENSG00000131584 ACAP3
ENST00000479108 0.931695060261209 0.818650952683304 -0.0237154074619398 ENSG00000131584 ACAP3
ENST00000438966 0.883497361170746 0.717594395081998 -0.038612527404547 ENSG00000131584 ACAP3
ENST00000379031 0.323290973300236 0.0957158176194373 0.197199021872859 ENSG00000169972 PUSL1
ENST00000470520 0.239595582313159 0.0568224655935204 0.25789273157712 ENSG00000169972 PUSL1
ENST00000463758 0.187328327964767 0.0379294707426589 0.309126719694244 ENSG00000169972 PUSL1
ENST00000467712 0.150620880525002 0.0265913691947495 0.304403009728842 ENSG00000169972 PUSL1
ENST00000493657 0.540680893482896 0.246266986189303 0.139010647664926 ENSG00000169972 PUSL1
ENST00000470030 0.704212677304665 0.423085984549547 0.0661699182478168 ENSG00000127054 CPSF3L
ENST00000435064 0.506541341424986 0.216570713469708 0.0696517880210052 ENSG00000127054 CPSF3L
ENST00000497304 0.63770289553706 0.34445306808462 0.103206236186331 ENSG00000127054 CPSF3L
ENST00000323275 0.499847116261788 0.210931633961103 0.0705252496299769 ENSG00000127054 CPSF3L
ENST00000411962 0.499841520225829 0.210916090770585 0.0705204499359446 ENSG00000127054 CPSF3L
ENST00000462432 0.770467418105303 0.518936809501119 0.0444071115680317 ENSG00000127054 CPSF3L
ENST00000478641 0.618546505383165 0.324247822179664 0.0811836487223626 ENSG00000127054 CPSF3L
ENST00000458452 0.500038221242677 0.211148566310785 0.0705129072877226 ENSG00000127054 CPSF3L
ENST00000419704 0.500038221242677 0.211148566310785 0.0705129072877226 ENSG00000127054 CPSF3L
ENST00000540437 0.500038221242677 0.211148566310785 0.0705129072877226 ENSG00000127054 CPSF3L
ENST00000421495 0.500038221242677 0.211148566310785 0.0705129072877226 ENSG00000127054 CPSF3L
ENST00000532772 0.500718377992397 0.211831894541589 0.0706773561018794 ENSG00000127054 CPSF3L
ENST00000450926 0.504307865959569 0.214710247441296 0.069363267100192 ENSG00000127054 CPSF3L
ENST00000545578 0.493023380342905 0.205412684248425 0.0709122546834684 ENSG00000127054 CPSF3L
ENST00000527098 0.493023380342905 0.205412684248425 0.0709122546834684 ENSG00000127054 CPSF3L
ENST00000485710 0.817605560883601 0.593209812388032 0.0543779994024952 ENSG00000127054 CPSF3L
ENST00000461514 0.782206469671176 0.536394315059853 0.0647639952404272 ENSG00000127054 CPSF3L
ENST00000525164 0.798769941051465 0.561908301241614 0.0604907058485596 ENSG00000127054 CPSF3L
ENST00000528879 0.490361402654451 0.203360611913576 0.0714963134414635 ENSG00000127054 CPSF3L
ENST00000525769 0.820227022236936 0.597427301288369 0.0557388458553302 ENSG00000127054 CPSF3L
ENST00000531377 0.791321692558218 0.550577092243074 0.0355868340863137 ENSG00000127054 CPSF3L
ENST00000527383 0.741976182248603 0.47588146972556 0.0573669246152192 ENSG00000127054 CPSF3L
ENST00000531292 0.80624770013529 0.573320515542151 0.0550794324720518 ENSG00000127054 CPSF3L
ENST00000467408 0.52227314298048 0.22985259627517 0.103062996080824 ENSG00000127054 CPSF3L
ENST00000434694 0.408429349649248 0.145444478228266 0.0812438790318658 ENSG00000127054 CPSF3L
ENST00000531020 0.69059451482645 0.406013362912527 0.0892804273805526 ENSG00000127054 CPSF3L
ENST00000533916 0.788382838797885 0.546139359241798 0.0578494582933076 ENSG00000127054 CPSF3L
ENST00000488042 0.557855123078331 0.261695341365663 0.068243031919919 ENSG00000127054 CPSF3L
ENST00000526797 0.667323013436826 0.377951040214502 0.0531924461934496 ENSG00000127054 CPSF3L
ENST00000526332 0.663410126513433 0.373787092414411 0.0536929080752252 ENSG00000127054 CPSF3L
ENST00000430786 0.613420337607812 0.318654173162292 0.0617211959540765 ENSG00000127054 CPSF3L
ENST00000527719 0.590257135332744 0.293867711428693 0.0651129731150681 ENSG00000127054 CPSF3L
ENST00000530031 0.590423142284964 0.294037035396887 0.0651005989489176 ENSG00000127054 CPSF3L
ENST00000526113 0.648940386387646 0.357357034800785 0.0571742824480422 ENSG00000127054 CPSF3L
ENST00000526904 0.648337657690226 0.356654672907371 0.0579649082938201 ENSG00000127054 CPSF3L
ENST00000525603 0.734852429878282 0.464620167539825 0.0494576124964815 ENSG00000127054 CPSF3L
ENST00000444968 0.841594068950744 0.635384576333524 -0.0604570396918085 ENSG00000240731 RP5-890O3.9
ENST00000429572 0.189936263652707 0.0387977017748022 0.156932359742777 ENSG00000127054 CPSF3L
ENST00000498173 0.189544426752236 0.0386543465622208 0.156952103412676 ENSG00000127054 CPSF3L
ENST00000496353 0.187067764779562 0.0378253197617704 0.157177516588553 ENSG00000127054 CPSF3L
ENST00000493534 0.230759608503846 0.0532281872671893 0.161375367563723 ENSG00000127054 CPSF3L
ENST00000534345 0.185247683397381 0.0371788345403894 0.174820541032764 ENSG00000127054 CPSF3L
ENST00000532952 0.170759728604606 0.0326436975635304 0.181232135041616 ENSG00000127054 CPSF3L
ENST00000490853 0.223995363451088 0.0507326125575104 0.167751653490223 ENSG00000127054 CPSF3L
ENST00000531019 0.223995363451088 0.0507326125575104 0.167751653490223 ENSG00000127054 CPSF3L
ENST00000498476 0.195046893850383 0.0405051760783544 0.17457563027716 ENSG00000127054 CPSF3L
ENST00000470679 0.271401522374623 0.0701419219555014 0.161866574069593 ENSG00000127054 CPSF3L
ENST00000525285 0.489929967611419 0.202924882389619 0.125437670345239 ENSG00000127054 CPSF3L
ENST00000530233 0.303924484732793 0.0856672814479598 0.210347665082121 ENSG00000127054 CPSF3L
ENST00000464957 0.809056679080769 0.578524532033752 0.0728200597078678 ENSG00000224051 GLTPD1
ENST00000343938 0.98619229818074 0.960664014504315 0.00596557172814186 ENSG00000224051 GLTPD1
ENST00000488011 0.94418139024085 0.851069346720202 0.0285734274152403 ENSG00000224051 GLTPD1
ENST00000378891 0.116260987395607 0.017458872762172 0.19429890638429 ENSG00000107404 DVL1
ENST00000378888 0.128078223732894 0.020347423601738 0.189134272628743 ENSG00000107404 DVL1
ENST00000472445 0.191490976057374 0.039368511850516 0.247143868003644 ENSG00000107404 DVL1
ENST00000338370 0.232329585858837 0.0538313193275833 0.19219849407118 ENSG00000175756 AURKAIP1
ENST00000338338 0.239581488203626 0.0568068310036779 0.189264102972566 ENSG00000175756 AURKAIP1
ENST00000321751 0.226167684529802 0.0515347716265844 0.194463430490967 ENSG00000175756 AURKAIP1
ENST00000378853 0.235228080373725 0.0549784415642506 0.19210741730863 ENSG00000175756 AURKAIP1
ENST00000489799 0.106059971015872 0.0152044340382816 0.247730176278243 ENSG00000175756 AURKAIP1
ENST00000496905 0.109497446571337 0.0159541525593485 0.238392270400239 ENSG00000175756 AURKAIP1
ENST00000480479 0.255872412513494 0.0635306201888539 0.103166416496335 ENSG00000221978 CCNL2
ENST00000482621 0.225328585841248 0.0512140542964343 0.0846569294487121 ENSG00000221978 CCNL2
ENST00000408952 0.225328585841248 0.0512140542964343 0.0846569294487121 ENSG00000221978 CCNL2
ENST00000463260 0.122143921546968 0.018777240926748 0.164017559524167 ENSG00000221978 CCNL2
ENST00000400809 0.247369803956949 0.0601562521209921 0.0808690542141466 ENSG00000221978 CCNL2
ENST00000496007 0.247828826966901 0.0603240123885095 0.080860513323027 ENSG00000221978 CCNL2
ENST00000482365 0.209868829310834 0.0456494867391065 0.0987729721015728 ENSG00000221978 CCNL2
ENST00000481223 0.24297987115864 0.0582747571583641 0.0809768550863312 ENSG00000221978 CCNL2
ENST00000418865 0.21283663412336 0.0467010251969372 0.0924807954675868 ENSG00000221978 CCNL2
ENST00000505849 0.573179550396645 0.276038974564252 0.0610830934172036 ENSG00000221978 CCNL2
ENST00000488340 0.474400184185078 0.191101441215377 0.057708568999196 ENSG00000221978 CCNL2
ENST00000492998 0.677554917977695 0.389884804993723 0.0592557268155049 ENSG00000221978 CCNL2
ENST00000469113 0.75351880753538 0.492471328734421 0.0353353998825389 ENSG00000221978 CCNL2
ENST00000480646 0.915679268194817 0.784991240174805 -0.0213189793499244 ENSG00000221978 CCNL2
ENST00000471930 0.493003250691543 0.205325862443494 0.0698699866760522 ENSG00000221978 CCNL2
ENST00000408918 0.708454824118563 0.428343701567141 0.0475881093609472 ENSG00000221978 CCNL2
ENST00000473872 0.386216802591325 0.131817134420531 0.118214640201827 ENSG00000221978 CCNL2
ENST00000425598 0.377224539491954 0.126447290806769 0.110386103139569 ENSG00000221978 CCNL2
ENST00000463895 0.214143200259399 0.0471514871929661 0.181177803369778 ENSG00000221978 CCNL2
ENST00000497013 0.499436131623616 0.210502056215139 0.115834943069651 ENSG00000221978 CCNL2
ENST00000448629 0.995267101019969 0.986570756827492 -0.00234997828782787 ENSG00000224870 RP4-758J18.2
ENST00000444362 0.725955783063473 0.45216416897573 0.0620336777405875 ENSG00000224870 RP4-758J18.2
ENST00000418833 0.828767883964625 0.612460783230316 0.0443488838294784 ENSG00000224870 RP4-758J18.2
ENST00000576232 0.823698246700786 0.603967905166206 0.0804823171127843 ENSG00000224870 RP4-758J18.2
ENST00000570344 0.83023056860341 0.615309177365098 0.077638104100659 ENSG00000224870 RP4-758J18.2
ENST00000447725 0.985871625213808 0.959333612605534 0.0046723568938309 ENSG00000224870 RP4-758J18.2
ENST00000572242 0.817676416544411 0.593350765627218 0.048155116740847 ENSG00000224870 RP4-758J18.2
ENST00000453521 0.686400856735797 0.400718538286842 0.0749208605801299 ENSG00000224870 RP4-758J18.2
ENST00000344843 0.116911672918309 0.0176105958704585 0.163009191872129 ENSG00000242485 MRPL20
ENST00000493287 0.0953447473602781 0.0128950582260023 0.175265391051743 ENSG00000242485 MRPL20
ENST00000487659 0.12086799517515 0.0184975001982639 0.161749437266393 ENSG00000242485 MRPL20
ENST00000492508 0.0544236541889625 0.00558421490531402 0.193460185690024 ENSG00000242485 MRPL20
ENST00000482352 0.138126863263223 0.0231271854689306 0.167221976303502 ENSG00000242485 MRPL20
ENST00000477686 0.134592310895992 0.0221335254990435 0.185479012935411 ENSG00000242485 MRPL20
ENST00000338660 0.471399672779817 0.188807673226206 0.211640036880995 ENSG00000179403 VWA1
ENST00000404702 0.412264361406545 0.147926358619986 0.231472541451078 ENSG00000179403 VWA1
ENST00000476993 0.412264361406545 0.147926358619986 0.231472541451078 ENSG00000179403 VWA1
ENST00000378741 0.125525157013221 0.0196688226213599 0.176080216762341 ENSG00000160072 ATAD3B
ENST00000308647 0.118097429834879 0.0178706478417132 0.159047338187212 ENSG00000160072 ATAD3B
ENST00000472194 0.251254587380031 0.0617189600919488 0.137591682467903 ENSG00000160072 ATAD3B
ENST00000378736 0.51174873906559 0.22107790250039 0.153994014515266 ENSG00000160072 ATAD3B
ENST00000485748 0.403525299365327 0.142464871889229 0.123757095762677 ENSG00000160072 ATAD3B
ENST00000474481 0.249109086598134 0.0608484167206028 0.162835333109993 ENSG00000160072 ATAD3B
ENST00000378756 0.292096598070353 0.0798042126221686 0.146300961644582 ENSG00000197785 ATAD3A
ENST00000378755 0.293592591579777 0.0805793693129609 0.145928804985089 ENSG00000197785 ATAD3A
ENST00000339113 0.331156611072525 0.0997794269132669 0.137074965203076 ENSG00000197785 ATAD3A
ENST00000536055 0.331156611072525 0.0997794269132669 0.137074965203076 ENSG00000197785 ATAD3A
ENST00000429957 0.52814095117232 0.234974857335163 0.126656213747246 ENSG00000197785 ATAD3A
ENST00000400830 0.860746400457671 0.67010005297272 0.042721398508501 ENSG00000197785 ATAD3A
ENST00000378733 0.759903489409916 0.502352621745089 -0.105867802324309 ENSG00000205090 TMEM240
ENST00000425828 0.759903489409916 0.502352621745089 -0.105867802324309 ENSG00000205090 TMEM240
ENST00000291386 0.783415939997289 0.538298026950967 0.0313093305257749 ENSG00000160075 SSU72
ENST00000378726 0.576919343799903 0.2798225210624 0.0734832717376776 ENSG00000160075 SSU72
ENST00000378725 0.748235180712575 0.484743370559919 -0.0420607612329662 ENSG00000160075 SSU72
ENST00000359060 0.962559834144195 0.899456463364502 0.00871814160735313 ENSG00000160075 SSU72
ENST00000539195 0.873932785557299 0.697207194399226 -0.0386670420322703 ENSG00000215791 AL645728.2
ENST00000520777 0.737484140302382 0.469151213493069 0.0701997298652695 ENSG00000197530 MIB2
ENST00000378710 0.737484140302382 0.469151213493069 0.0701997298652695 ENSG00000197530 MIB2
ENST00000360522 0.737484140302382 0.469151213493069 0.0701997298652695 ENSG00000197530 MIB2
ENST00000357210 0.737484140302382 0.469151213493069 0.0701997298652695 ENSG00000197530 MIB2
ENST00000355826 0.737484140302382 0.469151213493069 0.0701997298652695 ENSG00000197530 MIB2
ENST00000518681 0.734214657768366 0.463666025233187 0.0711443000828091 ENSG00000197530 MIB2
ENST00000505820 0.737447686457252 0.468821680098002 0.0702362938915675 ENSG00000197530 MIB2
ENST00000479659 0.737447686457252 0.468821680098002 0.0702362938915675 ENSG00000197530 MIB2
ENST00000489635 0.732019430540094 0.460644876448198 0.0714552026639936 ENSG00000197530 MIB2
ENST00000511502 0.732019430540094 0.460644876448198 0.0714552026639936 ENSG00000197530 MIB2
ENST00000477990 0.894841408192396 0.740947376037505 0.0487638764934133 ENSG00000197530 MIB2
ENST00000514363 0.755527414772779 0.495636032406511 0.0804760697615665 ENSG00000197530 MIB2
ENST00000487053 0.754323564690457 0.493767031075706 0.0663262099168703 ENSG00000197530 MIB2
ENST00000502470 0.942367449859884 0.845957657721743 0.0232467859608525 ENSG00000197530 MIB2
ENST00000378712 0.754323564690457 0.493767031075706 0.0663262099168703 ENSG00000197530 MIB2
ENST00000507082 0.934307247560667 0.826050212186477 0.0340676478110565 ENSG00000197530 MIB2
ENST00000463492 0.828694110713689 0.612083240427015 0.0817050621774836 ENSG00000197530 MIB2
ENST00000510793 0.868524946113052 0.686777408865376 0.0478467249808965 ENSG00000197530 MIB2
ENST00000504599 0.757769232625105 0.498735609305714 0.0657411068674823 ENSG00000197530 MIB2
ENST00000507229 0.673045276716887 0.384457841438317 0.0846795081044401 ENSG00000197530 MIB2
ENST00000503789 0.985678598721988 0.958799620209999 0.00659752688248312 ENSG00000197530 MIB2
ENST00000378708 0.767070712145834 0.512967328502454 0.0644694155370812 ENSG00000197530 MIB2
ENST00000506488 0.744746446460433 0.479965820519821 0.0696477403760596 ENSG00000197530 MIB2
ENST00000512004 0.638407344305174 0.345288143893743 0.146577355799328 ENSG00000197530 MIB2
ENST00000514234 0.724774348845546 0.44985749675448 0.0839867661112983 ENSG00000197530 MIB2
ENST00000467597 0.258989636105319 0.0648073051590118 0.288152080964752 ENSG00000197530 MIB2
ENST00000508148 0.368721968915422 0.121405528118427 0.248677640000277 ENSG00000197530 MIB2
ENST00000486072 0.690008875273486 0.405290906463184 0.120585045138172 ENSG00000197530 MIB2
ENST00000505370 0.620776132259134 0.326510353273278 0.151058556708257 ENSG00000197530 MIB2
ENST00000473511 0.776767106956931 0.528287395445102 -0.0959535641265267 ENSG00000197530 MIB2
ENST00000464570 0.8699878696627 0.689856229078379 -0.0607600112912563 ENSG00000197530 MIB2
ENST00000483015 0.755785379339785 0.496092532176214 -0.110213745140605 ENSG00000197530 MIB2
ENST00000513088 0.571144765364674 0.274080000890114 -0.0912755193439824 ENSG00000248333 CDK11B
ENST00000341832 0.528866016197414 0.23554849396665 -0.0945060399387694 ENSG00000248333 CDK11B
ENST00000317673 0.575622455759662 0.278312758480323 -0.08530574040042 ENSG00000248333 CDK11B
ENST00000340677 0.575622455759662 0.278312758480323 -0.08530574040042 ENSG00000248333 CDK11B
ENST00000407249 0.575622455759662 0.278312758480323 -0.08530574040042 ENSG00000248333 CDK11B
ENST00000341028 0.842257335187404 0.636573285212516 -0.0698996864661556 ENSG00000248333 CDK11B
ENST00000607013 0.317641103864301 0.0927363028669733 -0.202886493006309 ENSG00000272004 RP11-345P4.10
ENST00000378662 0.0019597059341856 7.61604452876679e-05 -0.259429970721818 ENSG00000189339 SLC35E2B
ENST00000234800 0.00225550127578285 9.07490404126137e-05 -0.257654688689417 ENSG00000189339 SLC35E2B
ENST00000480991 0.0134579418935973 0.00082977904359862 -0.278988662924303 ENSG00000189339 SLC35E2B
ENST00000481276 0.0568953677832809 0.00594621061881738 -0.213890658389834 ENSG00000189339 SLC35E2B
ENST00000596308 0.954583809530492 0.877406541085503 0.0229944802781307 ENSG00000269737 RP11-345P4.7
ENST00000597891 0.414340606970636 0.149326959023384 -0.21907101510898 ENSG00000269227 RP11-345P4.6
ENST00000356200 0.578702355886421 0.281698544166043 -0.0896739947184596 ENSG00000008128 CDK11A
ENST00000598846 0.0826789391611037 0.0103248739404933 -0.167495040083436 ENSG00000268575 RP1-283E3.8
ENST00000463652 0.832787400787542 0.619984390066849 -0.0746219806349363 ENSG00000008128 CDK11A
ENST00000358779 0.589478335749237 0.29303031311664 -0.0874967876547454 ENSG00000008128 CDK11A
ENST00000460465 0.589478335749237 0.29303031311664 -0.0874967876547454 ENSG00000008128 CDK11A
ENST00000404249 0.589478335749237 0.29303031311664 -0.0874967876547454 ENSG00000008128 CDK11A
ENST00000378633 0.589478335749237 0.29303031311664 -0.0874967876547454 ENSG00000008128 CDK11A
ENST00000357760 0.589478335749237 0.29303031311664 -0.0874967876547454 ENSG00000008128 CDK11A
ENST00000509982 0.578702355886421 0.281698544166043 -0.0896739947184596 ENSG00000008128 CDK11A
ENST00000378638 0.578702355886421 0.281698544166043 -0.0896739947184596 ENSG00000008128 CDK11A
ENST00000356937 0.658412434295627 0.368470883846081 -0.0750383691861433 ENSG00000008128 CDK11A
ENST00000478901 0.96336934849923 0.90159186167325 -0.0190586502285966 ENSG00000008128 CDK11A
ENST00000468397 0.879584259439154 0.709406963301625 -0.0545389764079641 ENSG00000008128 CDK11A
ENST00000491311 0.933408182635626 0.823757289065579 -0.0321388390431771 ENSG00000008128 CDK11A
ENST00000495016 0.880194783765066 0.710742309172822 0.0568781568063962 ENSG00000008128 CDK11A
ENST00000468800 0.578737613870731 0.281727463943806 -0.13054762929525 ENSG00000008128 CDK11A
ENST00000464748 0.794893675841552 0.555527487267079 -0.0945511408551507 ENSG00000008128 CDK11A
ENST00000489300 0.867967307630256 0.685609929529336 0.0623081147616207 ENSG00000008128 CDK11A
ENST00000492390 0.380006247776509 0.128043913250245 -0.193271632366913 ENSG00000008128 CDK11A
ENST00000474916 0.467049493126089 0.185726875653096 -0.171963884395448 ENSG00000008128 CDK11A
ENST00000378635 0.656559303975279 0.366106351457162 -0.0835297550662388 ENSG00000008128 CDK11A
ENST00000479362 0.6695592319879 0.380422295577967 -0.0932884039514422 ENSG00000008128 CDK11A
ENST00000498810 0.565725106232079 0.268710176957665 -0.135032448180437 ENSG00000008128 CDK11A
ENST00000487462 0.40527221322875 0.143561370422115 -0.179380455623586 ENSG00000008128 CDK11A
ENST00000401096 0.532110708133805 0.238822765177055 -0.143545713925425 ENSG00000008128 CDK11A
ENST00000577672 0.0125062498764664 0.000754584170630089 -0.273991769784169 ENSG00000227775 RP1-283E3.4
ENST00000417099 0.0352656524853809 0.00301083019578594 -0.275594456915969 ENSG00000227775 RP1-283E3.4
ENST00000355439 0.00767381115516285 0.000403529759051532 -0.256407755721164 ENSG00000215790 SLC35E2
ENST00000400924 0.00862897524442168 0.000468928118998355 -0.255349909862058 ENSG00000215790 SLC35E2
ENST00000246421 0.143763650705875 0.0246674564781935 -0.219889591177191 ENSG00000215790 SLC35E2
ENST00000475229 0.425073997272796 0.156113561525872 -0.190450439399996 ENSG00000215790 SLC35E2
ENST00000424604 0.163082653302573 0.0303092923108903 -0.264458900498702 ENSG00000227775 RP1-283E3.4
ENST00000418950 0.453411155958 0.17560679491257 -0.208337797649402 ENSG00000227775 RP1-283E3.4
ENST00000341426 0.510497133779593 0.220097421046027 0.064528974180141 ENSG00000008130 NADK
ENST00000341991 0.506576163959014 0.21659450798012 0.0648763651467596 ENSG00000008130 NADK
ENST00000378625 0.503986868693433 0.214406411069276 0.065356904555235 ENSG00000008130 NADK
ENST00000344463 0.510497133779593 0.220097421046027 0.064528974180141 ENSG00000008130 NADK
ENST00000342348 0.592926288060242 0.29671963862673 0.0636458502286587 ENSG00000008130 NADK
ENST00000498806 0.619537980667617 0.325186912794383 0.0990490705936175 ENSG00000008130 NADK
ENST00000469045 0.142351308979321 0.024302508585659 0.177883133620992 ENSG00000008130 NADK
ENST00000480499 0.171651165313846 0.0329486703861983 0.218462200997117 ENSG00000008130 NADK
ENST00000497747 0.0663231803752052 0.00743230695078295 0.301466979528767 ENSG00000008130 NADK
ENST00000477235 0.241159077597405 0.0574508637996557 0.160053353823186 ENSG00000008130 NADK
ENST00000489538 0.224468049825121 0.050894878567211 0.170198712146711 ENSG00000008130 NADK
ENST00000497615 0.0992119579823335 0.0137328988693691 0.282285819634302 ENSG00000008130 NADK
ENST00000497186 0.104295042267154 0.0148359005429691 0.204496748030754 ENSG00000008130 NADK
ENST00000400922 0.570683156465071 0.273497286557101 0.0902032381902776 ENSG00000008130 NADK
ENST00000492845 0.749490261140021 0.486694728288533 0.049918033816602 ENSG00000008130 NADK
ENST00000492768 0.780216057939761 0.533543490407563 0.0503937270426018 ENSG00000008130 NADK
ENST00000460602 0.765891457415246 0.510744667196839 0.0542702207867767 ENSG00000008130 NADK
ENST00000464373 0.824629073109926 0.60532700698584 0.0503085822792735 ENSG00000008130 NADK
ENST00000378609 0.0320654627496103 0.00262368648599107 -0.099221433035827 ENSG00000078369 GNB1
ENST00000461893 0.939694333115877 0.839644478914975 0.0131029725307455 ENSG00000078369 GNB1
ENST00000471354 0.502957248491405 0.213570473183225 -0.0653131524299855 ENSG00000078369 GNB1
ENST00000439272 0.051062090658393 0.00509956585005013 -0.161687455270054 ENSG00000078369 GNB1
ENST00000434686 0.0444637282238989 0.00418770006672808 -0.169252508882388 ENSG00000078369 GNB1
ENST00000437146 0.134592310895992 0.022133600699863 -0.145764394232493 ENSG00000078369 GNB1
ENST00000472614 0.0131312631417193 0.000804557957223086 -0.237657204894825 ENSG00000078369 GNB1
ENST00000607589 0.157551790541408 0.0286454023784521 -0.166961634552213 ENSG00000078369 GNB1
ENST00000378567 0.751385549205561 0.489598338722656 -0.0997521195470348 ENSG00000067606 PRKCZ
ENST00000400921 0.72323797952213 0.447677811404674 -0.109814943969016 ENSG00000067606 PRKCZ
ENST00000461106 0.723729200539235 0.448413344482207 -0.116523193753727 ENSG00000067606 PRKCZ
ENST00000400920 0.673470426869271 0.3848546215606 -0.126953839084362 ENSG00000067606 PRKCZ
ENST00000479263 0.655732102915364 0.364959815408727 -0.132180165530012 ENSG00000067606 PRKCZ
ENST00000478770 0.584500980228203 0.288147207425462 -0.164442436861925 ENSG00000067606 PRKCZ
ENST00000505322 0.666030309649773 0.376630774465357 -0.129157973202099 ENSG00000067606 PRKCZ
ENST00000469733 0.883404931775622 0.7174063750004 -0.0287488114144909 ENSG00000162585 C1orf86
ENST00000414253 0.888434495594627 0.728426004361107 -0.028342259986355 ENSG00000162585 C1orf86
ENST00000428120 0.888434495594627 0.728426004361107 -0.028342259986355 ENSG00000162585 C1orf86
ENST00000400919 0.888434495594627 0.728426004361107 -0.028342259986355 ENSG00000162585 C1orf86
ENST00000400918 0.915618609583721 0.784816229462085 -0.0223745557919887 ENSG00000162585 C1orf86
ENST00000497675 0.939333319456559 0.83814906790976 -0.0182548837930503 ENSG00000162585 C1orf86
ENST00000378543 0.984808315299099 0.956473801542053 -0.004821257559338 ENSG00000162585 C1orf86
ENST00000378546 0.984808315299099 0.956473801542053 -0.004821257559338 ENSG00000162585 C1orf86
ENST00000401813 0.915906437361168 0.785562995014784 -0.0240109962958591 ENSG00000162585 C1orf86
ENST00000487186 0.993857714173716 0.982936968883564 -0.00179314371953688 ENSG00000162585 C1orf86
ENST00000378545 0.984130613800544 0.954993745120713 -0.00497270215693647 ENSG00000162585 C1orf86
ENST00000476803 0.965139801475734 0.906231822092499 -0.0105372415718813 ENSG00000162585 C1orf86
ENST00000440825 0.997560360512762 0.993603648809738 0.000705788126903783 ENSG00000162585 C1orf86
ENST00000597060 0.967703980675919 0.91249052760299 0.0160130361378679 ENSG00000269554 AL590822.2
ENST00000420515 0.982449423621476 0.950223366349676 0.00637555721840359 ENSG00000162585 C1orf86
ENST00000378536 0.946455125843314 0.856600621081457 -0.00952373953856567 ENSG00000157933 SKI
ENST00000508416 0.968934002214254 0.915539416402231 -0.00780005373736295 ENSG00000157933 SKI
ENST00000478223 0.875133237305159 0.699464998817639 0.0270846840726396 ENSG00000157933 SKI
ENST00000507179 0.871187521388817 0.692157342376106 -0.043347516482829 ENSG00000157933 SKI
ENST00000378531 0.919134985887356 0.792388115130003 0.0270302520633162 ENSG00000116151 MORN1
ENST00000606372 0.891522048634423 0.734821127710661 0.0351037843143224 ENSG00000116151 MORN1
ENST00000378529 0.914529325574874 0.782570391564914 0.0291741489606995 ENSG00000116151 MORN1
ENST00000607342 0.860414968351335 0.669599581877037 0.0595789160111054 ENSG00000116151 MORN1
ENST00000469374 0.965722255505478 0.907931869643156 -0.0158309924365755 ENSG00000116151 MORN1
ENST00000419785 0.854076506743609 0.65748217432758 -0.0639769489063091 ENSG00000116151 MORN1
ENST00000378525 0.852262135477458 0.654092330284147 0.0592584051052263 ENSG00000116151 MORN1
ENST00000449373 0.676815235115582 0.388842424323687 0.12308970089267 ENSG00000116151 MORN1
ENST00000317490 0.595716217189444 0.299833910574072 0.169457665729492 ENSG00000178642 AL513477.1
ENST00000607031 0.426402194398919 0.157081143837581 0.230284148112527 ENSG00000116151 MORN1
ENST00000378518 0.329854253903397 0.0991290931468156 0.0839905002394784 ENSG00000157916 RER1
ENST00000605895 0.669731828177692 0.380569321164774 0.0453840506049993 ENSG00000157916 RER1
ENST00000378513 0.554963747896977 0.259158381648158 0.0582647040832277 ENSG00000157916 RER1
ENST00000306256 0.326320670113924 0.0972897892683049 0.0840654773809626 ENSG00000157916 RER1
ENST00000493207 0.844564913329747 0.640680864297051 0.0295419826950906 ENSG00000157916 RER1
ENST00000378512 0.557546535855002 0.261390952562835 0.0580319368218474 ENSG00000157916 RER1
ENST00000443438 0.270040838820143 0.0695078948373109 0.0945661847297733 ENSG00000157916 RER1
ENST00000488353 0.334989228189276 0.101826618976749 0.0877301122521335 ENSG00000157916 RER1
ENST00000462129 0.939245827118414 0.837941169947816 -0.0169882804534891 ENSG00000157916 RER1
ENST00000288774 0.47034502601776 0.187914283903722 -0.130851847606478 ENSG00000157911 PEX10
ENST00000447513 0.447905319609896 0.171452004627481 -0.136786700224132 ENSG00000157911 PEX10
ENST00000507596 0.43046705800707 0.159751125380088 -0.141202560707538 ENSG00000157911 PEX10
ENST00000510434 0.81668061382582 0.591435974262933 -0.0627233648018621 ENSG00000157911 PEX10
ENST00000508384 0.835554190971514 0.624902228907318 -0.0663007323728986 ENSG00000157911 PEX10
ENST00000515760 0.949308091826868 0.864073736110981 -0.0266075121678444 ENSG00000157911 PEX10
ENST00000502666 0.653088540943345 0.362134782255988 -0.127936374138203 ENSG00000157911 PEX10
ENST00000504111 0.701987680952383 0.420687830074076 -0.11374908990379 ENSG00000157911 PEX10
ENST00000514502 0.896818218827766 0.745482779820262 -0.045137702674102 ENSG00000157911 PEX10
ENST00000378466 0.504771217975799 0.215130296303694 0.106618532669173 ENSG00000157881 PANK4
ENST00000435556 0.504771217975799 0.215130296303694 0.106618532669173 ENSG00000157881 PANK4
ENST00000505228 0.685920789287035 0.400242058335098 0.0799907068532994 ENSG00000157881 PANK4
ENST00000502512 0.781154322550598 0.534807592461262 -0.0801828076481894 ENSG00000157881 PANK4
ENST00000471361 0.995713966635691 0.987901457380659 0.00224590111039503 ENSG00000157881 PANK4
ENST00000487804 0.663932072566117 0.374285446418406 -0.137112152255936 ENSG00000157881 PANK4
ENST00000515423 0.719473001009379 0.442601312291332 0.116081252244055 ENSG00000157881 PANK4
ENST00000468002 0.985031093056693 0.957201050922652 0.00708225301467634 ENSG00000157881 PANK4
ENST00000486396 0.0797537308973403 0.00976046907956163 0.287691922825016 ENSG00000157881 PANK4
ENST00000502770 0.153714613933183 0.0275380350411359 0.266679007404163 ENSG00000157881 PANK4
ENST00000491212 0.475171543888512 0.191650879733229 0.177446841864966 ENSG00000157881 PANK4
ENST00000514922 0.277897925035978 0.0731551701901025 0.25230128750849 ENSG00000157881 PANK4
ENST00000416860 0.655794647641673 0.365033932170498 -0.121230831142312 ENSG00000238164 RP3-395M20.8
ENST00000452793 0.929809814771889 0.814954705529685 -0.0325404978182927 ENSG00000238164 RP3-395M20.8
ENST00000426449 0.950111329733537 0.866524116632276 -0.0175809007288724 ENSG00000157873 TNFRSF14
ENST00000434817 0.871103172793518 0.691879120338022 -0.0391414798194986 ENSG00000157873 TNFRSF14
ENST00000435221 0.870580613368668 0.691081428374539 -0.0392123984671634 ENSG00000157873 TNFRSF14
ENST00000451778 0.795976236120354 0.557533370947418 -0.0572792738839226 ENSG00000157873 TNFRSF14
ENST00000409119 0.989622818845301 0.97060633637133 0.00374847350414012 ENSG00000157873 TNFRSF14
ENST00000355716 0.446276393558104 0.170342018009163 -0.133991445471153 ENSG00000157873 TNFRSF14
ENST00000475523 0.430280153692452 0.159599070703186 -0.136879064815384 ENSG00000157873 TNFRSF14
ENST00000442392 0.767733003124837 0.51417959213484 -0.0746419683263566 ENSG00000157873 TNFRSF14
ENST00000482074 0.875274270618398 0.699826295862429 -0.0453218364835657 ENSG00000157873 TNFRSF14
ENST00000496064 0.947519532236687 0.859629220309952 -0.0184792110691108 ENSG00000157873 TNFRSF14
ENST00000463471 0.441811660456115 0.167308790150443 -0.136318273523948 ENSG00000157873 TNFRSF14
ENST00000466750 0.347674333264523 0.109148310130944 -0.168763139190814 ENSG00000157873 TNFRSF14
ENST00000471768 0.899997042054797 0.753133473085645 0.0428726365428465 ENSG00000157873 TNFRSF14
ENST00000463835 0.431888266827627 0.160664969729108 -0.174426776356254 ENSG00000157873 TNFRSF14
ENST00000482602 0.344422600179788 0.107319076337249 -0.19307380713141 ENSG00000157873 TNFRSF14
ENST00000480305 0.202371309715525 0.0429843305386814 -0.274288816151289 ENSG00000157873 TNFRSF14
ENST00000493183 0.642939101598649 0.350497269516343 0.0949621419798365 ENSG00000157870 FAM213B
ENST00000474659 0.710907273381799 0.431659650514916 0.0815012754418696 ENSG00000157870 FAM213B
ENST00000419916 0.693458234546197 0.409803471189742 0.0633687936139996 ENSG00000157870 FAM213B
ENST00000378424 0.693458234546197 0.409803471189742 0.0633687936139996 ENSG00000157870 FAM213B
ENST00000537325 0.842187322479818 0.636463757393677 0.0428314446157857 ENSG00000157870 FAM213B
ENST00000378427 0.693458234546197 0.409803471189742 0.0633687936139996 ENSG00000157870 FAM213B
ENST00000378425 0.693458234546197 0.409803471189742 0.0633687936139996 ENSG00000157870 FAM213B
ENST00000464043 0.701486702699891 0.420020092494756 0.079043705729736 ENSG00000157870 FAM213B
ENST00000444521 0.693458234546197 0.409803471189742 0.0633687936139996 ENSG00000157870 FAM213B
ENST00000465233 0.747022371194818 0.483007881189706 0.0737672633737054 ENSG00000157870 FAM213B
ENST00000498083 0.707281027890846 0.426825740297004 0.0839147812551339 ENSG00000157870 FAM213B
ENST00000481683 0.588649954746221 0.292211376918794 0.112232254181492 ENSG00000157870 FAM213B
ENST00000484099 0.648310382938244 0.356616872768162 0.0711539182008166 ENSG00000157870 FAM213B
ENST00000477045 0.657227715551704 0.36717391373481 0.0954154709965108 ENSG00000157870 FAM213B
ENST00000476686 0.693680790581582 0.410023617583078 0.0650720601293881 ENSG00000157870 FAM213B
ENST00000471840 0.757703811904493 0.498633428918238 0.0726501899844346 ENSG00000142606 MMEL1
ENST00000288709 0.647638299268909 0.355729104691701 0.0983653941034028 ENSG00000142606 MMEL1
ENST00000378412 0.647726950054814 0.355885982166318 0.0983566648959921 ENSG00000142606 MMEL1
ENST00000502556 0.802810658147681 0.568350770238669 0.0702892288180402 ENSG00000142606 MMEL1
ENST00000504800 0.802810658147681 0.568350770238669 0.0702892288180402 ENSG00000142606 MMEL1
ENST00000294599 0.412332207166798 0.147961920351279 -0.108801626801208 ENSG00000162591 MEGF6
ENST00000356575 0.467049493126089 0.185724412102733 -0.0941050664118531 ENSG00000162591 MEGF6
ENST00000494257 0.836691836080719 0.62667672780307 0.0577284053836091 ENSG00000162591 MEGF6
ENST00000485002 0.608935410373044 0.314001223408312 -0.0725931119023315 ENSG00000162591 MEGF6
ENST00000491842 0.73553498789805 0.465869696021004 -0.0773595097908492 ENSG00000162591 MEGF6
ENST00000475790 0.94854837794562 0.862088541003003 -0.0196093448296366 ENSG00000162591 MEGF6
ENST00000461795 0.906540501173987 0.764879502071288 -0.0391996344627922 ENSG00000162591 MEGF6
ENST00000378344 0.932868889251334 0.821711539493059 0.0131189228893297 ENSG00000158109 TPRG1L
ENST00000344579 0.934121081221957 0.825546390478943 0.0128186770533061 ENSG00000158109 TPRG1L
ENST00000378322 0.418537939349753 0.151984052185302 0.134992114549434 ENSG00000116213 WRAP73
ENST00000270708 0.418537939349753 0.151984052185302 0.134992114549434 ENSG00000116213 WRAP73
ENST00000471223 0.583305921300711 0.28697563142498 0.112916994190235 ENSG00000116213 WRAP73
ENST00000424367 0.40474668257078 0.143282702348915 0.148275556274279 ENSG00000116213 WRAP73
ENST00000497940 0.771556012676935 0.520504255356687 0.0741612286465611 ENSG00000116213 WRAP73
ENST00000469643 0.693379282262419 0.409686510773004 0.111587999642109 ENSG00000116213 WRAP73
ENST00000494884 0.936013779991996 0.829748232312177 0.0332945212827021 ENSG00000116213 WRAP73
ENST00000465916 0.49491881791614 0.207016861288647 0.140003666787304 ENSG00000116213 WRAP73
ENST00000419924 0.342621578702614 0.106294069477071 0.179968303552439 ENSG00000116213 WRAP73
ENST00000479331 0.169551577155841 0.032250971897962 0.316170936543974 ENSG00000116213 WRAP73
ENST00000418088 0.54219457335153 0.247514077152537 -0.0991985442424027 ENSG00000227372 TP73-AS1
ENST00000452079 0.566898295031116 0.269914312433151 -0.0918606196166784 ENSG00000227372 TP73-AS1
ENST00000419973 0.761152658041208 0.504031626173493 0.0945444657485968 ENSG00000227372 TP73-AS1
ENST00000423764 0.5973663553519 0.301993312936156 -0.0881855968657227 ENSG00000227372 TP73-AS1
ENST00000587071 0.772748697787272 0.52227345443287 -0.075858040258881 ENSG00000227372 TP73-AS1
ENST00000608600 0.529457792959578 0.236189055884595 -0.134061348237869 ENSG00000227372 TP73-AS1
ENST00000544565 0.775099611886027 0.525868959154201 -0.0855489967030515 ENSG00000227372 TP73-AS1
ENST00000378251 0.182784056849915 0.0363758879641452 0.136906845385948 ENSG00000130764 LRRC47
ENST00000462356 0.464450828460932 0.183966752928332 0.131976903409879 ENSG00000130764 LRRC47
ENST00000479239 0.446515120189273 0.170492016038795 0.144956318549575 ENSG00000130764 LRRC47
ENST00000607459 0.826911406914392 0.609007406799475 0.0633139860354691 ENSG00000272153 RP1-286D6.5
ENST00000378230 0.550962671347395 0.255414669554106 0.0639648961799601 ENSG00000116198 CEP104
ENST00000484420 0.980097419204057 0.944342954202004 0.0103352827387687 ENSG00000116198 CEP104
ENST00000438539 0.946175841710365 0.855787309359645 0.0178562109372597 ENSG00000116198 CEP104
ENST00000461667 0.955547169452719 0.880746737448144 0.0155303548216431 ENSG00000116198 CEP104
ENST00000495701 0.963970696477441 0.903095707170864 -0.0172468981695156 ENSG00000116198 CEP104
ENST00000460038 0.585406705188317 0.28901876600759 0.128286944354649 ENSG00000116198 CEP104
ENST00000494653 0.337708667550966 0.103398379813289 0.11045450279998 ENSG00000116198 CEP104
ENST00000443466 0.274056263536631 0.0713675463798529 0.201144882569405 ENSG00000116198 CEP104
ENST00000428079 0.793270747176173 0.553207290168429 0.0522718118177901 ENSG00000116198 CEP104
ENST00000494951 0.889649841773682 0.730812082208367 0.0391261301494733 ENSG00000116198 CEP104
ENST00000378223 0.86790012393521 0.685282373119509 0.03810302907024 ENSG00000116198 CEP104
ENST00000378212 0.697486627993674 0.41526317250087 0.0924220323575255 ENSG00000169598 DFFB
ENST00000378209 0.741578808265769 0.475312838734576 0.0624401905948146 ENSG00000169598 DFFB
ENST00000491998 0.741578808265769 0.475312838734576 0.0624401905948146 ENSG00000169598 DFFB
ENST00000338895 0.791879425910081 0.551397640602951 0.064266982851628 ENSG00000169598 DFFB
ENST00000341385 0.443979082986036 0.168629935816186 0.199368958831225 ENSG00000169598 DFFB
ENST00000468793 0.761602106713308 0.504760613328664 0.059468506842487 ENSG00000169598 DFFB
ENST00000339350 0.785621085027551 0.541588079344139 0.054792093905907 ENSG00000169598 DFFB
ENST00000477548 0.785621085027551 0.541588079344139 0.054792093905907 ENSG00000169598 DFFB
ENST00000378206 0.807452467711466 0.57569859206219 0.0503247581502299 ENSG00000169598 DFFB
ENST00000475969 0.884553487975453 0.719668761516484 0.0326394043336199 ENSG00000169598 DFFB
ENST00000461150 0.895302643710198 0.741825113734349 -0.0436230297579861 ENSG00000169598 DFFB
ENST00000486765 0.43378360502977 0.16193410625491 0.118138281493958 ENSG00000198912 C1orf174
ENST00000361605 0.43378360502977 0.16193410625491 0.118138281493958 ENSG00000198912 C1orf174
ENST00000474140 0.43378360502977 0.16193410625491 0.118138281493958 ENSG00000198912 C1orf174
ENST00000478423 0.628125719529627 0.3342479121852 0.0815649708619906 ENSG00000131697 NPHP4
ENST00000460696 0.254965982941383 0.0631158813791925 0.255059406742808 ENSG00000131697 NPHP4
ENST00000378161 0.240573937729207 0.0571930249815528 0.254826894702364 ENSG00000131697 NPHP4
ENST00000489180 0.627230089376529 0.333321090324015 0.0815967333073119 ENSG00000131697 NPHP4
ENST00000378156 0.627230089376529 0.333321090324015 0.0815967333073119 ENSG00000131697 NPHP4
ENST00000378169 0.586734123244205 0.290232029867086 0.0888734490092007 ENSG00000131697 NPHP4
ENST00000468253 0.473666926366651 0.190574680840894 0.2140184182578 ENSG00000131697 NPHP4
ENST00000470763 0.963502279349502 0.901961165882116 0.0204002965705303 ENSG00000131697 NPHP4
ENST00000466897 0.911756679161151 0.775906489183383 0.0436105605354539 ENSG00000131697 NPHP4
ENST00000378111 0.794053357427856 0.554360807948948 -0.0732690788966565 ENSG00000069424 KCNAB2
ENST00000378097 0.552823918333798 0.257245504641428 -0.140087310928922 ENSG00000069424 KCNAB2
ENST00000493807 0.488409664542756 0.201685212721996 -0.197178474098938 ENSG00000069424 KCNAB2
ENST00000378092 0.567127757820891 0.270106484410539 -0.140511897970607 ENSG00000069424 KCNAB2
ENST00000478098 0.391117088803084 0.135009308094152 -0.196626529242754 ENSG00000069424 KCNAB2
ENST00000445501 0.393641064041417 0.136627962627783 -0.196747888389297 ENSG00000069424 KCNAB2
ENST00000428161 0.967548750866876 0.912043048134164 -0.0168613260175133 ENSG00000069424 KCNAB2
ENST00000389632 0.97793022761867 0.938231187776819 -0.011855786887855 ENSG00000069424 KCNAB2
ENST00000602612 0.903362651859552 0.759403242558278 0.0455607005709094 ENSG00000069424 KCNAB2
ENST00000378087 0.767295041538005 0.513213229887284 0.0948090116171298 ENSG00000069424 KCNAB2
ENST00000341524 0.946841040666868 0.857717523451275 0.0259055322093221 ENSG00000069424 KCNAB2
ENST00000352527 0.946841040666868 0.857717523451275 0.0259055322093221 ENSG00000069424 KCNAB2
ENST00000435937 0.869538543937794 0.688817189885145 0.0642354079312826 ENSG00000069424 KCNAB2
ENST00000164247 0.908247202270545 0.768686370542762 0.0430790071178909 ENSG00000069424 KCNAB2
ENST00000472700 0.526274613097836 0.233295913668232 0.197654299909892 ENSG00000069424 KCNAB2
ENST00000378083 0.829984462815329 0.614770259212274 0.0769578127032477 ENSG00000069424 KCNAB2
ENST00000458166 0.571444196043466 0.274419601132742 0.171413852195786 ENSG00000069424 KCNAB2
ENST00000484532 0.838743544573004 0.63074635121887 0.0325450788010984 ENSG00000116251 RPL22
ENST00000234875 0.849273715365397 0.648709883122017 0.0303818154769696 ENSG00000116251 RPL22
ENST00000480661 0.89562340129227 0.742386900381848 0.0239763820443166 ENSG00000116251 RPL22
ENST00000497965 0.899733962993412 0.752400536510041 0.0230818167717789 ENSG00000116251 RPL22
ENST00000471204 0.911705033934896 0.775588028569557 0.020886667817764 ENSG00000116251 RPL22
ENST00000465387 0.905008370631982 0.762104033836168 0.0222298273243683 ENSG00000116251 RPL22
ENST00000462296 0.900404616926275 0.753939733504418 0.023220390335035 ENSG00000116251 RPL22
ENST00000465335 0.90952226169115 0.770956795373446 0.0215421784145985 ENSG00000116251 RPL22
ENST00000377948 0.732607951005102 0.461243517823411 -0.0843192151078696 ENSG00000158286 RNF207
ENST00000377939 0.75289107741827 0.491645742595987 -0.0783016848272091 ENSG00000158286 RNF207
ENST00000496676 0.841423528618226 0.635154273334409 0.060887424048271 ENSG00000158286 RNF207
ENST00000483336 0.402425172621111 0.14180878263281 -0.222229299922335 ENSG00000158286 RNF207
ENST00000343813 0.943556298714171 0.849315131798522 -0.00843564965822895 ENSG00000116237 ICMT
ENST00000495791 0.483239007052524 0.197778314552343 -0.097323288874178 ENSG00000116237 ICMT
ENST00000489498 0.761215180955228 0.504113635035529 0.033161912233903 ENSG00000116237 ICMT
ENST00000474756 0.855536395969279 0.660421117742298 0.0279797606603768 ENSG00000116237 ICMT
ENST00000362035 0.43046705800707 0.159741786168788 0.14642960565034 ENSG00000116237 ICMT
ENST00000377893 0.257316547375302 0.0641294721126512 -0.211339884551416 ENSG00000158292 GPR153
ENST00000608083 0.314304096785604 0.0909321680678005 0.110589361243045 ENSG00000097021 ACOT7
ENST00000377845 0.284870807510318 0.0763475199930956 0.119358435113331 ENSG00000097021 ACOT7
ENST00000377855 0.256677327420723 0.0638884168666623 0.123770194041197 ENSG00000097021 ACOT7
ENST00000377860 0.314304096785604 0.0909321680678005 0.110589361243045 ENSG00000097021 ACOT7
ENST00000418124 0.314304096785604 0.0909321680678005 0.110589361243045 ENSG00000097021 ACOT7
ENST00000545482 0.314304096785604 0.0909321680678005 0.110589361243045 ENSG00000097021 ACOT7
ENST00000361521 0.280907698203075 0.0745750052278877 0.116069706758799 ENSG00000097021 ACOT7
ENST00000377842 0.268244213378024 0.0687741585416713 0.122541260517112 ENSG00000097021 ACOT7
ENST00000473466 0.220979294237365 0.0496727301398512 0.148855313357794 ENSG00000097021 ACOT7
ENST00000481175 0.849539075631192 0.649474724965855 0.0506591188532093 ENSG00000097021 ACOT7
ENST00000541130 0.379966061042606 0.128020351866603 0.132755124836898 ENSG00000097021 ACOT7
ENST00000377837 0.665529913037703 0.376017864884444 0.0617694561663624 ENSG00000069812 HES2
ENST00000377836 0.569456307320319 0.27229360428883 0.0770337015620554 ENSG00000069812 HES2
ENST00000471190 0.705448468554738 0.424603602752711 0.0807582481900972 ENSG00000069812 HES2
ENST00000377834 0.566268763148017 0.269301301497736 0.0773622133271372 ENSG00000069812 HES2
ENST00000487437 0.962991879438915 0.900585928778533 0.0157084583401518 ENSG00000069812 HES2
ENST00000489730 0.459395661183709 0.180196441085199 -0.197810857636669 ENSG00000069812 HES2
ENST00000434576 0.353285330238833 0.112322859263332 -0.224689276205846 ENSG00000187017 ESPN
ENST00000468561 0.141236558274881 0.0239832279800021 -0.325287523653197 ENSG00000187017 ESPN
ENST00000356876 0.219556442331129 0.0491520940667634 -0.154212840504957 ENSG00000215788 TNFRSF25
ENST00000485036 0.223337337239771 0.0504991560020515 -0.153619234543283 ENSG00000215788 TNFRSF25
ENST00000480393 0.223337337239771 0.0504991560020515 -0.153619234543283 ENSG00000215788 TNFRSF25
ENST00000513135 0.229653131900891 0.0528276090963494 -0.151536303490386 ENSG00000215788 TNFRSF25
ENST00000473343 0.101051042885427 0.0140848585241595 -0.245961575709678 ENSG00000215788 TNFRSF25
ENST00000377782 0.223337337239771 0.0504991560020515 -0.153619234543283 ENSG00000215788 TNFRSF25
ENST00000351959 0.222691450847138 0.0502708948623789 -0.153615925776117 ENSG00000215788 TNFRSF25
ENST00000510563 0.265184283233094 0.0674957391326641 -0.142548685626065 ENSG00000215788 TNFRSF25
ENST00000502730 0.265184283233094 0.0674957391326641 -0.142548685626065 ENSG00000215788 TNFRSF25
ENST00000502588 0.265184283233094 0.0674957391326641 -0.142548685626065 ENSG00000215788 TNFRSF25
ENST00000414040 0.265184283233094 0.0674957391326641 -0.142548685626065 ENSG00000215788 TNFRSF25
ENST00000351748 0.265184283233094 0.0674957391326641 -0.142548685626065 ENSG00000215788 TNFRSF25
ENST00000348333 0.265184283233094 0.0674957391326641 -0.142548685626065 ENSG00000215788 TNFRSF25
ENST00000453260 0.293488153381904 0.0805197460138999 -0.188058338119955 ENSG00000215788 TNFRSF25
ENST00000475730 0.301477105470807 0.0844447554345346 -0.239942780532709 ENSG00000215788 TNFRSF25
ENST00000469691 0.187947652385981 0.038101788344238 -0.170398245186228 ENSG00000215788 TNFRSF25
ENST00000481401 0.303896170563241 0.0856379291104434 -0.138500534302745 ENSG00000215788 TNFRSF25
ENST00000461703 0.650488681836256 0.359294016248279 -0.0784666115834464 ENSG00000215788 TNFRSF25
ENST00000453341 0.726347254875126 0.452646931139854 -0.0705787481298996 ENSG00000215788 TNFRSF25
ENST00000515145 0.747149304762617 0.483166358452697 0.0795155775273636 ENSG00000215788 TNFRSF25
ENST00000377748 0.222194059151392 0.0500906682145764 -0.132541554149862 ENSG00000171680 PLEKHG5
ENST00000400913 0.257316547375302 0.0641362744619143 -0.124014468871774 ENSG00000171680 PLEKHG5
ENST00000489097 0.279060650389816 0.0736938149260751 -0.122537714016212 ENSG00000171680 PLEKHG5
ENST00000340850 0.218875338687495 0.0488880208926893 -0.132076282050185 ENSG00000171680 PLEKHG5
ENST00000487949 0.30702113740524 0.0873211685782953 -0.124339063337246 ENSG00000171680 PLEKHG5
ENST00000377725 0.243814518345252 0.0586528253752365 -0.128726266985885 ENSG00000171680 PLEKHG5
ENST00000377728 0.242778893693437 0.0581766796152282 -0.13045999918816 ENSG00000171680 PLEKHG5
ENST00000377732 0.239909465348604 0.0569489352826085 -0.130784743491621 ENSG00000171680 PLEKHG5
ENST00000400915 0.242996575876453 0.0582873078459604 -0.130281589362636 ENSG00000171680 PLEKHG5
ENST00000377740 0.246828128742078 0.0599137213994181 -0.129564131794176 ENSG00000171680 PLEKHG5
ENST00000377737 0.246326643607475 0.0597165137292092 -0.129584757338897 ENSG00000171680 PLEKHG5
ENST00000535355 0.283579123063417 0.0757769910798599 -0.12029483730683 ENSG00000171680 PLEKHG5
ENST00000537245 0.270459805060148 0.0696883926930019 -0.128452344163028 ENSG00000171680 PLEKHG5
ENST00000544978 0.271428670535216 0.0701632543272435 -0.128472960990394 ENSG00000171680 PLEKHG5
ENST00000377705 0.336462171842012 0.102649977460476 -0.0784680663594653 ENSG00000162408 NOL9
ENST00000464383 0.551004752594013 0.255580184326298 -0.108924361807205 ENSG00000162408 NOL9
ENST00000462798 0.570125901910653 0.272904461547678 -0.152104236238158 ENSG00000162408 NOL9
ENST00000460777 0.96411207399115 0.903609905987057 0.0161077392091406 ENSG00000162408 NOL9
ENST00000464665 0.855330651030021 0.660117408283581 0.0515212109678001 ENSG00000162408 NOL9
ENST00000319084 0.204482894102277 0.0437194127037709 0.252613899230035 ENSG00000204859 ZBTB48
ENST00000435905 0.186610073722388 0.03767207882553 0.264394223732976 ENSG00000204859 ZBTB48
ENST00000377674 0.124330134283926 0.0193536983587947 0.197213427420403 ENSG00000204859 ZBTB48
ENST00000488936 0.0522589606026444 0.00526917032746999 0.24440155323308 ENSG00000204859 ZBTB48
ENST00000482360 0.69839824652985 0.416216349096547 0.0974557246599585 ENSG00000204859 ZBTB48
ENST00000498342 0.943083391793254 0.848041937266085 0.0266338687826492 ENSG00000204859 ZBTB48
ENST00000466813 0.543273936997604 0.248348412020597 -0.171439156507758 ENSG00000204859 ZBTB48
ENST00000377658 0.517612227477175 0.225804114003255 -0.0901715939799944 ENSG00000162413 KLHL21
ENST00000377663 0.526226910238753 0.233213254099753 -0.0888379043981178 ENSG00000162413 KLHL21
ENST00000467612 0.739367560411075 0.472239035534625 -0.0644450381490948 ENSG00000162413 KLHL21
ENST00000496707 0.967835250554048 0.912839862041824 -0.0119733376227488 ENSG00000162413 KLHL21
ENST00000463043 0.712977541761911 0.434400334458069 -0.0697022056185085 ENSG00000162413 KLHL21
ENST00000377648 0.614862743537554 0.32056266135839 -0.0698407795543143 ENSG00000116273 PHF13
ENST00000495385 0.737484140302382 0.469097056367132 -0.0608958869405543 ENSG00000116273 PHF13
ENST00000054650 0.812499665739139 0.584737206476886 0.0656202231858179 ENSG00000041988 THAP3
ENST00000484676 0.492717587367138 0.205112027878111 0.20103061787407 ENSG00000041988 THAP3
ENST00000307896 0.776689901298179 0.528169337904409 0.075165084618378 ENSG00000041988 THAP3
ENST00000377627 0.942540981619456 0.846503845611869 0.0150048173479629 ENSG00000041988 THAP3
ENST00000484669 0.765029668467993 0.509726117912863 0.0791974097030303 ENSG00000041988 THAP3
ENST00000487819 0.748628220296726 0.485458662730084 0.0866723072386317 ENSG00000041988 THAP3
ENST00000472925 0.705176808358196 0.424229329425636 0.101243818379724 ENSG00000041988 THAP3
ENST00000480647 0.435729024697007 0.16322506248737 0.204316103535598 ENSG00000041988 THAP3
ENST00000465508 0.683648907633536 0.39744717254862 -0.0622506870522146 ENSG00000007923 DNAJC11
ENST00000349363 0.964556668491267 0.904813474287875 -0.00656231843232311 ENSG00000007923 DNAJC11
ENST00000451196 0.964556668491267 0.904813474287875 -0.00656231843232311 ENSG00000007923 DNAJC11
ENST00000377577 0.936941264834893 0.83189591513022 -0.0113341505468062 ENSG00000007923 DNAJC11
ENST00000294401 0.977634765942429 0.937406313091847 -0.00406215279067726 ENSG00000007923 DNAJC11
ENST00000542246 0.985082502839336 0.957324474002991 0.00288132702739935 ENSG00000007923 DNAJC11
ENST00000377573 0.986676348575524 0.962705485680362 0.00242724148271476 ENSG00000007923 DNAJC11
ENST00000472414 0.723972998944935 0.448742595057985 -0.0684861450960459 ENSG00000007923 DNAJC11
ENST00000426784 0.898395049580162 0.748878839069756 0.0187266610742428 ENSG00000007923 DNAJC11
ENST00000473993 0.848202681961216 0.646825565324069 0.0264348728633751 ENSG00000007923 DNAJC11
ENST00000469318 0.996863751038985 0.991235301040144 0.000941742367832194 ENSG00000007923 DNAJC11
ENST00000485073 0.998943750101398 0.997158888216084 0.000265700387255117 ENSG00000007923 DNAJC11
ENST00000460594 0.985871625213808 0.959327476872338 0.00426877538047855 ENSG00000007923 DNAJC11
ENST00000465911 0.983399253516588 0.95295646228101 0.00606505610540242 ENSG00000007923 DNAJC11
ENST00000303635 0.152283610421689 0.0270704404960302 -0.156232588461016 ENSG00000171735 CAMTA1
ENST00000490738 0.0280362571039789 0.00218605812788808 -0.229734976360335 ENSG00000171735 CAMTA1
ENST00000476163 0.0834897043458765 0.0104635517050156 -0.191869546850295 ENSG00000171735 CAMTA1
ENST00000473578 0.0280362571039789 0.00218605812788808 -0.229734976360335 ENSG00000171735 CAMTA1
ENST00000557126 0.0707567504345437 0.00818730204442675 -0.199880959529779 ENSG00000171735 CAMTA1
ENST00000467404 0.0274571560115596 0.00212738772733246 -0.230501389206491 ENSG00000171735 CAMTA1
ENST00000439411 0.152064677023569 0.0270185913449006 -0.159597544584049 ENSG00000171735 CAMTA1
ENST00000461311 0.0700916231833085 0.00807337100310212 -0.199589607191967 ENSG00000171735 CAMTA1
ENST00000486138 0.0773835806700405 0.00932279024844763 -0.203300038613611 ENSG00000171735 CAMTA1
ENST00000482934 0.128356719241063 0.020420541015355 -0.197928653177492 ENSG00000171735 CAMTA1
ENST00000470648 0.410888116448486 0.147052017368897 -0.144638596643111 ENSG00000171735 CAMTA1
ENST00000461580 0.403658519501369 0.142567485333128 -0.146174446383121 ENSG00000171735 CAMTA1
ENST00000472283 0.231615119423579 0.0535648650434426 -0.217126555992916 ENSG00000171735 CAMTA1
ENST00000467267 0.801838413161276 0.566841279791433 -0.0677887357619014 ENSG00000171735 CAMTA1
ENST00000495233 0.440576607466656 0.166551419922081 0.204966588432247 ENSG00000171735 CAMTA1
ENST00000490905 0.318334563216902 0.0931346448863809 0.259936251695385 ENSG00000171735 CAMTA1
ENST00000476864 0.453214633102484 0.175491078968535 0.218640398719868 ENSG00000171735 CAMTA1
ENST00000054666 0.752989355893468 0.49175090619621 0.0327349141679 ENSG00000049245 VAMP3
ENST00000470357 0.954585408897962 0.877637445643384 -0.00788479804694882 ENSG00000049245 VAMP3
ENST00000487194 0.918164440987508 0.790138945084417 0.017598604984962 ENSG00000049245 VAMP3
ENST00000377532 0.879687119692282 0.709608193282605 -0.0463764427359023 ENSG00000049246 PER3
ENST00000361923 0.879584259439154 0.709413992442977 -0.0464406944503933 ENSG00000049246 PER3
ENST00000451646 0.826478071050716 0.607889086331375 -0.0822363069808444 ENSG00000236266 RP3-467L1.4
ENST00000377516 0.340455761371232 0.105014611814159 -0.26102624981735 ENSG00000049247 UTS2
ENST00000493373 0.524104083549705 0.231361257702814 0.0624908085749369 ENSG00000116288 PARK7
ENST00000460192 0.570507916806788 0.273218236230681 0.0587552313343995 ENSG00000116288 PARK7
ENST00000338639 0.480114768260702 0.195518165325896 0.0684327958193639 ENSG00000116288 PARK7
ENST00000493678 0.478564489376559 0.1941829499974 0.068581083299101 ENSG00000116288 PARK7
ENST00000377493 0.480114768260702 0.195518165325896 0.0684327958193639 ENSG00000116288 PARK7
ENST00000465354 0.589367593366666 0.292824554164638 0.0561076258048845 ENSG00000116288 PARK7
ENST00000377491 0.484216247408977 0.198538110971509 0.0677672125582886 ENSG00000116288 PARK7
ENST00000377488 0.479784051146597 0.195255925723512 0.0682037227965447 ENSG00000116288 PARK7
ENST00000497113 0.603437479463395 0.308116005598507 0.0544353691306739 ENSG00000116288 PARK7
ENST00000469225 0.613251255807608 0.318426746819971 0.0541462302100283 ENSG00000116288 PARK7
ENST00000474874 3.16801941212096e-09 2.35600522394411e-11 0.507189064332378 ENSG00000116285 ERRFI1
ENST00000377482 9.77033201548471e-09 8.08196559940498e-11 0.515389677066433 ENSG00000116285 ERRFI1
ENST00000467067 1.34823621058947e-05 2.33480312141674e-07 0.516149957048181 ENSG00000116285 ERRFI1
ENST00000469499 3.62657870083716e-06 5.25697381958235e-08 0.516595852030891 ENSG00000116285 ERRFI1
ENST00000487559 4.90257174195958e-06 7.38701267375798e-08 0.513631786048733 ENSG00000116285 ERRFI1
ENST00000337907 6.27806325910329e-07 7.69870975795029e-09 -0.385284996534789 ENSG00000142599 RERE
ENST00000377464 1.462536658925e-09 9.97669128611437e-12 -0.3591043965641 ENSG00000142599 RERE
ENST00000467350 0.00100615761624963 3.41759966700238e-05 -0.328212103542375 ENSG00000142599 RERE
ENST00000400907 9.43100182880808e-09 7.76811188100456e-11 -0.396159175076472 ENSG00000142599 RERE
ENST00000476556 1.25210331230786e-06 1.61908962218469e-08 -0.329821055338209 ENSG00000142599 RERE
ENST00000400908 3.79485396262551e-06 5.55093882962855e-08 -0.391821218758611 ENSG00000142599 RERE
ENST00000505225 0.00266979813556159 0.000111806803194636 -0.324755250885606 ENSG00000142599 RERE
ENST00000464367 0.113381658588239 0.0168281432831434 -0.287953426420334 ENSG00000142599 RERE
ENST00000488215 0.000356692596525473 9.91463360450543e-06 -0.33378173103779 ENSG00000142599 RERE
ENST00000460659 0.000887916264823345 2.94884548647356e-05 -0.336875729666066 ENSG00000142599 RERE
ENST00000492766 0.00105594061510391 3.61732851936562e-05 -0.335482174390111 ENSG00000142599 RERE
ENST00000465125 0.00116184947386177 4.06082517983297e-05 -0.332650885996145 ENSG00000142599 RERE
ENST00000464972 3.69466486905598e-06 5.38165200515635e-08 -0.421636733476973 ENSG00000142599 RERE
ENST00000449895 0.089252526099571 0.0116548822931171 -0.374473586997081 ENSG00000232912 RP5-1115A15.1
ENST00000444276 0.10351500492196 0.0146621536446451 -0.402513796446744 ENSG00000232912 RP5-1115A15.1
ENST00000480342 1.49294156571942e-05 2.61295615020251e-07 -0.418080842595802 ENSG00000142599 RERE
ENST00000507012 0.00413633080346736 0.000189912408679038 -0.3313180642946 ENSG00000142599 RERE
ENST00000469251 0.000576779038169192 1.73756726015385e-05 -0.388936904043316 ENSG00000142599 RERE
ENST00000514428 2.30943027164317e-05 4.2835650004106e-07 -0.418537484745656 ENSG00000142599 RERE
ENST00000468247 2.54841281489563e-05 4.79403947315939e-07 -0.447682590487368 ENSG00000142599 RERE
ENST00000234590 0.329160802523688 0.0987971327743237 0.0886322991799878 ENSG00000074800 ENO1
ENST00000464920 0.384071528748692 0.130456968923939 0.0850037791114097 ENSG00000074800 ENO1
ENST00000497492 0.355867266007172 0.113828849032182 0.0760260603306492 ENSG00000074800 ENO1
ENST00000486051 0.277471912096693 0.07298156685108 0.0838709750220132 ENSG00000074800 ENO1
ENST00000492343 0.319573604329598 0.0938075158334785 0.0815442309392448 ENSG00000074800 ENO1
ENST00000489867 0.344174118999955 0.107175090907491 0.094892275407137 ENSG00000074800 ENO1
ENST00000414948 0.596749138955624 0.301275484348348 0.162222905209095 ENSG00000236269 ENO1-IT1
ENST00000377411 0.733782025251017 0.463046787607637 -0.068412059447404 ENSG00000180758 GPR157
ENST00000414642 0.987161745635252 0.964164214136142 -0.0058140348321777 ENSG00000180758 GPR157
ENST00000465853 0.447864350352301 0.171422007395751 0.218390090476915 ENSG00000180758 GPR157
ENST00000466131 0.974518338955552 0.929433073942333 -0.0126829148219306 ENSG00000180758 GPR157
ENST00000437157 0.184851054751761 0.0370472335772903 -0.181287471870998 ENSG00000228526 RP3-510D11.1
ENST00000412639 0.466317675347642 0.185323930022601 -0.12823314901294 ENSG00000234546 RP3-510D11.2
ENST00000377403 0.874126265332045 0.697434852336077 -0.0256233697845601 ENSG00000049239 H6PD
ENST00000602477 0.932711642246605 0.821269663296413 -0.0160626150391361 ENSG00000049239 H6PD
ENST00000495451 0.653722104358431 0.362817549365969 -0.0623777828681366 ENSG00000049239 H6PD
ENST00000328089 0.303294211466035 0.0853349902986462 -0.109762657313666 ENSG00000171621 SPSB1
ENST00000450402 0.288498603959196 0.0779994643310277 -0.132002047379677 ENSG00000171621 SPSB1
ENST00000357898 0.697442027197855 0.41513085594113 -0.0543851124700376 ENSG00000171621 SPSB1
ENST00000377399 0.815129620118805 0.589367627000604 -0.0362869571030788 ENSG00000171621 SPSB1
ENST00000302692 0.206879609489907 0.0445464585739489 0.187819331118766 ENSG00000171612 SLC25A33
ENST00000377376 0.774191188189811 0.524700318346838 0.0550995004187893 ENSG00000188807 TMEM201
ENST00000340381 0.780867907926823 0.534484852903126 0.0539157553931405 ENSG00000188807 TMEM201
ENST00000340305 0.768919816569538 0.516816720176382 0.0655292782495012 ENSG00000188807 TMEM201
ENST00000416541 0.805252924372355 0.571862796473826 0.0489833046558258 ENSG00000188807 TMEM201
ENST00000508400 0.847889097292795 0.646273386030553 0.0720039766612619 ENSG00000188807 TMEM201
ENST00000536656 0.863895357064312 0.675986962796911 -0.0360443898735402 ENSG00000171608 PIK3CD
ENST00000377346 0.514667458221351 0.223596539322207 -0.121303068168599 ENSG00000171608 PIK3CD
ENST00000361110 0.400382809474191 0.140548240393932 -0.169832504888759 ENSG00000171608 PIK3CD
ENST00000543390 0.462599648268664 0.182609459012269 -0.208816619862411 ENSG00000171608 PIK3CD
ENST00000377298 0.976419940683642 0.93406541881793 -0.00350382608846248 ENSG00000171603 CLSTN1
ENST00000377288 0.976419940683642 0.93406541881793 -0.00350382608846248 ENSG00000171603 CLSTN1
ENST00000477264 0.941339941057134 0.843434951528365 0.0115304591926726 ENSG00000171603 CLSTN1
ENST00000435891 0.970175598675172 0.918343026636826 0.0049493967560045 ENSG00000171603 CLSTN1
ENST00000361311 0.976419940683642 0.934042900920632 -0.00350394177764997 ENSG00000171603 CLSTN1
ENST00000464286 0.947053692953432 0.858357425045013 0.0144300353550368 ENSG00000171603 CLSTN1
ENST00000377263 0.227794291591696 0.0521144119943569 -0.128150519902609 ENSG00000178585 CTNNBIP1
ENST00000454104 0.687318220018409 0.40204627058199 -0.0895273485979376 ENSG00000223989 RP11-84A14.5
ENST00000537447 0.447300641028161 0.170990882538283 -0.110644314776616 ENSG00000178585 CTNNBIP1
ENST00000400904 0.268974611170495 0.0690678226313871 -0.127621763748563 ENSG00000178585 CTNNBIP1
ENST00000377258 0.263509647110807 0.0667727024702977 -0.144016035221317 ENSG00000178585 CTNNBIP1
ENST00000377256 0.421588622262488 0.153813667375393 -0.142586323779977 ENSG00000178585 CTNNBIP1
ENST00000488540 0.83356583912637 0.621397618643326 -0.0337500408662767 ENSG00000162441 LZIC
ENST00000377223 0.787938874332362 0.545385252790661 -0.0454318533278978 ENSG00000162441 LZIC
ENST00000400903 0.923922587463591 0.802975501866394 -0.0202343607570576 ENSG00000162441 LZIC
ENST00000541052 0.939394828408229 0.838851237586197 -0.0170052989979118 ENSG00000162441 LZIC
ENST00000377213 0.940685781966278 0.842094578770975 -0.0163531679484939 ENSG00000162441 LZIC
ENST00000471853 0.56259607032144 0.266097960483776 -0.136138138459277 ENSG00000162441 LZIC
ENST00000445884 0.555622229495753 0.259684827016301 0.168181244771509 ENSG00000228150 RP11-84A14.4
ENST00000403197 0.769686169852504 0.51801141765922 0.0655544588204261 ENSG00000173614 NMNAT1
ENST00000377205 0.782336550659697 0.536666210088833 0.050196074075222 ENSG00000173614 NMNAT1
ENST00000462686 0.397836394021417 0.13912935567858 0.132781968773706 ENSG00000173614 NMNAT1
ENST00000492735 0.995735498008802 0.98817187168958 0.00173314160669844 ENSG00000173614 NMNAT1
ENST00000496751 0.834536961438531 0.623255148621979 0.0504388614008138 ENSG00000173614 NMNAT1
ENST00000413148 0.643036382764422 0.350652050247239 -0.126695645129438 ENSG00000241326 RP11-807G9.2
ENST00000253251 0.720882220085908 0.444373634115068 -0.0333327890273597 ENSG00000130939 UBE4B
ENST00000377157 0.739765777510306 0.472838037312117 -0.0310685439943255 ENSG00000130939 UBE4B
ENST00000377153 0.962158409989396 0.898609744338911 0.00974629791669644 ENSG00000130939 UBE4B
ENST00000343090 0.749116287019887 0.486195259422878 -0.0326350636564107 ENSG00000130939 UBE4B
ENST00000462658 0.822298954413101 0.601747570764228 0.0665195418557519 ENSG00000130939 UBE4B
ENST00000475795 0.8090557474138 0.578495343067898 -0.0414209309643192 ENSG00000130939 UBE4B
ENST00000470736 0.929138870260229 0.813545236988926 -0.0170458539865239 ENSG00000130939 UBE4B
ENST00000466379 0.882840535933149 0.716465787225647 -0.0296961175765793 ENSG00000130939 UBE4B
ENST00000488228 0.858456249661684 0.666100109400108 0.0401918457313571 ENSG00000130939 UBE4B
ENST00000487244 0.450891525172749 0.173646361012376 0.15429647885725 ENSG00000130939 UBE4B
ENST00000465408 0.609406617587021 0.314538841678141 0.15047339160171 ENSG00000130939 UBE4B
ENST00000377093 0.112963389256835 0.0167364000031639 -0.129200985161891 ENSG00000054523 KIF1B
ENST00000263934 0.0931217743331411 0.0124126618248865 -0.125872042151202 ENSG00000054523 KIF1B
ENST00000377086 0.08168039105865 0.0101427346129019 -0.125170573204602 ENSG00000054523 KIF1B
ENST00000377083 0.089164559730577 0.0116403494836301 -0.134499751724608 ENSG00000054523 KIF1B
ENST00000377081 0.0688657895205896 0.0078734546889431 -0.127674047848835 ENSG00000054523 KIF1B
ENST00000495136 0.0709412165888329 0.00822549830363583 -0.34497337910895 ENSG00000054523 KIF1B
ENST00000497835 0.410009856195752 0.146475857133524 -0.131129844531245 ENSG00000054523 KIF1B
ENST00000584329 0.533047884660678 0.239636961621208 -0.167938685868218 ENSG00000264501 RN7SL731P
ENST00000465635 0.682702404128965 0.396137154212301 -0.087567134892732 ENSG00000054523 KIF1B
ENST00000483340 0.795003088913303 0.55573769686942 -0.0624435693645098 ENSG00000054523 KIF1B
ENST00000470616 0.725444092579791 0.451484929516572 0.121029878713852 ENSG00000054523 KIF1B
ENST00000491493 0.805649892215033 0.572411908230272 -0.0280870816215706 ENSG00000142657 PGD
ENST00000487775 0.944817316988062 0.852473921300021 -0.0133216273686839 ENSG00000142657 PGD
ENST00000541529 0.511388248182007 0.220854737644243 -0.0529270794673284 ENSG00000142657 PGD
ENST00000477958 0.71165699402407 0.432411742484544 -0.0428091244202168 ENSG00000142657 PGD
ENST00000270776 0.509896642122125 0.219578550117606 -0.0539352095088699 ENSG00000142657 PGD
ENST00000483936 0.675078958614152 0.386898746040607 -0.0377371497559182 ENSG00000142657 PGD
ENST00000538557 0.5436514002238 0.248747827683757 -0.051138243836873 ENSG00000142657 PGD
ENST00000465632 0.646103269018439 0.353812506755601 -0.0501544755029144 ENSG00000142657 PGD
ENST00000460189 0.866891172952373 0.68274296682948 -0.0183185432088773 ENSG00000142657 PGD
ENST00000493288 0.778015540036551 0.530196546267107 0.0305930433886508 ENSG00000142657 PGD
ENST00000498356 0.440153561729355 0.166287027043746 -0.0746439043490562 ENSG00000142657 PGD
ENST00000496718 0.483239007052524 0.197780595029435 -0.089056685778548 ENSG00000142657 PGD
ENST00000400900 0.808971844209909 0.578328250413331 -0.0549177559206936 ENSG00000251503 APITD1-CORT
ENST00000602296 0.808971844209909 0.578328250413331 -0.0549177559206936 ENSG00000175279 APITD1
ENST00000602787 0.808971844209909 0.578328250413331 -0.0549177559206936 ENSG00000175279 APITD1
ENST00000470413 0.766125057627029 0.511408622593826 -0.0638365288609997 ENSG00000251503 APITD1-CORT
ENST00000309048 0.931209348739297 0.81766372137813 -0.0225536825794069 ENSG00000175279 APITD1
ENST00000602486 0.787763680132782 0.545085164629737 0.0928938247592528 ENSG00000175279 APITD1
ENST00000477755 0.994387325181264 0.984466004359162 -0.0020130727697428 ENSG00000175279 APITD1
ENST00000462462 0.900430635643742 0.754001849240241 -0.0333762076731614 ENSG00000175279 APITD1
ENST00000465026 0.621901745628368 0.327898212003058 -0.103053918988148 ENSG00000251503 APITD1-CORT
ENST00000602446 0.606309379005282 0.31107146056128 -0.122436702929727 ENSG00000251503 APITD1-CORT
ENST00000464507 0.779702504443004 0.532827164120358 -0.0808738619664145 ENSG00000175279 APITD1
ENST00000377038 0.386450401406151 0.131973459373744 0.0826830560029091 ENSG00000160049 DFFA
ENST00000424487 0.584597677175002 0.288300728627391 0.125818396733822 ENSG00000203469 RP5-1113E3.3
ENST00000476658 0.0708276086025388 0.00820367588284772 0.166625557807838 ENSG00000160049 DFFA
ENST00000377036 0.0787286353976871 0.00956593501823985 0.170160074240305 ENSG00000160049 DFFA
ENST00000472851 0.517372776072649 0.22564442542866 -0.104212579483452 ENSG00000142655 PEX14
ENST00000356607 0.670030702136163 0.381036792051294 -0.0572534281868907 ENSG00000142655 PEX14
ENST00000538836 0.629128987899829 0.335375446862826 -0.0641634944866004 ENSG00000142655 PEX14
ENST00000491661 0.431310541124565 0.160333868062691 -0.0997032274456442 ENSG00000142655 PEX14
ENST00000377022 0.790213869270624 0.548715910226483 -0.0903961004968577 ENSG00000130940 CASZ1
ENST00000344008 0.796408799120578 0.558275144958886 -0.0885556086894976 ENSG00000130940 CASZ1
ENST00000496432 0.650955731739998 0.359776970828127 0.151609350688896 ENSG00000130940 CASZ1
ENST00000473118 0.998943750101398 0.997178707697608 0.000199808477534455 ENSG00000120948 TARDBP
ENST00000240185 0.817605560883601 0.593252736949201 -0.0284804223787362 ENSG00000120948 TARDBP
ENST00000476201 0.978387300166546 0.939951209127285 -0.00431490500713393 ENSG00000120948 TARDBP
ENST00000472476 0.932790387661003 0.821437397414722 -0.0123658052546896 ENSG00000120948 TARDBP
ENST00000439080 0.821980536260336 0.600932095137284 -0.0308131989535644 ENSG00000120948 TARDBP
ENST00000473869 0.830102884118625 0.614969941999519 -0.0264167173052499 ENSG00000120948 TARDBP
ENST00000315091 0.810394283332556 0.581022707227208 -0.0293026725382905 ENSG00000120948 TARDBP
ENST00000477447 0.735840817799702 0.466215343229298 -0.0424007599025797 ENSG00000120948 TARDBP
ENST00000496840 0.933010343481119 0.822136036268333 -0.0128088501547942 ENSG00000120948 TARDBP
ENST00000480464 0.911347735691447 0.775009027553015 0.0342803698537995 ENSG00000120948 TARDBP
ENST00000400897 0.20050092595489 0.0423674929069046 -0.225637783687811 ENSG00000009724 MASP2
ENST00000607145 0.373831094045657 0.124329865122532 -0.25113872485036 ENSG00000271895 RP4-635E18.8
ENST00000475189 0.0972462484291038 0.0133337037459575 0.282483570518507 ENSG00000116649 SRM
ENST00000376957 5.30207827366528e-05 1.12279633619259e-06 0.313664834080489 ENSG00000116649 SRM
ENST00000490101 0.100152407933807 0.0139226267960515 0.273362557810496 ENSG00000116649 SRM
ENST00000465788 0.000299240973640513 8.09406350227552e-06 0.270883279109676 ENSG00000116649 SRM
ENST00000459997 4.00189652125912e-06 5.89248815301696e-08 0.314023401238478 ENSG00000116649 SRM
ENST00000487300 2.93237899665174e-06 4.16819637967076e-08 0.33279876120573 ENSG00000116649 SRM
ENST00000304457 0.908177413541648 0.76850193480925 -0.0138606902614271 ENSG00000171824 EXOSC10
ENST00000376936 0.908177413541648 0.768564662746552 -0.0138603101030165 ENSG00000171824 EXOSC10
ENST00000474216 0.997162115961985 0.992051599551129 -0.000617409113699024 ENSG00000171824 EXOSC10
ENST00000544779 0.908177413541648 0.768582056575256 -0.0138602577155628 ENSG00000171824 EXOSC10
ENST00000490565 0.804565324611645 0.570829896353714 -0.0661977191437736 ENSG00000171824 EXOSC10
ENST00000452378 0.814460714889533 0.587891337366417 -0.0426492108331552 ENSG00000226849 RP4-635E18.7
ENST00000469634 0.361068760713683 0.116952659382347 -0.132171556541087 ENSG00000171824 EXOSC10
ENST00000478271 0.377096331811566 0.126360652194352 -0.129285646230323 ENSG00000171824 EXOSC10
ENST00000470611 0.622146725431112 0.328132544701238 0.0782614355867376 ENSG00000171824 EXOSC10
ENST00000498576 0.889649841773682 0.730827810168894 0.0357634443149389 ENSG00000171824 EXOSC10
ENST00000472078 0.309247266149752 0.0883718664281831 0.180704342859273 ENSG00000171824 EXOSC10
ENST00000485606 0.939092034859524 0.837559669683376 0.0208903981420513 ENSG00000171824 EXOSC10
ENST00000460196 0.720704399816998 0.444169770625098 0.0605548880478257 ENSG00000171824 EXOSC10
ENST00000447600 0.363832613714375 0.118712700693046 0.240248463388307 ENSG00000230337 RP4-635E18.6
ENST00000435388 0.363832613714375 0.118712700693046 0.240248463388307 ENSG00000230337 RP4-635E18.6
ENST00000376838 0.689973252188113 0.405250631242009 0.0539499110276184 ENSG00000198793 MTOR
ENST00000361445 0.991496676422977 0.976304965009228 -0.00142797002128836 ENSG00000198793 MTOR
ENST00000473471 0.641249595242964 0.348409386441192 0.0905925567518884 ENSG00000198793 MTOR
ENST00000490931 0.493003264600624 0.205364559020506 0.112574189656273 ENSG00000198793 MTOR
ENST00000455339 0.320529167695788 0.0942838922048249 0.165018668938053 ENSG00000198793 MTOR
ENST00000495435 0.373835967455055 0.124348775392654 -0.169343127724302 ENSG00000198793 MTOR
ENST00000476768 0.969313734268721 0.916452480864702 -0.0156813244650726 ENSG00000198793 MTOR
ENST00000445982 0.919791255906618 0.794174798586999 -0.0330565964352196 ENSG00000225602 MTOR-AS1
ENST00000420480 0.942093213326399 0.845414332084004 -0.0248785883656071 ENSG00000225602 MTOR-AS1
ENST00000376810 0.954800921513539 0.878062667124296 -0.012932777555043 ENSG00000120942 UBIAD1
ENST00000376804 0.972281886569848 0.923539492566067 0.00812956761639608 ENSG00000120942 UBIAD1
ENST00000486588 0.774191188189811 0.524711109064374 -0.0576019356573535 ENSG00000120942 UBIAD1
ENST00000483738 0.743549833121559 0.478083340927758 -0.0643888701092143 ENSG00000120942 UBIAD1
ENST00000251546 0.103303146278508 0.0146120404177271 0.253226560325341 ENSG00000132879 FBXO44
ENST00000425796 0.602175103747298 0.30691579708834 0.13599149567666 ENSG00000132879 FBXO44
ENST00000376770 0.186815469804636 0.0377348921849094 0.212723441816419 ENSG00000132879 FBXO44
ENST00000376768 0.449706963838022 0.172836596562984 0.16600778248887 ENSG00000132879 FBXO44
ENST00000251547 0.186815469804636 0.0377348921849094 0.212723441816419 ENSG00000132879 FBXO44
ENST00000376760 0.50825671958344 0.218137639556179 0.152655301416899 ENSG00000132879 FBXO44
ENST00000376762 0.109641294465116 0.0160021661070371 0.250517011475097 ENSG00000132879 FBXO44
ENST00000475435 0.182126608697496 0.0361605369582697 0.226325287896185 ENSG00000132879 FBXO44
ENST00000471895 0.176189768162289 0.0342413065954519 0.236881156101706 ENSG00000132879 FBXO44
ENST00000235310 0.94238460700378 0.846013919801241 -0.0205701471027104 ENSG00000116670 MAD2L2
ENST00000376692 0.877876067170932 0.706158759766882 0.0408735217267199 ENSG00000116670 MAD2L2
ENST00000376672 0.937824773567567 0.834649796094892 -0.0221007331854828 ENSG00000116670 MAD2L2
ENST00000376669 0.84108345296936 0.634609213727967 0.0515193633532365 ENSG00000116670 MAD2L2
ENST00000376667 0.977353562712754 0.93663842761485 0.00857481899597263 ENSG00000116670 MAD2L2
ENST00000445656 0.7551170069388 0.494971555698883 0.0731119063759617 ENSG00000116670 MAD2L2
ENST00000456915 0.755805405802863 0.496112321390193 0.0731566637313992 ENSG00000116670 MAD2L2
ENST00000376664 0.679611769415589 0.392437035705196 0.0934879567194863 ENSG00000116670 MAD2L2
ENST00000376655 0.969526456539098 0.916952696058329 -0.0111195200762549 ENSG00000116670 MAD2L2
ENST00000294485 0.485909879108448 0.19965559913167 -0.115667649419254 ENSG00000162490 DRAXIN
ENST00000376637 0.0267942479493237 0.00205647584209942 0.282192520142596 ENSG00000177674 AGTRAP
ENST00000476512 0.0491679103460711 0.00484080764320748 0.2720794229574 ENSG00000177674 AGTRAP
ENST00000400895 0.0468182762656545 0.00451380572043207 0.277894882526946 ENSG00000177674 AGTRAP
ENST00000494437 0.536475982802253 0.24278605941231 0.143162695518553 ENSG00000177674 AGTRAP
ENST00000491346 0.0342998215250757 0.00289508801900603 0.271351906239033 ENSG00000177674 AGTRAP
ENST00000376629 0.0260234254967691 0.00197672620578405 0.285133307863148 ENSG00000177674 AGTRAP
ENST00000376627 0.0266698122914301 0.0020404723266797 0.282337573814955 ENSG00000177674 AGTRAP
ENST00000314340 0.0253988152867329 0.00191320564876329 0.286405844947287 ENSG00000177674 AGTRAP
ENST00000452018 0.035475457112295 0.00303908877257987 0.274113406347982 ENSG00000177674 AGTRAP
ENST00000510878 0.0269875750104774 0.00207629579011321 0.28205742624675 ENSG00000177674 AGTRAP
ENST00000476309 0.0252913531112111 0.0019037769360511 0.337093730745818 ENSG00000177674 AGTRAP
ENST00000514733 0.0210699519119219 0.00149655594725935 0.336484991120394 ENSG00000177674 AGTRAP
ENST00000513739 0.0550971140418312 0.00568126327564374 0.336378940624691 ENSG00000177674 AGTRAP
ENST00000471765 0.0562271435779849 0.00585017731842182 0.31336490825497 ENSG00000177674 AGTRAP
ENST00000433342 0.573667066614559 0.276526264666694 -0.117864968094044 ENSG00000215910 C1orf167
ENST00000312793 0.547914085411457 0.25266726793761 -0.12355307876743 ENSG00000215910 C1orf167
ENST00000444493 0.489073443472443 0.202227835062126 -0.136834061575211 ENSG00000215910 C1orf167
ENST00000449278 0.489073443472443 0.202227835062126 -0.136834061575211 ENSG00000215910 C1orf167
ENST00000475041 0.783728173332729 0.538701368756726 -0.0827015985483544 ENSG00000215910 C1orf167
ENST00000376592 0.951957779558828 0.871033485597506 0.013929030248704 ENSG00000177000 MTHFR
ENST00000376583 0.937233873859983 0.832809464311527 0.0181352022080833 ENSG00000177000 MTHFR
ENST00000376590 0.855794404657407 0.660807369246136 0.0391491695273597 ENSG00000177000 MTHFR
ENST00000482358 0.686630429775588 0.400994150759869 -0.111358847534565 ENSG00000215910 C1orf167
ENST00000376585 0.801448239974309 0.566268507444389 0.0526577950881596 ENSG00000177000 MTHFR
ENST00000418034 0.73553498789805 0.465763769585007 0.104054244628643 ENSG00000177000 MTHFR
ENST00000413656 0.798184882708919 0.561102010091086 0.0905085715912749 ENSG00000177000 MTHFR
ENST00000423400 0.81474888418983 0.588726579936391 0.0835344637903309 ENSG00000177000 MTHFR
ENST00000431243 0.81474888418983 0.588726579936391 0.0835344637903309 ENSG00000177000 MTHFR
ENST00000376486 0.976419940683642 0.934023731782578 0.0113648088691187 ENSG00000177000 MTHFR
ENST00000312413 0.0639456075482932 0.0070467319768755 0.153464700507768 ENSG00000011021 CLCN6
ENST00000346436 0.0601813872049644 0.00647056511985021 0.154547291170573 ENSG00000011021 CLCN6
ENST00000376497 0.881103787905736 0.712803499509283 0.0381135875256133 ENSG00000011021 CLCN6
ENST00000376487 0.149623640412013 0.0263134948758129 0.135677367127786 ENSG00000011021 CLCN6
ENST00000376496 0.150578544782759 0.0265816417954016 0.139792583506735 ENSG00000011021 CLCN6
ENST00000376491 0.282708372117421 0.0753951950042927 0.141356760051669 ENSG00000011021 CLCN6
ENST00000376492 0.281234331138583 0.0747350852715356 0.142104321510015 ENSG00000011021 CLCN6
ENST00000376490 0.282708372117421 0.0753951950042927 0.141356760051669 ENSG00000011021 CLCN6
ENST00000494028 0.545995711413579 0.250788403589837 0.137586647831129 ENSG00000011021 CLCN6
ENST00000446542 0.219211717971654 0.0490344536252985 0.192459318663742 ENSG00000242349 NPPA-AS1
ENST00000400892 0.453519200074203 0.175727160827208 0.202096003388342 ENSG00000242349 NPPA-AS1
ENST00000376476 0.416232902325213 0.150546799048602 0.2341548260522 ENSG00000175206 NPPA
ENST00000376572 0.755637995213195 0.495862723656778 0.0495686919827505 ENSG00000116685 KIAA2013
ENST00000376576 0.494007950081292 0.206139023641012 0.0990881619168662 ENSG00000116685 KIAA2013
ENST00000485046 0.627230089376529 0.333318041483267 0.0597960064016109 ENSG00000083444 PLOD1
ENST00000449038 0.782479483581828 0.536897942043457 0.0403407674791712 ENSG00000083444 PLOD1
ENST00000358133 0.77716725318169 0.528934669233595 0.0402077052073017 ENSG00000083444 PLOD1
ENST00000376369 0.79647908512062 0.558417537311219 0.0319364826161676 ENSG00000083444 PLOD1
ENST00000429000 0.666898570618793 0.377446839525311 0.054893521064143 ENSG00000083444 PLOD1
ENST00000196061 0.810765746014723 0.581622041834627 0.0296978031374731 ENSG00000083444 PLOD1
ENST00000465920 0.321519472704858 0.0947758617258744 0.129441361963172 ENSG00000083444 PLOD1
ENST00000491536 0.982698333456059 0.951228282745072 0.00385490270331148 ENSG00000083444 PLOD1
ENST00000470133 0.418635930075498 0.152074472061976 0.107234488263585 ENSG00000083444 PLOD1
ENST00000481933 0.710907273381799 0.431660273275744 -0.0547911444717591 ENSG00000083444 PLOD1
ENST00000444836 0.434190293558913 0.162236437156202 0.0626712692332559 ENSG00000116688 MFN2
ENST00000490079 0.443791259423707 0.168533590451092 0.118411064528973 ENSG00000116688 MFN2
ENST00000235329 0.43401819946532 0.162106097284859 0.0628010232168714 ENSG00000116688 MFN2
ENST00000484391 0.450197068640028 0.173167392515485 0.109415759390541 ENSG00000116688 MFN2
ENST00000497302 0.507093941229079 0.217020521151998 0.0938492041114232 ENSG00000116688 MFN2
ENST00000412236 0.539840303483595 0.245533049508716 0.0918604459704807 ENSG00000116688 MFN2
ENST00000478749 0.135585539053362 0.0224478106377663 0.234823953177762 ENSG00000116691 MIIP
ENST00000235332 0.0913390765332228 0.0120703628538119 0.228035944639053 ENSG00000116691 MIIP
ENST00000436478 0.0916576718144528 0.0121301908363947 0.228009666367792 ENSG00000116691 MIIP
ENST00000466860 0.317859963515939 0.0928328907942402 0.172933415548837 ENSG00000116691 MIIP
ENST00000498685 0.500076429683537 0.211214145563222 0.127426045460395 ENSG00000116691 MIIP
ENST00000492256 0.949095404022212 0.863416446551909 0.0260504975734152 ENSG00000116691 MIIP
ENST00000460823 0.523845352570456 0.231102013608721 0.140210119141316 ENSG00000116691 MIIP
ENST00000478299 0.700274746811575 0.41845711310866 0.129497820861663 ENSG00000116691 MIIP
ENST00000536782 0.0145398087966888 0.000920257242006359 0.458979055336223 ENSG00000028137 TNFRSF1B
ENST00000376259 3.44069178357854e-07 3.99848321690855e-09 0.493483820182352 ENSG00000028137 TNFRSF1B
ENST00000492361 3.44069178357854e-07 3.99848321690855e-09 0.493483820182352 ENSG00000028137 TNFRSF1B
ENST00000356315 0.719847608943826 0.443211434607101 0.0387933274802004 ENSG00000048707 VPS13D
ENST00000358136 0.719847608943826 0.443211434607101 0.0387933274802004 ENSG00000048707 VPS13D
ENST00000476169 0.949507944128191 0.865259440909118 0.0239609497510088 ENSG00000048707 VPS13D
ENST00000489961 0.867020202349165 0.682980953890812 -0.0477947570138338 ENSG00000048707 VPS13D
ENST00000011700 0.405343456818793 0.143597563802298 0.0730622019619772 ENSG00000048707 VPS13D
ENST00000460333 0.479604800496175 0.195133780359755 0.0916336358618174 ENSG00000048707 VPS13D
ENST00000487188 0.729112323898037 0.456299281591387 0.0716651162438569 ENSG00000048707 VPS13D
ENST00000469054 0.408497343930511 0.145518964516254 0.195484400435401 ENSG00000048707 VPS13D
ENST00000496628 0.315798715684755 0.0917094922514132 0.103687733590504 ENSG00000048707 VPS13D
ENST00000466732 0.555310068670068 0.259398211458172 0.17995372581175 ENSG00000048707 VPS13D
ENST00000476045 0.736065394894115 0.466622386661755 -0.10410710850333 ENSG00000048707 VPS13D
ENST00000481484 0.915452212146815 0.784579672777953 -0.0401278545693851 ENSG00000048707 VPS13D
ENST00000543766 0.463572686013605 0.183354044853955 0.094973957457482 ENSG00000048707 VPS13D
ENST00000471923 0.623328358048184 0.329275048965255 0.0814523525935726 ENSG00000048707 VPS13D
ENST00000543710 0.682145250809537 0.39538590077568 0.0836212816625009 ENSG00000048707 VPS13D
ENST00000473099 0.839992421086878 0.632781786928929 0.0675706890246101 ENSG00000048707 VPS13D
ENST00000376223 0.416985552319095 0.151060950408958 0.218610451572052 ENSG00000162496 DHRS3
ENST00000464917 0.500773322700567 0.211894758067053 0.195226522369651 ENSG00000162496 DHRS3
ENST00000430996 0.431892842554965 0.160726716759193 0.226449326068624 ENSG00000162496 DHRS3
ENST00000482265 0.639640158659885 0.346697133764745 0.151219524610632 ENSG00000162496 DHRS3
ENST00000484063 0.773122572652197 0.523039410504351 -0.0771754536790739 ENSG00000116731 PRDM2
ENST00000376048 0.960653432699738 0.894544873767606 -0.00600887919046275 ENSG00000116731 PRDM2
ENST00000311066 0.938001902797391 0.834965001855425 0.00938993361387274 ENSG00000116731 PRDM2
ENST00000235372 0.954626610314758 0.877716389639863 -0.00696896854384387 ENSG00000116731 PRDM2
ENST00000491134 0.878716737958922 0.707697657292855 0.01747549121859 ENSG00000116731 PRDM2
ENST00000502727 0.947768217335959 0.860296404243163 -0.0148009250030823 ENSG00000116731 PRDM2
ENST00000502724 0.947041577555709 0.858338119259536 -0.0155216689668232 ENSG00000116731 PRDM2
ENST00000413440 0.921536060202767 0.797911162645871 0.0119350190227973 ENSG00000116731 PRDM2
ENST00000343137 0.903902813819958 0.760194359990357 0.014206176029067 ENSG00000116731 PRDM2
ENST00000491815 0.960075381751326 0.892853732147348 0.0116045787929863 ENSG00000116731 PRDM2
ENST00000503842 0.995596606179752 0.987569003624906 0.000728746015450607 ENSG00000116731 PRDM2
ENST00000407521 0.820227022236936 0.597448816176018 0.0424927898557684 ENSG00000116731 PRDM2
ENST00000505823 0.997557853972885 0.993348796441775 0.000390941948567309 ENSG00000116731 PRDM2
ENST00000487453 0.88426608248201 0.71907416266821 -0.0442910786008893 ENSG00000116731 PRDM2
ENST00000491547 0.076968990846516 0.00926145348088509 -0.321520184554885 ENSG00000189337 KAZN
ENST00000376030 0.12810366457008 0.0203543815564988 -0.269930869341639 ENSG00000189337 KAZN
ENST00000503743 0.0816498025876765 0.0101268229884843 -0.330140217094025 ENSG00000189337 KAZN
ENST00000422387 0.145293463616162 0.0251021697364582 -0.260880501306598 ENSG00000189337 KAZN
ENST00000361144 0.147190524035799 0.0256371687551234 -0.26089757538446 ENSG00000189337 KAZN
ENST00000376028 0.255835729020302 0.0634874277545868 -0.257573325082195 ENSG00000189337 KAZN
ENST00000400798 0.180683344107507 0.0356920316741949 -0.248443690039089 ENSG00000189337 KAZN
ENST00000400797 0.0579993192718068 0.00611308073338986 -0.371746423866471 ENSG00000189337 KAZN
ENST00000428417 0.00903726418039121 0.000497868586108332 -0.272826330317719 ENSG00000171729 TMEM51
ENST00000376014 0.00833734563918942 0.000448829134605004 -0.274074623025288 ENSG00000171729 TMEM51
ENST00000451326 0.010398420414852 0.000595616197745878 -0.28530572705597 ENSG00000171729 TMEM51
ENST00000400796 0.0100853953880702 0.000574937930445644 -0.269126250543389 ENSG00000171729 TMEM51
ENST00000434578 0.00974285406361719 0.000549929375889924 -0.269873649771331 ENSG00000171729 TMEM51
ENST00000376008 0.0109099232147931 0.000630669096331506 -0.267636324512473 ENSG00000171729 TMEM51
ENST00000424792 0.149786842982767 0.0263768870338663 -0.34497273040049 ENSG00000204464 C1orf195
ENST00000375980 0.772368637715618 0.521852213285291 -0.0412618049925673 ENSG00000142634 EFHD2
ENST00000445566 0.71240653756906 0.433472218400505 -0.0566030893286315 ENSG00000142634 EFHD2
ENST00000546424 0.395539932043008 0.137711233921969 -0.169549378191704 ENSG00000132906 CASP9
ENST00000333868 0.381707631848484 0.129133935298519 -0.175310362589018 ENSG00000132906 CASP9
ENST00000348549 0.381707631848484 0.129133935298519 -0.175310362589018 ENSG00000132906 CASP9
ENST00000400777 0.375838745768197 0.12558243433776 -0.178019512318185 ENSG00000132906 CASP9
ENST00000424908 0.20493598163754 0.0438973528416632 -0.275016971657613 ENSG00000132906 CASP9
ENST00000375890 0.340493099467838 0.105050073946647 -0.200002750681143 ENSG00000132906 CASP9
ENST00000474305 0.236308674286407 0.0554097081340708 -0.238753709549998 ENSG00000132906 CASP9
ENST00000447522 0.500038221242677 0.211093815682618 -0.167796390325726 ENSG00000132906 CASP9
ENST00000440484 0.682783532194686 0.396286702589305 -0.12062372805048 ENSG00000132906 CASP9
ENST00000546969 0.785487602218021 0.541200226536843 -0.0917026517930155 ENSG00000132906 CASP9
ENST00000469637 0.912345518272087 0.777255696810958 -0.0465641392413414 ENSG00000132906 CASP9
ENST00000375849 0.932223516776523 0.820348123803157 0.0132109070473268 ENSG00000116138 DNAJC16
ENST00000375847 0.886633576827795 0.724104612028923 0.0206871173262959 ENSG00000116138 DNAJC16
ENST00000475133 0.886633576827795 0.724104612028923 0.0206871173262959 ENSG00000116138 DNAJC16
ENST00000375838 0.344461627611468 0.10734022197548 0.116246077435228 ENSG00000116138 DNAJC16
ENST00000483270 0.76686393843711 0.512438062766886 -0.0451413790305123 ENSG00000116138 DNAJC16
ENST00000472665 0.88352848889975 0.717677583012118 0.0462798667675723 ENSG00000116138 DNAJC16
ENST00000606186 0.788498379509468 0.546260986384616 0.0971672902566186 ENSG00000272510 RP4-680D5.8
ENST00000479655 0.589368821766966 0.292862894925843 0.158643278166831 ENSG00000116138 DNAJC16
ENST00000490811 0.820085623708408 0.597088915124887 0.075534510407825 ENSG00000116138 DNAJC16
ENST00000495523 0.71317293869542 0.434606803935735 -0.0798034417316826 ENSG00000116138 DNAJC16
ENST00000375826 0.377953523616481 0.1269683538054 -0.250579939034397 ENSG00000116771 AGMAT
ENST00000480945 1.33818580538637e-08 1.13399595315711e-10 -0.302560856974134 ENSG00000197312 DDI2
ENST00000486680 0.0446180114818994 0.00421117133324878 -0.245263620479909 ENSG00000197312 DDI2
ENST00000546927 0.263425431348036 0.0667374684105769 -0.211488625800535 ENSG00000197312 DDI2
ENST00000320153 4.18396421187046e-07 4.98362445461811e-09 -0.321739729580258 ENSG00000197312 DDI2
ENST00000483899 0.0459518945041604 0.00439652964875685 -0.227105995988412 ENSG00000197312 DDI2
ENST00000548451 0.0142938110252435 0.00089928449434473 -0.342195268693188 ENSG00000197312 DDI2
ENST00000345034 0.000408735649281875 1.15659562847304e-05 -0.331776633897306 ENSG00000215695 RSC1A1
ENST00000375799 0.883747653609739 0.718096435955416 0.0220030339041234 ENSG00000116786 PLEKHM2
ENST00000375793 0.885170447324186 0.721434536918352 0.0217290476700284 ENSG00000116786 PLEKHM2
ENST00000462455 0.731482201430001 0.459881387105147 -0.0648672782934385 ENSG00000116786 PLEKHM2
ENST00000453804 0.53037811802029 0.237306841259978 0.0766924555312909 ENSG00000237938 RP11-288I21.1
ENST00000477849 0.68359237551299 0.397333035578108 0.0718903040671574 ENSG00000116786 PLEKHM2
ENST00000294454 0.630904207913105 0.337186958567318 0.123115483192409 ENSG00000162461 SLC25A34
ENST00000418525 0.174946795832127 0.0338903860805621 0.206384782624358 ENSG00000224459 RP11-169K16.4
ENST00000375782 0.0880552420390417 0.0114289601496726 0.329540699432303 ENSG00000162460 TMEM82
ENST00000465575 0.561483531462201 0.265084912971997 0.179124186667072 ENSG00000162460 TMEM82
ENST00000496928 2.78067927029462e-05 5.30186302261734e-07 0.369206151012185 ENSG00000162458 FBLIM1
ENST00000508310 2.86472699619908e-05 5.48981597049351e-07 0.365466902758882 ENSG00000162458 FBLIM1
ENST00000510393 2.07245271057126e-05 3.79641514193313e-07 0.371403130285689 ENSG00000162458 FBLIM1
ENST00000430076 3.18329363933896e-05 6.18145154564932e-07 0.370006831734521 ENSG00000162458 FBLIM1
ENST00000375771 1.65168788359793e-07 1.77280798350276e-09 0.275471922054391 ENSG00000162458 FBLIM1
ENST00000510929 4.76051611324227e-05 9.93884014218815e-07 0.368356761989875 ENSG00000162458 FBLIM1
ENST00000502638 4.36138317930813e-05 8.97519121535217e-07 0.364270282384625 ENSG00000162458 FBLIM1
ENST00000375766 2.5348049419378e-07 2.83432539790158e-09 0.272593702996491 ENSG00000162458 FBLIM1
ENST00000400773 2.39308411638159e-07 2.65061445053605e-09 0.272761505826309 ENSG00000162458 FBLIM1
ENST00000483633 6.10693799216904e-05 1.31632166149181e-06 0.344066537232331 ENSG00000162458 FBLIM1
ENST00000502739 9.05491983904701e-05 2.07353031705177e-06 0.280874991040625 ENSG00000162458 FBLIM1
ENST00000431771 4.35520189349802e-05 8.95864240825732e-07 0.352352690861648 ENSG00000162458 FBLIM1
ENST00000441801 1.99815501763677e-05 3.64648623974923e-07 0.292835140645559 ENSG00000162458 FBLIM1
ENST00000332305 3.17258622869024e-05 6.15508167049293e-07 0.238732020190411 ENSG00000162458 FBLIM1
ENST00000514156 0.0521170443051219 0.00525073792419875 0.166621455185432 ENSG00000162458 FBLIM1
ENST00000509138 0.024189822963723 0.00179619397822191 0.185460632045981 ENSG00000162458 FBLIM1
ENST00000535249 0.793232542712392 0.553118538951595 -0.0922792169261376 ENSG00000179743 RP11-169K16.9
ENST00000317122 0.867020202349165 0.682974718906949 -0.0538632965906509 ENSG00000179743 RP11-169K16.9
ENST00000375759 0.0578264892192912 0.00608345794090534 -0.158796549472654 ENSG00000065526 SPEN
ENST00000438066 0.0895500435237542 0.0117119283702809 -0.187812973061823 ENSG00000065526 SPEN
ENST00000471538 0.451927463018704 0.174484340975778 -0.138204086867685 ENSG00000065526 SPEN
ENST00000442985 0.000697522455926923 2.17734334376176e-05 -0.326053036663961 ENSG00000065526 SPEN
ENST00000487496 0.548381483392545 0.253062835073552 0.142904123765657 ENSG00000065526 SPEN
ENST00000462525 0.471071126877714 0.18846381912998 0.178508257317492 ENSG00000116809 ZBTB17
ENST00000440560 0.594193393423679 0.298188368675354 0.138705816995787 ENSG00000116809 ZBTB17
ENST00000375743 0.99116290995136 0.974826208742136 0.00227995602847649 ENSG00000116809 ZBTB17
ENST00000537142 0.99116290995136 0.974826208742136 0.00227995602847649 ENSG00000116809 ZBTB17
ENST00000375733 0.99116290995136 0.974826208742136 0.00227995602847649 ENSG00000116809 ZBTB17
ENST00000444358 0.778633352805695 0.531185674658826 0.0722611689449198 ENSG00000116809 ZBTB17
ENST00000471805 0.996838717090574 0.991134133634237 0.00164278761612435 ENSG00000116809 ZBTB17
ENST00000472658 0.892685458109956 0.736697754343433 0.0510662901894249 ENSG00000116809 ZBTB17
ENST00000474511 0.972034515213947 0.922919249531975 -0.014385114025356 ENSG00000116809 ZBTB17
ENST00000487785 0.990290867060854 0.972346254010333 0.00539373595821341 ENSG00000116809 ZBTB17
ENST00000448462 0.883713516119203 0.718018934604356 -0.0284618230042417 ENSG00000116809 ZBTB17
ENST00000492834 0.917338841873252 0.788289786170365 0.0316611569626704 ENSG00000116809 ZBTB17
ENST00000490899 0.535865021262376 0.242151561059562 0.133636488807191 ENSG00000116809 ZBTB17
ENST00000464719 0.839992421086878 0.632767394330735 0.0612069125693159 ENSG00000116809 ZBTB17
ENST00000479282 0.621163074879098 0.327039153674764 -0.089955448448735 ENSG00000116809 ZBTB17
ENST00000494020 0.966001449030074 0.908592776913798 -0.0129292932950826 ENSG00000116809 ZBTB17
ENST00000358432 0.480546709058915 0.195863400483708 -0.0738734335705278 ENSG00000142627 EPHA2
ENST00000462805 0.833669637846743 0.621556426920729 -0.0417603607682137 ENSG00000142627 EPHA2
ENST00000480202 0.299512464761779 0.0834442284999302 -0.13069925540048 ENSG00000142627 EPHA2
ENST00000461614 0.654740463071358 0.36398131898093 -0.0602109337312189 ENSG00000142627 EPHA2
ENST00000424774 0.728597428505501 0.45573366290994 -0.0850478907657022 ENSG00000227959 RP11-276H7.2
ENST00000478117 0.991428835644613 0.97593564408767 0.0036686784156085 ENSG00000142632 ARHGEF19
ENST00000270747 0.970208735790705 0.918516238141068 0.012428021898424 ENSG00000142632 ARHGEF19
ENST00000449495 0.889353022504398 0.730228270788119 0.0540104876311072 ENSG00000142632 ARHGEF19
ENST00000478210 0.968260792108225 0.913695123450527 0.0171744365539632 ENSG00000142632 ARHGEF19
ENST00000375599 0.994653027897565 0.985078799574741 -0.00271315864251714 ENSG00000132881 RSG1
ENST00000375592 0.358472049717302 0.115389946347054 -0.119471935900015 ENSG00000037637 FBXO42
ENST00000456164 0.811989956314581 0.583798374741607 -0.0670972082475246 ENSG00000037637 FBXO42
ENST00000444116 0.820227022236936 0.597569398886146 -0.0642764889081539 ENSG00000037637 FBXO42
ENST00000478089 0.714648374199199 0.436464834463412 -0.0863088919081548 ENSG00000037637 FBXO42
ENST00000475078 0.44018135075284 0.166301395002159 0.109342881525919 ENSG00000055070 SZRD1
ENST00000401088 0.110311325220734 0.0161561999112384 0.105131751541397 ENSG00000055070 SZRD1
ENST00000471507 0.355582681490828 0.11365691419989 0.0992167202361637 ENSG00000055070 SZRD1
ENST00000401089 0.110311325220734 0.0161561999112384 0.105131751541397 ENSG00000055070 SZRD1
ENST00000486763 0.268555892360823 0.0688999775390844 0.110046447600043 ENSG00000055070 SZRD1
ENST00000476423 0.400781861891399 0.140773276065994 0.112377053331597 ENSG00000055070 SZRD1
ENST00000475554 0.311800928906884 0.089619674857754 0.101303835356983 ENSG00000055070 SZRD1
ENST00000375590 0.0907327722829971 0.0119434631288426 0.125836724399025 ENSG00000055070 SZRD1
ENST00000472351 0.383348513007891 0.129965383543797 0.0951795417159216 ENSG00000055070 SZRD1
ENST00000492354 0.110311325220734 0.0161561999112384 0.105131751541397 ENSG00000055070 SZRD1
ENST00000472461 0.284972473583238 0.0763872950460986 0.1133259920575 ENSG00000055070 SZRD1
ENST00000491418 0.146171920283468 0.0253723759025067 0.103463225088336 ENSG00000187144 SPATA21
ENST00000466212 0.103282387220173 0.0146038260536289 0.106971903898888 ENSG00000187144 SPATA21
ENST00000337132 0.117230735717674 0.0176714838172847 0.121706928219248 ENSG00000157191 NECAP2
ENST00000504551 0.23972403317844 0.0568739080954655 0.114352471339654 ENSG00000157191 NECAP2
ENST00000406746 0.117243494662995 0.0176775760341534 0.121705890989707 ENSG00000157191 NECAP2
ENST00000457722 0.315237440892433 0.0914110432911855 0.100894939338476 ENSG00000157191 NECAP2
ENST00000486390 0.561370199980708 0.264962905005047 0.110462819024357 ENSG00000157191 NECAP2
ENST00000443980 0.117243494662995 0.0176775760341534 0.121705890989707 ENSG00000157191 NECAP2
ENST00000504858 0.39717568703168 0.138759061601822 0.0980268188675753 ENSG00000157191 NECAP2
ENST00000508680 0.613412998745947 0.31863306523485 0.0736144123009204 ENSG00000157191 NECAP2
ENST00000492095 0.117243494662995 0.0176775760341534 0.121705890989707 ENSG00000157191 NECAP2
ENST00000459640 0.231059022068513 0.0533565644654228 0.114992056040293 ENSG00000157191 NECAP2
ENST00000496239 0.117243494662995 0.0176775760341534 0.121705890989707 ENSG00000157191 NECAP2
ENST00000513161 0.23972403317844 0.0568739080954655 0.114352471339654 ENSG00000157191 NECAP2
ENST00000509727 0.198424127288225 0.0416962258645735 0.220914035732081 ENSG00000157191 NECAP2
ENST00000457898 0.553030244679867 0.257618314435729 0.141825661404318 ENSG00000226029 RP4-798A10.2
ENST00000263511 0.691239049583335 0.40700535506909 -0.0692542370347525 ENSG00000080947 CROCCP3
ENST00000591348 0.667843831816671 0.378582566051114 -0.0749625703358742 ENSG00000080947 CROCCP3
ENST00000420820 0.850338998284513 0.650960998511387 -0.0512974874377393 ENSG00000080947 CROCCP3
ENST00000591316 0.937797578469377 0.83447810158901 -0.0303838630150954 ENSG00000080947 CROCCP3
ENST00000590118 0.811331312729192 0.582777083188666 -0.0626200421065403 ENSG00000080947 CROCCP3
ENST00000589964 0.810749376645903 0.581587923042645 -0.0628449121618983 ENSG00000080947 CROCCP3
ENST00000430580 0.399303270980182 0.139937617610778 -0.0874551684884012 ENSG00000219481 NBPF1
ENST00000392963 0.176845441035854 0.0344330331451845 -0.134165301954803 ENSG00000219481 NBPF1
ENST00000420031 0.451782058061757 0.174279864506241 -0.14353640551687 ENSG00000219481 NBPF1
ENST00000432949 0.787927234278378 0.545331976093457 -0.0604111049066603 ENSG00000219481 NBPF1
ENST00000287968 0.723173834874941 0.447516177146718 -0.102232063262104 ENSG00000219481 NBPF1
ENST00000420513 0.525243018810658 0.232370564371476 -0.0907351891036115 ENSG00000219481 NBPF1
ENST00000599069 0.94418139024085 0.851033878218497 -0.0142204336762157 ENSG00000219481 NBPF1
ENST00000599908 0.504190767945089 0.214572932440141 -0.146253588560295 ENSG00000219481 NBPF1
ENST00000449853 0.714032291249029 0.435682847801277 0.0793700995853502 ENSG00000219481 NBPF1
ENST00000540383 0.0853550633749443 0.0108188844635395 0.192678543343305 ENSG00000215908 CROCCP2
ENST00000412962 0.133160673820466 0.0217244408783032 0.167758418296848 ENSG00000215908 CROCCP2
ENST00000362058 0.915906437361168 0.785550181826062 -0.0248063943745668 ENSG00000215908 CROCCP2
ENST00000419267 0.96885989084338 0.915302590050732 -0.0164468947012883 ENSG00000236698 EIF1AXP1
ENST00000466256 0.790708808927773 0.549558096183658 0.0532024562714321 ENSG00000058453 CROCC
ENST00000375541 0.764254966551754 0.508538122093699 0.0500855526750826 ENSG00000058453 CROCC
ENST00000445545 0.854270230727259 0.658166107894477 0.0360546499928262 ENSG00000058453 CROCC
ENST00000467938 0.9590594860255 0.890694660579333 -0.0117615232098586 ENSG00000058453 CROCC
ENST00000492631 0.996946448540393 0.991425287280697 0.00116986679256101 ENSG00000058453 CROCC
ENST00000467715 0.522349653531166 0.229985343899088 0.181169471041696 ENSG00000058453 CROCC
ENST00000494191 0.928136111186831 0.8112848533903 -0.0255895979164678 ENSG00000058453 CROCC
ENST00000486318 0.97115713442108 0.920719899331575 -0.0120359652309416 ENSG00000058453 CROCC
ENST00000498688 0.634961365498074 0.341604726962918 -0.126653284152428 ENSG00000058453 CROCC
ENST00000477773 0.689940643244476 0.405122849793432 -0.134869285441316 ENSG00000058453 CROCC
ENST00000465021 0.879520026691037 0.70932650757546 0.0457340946026904 ENSG00000058453 CROCC
ENST00000465291 0.691887044079703 0.407855704108521 -0.132024864626146 ENSG00000058453 CROCC
ENST00000375535 0.865313353509805 0.679066769556324 0.0358027733310727 ENSG00000117122 MFAP2
ENST00000375534 0.899851354278419 0.75281176716921 0.0273471422789867 ENSG00000117122 MFAP2
ENST00000490075 0.865704648419317 0.680021962120911 0.0357165204283969 ENSG00000117122 MFAP2
ENST00000438542 0.867639237846227 0.684675403286253 0.0351744349001279 ENSG00000117122 MFAP2
ENST00000476788 0.952109892642527 0.871318898028752 0.0137684622816221 ENSG00000117122 MFAP2
ENST00000478684 0.968617628329628 0.91447391652253 -0.00948610762975326 ENSG00000117122 MFAP2
ENST00000492598 0.978271240315333 0.93956471353053 -0.00673959442725847 ENSG00000117122 MFAP2
ENST00000446261 0.432236254681227 0.16091736512601 0.100637850680412 ENSG00000226526 RP1-37C10.3
ENST00000326735 0.476673191711528 0.192725845914837 0.0933629702368179 ENSG00000159363 ATP13A2
ENST00000341676 0.462549897062214 0.182571361381094 0.0955866579153768 ENSG00000159363 ATP13A2
ENST00000452699 0.462549897062214 0.182571361381094 0.0955866579153768 ENSG00000159363 ATP13A2
ENST00000466561 0.679611769415589 0.392486298144686 0.0974243145917214 ENSG00000159363 ATP13A2
ENST00000502418 0.632091798477076 0.338364953759608 0.120375446741142 ENSG00000159363 ATP13A2
ENST00000503552 0.672898828783869 0.384244053332261 0.0765638071468196 ENSG00000159363 ATP13A2
ENST00000463860 0.809396960713975 0.579119863981657 0.0622548226932837 ENSG00000159363 ATP13A2
ENST00000502860 0.943683931336563 0.849626552791077 0.0233476342152025 ENSG00000159363 ATP13A2
ENST00000509392 0.982127174747213 0.949389745009174 0.00941093595925393 ENSG00000159363 ATP13A2
ENST00000506174 0.970525820604638 0.919353912941119 0.0132847096436462 ENSG00000159363 ATP13A2
ENST00000510069 0.707847148015134 0.427515833185603 0.0855899180401164 ENSG00000159363 ATP13A2
ENST00000511957 0.61245616097694 0.31750186519887 0.111501058312561 ENSG00000159363 ATP13A2
ENST00000508222 0.553936394215283 0.25833776545213 0.122752049672481 ENSG00000159363 ATP13A2
ENST00000509619 0.534426388208558 0.24083683175326 0.138325941938316 ENSG00000159363 ATP13A2
ENST00000375499 0.429598479048104 0.159106793161698 0.0924046209106338 ENSG00000117118 SDHB
ENST00000485092 0.898069312337184 0.748070687080672 0.0371095328990575 ENSG00000117118 SDHB
ENST00000475049 0.907333552233333 0.766254104001971 0.0340311008487229 ENSG00000117118 SDHB
ENST00000485515 0.371974678669368 0.123321383960438 0.0962067121122003 ENSG00000117118 SDHB
ENST00000491274 0.630674436783104 0.336852001867204 0.0643414217333599 ENSG00000117118 SDHB
ENST00000475506 0.581359135710787 0.284688089779597 0.0765885524526572 ENSG00000117118 SDHB
ENST00000463045 0.526107761915549 0.23314531280162 0.0832867046851561 ENSG00000117118 SDHB
ENST00000466613 0.324148376274185 0.0962166826870061 0.148356442316414 ENSG00000117118 SDHB
ENST00000439577 0.389719070006656 0.134144602113531 -0.116536400822989 ENSG00000227751 RP1-20B21.4
ENST00000375436 0.111234163036257 0.0163558944874863 -0.114541153183063 ENSG00000179051 RCC2
ENST00000474892 0.200469473292174 0.0423590844558096 -0.120474368359643 ENSG00000179051 RCC2
ENST00000375433 0.139250916134972 0.0234243352657292 -0.118731603519149 ENSG00000179051 RCC2
ENST00000583469 0.867343488981268 0.683581840249303 0.0499864586144053 ENSG00000266727 AC004824.1
ENST00000361221 0.972937320830469 0.925486976626391 0.00803313874568334 ENSG00000074964 ARHGEF10L
ENST00000452522 0.972937320830469 0.925486976626391 0.00803313874568334 ENSG00000074964 ARHGEF10L
ENST00000434513 0.999204409038179 0.998024960089378 -0.000224911872610923 ENSG00000074964 ARHGEF10L
ENST00000375415 0.954849337409031 0.878373604996091 0.014365200345696 ENSG00000074964 ARHGEF10L
ENST00000375420 0.991322749239753 0.975202538335293 0.00360104294218852 ENSG00000074964 ARHGEF10L
ENST00000469726 0.951318621808367 0.869640594951334 -0.0166351310983406 ENSG00000074964 ARHGEF10L
ENST00000375408 0.994131479678636 0.983523248774768 -0.00210574035910122 ENSG00000074964 ARHGEF10L
ENST00000167825 0.994131479678636 0.983523248774768 -0.00210574035910122 ENSG00000074964 ARHGEF10L
ENST00000475356 0.921011909282715 0.7965322409937 0.0290399579554501 ENSG00000074964 ARHGEF10L
ENST00000466782 0.972914470579223 0.925318329201546 -0.0153736738590429 ENSG00000074964 ARHGEF10L
ENST00000494072 0.735333763772968 0.465321270196785 0.0408097380921276 ENSG00000255275 RP13-279N23.2
ENST00000538309 0.645478535889458 0.353050510571371 0.0957158221282404 ENSG00000159423 ALDH4A1
ENST00000538839 0.621318480459311 0.32715099393675 0.0946597797710409 ENSG00000159423 ALDH4A1
ENST00000290597 0.620785898078526 0.326544344198424 0.0946873194822188 ENSG00000159423 ALDH4A1
ENST00000375341 0.602896756402531 0.307675664974705 0.0981328523072938 ENSG00000159423 ALDH4A1
ENST00000454547 0.586660678519689 0.290163883655746 0.159410934607195 ENSG00000159423 ALDH4A1
ENST00000432718 0.755054513997662 0.494915872608833 0.0835733365604943 ENSG00000159423 ALDH4A1
ENST00000455833 0.807632243179632 0.576072851808943 0.0336642157181208 ENSG00000169991 IFFO2
ENST00000355609 0.89336126469358 0.737910219776572 0.0342013586223805 ENSG00000169991 IFFO2
ENST00000416166 0.591951005994334 0.295422243081042 0.083848384915314 ENSG00000169991 IFFO2
ENST00000606379 0.761423974856858 0.50448051671601 -0.0867006427729343 ENSG00000272084 RP5-1126H10.2
ENST00000375254 0.0970120141203451 0.0132751239525021 -0.116711958718092 ENSG00000127481 UBR4
ENST00000375226 0.0968797035202824 0.0132402886006244 -0.11677059428202 ENSG00000127481 UBR4
ENST00000375267 0.0968797035202824 0.0132402886006244 -0.11677059428202 ENSG00000127481 UBR4
ENST00000375217 0.0968797035202824 0.0132402886006244 -0.11677059428202 ENSG00000127481 UBR4
ENST00000375225 0.421070181707606 0.153510466481122 0.116599497606518 ENSG00000127481 UBR4
ENST00000429347 0.432244060693535 0.160931670270346 -0.0764219536930478 ENSG00000127481 UBR4
ENST00000375224 0.352705923902188 0.111992920737627 -0.0817390516030671 ENSG00000127481 UBR4
ENST00000459947 0.946803893476561 0.85759920861783 0.0173716717275616 ENSG00000127481 UBR4
ENST00000486515 0.77645900232101 0.527792800074963 -0.0720238052438732 ENSG00000127481 UBR4
ENST00000543981 0.39078557205039 0.13475343862904 -0.0811364819156625 ENSG00000127481 UBR4
ENST00000492606 0.0108590869235045 0.000626366761718071 -0.400257002318242 ENSG00000127481 UBR4
ENST00000467272 0.0124390768747531 0.000749572530955472 -0.241936615090298 ENSG00000127481 UBR4
ENST00000483922 0.415322330893537 0.149914428445915 -0.159489824637346 ENSG00000127481 UBR4
ENST00000494503 0.529933406315388 0.236508368981806 -0.111672723690392 ENSG00000127481 UBR4
ENST00000466969 0.557839452681634 0.261664481814879 -0.133039716210806 ENSG00000127481 UBR4
ENST00000375218 0.239920927214859 0.0569600198381759 -0.158200033549124 ENSG00000127481 UBR4
ENST00000425413 0.0968797035202824 0.0132387231280194 -0.158844627568337 ENSG00000127481 UBR4
ENST00000417040 0.126603464386988 0.0199646578494538 -0.138767063814799 ENSG00000127481 UBR4
ENST00000475973 0.238532965564952 0.056363210625942 -0.184980988884719 ENSG00000127481 UBR4
ENST00000465036 0.768736281353389 0.516232637437742 -0.0826518911442838 ENSG00000127481 UBR4
ENST00000419533 0.353556291267261 0.112496031212836 -0.102949788508993 ENSG00000127481 UBR4
ENST00000497018 0.643688645462461 0.351335920861915 -0.112174309223723 ENSG00000127481 UBR4
ENST00000437898 0.588855601999098 0.292393480322448 0.0550865963320268 ENSG00000230424 RP1-43E13.2
ENST00000477853 0.763010852164968 0.506643820470938 0.0346816553458681 ENSG00000127463 EMC1
ENST00000480380 0.605661728981458 0.310300552886234 0.0662717324799441 ENSG00000127463 EMC1
ENST00000375199 0.82774957191921 0.61026561451831 0.0272773546438536 ENSG00000127463 EMC1
ENST00000375208 0.852118514292307 0.653849162204515 0.0256101939111131 ENSG00000127463 EMC1
ENST00000461353 0.655107682246371 0.36432129435824 0.0724449629096787 ENSG00000127463 EMC1
ENST00000486405 0.939245827118414 0.837996054988515 0.0177943196019286 ENSG00000127463 EMC1
ENST00000486238 0.837797498335745 0.629128871596433 0.0463011934745829 ENSG00000127463 EMC1
ENST00000494770 0.954908875419462 0.878762028305387 0.0122656742097262 ENSG00000127463 EMC1
ENST00000462505 0.898279358891455 0.748475937671464 0.0325706602913235 ENSG00000127463 EMC1
ENST00000496654 0.947107736651223 0.858436943182223 -0.021360971795665 ENSG00000127463 EMC1
ENST00000467423 0.0634771636541691 0.00697137395384227 0.245948694392028 ENSG00000127463 EMC1
ENST00000475079 0.639244398362083 0.346307636801124 -0.0999656682044085 ENSG00000127463 EMC1
ENST00000488681 0.573269048697295 0.276183423218051 -0.1193351694947 ENSG00000127463 EMC1
ENST00000356068 0.566424772600402 0.269502432200009 -0.121528743616301 ENSG00000127463 EMC1
ENST00000330263 0.427083572508489 0.157502281016784 0.10039840868817 ENSG00000053372 MRTO4
ENST00000493700 0.660125115165632 0.370204707819249 0.0973495198179421 ENSG00000053372 MRTO4
ENST00000479559 0.120517724395057 0.0184085161403023 0.242171219075077 ENSG00000053372 MRTO4
ENST00000235835 0.544077950299583 0.249114969863296 0.1058836452878 ENSG00000053371 AKR7A2
ENST00000330072 0.536064359483569 0.242345310918977 0.107569430859525 ENSG00000053371 AKR7A2
ENST00000489286 0.616868428635885 0.322640800508109 0.0910873646710897 ENSG00000053371 AKR7A2
ENST00000481966 0.761615351958183 0.504779893073359 0.065370354302713 ENSG00000053371 AKR7A2
ENST00000492217 0.550860967366928 0.255310339874593 0.126400562706685 ENSG00000053371 AKR7A2
ENST00000375155 0.972197992073187 0.923282535754064 0.0100101866187179 ENSG00000040487 PQLC2
ENST00000375153 0.963965282594078 0.903061360092995 0.0126326263379102 ENSG00000040487 PQLC2
ENST00000469076 0.971869343424619 0.922548840958064 0.010066901007348 ENSG00000040487 PQLC2
ENST00000400548 0.972197992073187 0.923282535754064 0.0100101866187179 ENSG00000040487 PQLC2
ENST00000497827 0.963582672191657 0.902071132938801 0.0124534550041684 ENSG00000040487 PQLC2
ENST00000432465 0.960625479090242 0.894505316101471 -0.0181779617951442 ENSG00000040487 PQLC2
ENST00000401084 0.135258261460964 0.0223468897045775 0.0957447163599105 ENSG00000077549 CAPZB
ENST00000264203 0.135258261460964 0.0223468897045775 0.0957447163599105 ENSG00000077549 CAPZB
ENST00000375144 0.12798669240425 0.0203218659528479 0.10857189443967 ENSG00000077549 CAPZB
ENST00000375142 0.135289879758295 0.0223627827284523 0.0957441304717643 ENSG00000077549 CAPZB
ENST00000433834 0.0696358072328717 0.0079988316699655 0.108910195837114 ENSG00000077549 CAPZB
ENST00000264202 0.108474625167051 0.0157506762204938 0.103298866224743 ENSG00000077549 CAPZB
ENST00000413711 0.153570941905203 0.0274950278115232 0.0954075916373329 ENSG00000077549 CAPZB
ENST00000459967 0.207532168272494 0.0447760906888847 0.0924935051076311 ENSG00000077549 CAPZB
ENST00000457768 0.238816292706126 0.0564763436978516 0.118430511171827 ENSG00000077549 CAPZB
ENST00000489607 0.056121053340065 0.00583371240480906 0.141308736372222 ENSG00000077549 CAPZB
ENST00000482808 0.247426963069909 0.0601852308858054 0.09421815673827 ENSG00000077549 CAPZB
ENST00000602662 0.0889305168143333 0.0115972873726739 0.164843803362741 ENSG00000270136 MINOS1-NBL1
ENST00000486890 0.527400476928298 0.234312174826552 0.0901342169219828 ENSG00000173436 MINOS1
ENST00000322753 0.411859985298199 0.147708852829655 0.103207933650626 ENSG00000173436 MINOS1
ENST00000498067 0.79395155209611 0.554170617798619 0.0854493240240596 ENSG00000173436 MINOS1
ENST00000462646 0.575153610223921 0.277753113901979 0.0833352306636427 ENSG00000173436 MINOS1
ENST00000467029 0.440277598001526 0.166357108905744 0.100924265215783 ENSG00000173436 MINOS1
ENST00000481464 0.446010897531189 0.170119137501348 0.099951167000749 ENSG00000173436 MINOS1
ENST00000498642 0.445752752039227 0.169848263769514 0.100259340871278 ENSG00000173436 MINOS1
ENST00000479642 0.685830707866822 0.400005645287754 0.114712285382138 ENSG00000173436 MINOS1
ENST00000602293 0.154544847080499 0.0277943795286479 0.145096089084776 ENSG00000270136 MINOS1-NBL1
ENST00000602384 0.156139859028602 0.0282721975929662 0.145358271422169 ENSG00000270136 MINOS1-NBL1
ENST00000602450 0.154503947865552 0.0277761584925755 0.145097394258011 ENSG00000270136 MINOS1-NBL1
ENST00000485362 0.442854066045114 0.167922345143691 0.100619143408725 ENSG00000173436 MINOS1
ENST00000428975 0.00441772787267104 0.00020562834337623 0.400448851433114 ENSG00000158747 NBL1
ENST00000289749 0.00507102672455115 0.000242812659932753 0.387129890507498 ENSG00000158747 NBL1
ENST00000451758 0.00527664714681659 0.00025530218442728 0.391406108647862 ENSG00000158747 NBL1
ENST00000439664 0.00302029392534015 0.000129750667321308 0.416587845494016 ENSG00000158747 NBL1
ENST00000375136 0.000632913670513053 1.94128349310228e-05 0.349391980922132 ENSG00000158747 NBL1
ENST00000548815 0.000659955796195374 2.04209321771455e-05 0.349329577116135 ENSG00000158747 NBL1
ENST00000425400 0.00747147272260909 0.00038954263394537 0.389814599221952 ENSG00000158747 NBL1
ENST00000439278 0.0212986663824446 0.00151885679337414 0.367732324030108 ENSG00000158747 NBL1
ENST00000427894 0.0130529777997139 0.000798958178056997 0.360524714135029 ENSG00000158747 NBL1
ENST00000294543 0.189574438428401 0.0386721322295528 -0.185785844020564 ENSG00000162542 TMCO4
ENST00000375127 0.203190544574297 0.0432644857564182 -0.182538440907687 ENSG00000162542 TMCO4
ENST00000489814 0.768447458062824 0.515532750975779 -0.0864201763856858 ENSG00000162542 TMCO4
ENST00000375122 0.189574438428401 0.0386721322295528 -0.185785844020564 ENSG00000162542 TMCO4
ENST00000489135 0.329564481015831 0.0989869652011193 -0.176547401949344 ENSG00000162542 TMCO4
ENST00000496528 0.145570231943432 0.025184392224573 -0.240056567357296 ENSG00000162542 TMCO4
ENST00000462171 0.534129571797895 0.240559736295411 -0.151237308662321 ENSG00000162542 TMCO4
ENST00000488449 0.191934027290326 0.0394962671183324 -0.285433641665292 ENSG00000162542 TMCO4
ENST00000375120 0.79668897587771 0.558798619747908 -0.0431299690637648 ENSG00000169914 OTUD3
ENST00000466697 0.919124289020543 0.792277779108411 0.0352617345619546 ENSG00000169914 OTUD3
ENST00000375078 0.0294896022938646 0.00233800456309328 0.374949803983025 ENSG00000162545 CAMK2N1
ENST00000489020 0.193774149415436 0.0401148158259949 0.303722461775487 ENSG00000162545 CAMK2N1
ENST00000264198 0.21966419496817 0.0491935954483123 0.162646845980987 ENSG00000090432 MUL1
ENST00000321556 0.865759274981203 0.68040567783092 -0.0284497015693537 ENSG00000158828 PINK1
ENST00000492302 0.776162356044683 0.52745148682413 -0.0455781928710578 ENSG00000158828 PINK1
ENST00000451424 0.867462455910224 0.683983495192446 0.0260326573301137 ENSG00000117242 PINK1-AS
ENST00000400490 0.914898702274874 0.783331446604814 -0.0210566617493835 ENSG00000158828 PINK1
ENST00000535128 0.946841040666868 0.857725966211442 0.0225609419547607 ENSG00000257033 AL391357.1
ENST00000602624 0.132762009451112 0.0216167462952661 0.0966525573970453 ENSG00000244038 DDOST
ENST00000375048 0.133777105709426 0.0219018560979124 0.0964656159003381 ENSG00000244038 DDOST
ENST00000415136 0.143991173255679 0.0247217040107655 0.0957236677762197 ENSG00000244038 DDOST
ENST00000475210 0.287268478049687 0.0774142803418406 0.125543423858955 ENSG00000244038 DDOST
ENST00000464364 0.174265834649112 0.0336803445963833 0.11263960712762 ENSG00000244038 DDOST
ENST00000477229 0.353556291267261 0.112493026412852 0.0931860312026204 ENSG00000244038 DDOST
ENST00000375031 0.862982696905134 0.674437350361221 -0.064217628136172 ENSG00000189410 SH2D5
ENST00000460804 0.921898893376268 0.798607294716572 -0.0389333976500438 ENSG00000189410 SH2D5
ENST00000312239 0.0551306022391562 0.00568882015908153 -0.13273774585836 ENSG00000127483 HP1BP3
ENST00000375003 0.0550900317722848 0.00567956444931658 -0.136982015772564 ENSG00000127483 HP1BP3
ENST00000413451 0.294654418697665 0.0811560297484897 -0.137516221856881 ENSG00000203394 RP5-930J4.4
ENST00000488722 0.064426594554873 0.00712805357924394 -0.143792661786362 ENSG00000127483 HP1BP3
ENST00000491748 0.241779015113752 0.0577797816593835 -0.139959197629951 ENSG00000127483 HP1BP3
ENST00000419948 0.0795931013969587 0.00971982071244704 -0.140865089276137 ENSG00000127483 HP1BP3
ENST00000438032 0.0622017690603522 0.00677965272402211 -0.13830444781752 ENSG00000127483 HP1BP3
ENST00000424732 0.050433074216588 0.00500438247645744 -0.142613668847517 ENSG00000127483 HP1BP3
ENST00000417710 0.150041860601234 0.026435846375908 -0.136316675671158 ENSG00000127483 HP1BP3
ENST00000487117 0.174210346120057 0.0336650260971291 -0.128517643372511 ENSG00000127483 HP1BP3
ENST00000375000 0.152675812274241 0.0272222597626823 -0.128697574552612 ENSG00000127483 HP1BP3
ENST00000437575 0.319562771978771 0.0937957847825762 -0.103089526389624 ENSG00000127483 HP1BP3
ENST00000419490 0.2917275046048 0.0796058756126356 -0.108126768112344 ENSG00000127483 HP1BP3
ENST00000414993 0.306507193168842 0.0870332593719161 -0.105947579756541 ENSG00000127483 HP1BP3
ENST00000443615 0.574162822317969 0.27687787093628 -0.0715319536920268 ENSG00000127483 HP1BP3
ENST00000264211 0.122041170534102 0.0187570792877709 -0.130368337374233 ENSG00000075151 EIF4G3
ENST00000400422 0.21503330423988 0.0474643725539033 -0.127923383525788 ENSG00000075151 EIF4G3
ENST00000602326 0.21503330423988 0.0474643725539033 -0.127923383525788 ENSG00000075151 EIF4G3
ENST00000374935 0.122675697636857 0.0189149926734864 -0.130741160862116 ENSG00000075151 EIF4G3
ENST00000537738 0.0969427028094417 0.0132612906204816 -0.136893134024679 ENSG00000075151 EIF4G3
ENST00000374937 0.137929807084324 0.0230638793786635 -0.127452157029491 ENSG00000075151 EIF4G3
ENST00000536266 0.133777105709426 0.0219022830105264 -0.124781444533524 ENSG00000075151 EIF4G3
ENST00000435383 0.172151116929175 0.0331016047769208 -0.18978650511025 ENSG00000075151 EIF4G3
ENST00000496705 0.165348635866139 0.0309743440488355 -0.168679616332181 ENSG00000075151 EIF4G3
ENST00000374933 0.59599176767974 0.300253944388315 -0.0825386761814045 ENSG00000075151 EIF4G3
ENST00000544689 0.578649533562647 0.281567593319386 -0.085954014982879 ENSG00000075151 EIF4G3
ENST00000485722 0.464057851759906 0.183672399088326 -0.179028659209963 ENSG00000075151 EIF4G3
ENST00000356916 0.262323286281967 0.0661976703115071 -0.144721386643095 ENSG00000075151 EIF4G3
ENST00000374927 0.125991359026142 0.0197984535036267 -0.163261092502951 ENSG00000075151 EIF4G3
ENST00000438975 0.355557245540318 0.113639043701145 -0.13056029780925 ENSG00000075151 EIF4G3
ENST00000411888 0.367884799368872 0.120939284720894 -0.129615672164393 ENSG00000075151 EIF4G3
ENST00000476088 0.776904356959579 0.528422034194661 -0.0734523740767197 ENSG00000075151 EIF4G3
ENST00000463775 0.518307323061417 0.226307817792688 -0.133974195809037 ENSG00000075151 EIF4G3
ENST00000415912 0.911543228386268 0.775306146431387 0.0139141273922922 ENSG00000117298 ECE1
ENST00000357071 0.883713516119203 0.71802544774532 0.0173046378279956 ENSG00000117298 ECE1
ENST00000531334 0.700544392965042 0.41882526688185 0.0549135841301826 ENSG00000117298 ECE1
ENST00000374893 0.881843833110867 0.714423365982187 0.018676641188692 ENSG00000117298 ECE1
ENST00000436918 0.897347279549991 0.74653254443056 0.0164382374005022 ENSG00000117298 ECE1
ENST00000264205 0.898102269759556 0.748127405538876 0.0164085626312813 ENSG00000117298 ECE1
ENST00000526194 0.994277502183271 0.983871313304047 -0.000983991447631215 ENSG00000117298 ECE1
ENST00000470394 0.983561543110014 0.953471110899573 0.00347971249209461 ENSG00000117298 ECE1
ENST00000528294 0.700516302986799 0.418802315143833 -0.0371165700278177 ENSG00000117298 ECE1
ENST00000473505 0.901259189109217 0.755588396251582 0.0193874470202261 ENSG00000117298 ECE1
ENST00000481130 0.700748735061059 0.419011227772231 0.0584122573814869 ENSG00000117298 ECE1
ENST00000527991 0.646151861879075 0.353886704061828 0.070850744328388 ENSG00000117298 ECE1
ENST00000463334 0.948527166845654 0.861970892783677 0.011876693843863 ENSG00000117298 ECE1
ENST00000449034 0.753782082223822 0.492936035633002 -0.104566559903532 ENSG00000231105 RP5-1071N3.1
ENST00000454000 0.584551890933326 0.288207452899211 0.110960180339653 ENSG00000142794 NBPF3
ENST00000318220 0.536014195750785 0.242287197474827 0.120545460158627 ENSG00000142794 NBPF3
ENST00000478653 0.612796302105357 0.317850575834021 0.136984646656783 ENSG00000142794 NBPF3
ENST00000318249 0.536014195750785 0.242287197474827 0.120545460158627 ENSG00000142794 NBPF3
ENST00000342104 0.536014195750785 0.242287197474827 0.120545460158627 ENSG00000142794 NBPF3
ENST00000486229 0.720580073806667 0.444028894643902 0.0861817504249047 ENSG00000142794 NBPF3
ENST00000434838 0.648940386387646 0.357351370598638 0.0996428578015534 ENSG00000142794 NBPF3
ENST00000467103 0.7873494830953 0.544454541554956 0.0955808564219408 ENSG00000142794 NBPF3
ENST00000469876 0.872280401981643 0.694506898731257 0.0636789259704804 ENSG00000142794 NBPF3
ENST00000400301 0.153714613933183 0.0275383167070295 -0.113915748474392 ENSG00000090686 USP48
ENST00000308271 0.154931444035999 0.0279094380962209 -0.1134749409758 ENSG00000090686 USP48
ENST00000374732 0.0234980475180247 0.00172670290143948 -0.166667848811802 ENSG00000090686 USP48
ENST00000479177 0.531211094911431 0.238101254579361 -0.106747279665233 ENSG00000090686 USP48
ENST00000529637 0.160396221167935 0.0294361004001739 -0.11679849492522 ENSG00000090686 USP48
ENST00000464577 0.0478409599927134 0.0046517067676946 -0.172872673939346 ENSG00000090686 USP48
ENST00000471752 0.116080941290101 0.0174155085796001 -0.217875749704458 ENSG00000090686 USP48
ENST00000487880 0.418184180747755 0.15172677801347 -0.103696892117543 ENSG00000090686 USP48
ENST00000526044 0.788837505558114 0.546757521545059 -0.0441763858726921 ENSG00000090686 USP48
ENST00000534705 0.824915373015043 0.605782942574686 -0.0387940492313581 ENSG00000090686 USP48
ENST00000421625 0.715641999103104 0.43784144847463 -0.0455197984092773 ENSG00000090686 USP48
ENST00000374730 0.985082502839336 0.957305568184714 -0.00388296704518596 ENSG00000090686 USP48
ENST00000527823 0.580775970295447 0.284053198587341 -0.0812674374798764 ENSG00000090686 USP48
ENST00000532737 0.649925771970577 0.35845016776063 -0.065824478087898 ENSG00000090686 USP48
ENST00000489108 0.399615152498592 0.140127661077465 -0.115884704454167 ENSG00000090686 USP48
ENST00000344642 0.970550287644252 0.919431049502455 -0.0070288728501562 ENSG00000187942 LDLRAD2
ENST00000543870 0.932791642174424 0.821485508706101 0.0158308186438776 ENSG00000187942 LDLRAD2
ENST00000484271 0.708626316225696 0.428677870599903 -0.0710637798191986 ENSG00000187942 LDLRAD2
ENST00000486901 0.951375190000474 0.869775937826256 0.0119388732471632 ENSG00000142798 HSPG2
ENST00000374695 0.970911190891885 0.919923801394987 -0.00686734760321685 ENSG00000142798 HSPG2
ENST00000481644 0.942133368759453 0.845521724074332 0.0159648225531231 ENSG00000142798 HSPG2
ENST00000469378 0.332432093205555 0.100461949930735 -0.122878663526473 ENSG00000142798 HSPG2
ENST00000426143 0.86893705245489 0.687597498677817 -0.0296554205665844 ENSG00000142798 HSPG2
ENST00000471322 0.657248199688189 0.367253132203272 -0.0635107821712566 ENSG00000142798 HSPG2
ENST00000374676 0.834973008983225 0.62409017418394 -0.0337921331758004 ENSG00000142798 HSPG2
ENST00000453796 0.831957726478637 0.618581975957876 -0.0391444536727072 ENSG00000142798 HSPG2
ENST00000430507 0.950535588945869 0.867420753037673 -0.0157733068014637 ENSG00000142798 HSPG2
ENST00000493940 0.98720237686243 0.964403190599418 0.00347625126603511 ENSG00000142798 HSPG2
ENST00000427897 0.963415535091202 0.901727401003012 0.010781203429325 ENSG00000142798 HSPG2
ENST00000498495 0.959861612474635 0.892391019384401 0.0141142592900021 ENSG00000142798 HSPG2
ENST00000480900 0.990930369612119 0.973856224559987 0.00258262315016926 ENSG00000142798 HSPG2
ENST00000412328 0.837711797829343 0.628855858510066 0.0371171470359089 ENSG00000142798 HSPG2
ENST00000374673 0.814388377652682 0.58782177683382 0.0448956355840358 ENSG00000142798 HSPG2
ENST00000439717 0.885170447324186 0.721446828922419 0.0275335942559929 ENSG00000142798 HSPG2
ENST00000423231 0.915348528375373 0.784336997782546 -0.0417859195400756 ENSG00000232037 RP11-26H16.1
ENST00000398929 0.978470708398703 0.940311431460752 0.0116821413715044 ENSG00000232037 RP11-26H16.1
ENST00000434233 0.563684318930585 0.267006009562986 -0.129916019417511 ENSG00000218510 LINC00339
ENST00000420503 0.701431276777957 0.419915926962077 -0.0978680147064532 ENSG00000218510 LINC00339
ENST00000404210 0.679455395668072 0.392145026983087 -0.103622509248144 ENSG00000218510 LINC00339
ENST00000416769 0.679455395668072 0.392145026983087 -0.103622509248144 ENSG00000218510 LINC00339
ENST00000452322 0.352659060698421 0.111974940421131 -0.219758005211468 ENSG00000218510 LINC00339
ENST00000400259 0.341823413007105 0.105832933982411 -0.0637303758368535 ENSG00000070831 CDC42
ENST00000344548 0.341205198301396 0.105440738594976 -0.0639125381360996 ENSG00000070831 CDC42
ENST00000315554 0.351428573414948 0.111284582184345 -0.0672137418385387 ENSG00000070831 CDC42
ENST00000498236 0.358472049717302 0.115387556182085 -0.0658370385057475 ENSG00000070831 CDC42
ENST00000421089 0.248582015742018 0.0605994871618492 -0.0700623500136034 ENSG00000070831 CDC42
ENST00000411827 0.298895213029096 0.0831067317297271 -0.0757719877326685 ENSG00000070831 CDC42
ENST00000431803 0.368117934842322 0.121067295908487 -0.197599101823252 ENSG00000230068 CDC42-IT1
ENST00000290167 0.980571864217924 0.94527280458461 -0.00921964761344661 ENSG00000162552 WNT4
ENST00000542383 0.941321769057124 0.843373266267613 0.0285718323637372 ENSG00000162552 WNT4
ENST00000404138 0.00955398735817642 0.000536116179635182 -0.194162769297454 ENSG00000184677 ZBTB40
ENST00000400239 0.101520151094935 0.0142296700821809 -0.186955813174927 ENSG00000184677 ZBTB40
ENST00000375647 0.00955398735817642 0.000536116179635182 -0.194162769297454 ENSG00000184677 ZBTB40
ENST00000374651 0.0885494050372424 0.0115257919476999 -0.162077868876767 ENSG00000184677 ZBTB40
ENST00000438551 0.706587647808547 0.425873129664245 -0.132290870263128 ENSG00000237200 ZBTB40-IT1
ENST00000544305 0.699253862571748 0.417223889097206 -0.0583090756464614 ENSG00000133216 EPHB2
ENST00000374630 0.767405815356147 0.513498630602391 -0.0421780079794122 ENSG00000133216 EPHB2
ENST00000400191 0.808640132907396 0.577767492849832 -0.0320721835186159 ENSG00000133216 EPHB2
ENST00000374632 0.814626344410167 0.588383554050223 -0.0323780068578786 ENSG00000133216 EPHB2
ENST00000374627 0.832459618160773 0.619387568544245 -0.0320007348328621 ENSG00000133216 EPHB2
ENST00000465676 0.64036585202261 0.347422595818592 -0.0782298443389305 ENSG00000133216 EPHB2
ENST00000490436 0.720179618910508 0.443555131416928 -0.0873647790499753 ENSG00000133216 EPHB2
ENST00000610135 0.807376932615042 0.575450708490195 -0.0736711923791446 ENSG00000272796 RP1-74M1.3
ENST00000356634 0.198491060590502 0.0417306228405044 -0.0934878793292264 ENSG00000004487 KDM1A
ENST00000400181 0.197268079932619 0.041327346149673 -0.093636946783158 ENSG00000004487 KDM1A
ENST00000542151 0.198491060590502 0.0417306228405044 -0.0934878793292264 ENSG00000004487 KDM1A
ENST00000427154 0.156926285300095 0.0284820145624137 -0.0882517878836392 ENSG00000240553 RP1-184J9.2
ENST00000481879 0.23756649444235 0.0559406255966809 -0.183447010446964 ENSG00000004487 KDM1A
ENST00000465864 0.256024175191103 0.0636081376786512 -0.117447727807388 ENSG00000004487 KDM1A
ENST00000494920 0.260345958522996 0.0653448394162239 -0.105847793092263 ENSG00000004487 KDM1A
ENST00000602503 0.757665669621908 0.498571173672251 -0.045834742901195 ENSG00000004487 KDM1A
ENST00000374623 0.064231934121065 0.00709974102602253 -0.111782411705039 ENSG00000169641 LUZP1
ENST00000418342 0.00670645940220758 0.000340671355590204 -0.141392459794644 ENSG00000169641 LUZP1
ENST00000302291 0.00688637477481944 0.000351770634298034 -0.140669738485792 ENSG00000169641 LUZP1
ENST00000314174 0.00689378402872493 0.00035232847927799 -0.181080757246057 ENSG00000169641 LUZP1
ENST00000471849 0.0276862489353803 0.0021519525052008 -0.192581539953703 ENSG00000169641 LUZP1
ENST00000475164 0.0835292275607892 0.0104736449474068 -0.187624647588982 ENSG00000169641 LUZP1
ENST00000314113 0.976077378621732 0.932978548888289 0.0123494709056255 ENSG00000179546 HTR1D
ENST00000374619 0.915990491691569 0.785715608473879 -0.038471378262669 ENSG00000179546 HTR1D
ENST00000566551 0.913962473076913 0.780598166525026 0.0338481539748509 ENSG00000261326 RP5-1057J7.6
ENST00000604481 0.553816405131391 0.258223639693063 0.184617741859783 ENSG00000261326 RP5-1057J7.6
ENST00000464516 0.880378476200539 0.711194044035979 -0.0419477764199083 ENSG00000125944 HNRNPR
ENST00000478691 0.978740739006035 0.941228567360381 0.00337335814963602 ENSG00000125944 HNRNPR
ENST00000374616 0.925284934577608 0.80537644018123 0.0111340826250864 ENSG00000125944 HNRNPR
ENST00000476660 0.963890437437404 0.902620972844937 -0.00662577024853517 ENSG00000125944 HNRNPR
ENST00000374612 0.92612234509722 0.806829893377697 0.0110508695608829 ENSG00000125944 HNRNPR
ENST00000302271 0.927577705495599 0.810089320650111 0.0108704123924694 ENSG00000125944 HNRNPR
ENST00000427764 0.881993724785122 0.714670929249092 0.0161866705929453 ENSG00000125944 HNRNPR
ENST00000606561 0.888393228806359 0.728237844832396 0.0159369513731766 ENSG00000125944 HNRNPR
ENST00000426846 0.864127413702557 0.676652896840166 0.0188768152128041 ENSG00000125944 HNRNPR
ENST00000463552 0.877689206565826 0.705782235526487 0.0190967956312375 ENSG00000125944 HNRNPR
ENST00000470941 0.795668980410143 0.556810212842092 0.0323341518573103 ENSG00000125944 HNRNPR
ENST00000476451 0.864206092019635 0.676899063638248 0.0215558379119424 ENSG00000125944 HNRNPR
ENST00000490652 0.782703182909092 0.537140878736853 -0.0387958273441071 ENSG00000125944 HNRNPR
ENST00000314011 0.328548307610032 0.0984680286191427 -0.143052156466376 ENSG00000125945 ZNF436
ENST00000374608 0.160424861174502 0.029448407593716 -0.189869154028528 ENSG00000125945 ZNF436
ENST00000458053 0.461150558455871 0.18159743989124 0.196914738807073 ENSG00000249087 C1orf213
ENST00000454117 0.476504929039908 0.1925740396955 0.192571989675377 ENSG00000249087 C1orf213
ENST00000335648 0.550149848453996 0.254698585052983 0.169195395101452 ENSG00000249087 C1orf213
ENST00000518821 0.654653245075163 0.363846511189342 0.136073007784812 ENSG00000249087 C1orf213
ENST00000437367 0.56509290265464 0.268230115373359 0.164439365069514 ENSG00000249087 C1orf213
ENST00000450454 0.756680005353088 0.497074093335883 -0.107630246935642 ENSG00000204219 TCEA3
ENST00000495646 0.968392534013771 0.914004623714592 -0.012906824091263 ENSG00000088280 ASAP3
ENST00000336689 0.784310378443419 0.539498647244128 -0.0491071402215784 ENSG00000088280 ASAP3
ENST00000465372 0.860740264867244 0.670007542489299 0.0615542357090992 ENSG00000088280 ASAP3
ENST00000492982 0.895218310290567 0.741527021766026 -0.0276873689557627 ENSG00000088280 ASAP3
ENST00000437606 0.869000554688565 0.687797681158889 -0.0338795644839051 ENSG00000088280 ASAP3
ENST00000484418 0.846292986320317 0.64319695328049 0.067282795186923 ENSG00000088280 ASAP3
ENST00000475814 0.596079731324487 0.300471683287862 -0.154831431042346 ENSG00000088280 ASAP3
ENST00000530874 0.589856808220797 0.293446020500901 -0.17434836880619 ENSG00000088280 ASAP3
ENST00000478858 0.773749935396362 0.523921279371143 -0.0667285060662049 ENSG00000088280 ASAP3
ENST00000608765 0.875824816401028 0.70154056699857 -0.0453695333796147 ENSG00000088280 ASAP3
ENST00000449467 0.801193215958162 0.565859699915105 -0.0759961770649479 ENSG00000088280 ASAP3
ENST00000361729 0.325284762875486 0.0967883853565144 -0.202904447440134 ENSG00000007968 E2F2
ENST00000374561 0.205735651422099 0.0441701441393901 0.131737320526862 ENSG00000117318 ID3
ENST00000463312 0.629566316173359 0.335817892700585 0.0801888532978916 ENSG00000117318 ID3
ENST00000486541 0.20976703700454 0.0455990098155456 0.140492988439589 ENSG00000117318 ID3
ENST00000374550 0.391121730747066 0.135022281601384 0.0901335004012188 ENSG00000142676 RPL11
ENST00000467075 0.461297151712174 0.181703828047881 0.0820489519991728 ENSG00000142676 RPL11
ENST00000482370 0.393806201486549 0.136722745404661 0.0897544502342215 ENSG00000142676 RPL11
ENST00000443624 0.393306455235305 0.136394272570129 0.0889725700698747 ENSG00000142676 RPL11
ENST00000458455 0.402230701177748 0.141635359245741 0.0889129658465519 ENSG00000142676 RPL11
ENST00000418390 0.0632955515270158 0.00694226864398614 0.121764981845305 ENSG00000011007 TCEB3
ENST00000609199 0.0495319450417524 0.00488622766977747 0.139770333124805 ENSG00000011007 TCEB3
ENST00000487554 0.923556906374065 0.802259297135715 -0.0195558411085693 ENSG00000011007 TCEB3
ENST00000427796 0.917124094377958 0.787881421614636 -0.0214683682358918 ENSG00000236810 RP5-886K2.3
ENST00000246151 0.479763412859736 0.195236270605283 -0.0873080580103875 ENSG00000057757 PITHD1
ENST00000415372 0.990177219347238 0.971988723857202 -0.00367957864396183 ENSG00000057757 PITHD1
ENST00000374524 0.650293159069033 0.358928131649267 -0.0685898318558271 ENSG00000057757 PITHD1
ENST00000374514 0.0204097149828651 0.00142858124832332 0.199201778600834 ENSG00000011009 LYPLA2
ENST00000400061 0.0200123121034102 0.00139275897011814 0.199494017800999 ENSG00000011009 LYPLA2
ENST00000420982 0.0131557222600594 0.000806403517285766 0.224246242704127 ENSG00000011009 LYPLA2
ENST00000374505 0.0173759700216973 0.00116544463919505 0.205581590129909 ENSG00000011009 LYPLA2
ENST00000495365 0.0170411822629602 0.00113834582197502 0.202644118430599 ENSG00000011009 LYPLA2
ENST00000374503 0.0154398950210462 0.000997152863242237 0.203503230824631 ENSG00000011009 LYPLA2
ENST00000374502 0.0187255996141988 0.0012785879474332 0.20022081260421 ENSG00000011009 LYPLA2
ENST00000492577 0.0213982698794163 0.00152815225742698 0.209505101921041 ENSG00000011009 LYPLA2
ENST00000421070 0.0255911264312503 0.0019327811477256 0.216665701592336 ENSG00000011009 LYPLA2
ENST00000374501 0.0613152797762345 0.00663667645251126 0.196036459795421 ENSG00000011009 LYPLA2
ENST00000472213 0.235228080373725 0.0549927896090253 0.155242819337311 ENSG00000011009 LYPLA2
ENST00000481736 0.448824425669146 0.17217135004235 0.100513972359392 ENSG00000117308 GALE
ENST00000374497 0.443607230979699 0.168402910299568 0.101009076185357 ENSG00000117308 GALE
ENST00000456977 0.174696415762805 0.0337988837226708 0.223386917912085 ENSG00000117308 GALE
ENST00000459934 0.438002011723477 0.164814424596508 0.102201139845834 ENSG00000117308 GALE
ENST00000469556 0.305413561123293 0.0864129037118665 0.187482471361057 ENSG00000117308 GALE
ENST00000429356 0.531720346947195 0.238503154729145 0.0898535422851729 ENSG00000117308 GALE
ENST00000418277 0.617081421279286 0.322850568314134 0.0779332022850123 ENSG00000117308 GALE
ENST00000470949 0.966405427286958 0.909394140078707 0.00975025949855477 ENSG00000117308 GALE
ENST00000425913 0.894294901241397 0.740059666517516 0.0281184986366619 ENSG00000117308 GALE
ENST00000445705 0.926662380687665 0.807780976445715 0.0209280345811819 ENSG00000117308 GALE
ENST00000467493 0.949798548666997 0.865954976999826 0.0146868232091727 ENSG00000117308 GALE
ENST00000486382 0.943251948764329 0.848589755151622 0.0182582623294357 ENSG00000117308 GALE
ENST00000470383 0.601473875938069 0.306322281350989 0.103449956793593 ENSG00000117308 GALE
ENST00000466250 0.610623755190024 0.315807137526657 0.101298523409247 ENSG00000117308 GALE
ENST00000467070 0.646374199082431 0.354081808543745 0.108525281747632 ENSG00000117308 GALE
ENST00000374490 0.928814985456026 0.812648779338431 -0.0167269615022315 ENSG00000117305 HMGCL
ENST00000374487 0.953577829002397 0.874706771203529 -0.0111350393629478 ENSG00000117305 HMGCL
ENST00000374483 0.953577829002397 0.874706771203529 -0.0111350393629478 ENSG00000117305 HMGCL
ENST00000436439 0.928814985456026 0.812648779338431 -0.0167269615022315 ENSG00000117305 HMGCL
ENST00000235958 0.928814985456026 0.812648779338431 -0.0167269615022315 ENSG00000117305 HMGCL
ENST00000509389 0.972281886569848 0.923554667127125 0.00706059127108241 ENSG00000117305 HMGCL
ENST00000496907 0.829539341736872 0.614078460477538 -0.0559243329531677 ENSG00000117305 HMGCL
ENST00000513148 0.949998036966947 0.866367795450663 -0.0143465669158039 ENSG00000117305 HMGCL
ENST00000479458 0.863838894725944 0.675880770266507 0.0557904900460496 ENSG00000117305 HMGCL
ENST00000498698 0.665957531631163 0.376533716107744 -0.105984218595703 ENSG00000117305 HMGCL
ENST00000374479 0.302657285206001 0.0849668863758052 0.219709808782556 ENSG00000179163 FUCA1
ENST00000471915 0.88500098873527 0.720865272035463 0.0264705944206811 ENSG00000189266 PNRC2
ENST00000334351 0.786130426634759 0.542389188035997 0.043116291956232 ENSG00000189266 PNRC2
ENST00000374468 0.824465713087689 0.605036540185112 0.0372784851529747 ENSG00000189266 PNRC2
ENST00000579103 0.696419077910844 0.413622414071699 -0.0712520825241262 ENSG00000189266 PNRC2
ENST00000344989 0.589500758163385 0.293076573767897 0.0703670184195023 ENSG00000188529 SRSF10
ENST00000453840 0.592039140350911 0.295510199879961 0.0700248890465993 ENSG00000188529 SRSF10
ENST00000341154 0.589478335749237 0.293029755987681 0.0703663468032463 ENSG00000188529 SRSF10
ENST00000484146 0.614461866976621 0.319956826687883 0.0672317228713314 ENSG00000188529 SRSF10
ENST00000473858 0.614461866976621 0.319956826687883 0.0672317228713314 ENSG00000188529 SRSF10
ENST00000374452 0.616834987021629 0.322554129980752 0.0668905565585491 ENSG00000188529 SRSF10
ENST00000374453 0.616699989486318 0.322428739734245 0.0668895818539219 ENSG00000188529 SRSF10
ENST00000343255 0.548696593676317 0.253289476113543 0.0754722282827102 ENSG00000188529 SRSF10
ENST00000492112 0.550895067529326 0.255345515222545 0.0751672337591908 ENSG00000188529 SRSF10
ENST00000485841 0.60462933609295 0.309272067094856 0.0757486502950106 ENSG00000188529 SRSF10
ENST00000338597 0.648581595104439 0.356965608304374 0.0685982725452765 ENSG00000188529 SRSF10
ENST00000495785 0.584076358983312 0.287720169172338 0.0707382364042536 ENSG00000188529 SRSF10
ENST00000473754 0.608935410373044 0.313999725018373 0.0771135767404441 ENSG00000188529 SRSF10
ENST00000497214 0.414687509508761 0.149542025570322 -0.232639755788517 ENSG00000188529 SRSF10
ENST00000485292 0.956480425345308 0.883606218648176 -0.0130296188669551 ENSG00000188529 SRSF10
ENST00000469303 0.930343268118069 0.815872068520251 -0.0212491597878887 ENSG00000188529 SRSF10
ENST00000439239 0.571976211623919 0.274921458703323 0.172737558456711 ENSG00000225315 RP11-293P20.2
ENST00000374434 0.696240200905026 0.413417976707336 0.121753938395773 ENSG00000142661 MYOM3
ENST00000330966 0.696240200905026 0.413417976707336 0.121753938395773 ENSG00000142661 MYOM3
ENST00000448831 0.404780670365829 0.143305409011352 0.232425811998645 ENSG00000142661 MYOM3
ENST00000329601 0.706675347755971 0.425975684754676 0.128392909266697 ENSG00000142661 MYOM3
ENST00000350501 0.606729352311564 0.311618762848857 -0.145462629470332 ENSG00000158055 GRHL3
ENST00000374409 0.67920525913613 0.391704915099088 -0.0876391914642666 ENSG00000001460 STPG1
ENST00000440416 0.698756768549497 0.416706158497845 -0.0851104008269199 ENSG00000001460 STPG1
ENST00000003583 0.654156754104676 0.363323300671967 -0.093529361310465 ENSG00000001460 STPG1
ENST00000468303 0.803524612548811 0.569462875475111 -0.0570090749208973 ENSG00000001460 STPG1
ENST00000337248 0.664015322452247 0.37434405193048 -0.0915956935387614 ENSG00000001460 STPG1
ENST00000497384 0.794885101765084 0.555418175309332 -0.0743496425526671 ENSG00000001460 STPG1
ENST00000438866 0.111576915276632 0.0164592829486125 -0.389758810665623 ENSG00000001460 STPG1
ENST00000435187 0.722408468991349 0.4463093010881 -0.113608366034475 ENSG00000001460 STPG1
ENST00000498488 0.671082158302601 0.382304104774683 0.112108203319719 ENSG00000001460 STPG1
ENST00000483528 0.911636231805856 0.775489429452178 0.0402277339174787 ENSG00000001460 STPG1
ENST00000475760 0.831456173061153 0.617436992837286 -0.0806034582619595 ENSG00000001460 STPG1
ENST00000374399 0.998805699892923 0.996623851283433 0.000399494952709446 ENSG00000001461 NIPAL3
ENST00000003912 0.724780047620018 0.449898826602103 -0.0554386810253421 ENSG00000001461 NIPAL3
ENST00000488155 0.52971896197561 0.236384723586296 0.170429376351049 ENSG00000001461 NIPAL3
ENST00000358028 0.952723654762225 0.873055465339937 0.0161738740640352 ENSG00000001461 NIPAL3
ENST00000339255 0.991428835644613 0.975928666421895 0.00297936697341945 ENSG00000001461 NIPAL3
ENST00000475663 0.569014686516725 0.27186658056643 0.148815039204108 ENSG00000001461 NIPAL3
ENST00000428131 0.758438818713789 0.499907708169787 -0.0754833703273381 ENSG00000001461 NIPAL3
ENST00000432012 0.949377530281742 0.864791890130195 -0.0257871357721152 ENSG00000001461 NIPAL3
ENST00000374395 0.61441565962366 0.319745474415505 0.130323449463728 ENSG00000117602 RCAN3
ENST00000436717 0.4498019133163 0.172939620000948 0.194238299429805 ENSG00000117602 RCAN3
ENST00000412742 0.297416442268783 0.0824178963932507 0.282579829355155 ENSG00000117602 RCAN3
ENST00000538532 0.256241881913119 0.0636935487251734 0.301822124940769 ENSG00000117602 RCAN3
ENST00000374393 0.276529261653984 0.0725318668509607 0.29373508037947 ENSG00000117602 RCAN3
ENST00000577528 0.960611539258518 0.894415867103365 -0.0214943451376098 ENSG00000264443 RP4-594I10.3
ENST00000478890 0.837656935428701 0.628779529416878 0.0364269289192474 ENSG00000133226 SRRM1
ENST00000593639 0.857889264976531 0.665231290810682 0.0327223899261778 ENSG00000133226 SRRM1
ENST00000323848 0.751779300408885 0.490135866293506 -0.0309236240613993 ENSG00000133226 SRRM1
ENST00000466910 0.799033370661191 0.562226306771846 0.0508145956962993 ENSG00000133226 SRRM1
ENST00000468822 0.831496652190037 0.617792147152864 0.035081821146272 ENSG00000133226 SRRM1
ENST00000447431 0.887935675633812 0.727197447392044 -0.0163415332120593 ENSG00000133226 SRRM1
ENST00000600523 0.987711099208786 0.965634388203874 0.00340037804325445 ENSG00000133226 SRRM1
ENST00000462710 0.909207787904319 0.770288466134093 0.0213368931345679 ENSG00000133226 SRRM1
ENST00000374389 0.90733671134756 0.766289453245962 -0.0139803577815237 ENSG00000133226 SRRM1
ENST00000490543 0.909207787904319 0.770288466134093 0.0213368931345679 ENSG00000133226 SRRM1
ENST00000479034 0.957987968306933 0.888259770047633 0.00695490163871789 ENSG00000133226 SRRM1
ENST00000596378 0.98237156373697 0.950108864303775 0.00330606446236235 ENSG00000133226 SRRM1
ENST00000494934 0.97256523037243 0.924252442552368 0.00796584110268758 ENSG00000133226 SRRM1
ENST00000495561 0.974479175835327 0.929095196918894 0.00807141311633023 ENSG00000133226 SRRM1
ENST00000537199 0.887571181587633 0.726602449302128 0.0234743232713003 ENSG00000133226 SRRM1
ENST00000485441 0.765496979442165 0.510299916832373 0.0617335070798548 ENSG00000133226 SRRM1
ENST00000470243 0.885170447324186 0.721388045130219 0.0303070711778748 ENSG00000133226 SRRM1
ENST00000496882 0.941285552223271 0.843304514428518 0.015204348740346 ENSG00000133226 SRRM1
ENST00000461768 0.988899617559775 0.968623549363745 0.00310571574224218 ENSG00000133226 SRRM1
ENST00000485541 0.865994578127944 0.681048569097489 0.0355928430946668 ENSG00000133226 SRRM1
ENST00000488317 0.811222525393713 0.582548737864043 0.0512562295878559 ENSG00000133226 SRRM1
ENST00000489130 0.977494333088883 0.936925850941553 -0.00961156883548412 ENSG00000133226 SRRM1
ENST00000474843 0.906566128898728 0.764979589274486 0.0291566049461162 ENSG00000133226 SRRM1
ENST00000374379 0.825107800116163 0.606068871375257 0.0294202842483801 ENSG00000169504 CLIC4
ENST00000497755 0.767647087538642 0.514033698844342 0.0325095806142711 ENSG00000169504 CLIC4
ENST00000488683 0.825527500191537 0.606667429881963 0.0293521715946717 ENSG00000169504 CLIC4
ENST00000489758 0.490386097434237 0.203418728437113 0.0718330417339329 ENSG00000169504 CLIC4
ENST00000236273 0.819714074004588 0.596382328918172 -0.0324312451786545 ENSG00000117614 SYF2
ENST00000354361 0.832567599338738 0.619594227121233 -0.0308573134433236 ENSG00000117614 SYF2
ENST00000474160 0.627568695724187 0.33369628062513 -0.0724610372221386 ENSG00000117614 SYF2
ENST00000476231 0.622815610998984 0.328785192138768 -0.0819476020906814 ENSG00000117614 SYF2
ENST00000243189 0.94161975625313 0.844103780687296 0.0133061083126971 ENSG00000117616 C1orf63
ENST00000569495 0.713378231504122 0.434822894584342 -0.0670030040436808 ENSG00000117616 C1orf63
ENST00000498238 0.941573511936414 0.844046034514647 0.0133043060181101 ENSG00000117616 C1orf63
ENST00000566395 0.922637533109414 0.800160437982168 -0.0184898875502286 ENSG00000117616 C1orf63
ENST00000565733 0.891500455195027 0.734766762651015 -0.0242382852630583 ENSG00000117616 C1orf63
ENST00000568254 0.941573511936414 0.844046034514647 0.0133043060181101 ENSG00000117616 C1orf63
ENST00000473314 0.724635183175316 0.449513270524455 -0.0451644347436026 ENSG00000117616 C1orf63
ENST00000417642 0.941573511936414 0.844046034514647 0.0133043060181101 ENSG00000117616 C1orf63
ENST00000570063 0.913199899288214 0.779023030742669 -0.0200497497611448 ENSG00000117616 C1orf63
ENST00000564223 0.799440673710323 0.56294234398957 -0.0555022793338143 ENSG00000117616 C1orf63
ENST00000475766 0.936023089043291 0.829780625869475 -0.0156418546946871 ENSG00000117616 C1orf63
ENST00000491378 0.952456331395236 0.872437463494294 0.0134075260410696 ENSG00000117616 C1orf63
ENST00000431849 0.576150116679096 0.279044819624273 0.0920836426109197 ENSG00000117616 C1orf63
ENST00000568212 0.692052260780808 0.408047902913307 0.0755822393823462 ENSG00000117616 C1orf63
ENST00000568701 0.859518416038704 0.667936734248612 -0.0383170290171942 ENSG00000117616 C1orf63
ENST00000561867 0.624767579373128 0.33072085008411 -0.0763229269825457 ENSG00000117616 C1orf63
ENST00000568996 0.597155595946147 0.301648667921811 -0.0802353002715843 ENSG00000117616 C1orf63
ENST00000450820 0.125574361734414 0.019686016639156 -0.291812078173007 ENSG00000117616 C1orf63
ENST00000564398 0.968776527056064 0.914997419505651 -0.0175464383179859 ENSG00000187010 RHD
ENST00000328664 0.265643990773497 0.0677291997784289 -0.253002821145548 ENSG00000187010 RHD
ENST00000454452 0.266909373061955 0.0682489129874483 -0.252992490575112 ENSG00000187010 RHD
ENST00000342055 0.266909373061955 0.0682489129874483 -0.252992490575112 ENSG00000187010 RHD
ENST00000423810 0.266909373061955 0.0682489129874483 -0.252992490575112 ENSG00000187010 RHD
ENST00000568195 0.266909373061955 0.0682489129874483 -0.252992490575112 ENSG00000187010 RHD
ENST00000417538 0.266909373061955 0.0682489129874483 -0.252992490575112 ENSG00000187010 RHD
ENST00000357542 0.266909373061955 0.0682489129874483 -0.252992490575112 ENSG00000187010 RHD
ENST00000423253 0.208761664494274 0.0452031269873148 -0.282305090749607 ENSG00000187010 RHD
ENST00000568399 0.32303358015702 0.0955771395499656 -0.209572494753046 ENSG00000117616 C1orf63
ENST00000562018 0.277606823367593 0.073045173729028 -0.225384065284765 ENSG00000117616 C1orf63
ENST00000567741 0.281529593962295 0.0748564846209663 -0.224962497956124 ENSG00000117616 C1orf63
ENST00000566599 0.831524779287859 0.617858040919011 -0.0824824154990633 ENSG00000117616 C1orf63
ENST00000374358 0.616112109513358 0.321763778103199 0.0576070241695536 ENSG00000183726 TMEM50A
ENST00000498135 0.481839954861942 0.196670688633394 0.081260730214673 ENSG00000183726 TMEM50A
ENST00000491936 0.518892183038334 0.22692331112098 0.0721464183642092 ENSG00000183726 TMEM50A
ENST00000480937 0.519706393361415 0.227704478435975 0.0717582746448861 ENSG00000183726 TMEM50A
ENST00000468704 0.543639878540648 0.248737777019306 0.0750888850731819 ENSG00000183726 TMEM50A
ENST00000487234 0.854397903554885 0.658489792333471 0.0330776224442714 ENSG00000183726 TMEM50A
ENST00000294413 0.744346110076079 0.479227035478578 0.0921294031964805 ENSG00000188672 RHCE
ENST00000374352 0.752357396042868 0.49100835539668 0.0915183112077815 ENSG00000188672 RHCE
ENST00000243186 0.71044489600482 0.43102080682386 0.102928629132268 ENSG00000188672 RHCE
ENST00000413854 0.71044489600482 0.43102080682386 0.102928629132268 ENSG00000188672 RHCE
ENST00000425135 0.71044489600482 0.43102080682386 0.102928629132268 ENSG00000188672 RHCE
ENST00000455194 0.71044489600482 0.43102080682386 0.102928629132268 ENSG00000188672 RHCE
ENST00000340849 0.890959191464152 0.733515413948253 -0.0529440155742053 ENSG00000188672 RHCE
ENST00000349320 0.815018337509503 0.589186369501653 -0.0832068676497812 ENSG00000188672 RHCE
ENST00000399763 0.0828216861611506 0.0103485244738356 -0.128567228624652 ENSG00000204178 TMEM57
ENST00000399766 0.0828216861611506 0.0103485244738356 -0.128567228624652 ENSG00000204178 TMEM57
ENST00000374343 0.0828216861611506 0.0103485244738356 -0.128567228624652 ENSG00000204178 TMEM57
ENST00000470035 0.321680654566079 0.094891976798654 -0.16167246771477 ENSG00000204178 TMEM57
ENST00000374338 0.862454409354969 0.673622397770692 -0.0312878515032286 ENSG00000157978 LDLRAP1
ENST00000485476 0.702304906341338 0.421001410697576 -0.104590514575029 ENSG00000157978 LDLRAP1
ENST00000488127 0.885082619534709 0.72103655716583 -0.0289138683709592 ENSG00000157978 LDLRAP1
ENST00000462394 0.939970434821828 0.840220763685125 0.0286191797548525 ENSG00000157978 LDLRAP1
ENST00000484476 0.363254239120225 0.118363519665566 -0.209242427371573 ENSG00000157978 LDLRAP1
ENST00000474283 0.882221673267466 0.715186379239577 -0.0456181268337533 ENSG00000157978 LDLRAP1
ENST00000470950 0.913237404416498 0.779197008215147 -0.0350365428466716 ENSG00000157978 LDLRAP1
ENST00000354177 0.331052082227855 0.0997196792529513 0.0900143205070839 ENSG00000162430 SEPN1
ENST00000361547 0.331052082227855 0.0997196792529513 0.0900143205070839 ENSG00000162430 SEPN1
ENST00000374315 0.331052082227855 0.0997196792529513 0.0900143205070839 ENSG00000162430 SEPN1
ENST00000559265 0.501661911802067 0.212548575265353 0.0654517500017012 ENSG00000255054 RP1-317E23.6
ENST00000494537 0.573269048697295 0.276158947684501 0.0819321573695719 ENSG00000162430 SEPN1
ENST00000527604 0.442694604805246 0.167811290181014 0.0717442084239524 ENSG00000255054 RP1-317E23.6
ENST00000442055 0.665967184743154 0.376586007955246 0.0494717578973227 ENSG00000228172 RP1-317E23.3
ENST00000453649 0.682145250809537 0.395389144372287 0.0475449832030734 ENSG00000228172 RP1-317E23.3
ENST00000424294 0.986988866079844 0.963490644838461 -0.00413686852667838 ENSG00000117640 MTFR1L
ENST00000374303 0.975170561948881 0.931165071269843 -0.00582446220793757 ENSG00000117640 MTFR1L
ENST00000533762 0.854592055021441 0.658898999807834 0.0404067349801557 ENSG00000117640 MTFR1L
ENST00000529116 0.833032617860619 0.620479612656393 0.0450759932140026 ENSG00000117640 MTFR1L
ENST00000474295 0.978271240315333 0.939465735816457 -0.00512504564207972 ENSG00000117640 MTFR1L
ENST00000488327 0.871580925704877 0.693024749668448 0.0358126855259981 ENSG00000117640 MTFR1L
ENST00000472643 0.942807089134657 0.847458276889658 -0.0148283969466833 ENSG00000117640 MTFR1L
ENST00000494293 0.75469267967066 0.494304590228305 0.0681495116091224 ENSG00000117640 MTFR1L
ENST00000469815 0.937179911612254 0.832640251766598 -0.0153727871723777 ENSG00000117640 MTFR1L
ENST00000526894 0.942807089134657 0.847458276889658 -0.0148283969466833 ENSG00000117640 MTFR1L
ENST00000478284 0.932060943365904 0.819869181050205 -0.0192827842542442 ENSG00000117640 MTFR1L
ENST00000524618 0.963874666234516 0.902597731107245 -0.00889959443038636 ENSG00000117640 MTFR1L
ENST00000374307 0.978271240315333 0.939465735816457 -0.00512504564207972 ENSG00000117640 MTFR1L
ENST00000528624 0.937755235611292 0.834242581612707 0.0197001018702752 ENSG00000117640 MTFR1L
ENST00000525713 0.950649442054829 0.86780920355752 0.0153230623934326 ENSG00000117640 MTFR1L
ENST00000374301 0.917603532969679 0.78888500960333 -0.0180699574285143 ENSG00000117640 MTFR1L
ENST00000464008 0.814373222156838 0.587781343344011 -0.044649889416744 ENSG00000117640 MTFR1L
ENST00000526158 0.797898081010885 0.56069878686343 -0.051845938752456 ENSG00000117640 MTFR1L
ENST00000530599 0.945060203261627 0.853201522621847 0.0169329933234429 ENSG00000117640 MTFR1L
ENST00000374300 0.955608807174184 0.881008013561116 -0.0100806889415705 ENSG00000117640 MTFR1L
ENST00000466284 0.942488432213687 0.846410819086607 -0.013460266011482 ENSG00000117640 MTFR1L
ENST00000531361 0.957153537262965 0.885761678281711 0.0119494036514786 ENSG00000117640 MTFR1L
ENST00000497956 0.98642963726669 0.961771102683266 -0.00390594546505864 ENSG00000117640 MTFR1L
ENST00000606617 0.976729206399134 0.934837982942134 0.00968532951429824 ENSG00000272478 RP1-317E23.7
ENST00000538789 0.795103146072426 0.555945949662853 0.0552390373209951 ENSG00000127423 AUNIP
ENST00000481602 0.985916020368144 0.959620997549556 0.00798102489754215 ENSG00000127423 AUNIP
ENST00000374298 0.781698573203747 0.535666323089907 0.0949158364726173 ENSG00000127423 AUNIP
ENST00000455431 0.777902382539734 0.529981364644333 0.0761959876559766 ENSG00000236528 RP1-125I3.2
ENST00000374296 0.813514159178527 0.586412900452573 0.0596314248298996 ENSG00000182749 PAQR7
ENST00000426559 0.537260513862206 0.243396137787256 -0.0633650201350793 ENSG00000117632 STMN1
ENST00000455785 0.547552116502527 0.252291528733507 -0.0623330186478414 ENSG00000117632 STMN1
ENST00000399728 0.54826537239632 0.252958852604564 -0.0622207543247348 ENSG00000117632 STMN1
ENST00000465604 0.53550753873035 0.241891129895366 -0.0640415322952871 ENSG00000117632 STMN1
ENST00000357865 0.530194801424655 0.237102645227665 -0.0647214702806432 ENSG00000117632 STMN1
ENST00000374291 0.529560080856881 0.236269895554844 -0.0655824903340206 ENSG00000117632 STMN1
ENST00000485226 0.321368457330887 0.0946861458917996 -0.0940634200006988 ENSG00000117632 STMN1
ENST00000446334 0.416057173122377 0.15041247218686 -0.0839062156450791 ENSG00000117632 STMN1
ENST00000580971 0.917038025754594 0.787686312809059 -0.0217859730776155 ENSG00000264021 MIR3917
ENST00000374282 0.556121093856954 0.260147198441702 0.106828105911775 ENSG00000158006 PAFAH2
ENST00000374284 0.586872141866579 0.290427879200411 0.107007607858701 ENSG00000158006 PAFAH2
ENST00000493892 0.949165660739019 0.863628487309075 0.0234119603950544 ENSG00000158006 PAFAH2
ENST00000464540 0.949306290059328 0.86395443396348 0.0233603611837202 ENSG00000158006 PAFAH2
ENST00000439092 0.710307823386732 0.43081173120182 0.112682091355471 ENSG00000158006 PAFAH2
ENST00000441420 0.863047127284089 0.674654343790019 0.0613326325559152 ENSG00000158006 PAFAH2
ENST00000444713 0.682401669578512 0.395621165196052 -0.123849698785884 ENSG00000175087 PDIK1L
ENST00000374271 0.0636594766192982 0.00699995761812776 -0.298227764592187 ENSG00000175087 PDIK1L
ENST00000374269 0.128864098551867 0.0205646973848924 -0.281529122924112 ENSG00000175087 PDIK1L
ENST00000374268 0.493289019744941 0.205652340688902 -0.181478932877572 ENSG00000197245 FAM110D
ENST00000374266 0.0620082175335853 0.00675033169679092 0.351517845702381 ENSG00000142684 ZNF593
ENST00000270812 0.0620082175335853 0.00675033169679092 0.351517845702381 ENSG00000142684 ZNF593
ENST00000407889 0.0553301470228283 0.0057155062295861 0.359047595171309 ENSG00000236782 RP11-96L14.7
ENST00000414762 0.088403905735811 0.0114990822023312 0.334844814107591 ENSG00000236782 RP11-96L14.7
ENST00000433939 0.0866424250916108 0.0110970668751628 0.331708119176855 ENSG00000236782 RP11-96L14.7
ENST00000444682 0.0720336357890447 0.00841308168236587 0.350305597829305 ENSG00000236782 RP11-96L14.7
ENST00000448923 0.100012815882066 0.0138918348516321 0.339597850766547 ENSG00000236782 RP11-96L14.7
ENST00000451429 0.0984381260289833 0.0135735547819989 -0.20783819568186 ENSG00000130695 CEP85
ENST00000476272 0.0750588513999001 0.00892923078811906 -0.20522400116255 ENSG00000130695 CEP85
ENST00000252992 0.0750588513999001 0.00892923078811906 -0.20522400116255 ENSG00000130695 CEP85
ENST00000453146 0.0150316073985368 0.000961162399277034 -0.300835817515284 ENSG00000130695 CEP85
ENST00000469609 0.0186446688022058 0.00126987898767111 -0.307419384313928 ENSG00000130695 CEP85
ENST00000468163 0.262559459416077 0.0663011219534997 -0.284086773198305 ENSG00000130695 CEP85
ENST00000491670 0.0616855733275075 0.00670110589735737 -0.357420037464254 ENSG00000130695 CEP85
ENST00000270792 0.282326161255699 0.0752149107371559 0.116461999532352 ENSG00000142669 SH3BGRL3
ENST00000319041 0.272417932766608 0.0706493109262092 0.118715589163768 ENSG00000142669 SH3BGRL3
ENST00000314675 0.892010488559204 0.735662828338543 0.0223572785128937 ENSG00000158062 UBXN11
ENST00000472155 0.595818703485667 0.300076566193142 -0.123813962871418 ENSG00000158062 UBXN11
ENST00000374223 0.595759314064086 0.299926267886153 -0.123822620472677 ENSG00000158062 UBXN11
ENST00000475591 0.595818703485667 0.300076566193142 -0.123813962871418 ENSG00000158062 UBXN11
ENST00000357089 0.595818703485667 0.300076566193142 -0.123813962871418 ENSG00000158062 UBXN11
ENST00000494942 0.595818703485667 0.300076566193142 -0.123813962871418 ENSG00000158062 UBXN11
ENST00000374221 0.595818703485667 0.300076566193142 -0.123813962871418 ENSG00000158062 UBXN11
ENST00000374217 0.595818703485667 0.300077717424747 -0.123729782560192 ENSG00000158062 UBXN11
ENST00000374222 0.595818703485667 0.300077717424747 -0.123729782560192 ENSG00000158062 UBXN11
ENST00000496466 0.706908250243429 0.426282402675779 -0.101712020475945 ENSG00000158062 UBXN11
ENST00000535108 0.79370362385955 0.553750480144416 -0.0791494490523844 ENSG00000158062 UBXN11
ENST00000436301 0.737484140302382 0.469186328392185 -0.0972910219590235 ENSG00000158062 UBXN11
ENST00000374215 0.732997718990751 0.462154310309317 -0.1019273837313 ENSG00000158062 UBXN11
ENST00000452980 0.848322933564926 0.647019059266698 -0.0658558631047838 ENSG00000158062 UBXN11
ENST00000442942 0.887500849927576 0.726357633140589 -0.0509944154338147 ENSG00000158062 UBXN11
ENST00000450041 0.59599176767974 0.300244093481787 -0.157987766994093 ENSG00000158062 UBXN11
ENST00000423664 0.595997959173418 0.300277774891243 -0.158182459647594 ENSG00000158062 UBXN11
ENST00000421827 0.522142386051652 0.229688507338415 -0.189422862248358 ENSG00000158062 UBXN11
ENST00000434391 0.00967362282711482 0.000545256329818212 0.179642082020268 ENSG00000117682 DHDDS
ENST00000427245 0.0289787224249895 0.00228196166848095 0.209351520743657 ENSG00000117682 DHDDS
ENST00000527611 0.312045020197306 0.0897721248263616 0.154063607140191 ENSG00000117682 DHDDS
ENST00000374186 0.122629773796611 0.0189046778518537 0.165220102695297 ENSG00000117682 DHDDS
ENST00000525682 0.0156377278807833 0.00101256618057499 0.18821852327792 ENSG00000117682 DHDDS
ENST00000236342 0.0267093993689843 0.00204479824807472 0.177913389969524 ENSG00000117682 DHDDS
ENST00000526219 0.0176266429559806 0.00118458205487501 0.187252325661614 ENSG00000117682 DHDDS
ENST00000374185 0.0316762539593638 0.00258070220727671 0.204851765880985 ENSG00000117682 DHDDS
ENST00000487944 0.192539321807259 0.0397491690487128 0.175346678296636 ENSG00000117682 DHDDS
ENST00000360009 0.00967362282711482 0.000545256329818212 0.179642082020268 ENSG00000117682 DHDDS
ENST00000533087 0.0647969273813551 0.00719314535106827 0.180523588579289 ENSG00000117682 DHDDS
ENST00000531312 0.058660630366513 0.00621956713890678 0.185135942573485 ENSG00000117682 DHDDS
ENST00000525165 0.098136927991925 0.0135123114866506 0.166518040973462 ENSG00000117682 DHDDS
ENST00000525546 0.15875143775317 0.0289974869905687 0.157991775574801 ENSG00000117682 DHDDS
ENST00000528557 0.119303055370995 0.0181149604900156 0.167099536187903 ENSG00000117682 DHDDS
ENST00000525326 0.236797208566741 0.0556372177625617 0.138256704432834 ENSG00000117682 DHDDS
ENST00000526278 0.0445794512478256 0.0042048692126195 0.192959317991858 ENSG00000117682 DHDDS
ENST00000436153 0.065792235274546 0.0073520182739678 0.179507256134374 ENSG00000117682 DHDDS
ENST00000529688 0.0583815339223881 0.00617235454635772 0.185146155695224 ENSG00000117682 DHDDS
ENST00000530781 0.158116684491443 0.0288148260886452 0.188336788671388 ENSG00000117682 DHDDS
ENST00000531955 0.137095413019316 0.0228255342269189 0.169827457688134 ENSG00000117682 DHDDS
ENST00000525410 0.0709264841542083 0.00822190568172388 0.188001488423356 ENSG00000117682 DHDDS
ENST00000430232 0.0446180114818994 0.00421125186168141 0.183637033437443 ENSG00000117682 DHDDS
ENST00000431933 0.0132465736749216 0.000813253314453947 0.204451264252623 ENSG00000117682 DHDDS
ENST00000416052 0.0492933267511492 0.00485597137931417 0.254098151216708 ENSG00000117682 DHDDS
ENST00000423060 0.101020376416248 0.0140788080636368 0.385218951993227 ENSG00000225891 RP3-476K8.3
ENST00000468388 0.850109791751537 0.650541660523626 -0.0297842007206921 ENSG00000198830 HMGN2
ENST00000479815 0.978228780918797 0.939324770214958 0.00415691390430998 ENSG00000198830 HMGN2
ENST00000460563 0.901694745930664 0.756583117590867 0.0174039247481865 ENSG00000198830 HMGN2
ENST00000464888 0.997416043524536 0.993062541646513 -0.000481563756052722 ENSG00000198830 HMGN2
ENST00000463817 0.922258475672963 0.799553557336317 0.014520514504288 ENSG00000198830 HMGN2
ENST00000467700 0.937051864572222 0.832092961827982 0.0119995110943491 ENSG00000198830 HMGN2
ENST00000361427 0.908954817413446 0.769764668858248 0.0162560627387871 ENSG00000198830 HMGN2
ENST00000466194 0.903040260784553 0.758786251229384 0.0177742883577062 ENSG00000198830 HMGN2
ENST00000493418 0.947269884792295 0.858982353416828 0.0100430577877967 ENSG00000198830 HMGN2
ENST00000525525 0.843356173890295 0.63859357016976 -0.0759836070253705 ENSG00000117676 RPS6KA1
ENST00000526040 0.932559910920202 0.820945724407032 -0.0314721706515707 ENSG00000117676 RPS6KA1
ENST00000374168 0.804578127684759 0.570895342600306 0.0641503386173436 ENSG00000117676 RPS6KA1
ENST00000524436 0.907084814749516 0.765903269427486 -0.0441753386103399 ENSG00000117676 RPS6KA1
ENST00000374166 0.804578127684759 0.570895342600306 0.0641503386173436 ENSG00000117676 RPS6KA1
ENST00000526792 0.651286489228243 0.360137531588226 0.10544023369354 ENSG00000117676 RPS6KA1
ENST00000529454 0.876078360095097 0.702016373401413 0.053584962384071 ENSG00000117676 RPS6KA1
ENST00000374162 0.651286489228243 0.360137531588226 0.10544023369354 ENSG00000117676 RPS6KA1
ENST00000530003 0.610198505071065 0.315421707281111 0.119378226270871 ENSG00000117676 RPS6KA1
ENST00000366866 0.801425721802489 0.56622117224907 0.08908789525971 ENSG00000117676 RPS6KA1
ENST00000531113 0.416547579839232 0.150783682173207 0.176081518979109 ENSG00000117676 RPS6KA1
ENST00000374163 0.594970912171769 0.298996968187167 0.124540936398183 ENSG00000117676 RPS6KA1
ENST00000531382 0.556485010084466 0.260578100152775 0.134945054385501 ENSG00000117676 RPS6KA1
ENST00000527264 0.596079731324487 0.300472743802254 0.163329627384952 ENSG00000117676 RPS6KA1
ENST00000403732 0.733180438926466 0.462433190664397 0.113631697979554 ENSG00000117676 RPS6KA1
ENST00000438977 0.989187227569636 0.96937463541024 0.00631626915128428 ENSG00000117676 RPS6KA1
ENST00000324856 0.109807107258372 0.0160427760916519 -0.117998640967652 ENSG00000117713 ARID1A
ENST00000457599 0.160800280204721 0.0296097805567523 -0.112307150172459 ENSG00000117713 ARID1A
ENST00000524572 0.853920009280974 0.656995507061551 0.0515861647845022 ENSG00000117713 ARID1A
ENST00000374152 0.26121165279139 0.0657449326001079 -0.101424479922704 ENSG00000117713 ARID1A
ENST00000430291 0.256543354997776 0.0638132954552949 -0.189483686374215 ENSG00000117713 ARID1A
ENST00000430799 0.198271890940185 0.0416350404435656 -0.120725846574239 ENSG00000117713 ARID1A
ENST00000466382 0.313024765155392 0.0902828621028285 -0.105705966644963 ENSG00000117713 ARID1A
ENST00000540690 0.314340396197401 0.0909989128604762 -0.106443012057837 ENSG00000117713 ARID1A
ENST00000532781 0.328020502056347 0.0981530975075558 -0.11145699181729 ENSG00000117713 ARID1A
ENST00000430292 0.920257296573036 0.795022120073386 0.0402828103046409 ENSG00000060642 PIGV
ENST00000472757 0.755913680836134 0.496220179812489 -0.0854676789143321 ENSG00000060642 PIGV
ENST00000078527 0.810507702860694 0.581180434167704 -0.0645763403606653 ENSG00000060642 PIGV
ENST00000431541 0.816356671686752 0.590899681358242 -0.0854191863461161 ENSG00000060642 PIGV
ENST00000449950 0.796731170505625 0.558851346230996 -0.0700563677899923 ENSG00000060642 PIGV
ENST00000374145 0.798680184119667 0.56173927703093 -0.0691234408441784 ENSG00000060642 PIGV
ENST00000455364 0.782595313302136 0.537018918591902 -0.0989462343068984 ENSG00000060642 PIGV
ENST00000374142 0.955452218122169 0.880434341495511 -0.0108205459978362 ENSG00000204160 ZDHHC18
ENST00000374141 0.726511170998021 0.452800172504437 0.0736856491252376 ENSG00000204160 ZDHHC18
ENST00000534643 0.837366090076503 0.627881029179799 0.0523499336553171 ENSG00000204160 ZDHHC18
ENST00000488397 0.706469748245488 0.425741922591865 -0.0610884647054679 ENSG00000204160 ZDHHC18
ENST00000478902 0.890606904858112 0.73258989874777 -0.0503248838056821 ENSG00000204160 ZDHHC18
ENST00000374135 0.893716767515422 0.73854847991202 0.0213918573056085 ENSG00000142751 GPN2
ENST00000448791 0.952649430971594 0.872808367706741 -0.0167976334375388 ENSG00000226698 RP1-50O24.6
ENST00000374133 0.927222998248114 0.809134476365965 -0.0220263798928559 ENSG00000142751 GPN2
ENST00000477418 0.959432058141263 0.891304460578868 -0.0123982136827894 ENSG00000142751 GPN2
ENST00000431781 0.511581944971251 0.220983361116953 0.112556108151256 ENSG00000142751 GPN2
ENST00000461282 0.895876933602523 0.742899001924242 -0.0452633800842554 ENSG00000142751 GPN2
ENST00000445019 0.995913088648909 0.988550929959983 0.00187425197592081 ENSG00000198746 GPATCH3
ENST00000361720 0.864210558087271 0.677037614380858 -0.042998057172506 ENSG00000198746 GPATCH3
ENST00000450844 0.88303088317843 0.716745544306014 0.0530461370908642 ENSG00000198746 GPATCH3
ENST00000435827 0.717572999057566 0.440057359774723 0.048598058944443 ENSG00000090273 NUDC
ENST00000321265 0.896808765443335 0.745453858643404 0.0167801708649318 ENSG00000090273 NUDC
ENST00000452707 0.746226700774861 0.481843217143454 0.0436120564218168 ENSG00000090273 NUDC
ENST00000484772 0.855575755073568 0.660503159217953 -0.0295273545368807 ENSG00000090273 NUDC
ENST00000522111 0.859518416038704 0.667927189954536 -0.0328683321052916 ENSG00000253368 TRNP1
ENST00000531285 0.886068011368791 0.723113064324658 0.0325535143625142 ENSG00000253368 TRNP1
ENST00000374089 0.633655006508735 0.340177788836785 0.0776365290663339 ENSG00000090020 SLC9A1
ENST00000263980 0.867948164313819 0.685518910836288 0.0260499792748299 ENSG00000090020 SLC9A1
ENST00000490329 0.401650268771371 0.141256897778336 0.152466834313126 ENSG00000090020 SLC9A1
ENST00000545949 0.99875579233094 0.996543319716553 -0.000305321632348252 ENSG00000090020 SLC9A1
ENST00000447808 0.677660145975007 0.390008750659355 0.0901385811794568 ENSG00000090020 SLC9A1
ENST00000374086 0.843407493755463 0.638827671256415 -0.0344575891861375 ENSG00000090020 SLC9A1
ENST00000374084 0.919484113108004 0.793018006644703 -0.0201267432441685 ENSG00000090020 SLC9A1
ENST00000319394 0.934397383780511 0.826260362171769 -0.0152024853643445 ENSG00000142784 WDTC1
ENST00000361771 0.937377512611758 0.833333403846129 -0.0145767140880174 ENSG00000142784 WDTC1
ENST00000447062 0.959861612474635 0.892471958305197 0.0100943101414928 ENSG00000142784 WDTC1
ENST00000491239 0.911438554262432 0.77512097165531 0.0229556454147684 ENSG00000142784 WDTC1
ENST00000472249 0.904874932060933 0.761886906790382 -0.0327420476950969 ENSG00000142784 WDTC1
ENST00000374076 0.10114399816472 0.014112040813573 0.160640776377597 ENSG00000186501 TMEM222
ENST00000464720 0.10114399816472 0.014112040813573 0.160640776377597 ENSG00000186501 TMEM222
ENST00000608611 0.10114399816472 0.014112040813573 0.160640776377597 ENSG00000186501 TMEM222
ENST00000466759 0.183148964570505 0.036496131055479 0.174684351206591 ENSG00000186501 TMEM222
ENST00000486082 0.0536000802041113 0.00546213056884824 0.195570122604706 ENSG00000186501 TMEM222
ENST00000464813 0.0686842208210021 0.00784122414074047 0.200901613670064 ENSG00000186501 TMEM222
ENST00000478104 0.150221702490406 0.0264794175208568 0.150981786863867 ENSG00000186501 TMEM222
ENST00000498220 0.0854959971187227 0.0108541052343205 0.188348747895009 ENSG00000186501 TMEM222
ENST00000471456 0.126332730259247 0.0198864775365929 0.190076851587504 ENSG00000186501 TMEM222
ENST00000470223 0.150148992260493 0.0264652810687174 0.182341780534323 ENSG00000186501 TMEM222
ENST00000472410 1.71857708529655e-06 2.30688585352049e-08 0.595095384258516 ENSG00000142733 MAP3K6
ENST00000374040 1.46965635693447e-05 2.56703456568222e-07 0.525769505182002 ENSG00000142733 MAP3K6
ENST00000493901 1.64903007108489e-05 2.93542950293334e-07 0.525109823556346 ENSG00000142733 MAP3K6
ENST00000470890 0.000359153169002853 1.00145383364427e-05 0.646527285746344 ENSG00000142733 MAP3K6
ENST00000357582 3.3899651181588e-05 6.66919419683836e-07 0.519467097613979 ENSG00000142733 MAP3K6
ENST00000476509 0.000209691765530978 5.37326163015174e-06 0.704360177497633 ENSG00000142733 MAP3K6
ENST00000430629 0.0969427028094417 0.0132612741708211 0.105444495314409 ENSG00000158195 WASF2
ENST00000536657 0.750749622507063 0.488312876886458 0.0347553523440384 ENSG00000158195 WASF2
ENST00000247087 0.222194059151392 0.0500918660831395 0.140056469587704 ENSG00000126705 AHDC1
ENST00000374011 0.216035098753925 0.0478035532351033 0.140993626517131 ENSG00000126705 AHDC1
ENST00000490295 0.414330671016529 0.149319735927712 0.108416373276279 ENSG00000126705 AHDC1
ENST00000480033 0.475525580412779 0.191955650553159 0.108060845094349 ENSG00000126705 AHDC1
ENST00000361157 0.836127260638845 0.625876826784357 -0.0812750712512928 ENSG00000126709 IFI6
ENST00000339145 0.836127260638845 0.625876826784357 -0.0812750712512928 ENSG00000126709 IFI6
ENST00000362020 0.836127260638845 0.625876826784357 -0.0812750712512928 ENSG00000126709 IFI6
ENST00000373954 0.937522372606504 0.833622843818589 0.0245262676349341 ENSG00000009780 FAM76A
ENST00000419687 0.885442600717278 0.722135657859201 0.0415876679761758 ENSG00000009780 FAM76A
ENST00000373949 0.811331312729192 0.582773661556374 0.0648016835854501 ENSG00000009780 FAM76A
ENST00000530324 0.973567543080668 0.927109706667845 0.0111802570440003 ENSG00000009780 FAM76A
ENST00000234549 0.978514508530088 0.940648343911991 -0.00911753637717207 ENSG00000009780 FAM76A
ENST00000010299 0.978508577311526 0.940619598300938 -0.00913110071067893 ENSG00000009780 FAM76A
ENST00000446647 0.661337871585353 0.371604516120658 -0.123847430213568 ENSG00000009780 FAM76A
ENST00000373943 0.197230779238006 0.0413158588340309 0.109885879425329 ENSG00000117758 STX12
ENST00000440806 0.318303398481116 0.0931157574180453 0.0944739036163182 ENSG00000117758 STX12
ENST00000468761 0.269272389625985 0.0691868939008942 0.115845982168614 ENSG00000117758 STX12
ENST00000481874 0.431054636696614 0.160102756091981 0.14640181183906 ENSG00000117758 STX12
ENST00000472285 0.186141030389312 0.0374857580582355 0.172883334457749 ENSG00000117758 STX12
ENST00000311772 0.861076158087742 0.670926066073799 -0.0282463965951755 ENSG00000117751 PPP1R8
ENST00000236412 0.863356398440328 0.675089531509679 -0.0278958967421042 ENSG00000117751 PPP1R8
ENST00000373931 0.861076158087742 0.67092484336645 -0.0282478844196674 ENSG00000117751 PPP1R8
ENST00000431586 0.988342968765532 0.967144505198104 0.00262294298770972 ENSG00000117751 PPP1R8
ENST00000486634 0.87131251119169 0.692440949308347 -0.034726017001689 ENSG00000117751 PPP1R8
ENST00000601459 0.536604088409796 0.242877053992967 -0.154311967854756 ENSG00000268552 AL109927.1
ENST00000328928 0.695551357871933 0.412471163364692 -0.112810962699519 ENSG00000130775 THEMIS2
ENST00000373925 0.695551357871933 0.412471163364692 -0.112810962699519 ENSG00000130775 THEMIS2
ENST00000373927 0.694492750838492 0.411002845164356 -0.113588240558828 ENSG00000130775 THEMIS2
ENST00000442118 0.387897035736464 0.132915719799991 -0.239274634531311 ENSG00000130775 THEMIS2
ENST00000467258 0.322867122983994 0.0954943306364743 -0.241081554485261 ENSG00000130775 THEMIS2
ENST00000373921 0.695551357871933 0.412471163364692 -0.112810962699519 ENSG00000130775 THEMIS2
ENST00000466068 0.295084509314956 0.0813700742742163 -0.272747137064064 ENSG00000130775 THEMIS2
ENST00000482828 0.244966274977707 0.0591969171323085 -0.303733814728283 ENSG00000130775 THEMIS2
ENST00000456990 0.732745747233804 0.461759946537115 -0.111733339860415 ENSG00000130775 THEMIS2
ENST00000373912 0.315443323481471 0.0914957005361786 -0.128906540617335 ENSG00000117748 RPA2
ENST00000419958 0.543957638758164 0.249012271628985 -0.109791460827779 ENSG00000117748 RPA2
ENST00000373909 0.273948909066528 0.0713035852296174 -0.140141287666697 ENSG00000117748 RPA2
ENST00000313433 0.243455322106531 0.0585139721819313 -0.148582729756401 ENSG00000117748 RPA2
ENST00000444045 0.494536534367602 0.206639833536217 -0.110344874723641 ENSG00000117748 RPA2
ENST00000373884 0.401816587956683 0.141391863931758 -0.144675930084224 ENSG00000158156 XKR8
ENST00000481387 0.431888266827627 0.160680889561085 -0.204626364726826 ENSG00000158156 XKR8
ENST00000373871 0.0639755308475912 0.00705452855141778 -0.139336928470729 ENSG00000158161 EYA3
ENST00000436342 0.0639755308475912 0.00705452855141778 -0.139336928470729 ENSG00000158161 EYA3
ENST00000373864 0.0583508338574897 0.00616605413424842 -0.166581216954496 ENSG00000158161 EYA3
ENST00000540618 0.129129327948878 0.0206433477916128 -0.151983515082722 ENSG00000158161 EYA3
ENST00000545175 0.130907590496186 0.0211036964618713 -0.152725223960931 ENSG00000158161 EYA3
ENST00000373863 0.0848923650910884 0.0107408341457835 -0.169570132265622 ENSG00000158161 EYA3
ENST00000495923 0.525399863482251 0.232512558211108 -0.110788192233144 ENSG00000158161 EYA3
ENST00000471498 0.148130749114806 0.0258829699902864 -0.152882956281875 ENSG00000158161 EYA3
ENST00000468665 0.207418197454916 0.0447143445498452 -0.166410199102231 ENSG00000158161 EYA3
ENST00000543748 0.869556069749213 0.68886164884869 0.0614449579962174 ENSG00000228589 SPCS2P4
ENST00000436160 0.871610955711507 0.693076102863807 0.0610986120887731 ENSG00000228589 SPCS2P4
ENST00000539896 0.456551640339491 0.178125040153112 -0.224151979166849 ENSG00000169403 PTAFR
ENST00000603289 0.985031093056693 0.957132449426372 -0.00380361010383921 ENSG00000126698 DNAJC8
ENST00000263697 0.826824134058134 0.608754449937898 -0.0321362888813838 ENSG00000126698 DNAJC8
ENST00000596102 0.786613610811377 0.543081333879945 0.0555936149401533 ENSG00000269804 AL353354.2
ENST00000489277 0.826824134058134 0.608754449937898 -0.0321362888813838 ENSG00000126698 DNAJC8
ENST00000470967 0.715734783931073 0.437948549597305 -0.0608594075246416 ENSG00000126698 DNAJC8
ENST00000482674 0.483134219200992 0.197695236990691 -0.0925549299508962 ENSG00000126698 DNAJC8
ENST00000488868 0.473246953995559 0.190254777220757 -0.0946782866111875 ENSG00000126698 DNAJC8
ENST00000497986 0.427876162775451 0.158071727850359 0.0971343626906568 ENSG00000130770 ATPIF1
ENST00000335514 0.427231361532024 0.157672025274697 0.0971468304048342 ENSG00000130770 ATPIF1
ENST00000468425 0.444144110063836 0.168774605652697 0.0945874356360754 ENSG00000130770 ATPIF1
ENST00000465645 0.427231361532024 0.157672025274697 0.0971468304048342 ENSG00000130770 ATPIF1
ENST00000253063 0.922271495172359 0.799591663732389 -0.0242110544154763 ENSG00000130766 SESN2
ENST00000479574 0.355660829593816 0.113704699943031 0.183595565356362 ENSG00000130772 MED18
ENST00000373842 0.248878472205796 0.0607414276991335 0.196284414708572 ENSG00000130772 MED18
ENST00000398997 0.242851900420503 0.0582248521604529 0.197952090473669 ENSG00000130772 MED18
ENST00000475655 0.108393152035083 0.0157209041599434 0.363642745490302 ENSG00000130772 MED18
ENST00000474683 0.417041738311161 0.15109963506947 0.195619368623556 ENSG00000130772 MED18
ENST00000373839 0.313479120010511 0.0905291588335354 0.0924318364980005 ENSG00000204138 PHACTR4
ENST00000463428 0.951026371051803 0.86897215216721 0.0121412040513039 ENSG00000204138 PHACTR4
ENST00000493669 0.568607452346823 0.271461072764091 0.064682501677393 ENSG00000204138 PHACTR4
ENST00000373836 0.0130476878499715 0.000798519689265821 0.174145820478316 ENSG00000204138 PHACTR4
ENST00000398958 0.587762381143541 0.291364969474205 0.0484619439162842 ENSG00000180198 RCC1
ENST00000413987 0.353442098285065 0.112433263996401 0.0876021588183934 ENSG00000242125 SNHG3
ENST00000427469 0.436274863271019 0.163671146994649 0.0700986771134675 ENSG00000180198 RCC1
ENST00000447507 0.474189258503418 0.190931257574905 0.084548367370803 ENSG00000242125 SNHG3
ENST00000434290 0.409170620945948 0.145881098861845 0.0721289076576552 ENSG00000180198 RCC1
ENST00000373833 0.582673575598748 0.286225617256467 0.0489799189294084 ENSG00000180198 RCC1
ENST00000437681 0.54008866708339 0.245740865769759 0.0697672532981638 ENSG00000242125 SNHG3
ENST00000364938 0.787085619974194 0.543887336099975 0.082874212354108 ENSG00000242125 SNHG3
ENST00000363217 0.986557470219891 0.962493858160075 0.00752073330479407 ENSG00000200087 SNORA73B
ENST00000419074 0.835493316724226 0.624816917787585 0.0328552874532964 ENSG00000180198 RCC1
ENST00000373832 0.981425163264892 0.947744157644311 -0.00410384978630732 ENSG00000180198 RCC1
ENST00000373831 0.919062910109338 0.792156317236771 0.0184878162226887 ENSG00000180198 RCC1
ENST00000411533 0.89741730149629 0.746660948432791 0.0232100607379628 ENSG00000180198 RCC1
ENST00000486790 0.330150596617959 0.0992978891202592 -0.16117939510752 ENSG00000180198 RCC1
ENST00000430407 0.840442550470428 0.633538357625913 0.0354732143533028 ENSG00000180198 RCC1
ENST00000429051 0.173871432172882 0.0335857772690001 0.178794839138464 ENSG00000180198 RCC1
ENST00000478232 0.976645472425137 0.934723499097091 0.00832068578657179 ENSG00000180198 RCC1
ENST00000373830 0.0142070670889564 0.000891454182395706 0.238550456212301 ENSG00000180098 TRNAU1AP
ENST00000495995 0.00993257652287227 0.000563956044948329 0.339923634600514 ENSG00000180098 TRNAU1AP
ENST00000411406 0.00783710830526824 0.000414321360676903 0.456766883521762 ENSG00000180098 TRNAU1AP
ENST00000480930 0.0115551502522568 0.000681682550296381 0.254440023582698 ENSG00000180098 TRNAU1AP
ENST00000491577 0.0108590869235045 0.000626489455501679 0.255255757247503 ENSG00000180098 TRNAU1AP
ENST00000464880 0.048045357060488 0.00467749370984814 0.327251442103797 ENSG00000180098 TRNAU1AP
ENST00000497790 0.0821667990503049 0.0102313042471525 0.300532402911002 ENSG00000180098 TRNAU1AP
ENST00000495215 0.0305741934036714 0.00245355765380998 0.269929856721973 ENSG00000180098 TRNAU1AP
ENST00000464093 0.0265885963043511 0.00203087530800916 0.312908063083811 ENSG00000180098 TRNAU1AP
ENST00000484775 0.0161169193972961 0.00105336348337744 0.248211942220398 ENSG00000180098 TRNAU1AP
ENST00000464612 0.673598882377366 0.384987240770137 0.0709745328397081 ENSG00000197989 SNHG12
ENST00000475441 0.488504519679803 0.201813801357687 0.102498003836311 ENSG00000197989 SNHG12
ENST00000531126 0.152675812274241 0.0272107806893198 0.163826485903101 ENSG00000197989 SNHG12
ENST00000461448 0.152675812274241 0.0272107806893198 0.163826485903101 ENSG00000197989 SNHG12
ENST00000470977 0.154788311238018 0.0278640186846827 0.163081295803755 ENSG00000197989 SNHG12
ENST00000474814 0.152675812274241 0.0272107806893198 0.163826485903101 ENSG00000197989 SNHG12
ENST00000481368 0.34029765686892 0.104953878331599 0.123821619334772 ENSG00000197989 SNHG12
ENST00000481220 0.153187734071053 0.0273671681949929 0.163794339768879 ENSG00000197989 SNHG12
ENST00000488745 0.155390706919192 0.0280560257082694 0.161669514281925 ENSG00000197989 SNHG12
ENST00000483436 0.153437776068753 0.0274415122814992 0.163758358803949 ENSG00000197989 SNHG12
ENST00000384581 0.666690718513829 0.377224938528276 0.11130875187949 ENSG00000197989 SNHG12
ENST00000464115 0.0475947612928159 0.00461634369497842 0.267530185361025 ENSG00000197989 SNHG12
ENST00000461832 0.0475947612928159 0.00461634369497842 0.267530185361025 ENSG00000197989 SNHG12
ENST00000384342 0.713383376453776 0.434870080954055 0.126890623497428 ENSG00000197989 SNHG12
ENST00000471683 0.611364864517552 0.316464903962016 0.108480406712348 ENSG00000120656 TAF12
ENST00000373824 0.214270485028431 0.047190430105345 0.17402436194611 ENSG00000120656 TAF12
ENST00000263974 0.21272828095182 0.0466641600843168 0.174821927533314 ENSG00000120656 TAF12
ENST00000495422 0.415553446871971 0.150074564055637 0.133104931976862 ENSG00000120656 TAF12
ENST00000373816 0.25186973409403 0.0619740526303143 -0.123165758776688 ENSG00000162419 GMEB1
ENST00000361872 0.375932776093794 0.125666671723431 -0.113218214480724 ENSG00000162419 GMEB1
ENST00000294409 0.370797625020249 0.122639819980897 -0.11431252081635 ENSG00000162419 GMEB1
ENST00000480454 0.320969111892169 0.0945007688655253 -0.136780578109227 ENSG00000162419 GMEB1
ENST00000474884 0.985997880327573 0.960030039389253 0.00337894891001146 ENSG00000198492 YTHDF2
ENST00000542507 0.674281651089594 0.385839800960611 -0.0367839278357278 ENSG00000198492 YTHDF2
ENST00000373812 0.670841826681176 0.38198205148815 -0.0371427515718295 ENSG00000198492 YTHDF2
ENST00000541996 0.662162038340623 0.372431949393872 -0.0378685951783774 ENSG00000198492 YTHDF2
ENST00000478283 0.38702619925804 0.132406385684738 -0.064703322152968 ENSG00000198492 YTHDF2
ENST00000496288 0.969576953518867 0.917176479507209 -0.00704432209640389 ENSG00000198492 YTHDF2
ENST00000475796 0.982192340156804 0.949699269619186 -0.00512162847105631 ENSG00000198492 YTHDF2
ENST00000476976 0.830413794729295 0.615784261926057 -0.0390761381011206 ENSG00000198492 YTHDF2
ENST00000468863 0.853528936690202 0.65625194225996 -0.0375293744362898 ENSG00000198492 YTHDF2
ENST00000343067 0.0345392236056453 0.0029247731235885 -0.186019697752439 ENSG00000159023 EPB41
ENST00000356093 0.0345392236056453 0.0029247731235885 -0.186019697752439 ENSG00000159023 EPB41
ENST00000398863 0.0345392236056453 0.0029247731235885 -0.186019697752439 ENSG00000159023 EPB41
ENST00000482464 0.360776253183235 0.116810342633001 -0.140021243141911 ENSG00000159023 EPB41
ENST00000373800 0.0468669444948814 0.00452156961120382 -0.198782385284984 ENSG00000159023 EPB41
ENST00000349460 0.0468669444948814 0.00452156961120382 -0.198782385284984 ENSG00000159023 EPB41
ENST00000347529 0.0468669444948814 0.00452156961120382 -0.198782385284984 ENSG00000159023 EPB41
ENST00000373798 0.0328852898747801 0.00272089263256729 -0.187812119318332 ENSG00000159023 EPB41
ENST00000373797 0.0391135592760436 0.00348163558808363 -0.22307304574595 ENSG00000159023 EPB41
ENST00000488277 0.30312941352997 0.0852770033727294 -0.163223878741768 ENSG00000159023 EPB41
ENST00000490308 0.234288327828423 0.0546242195036839 -0.185367305645553 ENSG00000159023 EPB41
ENST00000460378 0.165291529893164 0.0309563814797541 -0.15132949038836 ENSG00000159023 EPB41
ENST00000462032 0.503911113486367 0.214312238058444 -0.194647738833962 ENSG00000159023 EPB41
ENST00000521452 0.261472903676734 0.065861254434441 -0.253778524552837 ENSG00000253304 TMEM200B
ENST00000420504 0.219303353473618 0.0490684457881115 -0.274095201410916 ENSG00000253304 TMEM200B
ENST00000373795 0.755472937156301 0.495575317686797 -0.0294498982009726 ENSG00000116350 SRSF4
ENST00000546138 0.840100822640131 0.633007379008882 -0.0203651105636353 ENSG00000116350 SRSF4
ENST00000466448 0.814746918173164 0.588689348786399 -0.0237671298883113 ENSG00000116350 SRSF4
ENST00000497015 0.701821588482649 0.420443492892516 0.061176138914209 ENSG00000116350 SRSF4
ENST00000605204 0.843925248614194 0.639646642750515 -0.022581195586033 ENSG00000116350 SRSF4
ENST00000477193 0.715687360184905 0.437875492438944 0.0739116526157111 ENSG00000116350 SRSF4
ENST00000489898 0.257999609288319 0.0644148534872874 0.177890161668152 ENSG00000116350 SRSF4
ENST00000472353 0.7115056622818 0.432214765434708 0.0532755977399784 ENSG00000116350 SRSF4
ENST00000373791 0.672496102540442 0.383873990143678 0.0751369441515052 ENSG00000116353 MECR
ENST00000475773 0.78560140295725 0.541550804619847 -0.0735671668908687 ENSG00000116353 MECR
ENST00000483435 0.64049028157107 0.347698424184861 -0.121736791474687 ENSG00000116353 MECR
ENST00000263702 0.733575759711776 0.462868236706169 0.0645584919651999 ENSG00000116353 MECR
ENST00000473030 0.787052457625951 0.543751669094639 0.0607959966136444 ENSG00000116353 MECR
ENST00000463412 0.822246763562803 0.601654374656764 0.0532546606735974 ENSG00000116353 MECR
ENST00000453185 0.799757574813071 0.563531074072077 -0.0668587827976331 ENSG00000116353 MECR
ENST00000478505 0.651205707204004 0.360069964161922 0.0920779945093515 ENSG00000116353 MECR
ENST00000490529 0.470073700353093 0.187755926817837 0.114074845622472 ENSG00000116353 MECR
ENST00000464511 0.86920159909394 0.68813003054203 0.0584364396564743 ENSG00000116353 MECR
ENST00000463052 0.293739359182806 0.0806583832591405 0.159684294121372 ENSG00000116353 MECR
ENST00000489248 0.193923196952033 0.0401678325021602 0.189914315760956 ENSG00000116353 MECR
ENST00000475861 0.190888270380137 0.0391801035980399 0.194637320738859 ENSG00000116353 MECR
ENST00000474946 0.174762068538387 0.0338315571067737 0.205686232868521 ENSG00000116353 MECR
ENST00000464915 0.489073443472443 0.202227857680838 0.183547398013358 ENSG00000116353 MECR
ENST00000482610 0.391513192565177 0.135294002293726 0.171463462604381 ENSG00000116353 MECR
ENST00000484012 0.696697659393391 0.413978831208184 0.0991200139190078 ENSG00000116353 MECR
ENST00000493928 0.896094137532453 0.743536469837953 0.0456193578486223 ENSG00000116353 MECR
ENST00000345512 0.594877790301382 0.298924024042247 -0.130324564355138 ENSG00000060656 PTPRU
ENST00000373779 0.71452954093507 0.436276879747329 -0.0928459759730433 ENSG00000060656 PTPRU
ENST00000323874 0.71452954093507 0.436276879747329 -0.0928459759730433 ENSG00000060656 PTPRU
ENST00000356870 0.71452954093507 0.436276879747329 -0.0928459759730433 ENSG00000060656 PTPRU
ENST00000428026 0.71452954093507 0.436276879747329 -0.0928459759730433 ENSG00000060656 PTPRU
ENST00000460170 0.696326551427103 0.413511434772167 -0.0974492208975541 ENSG00000060656 PTPRU
ENST00000415600 0.350617433046301 0.110846793182828 -0.250181772917884 ENSG00000060656 PTPRU
ENST00000493601 0.188252903248771 0.0382085661010056 -0.329596257715062 ENSG00000060656 PTPRU
ENST00000465525 0.286394557698599 0.0770101718159817 -0.280180697970807 ENSG00000060656 PTPRU
ENST00000294507 0.978525890307026 0.940681231691578 -0.00318019927977727 ENSG00000162511 LAPTM5
ENST00000464569 0.750444294372328 0.487711608214284 0.0476419079519314 ENSG00000162511 LAPTM5
ENST00000476492 0.747787296118356 0.484096502230272 0.0692776381357894 ENSG00000162511 LAPTM5
ENST00000336798 0.728632523722106 0.455798392790897 -0.0480149111600854 ENSG00000162512 SDC3
ENST00000339394 0.148312837542493 0.0259324519172304 -0.184051937682292 ENSG00000162512 SDC3
ENST00000471567 0.920261139959897 0.795085589417244 -0.0341545466620223 ENSG00000162512 SDC3
ENST00000424085 0.43422919527458 0.162263296397255 -0.0683066223505871 ENSG00000134644 PUM1
ENST00000257075 0.43422919527458 0.162263296397255 -0.0683066223505871 ENSG00000134644 PUM1
ENST00000373747 0.434346187570091 0.162333967815832 -0.068305386559988 ENSG00000134644 PUM1
ENST00000525843 0.490721917177367 0.203722903611517 -0.0624122592716963 ENSG00000134644 PUM1
ENST00000426105 0.517217249257749 0.225540092662711 -0.0581772133411429 ENSG00000134644 PUM1
ENST00000440538 0.50938558273406 0.219117657183021 -0.0589711384532771 ENSG00000134644 PUM1
ENST00000498419 0.731484082834894 0.459892694038524 -0.0413324206023583 ENSG00000134644 PUM1
ENST00000373741 0.506884067087011 0.216873594538914 -0.0592999554699784 ENSG00000134644 PUM1
ENST00000423018 0.508795277532497 0.218536244092858 -0.0590474848468841 ENSG00000134644 PUM1
ENST00000373742 0.502631559567924 0.213312878503668 -0.0604021841190069 ENSG00000134644 PUM1
ENST00000530669 0.732745747233804 0.461761760519228 -0.0599913751615813 ENSG00000134644 PUM1
ENST00000529846 0.595233602588081 0.299280727868208 -0.0802021476798623 ENSG00000134644 PUM1
ENST00000525997 0.588555383504163 0.292021937016522 -0.081901658417217 ENSG00000134644 PUM1
ENST00000527498 0.78327662727825 0.538030166278613 -0.0464222471207602 ENSG00000134644 PUM1
ENST00000498627 0.804912652863718 0.571246137557793 -0.0696087665293894 ENSG00000134644 PUM1
ENST00000471894 0.939709157863993 0.839788959077773 0.0191455852117851 ENSG00000134644 PUM1
ENST00000490546 0.844983304095981 0.641240525199736 -0.0416062604181808 ENSG00000134644 PUM1
ENST00000532678 0.899695978810039 0.752144225447931 -0.0213020465582863 ENSG00000134644 PUM1
ENST00000526128 0.937459502429348 0.833479082601892 0.0218771783592608 ENSG00000134644 PUM1
ENST00000526215 0.495560679715648 0.207532751821001 -0.0676719194121388 ENSG00000134644 PUM1
ENST00000525948 0.629882604980311 0.336127175091325 -0.0553528983867745 ENSG00000134644 PUM1
ENST00000480602 0.454306402072011 0.176380871159264 -0.0796626709053839 ENSG00000134644 PUM1
ENST00000524516 0.487179868370737 0.200832468285709 -0.0866174537252515 ENSG00000134644 PUM1
ENST00000531867 0.994913593483382 0.985594299228966 0.00195327256290129 ENSG00000134644 PUM1
ENST00000263694 0.776824692908068 0.528347046493347 -0.0440782555970442 ENSG00000060688 SNRNP40
ENST00000486941 0.737788066698547 0.469727526439498 0.0688056652486669 ENSG00000060688 SNRNP40
ENST00000489853 0.875382463214983 0.700064343527339 -0.0320992499124316 ENSG00000060688 SNRNP40
ENST00000373720 0.950239935977895 0.866791765647728 -0.0153467733254677 ENSG00000060688 SNRNP40
ENST00000491106 0.556448897984134 0.260531841316048 0.122392263326388 ENSG00000060688 SNRNP40
ENST00000446633 0.762571847500393 0.505979190256805 -0.0474333004315383 ENSG00000060688 SNRNP40
ENST00000474025 0.854515545827176 0.658679718390276 -0.0426175333749614 ENSG00000060688 SNRNP40
ENST00000463988 0.804578127684759 0.570900643800429 -0.0584403376721246 ENSG00000060688 SNRNP40
ENST00000344147 0.698744864885372 0.416680986281851 0.0459236083353625 ENSG00000121766 ZCCHC17
ENST00000479629 0.883430928093155 0.71748184756763 0.0237471747233903 ENSG00000121766 ZCCHC17
ENST00000373714 0.698744864885372 0.416680986281851 0.0459236083353625 ENSG00000121766 ZCCHC17
ENST00000546109 0.779813834983898 0.532998691182185 0.0369491169045879 ENSG00000121766 ZCCHC17
ENST00000422613 0.699836171298142 0.417857375484517 0.0475139980225826 ENSG00000121766 ZCCHC17
ENST00000490049 0.877064515405233 0.704107220542964 0.0278498830148029 ENSG00000121766 ZCCHC17
ENST00000430143 0.74110188729224 0.4746887947719 -0.0633856556554057 ENSG00000229044 RP11-266K22.2
ENST00000373713 0.135401252744839 0.0224019451800771 0.306170191106163 ENSG00000121769 FABP3
ENST00000497275 0.180713893044555 0.0357033768717486 0.315000117577667 ENSG00000121769 FABP3
ENST00000498148 0.115483405514494 0.0172730721780369 0.324093747915644 ENSG00000121769 FABP3
ENST00000482018 0.0938234939527247 0.0125735259525421 0.333328060163185 ENSG00000121769 FABP3
ENST00000373710 0.85646749136082 0.662395898456239 0.038800685141293 ENSG00000168528 SERINC2
ENST00000536859 0.856337180930875 0.662115235868233 0.0388043859209143 ENSG00000168528 SERINC2
ENST00000487207 0.821541394336898 0.600271621827815 0.0486057304858893 ENSG00000168528 SERINC2
ENST00000373709 0.845297905137844 0.641699298259204 0.0411235263589995 ENSG00000168528 SERINC2
ENST00000536384 0.834745809147653 0.623717411157397 0.0432236473320293 ENSG00000168528 SERINC2
ENST00000491976 0.834745809147653 0.623717411157397 0.0432236473320293 ENSG00000168528 SERINC2
ENST00000596131 0.343819015909326 0.106973841392207 -0.239399336951587 ENSG00000268950 AC114494.1
ENST00000441210 0.372359203877632 0.1235229107116 0.117115702780757 ENSG00000142910 TINAGL1
ENST00000457433 0.169339252294504 0.0321818711242716 0.123416556958399 ENSG00000142910 TINAGL1
ENST00000271064 0.170697457480822 0.0326193566192675 0.123343368008482 ENSG00000142910 TINAGL1
ENST00000537531 0.122682590210779 0.0189171338709127 0.149710976288551 ENSG00000142910 TINAGL1
ENST00000461030 0.122093176346266 0.0187672188469453 0.149879387034969 ENSG00000142910 TINAGL1
ENST00000466998 0.352130726578696 0.111629590837941 0.130208226002671 ENSG00000142910 TINAGL1
ENST00000478398 0.183607010297471 0.036659101117165 0.131374760512294 ENSG00000142910 TINAGL1
ENST00000481165 0.195684461460806 0.0407253083307072 0.117734467620404 ENSG00000142910 TINAGL1
ENST00000468635 0.345600134206898 0.10798604867619 0.101159718027263 ENSG00000142910 TINAGL1
ENST00000498429 0.338856570880077 0.104059630506203 0.105498621435611 ENSG00000142910 TINAGL1
ENST00000463112 0.173620816007164 0.0335092115858029 0.119258355087873 ENSG00000142910 TINAGL1
ENST00000480586 0.837656935428701 0.628759970826144 0.0323703030142692 ENSG00000142910 TINAGL1
ENST00000373705 0.347249861772899 0.10888989846132 0.121267832640488 ENSG00000121764 HCRTR1
ENST00000373703 0.451811529454254 0.174329304999192 0.0914714231105132 ENSG00000162517 PEF1
ENST00000461006 0.375065469084035 0.125106447233546 0.115895289326785 ENSG00000162517 PEF1
ENST00000478502 0.564709408231919 0.267873410978392 0.0825717191420889 ENSG00000162517 PEF1
ENST00000489164 0.774602725345219 0.525167546853631 0.0551703543721615 ENSG00000162517 PEF1
ENST00000492061 0.868198647301329 0.686191216256109 0.0377050539100985 ENSG00000162517 PEF1
ENST00000496805 0.870455124628396 0.69090529517108 0.0389556802170296 ENSG00000162517 PEF1
ENST00000472443 0.808640132907396 0.577772728095722 0.0551696964454531 ENSG00000162517 PEF1
ENST00000471219 0.865185466732931 0.678919382011362 0.0442619273201598 ENSG00000162517 PEF1
ENST00000440872 0.966935002124049 0.910486969026545 -0.01215766337083 ENSG00000162517 PEF1
ENST00000373672 0.956961840470749 0.884875063453556 -0.0231655747604358 ENSG00000084636 COL16A1
ENST00000271069 0.956961840470749 0.884875063453556 -0.0231655747604358 ENSG00000084636 COL16A1
ENST00000398556 0.346348757580266 0.108429869180826 -0.224602245409558 ENSG00000121753 BAI2
ENST00000398547 0.353033692034562 0.112199406651115 -0.219609394783176 ENSG00000121753 BAI2
ENST00000373655 0.353839881746961 0.112667137226731 -0.219455422272725 ENSG00000121753 BAI2
ENST00000373658 0.353839881746961 0.112667137226731 -0.219455422272725 ENSG00000121753 BAI2
ENST00000398542 0.294275679706087 0.0809629642169018 -0.241654137984821 ENSG00000121753 BAI2
ENST00000257070 0.353839881746961 0.112667137226731 -0.219455422272725 ENSG00000121753 BAI2
ENST00000527361 0.312996258778678 0.0902714029278789 -0.241329171626384 ENSG00000121753 BAI2
ENST00000440175 0.821588326809695 0.60034924722706 -0.0797133432849749 ENSG00000121753 BAI2
ENST00000398538 0.313430069728063 0.0905090807174754 -0.243338148195263 ENSG00000121753 BAI2
ENST00000420125 0.344939147823449 0.107583123514618 -0.263429388936672 ENSG00000121753 BAI2
ENST00000527035 0.599156981968023 0.303839448441176 -0.1058878667211 ENSG00000254545 RP11-84A19.3
ENST00000257100 0.554157154049228 0.258541228689545 -0.0684478664801273 ENSG00000134668 SPOCD1
ENST00000373648 0.554469375114781 0.25878648358661 -0.0684423756002242 ENSG00000134668 SPOCD1
ENST00000360482 0.554469375114781 0.25878648358661 -0.0684423756002242 ENSG00000134668 SPOCD1
ENST00000473361 0.562955420738945 0.266373841763248 -0.0670744541115265 ENSG00000134668 SPOCD1
ENST00000452755 0.571702895898814 0.274679525644312 -0.0654225805788332 ENSG00000134668 SPOCD1
ENST00000533231 0.557546535855002 0.261393742829118 -0.0678957774569645 ENSG00000134668 SPOCD1
ENST00000528579 0.981433598786533 0.947769558433635 0.00411356490427823 ENSG00000134668 SPOCD1
ENST00000532604 0.927423711391005 0.80967567904497 -0.015781185431885 ENSG00000134668 SPOCD1
ENST00000531039 0.737262957363817 0.468367230460876 -0.0464227178392596 ENSG00000134668 SPOCD1
ENST00000468720 0.622146725431112 0.328147696624344 -0.0641406006267026 ENSG00000134668 SPOCD1
ENST00000485944 0.570585032215529 0.273320559872357 -0.0722748710624675 ENSG00000134668 SPOCD1
ENST00000460061 0.585969762819266 0.289537215923222 -0.0700338784646549 ENSG00000134668 SPOCD1
ENST00000602889 0.765993005728182 0.511037822717131 -0.0323650421842292 ENSG00000269967 RP11-84A19.4
ENST00000602725 0.747787296118356 0.484135624704242 -0.0364882209339483 ENSG00000184007 PTP4A2
ENST00000344035 0.899807114976124 0.752731625816099 -0.0147011556317706 ENSG00000184007 PTP4A2
ENST00000356536 0.959795566244904 0.892196961515969 -0.00657026980425205 ENSG00000184007 PTP4A2
ENST00000457805 0.880881615519256 0.712430177695051 -0.0209373014932312 ENSG00000184007 PTP4A2
ENST00000489313 0.954800921513539 0.878129684778414 -0.0105059754327689 ENSG00000184007 PTP4A2
ENST00000602683 0.950535588945869 0.867420147101643 0.0096458726593947 ENSG00000184007 PTP4A2
ENST00000470404 0.933317220676453 0.823330919704382 0.0131035397533096 ENSG00000184007 PTP4A2
ENST00000532001 0.907353719506065 0.766342921081799 -0.0166294024405377 ENSG00000184007 PTP4A2
ENST00000528253 0.797136229634727 0.559503300230544 -0.0338453615147923 ENSG00000184007 PTP4A2
ENST00000391369 0.559055289947434 0.26283457535441 -0.183030065388816 ENSG00000212673 AL136115.1
ENST00000484483 0.798378141354653 0.56138002732834 0.0382718489242185 ENSG00000184007 PTP4A2
ENST00000468531 0.932678671046817 0.821226755810553 0.0114434469062496 ENSG00000184007 PTP4A2
ENST00000534796 0.867967307630256 0.685611617020689 -0.0221216168805632 ENSG00000184007 PTP4A2
ENST00000532289 0.94363924819637 0.849514223589009 -0.0108647159429703 ENSG00000184007 PTP4A2
ENST00000526960 0.878889527319971 0.708014514786911 0.0211109997841021 ENSG00000184007 PTP4A2
ENST00000524384 0.722492556897828 0.446437230061629 -0.0455508163303645 ENSG00000184007 PTP4A2
ENST00000528840 0.685029612849711 0.399106879695416 -0.0504341370082622 ENSG00000184007 PTP4A2
ENST00000494444 0.676448066654092 0.388530391067984 -0.0512828767342953 ENSG00000184007 PTP4A2
ENST00000529477 0.921990627255266 0.798952526497225 -0.0144375310634657 ENSG00000184007 PTP4A2
ENST00000533408 0.626534370039777 0.332615408810301 -0.0584961920048518 ENSG00000184007 PTP4A2
ENST00000475464 0.843407493755463 0.638813487859726 0.0339116787383641 ENSG00000184007 PTP4A2
ENST00000327300 0.245412652925618 0.0593867640933948 -0.0777551423803462 ENSG00000121774 KHDRBS1
ENST00000307714 0.24066308590708 0.0572386069117032 -0.0784370490130351 ENSG00000121774 KHDRBS1
ENST00000492989 0.173104454299472 0.0333661049721736 -0.0861276499389515 ENSG00000121774 KHDRBS1
ENST00000484270 0.0915261376717614 0.0121071513184538 -0.104393468969223 ENSG00000121774 KHDRBS1
ENST00000366152 0.152852074092656 0.0272749543065703 -0.185212517728759 ENSG00000203325 RP11-277A4.4
ENST00000487305 0.00991229431416321 0.00056228164357052 -0.219732763273666 ENSG00000121775 TMEM39B
ENST00000336294 0.00904022935081361 0.000498114622711775 -0.222608219293356 ENSG00000121775 TMEM39B
ENST00000438825 0.314610705052366 0.0911242121061412 -0.143471978433681 ENSG00000121775 TMEM39B
ENST00000441402 0.00931030234298391 0.00051790285717402 -0.222112015161796 ENSG00000121775 TMEM39B
ENST00000472503 0.279291136608565 0.0738043452257948 -0.142249179097836 ENSG00000121775 TMEM39B
ENST00000456834 0.0260540584183452 0.0019793293001162 -0.211504104206042 ENSG00000121775 TMEM39B
ENST00000468135 0.00937549313843411 0.000522918072396507 -0.222095316246126 ENSG00000121775 TMEM39B
ENST00000466321 0.327953846113007 0.0980833889267787 -0.140694288389129 ENSG00000121775 TMEM39B
ENST00000373634 0.00973127550869213 0.000549104744196406 -0.22119047123897 ENSG00000121775 TMEM39B
ENST00000427288 0.013237857976946 0.000812601858796869 -0.225670168795599 ENSG00000121775 TMEM39B
ENST00000476968 0.00842862006999175 0.000455743262456436 -0.225874001661839 ENSG00000121775 TMEM39B
ENST00000498613 0.107024937206835 0.0154293233899338 -0.210249604311903 ENSG00000121775 TMEM39B
ENST00000373625 0.75269973780573 0.491394000667033 -0.0255925294403604 ENSG00000025800 KPNA6
ENST00000471599 0.678802098033952 0.391171359698797 -0.0334955825153549 ENSG00000025800 KPNA6
ENST00000537234 0.315129162796402 0.0913547137845229 -0.0778162269450196 ENSG00000025800 KPNA6
ENST00000469790 0.332408720759497 0.100420030495449 -0.110229709504149 ENSG00000025800 KPNA6
ENST00000545542 0.352805722045187 0.112068028324187 -0.0791544308666531 ENSG00000025800 KPNA6
ENST00000446515 0.764032037605836 0.508198596871787 -0.0392812958046508 ENSG00000025800 KPNA6
ENST00000515055 0.919134985887356 0.792310597682556 -0.0125679635243506 ENSG00000250135 RP4-622L5.2
ENST00000373610 0.966001449030074 0.908571749592896 0.00560512828888961 ENSG00000084652 TXLNA
ENST00000373609 0.965269507232619 0.906465464197845 0.00573166922312059 ENSG00000084652 TXLNA
ENST00000373602 0.630198365441249 0.336410424291539 0.115859210275749 ENSG00000160050 CCDC28B
ENST00000469003 0.233124501302023 0.0541528063688351 0.277772787929441 ENSG00000160050 CCDC28B
ENST00000421922 0.655612316800198 0.36482372050893 0.109231017976537 ENSG00000160050 CCDC28B
ENST00000461819 0.655828462291776 0.365059534492262 0.109026160910064 ENSG00000160050 CCDC28B
ENST00000483009 0.753782082223822 0.492948752834605 0.0843828490149395 ENSG00000160050 CCDC28B
ENST00000373604 0.709274197514589 0.429384997504525 0.124045524061994 ENSG00000224066 RP4-622L5.7
ENST00000537469 0.990680938541064 0.97322836840062 -0.0049619262304562 ENSG00000160051 IQCC
ENST00000291358 0.990451253498021 0.972672271275733 -0.00506681454434764 ENSG00000160051 IQCC
ENST00000409358 0.221304675464709 0.0497983182065932 -0.268646497962827 ENSG00000222046 DCDC2B
ENST00000487056 0.188793259599831 0.0384447323144753 -0.28328462290979 ENSG00000222046 DCDC2B
ENST00000466796 0.684452713878188 0.398418806055452 0.0930942591860404 ENSG00000160055 TMEM234
ENST00000491434 0.428961457336011 0.158729087933174 0.14546759698478 ENSG00000160055 TMEM234
ENST00000489170 0.425921828178719 0.156746930648412 0.145656315073691 ENSG00000160055 TMEM234
ENST00000461402 0.42621678897953 0.156967882472419 0.145645352392433 ENSG00000160055 TMEM234
ENST00000483001 0.347584183913271 0.109098620499721 0.172043758261943 ENSG00000160055 TMEM234
ENST00000545122 0.24550340503104 0.0594195155568805 0.206161658514693 ENSG00000160055 TMEM234
ENST00000309777 0.179324233489598 0.0352270490496672 0.231007061573218 ENSG00000160055 TMEM234
ENST00000373593 0.179355234514817 0.0352457521016432 0.231018978561323 ENSG00000160055 TMEM234
ENST00000344461 0.179905461277031 0.0354187114841336 0.230875507365974 ENSG00000160055 TMEM234
ENST00000484490 0.172677952759474 0.0332474656665092 0.233802361648939 ENSG00000160055 TMEM234
ENST00000485689 0.253677880531784 0.0626400926891982 0.281185098028306 ENSG00000160055 TMEM234
ENST00000487174 0.147062467362455 0.025607184668192 0.269908954973286 ENSG00000160055 TMEM234
ENST00000355082 0.608100869296011 0.312966545830876 0.0678232162768856 ENSG00000084623 EIF3I
ENST00000373586 0.47965422286845 0.195170754304179 0.0759660492981849 ENSG00000084623 EIF3I
ENST00000489353 0.64216259161583 0.349673162107728 0.0644489793657265 ENSG00000084623 EIF3I
ENST00000471486 0.283235364708717 0.0756278609243068 0.110851412814019 ENSG00000084623 EIF3I
ENST00000483517 0.365508281590755 0.119688777689605 0.0974958897875595 ENSG00000084623 EIF3I
ENST00000474371 0.405645775323244 0.143793524152619 0.0893867906563151 ENSG00000084623 EIF3I
ENST00000423995 0.0413250006848586 0.00378455895088571 -0.294424477759785 ENSG00000220785 MTMR9LP
ENST00000403496 0.0424420119332313 0.00392663412259486 -0.298300648414568 ENSG00000220785 MTMR9LP
ENST00000441044 0.0165861621125262 0.00109963989040483 -0.31248494826353 ENSG00000220785 MTMR9LP
ENST00000426597 0.0166127829846812 0.0011018429263825 -0.312237764395184 ENSG00000220785 MTMR9LP
ENST00000373548 0.107646276443151 0.0155539113371901 -0.11287655646798 ENSG00000116478 HDAC1
ENST00000481281 0.933408182635626 0.823640849775304 -0.0157930232624403 ENSG00000116478 HDAC1
ENST00000463172 0.985678598721988 0.958844032183881 0.00382325261641334 ENSG00000116478 HDAC1
ENST00000428704 0.809454704186312 0.57925130231712 -0.0367008275942924 ENSG00000116478 HDAC1
ENST00000472928 0.939092034859524 0.837530827716436 -0.0144682734486187 ENSG00000116478 HDAC1
ENST00000373541 0.107086495655383 0.0154419634199872 -0.114055079704003 ENSG00000116478 HDAC1
ENST00000490081 0.1894021455113 0.0386170059511338 -0.122736549980674 ENSG00000116478 HDAC1
ENST00000482310 0.129203641822294 0.0206609069110686 -0.145248422957648 ENSG00000116478 HDAC1
ENST00000476391 0.0350571570151595 0.00298311573609543 -0.189300813899187 ENSG00000116478 HDAC1
ENST00000484305 0.121377851072555 0.0186103173263199 -0.208950774237745 ENSG00000116478 HDAC1
ENST00000471488 0.461597070361152 0.181943696600887 -0.116577779508781 ENSG00000116478 HDAC1
ENST00000329421 0.813816984211358 0.586866676662479 -0.0339767539535376 ENSG00000175130 MARCKSL1
ENST00000574315 0.279299806119868 0.0738247766340772 -0.234800817957745 ENSG00000162526 TSSK3
ENST00000416512 0.0952085547714933 0.0128629219772067 -0.336671725233583 ENSG00000225828 FAM229A
ENST00000415596 0.144850246841301 0.0249670034914365 -0.299027532192783 ENSG00000225828 FAM229A
ENST00000373534 0.146948549649715 0.0255640200914912 -0.301511756996829 ENSG00000162526 TSSK3
ENST00000455895 0.824629073109926 0.60530493153317 -0.0277327045001067 ENSG00000160058 BSDC1
ENST00000413080 0.822098894459465 0.60130130704272 -0.0280450304656802 ENSG00000160058 BSDC1
ENST00000444377 0.822098894459465 0.601321760059832 -0.028038338488296 ENSG00000160058 BSDC1
ENST00000341071 0.82242327798343 0.601985962199109 -0.0279293305478777 ENSG00000160058 BSDC1
ENST00000526031 0.973741749175352 0.927441980180736 0.00533635706117805 ENSG00000160058 BSDC1
ENST00000419121 0.980669399875344 0.945508141394223 0.00401016709752512 ENSG00000160058 BSDC1
ENST00000446293 0.990957516616396 0.9742126730614 0.00195052423822438 ENSG00000160058 BSDC1
ENST00000463967 0.946999116338775 0.858095727059132 0.0186960875071266 ENSG00000160058 BSDC1
ENST00000373520 0.86100949425452 0.670769669305806 0.0275420342377558 ENSG00000160058 BSDC1
ENST00000449308 0.853905607997635 0.656972815728162 0.0289866589602714 ENSG00000160058 BSDC1
ENST00000527513 0.846547206106845 0.643620855754979 0.0334174687692063 ENSG00000160058 BSDC1
ENST00000527163 0.856942364751186 0.663122640646168 0.0311727020083933 ENSG00000160058 BSDC1
ENST00000530485 0.77259050980801 0.522115200037948 0.0474082243938812 ENSG00000160058 BSDC1
ENST00000474414 0.750466929260663 0.487739512658702 0.0530904276135251 ENSG00000160058 BSDC1
ENST00000530876 0.962979099948058 0.900481858071791 0.0105497422984383 ENSG00000160058 BSDC1
ENST00000530753 0.913846512952164 0.780173224255774 0.0242880704597392 ENSG00000160058 BSDC1
ENST00000533084 0.807933598365268 0.576749448148247 0.0517378867140389 ENSG00000160058 BSDC1
ENST00000531222 0.705128733576779 0.42418181248668 0.0909403298194332 ENSG00000160058 BSDC1
ENST00000480336 0.976131803717862 0.933300571840001 0.00780628466116072 ENSG00000254553 RP1-27O5.3
ENST00000373510 0.950143804954142 0.866574388733604 -0.0151009190669495 ENSG00000160062 ZBTB8A
ENST00000316459 0.962811147108105 0.899892160596373 0.0118625913525837 ENSG00000160062 ZBTB8A
ENST00000341885 0.531520204712934 0.238370631373967 0.0723574259907619 ENSG00000176261 ZBTB8OS
ENST00000468695 0.260086401004188 0.0652489214625576 0.115797095041683 ENSG00000176261 ZBTB8OS
ENST00000492007 0.241711294542813 0.0577346586202052 0.120186003452146 ENSG00000176261 ZBTB8OS
ENST00000373506 0.253092962511531 0.0623952309053444 0.118122336325241 ENSG00000176261 ZBTB8OS
ENST00000467652 0.268555892360823 0.0689103340100282 0.181344718449568 ENSG00000176261 ZBTB8OS
ENST00000498691 0.240912000962777 0.0573383184133617 0.160638371128933 ENSG00000176261 ZBTB8OS
ENST00000478041 0.238145029840954 0.0561721841711079 0.122534115947672 ENSG00000176261 ZBTB8OS
ENST00000473294 0.229582496258204 0.0527778844758163 0.123857457113087 ENSG00000176261 ZBTB8OS
ENST00000436661 0.233168047031729 0.0541670210350701 0.122674661158636 ENSG00000176261 ZBTB8OS
ENST00000373501 0.233410824923831 0.0542782236884818 0.122673965520211 ENSG00000176261 ZBTB8OS
ENST00000476493 0.237370431140978 0.0558468354874338 0.122043406620557 ENSG00000176261 ZBTB8OS
ENST00000465588 0.236878439028912 0.0556644379059725 0.123103272381646 ENSG00000176261 ZBTB8OS
ENST00000483138 0.244340448368278 0.0588869358990314 0.125494083810849 ENSG00000176261 ZBTB8OS
ENST00000479075 0.368515703359729 0.121292260458121 0.102949521896797 ENSG00000176261 ZBTB8OS
ENST00000473383 0.436762969260859 0.16405596077225 0.133644791065687 ENSG00000176261 ZBTB8OS
ENST00000466361 0.303064991490998 0.0852183901517704 0.128768283184967 ENSG00000176261 ZBTB8OS
ENST00000414241 0.12457189035633 0.0194152151382842 -0.0997188300575224 ENSG00000162521 RBBP4
ENST00000373493 0.186256400650806 0.0375417378164377 -0.089132375786499 ENSG00000162521 RBBP4
ENST00000527118 0.731577539904353 0.460002197946151 -0.0457127435708501 ENSG00000162521 RBBP4
ENST00000401893 0.893487264045454 0.738166188355804 -0.0212812930522373 ENSG00000162521 RBBP4
ENST00000524393 0.815545070751692 0.589861085209899 -0.0336242703583052 ENSG00000162521 RBBP4
ENST00000526193 0.875583767238036 0.700979627223313 -0.0236712054214126 ENSG00000162521 RBBP4
ENST00000492348 0.171403272339588 0.0328814994309573 -0.0909623754577488 ENSG00000162521 RBBP4
ENST00000544435 0.171403272339588 0.0328814994309573 -0.0909623754577488 ENSG00000162521 RBBP4
ENST00000525506 0.978179101115481 0.939037491133961 -0.00571069789712632 ENSG00000162521 RBBP4
ENST00000465780 0.965797761619252 0.908083199272097 -0.00933854583792061 ENSG00000162521 RBBP4
ENST00000373485 0.161968051582135 0.0299819200222369 -0.092981984056195 ENSG00000162521 RBBP4
ENST00000477563 0.776961270744852 0.528520322926085 -0.0406721562082367 ENSG00000162521 RBBP4
ENST00000458695 0.114627454527397 0.0170966790991961 -0.103344347636985 ENSG00000162521 RBBP4
ENST00000490500 0.986676348575524 0.962708509770813 -0.00356710760312017 ENSG00000162521 RBBP4
ENST00000445722 0.875184121590496 0.699659536646253 -0.0263813249067122 ENSG00000162521 RBBP4
ENST00000475321 0.316584373169306 0.0921411418209054 -0.105245771879489 ENSG00000162521 RBBP4
ENST00000531983 0.884675567134806 0.719997369586098 -0.0309483770241658 ENSG00000162521 RBBP4
ENST00000463378 0.0220125762272887 0.00158472946737662 -0.171196810521851 ENSG00000162521 RBBP4
ENST00000460669 0.161206342110698 0.0297647463008589 -0.126583347396747 ENSG00000162521 RBBP4
ENST00000482190 0.206471955344795 0.0443915248494436 -0.12036872033672 ENSG00000162521 RBBP4
ENST00000373484 0.537842251617999 0.243877169280047 -0.0727705091952668 ENSG00000162520 SYNC
ENST00000409190 0.811331312729192 0.582774725172586 -0.0374729194875797 ENSG00000162520 SYNC
ENST00000417633 0.582400528840753 0.285915258066698 0.171536251106215 ENSG00000162520 SYNC
ENST00000426909 0.504244488971567 0.21460466018705 0.197396452015882 ENSG00000162520 SYNC
ENST00000401073 0.335821739838817 0.102295853283724 -0.124114603968599 ENSG00000162522 KIAA1522
ENST00000468130 0.912432780051391 0.777397353265006 -0.0358390638349807 ENSG00000162522 KIAA1522
ENST00000373481 0.327606057675807 0.097917804172323 -0.128489908035786 ENSG00000162522 KIAA1522
ENST00000294521 0.249448576902656 0.0609839692350406 -0.184062412496921 ENSG00000162522 KIAA1522
ENST00000373480 0.220487141273305 0.049472865917132 -0.149464630323935 ENSG00000162522 KIAA1522
ENST00000469100 0.747022371194818 0.482989856029818 0.0492339499424215 ENSG00000134684 YARS
ENST00000373477 0.549404276844979 0.25403320206717 0.0550758335424727 ENSG00000134684 YARS
ENST00000490826 0.87688870754118 0.703696591396265 0.0287369547245251 ENSG00000134684 YARS
ENST00000487404 0.513101448270944 0.222275609770281 0.0781383745821446 ENSG00000134684 YARS
ENST00000478828 0.359253700284563 0.115879789715756 0.0934429484003231 ENSG00000134684 YARS
ENST00000481895 0.540505124992867 0.246077646657867 0.0636372986316624 ENSG00000134684 YARS
ENST00000466052 0.825994234666816 0.607241563981827 0.0394792048474531 ENSG00000134684 YARS
ENST00000470377 0.983958976591307 0.954732044139066 -0.00431625382462056 ENSG00000134684 YARS
ENST00000472692 0.107451035627212 0.0155105878798366 0.205328827184708 ENSG00000134684 YARS
ENST00000530710 0.817676416544411 0.593357725924692 -0.0455938115591579 ENSG00000116497 S100PBP
ENST00000373476 0.34645665257035 0.108507160971329 -0.115425650777599 ENSG00000116497 S100PBP
ENST00000373475 0.281381317175393 0.0747889863228537 -0.123171269474841 ENSG00000116497 S100PBP
ENST00000529027 0.360740201331319 0.116795498824116 -0.161832788550978 ENSG00000116497 S100PBP
ENST00000531123 0.567799904995501 0.270712947197041 -0.088856259103157 ENSG00000116497 S100PBP
ENST00000398243 0.493048411931544 0.205434255536408 -0.121753278320477 ENSG00000116497 S100PBP
ENST00000356689 0.583323892444793 0.287041444231418 -0.0996231354564093 ENSG00000116497 S100PBP
ENST00000526230 0.300528895475522 0.0839098348015729 -0.173869174851605 ENSG00000116497 S100PBP
ENST00000531256 0.189202175101639 0.0385645918008554 -0.204637418429183 ENSG00000116497 S100PBP
ENST00000477248 0.682783989161207 0.396298971961067 -0.124461625188892 ENSG00000116497 S100PBP
ENST00000482212 0.276401899504931 0.0724749053646733 -0.178659307814789 ENSG00000116497 S100PBP
ENST00000530552 0.890840993072202 0.733147775210646 -0.049568079631724 ENSG00000116497 S100PBP
ENST00000525203 0.500186157344991 0.211338522589945 -0.154834474850649 ENSG00000116497 S100PBP
ENST00000524535 0.520705783867931 0.228522268847962 -0.152142044252802 ENSG00000116497 S100PBP
ENST00000527692 0.607107367258588 0.311936622028549 -0.156374778115083 ENSG00000116497 S100PBP
ENST00000475486 0.635917935504618 0.34251625155364 -0.146277437739655 ENSG00000116497 S100PBP
ENST00000470896 0.692148649591814 0.40817166404004 0.10026941417999 ENSG00000121905 HPCA
ENST00000482771 0.783623431483662 0.538548377794344 0.0960770321667368 ENSG00000121900 TMEM54
ENST00000329151 0.634936783342686 0.34155707345407 0.114461898543413 ENSG00000121900 TMEM54
ENST00000373463 0.634936783342686 0.34155707345407 0.114461898543413 ENSG00000121900 TMEM54
ENST00000474144 0.634940986644414 0.341577018764964 0.114405617280036 ENSG00000121900 TMEM54
ENST00000475208 0.663353826726494 0.373697374072882 0.106373320064125 ENSG00000121900 TMEM54
ENST00000463914 0.860189730910668 0.669184328189071 0.0587728413222705 ENSG00000121900 TMEM54
ENST00000373456 0.659293242907395 0.369404279344525 0.0557386141301768 ENSG00000116514 RNF19B
ENST00000356990 0.660078911180226 0.370155054734446 0.0557046239390217 ENSG00000116514 RNF19B
ENST00000235150 0.64406463301611 0.351657185268506 0.0582329804433468 ENSG00000116514 RNF19B
ENST00000427524 0.311761192176417 0.0895943267202301 0.0689262653322094 ENSG00000236065 RP1-117O3.2
ENST00000373449 0.41731700931889 0.151243621471559 0.0616506134750612 ENSG00000004455 AK2
ENST00000548033 0.215274963017621 0.0475709029315503 0.0877196494202023 ENSG00000004455 AK2
ENST00000482191 0.879968454430677 0.710112644763341 0.029305192231487 ENSG00000004455 AK2
ENST00000491241 0.93565673593303 0.828985761329363 -0.016171982105191 ENSG00000004455 AK2
ENST00000467905 0.323769853052893 0.0959611360803264 0.0823187502267582 ENSG00000004455 AK2
ENST00000354858 0.270040838820143 0.0695101517460874 0.0982504435190032 ENSG00000004455 AK2
ENST00000480134 0.270040838820143 0.0695101517460874 0.0982504435190032 ENSG00000004455 AK2
ENST00000550338 0.267380739842202 0.0684400627019981 0.0999276994641916 ENSG00000004455 AK2
ENST00000469238 0.158443480175714 0.0289036296401696 0.142869926342168 ENSG00000004455 AK2
ENST00000466029 0.134558504154698 0.0221145476361929 0.148448069603358 ENSG00000004455 AK2
ENST00000487289 0.153437776068753 0.0274394355366675 0.12829484363814 ENSG00000004455 AK2
ENST00000548559 0.209410631204562 0.0454835517133065 0.122399269079417 ENSG00000004455 AK2
ENST00000551979 0.493078245997718 0.205465884553437 0.0910472224391613 ENSG00000004455 AK2
ENST00000294517 0.64580514180144 0.353501647135444 0.151197854393733 ENSG00000142920 ADC
ENST00000481886 0.642526440633252 0.350143496215 0.152161892704934 ENSG00000142920 ADC
ENST00000475935 0.642526440633252 0.350143496215 0.152161892704934 ENSG00000142920 ADC
ENST00000471119 0.642526440633252 0.350143496215 0.152161892704934 ENSG00000142920 ADC
ENST00000398167 0.642526440633252 0.350143496215 0.152161892704934 ENSG00000142920 ADC
ENST00000373443 0.642526440633252 0.350143496215 0.152161892704934 ENSG00000142920 ADC
ENST00000484656 0.646374199082431 0.354088244709118 0.151386721509401 ENSG00000142920 ADC
ENST00000373441 0.673856946607003 0.385364698137436 0.142042608842487 ENSG00000142920 ADC
ENST00000478204 0.790203905661004 0.548665110959581 0.0983007662949394 ENSG00000142920 ADC
ENST00000291416 0.75823516692998 0.499523477452093 -0.0662459285598807 ENSG00000116525 TRIM62
ENST00000543586 0.817806107084754 0.593574050560548 -0.0662778679139697 ENSG00000116525 TRIM62
ENST00000485148 0.821267445604829 0.599575825338748 -0.0676716892329147 ENSG00000116525 TRIM62
ENST00000483388 0.808873729603337 0.578024958481289 -0.0544551997401212 ENSG00000160094 ZNF362
ENST00000539719 0.145368570846599 0.0251255897605956 -0.176994662648789 ENSG00000160094 ZNF362
ENST00000490959 0.89064628561729 0.732690020455026 -0.0378033257639798 ENSG00000160094 ZNF362
ENST00000373428 0.12061065640058 0.0184266861445519 -0.201712631317685 ENSG00000160094 ZNF362
ENST00000477934 0.566268763148017 0.269289642681004 -0.168197858031551 ENSG00000160094 ZNF362
ENST00000543783 0.564843066969536 0.268036444526347 -0.127027605288735 ENSG00000256142 AL513327.1
ENST00000588828 0.290304384239376 0.0788914054532101 0.124953010168291 ENSG00000225313 RP11-415J8.3
ENST00000457957 0.305023287957552 0.0862112251044269 0.122180299437017 ENSG00000225313 RP11-415J8.3
ENST00000587696 0.276676334565502 0.0726173788797498 0.127842923493737 ENSG00000225313 RP11-415J8.3
ENST00000431992 0.109618388319781 0.0159959321200123 0.112613640028587 ENSG00000134686 PHC2
ENST00000485928 0.0919089731511947 0.012172335919196 0.119736162244418 ENSG00000134686 PHC2
ENST00000373418 0.0925125120129837 0.0122815446511022 0.119508578519382 ENSG00000134686 PHC2
ENST00000373422 0.108772913016943 0.0158075370347237 0.115157873212024 ENSG00000134686 PHC2
ENST00000257118 0.109618388319781 0.0159959321200123 0.112613640028587 ENSG00000134686 PHC2
ENST00000419414 0.0904523128099046 0.0118895676211476 0.115353054552213 ENSG00000134686 PHC2
ENST00000467894 0.187201303050191 0.0378757286599722 0.106242303223465 ENSG00000134686 PHC2
ENST00000373416 0.253484822818344 0.0625679103000782 0.0975585171423571 ENSG00000134686 PHC2
ENST00000486897 0.202205730694809 0.0429268130265971 0.119885774198678 ENSG00000134686 PHC2
ENST00000493483 0.219725647772038 0.0492179334340375 0.116661233035106 ENSG00000134686 PHC2
ENST00000473158 0.136523546641947 0.0226871176156346 0.18776175612521 ENSG00000134686 PHC2
ENST00000583214 0.650915896872091 0.359677743481708 0.128983641450797 ENSG00000266239 MIR3605
ENST00000468406 0.703175811288243 0.421881997716503 0.129847023075561 ENSG00000134686 PHC2
ENST00000484692 0.0666596445930395 0.0074929304700362 0.349544913719137 ENSG00000134686 PHC2
ENST00000361328 0.980669399875344 0.945577440900949 -0.00707200598189982 ENSG00000121903 ZSCAN20
ENST00000373413 0.873095953863775 0.695841158117684 0.0480747331544159 ENSG00000121903 ZSCAN20
ENST00000480917 0.591470537135261 0.294934564769051 0.143008992069949 ENSG00000121903 ZSCAN20
ENST00000426886 0.186376578661602 0.037580289297006 0.134681523263445 ENSG00000163866 SMIM12
ENST00000521580 0.115138333077891 0.0171971678240339 0.172104799974041 ENSG00000163866 SMIM12
ENST00000446026 0.0554302477041595 0.00573169362808794 0.225372544831982 ENSG00000163866 SMIM12
ENST00000456842 0.0549575738984601 0.00566252679955564 0.226835885463273 ENSG00000163866 SMIM12
ENST00000423898 0.0326509230479391 0.002692543022141 0.238618539063865 ENSG00000163866 SMIM12
ENST00000417239 0.116911672918309 0.0176082993568774 0.221422532214469 ENSG00000163866 SMIM12
ENST00000417456 0.421693358781365 0.15388964377406 0.128542784800732 ENSG00000241014 RP11-244H3.1
ENST00000311990 0.863998497089265 0.676315526783072 0.0648717004195305 ENSG00000241014 RP11-244H3.1
ENST00000487874 0.88407404527525 0.718688052575813 -0.0251095540823807 ENSG00000271741 RP11-244H3.4
ENST00000373337 0.330064012536984 0.099255962700449 0.169419954685314 ENSG00000243749 ZMYM6NB
ENST00000373340 0.751831405059175 0.490212475671638 -0.0473524103861819 ENSG00000163867 ZMYM6
ENST00000493328 0.597646970425753 0.302267937062291 -0.0758124872848425 ENSG00000163867 ZMYM6
ENST00000357182 0.637254608232065 0.343891486315791 -0.0693770161770068 ENSG00000163867 ZMYM6
ENST00000466345 0.98642963726669 0.961836209435794 -0.00646904011215648 ENSG00000163867 ZMYM6
ENST00000472971 0.837077824223435 0.627405055443741 -0.0709624450086678 ENSG00000163867 ZMYM6
ENST00000415531 0.350136543766995 0.110517063202426 -0.149575002104362 ENSG00000163867 ZMYM6
ENST00000317538 0.447611893989944 0.171254779533843 -0.139870978664456 ENSG00000163867 ZMYM6
ENST00000460607 0.454763354167513 0.176826385249852 -0.138413172150074 ENSG00000163867 ZMYM6
ENST00000373333 0.430782278656317 0.159978446738821 -0.151707624791967 ENSG00000163867 ZMYM6
ENST00000471566 0.556277053669681 0.260312085415056 -0.168116205526378 ENSG00000163867 ZMYM6
ENST00000417119 0.531737941661551 0.238528879625581 -0.0965341967698847 ENSG00000197056 ZMYM1
ENST00000359858 0.188367566391229 0.0382752535833371 -0.142106720468321 ENSG00000197056 ZMYM1
ENST00000466390 0.648925879556399 0.357305594321441 -0.0972178184514977 ENSG00000197056 ZMYM1
ENST00000488455 0.354112261856004 0.112850365065013 -0.116046458747904 ENSG00000197056 ZMYM1
ENST00000475654 0.615321062270663 0.320963798880831 -0.0818760661668543 ENSG00000197056 ZMYM1
ENST00000373329 0.188367566391229 0.0382752535833371 -0.142106720468321 ENSG00000197056 ZMYM1
ENST00000373330 0.188367566391229 0.0382752535833371 -0.142106720468321 ENSG00000197056 ZMYM1
ENST00000476269 0.703821318968618 0.422642305967464 -0.113298221440787 ENSG00000197056 ZMYM1
ENST00000463393 0.893113448833376 0.737404672037789 0.0478349328520093 ENSG00000197056 ZMYM1
ENST00000471991 0.961852551350939 0.897820928332068 -0.0176616998948137 ENSG00000116560 SFPQ
ENST00000468598 0.805433582863655 0.572132698627466 -0.0373737518131018 ENSG00000116560 SFPQ
ENST00000460428 0.453649170856781 0.175891840389072 -0.0698634845677288 ENSG00000116560 SFPQ
ENST00000470472 0.343008284030876 0.106501482095805 -0.0787070489045772 ENSG00000116560 SFPQ
ENST00000466745 0.575654039037714 0.278333823636064 -0.0864216882814898 ENSG00000116560 SFPQ
ENST00000466213 0.525570168988473 0.232652973854608 -0.0918421302275403 ENSG00000116560 SFPQ
ENST00000490668 0.918934406245077 0.792005167639186 -0.017178316704542 ENSG00000116560 SFPQ
ENST00000485365 0.799699046034193 0.563376189069858 -0.0370131310114237 ENSG00000116560 SFPQ
ENST00000485454 0.590084110660987 0.293766007129728 -0.123370600992886 ENSG00000116560 SFPQ
ENST00000357214 0.432355523547344 0.161021969418624 -0.0596947821809391 ENSG00000116560 SFPQ
ENST00000373297 0.211393588800086 0.0461539633698529 -0.107452158228394 ENSG00000146463 ZMYM4
ENST00000314607 0.211393588800086 0.0461539633698529 -0.107452158228394 ENSG00000146463 ZMYM4
ENST00000441447 0.666463161318661 0.376977782469897 -0.0735117851085061 ENSG00000146463 ZMYM4
ENST00000432683 0.621770457381454 0.327752469952697 -0.0889118037035203 ENSG00000227409 ZMYM4-AS1
ENST00000457946 0.116706740881848 0.0175647964155322 -0.124459978335398 ENSG00000146463 ZMYM4
ENST00000482131 0.292214175051531 0.0798542701157452 -0.1545200866328 ENSG00000146463 ZMYM4
ENST00000470175 0.701821588482649 0.420441210648561 0.0814204760869421 ENSG00000146463 ZMYM4
ENST00000492456 0.780440631194093 0.533969085313549 -0.0693386968238215 ENSG00000146463 ZMYM4
ENST00000325722 0.73553498789805 0.465731314043166 -0.0361881323413767 ENSG00000142687 KIAA0319L
ENST00000373266 0.927459055357976 0.809812523520078 -0.0178484558891349 ENSG00000142687 KIAA0319L
ENST00000426982 0.578809544397554 0.281810979362117 -0.059398276898379 ENSG00000142687 KIAA0319L
ENST00000461312 0.770243339290839 0.518711404734013 0.0590373375078722 ENSG00000142687 KIAA0319L
ENST00000485551 0.459256814202389 0.180104180623898 -0.105732363621355 ENSG00000142687 KIAA0319L
ENST00000473423 0.877937573202059 0.70632479724806 0.0484582712596902 ENSG00000142687 KIAA0319L
ENST00000473844 0.858755349469827 0.666837970036544 -0.0520100389228203 ENSG00000142687 KIAA0319L
ENST00000474856 0.934805190764662 0.827072518973586 -0.0293941299602367 ENSG00000142687 KIAA0319L
ENST00000492544 0.884769353657027 0.720315583129699 -0.0472211879308066 ENSG00000142687 KIAA0319L
ENST00000440579 0.40545658341604 0.143665886920777 -0.0957718875492497 ENSG00000142687 KIAA0319L
ENST00000467109 0.728075641819833 0.455074477050543 0.113302197557499 ENSG00000142687 KIAA0319L
ENST00000431916 0.576913049619562 0.279802393784539 -0.088728468496365 ENSG00000142687 KIAA0319L
ENST00000482929 0.48699875613826 0.200680749410971 -0.0878231966580666 ENSG00000142687 KIAA0319L
ENST00000478463 0.692447215493898 0.408445125677808 -0.0610412556314144 ENSG00000142687 KIAA0319L
ENST00000470388 0.692447215493898 0.408445125677808 -0.0610412556314144 ENSG00000142687 KIAA0319L
ENST00000492888 0.844915184766258 0.641076065096666 -0.038106773556856 ENSG00000142687 KIAA0319L
ENST00000469892 0.750903498709578 0.488575277726652 -0.0590640512193082 ENSG00000142687 KIAA0319L
ENST00000494948 0.57418049729069 0.276899577008802 -0.0986231911448832 ENSG00000142687 KIAA0319L
ENST00000476329 0.935162200634322 0.827864222176028 0.0254516381135801 ENSG00000142687 KIAA0319L
ENST00000373253 0.397818684375578 0.13910600892278 0.130475525973193 ENSG00000020129 NCDN
ENST00000356090 0.416424008247386 0.150718417092157 0.126314787418006 ENSG00000020129 NCDN
ENST00000373243 0.418743737104737 0.152146968879113 0.126179577667335 ENSG00000020129 NCDN
ENST00000459931 0.553816405131391 0.258234236426246 0.13686804264535 ENSG00000020129 NCDN
ENST00000437806 0.3759296284289 0.12565353834286 0.197464155662318 ENSG00000020129 NCDN
ENST00000423723 0.869651789958162 0.689095717353928 0.0427995076654351 ENSG00000020129 NCDN
ENST00000373235 0.133617473938005 0.0218520302767141 -0.36303857782508 ENSG00000116819 TFAP2E
ENST00000373237 0.892435419831117 0.736256475598642 -0.0166229408004456 ENSG00000126067 PSMB2
ENST00000270815 0.882280339345369 0.71538771426676 -0.0284985686479041 ENSG00000142686 C1orf216
ENST00000503824 0.6847668669327 0.39882234429007 0.134260669918064 ENSG00000142686 C1orf216
ENST00000453178 0.569874319003623 0.272673315085221 0.160379305654743 ENSG00000142686 C1orf216
ENST00000251195 1.4707109460687e-05 2.57016944811316e-07 -0.358543272510069 ENSG00000092853 CLSPN
ENST00000466308 0.270579199103234 0.0697438709902164 -0.230084088122456 ENSG00000092853 CLSPN
ENST00000318121 0.000229233754201705 5.9646962186136e-06 -0.330257707689644 ENSG00000092853 CLSPN
ENST00000373220 0.000229233754201705 5.9646962186136e-06 -0.330257707689644 ENSG00000092853 CLSPN
ENST00000520551 0.000229233754201705 5.9646962186136e-06 -0.330257707689644 ENSG00000092853 CLSPN
ENST00000373226 0.341566810049191 0.105666583266681 -0.209579606171722 ENSG00000232335 RP11-435D7.3
ENST00000517467 0.0364028825061646 0.00314658787674816 -0.407509746462234 ENSG00000092853 CLSPN
ENST00000373210 0.153714613933183 0.0275369156285273 -0.138618599142608 ENSG00000134698 AGO4
ENST00000488778 0.997397259228031 0.992855584969692 -0.00117526910584922 ENSG00000134698 AGO4
ENST00000496257 0.94418374931745 0.851124903369497 -0.0252417955878532 ENSG00000134698 AGO4
ENST00000373206 0.853330881605827 0.65572960507361 -0.0304781425318807 ENSG00000092847 AGO1
ENST00000373204 0.0490471576743707 0.00482288283677201 -0.157176318939393 ENSG00000092847 AGO1
ENST00000324350 0.96070950442594 0.894737089073075 -0.0119095619758351 ENSG00000126070 AGO3
ENST00000373191 0.664429168692656 0.374923441975075 -0.0595538894164644 ENSG00000126070 AGO3
ENST00000397828 0.974166195681911 0.928257292791119 -0.00784785451345774 ENSG00000126070 AGO3
ENST00000246314 0.898858277510548 0.749820277278442 -0.0233467668372935 ENSG00000126070 AGO3
ENST00000491443 0.632137644614716 0.338443410455134 0.108589578666845 ENSG00000126070 AGO3
ENST00000466576 0.489600443349456 0.20264805002821 -0.138431868030451 ENSG00000271554 RP4-665N4.8
ENST00000471099 0.97157417057888 0.921907154830844 0.0126842853472645 ENSG00000126070 AGO3
ENST00000373178 0.800543737784954 0.564859123760834 0.0457178449930535 ENSG00000116863 ADPRHL2
ENST00000373166 0.81163200197099 0.58319238946807 -0.0272630167347068 ENSG00000054116 TRAPPC3
ENST00000462715 0.853052042180345 0.655242973524035 -0.0241354625460692 ENSG00000054116 TRAPPC3
ENST00000373163 0.822975574534655 0.602896635445372 -0.0272914529100049 ENSG00000054116 TRAPPC3
ENST00000373162 0.939627440713484 0.839492062882785 -0.010920315579556 ENSG00000054116 TRAPPC3
ENST00000469757 0.961305052361732 0.896429652325997 -0.00756800760418425 ENSG00000054116 TRAPPC3
ENST00000373159 0.938122628850298 0.835189107357718 -0.0132776205283928 ENSG00000054116 TRAPPC3
ENST00000497251 0.927341466910738 0.809318560759666 -0.0169204555595781 ENSG00000054116 TRAPPC3
ENST00000429533 0.937456210883781 0.833457394261185 0.0142315681423723 ENSG00000116871 MAP7D1
ENST00000316156 0.871829972037743 0.693508192355901 0.0223058482602917 ENSG00000116871 MAP7D1
ENST00000527764 0.915184485704148 0.78394620342693 0.0201582610866329 ENSG00000116871 MAP7D1
ENST00000373150 0.870093409858012 0.690162488954344 0.0225544094927486 ENSG00000116871 MAP7D1
ENST00000373151 0.870093409858012 0.690162488954344 0.0225544094927486 ENSG00000116871 MAP7D1
ENST00000530729 0.974091775559161 0.928083625714057 0.00609596586149341 ENSG00000116871 MAP7D1
ENST00000462118 0.952109892642527 0.871453639813394 0.0135269208892726 ENSG00000116871 MAP7D1
ENST00000474796 0.880431433720343 0.711431444385814 0.0272661309675861 ENSG00000116871 MAP7D1
ENST00000530975 0.775468300995458 0.52644970858557 0.0485189584452679 ENSG00000116871 MAP7D1
ENST00000487131 0.739854007587296 0.472930908542691 0.0493348008095449 ENSG00000116871 MAP7D1
ENST00000373148 0.88579175381121 0.722594004368027 0.0218122410521408 ENSG00000116871 MAP7D1
ENST00000532131 0.78731731795971 0.54434624827846 0.0392185607815637 ENSG00000116871 MAP7D1
ENST00000487114 0.952993270023958 0.873741793433035 0.0105260573658469 ENSG00000116871 MAP7D1
ENST00000354618 0.487832623059298 0.201273089921484 -0.0592511870566699 ENSG00000054118 THRAP3
ENST00000469141 0.498674924100524 0.209910949059249 -0.060131134301708 ENSG00000054118 THRAP3
ENST00000478853 0.799192438903265 0.562620011578342 -0.0525357541002346 ENSG00000054118 THRAP3
ENST00000466743 0.333870429087174 0.101216525325071 -0.14658156397257 ENSG00000054118 THRAP3
ENST00000373139 0.557785521611436 0.261614129331019 0.155061885379943 ENSG00000214193 SH3D21
ENST00000453908 0.323628096401823 0.0958839058451013 0.204561944753119 ENSG00000214193 SH3D21
ENST00000426732 0.323628096401823 0.0958839058451013 0.204561944753119 ENSG00000214193 SH3D21
ENST00000312808 0.334959848250229 0.101814743866773 0.201333247185418 ENSG00000214193 SH3D21
ENST00000505871 0.316034204642202 0.0918365539378089 0.208489332493255 ENSG00000214193 SH3D21
ENST00000480549 0.102870003275776 0.0145314330885649 0.211197748035274 ENSG00000214193 SH3D21
ENST00000474766 0.122156267508123 0.018783706359344 0.222481545495052 ENSG00000214193 SH3D21
ENST00000270824 0.153277737040921 0.0273940265456405 0.223402540759603 ENSG00000142694 EVA1B
ENST00000490466 0.105915582508679 0.0151558031266045 0.252421176404274 ENSG00000142694 EVA1B
ENST00000373137 0.899765166756888 0.752538344783816 -0.0425094757837531 ENSG00000116883 RP11-268J15.5
ENST00000359297 0.775565432837665 0.526542920136769 -0.0445675073240172 ENSG00000196182 STK40
ENST00000373129 0.909256795845706 0.770428042816961 -0.0183591661124503 ENSG00000196182 STK40
ENST00000373130 0.909256795845706 0.770428042816961 -0.0183591661124503 ENSG00000196182 STK40
ENST00000373132 0.909256795845706 0.770428042816961 -0.0183591661124503 ENSG00000196182 STK40
ENST00000460417 0.772080530406365 0.52140016489489 -0.0612162662154434 ENSG00000196182 STK40
ENST00000473733 0.524222279318431 0.231452629274842 -0.123260141813777 ENSG00000196182 STK40
ENST00000482458 0.928816172810739 0.812730371235312 -0.0175466221290252 ENSG00000196182 STK40
ENST00000460017 0.999842468092193 0.999474553775972 -5.84718249736189e-05 ENSG00000196182 STK40
ENST00000476041 0.438082004793793 0.164886597279387 0.143371017047526 ENSG00000181817 LSM10
ENST00000315732 0.441551647689762 0.16716066790386 0.148948077861779 ENSG00000181817 LSM10
ENST00000489912 0.371144860854806 0.122836231396328 0.181480997709616 ENSG00000181817 LSM10
ENST00000495222 0.693021171052598 0.409185753934579 -0.132161742992664 ENSG00000116885 OSCP1
ENST00000235532 0.992405178043749 0.979383780180146 -0.0036915810243894 ENSG00000116885 OSCP1
ENST00000356637 0.992405178043749 0.979383780180146 -0.0036915810243894 ENSG00000116885 OSCP1
ENST00000433045 0.864022379417164 0.67638647728847 -0.0602250050197783 ENSG00000116885 OSCP1
ENST00000445843 0.980791581767744 0.946068692951131 -0.00973551059999134 ENSG00000116885 OSCP1
ENST00000315643 0.987711099208786 0.96574135799575 -0.00617728273555483 ENSG00000116885 OSCP1
ENST00000528112 0.847816933405664 0.646076778248594 -0.0727698274799567 ENSG00000116885 OSCP1
ENST00000354267 0.858014675283405 0.665465848783075 0.0697322554930875 ENSG00000116885 OSCP1
ENST00000373116 0.283234620065923 0.0756226824949654 0.132232396687562 ENSG00000116898 MRPS15
ENST00000488606 0.763791938616752 0.507844510593365 0.0630719471743587 ENSG00000116898 MRPS15
ENST00000477040 0.554530433257392 0.258863412926568 0.128954639479895 ENSG00000116898 MRPS15
ENST00000462067 0.27816310305269 0.0732978531365482 0.133137538040131 ENSG00000116898 MRPS15
ENST00000424989 0.717555072571351 0.440033744393431 -0.124008589997381 ENSG00000233621 LINC01137
ENST00000373087 0.853663388966022 0.656542923580207 0.0571400964545306 ENSG00000163874 ZC3H12A
ENST00000373075 0.683026302494143 0.396664711316744 -0.0526184952957255 ENSG00000163875 MEAF6
ENST00000296214 0.765993005728182 0.511087562731865 -0.0410078875356955 ENSG00000163875 MEAF6
ENST00000373074 0.785664153938006 0.541686834522984 -0.03860109731331 ENSG00000163875 MEAF6
ENST00000475828 0.783260812578999 0.537995163912945 -0.0388899136253851 ENSG00000163875 MEAF6
ENST00000487788 0.787383602778319 0.544498900119218 -0.0383734819228153 ENSG00000163875 MEAF6
ENST00000373073 0.907513693811327 0.76687665205617 -0.0196948534747579 ENSG00000163875 MEAF6
ENST00000487792 0.847275037037388 0.644997081144152 -0.0307713686264543 ENSG00000163875 MEAF6
ENST00000448519 0.857888008620087 0.665134350371166 -0.0305577386522396 ENSG00000163875 MEAF6
ENST00000485039 0.584597677175002 0.288285386787051 0.0860985695256258 ENSG00000163875 MEAF6
ENST00000296215 0.404927426887188 0.143371603756766 -0.126491252740831 ENSG00000163877 SNIP1
ENST00000468040 0.875568937727899 0.700887920618512 -0.0457298833588289 ENSG00000163877 SNIP1
ENST00000493916 0.831456173061153 0.617609720843083 -0.0757565758328398 ENSG00000163877 SNIP1
ENST00000296218 0.396534143652506 0.138312489139218 -0.204505949495093 ENSG00000163879 DNALI1
ENST00000466723 0.312651839368166 0.0900972359296652 -0.280210398272066 ENSG00000163879 DNALI1
ENST00000541606 0.347356681509183 0.108993624593174 -0.255719076759456 ENSG00000163879 DNALI1
ENST00000497858 0.266909373061955 0.0682443004257727 -0.261028034405285 ENSG00000163879 DNALI1
ENST00000490029 0.448227336077398 0.171721054878999 -0.155233637179179 ENSG00000134697 GNL2
ENST00000373062 0.675000265677875 0.386815675192719 -0.0449130096949205 ENSG00000134697 GNL2
ENST00000462812 0.831811886627552 0.618283425215627 -0.0375741293434894 ENSG00000134697 GNL2
ENST00000479255 0.497964123715833 0.20936626853458 -0.128083556081119 ENSG00000134697 GNL2
ENST00000538069 0.673698090189422 0.385120930440216 -0.0779581190333192 ENSG00000134697 GNL2
ENST00000469191 0.901604118018122 0.756409198475993 0.0322868991495132 ENSG00000134697 GNL2
ENST00000489146 0.443791259423707 0.168543290548316 -0.155011353908185 ENSG00000134697 GNL2
ENST00000463351 0.977855139434175 0.937875496213405 0.00776121103303102 ENSG00000134697 GNL2
ENST00000488496 0.869804275872762 0.689448228304357 0.0452854663202946 ENSG00000134697 GNL2
ENST00000358011 0.453661062540627 0.175911397809471 0.113706227455902 ENSG00000116922 C1orf109
ENST00000494120 0.500529560460222 0.211677215001853 0.103345763489504 ENSG00000116922 C1orf109
ENST00000609516 0.719149131039168 0.442049767487458 0.0794340213852141 ENSG00000116922 C1orf109
ENST00000464178 0.603485439889179 0.308189962115914 0.0969603371843245 ENSG00000116922 C1orf109
ENST00000464085 0.552800810488707 0.25722989242435 0.116909110497422 ENSG00000116922 C1orf109
ENST00000491981 0.556260214430189 0.260277243742771 0.115230661050269 ENSG00000116922 C1orf109
ENST00000461359 0.448842361680232 0.172189468046968 0.151294471456384 ENSG00000116922 C1orf109
ENST00000477060 0.59262027549503 0.296403602067856 0.112371713330932 ENSG00000116922 C1orf109
ENST00000486637 0.622112066923251 0.328074728869994 0.114855386559367 ENSG00000116922 C1orf109
ENST00000491797 0.749024842965604 0.486050516181039 0.0973611171939527 ENSG00000116922 C1orf109
ENST00000488137 0.926836520588554 0.808213652604783 0.033347450350803 ENSG00000116922 C1orf109
ENST00000472584 0.809405076531544 0.579163080052534 0.0810530871818563 ENSG00000116922 C1orf109
ENST00000373055 0.954458769959879 0.877108997633887 0.0100953203908228 ENSG00000134690 CDCA8
ENST00000327331 0.954458769959879 0.877108997633887 0.0100953203908228 ENSG00000134690 CDCA8
ENST00000373044 0.213949198122668 0.04708634152718 0.175243064312644 ENSG00000196449 YRDC
ENST00000373043 0.250338142838908 0.0613525770642745 0.196881658091756 ENSG00000197982 C1orf122
ENST00000419397 0.381671167806974 0.129108178839116 0.18042549108115 ENSG00000197982 C1orf122
ENST00000468084 0.313024765155392 0.0902851278109106 0.185814575540329 ENSG00000197982 C1orf122
ENST00000373042 0.342061745381291 0.105968408453896 0.183875305766125 ENSG00000197982 C1orf122
ENST00000446260 0.310800336431426 0.0890697952495729 0.198196128256414 ENSG00000197982 C1orf122
ENST00000373036 0.928269587037698 0.811527088536969 0.016363764008367 ENSG00000188786 MTF1
ENST00000468190 0.450613360502548 0.173472664376239 -0.203877406556587 ENSG00000188786 MTF1
ENST00000419993 0.892470759380097 0.736319103187628 -0.0477976576360203 ENSG00000230955 RP11-109P14.10
ENST00000373027 0.899413764838442 0.751327302212306 0.0221699593093519 ENSG00000204084 INPP5B
ENST00000373023 0.686608844154955 0.400924970464278 0.0555049573020059 ENSG00000204084 INPP5B
ENST00000373026 0.675499006842802 0.387455357905255 0.0596741716032793 ENSG00000204084 INPP5B
ENST00000373024 0.667354481749441 0.378033931752983 0.060661822058255 ENSG00000204084 INPP5B
ENST00000470364 0.946513473054254 0.856804949552898 -0.025336400496853 ENSG00000204084 INPP5B
ENST00000474758 0.857108024889677 0.663486811228968 -0.0617856496842794 ENSG00000204084 INPP5B
ENST00000458109 0.176906248047964 0.0344628014116892 0.228175406935658 ENSG00000204084 INPP5B
ENST00000467066 0.404577903534567 0.14314593780943 0.222856898101866 ENSG00000204084 INPP5B
ENST00000373021 0.360206218491101 0.116416795557621 0.220296871890432 ENSG00000204084 INPP5B
ENST00000491406 0.13363677050419 0.0218612278756968 0.361986076573624 ENSG00000204084 INPP5B
ENST00000373019 0.440401132585712 0.166447768786913 -0.0600531698148752 ENSG00000183431 SF3A3
ENST00000448721 0.36234152312288 0.117791732156044 -0.0696000082697835 ENSG00000183431 SF3A3
ENST00000487062 0.835545130840806 0.624870356425759 -0.0423368567262828 ENSG00000183431 SF3A3
ENST00000460925 0.395901615354872 0.137960873534269 -0.0965658334680279 ENSG00000183431 SF3A3
ENST00000489537 0.538457340591486 0.244375103254085 -0.0659518183576744 ENSG00000183431 SF3A3
ENST00000461869 0.618859979713362 0.324559032241242 -0.052954258060857 ENSG00000183431 SF3A3
ENST00000470585 0.625012041325377 0.330972110703781 -0.0560710716330425 ENSG00000183431 SF3A3
ENST00000488934 0.898453079182935 0.749071571599591 0.0287006676754494 ENSG00000183431 SF3A3
ENST00000462258 0.668408523435792 0.379324200794156 -0.0548289325089722 ENSG00000183431 SF3A3
ENST00000485803 0.053367822218069 0.00543164125284203 0.22626324538492 ENSG00000183386 FHL3
ENST00000373016 0.053367822218069 0.00543164125284203 0.22626324538492 ENSG00000183386 FHL3
ENST00000475084 0.0925565451495955 0.0122906447988694 0.210170045854556 ENSG00000183386 FHL3
ENST00000477194 0.0708757671414784 0.00821291128939475 0.228113114159732 ENSG00000183386 FHL3
ENST00000483132 0.222559000617908 0.0502296593640844 0.230328578504746 ENSG00000183386 FHL3
ENST00000483182 0.264128850507607 0.0670062281052677 0.128036044081372 ENSG00000183520 UTP11L
ENST00000486563 0.22519255140781 0.0511493517851496 0.163267579643192 ENSG00000183520 UTP11L
ENST00000373014 0.489239484481928 0.20234421304022 0.0766367553499235 ENSG00000183520 UTP11L
ENST00000537711 0.374577862937458 0.124858190058945 0.0938540298162367 ENSG00000183520 UTP11L
ENST00000488453 0.691397646327071 0.40714531663535 0.056344803798014 ENSG00000183520 UTP11L
ENST00000373001 0.321500171329979 0.0947588674600721 -0.0914599597430404 ENSG00000116954 RRAGC
ENST00000474456 0.282558864060265 0.0753229537539189 -0.148697827568655 ENSG00000116954 RRAGC
ENST00000493015 0.393136052986662 0.136279884610103 -0.121367045357327 ENSG00000116954 RRAGC
ENST00000496778 0.712407472775588 0.433526606571519 -0.0863229618733039 ENSG00000116954 RRAGC
ENST00000433671 0.931969619912479 0.819534880696961 -0.0153335889181628 ENSG00000228436 RP5-864K19.4
ENST00000456813 0.999267194464812 0.998279616587716 0.000145180582206831 ENSG00000228436 RP5-864K19.4
ENST00000397572 0.940685376346004 0.842000982445679 0.0152263845273059 ENSG00000214114 MYCBP
ENST00000494695 0.649298636873234 0.357801635438727 -0.0784439599481969 ENSG00000214114 MYCBP
ENST00000495043 0.718056541977387 0.440701064081447 -0.0681845193289219 ENSG00000214114 MYCBP
ENST00000489803 0.632091798477076 0.338376827803918 -0.0807355174242232 ENSG00000214114 MYCBP
ENST00000454994 0.632212385473631 0.338547459395359 -0.0807256772974185 ENSG00000131233 GJA9
ENST00000489575 0.632212385473631 0.338547459395359 -0.0807256772974185 ENSG00000214114 MYCBP
ENST00000465771 0.821255818940522 0.599462621290388 -0.0496381470939877 ENSG00000214114 MYCBP
ENST00000462027 0.744961118795442 0.480317148852569 -0.0718649769762147 ENSG00000214114 MYCBP
ENST00000357771 0.605714593253446 0.310439511335077 -0.156295588600579 ENSG00000131233 GJA9
ENST00000372990 0.835892209964373 0.625522584647221 -0.0571144688931926 ENSG00000158315 RHBDL2
ENST00000289248 0.916930780464178 0.787462628004694 -0.0320512488077005 ENSG00000158315 RHBDL2
ENST00000538156 0.91646189295845 0.786563058924254 -0.0321806598532002 ENSG00000158315 RHBDL2
ENST00000372985 0.909076960214293 0.770016964671909 -0.0346360056202731 ENSG00000158315 RHBDL2
ENST00000540558 0.47098533955247 0.188397448012409 -0.211400518876898 ENSG00000158315 RHBDL2
ENST00000432648 0.944226065109343 0.851239191530523 0.0110507579023935 ENSG00000174574 AKIRIN1
ENST00000446189 0.928961052313144 0.813008913925157 -0.0152957700158247 ENSG00000174574 AKIRIN1
ENST00000372984 0.933408182635626 0.82369309785414 -0.013914293061006 ENSG00000174574 AKIRIN1
ENST00000531822 0.875530566682818 0.700598713742062 -0.0277575128324855 ENSG00000174574 AKIRIN1
ENST00000372967 0.131420495634962 0.0212210401406373 0.13373539023599 ENSG00000168653 NDUFS5
ENST00000372969 0.131420495634962 0.0212210401406373 0.13373539023599 ENSG00000168653 NDUFS5
ENST00000545844 0.0021312787925269 8.46081596639486e-05 -0.219109903069357 ENSG00000127603 MACF1
ENST00000567887 0.0021330705313782 8.47355415117891e-05 -0.219094411280566 ENSG00000127603 MACF1
ENST00000372915 0.00213329288011363 8.48006329565732e-05 -0.219065225931685 ENSG00000127603 MACF1
ENST00000539005 0.00212893847070592 8.44778235971671e-05 -0.219120938383333 ENSG00000127603 MACF1
ENST00000317713 0.00212893847070592 8.44778235971671e-05 -0.219120938383333 ENSG00000127603 MACF1
ENST00000361689 0.00213329288011363 8.48006329565732e-05 -0.219065225931685 ENSG00000127603 MACF1
ENST00000524432 0.095452225776342 0.0129268885732021 -0.188145243335234 ENSG00000127603 MACF1
ENST00000467673 0.205294159829036 0.0440191911474345 -0.216223378224688 ENSG00000127603 MACF1
ENST00000564288 0.00146807745190721 5.33761875304436e-05 -0.216284690625365 ENSG00000127603 MACF1
ENST00000494012 0.248764117045914 0.06066611250399 -0.169822344714104 ENSG00000127603 MACF1
ENST00000536367 0.213383786340585 0.0468950403076121 -0.1696161501747 ENSG00000127603 MACF1
ENST00000480624 0.220278495272373 0.0494008770494275 -0.173292070931036 ENSG00000127603 MACF1
ENST00000469366 0.334685293478824 0.101687158692212 -0.143604909737872 ENSG00000127603 MACF1
ENST00000289890 0.267171154765124 0.0683538179027343 -0.171959532849808 ENSG00000226438 RP11-420K8.1
ENST00000496804 0.146959695075951 0.0255737101893803 -0.150863524998594 ENSG00000127603 MACF1
ENST00000530262 0.0832877178969534 0.0104272216567127 -0.171057520307509 ENSG00000127603 MACF1
ENST00000485063 0.0899936919018567 0.0118008043574957 -0.194639518528391 ENSG00000127603 MACF1
ENST00000472385 0.21145115896007 0.0461702503332442 -0.16120371425489 ENSG00000127603 MACF1
ENST00000484393 0.604710476180212 0.309340149618972 -0.0785327380335643 ENSG00000127603 MACF1
ENST00000476350 0.051438374334982 0.0051552322104215 -0.182379249663244 ENSG00000127603 MACF1
ENST00000372925 0.000512456832236508 1.51226075161128e-05 -0.22542826455234 ENSG00000127603 MACF1
ENST00000528611 0.396534143652506 0.138315325692535 -0.148468151995075 ENSG00000127603 MACF1
ENST00000289893 0.000227993977942549 5.92241604827996e-06 -0.230332994955241 ENSG00000127603 MACF1
ENST00000530275 3.84224879518461e-13 1.53341387244309e-15 -0.521312621231583 ENSG00000255103 KIAA0754
ENST00000482035 0.00351631600194497 0.000155510696441438 -0.264464561929384 ENSG00000127603 MACF1
ENST00000473843 7.74236734412962e-05 1.72736232347624e-06 -0.346400299342178 ENSG00000127603 MACF1
ENST00000469490 2.63625471086902e-06 3.70092544986535e-08 -0.304245471024079 ENSG00000127603 MACF1
ENST00000487656 0.00642393557239223 0.000322783590884105 -0.298066027388438 ENSG00000127603 MACF1
ENST00000360115 1.55591052740301e-05 2.74444950145439e-07 -0.235595964082619 ENSG00000127603 MACF1
ENST00000497964 0.0012392436910289 4.38361839404726e-05 -0.207599400312644 ENSG00000127603 MACF1
ENST00000446276 0.000133935542088393 3.22953279724031e-06 -0.227500789942608 ENSG00000127603 MACF1
ENST00000442046 0.000410308011742687 1.1624876684248e-05 -0.223318135037022 ENSG00000127603 MACF1
ENST00000422234 0.010720735640117 0.00061671701356323 -0.202097821407835 ENSG00000127603 MACF1
ENST00000462496 0.0134356265401964 0.000827576391701298 -0.199215262450723 ENSG00000127603 MACF1
ENST00000462103 0.0544236541889625 0.00558397434657687 -0.191434040750799 ENSG00000127603 MACF1
ENST00000496360 0.00121039693875309 4.25574074396463e-05 -0.232003537409365 ENSG00000127603 MACF1
ENST00000497807 0.000468130846523813 1.36334806741802e-05 -0.237990341600826 ENSG00000127603 MACF1
ENST00000331593 0.496089628463702 0.207976673913592 -0.177125680745459 ENSG00000183682 BMP8A
ENST00000458207 0.944757780979399 0.85233997663387 -0.0274658822033279 ENSG00000182109 RP11-69E11.4
ENST00000450157 0.958809228345007 0.890218100685662 -0.0197211728418152 ENSG00000182109 RP11-69E11.4
ENST00000431553 0.931131750705431 0.817549101303404 -0.0329805355535218 ENSG00000182109 RP11-69E11.4
ENST00000417869 0.97840324411151 0.940015107752308 0.0107575019888952 ENSG00000182109 RP11-69E11.4
ENST00000440190 0.987076299833027 0.963780064109759 -0.00640840769564685 ENSG00000182109 RP11-69E11.4
ENST00000427240 0.847059212969399 0.644553698140413 -0.0641165965934218 ENSG00000243970 PPIEL
ENST00000482028 0.778644131651336 0.531220406982016 0.0527041499045734 ENSG00000090621 PABPC4
ENST00000372856 0.197220497195056 0.0413075206745572 0.0881671640211613 ENSG00000090621 PABPC4
ENST00000372857 0.196988298790921 0.0412149659060043 0.0882292586899702 ENSG00000090621 PABPC4
ENST00000372858 0.289320267633246 0.0784149026149216 0.075119220399267 ENSG00000090621 PABPC4
ENST00000372862 0.286246192559065 0.0769494148065712 0.0755620869325681 ENSG00000090621 PABPC4
ENST00000468476 0.618934421748945 0.324641599508747 0.0640918171413295 ENSG00000090621 PABPC4
ENST00000437136 0.722672105541808 0.446726683768558 0.0500555765289978 ENSG00000090621 PABPC4
ENST00000492468 0.59735928132608 0.301975567604568 0.0658254556128172 ENSG00000090621 PABPC4
ENST00000530186 0.844408988121957 0.640463750395646 0.037654366674908 ENSG00000090621 PABPC4
ENST00000421687 0.347259201575493 0.108898932444348 0.0711305884010717 ENSG00000090621 PABPC4
ENST00000484555 0.640569938170386 0.347764190751111 0.0805610629491561 ENSG00000090621 PABPC4
ENST00000525045 0.497051165384974 0.208646312782075 0.0942929759218135 ENSG00000090621 PABPC4
ENST00000527718 0.377572359006043 0.126709762595745 0.0842678749533796 ENSG00000090621 PABPC4
ENST00000477556 0.552434196088721 0.256790876899267 0.100659579250026 ENSG00000090621 PABPC4
ENST00000461578 0.464269162941542 0.183862146483583 0.139953613077291 ENSG00000090621 PABPC4
ENST00000483770 0.634074597344167 0.340692888530631 0.08485728142349 ENSG00000090621 PABPC4
ENST00000525669 0.33997568593894 0.104744976945195 0.0905026564030112 ENSG00000090621 PABPC4
ENST00000470443 0.370038616166691 0.122158707099382 0.0708290575673455 ENSG00000090621 PABPC4
ENST00000415255 0.509030916049531 0.218749442856259 0.0597108928327609 ENSG00000228060 RP11-69E11.8
ENST00000513632 0.529167293774037 0.235947824698927 0.0764943786311906 ENSG00000090621 PABPC4
ENST00000525751 0.880200437854589 0.710865651883953 0.0237109238565004 ENSG00000090621 PABPC4
ENST00000474378 0.772080530406365 0.521433806370018 0.037651453232682 ENSG00000090621 PABPC4
ENST00000529216 0.9636230058836 0.902175711762047 0.00789431773622657 ENSG00000090621 PABPC4
ENST00000492519 0.977897702639502 0.93799981344653 0.00531337393677173 ENSG00000090621 PABPC4
ENST00000451091 0.121119445760031 0.0185579206701712 0.162406252336403 ENSG00000090621 PABPC4
ENST00000531243 0.228664272616878 0.0524554128783035 0.179680224770346 ENSG00000090621 PABPC4
ENST00000470018 0.893487264045454 0.738173985795651 0.0291046087658454 ENSG00000084072 PPIE
ENST00000485507 0.754089350751105 0.493547429814367 0.0698659537603716 ENSG00000084072 PPIE
ENST00000324379 0.934166686679163 0.825801625120127 0.0156579222761048 ENSG00000084072 PPIE
ENST00000356511 0.875009017861409 0.699078888157042 0.0269737809040763 ENSG00000084072 PPIE
ENST00000456578 0.798836906313946 0.562011587079801 0.0612885001290379 ENSG00000084072 PPIE
ENST00000495526 0.93413889743733 0.825715478902518 0.0156585270193781 ENSG00000084072 PPIE
ENST00000482751 0.93413889743733 0.825715478902518 0.0156585270193781 ENSG00000084072 PPIE
ENST00000372830 0.875009017861409 0.699078888157042 0.0269737809040763 ENSG00000084072 PPIE
ENST00000497370 0.988266953764844 0.966936453635768 0.00308973013954595 ENSG00000084072 PPIE
ENST00000372835 0.946132072466176 0.855654676384512 0.0129554047848016 ENSG00000084072 PPIE
ENST00000470213 0.989551852391002 0.97034502306841 0.00277560009432203 ENSG00000084072 PPIE
ENST00000474804 0.995586630369646 0.987508724113988 0.00129139416453364 ENSG00000084072 PPIE
ENST00000475350 0.93413889743733 0.825715478902518 0.0156585270193781 ENSG00000084072 PPIE
ENST00000480169 0.849385238197665 0.648919623860748 0.0382387355540116 ENSG00000084072 PPIE
ENST00000441669 0.196321053576367 0.0410044359057565 -0.134210506595783 ENSG00000043514 TRIT1
ENST00000462797 0.196321053576367 0.0410044359057565 -0.134210506595783 ENSG00000043514 TRIT1
ENST00000316891 0.196321053576367 0.0410044359057565 -0.134210506595783 ENSG00000043514 TRIT1
ENST00000372818 0.196321053576367 0.0410044359057565 -0.134210506595783 ENSG00000043514 TRIT1
ENST00000495175 0.137548437766092 0.0229493253116301 -0.152684241131374 ENSG00000043514 TRIT1
ENST00000491865 0.154413454359856 0.0277482080597767 -0.1482618762312 ENSG00000043514 TRIT1
ENST00000537223 0.186568220421748 0.0376588089384822 -0.142649281632387 ENSG00000043514 TRIT1
ENST00000537440 0.186568220421748 0.0376588089384822 -0.142649281632387 ENSG00000043514 TRIT1
ENST00000541099 0.186568220421748 0.0376588089384822 -0.142649281632387 ENSG00000043514 TRIT1
ENST00000545233 0.186568220421748 0.0376588089384822 -0.142649281632387 ENSG00000043514 TRIT1
ENST00000465417 0.0366759905977286 0.00318470292308552 -0.30872509988984 ENSG00000043514 TRIT1
ENST00000492612 0.359538755479967 0.116077030728085 -0.113215029157839 ENSG00000043514 TRIT1
ENST00000467774 0.402315647535151 0.141713085087745 -0.216389692360674 ENSG00000043514 TRIT1
ENST00000489945 0.395459799628292 0.137659000733845 -0.109770797040664 ENSG00000043514 TRIT1
ENST00000486825 0.362362938275985 0.117801879281655 -0.115701066786515 ENSG00000043514 TRIT1
ENST00000469476 0.572572701189488 0.275515190935243 -0.107334355738653 ENSG00000043514 TRIT1
ENST00000544981 0.674306494846706 0.385889582455875 -0.0739176588401486 ENSG00000043514 TRIT1
ENST00000462243 0.908928588859596 0.769702506642271 0.0376189658391482 ENSG00000043514 TRIT1
ENST00000372811 0.825355013050026 0.606398159124706 0.0658364447794189 ENSG00000168389 MFSD2A
ENST00000420632 0.831456173061153 0.617227590583031 0.0644048006183667 ENSG00000168389 MFSD2A
ENST00000434861 0.390855310029624 0.134805535338282 0.214001088034338 ENSG00000168389 MFSD2A
ENST00000372809 0.825355013050026 0.606398159124706 0.0658364447794189 ENSG00000168389 MFSD2A
ENST00000483824 0.825355013050026 0.606398159124706 0.0658364447794189 ENSG00000168389 MFSD2A
ENST00000469745 0.918627948177079 0.791309437323597 0.0375872034860844 ENSG00000168389 MFSD2A
ENST00000480630 0.779873176194597 0.533099624412959 -0.0870392725879791 ENSG00000168389 MFSD2A
ENST00000491515 0.657040380375697 0.366744255636664 -0.146169475103977 ENSG00000168389 MFSD2A
ENST00000372797 0.321525036435798 0.094797102509786 0.0644299089594417 ENSG00000131236 CAP1
ENST00000372802 0.322023132327932 0.0950800204700381 0.0644483194919016 ENSG00000131236 CAP1
ENST00000449311 0.155860546784696 0.0281913061994928 0.0955253782031624 ENSG00000131236 CAP1
ENST00000421589 0.157285314621282 0.0285712059991605 0.0938016289120359 ENSG00000131236 CAP1
ENST00000414893 0.146181969963755 0.0253766903676598 0.0913405078447147 ENSG00000131236 CAP1
ENST00000414281 0.156868527202326 0.0284673946057844 0.0937574611448262 ENSG00000131236 CAP1
ENST00000420216 0.139263033350012 0.0234290968152077 0.0974589372878058 ENSG00000131236 CAP1
ENST00000372792 0.150758592431242 0.0266273959834092 0.085868685703642 ENSG00000131236 CAP1
ENST00000372798 0.24696767656547 0.0599627914233572 0.0711858181346146 ENSG00000131236 CAP1
ENST00000340450 0.317109092775893 0.0924388141980466 0.0648236790026018 ENSG00000131236 CAP1
ENST00000372805 0.303653268468136 0.0855054163121697 0.0660213018806885 ENSG00000131236 CAP1
ENST00000435719 0.14211804176583 0.0242314449133648 0.093277678045629 ENSG00000131236 CAP1
ENST00000427843 0.129629382653605 0.0207753502039855 0.098462677311427 ENSG00000131236 CAP1
ENST00000417287 0.147504053127777 0.0257216011348275 0.095730487584988 ENSG00000131236 CAP1
ENST00000424977 0.152922752540111 0.0272975440066763 0.0943550190004847 ENSG00000131236 CAP1
ENST00000446031 0.405997509860448 0.144007450226525 0.0792844269142273 ENSG00000131236 CAP1
ENST00000479759 0.611865994726859 0.316903756725438 0.0519526809904249 ENSG00000131236 CAP1
ENST00000461993 0.760473412809246 0.503240897720312 0.0361438383225431 ENSG00000131236 CAP1
ENST00000494114 0.861690184509037 0.672112080780549 0.0252051872104557 ENSG00000131236 CAP1
ENST00000433473 0.725138692868317 0.450955214380567 -0.0392921173096064 ENSG00000131238 PPT1
ENST00000529905 0.72025789084567 0.443661535442725 -0.0402756330996049 ENSG00000131238 PPT1
ENST00000530704 0.922907893173984 0.800826371462404 -0.0158108743482338 ENSG00000131238 PPT1
ENST00000372775 0.507878268193595 0.21772716981017 -0.0896442674732792 ENSG00000131238 PPT1
ENST00000449045 0.897562252213961 0.746988862442256 -0.0201362324101945 ENSG00000131238 PPT1
ENST00000439754 0.867266121102711 0.683403385799399 -0.028058380202603 ENSG00000131238 PPT1
ENST00000530076 0.59781711515513 0.302534621761684 -0.075754657802099 ENSG00000131238 PPT1
ENST00000527311 0.950373988106181 0.867122904301279 0.0110377965068036 ENSG00000131238 PPT1
ENST00000372779 0.98384143225542 0.95436718340148 -0.00385805830567803 ENSG00000131238 PPT1
ENST00000526547 0.734852429878282 0.464618918318928 0.0566571618818648 ENSG00000131238 PPT1
ENST00000372771 0.985678598721988 0.958802007948774 0.0038213664068859 ENSG00000117000 RLF
ENST00000567508 0.781528132129718 0.535396239155056 0.0930487945732663 ENSG00000259943 RP1-39G22.7
ENST00000372759 0.758097864078793 0.499183166077868 0.0427349883010256 ENSG00000084073 ZMPSTE24
ENST00000479131 0.878200520237679 0.706795553986188 0.0335115238000525 ENSG00000084073 ZMPSTE24
ENST00000472583 0.917726013867798 0.789331355752419 0.0208917897997504 ENSG00000084073 ZMPSTE24
ENST00000474142 0.918753936220062 0.791659796815856 -0.0266683972753645 ENSG00000084073 ZMPSTE24
ENST00000435168 0.464560284656552 0.184090103693859 -0.127456148734089 ENSG00000084070 SMAP2
ENST00000372718 0.641017296691268 0.348215552895916 -0.0717583775341297 ENSG00000084070 SMAP2
ENST00000372708 0.628138871762024 0.334269992224171 -0.0770625055681029 ENSG00000084070 SMAP2
ENST00000539317 0.568355701690812 0.271195900178394 -0.100368974863095 ENSG00000084070 SMAP2
ENST00000487871 0.721566592391973 0.445222885539988 0.120892538866354 ENSG00000084070 SMAP2
ENST00000469416 0.921273887650428 0.797220428456092 -0.0347435427076584 ENSG00000187801 ZFP69B
ENST00000361584 0.919858526142677 0.79436944984186 -0.0352033743329229 ENSG00000187801 ZFP69B
ENST00000484445 0.919858526142677 0.79436944984186 -0.0352033743329229 ENSG00000187801 ZFP69B
ENST00000411995 0.921273887650428 0.797220428456092 -0.0347435427076584 ENSG00000187801 ZFP69B
ENST00000565390 0.876243751601376 0.702478332820483 -0.0580345228453284 ENSG00000260920 RP1-228H13.5
ENST00000372706 0.626181308414316 0.332207794840106 0.109226455042708 ENSG00000187815 ZFP69
ENST00000372705 0.659549250690985 0.369647213576013 0.101606822513455 ENSG00000187815 ZFP69
ENST00000450713 0.93203395956597 0.819689775828838 0.025159094572527 ENSG00000238287 RP11-656D10.3
ENST00000358527 0.853132936916909 0.655390337248807 0.0463705726369999 ENSG00000164002 EXO5
ENST00000372703 0.853132936916909 0.655390337248807 0.0463705726369999 ENSG00000164002 EXO5
ENST00000420209 0.293739359182806 0.080658064100527 0.198869905859572 ENSG00000164002 EXO5
ENST00000296380 0.862968566529291 0.674403690425284 0.0430226241070118 ENSG00000164002 EXO5
ENST00000432259 0.16078970622133 0.0295775716203481 0.267896736137548 ENSG00000164002 EXO5
ENST00000418186 0.308724961958987 0.0880815183577497 0.193949293872109 ENSG00000164002 EXO5
ENST00000415550 0.190033569722823 0.0388359537695475 0.248273918486757 ENSG00000164002 EXO5
ENST00000443729 0.411829044388665 0.147666386128362 0.163596840422889 ENSG00000164002 EXO5
ENST00000419161 0.411829044388665 0.147666386128362 0.163596840422889 ENSG00000164002 EXO5
ENST00000471429 0.186099605779939 0.0374692361924764 0.287457448684451 ENSG00000164002 EXO5
ENST00000453437 0.46726435622281 0.185932793074132 0.187110097431245 ENSG00000227278 RP11-656D10.5
ENST00000437060 0.314880333568305 0.091224451497131 -0.273300057911768 ENSG00000238186 RP11-656D10.6
ENST00000372699 0.665489717498176 0.375970860635496 -0.117496743572441 ENSG00000117010 ZNF684
ENST00000465152 0.835801080471098 0.625341936388058 -0.0686682803630492 ENSG00000117010 ZNF684
ENST00000372696 0.975087223358863 0.930853147532068 0.0123026552172953 ENSG00000117010 ZNF684
ENST00000372697 0.975087223358863 0.930853147532068 0.0123026552172953 ENSG00000117010 ZNF684
ENST00000493756 0.735376003137771 0.465491314198847 -0.0970410733336339 ENSG00000117010 ZNF684
ENST00000606277 0.613668400371158 0.318943879434908 -0.146179465499202 ENSG00000272145 NFYC-AS1
ENST00000467203 0.899918571980692 0.753008199870498 0.0215501493694987 ENSG00000066136 NFYC
ENST00000424419 0.95966925126093 0.891758972663816 0.00933922743098094 ENSG00000066136 NFYC
ENST00000427410 0.955617000936015 0.881270163214532 -0.00949928552671764 ENSG00000066136 NFYC
ENST00000447388 0.933221837037695 0.822767815227993 -0.0140183424999304 ENSG00000066136 NFYC
ENST00000425457 0.943090213836077 0.848072494421706 -0.0121934788797472 ENSG00000066136 NFYC
ENST00000453631 0.995735498008802 0.988054089685908 -0.00103300424385469 ENSG00000066136 NFYC
ENST00000456393 0.925749543509625 0.806170753182977 -0.0154048319930647 ENSG00000066136 NFYC
ENST00000372654 0.983660854358183 0.953921887316608 -0.00372109734969299 ENSG00000066136 NFYC
ENST00000534399 0.998671326616637 0.996380030916581 -0.000336095031485527 ENSG00000066136 NFYC
ENST00000372653 0.949306290059328 0.863914004185113 -0.0112163659611959 ENSG00000066136 NFYC
ENST00000372669 0.936924709215094 0.831864743403918 0.0149824745500254 ENSG00000066136 NFYC
ENST00000372652 0.968795666235775 0.915108999100714 -0.00761914747071718 ENSG00000066136 NFYC
ENST00000372651 0.997615524436906 0.993677960744927 -0.000603800104573967 ENSG00000066136 NFYC
ENST00000531464 0.680793631400604 0.393779252030876 -0.103873978878557 ENSG00000066136 NFYC
ENST00000440226 0.740913331497998 0.474405194825706 -0.0579016269512487 ENSG00000066136 NFYC
ENST00000525290 0.828472426963203 0.611621918553499 -0.0540614845809605 ENSG00000066136 NFYC
ENST00000530965 0.748902010013596 0.485851021823141 -0.0792758350908129 ENSG00000066136 NFYC
ENST00000416859 0.821493173634227 0.600142865401049 -0.0502868070272119 ENSG00000066136 NFYC
ENST00000308733 0.710797928643512 0.431491297447928 -0.061321654038264 ENSG00000066136 NFYC
ENST00000414185 0.890819290253067 0.733048074766977 -0.029762673683471 ENSG00000066136 NFYC
ENST00000525349 0.96068930610007 0.894684875642432 0.0151437345215905 ENSG00000066136 NFYC
ENST00000483091 0.573574177297158 0.276420622039435 -0.162665569919319 ENSG00000066136 NFYC
ENST00000488635 0.429568278007971 0.159078243707183 -0.173423738766014 ENSG00000066136 NFYC
ENST00000496608 0.437479625477978 0.164476925597036 -0.15716548266004 ENSG00000066136 NFYC
ENST00000372638 0.650488681836256 0.359289912151281 -0.148519016100758 ENSG00000179862 CITED4
ENST00000372621 0.94151173680827 0.843861312051483 -0.00899306127510316 ENSG00000171793 CTPS1
ENST00000541520 0.985596701755602 0.958487117552352 -0.00237091759792871 ENSG00000171793 CTPS1
ENST00000470271 0.946147922966322 0.855691335271048 -0.0162353039538033 ENSG00000171793 CTPS1
ENST00000475060 0.72666843671283 0.453121763376858 -0.0791684755439179 ENSG00000171793 CTPS1
ENST00000479480 0.687204473274258 0.401872458808517 -0.0611072567277131 ENSG00000171793 CTPS1
ENST00000543104 0.7277566818611 0.454587231664464 -0.0506091601688268 ENSG00000171793 CTPS1
ENST00000372616 0.922078550570278 0.79921363848019 -0.0119153810033509 ENSG00000171793 CTPS1
ENST00000480420 0.990023111799759 0.971556616928957 -0.00258144781596248 ENSG00000171793 CTPS1
ENST00000463285 0.366777781903561 0.120372032820439 0.121162253076848 ENSG00000171793 CTPS1
ENST00000486889 0.589647090121428 0.293211524411373 0.09322272388814 ENSG00000171793 CTPS1
ENST00000497210 0.884675567134806 0.719987496778036 0.0330887554316192 ENSG00000171793 CTPS1
ENST00000464283 0.832459618160773 0.619396000893214 0.035562798736634 ENSG00000171793 CTPS1
ENST00000463423 0.97715477468927 0.936169265222316 0.0062043924565043 ENSG00000171793 CTPS1
ENST00000498694 0.901082933040354 0.755288066169094 -0.0221120446624006 ENSG00000171793 CTPS1
ENST00000302946 0.957642072749709 0.887224535015653 0.0173752593771278 ENSG00000171790 SLFNL1
ENST00000372613 0.948854633271741 0.862854447344783 0.021079641342712 ENSG00000171790 SLFNL1
ENST00000397197 0.948854633271741 0.862854447344783 0.021079641342712 ENSG00000171790 SLFNL1
ENST00000439569 0.948854633271741 0.862854447344783 0.021079641342712 ENSG00000171790 SLFNL1
ENST00000372611 0.948673781921273 0.862277569077303 0.0212276672495623 ENSG00000171790 SLFNL1
ENST00000359345 0.909693327611297 0.771426069305126 0.0336973489227395 ENSG00000171790 SLFNL1
ENST00000456518 0.839816668269574 0.632363731288462 0.0402070603400179 ENSG00000010803 SCMH1
ENST00000397174 0.882366877100516 0.71557054343458 0.0308882038045906 ENSG00000010803 SCMH1
ENST00000402904 0.882366877100516 0.71557054343458 0.0308882038045906 ENSG00000010803 SCMH1
ENST00000361191 0.881161006234604 0.713198153226811 0.0311588592647019 ENSG00000010803 SCMH1
ENST00000361705 0.881161006234604 0.713198153226811 0.0311588592647019 ENSG00000010803 SCMH1
ENST00000397171 0.881161006234604 0.713198153226811 0.0311588592647019 ENSG00000010803 SCMH1
ENST00000372597 0.887322642844887 0.726004324469529 0.0293924439716743 ENSG00000010803 SCMH1
ENST00000372596 0.887322642844887 0.726004324469529 0.0293924439716743 ENSG00000010803 SCMH1
ENST00000337495 0.887322642844887 0.726004324469529 0.0293924439716743 ENSG00000010803 SCMH1
ENST00000326197 0.843559448861989 0.639083318154133 0.0396853859217372 ENSG00000010803 SCMH1
ENST00000372595 0.894550279841931 0.740431088799349 0.0278598940394132 ENSG00000010803 SCMH1
ENST00000472037 0.886060477695367 0.723099127158767 0.0338874424406297 ENSG00000010803 SCMH1
ENST00000460215 0.967548750866876 0.912022986716261 0.0102223758008112 ENSG00000010803 SCMH1
ENST00000498793 0.799575222282934 0.563138011100722 0.05029307173677 ENSG00000010803 SCMH1
ENST00000489421 0.759219981817524 0.501130627254627 0.0649234430432174 ENSG00000010803 SCMH1
ENST00000482530 0.530690839678707 0.237625479532994 -0.127117847396389 ENSG00000010803 SCMH1
ENST00000488592 0.681098497734042 0.394128782494137 -0.0975742695843154 ENSG00000010803 SCMH1
ENST00000372583 0.77148962844642 0.520400193296232 0.0608956232619823 ENSG00000127124 HIVEP3
ENST00000372584 0.771866051079613 0.520867167287454 0.0609083354359305 ENSG00000127124 HIVEP3
ENST00000247584 0.898102269759556 0.748127745642491 -0.0360987800487241 ENSG00000127124 HIVEP3
ENST00000460604 0.919858526142677 0.794418861977947 0.0364902883326233 ENSG00000127124 HIVEP3
ENST00000429157 0.875791032082615 0.701430413096635 -0.0434748676729037 ENSG00000127124 HIVEP3
ENST00000491442 0.781570367349097 0.535507007379775 0.0661944699649405 ENSG00000127124 HIVEP3
ENST00000489103 0.532602132810277 0.239230394171897 0.115331930221674 ENSG00000127124 HIVEP3
ENST00000479350 0.625643876559761 0.331678454274421 0.123739534778253 ENSG00000127124 HIVEP3
ENST00000372571 0.387784655421716 0.132843123312508 -0.0937552232306627 ENSG00000198815 FOXJ3
ENST00000372572 0.187369801547961 0.0379423930489182 -0.108802379408899 ENSG00000198815 FOXJ3
ENST00000372573 0.191213744572604 0.0392738017716459 -0.108349210716262 ENSG00000198815 FOXJ3
ENST00000361346 0.195774145008769 0.0407642441703109 -0.107276095067342 ENSG00000198815 FOXJ3
ENST00000361776 0.195774145008769 0.0407642441703109 -0.107276095067342 ENSG00000198815 FOXJ3
ENST00000545068 0.248595512534693 0.0606049627202013 -0.0992285434306962 ENSG00000198815 FOXJ3
ENST00000445886 0.38596774116092 0.131647306780928 -0.113155130181656 ENSG00000198815 FOXJ3
ENST00000422278 0.822098894459465 0.601364682613248 -0.0632250911271798 ENSG00000198815 FOXJ3
ENST00000454417 0.981445756412045 0.947796854022673 0.00863892851517674 ENSG00000198815 FOXJ3
ENST00000372562 0.75128838797274 0.489303656679199 0.0591998319024956 ENSG00000127125 PPCS
ENST00000455780 0.88667171280352 0.724289817127832 0.0293651203438899 ENSG00000127125 PPCS
ENST00000372560 0.137711382391842 0.0230144140554592 0.262238500880047 ENSG00000127125 PPCS
ENST00000472013 0.88667171280352 0.724289817127832 0.0293651203438899 ENSG00000127125 PPCS
ENST00000372561 0.88667171280352 0.724289817127832 0.0293651203438899 ENSG00000127125 PPCS
ENST00000372556 0.88667171280352 0.724289817127832 0.0293651203438899 ENSG00000127125 PPCS
ENST00000471420 0.931639868788004 0.818434134630788 -0.0202468684233876 ENSG00000127125 PPCS
ENST00000482168 0.926836520588554 0.808203338212708 -0.0246929247378737 ENSG00000127125 PPCS
ENST00000469615 0.859708853710328 0.6683114449209 -0.043740980219863 ENSG00000127125 PPCS
ENST00000428554 0.957153537262965 0.885770385935356 -0.0202022272315005 ENSG00000186409 CCDC30
ENST00000477155 0.957153537262965 0.885770385935356 -0.0202022272315005 ENSG00000186409 CCDC30
ENST00000507855 0.837366090076503 0.627848011499581 0.0722239263126373 ENSG00000186409 CCDC30
ENST00000509712 0.922395046958472 0.799723105948304 -0.0410098298140935 ENSG00000186409 CCDC30
ENST00000471390 0.76188425999195 0.505135947616882 0.108143032009203 ENSG00000186409 CCDC30
ENST00000342022 0.801445253042861 0.566256106940347 0.0929273309995544 ENSG00000186409 CCDC30
ENST00000340612 0.808971844209909 0.578183932937191 0.0900708644122834 ENSG00000186409 CCDC30
ENST00000390640 0.828730691697105 0.612188901055796 0.0828975618314416 ENSG00000186409 CCDC30
ENST00000304979 0.784245129123458 0.539439976649135 0.0418594141681621 ENSG00000171960 PPIH
ENST00000372550 0.697486627993674 0.415192975636717 0.0649823332843512 ENSG00000171960 PPIH
ENST00000440068 0.85651702467584 0.66250311428506 0.0350176120888688 ENSG00000171960 PPIH
ENST00000372549 0.994054519932339 0.983385023555492 -0.00203314657852085 ENSG00000171960 PPIH
ENST00000455203 0.758241751903545 0.499537861921018 0.0558253799424032 ENSG00000171960 PPIH
ENST00000436387 0.937233873859983 0.832814825377226 -0.0215727807481295 ENSG00000171960 PPIH
ENST00000461351 0.667746179169045 0.378493232905484 0.0746918169001999 ENSG00000171960 PPIH
ENST00000321358 0.868139423099149 0.68610625040638 0.0214635118629959 ENSG00000065978 YBX1
ENST00000332220 0.669800475332443 0.380681657119206 0.0502638777452472 ENSG00000065978 YBX1
ENST00000436427 0.93855997532495 0.836113560887197 0.0112444077774611 ENSG00000065978 YBX1
ENST00000467957 0.846477765992251 0.643553179093969 0.0268353254032089 ENSG00000065978 YBX1
ENST00000397054 0.790124228123196 0.548498598519826 0.0311837006088705 ENSG00000117385 LEPRE1
ENST00000460031 0.784717094989157 0.54011402401735 0.0318504833134824 ENSG00000117385 LEPRE1
ENST00000236040 0.7881899108534 0.545846352493378 0.0313714719911031 ENSG00000117385 LEPRE1
ENST00000495874 0.7881899108534 0.545846352493378 0.0313714719911031 ENSG00000117385 LEPRE1
ENST00000296388 0.7881899108534 0.545846352493378 0.0313714719911031 ENSG00000117385 LEPRE1
ENST00000462474 0.671515692999102 0.38268094855523 0.0791249032818112 ENSG00000117385 LEPRE1
ENST00000472802 0.807452467711466 0.575567477847023 0.0564445963894178 ENSG00000117385 LEPRE1
ENST00000431412 0.964191211859323 0.903842828318245 -0.00740282649057712 ENSG00000117385 LEPRE1
ENST00000460831 0.759219981817524 0.501064496998958 0.0648805400380407 ENSG00000117385 LEPRE1
ENST00000481465 0.592470584171565 0.296222005545828 -0.0707503956320746 ENSG00000117385 LEPRE1
ENST00000447502 0.519340875470368 0.227357775959169 -0.0912550783156841 ENSG00000117385 LEPRE1
ENST00000463465 0.791720719396561 0.551158942062728 0.0390244564584333 ENSG00000117385 LEPRE1
ENST00000372526 0.571263004815309 0.274212067528789 0.0853164324524681 ENSG00000117385 LEPRE1
ENST00000492956 0.543560383211222 0.24859610535835 0.0919829483912197 ENSG00000117385 LEPRE1
ENST00000372525 0.745283925704379 0.480700662123033 0.0739368470373588 ENSG00000164008 C1orf50
ENST00000464081 0.978102576306926 0.938881486397544 0.00698942295588334 ENSG00000164008 C1orf50
ENST00000603943 0.954908875419462 0.878775639866307 0.0138097779388617 ENSG00000164008 C1orf50
ENST00000536543 0.990949960655632 0.973888043539596 0.00298164794898392 ENSG00000164008 C1orf50
ENST00000468913 0.891524815210043 0.734839520789984 0.0406092284948569 ENSG00000164008 C1orf50
ENST00000494155 0.684452713878188 0.398451397450467 0.129346547812273 ENSG00000164008 C1orf50
ENST00000372522 0.589478335749237 0.293039217294831 -0.116931517674523 ENSG00000177868 CCDC23
ENST00000372521 0.639826195994303 0.346936374103845 -0.100942030790512 ENSG00000177868 CCDC23
ENST00000537227 0.616334439790036 0.322015768436011 -0.105706741429364 ENSG00000177868 CCDC23
ENST00000497437 0.514918307886832 0.223780858708526 -0.13659473220701 ENSG00000177868 CCDC23
ENST00000487556 0.273892938061806 0.071274570979128 -0.148479010070245 ENSG00000164010 ERMAP
ENST00000372517 0.273892938061806 0.071274570979128 -0.148479010070245 ENSG00000164010 ERMAP
ENST00000372514 0.503989397787347 0.214422991336951 -0.114263268775792 ENSG00000164010 ERMAP
ENST00000328249 0.456467075224357 0.178023711433143 -0.131918655282392 ENSG00000164010 ERMAP
ENST00000414798 0.361071973736313 0.116956874138396 -0.16885446361376 ENSG00000228192 RP11-342M1.3
ENST00000416809 0.314312624859599 0.0909652703659224 -0.187742541612161 ENSG00000228192 RP11-342M1.3
ENST00000425076 0.654274685884122 0.363457818349138 -0.109844540604895 ENSG00000228192 RP11-342M1.3
ENST00000444563 0.654274685884122 0.363457818349138 -0.109844540604895 ENSG00000228192 RP11-342M1.3
ENST00000372508 0.806467302992988 0.573787910624939 0.0675347405830141 ENSG00000164011 ZNF691
ENST00000372507 0.806467302992988 0.573787910624939 0.0675347405830141 ENSG00000164011 ZNF691
ENST00000372506 0.806467302992988 0.573787910624939 0.0675347405830141 ENSG00000164011 ZNF691
ENST00000397044 0.894181589871192 0.739676130541085 0.0420632451610239 ENSG00000164011 ZNF691
ENST00000372504 0.806467302992988 0.573787910624939 0.0675347405830141 ENSG00000164011 ZNF691
ENST00000397034 0.59698333707795 0.301503926450355 -0.143469810794036 ENSG00000164011 ZNF691
ENST00000372503 0.64428991926753 0.351947290504436 -0.128096628098058 ENSG00000164011 ZNF691
ENST00000372502 0.905540627872389 0.762988705687235 0.0424150063808221 ENSG00000164011 ZNF691
ENST00000426263 0.116535859972107 0.0175121955139815 -0.157116397991878 ENSG00000117394 SLC2A1
ENST00000475162 0.190017463337121 0.0388293214783552 -0.157912600122122 ENSG00000117394 SLC2A1
ENST00000439722 0.427825651140883 0.158038023807048 -0.149464733071944 ENSG00000117394 SLC2A1
ENST00000415851 0.664241884119246 0.374608724517016 -0.0811617966766535 ENSG00000117394 SLC2A1
ENST00000372500 0.6149788298204 0.32066930895811 -0.0997968974202956 ENSG00000117394 SLC2A1
ENST00000460369 0.958469946538392 0.889330155215637 -0.021388396212947 ENSG00000117394 SLC2A1
ENST00000431635 0.525605838487072 0.232685634793849 0.06152281821062 ENSG00000117395 EBNA1BP2
ENST00000236051 0.560656483497949 0.264409181623987 0.057365764860749 ENSG00000117395 EBNA1BP2
ENST00000463906 0.912005573047727 0.776494090347084 -0.0175095853426103 ENSG00000117395 EBNA1BP2
ENST00000491223 0.203096485008053 0.0432343605456668 0.128093069091272 ENSG00000117395 EBNA1BP2
ENST00000472982 0.174162762996729 0.0336512379847405 0.13693698060148 ENSG00000117395 EBNA1BP2
ENST00000483082 0.153956660194371 0.0276182208247905 0.140780558257058 ENSG00000117395 EBNA1BP2
ENST00000461557 0.337099513498563 0.103081485931196 0.105482500661988 ENSG00000117395 EBNA1BP2
ENST00000372492 0.75340430371192 0.492317571693677 0.0689636776239869 ENSG00000243710 WDR65
ENST00000466927 0.0668733709019117 0.00753389812420641 -0.319925430612716 ENSG00000117395 EBNA1BP2
ENST00000474566 0.0570954545471552 0.00597766191086885 -0.337512367283304 ENSG00000117395 EBNA1BP2
ENST00000372476 0.411599888426226 0.14753597154018 -0.0802713179571396 ENSG00000066056 TIE1
ENST00000538015 0.546051557022739 0.25095831672373 -0.074523006785951 ENSG00000066056 TIE1
ENST00000441333 0.558543647953591 0.26217011514102 -0.0739923533003389 ENSG00000066056 TIE1
ENST00000485125 0.904008344625997 0.760378474016719 -0.0240564113740053 ENSG00000066056 TIE1
ENST00000480269 0.407617472387248 0.144937268991 -0.101650277941727 ENSG00000066056 TIE1
ENST00000433781 0.390898267695119 0.134845202069138 -0.084400507629939 ENSG00000066056 TIE1
ENST00000488437 0.849126049264973 0.648492607413031 -0.0299975206402141 ENSG00000066056 TIE1
ENST00000471187 0.286289946838157 0.0769679150661314 -0.121051902353817 ENSG00000066056 TIE1
ENST00000461061 0.142726581348324 0.0243891595740966 -0.140759593147515 ENSG00000066056 TIE1
ENST00000473014 0.329028706315767 0.0987219167352605 -0.0931582219943046 ENSG00000066056 TIE1
ENST00000492599 0.981671551164944 0.948344527741545 -0.00457782912611741 ENSG00000066056 TIE1
ENST00000492874 0.699965585732542 0.418032090979284 0.0521791841662227 ENSG00000066056 TIE1
ENST00000310955 0.942734456765747 0.846947639646701 0.0132676423348877 ENSG00000117399 CDC20
ENST00000372462 0.94685248791355 0.857806383212855 0.0123120543846763 ENSG00000117399 CDC20
ENST00000478882 0.919309575608385 0.792722336231798 -0.0212993369834848 ENSG00000117399 CDC20
ENST00000482046 0.881103121975064 0.712769550543425 0.0335626492271413 ENSG00000117399 CDC20
ENST00000372458 0.539454853280677 0.245061977529282 0.0682439444019766 ENSG00000066322 ELOVL1
ENST00000413844 0.537893051203761 0.243928074598295 0.0684341599513368 ENSG00000066322 ELOVL1
ENST00000468865 0.608100869296011 0.31295984351222 0.060934606978191 ENSG00000066322 ELOVL1
ENST00000464204 0.552988370963805 0.257469333334675 0.0676067190372014 ENSG00000066322 ELOVL1
ENST00000470968 0.553249565476749 0.257830697080075 0.0674409026800826 ENSG00000066322 ELOVL1
ENST00000487209 0.603506665391263 0.308220347104393 0.0612248728718624 ENSG00000066322 ELOVL1
ENST00000470769 0.675019660818693 0.386849555788726 0.0515803557455643 ENSG00000066322 ELOVL1
ENST00000497569 0.611650296089965 0.316734608924802 0.0614844885301865 ENSG00000066322 ELOVL1
ENST00000482302 0.569362328910517 0.272243662149112 0.0678249496221305 ENSG00000066322 ELOVL1
ENST00000497050 0.614461866976621 0.319923494418262 0.0604846310736476 ENSG00000066322 ELOVL1
ENST00000478481 0.764329009588704 0.508666301044017 0.0452531770572978 ENSG00000066322 ELOVL1
ENST00000479439 0.598076171573915 0.3027603552491 0.068468782661298 ENSG00000066322 ELOVL1
ENST00000465321 0.559706968000744 0.263543170889009 0.0740804496863522 ENSG00000066322 ELOVL1
ENST00000479686 0.67205871891454 0.383209131265391 0.0577171248918382 ENSG00000066322 ELOVL1
ENST00000496932 0.68249402730837 0.39578870041257 0.0564147772370565 ENSG00000066322 ELOVL1
ENST00000290663 0.5460486511999 0.250939110984971 0.0810177746459628 ENSG00000159479 MED8
ENST00000372457 0.542502636088816 0.247778700955244 0.0814956813703953 ENSG00000159479 MED8
ENST00000372455 0.535734293042233 0.242073648718832 0.0893231604255386 ENSG00000159479 MED8
ENST00000436713 0.38670559147898 0.132203690157642 0.127035722950171 ENSG00000229431 RP1-92O14.6
ENST00000460803 0.999916762656466 0.999684948758758 3.80274356133143e-05 ENSG00000159479 MED8
ENST00000473560 0.488032854422358 0.201402893719229 0.107664324980022 ENSG00000159479 MED8
ENST00000310739 0.87743478882365 0.704929742567203 -0.0451969962054585 ENSG00000198198 SZT2
ENST00000372450 0.87743478882365 0.704929742567203 -0.0451969962054585 ENSG00000198198 SZT2
ENST00000357658 0.760312253702559 0.503047364468229 -0.0686784693435474 ENSG00000198198 SZT2
ENST00000406439 0.4720727192959 0.189219675578722 -0.119923194884761 ENSG00000198198 SZT2
ENST00000562955 0.0932138281325983 0.0124361035669442 -0.115557534514724 ENSG00000198198 SZT2
ENST00000470139 0.869651789958162 0.689061391171399 -0.0403176535876704 ENSG00000198198 SZT2
ENST00000372442 0.122521439723482 0.0188761296136865 -0.117888845768262 ENSG00000198198 SZT2
ENST00000478140 0.7430433705862 0.477343215619469 -0.116879437411393 ENSG00000198198 SZT2
ENST00000471177 0.675078958614152 0.386903466889905 -0.125337623011471 ENSG00000198198 SZT2
ENST00000460536 0.328297728399044 0.098300578638234 -0.0905252853057415 ENSG00000198198 SZT2
ENST00000396885 0.682773743491415 0.396246716271049 -0.107700113236691 ENSG00000229372 SZT2-AS1
ENST00000583037 0.202588317378195 0.0430582968158661 -0.124233310153173 ENSG00000178922 HYI
ENST00000483618 0.109692506752901 0.0160202474304462 -0.239521947301771 ENSG00000178922 HYI
ENST00000372425 0.202588317378195 0.0430582968158661 -0.124233310153173 ENSG00000178922 HYI
ENST00000372433 0.209172891664368 0.0454080113895425 -0.127337019150379 ENSG00000178922 HYI
ENST00000372434 0.193265708260067 0.0399670861549787 -0.128059159291993 ENSG00000178922 HYI
ENST00000470662 0.193911674694287 0.0401619513609091 -0.128599638214179 ENSG00000178922 HYI
ENST00000487366 0.190875964595421 0.0391749423495003 -0.128731466338853 ENSG00000178922 HYI
ENST00000372430 0.18514695986749 0.0371488542254211 -0.131689093641778 ENSG00000178922 HYI
ENST00000372432 0.208815260804514 0.0452203368425403 -0.123143528278379 ENSG00000178922 HYI
ENST00000372427 0.204171918389382 0.0436026704526421 -0.123884237579416 ENSG00000178922 HYI
ENST00000372426 0.196467144739102 0.0410630248517312 -0.127999566891728 ENSG00000178922 HYI
ENST00000486909 0.207715420418929 0.0448673921786694 -0.124944695833887 ENSG00000178922 HYI
ENST00000496142 0.939334784569163 0.838215797141167 -0.0181053215373309 ENSG00000178922 HYI
ENST00000469587 0.856942364751186 0.663155752988718 -0.0382539902092337 ENSG00000178922 HYI
ENST00000496043 0.45772177226025 0.178975739305439 -0.107510195597928 ENSG00000142949 PTPRF
ENST00000481019 0.484692538150152 0.198887203603975 -0.102915811595782 ENSG00000142949 PTPRF
ENST00000359947 0.68429015220429 0.398189761733814 -0.0424309972732541 ENSG00000142949 PTPRF
ENST00000438120 0.787056750785815 0.543803582985794 -0.0328050618566061 ENSG00000142949 PTPRF
ENST00000436724 0.358398055499303 0.115345954343516 -0.108115238697661 ENSG00000142949 PTPRF
ENST00000372405 0.314381218825001 0.0910284421098521 -0.119051871296936 ENSG00000142949 PTPRF
ENST00000372413 0.681847180391334 0.395053953652427 -0.0422998621078525 ENSG00000142949 PTPRF
ENST00000372414 0.681847180391334 0.395053953652427 -0.0422998621078525 ENSG00000142949 PTPRF
ENST00000437607 0.35566418747911 0.113722607537366 -0.112993885677139 ENSG00000142949 PTPRF
ENST00000467464 0.805851356321504 0.572759815989638 -0.0476693770790399 ENSG00000142949 PTPRF
ENST00000412568 0.995722433092556 0.98798479151259 -0.000819643891242529 ENSG00000142949 PTPRF
ENST00000429895 0.892864456603541 0.736966741273261 -0.0163304499829243 ENSG00000142949 PTPRF
ENST00000414879 0.941722569217368 0.844626417611762 -0.00999089765291472 ENSG00000142949 PTPRF
ENST00000422171 0.941722569217368 0.844626417611762 -0.00999089765291472 ENSG00000142949 PTPRF
ENST00000496447 0.896326392384874 0.744148345469814 -0.0151731329840879 ENSG00000142949 PTPRF
ENST00000372407 0.813335728546666 0.586089620175147 -0.0249655827004148 ENSG00000142949 PTPRF
ENST00000463041 0.918961591284594 0.792044754133165 0.0235412882096096 ENSG00000142949 PTPRF
ENST00000477970 0.722739347415433 0.446834341699703 -0.038774411497408 ENSG00000142949 PTPRF
ENST00000372396 0.0402757463033357 0.00364633618011968 -0.139750725795794 ENSG00000066135 KDM4A
ENST00000463151 0.299616460771022 0.0834837370300029 -0.128347609365454 ENSG00000066135 KDM4A
ENST00000485249 0.470439336081372 0.187992948002981 -0.10846745586879 ENSG00000066135 KDM4A
ENST00000472265 0.847286589411979 0.645057406745342 -0.0645679438826716 ENSG00000066135 KDM4A
ENST00000481296 0.373416212159263 0.124080353202589 -0.197044947974108 ENSG00000066135 KDM4A
ENST00000398804 0.336462897815234 0.102653156652484 -0.128005385443525 ENSG00000236200 KDM4A-AS1
ENST00000439057 0.217420123525122 0.0482771621377479 -0.157527421162331 ENSG00000236200 KDM4A-AS1
ENST00000434346 0.808971844209909 0.578317271337388 -0.0565280702634305 ENSG00000236200 KDM4A-AS1
ENST00000453015 0.377558122522415 0.126701254657195 -0.151916870216616 ENSG00000236200 KDM4A-AS1
ENST00000418149 0.137200654654284 0.0228539109780766 -0.210698131174572 ENSG00000236200 KDM4A-AS1
ENST00000532911 0.700596112490351 0.418868954805114 -0.0708915479428032 ENSG00000126091 ST3GAL3
ENST00000489897 0.502334287628305 0.213066749637113 -0.093222716979335 ENSG00000126091 ST3GAL3
ENST00000372374 0.527314767939938 0.234166916893949 -0.0869093622052842 ENSG00000126091 ST3GAL3
ENST00000372375 0.527314767939938 0.234166916893949 -0.0869093622052842 ENSG00000126091 ST3GAL3
ENST00000545417 0.527314767939938 0.234166916893949 -0.0869093622052842 ENSG00000126091 ST3GAL3
ENST00000372377 0.527314767939938 0.234166916893949 -0.0869093622052842 ENSG00000126091 ST3GAL3
ENST00000361392 0.527314767939938 0.234166916893949 -0.0869093622052842 ENSG00000126091 ST3GAL3
ENST00000361400 0.527314767939938 0.234166916893949 -0.0869093622052842 ENSG00000126091 ST3GAL3
ENST00000353126 0.527314767939938 0.234166916893949 -0.0869093622052842 ENSG00000126091 ST3GAL3
ENST00000530154 0.46876615544458 0.186912252719024 -0.101996597077891 ENSG00000126091 ST3GAL3
ENST00000262915 0.527314767939938 0.234166916893949 -0.0869093622052842 ENSG00000126091 ST3GAL3
ENST00000330208 0.527314767939938 0.234166916893949 -0.0869093622052842 ENSG00000126091 ST3GAL3
ENST00000335430 0.527314767939938 0.234166916893949 -0.0869093622052842 ENSG00000126091 ST3GAL3
ENST00000351035 0.527314767939938 0.234166916893949 -0.0869093622052842 ENSG00000126091 ST3GAL3
ENST00000479383 0.70697603356121 0.426374450452135 -0.0701625629943651 ENSG00000126091 ST3GAL3
ENST00000347631 0.500479793189887 0.211620971995172 -0.0935436810425531 ENSG00000126091 ST3GAL3
ENST00000484868 0.898973337001337 0.750135892120912 -0.0287355754161983 ENSG00000126091 ST3GAL3
ENST00000461066 0.71735934308858 0.439749765205806 -0.068305407699609 ENSG00000126091 ST3GAL3
ENST00000437753 0.966405427286958 0.909443438783041 0.0165090040008448 ENSG00000229444 RP11-184I16.4
ENST00000533997 0.445910767491748 0.170055215730196 -0.103151682629777 ENSG00000126091 ST3GAL3
ENST00000469715 0.445910767491748 0.170055215730196 -0.103151682629777 ENSG00000126091 ST3GAL3
ENST00000490541 0.445910767491748 0.170055215730196 -0.103151682629777 ENSG00000126091 ST3GAL3
ENST00000528371 0.445910767491748 0.170055215730196 -0.103151682629777 ENSG00000126091 ST3GAL3
ENST00000530581 0.445910767491748 0.170055215730196 -0.103151682629777 ENSG00000126091 ST3GAL3
ENST00000531816 0.445910767491748 0.170055215730196 -0.103151682629777 ENSG00000126091 ST3GAL3
ENST00000531993 0.445910767491748 0.170055215730196 -0.103151682629777 ENSG00000126091 ST3GAL3
ENST00000533212 0.445910767491748 0.170055215730196 -0.103151682629777 ENSG00000126091 ST3GAL3
ENST00000533933 0.445910767491748 0.170055215730196 -0.103151682629777 ENSG00000126091 ST3GAL3
ENST00000372369 0.445910767491748 0.170055215730196 -0.103151682629777 ENSG00000126091 ST3GAL3
ENST00000372372 0.445910767491748 0.170055215730196 -0.103151682629777 ENSG00000126091 ST3GAL3
ENST00000372368 0.445910767491748 0.170055215730196 -0.103151682629777 ENSG00000126091 ST3GAL3
ENST00000372367 0.445910767491748 0.170055215730196 -0.103151682629777 ENSG00000126091 ST3GAL3
ENST00000372366 0.445910767491748 0.170055215730196 -0.103151682629777 ENSG00000126091 ST3GAL3
ENST00000372365 0.445910767491748 0.170055215730196 -0.103151682629777 ENSG00000126091 ST3GAL3
ENST00000361746 0.445910767491748 0.170055215730196 -0.103151682629777 ENSG00000126091 ST3GAL3
ENST00000332628 0.445910767491748 0.170055215730196 -0.103151682629777 ENSG00000126091 ST3GAL3
ENST00000531451 0.451120280696657 0.173832725427964 -0.102369755667341 ENSG00000126091 ST3GAL3
ENST00000372362 0.451120280696657 0.173832725427964 -0.102369755667341 ENSG00000126091 ST3GAL3
ENST00000361812 0.451120280696657 0.173832725427964 -0.102369755667341 ENSG00000126091 ST3GAL3
ENST00000461375 0.381397983147982 0.128975535907099 -0.115114887982167 ENSG00000126091 ST3GAL3
ENST00000490502 0.689080579152129 0.404018147895433 -0.0770497364926705 ENSG00000126091 ST3GAL3
ENST00000495482 0.754398597334728 0.49388487526704 0.081179458141767 ENSG00000126091 ST3GAL3
ENST00000372343 0.492472176177236 0.20497956249069 0.0863826539427961 ENSG00000117408 IPO13
ENST00000489061 0.385767172069577 0.13150090014341 0.205514694066973 ENSG00000117408 IPO13
ENST00000489773 0.929623893250947 0.814628311174721 -0.0244214851922363 ENSG00000117408 IPO13
ENST00000492152 0.993998241968707 0.983222368191311 0.00248437185050066 ENSG00000117408 IPO13
ENST00000480902 0.557122525719082 0.26103823681282 0.175094020565016 ENSG00000117408 IPO13
ENST00000372339 0.862682966079369 0.673960165978706 0.0535384747308304 ENSG00000117408 IPO13
ENST00000486876 0.937798160873257 0.834495107427321 0.0314224720400137 ENSG00000117408 IPO13
ENST00000471934 0.385273709721866 0.131238543418475 0.170626121950473 ENSG00000132768 DPH2
ENST00000476260 0.233005800700832 0.054097618707058 0.205160800751111 ENSG00000132768 DPH2
ENST00000255108 0.124043617136055 0.0192861992676155 0.201740958216834 ENSG00000132768 DPH2
ENST00000412950 0.124687859334079 0.0194554185479694 0.204232489353685 ENSG00000132768 DPH2
ENST00000524776 0.124687859334079 0.0194554185479694 0.204232489353685 ENSG00000132768 DPH2
ENST00000495421 0.124043617136055 0.0192861992676155 0.201740958216834 ENSG00000132768 DPH2
ENST00000530988 0.368019810562635 0.121025520079011 0.178912770283052 ENSG00000132768 DPH2
ENST00000527567 0.306163884993305 0.0868260086654917 0.192385321293839 ENSG00000132768 DPH2
ENST00000492306 0.268362240853928 0.0688114963648114 0.193627596796185 ENSG00000132768 DPH2
ENST00000490861 0.225908472757286 0.0514422488282186 0.203063882355268 ENSG00000132768 DPH2
ENST00000396758 0.123693710133947 0.0191806909998665 0.201864328317026 ENSG00000132768 DPH2
ENST00000477294 0.318609821092801 0.0932823950958775 0.185928987262414 ENSG00000132768 DPH2
ENST00000529729 0.239098611311338 0.0565956531125758 0.198747749969805 ENSG00000132768 DPH2
ENST00000532140 0.372874656213065 0.123782402268238 0.174268210024266 ENSG00000132768 DPH2
ENST00000534786 0.620572447768997 0.326248819490028 0.114650389922658 ENSG00000132768 DPH2
ENST00000534655 0.38474256528493 0.130864718600069 0.191084231263334 ENSG00000132768 DPH2
ENST00000459879 0.264697674525907 0.0672692010280066 0.189667228613293 ENSG00000132768 DPH2
ENST00000527319 0.277649358659807 0.0730624092501743 0.184758196563979 ENSG00000132768 DPH2
ENST00000472505 0.0395562495353859 0.00355065373885169 0.186330487562667 ENSG00000117410 ATP6V0B
ENST00000472174 0.0710218824600196 0.00824295358673358 0.153265555734077 ENSG00000117410 ATP6V0B
ENST00000532642 0.0707007045635843 0.00817584493867642 0.153409314335298 ENSG00000117410 ATP6V0B
ENST00000236067 0.0708276086025388 0.00820259239768044 0.153404335400585 ENSG00000117410 ATP6V0B
ENST00000471859 0.0904268083101652 0.0118854202592661 0.148231640057475 ENSG00000117410 ATP6V0B
ENST00000472277 0.0558918498484278 0.00579956922247967 0.168399560150029 ENSG00000117410 ATP6V0B
ENST00000461670 0.0176730346217066 0.00118816583261671 0.218562289405546 ENSG00000117410 ATP6V0B
ENST00000468183 0.0708665042939346 0.00821121497475652 0.153404519243479 ENSG00000117410 ATP6V0B
ENST00000473485 0.0708665042939346 0.00821121497475652 0.153404519243479 ENSG00000117410 ATP6V0B
ENST00000496131 0.0293257661192442 0.00231908605995816 0.186019747900446 ENSG00000117410 ATP6V0B
ENST00000498208 0.0181324700381689 0.00122750181757712 0.220504428585219 ENSG00000117410 ATP6V0B
ENST00000532072 0.0476931752769879 0.00462811373162916 0.216702849220619 ENSG00000117410 ATP6V0B
ENST00000498664 0.30271490873695 0.0850070127780189 0.11058030403093 ENSG00000117410 ATP6V0B
ENST00000498543 0.144553234088562 0.02487792697644 0.258777681079982 ENSG00000117411 B4GALT2
ENST00000372324 0.164638869999997 0.0307704690225736 0.161624486022381 ENSG00000117411 B4GALT2
ENST00000497866 0.451620790396344 0.174172430213861 0.130914664400424 ENSG00000117411 B4GALT2
ENST00000434555 0.161687196402586 0.0298819565847497 0.162050233689722 ENSG00000117411 B4GALT2
ENST00000356836 0.162286959797081 0.0300940893556446 0.16210450124865 ENSG00000117411 B4GALT2
ENST00000309519 0.134355470688457 0.022042196148479 0.180382991705941 ENSG00000117411 B4GALT2
ENST00000485678 0.0487577658845716 0.00478028237935466 0.238364124664994 ENSG00000117411 B4GALT2
ENST00000481924 0.245826352071765 0.0595300932406773 0.203074601928686 ENSG00000117411 B4GALT2
ENST00000486064 0.708714657405948 0.428838359991232 0.120298736280398 ENSG00000159214 CCDC24
ENST00000372307 0.595489433886067 0.299625374045146 0.157229069492971 ENSG00000196517 SLC6A9
ENST00000372318 0.716136223177646 0.438439700060043 0.118527361017978 ENSG00000159214 CCDC24
ENST00000460543 0.917545477770955 0.788727119277663 0.0426952061975995 ENSG00000159214 CCDC24
ENST00000463846 0.716136223177646 0.438439700060043 0.118527361017978 ENSG00000159214 CCDC24
ENST00000490563 0.716136223177646 0.438439700060043 0.118527361017978 ENSG00000159214 CCDC24
ENST00000490064 0.778633352805695 0.531185610463539 0.0960666103429694 ENSG00000159214 CCDC24
ENST00000486504 0.736152917482771 0.466827258867856 0.111312166624575 ENSG00000159214 CCDC24
ENST00000485811 0.81178176285337 0.58343498333621 0.0853348515040587 ENSG00000159214 CCDC24
ENST00000372306 0.634570462616825 0.34121034175483 0.141936285794384 ENSG00000196517 SLC6A9
ENST00000466180 0.730753730918733 0.458773636514604 0.114334467469673 ENSG00000159214 CCDC24
ENST00000479055 0.761894327104089 0.50515901845871 0.10463080019834 ENSG00000159214 CCDC24
ENST00000361745 0.615093631871 0.320761612576551 0.0730756007981851 ENSG00000178028 DMAP1
ENST00000446292 0.745825424987581 0.481313682770559 0.0538960302114194 ENSG00000178028 DMAP1
ENST00000440641 0.704788507907584 0.423761227985993 0.0660909077663862 ENSG00000178028 DMAP1
ENST00000436069 0.373831094045657 0.124335553619296 0.177343493954131 ENSG00000178028 DMAP1
ENST00000437511 0.752357396042868 0.490983299181581 0.0548824795832887 ENSG00000178028 DMAP1
ENST00000475794 0.26237604909655 0.0662136239068082 0.191118508587464 ENSG00000178028 DMAP1
ENST00000471829 0.762813662222776 0.506358656757578 0.0562710288371646 ENSG00000178028 DMAP1
ENST00000487922 0.735038742651671 0.464897504657965 0.0609998621226446 ENSG00000178028 DMAP1
ENST00000315913 0.621050729778812 0.326873721002753 0.0721723756237266 ENSG00000178028 DMAP1
ENST00000372289 0.621050729778812 0.326873721002753 0.0721723756237266 ENSG00000178028 DMAP1
ENST00000463950 0.350345873948084 0.11065531435991 0.194144172740512 ENSG00000178028 DMAP1
ENST00000372290 0.996494577999901 0.990073662322112 -0.00110413220230669 ENSG00000178028 DMAP1
ENST00000488433 0.930193825143507 0.815648439447471 0.0182607659448901 ENSG00000178028 DMAP1
ENST00000483741 0.653088540943345 0.362128359426213 0.10910052028931 ENSG00000178028 DMAP1
ENST00000494092 0.709458433748554 0.429586629805973 0.102207765556037 ENSG00000178028 DMAP1
ENST00000372257 0.921126514780868 0.796736621146453 -0.0154826329625433 ENSG00000117419 ERI3
ENST00000372259 0.849953681322957 0.650237952303788 -0.0292205575244161 ENSG00000117419 ERI3
ENST00000456170 0.854397903554885 0.658481927012003 -0.0287595634440862 ENSG00000117419 ERI3
ENST00000537474 0.922489469125461 0.799959045959743 -0.0157127236128655 ENSG00000117419 ERI3
ENST00000489710 0.923249478204282 0.801766601038157 0.0181112265271973 ENSG00000117419 ERI3
ENST00000479101 0.933054688715575 0.822338803239821 0.0165401205873739 ENSG00000117419 ERI3
ENST00000462341 0.788694052066404 0.546501208320419 -0.0439173565618052 ENSG00000117419 ERI3
ENST00000452396 0.810522080344632 0.581229464222233 -0.0358288119804889 ENSG00000117419 ERI3
ENST00000495828 0.767337992014155 0.513390931321198 0.0473358981375852 ENSG00000117419 ERI3
ENST00000457571 0.71240653756906 0.433466710980443 0.0609280222632989 ENSG00000117419 ERI3
ENST00000355387 0.73759520948269 0.469366738405538 0.0500679208467425 ENSG00000187147 RNF220
ENST00000361799 0.73759520948269 0.469366738405538 0.0500679208467425 ENSG00000187147 RNF220
ENST00000372247 0.7247385821648 0.449777118664002 0.0522028033985385 ENSG00000187147 RNF220
ENST00000443020 0.931047342610616 0.817334743923934 0.0164486782433149 ENSG00000187147 RNF220
ENST00000453863 0.638689450871562 0.345711420397744 0.0884544923097477 ENSG00000187147 RNF220
ENST00000335497 0.484962885713945 0.199048876535011 0.0931018829378934 ENSG00000187147 RNF220
ENST00000440132 0.562226842352396 0.265745132109778 0.080476386484149 ENSG00000187147 RNF220
ENST00000474064 0.626178373563533 0.332200733336845 0.0653438166892057 ENSG00000187147 RNF220
ENST00000471494 0.400388191847562 0.140564208388123 0.110644171565123 ENSG00000187147 RNF220
ENST00000488865 0.753782082223822 0.492895797467858 0.063369696689119 ENSG00000187147 RNF220
ENST00000497469 0.509976603182339 0.219666552350746 0.0974306652922179 ENSG00000187147 RNF220
ENST00000475378 0.921781621916327 0.798397167575358 0.0186443879421863 ENSG00000187147 RNF220
ENST00000484745 0.742901414762011 0.477023451900447 0.0491072772452789 ENSG00000187147 RNF220
ENST00000372242 0.687029480271758 0.401541245932843 0.0549327523555211 ENSG00000126106 TMEM53
ENST00000372243 0.687029480271758 0.401541245932843 0.0549327523555211 ENSG00000126106 TMEM53
ENST00000372244 0.687029480271758 0.401541245932843 0.0549327523555211 ENSG00000126106 TMEM53
ENST00000495630 0.709719615395588 0.430009631856195 0.0513756650504839 ENSG00000126106 TMEM53
ENST00000474394 0.956475759533054 0.883570106208355 -0.0127592822666747 ENSG00000187147 RNF220
ENST00000480686 0.864855082852666 0.678143150682809 0.033383899477948 ENSG00000187147 RNF220
ENST00000474956 0.872280401981643 0.694435731901903 0.0370718891982758 ENSG00000187147 RNF220
ENST00000476724 0.769806256584234 0.518173442618757 -0.105219438931414 ENSG00000126106 TMEM53
ENST00000468117 0.769806256584234 0.518173442618757 -0.105219438931414 ENSG00000126106 TMEM53
ENST00000372237 0.769806256584234 0.518173442618757 -0.105219438931414 ENSG00000126106 TMEM53
ENST00000372235 0.774209897470447 0.524745311701072 -0.103595809667374 ENSG00000126106 TMEM53
ENST00000452259 0.692055509843569 0.408091640374476 -0.0653735199900305 ENSG00000142945 KIF2C
ENST00000372224 0.46225150031625 0.182388566884921 -0.0827562492696292 ENSG00000142945 KIF2C
ENST00000493027 0.691666974653338 0.407395119197527 -0.0655917756765545 ENSG00000142945 KIF2C
ENST00000372218 0.46225150031625 0.182388566884921 -0.0827562492696292 ENSG00000142945 KIF2C
ENST00000455186 0.810322067595055 0.580641300110263 -0.0460189859047872 ENSG00000142945 KIF2C
ENST00000372222 0.354114925281953 0.112858077369854 -0.105104450868279 ENSG00000142945 KIF2C
ENST00000480574 0.671821642788489 0.382984264347235 -0.107579179045224 ENSG00000142945 KIF2C
ENST00000372217 0.452310663775621 0.174869589969254 -0.0909337153843994 ENSG00000142945 KIF2C
ENST00000440985 0.389632422563905 0.134058378480206 -0.173820816324036 ENSG00000225721 RP11-269F19.2
ENST00000428791 0.914453316584148 0.782395447380712 -0.0254064445668655 ENSG00000225721 RP11-269F19.2
ENST00000423289 0.941151175253539 0.843015268019591 0.0240430395253413 ENSG00000142945 KIF2C
ENST00000472235 0.655384296406874 0.364645951296315 -0.110401409553659 ENSG00000142945 KIF2C
ENST00000497035 0.11850103310793 0.0179483029386011 0.129147321001246 ENSG00000142937 RPS8
ENST00000396651 0.10771346763026 0.0155738924553746 0.133032959647792 ENSG00000142937 RPS8
ENST00000372209 0.10771346763026 0.015572492268473 0.133039293990814 ENSG00000142937 RPS8
ENST00000470475 0.0403977548137937 0.00366157089811438 0.179568181091047 ENSG00000142937 RPS8
ENST00000485390 0.10761000291974 0.0155456230815746 0.133073830255868 ENSG00000142937 RPS8
ENST00000464658 0.138301023546952 0.023170934859802 0.125445809135527 ENSG00000142937 RPS8
ENST00000484599 0.13870621993728 0.0232790586248224 0.125996488198229 ENSG00000142937 RPS8
ENST00000474582 0.637237479512504 0.343865573562779 0.0689492930419849 ENSG00000142937 RPS8
ENST00000372201 0.416416746114994 0.150700818041247 0.108619414850174 ENSG00000173846 PLK3
ENST00000465443 0.420630848594957 0.153281005636209 0.108032854442101 ENSG00000173846 PLK3
ENST00000476731 0.863385371203987 0.675199570829483 -0.0430547464885447 ENSG00000173846 PLK3
ENST00000492398 0.270040838820143 0.0694989114155445 0.161481368447333 ENSG00000173846 PLK3
ENST00000461358 0.19880203928418 0.0418704447969345 0.232318760863394 ENSG00000173846 PLK3
ENST00000461769 0.333891450206404 0.101228768316678 0.187792792892278 ENSG00000173846 PLK3
ENST00000493100 0.488416140756999 0.201718068525263 0.124776572472777 ENSG00000173846 PLK3
ENST00000339355 0.847540408078057 0.645436678996051 0.065868568336086 ENSG00000188396 TCTEX1D4
ENST00000372200 0.295205025899311 0.0814345269585107 0.209580357008555 ENSG00000188396 TCTEX1D4
ENST00000450269 0.3399928456966 0.104758252030728 -0.109005426332176 ENSG00000222009 BTBD19
ENST00000453418 0.3399928456966 0.104758252030728 -0.109005426332176 ENSG00000222009 BTBD19
ENST00000409335 0.307497357295846 0.0875258393189005 -0.118183902454862 ENSG00000222009 BTBD19
ENST00000439563 0.141561071003503 0.0240879555847924 -0.150208356327865 ENSG00000222009 BTBD19
ENST00000485668 0.205863060271676 0.044208132169841 -0.123499163859306 ENSG00000222009 BTBD19
ENST00000482715 0.0690885499884969 0.00790916376453805 -0.181278321963383 ENSG00000222009 BTBD19
ENST00000475105 0.0278331198296043 0.0021655702773592 -0.236919945905148 ENSG00000222009 BTBD19
ENST00000495433 0.672257114456828 0.38347576798307 -0.0801558130251574 ENSG00000222009 BTBD19
ENST00000489976 0.890142059154452 0.731873005406274 0.0424002446839624 ENSG00000222009 BTBD19
ENST00000464114 0.751100703818951 0.488851289667991 0.0839692845160382 ENSG00000222009 BTBD19
ENST00000447098 0.866384687658828 0.681810126701254 -0.0572565143189273 ENSG00000117425 PTCH2
ENST00000372192 0.874751203373061 0.698567554120405 -0.0574585190544732 ENSG00000117425 PTCH2
ENST00000439363 0.955528006248513 0.880656314519798 -0.0115596420992956 ENSG00000070785 EIF2B3
ENST00000360403 0.857764486373178 0.664569658445248 -0.0294039833006916 ENSG00000070785 EIF2B3
ENST00000486491 0.865375057728661 0.679247996065997 0.0461875088118193 ENSG00000070785 EIF2B3
ENST00000372183 0.875039617144383 0.699242816442889 -0.0273537745820574 ENSG00000070785 EIF2B3
ENST00000480675 0.792076847274702 0.551629671982087 -0.0463462648209731 ENSG00000070785 EIF2B3
ENST00000477953 0.731428963774989 0.459794114754106 -0.0572133880131928 ENSG00000070785 EIF2B3
ENST00000372182 0.49648781938398 0.208329565635794 -0.105736930526882 ENSG00000070785 EIF2B3
ENST00000487532 0.625355870454396 0.33135758191406 -0.0871119521455236 ENSG00000070785 EIF2B3
ENST00000497010 0.73616536167823 0.466866720849829 -0.0682370991029945 ENSG00000070785 EIF2B3
ENST00000372168 0.863045470090796 0.674637874983333 -0.0315693580764706 ENSG00000126107 HECTD3
ENST00000372172 0.800138474568356 0.564108948811132 -0.0387558173992888 ENSG00000126107 HECTD3
ENST00000486132 0.979443857421556 0.942855027240913 -0.0054541271803597 ENSG00000126107 HECTD3
ENST00000486296 0.786476696866892 0.542862363215644 -0.0504693212502835 ENSG00000126107 HECTD3
ENST00000466423 0.731315082289899 0.45966207860701 -0.0584364664881405 ENSG00000126107 HECTD3
ENST00000487488 0.744455727967325 0.479336875214883 -0.0737529679131173 ENSG00000126107 HECTD3
ENST00000484564 0.424357150086352 0.155600357288295 -0.173204137210057 ENSG00000126107 HECTD3
ENST00000246337 0.793470976283158 0.553472476380286 0.0384793924486771 ENSG00000126088 UROD
ENST00000491773 0.772223912742492 0.521674391870003 0.0456084821064938 ENSG00000126088 UROD
ENST00000463092 0.717602819253386 0.440088263552563 0.0562462982102664 ENSG00000126088 UROD
ENST00000461035 0.955234179557485 0.880057377283428 0.0128858472627233 ENSG00000126088 UROD
ENST00000491300 0.833207367673863 0.620717210277081 0.0325013072397097 ENSG00000126088 UROD
ENST00000434478 0.785727009336408 0.54174398504098 0.0407092329147473 ENSG00000126088 UROD
ENST00000494399 0.793426756147347 0.553420707291123 0.0384813287556003 ENSG00000126088 UROD
ENST00000460334 0.773560017744057 0.523705803253913 0.0437453570936649 ENSG00000126088 UROD
ENST00000462688 0.850150761918102 0.650620397526575 0.0297286525792578 ENSG00000126088 UROD
ENST00000460906 0.760700344021974 0.503527221941225 0.0461057400743255 ENSG00000126088 UROD
ENST00000490385 0.753977379393849 0.493308447501756 0.0469728173895356 ENSG00000126088 UROD
ENST00000469548 0.691810513955768 0.407698963866729 0.0544424574881334 ENSG00000126088 UROD
ENST00000486699 0.691761247490238 0.40756618515215 0.0544394750715568 ENSG00000126088 UROD
ENST00000478467 0.688018264353115 0.402816398847894 0.0557620389914702 ENSG00000126088 UROD
ENST00000428106 0.685923333633868 0.400251336646974 0.0564331117895583 ENSG00000126088 UROD
ENST00000496439 0.771959031071382 0.521047744590904 0.0441824122477792 ENSG00000126088 UROD
ENST00000473012 0.763404236771846 0.507160039643765 0.0461981611896928 ENSG00000126088 UROD
ENST00000472254 0.990228205521374 0.972183381684406 0.00263028004949497 ENSG00000126088 UROD
ENST00000466193 0.932672237834243 0.821187757618136 0.0188470960984967 ENSG00000126088 UROD
ENST00000465678 0.931695060261209 0.818526634943055 0.0191638190299821 ENSG00000126088 UROD
ENST00000359600 0.243711435816082 0.0586130309296242 -0.189105740355792 ENSG00000162415 ZSWIM5
ENST00000464588 0.121856188112134 0.0187100012455644 -0.235093549222849 ENSG00000162415 ZSWIM5
ENST00000334815 0.159378864651048 0.0291582318716468 0.360204290588039 ENSG00000186603 HPDL
ENST00000528332 0.153764895653014 0.0275597436745776 0.249515805827443 ENSG00000132781 MUTYH
ENST00000529984 0.153764895653014 0.0275597436745776 0.249515805827443 ENSG00000132781 MUTYH
ENST00000372110 0.160328658008271 0.0294173370119087 0.24509023971675 ENSG00000132781 MUTYH
ENST00000372115 0.151386923339338 0.0268125646674606 0.249300477773349 ENSG00000132781 MUTYH
ENST00000481571 0.160328658008271 0.0294173370119087 0.24509023971675 ENSG00000132781 MUTYH
ENST00000372098 0.160328658008271 0.0294173370119087 0.24509023971675 ENSG00000132781 MUTYH
ENST00000355498 0.190835729256329 0.0391525438660442 0.246844084175414 ENSG00000132781 MUTYH
ENST00000475516 0.190748429184202 0.0391145115735147 0.247091263928353 ENSG00000132781 MUTYH
ENST00000372104 0.198495563102117 0.0417601174837749 0.244209204903119 ENSG00000132781 MUTYH
ENST00000448481 0.198495563102117 0.0417601174837749 0.244209204903119 ENSG00000132781 MUTYH
ENST00000456914 0.198495563102117 0.0417601174837749 0.244209204903119 ENSG00000132781 MUTYH
ENST00000354383 0.190748429184202 0.0391145115735147 0.247091263928353 ENSG00000132781 MUTYH
ENST00000488731 0.1984896623933 0.0417261360649218 0.244325373520397 ENSG00000132781 MUTYH
ENST00000372100 0.190835729256329 0.0391525438660442 0.246844084175414 ENSG00000132781 MUTYH
ENST00000450313 0.151386923339338 0.0268125646674606 0.249300477773349 ENSG00000132781 MUTYH
ENST00000531105 0.1947568462828 0.0404004294957851 0.245747304903715 ENSG00000132781 MUTYH
ENST00000467459 0.242687832688719 0.0581257818301732 0.282639384942861 ENSG00000132781 MUTYH
ENST00000482094 0.333772806837468 0.101178127876573 0.266296834814805 ENSG00000132781 MUTYH
ENST00000529892 0.287236306654256 0.0773955877526527 0.275943139483887 ENSG00000132781 MUTYH
ENST00000533178 0.357983093581595 0.115109825947372 0.208703940102918 ENSG00000132781 MUTYH
ENST00000528013 0.22984416478337 0.0529180235222248 0.232233515855824 ENSG00000132781 MUTYH
ENST00000412971 0.30956545147126 0.0884987652112662 0.197126153096327 ENSG00000132781 MUTYH
ENST00000462388 0.735494529001982 0.465683180968489 0.112508527843576 ENSG00000132781 MUTYH
ENST00000470256 0.391985582803178 0.135615667396784 0.185528315753018 ENSG00000132781 MUTYH
ENST00000461495 0.296509069856265 0.0819819245608143 0.201636697403573 ENSG00000132781 MUTYH
ENST00000435155 0.355909753338305 0.11384869648049 0.19671237337215 ENSG00000132781 MUTYH
ENST00000467940 0.28527009928992 0.076547310521958 0.205836858768975 ENSG00000132781 MUTYH
ENST00000478796 0.657227715551704 0.367181055201992 0.139757561440016 ENSG00000132781 MUTYH
ENST00000525160 0.273624998714685 0.0711423072397917 0.214132810506249 ENSG00000132781 MUTYH
ENST00000479746 0.361749930844424 0.117424514727414 0.20695716252806 ENSG00000132781 MUTYH
ENST00000492494 0.363833724246281 0.118724121207501 0.206628049434306 ENSG00000132781 MUTYH
ENST00000483642 0.385096939880054 0.13112162569161 0.185788509586612 ENSG00000132781 MUTYH
ENST00000481139 0.379812639219528 0.127931313110113 0.190945194529823 ENSG00000132781 MUTYH
ENST00000485484 0.440311708955704 0.166391684994327 0.191204662113478 ENSG00000132781 MUTYH
ENST00000476789 0.368272047420699 0.121144080297913 0.198418668148884 ENSG00000132781 MUTYH
ENST00000462387 0.348825811022869 0.109713875689058 0.208927387282441 ENSG00000132781 MUTYH
ENST00000474703 0.401420135727977 0.141126403484036 0.210345132920044 ENSG00000132781 MUTYH
ENST00000483127 0.567817796349133 0.270736451713084 0.160726328039729 ENSG00000132781 MUTYH
ENST00000534453 0.315598337643708 0.0916100204586304 0.248215913406514 ENSG00000132781 MUTYH
ENST00000372090 0.654156754104676 0.363313742238819 0.0948390649142984 ENSG00000132773 TOE1
ENST00000477731 0.600909766691759 0.305686041247122 0.131793350828804 ENSG00000132773 TOE1
ENST00000539779 0.757572807995621 0.498351289058671 0.0721793270491519 ENSG00000132773 TOE1
ENST00000471337 0.730103451685823 0.457933608020844 0.0940142625348193 ENSG00000132773 TOE1
ENST00000495703 0.734332836475887 0.463811305559581 0.0776384387653813 ENSG00000132773 TOE1
ENST00000460057 0.648370859246241 0.356734881231934 0.129182793823213 ENSG00000132773 TOE1
ENST00000372084 0.947412113302879 0.859373527447601 -0.024040349631931 ENSG00000070759 TESK2
ENST00000372086 0.768194332331533 0.515069309448613 -0.0864544683264537 ENSG00000070759 TESK2
ENST00000341771 0.768194332331533 0.515069309448613 -0.0864544683264537 ENSG00000070759 TESK2
ENST00000486676 0.766415652061547 0.51174774608635 -0.0870598279144369 ENSG00000070759 TESK2
ENST00000538496 0.540603036294977 0.246153045127794 -0.153945551150034 ENSG00000070759 TESK2
ENST00000493974 0.927386823852565 0.809499877863978 -0.0403893254967819 ENSG00000070759 TESK2
ENST00000451835 0.616334439790036 0.322003362548316 -0.160729511720782 ENSG00000070759 TESK2
ENST00000401061 0.796392388131958 0.558237072416878 -0.0536519441909471 ENSG00000132763 MMACHC
ENST00000477188 0.858603640913055 0.666342232836748 -0.0697136643267558 ENSG00000132763 MMACHC
ENST00000262746 0.271845898760787 0.0703619142663602 0.0942728709151257 ENSG00000117450 PRDX1
ENST00000319248 0.271785776501394 0.0703272395532186 0.0942714333337088 ENSG00000117450 PRDX1
ENST00000372079 0.272243053521294 0.0705543482886307 0.0941932007088289 ENSG00000117450 PRDX1
ENST00000447184 0.247168946351115 0.0600812565139566 0.10384534790171 ENSG00000117450 PRDX1
ENST00000424390 0.247168946351115 0.0600635646491901 0.103846142905567 ENSG00000117450 PRDX1
ENST00000483583 0.198265865075752 0.0416320322005001 0.122527728603466 ENSG00000117450 PRDX1
ENST00000372070 0.372359480499307 0.123526275735182 0.106920936282748 ENSG00000117448 AKR1A1
ENST00000434299 0.749490261140021 0.486702865477027 0.0502775041625003 ENSG00000117448 AKR1A1
ENST00000496999 0.87626296956064 0.702626028357164 0.0317679763972273 ENSG00000117448 AKR1A1
ENST00000476957 0.596783661577819 0.301298159561516 0.0746721556715404 ENSG00000117448 AKR1A1
ENST00000481885 0.834237734065573 0.622586904122958 0.0391171130728222 ENSG00000117448 AKR1A1
ENST00000351829 0.402627388906876 0.141937852083655 0.104795843050833 ENSG00000117448 AKR1A1
ENST00000471651 0.861004392500765 0.670756617312213 0.035262316485862 ENSG00000117448 AKR1A1
ENST00000497973 0.0957749030964743 0.0129840587523851 0.1871786641856 ENSG00000117448 AKR1A1
ENST00000473038 0.194851855506579 0.0404328519840636 0.166289948186223 ENSG00000117448 AKR1A1
ENST00000495913 0.211169654682785 0.0460835823067289 0.165192128588596 ENSG00000117448 AKR1A1
ENST00000487654 0.115739806966588 0.0173458310845247 0.203106486180322 ENSG00000117448 AKR1A1
ENST00000475919 0.3137120258443 0.0906433638952828 0.170085366350823 ENSG00000117448 AKR1A1
ENST00000475985 0.424609973145758 0.155829602406849 0.165280948772604 ENSG00000117448 AKR1A1
ENST00000437901 0.00346253428695307 0.000152556186978931 -0.183057905794686 ENSG00000132780 NASP
ENST00000437362 0.00331588740187312 0.000144985178509792 -0.183567323507304 ENSG00000132780 NASP
ENST00000464190 0.00838763631339413 0.000452273784229325 -0.228059428362826 ENSG00000132780 NASP
ENST00000528084 0.00686962905298582 0.000350693285078699 -0.22126269913629 ENSG00000132780 NASP
ENST00000527359 0.0013361654106946 4.77462015372418e-05 -0.188946241570458 ENSG00000132780 NASP
ENST00000525515 0.0144159718744912 0.000909504651481422 -0.169595007734241 ENSG00000132780 NASP
ENST00000453748 0.00189325282841649 7.2859697831885e-05 -0.186705833827752 ENSG00000132780 NASP
ENST00000402363 0.00206041150268111 8.11526184491437e-05 -0.184451750566057 ENSG00000132780 NASP
ENST00000537798 0.00210796094808535 8.3460118059182e-05 -0.184149536014982 ENSG00000132780 NASP
ENST00000527470 0.0121440750782779 0.000726244683956509 -0.203850144654973 ENSG00000132780 NASP
ENST00000529333 0.0110574847071243 0.00064260123594647 -0.207943439516174 ENSG00000132780 NASP
ENST00000531532 0.0169298658558857 0.00112942168445575 -0.207090332954234 ENSG00000132780 NASP
ENST00000530840 0.299407972504025 0.0834124849645526 -0.14467296249973 ENSG00000132780 NASP
ENST00000528238 0.00165063464813732 6.14790960122174e-05 -0.190354789231008 ENSG00000132780 NASP
ENST00000534101 0.0211841020433773 0.00150764333183761 -0.191842396413774 ENSG00000132780 NASP
ENST00000350030 0.00234027547453272 9.49416420380851e-05 -0.182267631046675 ENSG00000132780 NASP
ENST00000470768 0.0166645826527085 0.00110688994641138 -0.18721715738038 ENSG00000132780 NASP
ENST00000372052 0.00206041150268111 8.10866712839051e-05 -0.184451952107201 ENSG00000132780 NASP
ENST00000351223 0.00206041150268111 8.10866712839051e-05 -0.184451952107201 ENSG00000132780 NASP
ENST00000530073 0.00934836183800475 0.000520677408231492 -0.196853448543663 ENSG00000132780 NASP
ENST00000481782 0.0237738585570635 0.00175506658135884 -0.183315103832122 ENSG00000132780 NASP
ENST00000531612 0.0100405477149139 0.000571763463643985 -0.21938427149821 ENSG00000132780 NASP
ENST00000527932 0.0102274881572358 0.000584386794968556 -0.253061106209088 ENSG00000132780 NASP
ENST00000534450 0.0164665846419825 0.00108794854136975 -0.213694007709646 ENSG00000132780 NASP
ENST00000472408 0.532862562033309 0.239408266192465 -0.125085354518797 ENSG00000132780 NASP
ENST00000491755 0.896465997664243 0.744625187848716 -0.0534844406122781 ENSG00000159588 CCDC17
ENST00000482416 0.896465997664243 0.744625187848716 -0.0534844406122781 ENSG00000159588 CCDC17
ENST00000372044 0.878575747472937 0.707491428497388 -0.0617832734730532 ENSG00000159588 CCDC17
ENST00000421127 0.898255643254377 0.748417398151659 -0.0527229276091163 ENSG00000159588 CCDC17
ENST00000343901 0.866273491237576 0.681538070011682 -0.0673646907042522 ENSG00000159588 CCDC17
ENST00000528266 0.875104463741501 0.699417592659453 -0.0633798553347378 ENSG00000159588 CCDC17
ENST00000445048 0.863356398440328 0.67504450207342 -0.0689198194926194 ENSG00000159588 CCDC17
ENST00000479529 0.833925300394134 0.622108757100846 -0.081052952355075 ENSG00000159588 CCDC17
ENST00000479235 0.328645796700572 0.0985059136948559 -0.114822132798641 ENSG00000159592 GPBP1L1
ENST00000290795 0.198495563102117 0.0417578885593532 -0.112817742683573 ENSG00000159592 GPBP1L1
ENST00000355105 0.1984896623933 0.0417255425924495 -0.112818452319684 ENSG00000159592 GPBP1L1
ENST00000467032 0.341394902346577 0.105565385159226 -0.156021229853017 ENSG00000159592 GPBP1L1
ENST00000487436 0.605849068964362 0.310561690241731 -0.0920094732542997 ENSG00000159592 GPBP1L1
ENST00000468724 0.530185262301073 0.236939865945629 -0.108326948927862 ENSG00000159592 GPBP1L1
ENST00000498128 0.406848577386662 0.144477691179353 -0.102502980507476 ENSG00000159592 GPBP1L1
ENST00000496278 0.0896313827660896 0.0117272939141905 -0.257684470900784 ENSG00000159592 GPBP1L1
ENST00000495616 0.201076305632355 0.0425668488566815 -0.266162584331817 ENSG00000159592 GPBP1L1
ENST00000488278 0.642526440633252 0.350193233405143 -0.0674087684163333 ENSG00000159592 GPBP1L1
ENST00000480941 0.674398958940097 0.385972139284745 -0.0628091807056842 ENSG00000159592 GPBP1L1
ENST00000480083 0.65624352825701 0.365710885999464 -0.0661582375824862 ENSG00000159592 GPBP1L1
ENST00000493083 0.706908250243429 0.426269206051887 -0.0586217563933422 ENSG00000159592 GPBP1L1
ENST00000460859 0.740132411384603 0.473364211311691 -0.0546503090429715 ENSG00000159592 GPBP1L1
ENST00000372025 0.697441741241735 0.415082000450862 -0.0788950454439573 ENSG00000159596 TMEM69
ENST00000496366 0.583998462498699 0.287641999589308 -0.105179587216518 ENSG00000159596 TMEM69
ENST00000359942 0.383556968496388 0.130106861058902 -0.138753774030232 ENSG00000197429 IPP
ENST00000430643 0.998883408205703 0.996817789582913 0.000618100538893729 ENSG00000230896 RP11-767N6.7
ENST00000461718 0.996327462743712 0.989709538714635 0.00203298639433677 ENSG00000197429 IPP
ENST00000495072 0.936265623977895 0.830392701899281 -0.0245566612442437 ENSG00000197429 IPP
ENST00000396478 0.156139859028602 0.0282749446855192 -0.210510219473133 ENSG00000197429 IPP
ENST00000470809 0.717866524592837 0.440483475005092 -0.0771735970731654 ENSG00000086015 MAST2
ENST00000372009 0.567278754019411 0.270274980125337 -0.053661567874461 ENSG00000086015 MAST2
ENST00000361297 0.569163053052405 0.272010193810636 -0.0536217206076953 ENSG00000086015 MAST2
ENST00000372008 0.342303653856678 0.106126398978864 -0.0879815457565804 ENSG00000086015 MAST2
ENST00000482881 0.481839954861942 0.196682556456971 -0.0978703774536968 ENSG00000086015 MAST2
ENST00000488619 0.200339091121741 0.0423227292835465 -0.286545768536688 ENSG00000086015 MAST2
ENST00000467367 0.849774839934771 0.649859469209548 -0.0544455536864481 ENSG00000086015 MAST2
ENST00000498668 0.283804902634874 0.075872294708021 -0.253414614337007 ENSG00000086015 MAST2
ENST00000477968 0.777722735923161 0.529753608261901 -0.0782518127255836 ENSG00000086015 MAST2
ENST00000492813 0.654519808226208 0.363733248312612 0.124952393895233 ENSG00000086015 MAST2
ENST00000262741 0.608935263095465 0.31397458910827 -0.0717024278430499 ENSG00000117461 PIK3R3
ENST00000372006 0.611396828292378 0.316501237902476 -0.0713997514921999 ENSG00000117461 PIK3R3
ENST00000340332 0.605325363050938 0.309904790380339 -0.072367054296918 ENSG00000117461 PIK3R3
ENST00000354242 0.605325363050938 0.309904790380339 -0.072367054296918 ENSG00000117461 PIK3R3
ENST00000420542 0.605325363050938 0.309904790380339 -0.072367054296918 ENSG00000117461 PIK3R3
ENST00000488808 0.340747015492523 0.105169413378965 0.179226723686527 ENSG00000117461 PIK3R3
ENST00000540385 0.73033736820449 0.458208726473063 -0.0653805888014567 ENSG00000117461 PIK3R3
ENST00000423209 0.747117033953079 0.483132354372355 -0.0630978509317383 ENSG00000117461 PIK3R3
ENST00000493202 0.34568235881221 0.108074700727089 -0.159272459672826 ENSG00000117461 PIK3R3
ENST00000425892 0.323817581633242 0.0959884374747669 -0.169565116074757 ENSG00000117461 PIK3R3
ENST00000396420 0.304307618786042 0.0858314514703929 0.10947984890291 ENSG00000085998 POMGNT1
ENST00000371984 0.303342919426072 0.0853593610449198 0.11020611013572 ENSG00000085998 POMGNT1
ENST00000371992 0.301463620525923 0.0844356781694208 0.109942260606699 ENSG00000085998 POMGNT1
ENST00000475642 0.29664611050322 0.0820316251099468 0.188183423679991 ENSG00000085998 POMGNT1
ENST00000535522 0.429327757401871 0.158902370801599 0.0964929133938818 ENSG00000085998 POMGNT1
ENST00000371986 0.3012752028983 0.0843352341030386 0.110695909350326 ENSG00000085998 POMGNT1
ENST00000480972 0.463355835950419 0.183204858010121 0.152269613374435 ENSG00000085998 POMGNT1
ENST00000485714 0.490139482907087 0.203109438182004 0.115034162631657 ENSG00000085998 POMGNT1
ENST00000463030 0.455237613817778 0.177160282015959 0.168539170431426 ENSG00000085998 POMGNT1
ENST00000477114 0.778217491330314 0.530395739533237 0.0636182225867237 ENSG00000085998 POMGNT1
ENST00000497439 0.80073133823617 0.565292175286534 0.0463904212255697 ENSG00000085998 POMGNT1
ENST00000489985 0.885151574737829 0.721280085705567 0.0338425878747085 ENSG00000085998 POMGNT1
ENST00000371980 0.860851897425126 0.670342689126127 0.0698928224852282 ENSG00000171357 LURAP1
ENST00000463715 0.306024479740991 0.086746122239561 -0.195953119504634 ENSG00000085999 RAD54L
ENST00000442598 0.321727466409493 0.0949361591486653 -0.128757573042187 ENSG00000085999 RAD54L
ENST00000493985 0.307101221446601 0.0873735406033556 -0.200904620337967 ENSG00000085999 RAD54L
ENST00000371975 0.316097621803562 0.0918661062733446 -0.130005518887301 ENSG00000085999 RAD54L
ENST00000469835 0.200988442659152 0.0425394146688971 -0.24809880993514 ENSG00000085999 RAD54L
ENST00000493032 0.513472728304377 0.222632022050002 -0.154611627780322 ENSG00000085999 RAD54L
ENST00000487700 0.330430343937861 0.099438741841178 -0.187035708593386 ENSG00000085999 RAD54L
ENST00000472889 0.456467075224357 0.178038665233845 -0.177824957185124 ENSG00000085999 RAD54L
ENST00000473251 0.0865149900580899 0.0110711388929664 -0.310861253266501 ENSG00000085999 RAD54L
ENST00000496156 0.757557188458133 0.498322847136713 0.0403212267746947 ENSG00000132128 LRRC41
ENST00000476687 0.157217820390306 0.0285528944712788 -0.263436160074332 ENSG00000085999 RAD54L
ENST00000488942 0.939380928997361 0.838400835957414 0.0225182368306787 ENSG00000085999 RAD54L
ENST00000459678 0.974668531169999 0.929678241922054 -0.0101874291412838 ENSG00000085999 RAD54L
ENST00000343304 0.76019541431968 0.502798335080631 0.0351114348709603 ENSG00000132128 LRRC41
ENST00000472710 0.516449848081764 0.224963956091943 0.0637357440755767 ENSG00000132128 LRRC41
ENST00000498402 0.977661859495535 0.937509095408435 -0.00470038744423466 ENSG00000132128 LRRC41
ENST00000469150 0.765097945871894 0.509845592263971 -0.0547435525362974 ENSG00000132128 LRRC41
ENST00000311672 0.123035979632792 0.0189943377548048 0.145617845525958 ENSG00000173660 UQCRH
ENST00000489056 0.123035979632792 0.0189943377548048 0.145617845525958 ENSG00000173660 UQCRH
ENST00000486951 0.109883981191272 0.0160598030141711 0.13953485292104 ENSG00000173660 UQCRH
ENST00000496387 0.123598663661545 0.0191464996710276 0.145607181323553 ENSG00000173660 UQCRH
ENST00000460947 0.0997116433949261 0.0138376880243649 0.159797835040292 ENSG00000173660 UQCRH
ENST00000474844 0.989449690178389 0.970047480029235 0.00276398122048621 ENSG00000117481 NSUN4
ENST00000307089 0.964834204641134 0.905531819236584 0.00806803121834861 ENSG00000117481 NSUN4
ENST00000486270 0.911827547993191 0.776090505153892 -0.0233957746194764 ENSG00000117481 NSUN4
ENST00000536062 0.956230326825041 0.883078609863391 -0.0109702477625912 ENSG00000117481 NSUN4
ENST00000469918 0.864517436278861 0.677490817431635 -0.038444064753029 ENSG00000117481 NSUN4
ENST00000472157 0.608648282433403 0.313644701404165 -0.153928799729298 ENSG00000117481 NSUN4
ENST00000471871 0.957380068383228 0.88626540763112 -0.0107331868327997 ENSG00000117481 NSUN4
ENST00000537428 0.97218053681125 0.923186083519711 -0.00723081255645058 ENSG00000117481 NSUN4
ENST00000498008 0.991480544736367 0.97615330754167 -0.00224181576919002 ENSG00000117481 NSUN4
ENST00000495427 0.997021926632988 0.991662671803463 0.000797480078011863 ENSG00000117481 NSUN4
ENST00000475281 0.848378811305234 0.647104631331044 -0.0576621237233207 ENSG00000117481 NSUN4
ENST00000602433 0.72275065533681 0.446854039643839 0.0733584872295158 ENSG00000269956 MKNK1-AS1
ENST00000342571 0.413861838807844 0.14895795573189 0.117440237697904 ENSG00000079277 MKNK1
ENST00000371946 0.167151559825117 0.0315158572932296 0.155133024334008 ENSG00000079277 MKNK1
ENST00000341183 0.167151559825117 0.0315158572932296 0.155133024334008 ENSG00000079277 MKNK1
ENST00000371944 0.413861838807844 0.14895795573189 0.117440237697904 ENSG00000079277 MKNK1
ENST00000371945 0.167151559825117 0.0315158572932296 0.155133024334008 ENSG00000079277 MKNK1
ENST00000524749 0.864961891066264 0.678561455409084 0.0488529515001688 ENSG00000079277 MKNK1
ENST00000528077 0.131922207198143 0.0214006259923216 0.174580083837762 ENSG00000079277 MKNK1
ENST00000428112 0.134245149677716 0.0220170164519167 0.176578621246418 ENSG00000079277 MKNK1
ENST00000532897 0.698470127217155 0.416412773305436 0.087861647170036 ENSG00000079277 MKNK1
ENST00000530528 0.783190127139614 0.537908787281292 0.0902328666090163 ENSG00000079277 MKNK1
ENST00000531355 0.174696972594386 0.0338018629798288 0.166930154699688 ENSG00000079277 MKNK1
ENST00000470237 0.85215325341023 0.653890800149725 -0.0600206575047628 ENSG00000079277 MKNK1
ENST00000524417 0.92280841794593 0.800527066275907 -0.0382910072841898 ENSG00000079277 MKNK1
ENST00000460098 0.657201887434642 0.367092149965033 -0.131227107799557 ENSG00000079277 MKNK1
ENST00000532783 0.479367818902357 0.19497836618622 0.134402989041261 ENSG00000079277 MKNK1
ENST00000496619 0.145104527492129 0.0250515900420271 0.195215556274928 ENSG00000079277 MKNK1
ENST00000528237 0.346438051073201 0.108498289751797 0.172520608524532 ENSG00000079277 MKNK1
ENST00000526513 0.0799797508453865 0.00980640978912649 0.222503712601179 ENSG00000079277 MKNK1
ENST00000484301 0.157276789351945 0.0285677517043129 0.196011834389956 ENSG00000079277 MKNK1
ENST00000545730 0.185450058974903 0.0372565478599404 0.175897196324252 ENSG00000079277 MKNK1
ENST00000486716 0.339962773773978 0.104712087611752 0.150517355631682 ENSG00000079277 MKNK1
ENST00000480531 0.747106747427811 0.483086297408072 0.0873468402391629 ENSG00000079277 MKNK1
ENST00000529170 0.212781891542062 0.0466855525785726 0.186922728848621 ENSG00000079277 MKNK1
ENST00000531769 0.180162856133946 0.0355184899041474 0.180780681611572 ENSG00000079277 MKNK1
ENST00000465783 0.17773649406227 0.0347120350971489 0.21725055487614 ENSG00000079277 MKNK1
ENST00000474868 0.180162856133946 0.0355170991360045 0.216746534412851 ENSG00000079277 MKNK1
ENST00000532110 0.172472224016909 0.0331972416627776 0.218463021463281 ENSG00000079277 MKNK1
ENST00000525888 0.0898351078613639 0.0117681637981509 0.267710644298535 ENSG00000079277 MKNK1
ENST00000468852 0.0857919079773906 0.0109138640406797 0.382910276577333 ENSG00000079277 MKNK1
ENST00000319928 0.761865768187612 0.505098369717407 0.0932316157420789 ENSG00000142961 MOB3C
ENST00000271139 0.729656980615317 0.457331624532031 0.107730397955189 ENSG00000142961 MOB3C
ENST00000371940 0.810522080344632 0.581230644902625 0.077239537164455 ENSG00000142961 MOB3C
ENST00000477318 0.882052296971872 0.714803681088301 0.0596607967059463 ENSG00000142961 MOB3C
ENST00000576409 0.607196784416649 0.312042504384586 -0.0776915161246063 ENSG00000123472 ATPAF1
ENST00000371937 0.607196784416649 0.312042504384586 -0.0776915161246063 ENSG00000123472 ATPAF1
ENST00000574428 0.607196784416649 0.312042504384586 -0.0776915161246063 ENSG00000123472 ATPAF1
ENST00000492233 0.54088347277006 0.2463958464017 -0.101024768303404 ENSG00000123472 ATPAF1
ENST00000526821 0.560378519475725 0.26412136655504 -0.0969307365391857 ENSG00000123472 ATPAF1
ENST00000542495 0.507304307344858 0.217215640584153 -0.110322488912838 ENSG00000123472 ATPAF1
ENST00000529214 0.507304307344858 0.217215640584153 -0.110322488912838 ENSG00000123472 ATPAF1
ENST00000329231 0.35755705703296 0.114793694566328 -0.138395958825611 ENSG00000123472 ATPAF1
ENST00000534216 0.490689853368869 0.203685591922602 -0.124541221480541 ENSG00000123472 ATPAF1
ENST00000532925 0.553441114065123 0.257964938005393 -0.114741209072502 ENSG00000123472 ATPAF1
ENST00000474020 0.952340633231176 0.872098496682355 -0.0194405868415691 ENSG00000123472 ATPAF1
ENST00000487193 0.934466982673243 0.826543521518912 -0.0256519208135036 ENSG00000123472 ATPAF1
ENST00000544071 0.499633002909224 0.210683583624351 0.0574054652769473 ENSG00000159658 EFCAB14
ENST00000525633 0.776961270744852 0.528528727432969 -0.0779646338240905 ENSG00000123472 ATPAF1
ENST00000460928 0.7042261830686 0.423100902020864 -0.122103560596648 ENSG00000123472 ATPAF1
ENST00000442839 0.474262966383615 0.190996758724068 0.0689898677910827 ENSG00000228237 EFCAB14-AS1
ENST00000418985 0.479566198979617 0.19509699645368 0.0683141695555101 ENSG00000228237 EFCAB14-AS1
ENST00000371933 0.435573783481576 0.163120961373109 0.0645346482571087 ENSG00000159658 EFCAB14
ENST00000479745 0.533909446725323 0.240350131581144 0.0916280119294646 ENSG00000159658 EFCAB14
ENST00000487741 0.611626792560553 0.31670630826649 0.0787382675966328 ENSG00000159658 EFCAB14
ENST00000481623 0.463995671602992 0.183619236838056 0.12662004927178 ENSG00000159658 EFCAB14
ENST00000459797 0.722593055786391 0.446635912415516 0.0986278693494629 ENSG00000159658 EFCAB14
ENST00000484461 0.583361262943849 0.287079439506116 0.0883592849312507 ENSG00000159658 EFCAB14
ENST00000371884 0.205858567879568 0.0442041644827122 0.106882834892959 ENSG00000162367 TAL1
ENST00000371883 0.21265882828331 0.0466406326375978 0.106077600853166 ENSG00000162367 TAL1
ENST00000294339 0.21265882828331 0.0466406326375978 0.106077600853166 ENSG00000162367 TAL1
ENST00000459729 0.342425612341572 0.10619414175529 0.112758760689394 ENSG00000162367 TAL1
ENST00000464796 0.642005490794504 0.34939709228479 0.0788685578070974 ENSG00000162367 TAL1
ENST00000422216 0.680605492427335 0.393610600936215 0.0837871186281207 ENSG00000226252 RP1-18D14.7
ENST00000481091 0.490293055028931 0.203292452571288 0.133312929900923 ENSG00000162367 TAL1
ENST00000465912 0.522992648473451 0.230449985912026 0.15694220612822 ENSG00000162367 TAL1
ENST00000337817 0.161968051582135 0.0299798132703278 -0.144010259300899 ENSG00000123473 STIL
ENST00000360380 0.161968051582135 0.0299798132703278 -0.144010259300899 ENSG00000123473 STIL
ENST00000371877 0.161968051582135 0.0299798132703278 -0.144010259300899 ENSG00000123473 STIL
ENST00000243182 0.156164485584733 0.0282847189735037 -0.149494135936058 ENSG00000123473 STIL
ENST00000396221 0.156164485584733 0.0282847189735037 -0.149494135936058 ENSG00000123473 STIL
ENST00000447475 0.497364315158625 0.208860833518897 -0.0937741080587053 ENSG00000123473 STIL
ENST00000418131 0.151023469450592 0.0266911254172101 -0.197347972906404 ENSG00000123473 STIL
ENST00000436811 0.807752930099463 0.576358533441974 -0.0581844506844437 ENSG00000123473 STIL
ENST00000433827 0.80582986380554 0.572645849609774 -0.0845954757178667 ENSG00000123473 STIL
ENST00000413565 0.740817368277657 0.474174288558195 0.112402863610341 ENSG00000123473 STIL
ENST00000371873 0.765993005728182 0.511142297277282 -0.0432089546898406 ENSG00000162368 CMPK1
ENST00000371871 0.789218306397965 0.547273131400843 -0.0389086414558419 ENSG00000162368 CMPK1
ENST00000471289 0.352397657013285 0.111784672082798 -0.153718883671854 ENSG00000162368 CMPK1
ENST00000450808 0.899695978810039 0.752300586404868 -0.0220119920163763 ENSG00000162368 CMPK1
ENST00000371870 0.609552189324534 0.314635410300351 -0.0619748547305717 ENSG00000162368 CMPK1
ENST00000420876 0.908158198596325 0.7683388636476 0.0441034153990745 ENSG00000225762 RP11-511I2.2
ENST00000371847 0.524649385982402 0.231909434985093 -0.133941146707044 ENSG00000132122 SPATA6
ENST00000371843 0.648989414997467 0.357413996081331 -0.102428414705084 ENSG00000132122 SPATA6
ENST00000603831 0.60959614784523 0.314727763807785 -0.127682853820317 ENSG00000132122 SPATA6
ENST00000396199 0.695373937410985 0.412014207051926 -0.0961389698905188 ENSG00000132122 SPATA6
ENST00000371841 0.506231805232294 0.216405686157762 -0.167822175012447 ENSG00000132122 SPATA6
ENST00000490850 0.592327231201757 0.296028236040661 -0.14015350307784 ENSG00000132122 SPATA6
ENST00000463938 0.985616159296287 0.958604729391906 -0.00783255643437485 ENSG00000132122 SPATA6
ENST00000487543 0.992727122316575 0.980272919548615 -0.0037660883225955 ENSG00000132122 SPATA6
ENST00000465990 0.991767540238701 0.976998871545824 0.00468302124199884 ENSG00000132122 SPATA6
ENST00000471975 0.934429733834326 0.826398631387201 -0.0351244628426469 ENSG00000132122 SPATA6
ENST00000396153 0.690749578349253 0.406208089216834 -0.0662917048966527 ENSG00000185104 FAF1
ENST00000371778 0.706476505826062 0.425756459619644 -0.0638585856834289 ENSG00000185104 FAF1
ENST00000545823 0.50442832927274 0.214802625983492 -0.103473132287722 ENSG00000185104 FAF1
ENST00000494400 0.530307217875585 0.237199509018586 -0.10168610111056 ENSG00000185104 FAF1
ENST00000424664 0.59448462172408 0.298557481204298 -0.159520503111148 ENSG00000225767 RP5-850O15.3
ENST00000472808 0.891138046634299 0.733984032181913 -0.0330222255910265 ENSG00000185104 FAF1
ENST00000487898 0.929733809504232 0.814832265990062 -0.0199406486593302 ENSG00000185104 FAF1
ENST00000262662 0.917863559720477 0.789597617906482 -0.02681343696651 ENSG00000123080 CDKN2C
ENST00000396148 0.885174765372947 0.721554669297613 -0.0359043252218567 ENSG00000123080 CDKN2C
ENST00000371761 0.955617000936015 0.881370679269711 -0.0171697884839708 ENSG00000123080 CDKN2C
ENST00000242719 0.869410613110781 0.688579416532138 -0.0270221337452623 ENSG00000123091 RNF11
ENST00000494873 0.878008642815189 0.70646341731047 -0.0193874901887319 ENSG00000123091 RNF11
ENST00000486691 0.970258835718675 0.918674547682436 -0.00654067276861185 ENSG00000123091 RNF11
ENST00000447632 0.991767540238701 0.976992819572024 0.00455760562449109 ENSG00000085831 TTC39A
ENST00000413473 0.860254905073995 0.669303089746515 0.0669863722292691 ENSG00000085831 TTC39A
ENST00000530004 0.942367449859884 0.845926671042983 0.0323450392711316 ENSG00000085831 TTC39A
ENST00000262675 0.880123519921247 0.710501796167723 0.0587738478749118 ENSG00000085831 TTC39A
ENST00000451380 0.880123519921247 0.710501796167723 0.0587738478749118 ENSG00000085831 TTC39A
ENST00000371750 0.891522716315897 0.73482951504636 0.0537059964280268 ENSG00000085831 TTC39A
ENST00000371730 0.909634211978568 0.771291576722663 -0.0187671881705111 ENSG00000085832 EPS15
ENST00000371733 0.909634211978568 0.771291576722663 -0.0187671881705111 ENSG00000085832 EPS15
ENST00000396122 0.961816476098963 0.89776244854415 -0.00893757972058472 ENSG00000085832 EPS15
ENST00000486505 0.934429733834326 0.82636650986269 -0.0265207710156768 ENSG00000085832 EPS15
ENST00000478657 0.952109892642527 0.87141505441569 0.0242077211581664 ENSG00000085832 EPS15
ENST00000493793 0.937783571514907 0.83431101124184 -0.018321778400752 ENSG00000085832 EPS15
ENST00000371727 0.932067055981834 0.819882751313122 -0.0178068761720934 ENSG00000085832 EPS15
ENST00000464478 0.939402445937536 0.838946015163694 0.0229130462604918 ENSG00000085832 EPS15
ENST00000471391 0.743189225154982 0.4775423871242 -0.0557829533936122 ENSG00000085832 EPS15
ENST00000465467 0.69839824652985 0.416135094797767 -0.0629432447050654 ENSG00000085832 EPS15
ENST00000371714 0.0416948342291421 0.00383638803316189 -0.137324045792044 ENSG00000117859 OSBPL9
ENST00000337809 0.0383723536313768 0.00338732375012118 -0.139933319986938 ENSG00000117859 OSBPL9
ENST00000371710 0.0383723536313768 0.00338732375012118 -0.139933319986938 ENSG00000117859 OSBPL9
ENST00000447887 0.0408448738801811 0.00372120002895794 -0.137813219858183 ENSG00000117859 OSBPL9
ENST00000495776 0.0408448738801811 0.00372120002895794 -0.137813219858183 ENSG00000117859 OSBPL9
ENST00000435686 0.0408448738801811 0.00372030634898531 -0.137817786625454 ENSG00000117859 OSBPL9
ENST00000435274 0.0428417159186022 0.00397579609519856 -0.136035701329015 ENSG00000117859 OSBPL9
ENST00000428468 0.0408448738801811 0.00372120002895794 -0.137813219858183 ENSG00000117859 OSBPL9
ENST00000453295 0.0408448738801811 0.00372120002895794 -0.137813219858183 ENSG00000117859 OSBPL9
ENST00000489990 0.1755373878948 0.034058802243482 -0.112169240383984 ENSG00000117859 OSBPL9
ENST00000530544 0.0668733709019117 0.00753249742682259 -0.131250679666336 ENSG00000117859 OSBPL9
ENST00000484890 0.487515354200206 0.201049140500005 -0.0996585710675934 ENSG00000117859 OSBPL9
ENST00000534040 0.471378457171079 0.188786744745111 -0.0971381829620889 ENSG00000117859 OSBPL9
ENST00000532975 0.505156348118014 0.215472331438056 -0.0840241833961379 ENSG00000117859 OSBPL9
ENST00000527631 0.479488850665318 0.195039182622945 -0.0904826755087283 ENSG00000117859 OSBPL9
ENST00000531828 0.106612798577821 0.0153249220480716 -0.126976817026721 ENSG00000117859 OSBPL9
ENST00000361556 0.0987816221561172 0.0136521797459385 -0.131793340391839 ENSG00000117859 OSBPL9
ENST00000473207 0.512767785990685 0.222045516848812 -0.0917598288904505 ENSG00000117859 OSBPL9
ENST00000533884 0.513838981814825 0.222920087006053 -0.090983712951353 ENSG00000117859 OSBPL9
ENST00000481937 0.609618075653645 0.31477232317953 -0.0853447013358926 ENSG00000117859 OSBPL9
ENST00000526917 0.48596361810685 0.199694573498328 -0.0871630937854196 ENSG00000117859 OSBPL9
ENST00000462759 0.098778406241968 0.0136494640035455 -0.131793553222184 ENSG00000117859 OSBPL9
ENST00000486942 0.105723854191651 0.0151144274751562 -0.131193062327336 ENSG00000117859 OSBPL9
ENST00000467064 0.84941194057717 0.649008382646945 -0.0496559220861354 ENSG00000117859 OSBPL9
ENST00000524620 0.115802205239989 0.0173594385094458 -0.205954927380191 ENSG00000117859 OSBPL9
ENST00000528603 0.149786842982767 0.0263715300764733 -0.13751111384422 ENSG00000117859 OSBPL9
ENST00000475697 0.0829004209471855 0.0103634635479696 -0.137645680315812 ENSG00000117859 OSBPL9
ENST00000531061 0.686631786715955 0.401000979115853 -0.0633291790138199 ENSG00000117859 OSBPL9
ENST00000531819 0.0739069213713633 0.00873948376815114 -0.147253752526478 ENSG00000117859 OSBPL9
ENST00000533825 0.258370096616235 0.0645810816837239 -0.137310355604616 ENSG00000117859 OSBPL9
ENST00000440943 0.666690718513829 0.377235250359765 -0.0512809117405989 ENSG00000078618 NRD1
ENST00000352171 0.753236414618104 0.492115163832405 -0.0313625670053378 ENSG00000078618 NRD1
ENST00000354831 0.753236414618104 0.492115163832405 -0.0313625670053378 ENSG00000078618 NRD1
ENST00000485608 0.820227022236936 0.597465321367492 -0.0273062143316494 ENSG00000078618 NRD1
ENST00000539524 0.72495547543582 0.450386115800013 -0.0372078668959639 ENSG00000078618 NRD1
ENST00000464385 0.83030720667625 0.615490228827804 -0.0500541017695008 ENSG00000078618 NRD1
ENST00000588291 0.611825013165758 0.316857909741695 -0.0770426152506437 ENSG00000266993 RP4-657D16.3
ENST00000586761 0.558810919300375 0.262493708356343 -0.0886019282786481 ENSG00000266993 RP4-657D16.3
ENST00000475310 0.565725106232079 0.268720612794208 -0.1122496383892 ENSG00000078618 NRD1
ENST00000497358 0.572258359060606 0.275278414920396 -0.0849511827837864 ENSG00000078618 NRD1
ENST00000544028 0.821258539079658 0.59949764782167 -0.025171255807973 ENSG00000078618 NRD1
ENST00000591675 0.751382027497024 0.489448742113498 -0.0601344201510835 ENSG00000266993 RP4-657D16.3
ENST00000483007 0.943013016677043 0.847857497333829 -0.0144875481331588 ENSG00000078618 NRD1
ENST00000473805 0.766125057627029 0.511405708842016 -0.0492860246325274 ENSG00000078618 NRD1
ENST00000475715 0.475843890413022 0.192149971017404 -0.0859261252297101 ENSG00000078618 NRD1
ENST00000491410 0.856525804117863 0.66254670557984 -0.0221910327227316 ENSG00000078618 NRD1
ENST00000468722 0.971033577745094 0.920355591572055 0.00663498349033861 ENSG00000078618 NRD1
ENST00000371655 5.28525199145579e-13 2.1511205120027e-15 -0.373746474245716 ENSG00000169213 RAB3B
ENST00000469458 0.587468283048514 0.29101777593341 -0.0778563403822736 ENSG00000117862 TXNDC12
ENST00000371626 0.963445584006916 0.901781264688643 -0.00823982043312446 ENSG00000117862 TXNDC12
ENST00000472624 0.986096517977411 0.960264757356394 -0.00346689097189216 ENSG00000117862 TXNDC12
ENST00000471493 0.817226143584251 0.592463142552596 -0.0523919020940656 ENSG00000117862 TXNDC12
ENST00000371614 0.416424008247386 0.150715966363899 0.145747947341397 ENSG00000198841 KTI12
ENST00000425802 0.831140191435813 0.616717448962684 0.0608784375783736 ENSG00000223390 RP11-91A18.4
ENST00000610127 0.926691998623647 0.807888256399564 0.023833110594535 ENSG00000117862 TXNDC12
ENST00000313334 0.766043254660364 0.511276869407761 -0.0369773102243854 ENSG00000134717 BTF3L4
ENST00000477828 0.891412838153318 0.734535211790079 -0.0232439909848751 ENSG00000134717 BTF3L4
ENST00000489308 0.779878803767977 0.533145930936092 -0.0395678849829487 ENSG00000134717 BTF3L4
ENST00000526132 0.855156679127963 0.659803766625121 -0.0297953458059214 ENSG00000134717 BTF3L4
ENST00000472944 0.742735893299489 0.476777266097095 -0.040162948939637 ENSG00000134717 BTF3L4
ENST00000524414 0.719185116963024 0.442152510882692 0.0740837188334038 ENSG00000134717 BTF3L4
ENST00000484036 0.957153537262965 0.885781798425449 -0.00982344142956151 ENSG00000134717 BTF3L4
ENST00000533836 0.833504452600072 0.621201811856933 -0.0344072414842765 ENSG00000134717 BTF3L4
ENST00000361625 0.703414097804093 0.422164963811996 -0.0644382723810049 ENSG00000157077 ZFYVE9
ENST00000357206 0.758360731388295 0.499735130144179 -0.0376884840004552 ENSG00000157077 ZFYVE9
ENST00000287727 0.769071471175235 0.517182286223696 -0.0362950759065311 ENSG00000157077 ZFYVE9
ENST00000371591 0.883713516119203 0.718028908121266 -0.0196804157235274 ENSG00000157077 ZFYVE9
ENST00000469134 0.978542848352248 0.940719988384555 -0.00787180410062557 ENSG00000157077 ZFYVE9
ENST00000470844 0.579125782176122 0.28213532980714 -0.0913285866227626 ENSG00000154222 CC2D1B
ENST00000371586 0.300030638029118 0.083672900495938 0.106981019613482 ENSG00000154222 CC2D1B
ENST00000284376 0.423628674423651 0.155124703860754 0.0925790572988143 ENSG00000154222 CC2D1B
ENST00000491136 0.423287085489593 0.154876829403939 0.0925874313050968 ENSG00000154222 CC2D1B
ENST00000438021 0.537070793819783 0.243229928680193 0.0850454162669617 ENSG00000154222 CC2D1B
ENST00000460261 0.440987054652079 0.166877849058614 0.0918603070770636 ENSG00000154222 CC2D1B
ENST00000606527 0.812207213751897 0.584103184975321 -0.077934618150333 ENSG00000272100 RP11-155O18.6
ENST00000450942 0.509906203159389 0.219596114550024 0.0897272016949766 ENSG00000154222 CC2D1B
ENST00000460370 0.618867640577915 0.324568490167891 -0.104962052674074 ENSG00000154222 CC2D1B
ENST00000438831 0.383539416270472 0.130097535607418 0.104821063659296 ENSG00000154222 CC2D1B
ENST00000492426 0.691028998237655 0.406721406737936 -0.121564646197787 ENSG00000154222 CC2D1B
ENST00000485966 0.641095844505486 0.348292035567855 0.115417616656175 ENSG00000154222 CC2D1B
ENST00000494789 0.367516947713678 0.120763229887457 0.244272976086762 ENSG00000154222 CC2D1B
ENST00000371568 0.0162353842971566 0.00106617068324813 -0.338809291650903 ENSG00000085840 ORC1
ENST00000371566 0.0162353842971566 0.00106617068324813 -0.338809291650903 ENSG00000085840 ORC1
ENST00000257181 0.844942629819439 0.641145658380193 0.0306485663868664 ENSG00000134748 PRPF38A
ENST00000487160 0.0675845079706015 0.00765151354764831 0.238811383246891 ENSG00000134748 PRPF38A
ENST00000474048 0.227579053346021 0.0520164117341188 0.139654270258388 ENSG00000134748 PRPF38A
ENST00000528457 0.599580842648437 0.304381174624617 -0.0670527398968426 ENSG00000134744 ZCCHC11
ENST00000527941 0.649076235534447 0.357547303536089 -0.0625071438743251 ENSG00000134744 ZCCHC11
ENST00000257177 0.258272777355606 0.0645197904422528 -0.127884430981969 ENSG00000134744 ZCCHC11
ENST00000371544 0.258028663982033 0.0644305864475786 -0.127889669808305 ENSG00000134744 ZCCHC11
ENST00000466440 0.155332891706931 0.0280426132402578 -0.254697464930481 ENSG00000134744 ZCCHC11
ENST00000494469 0.110692252105453 0.0162431280823883 -0.290906048620796 ENSG00000134744 ZCCHC11
ENST00000471623 0.593628942126895 0.297435454590875 -0.136691706991283 ENSG00000134744 ZCCHC11
ENST00000531722 0.025749947582869 0.00194878151584461 -0.27344133305568 ENSG00000134744 ZCCHC11
ENST00000474453 0.0167756027607947 0.00111614377108738 -0.290231878911809 ENSG00000134744 ZCCHC11
ENST00000470212 0.0914362761027304 0.0120880303478346 -0.304514285251413 ENSG00000134744 ZCCHC11
ENST00000469810 0.0228414479330072 0.0016663546862289 -0.287526568408643 ENSG00000134744 ZCCHC11
ENST00000528642 0.578702355886421 0.281667693529815 -0.0821788041413091 ENSG00000134744 ZCCHC11
ENST00000497120 0.27478169613349 0.0717101969189628 -0.219731844045395 ENSG00000134744 ZCCHC11
ENST00000484723 0.596076419607075 0.300405885772378 -0.0796044977232616 ENSG00000134744 ZCCHC11
ENST00000481528 0.3470653352705 0.108777572759507 -0.260438128512993 ENSG00000134744 ZCCHC11
ENST00000371541 0.657835290019324 0.367909557870246 -0.0692489007847976 ENSG00000134744 ZCCHC11
ENST00000481133 0.993947327455825 0.98303433485757 -0.00307901935563761 ENSG00000134744 ZCCHC11
ENST00000473856 0.957153537262965 0.885751319249765 -0.0123050240681482 ENSG00000134744 ZCCHC11
ENST00000355809 0.89773998659467 0.747530041757006 0.0327727136760275 ENSG00000134744 ZCCHC11
ENST00000470626 0.909256795845706 0.770418429229096 0.0351794985812904 ENSG00000134744 ZCCHC11
ENST00000524582 0.964797380254672 0.905343197265442 0.0144733328619754 ENSG00000134744 ZCCHC11
ENST00000361314 0.847615625053061 0.645522597298779 0.0659671407166833 ENSG00000116157 GPX7
ENST00000459779 0.969313734268721 0.916461680623311 -0.0172369634655845 ENSG00000116157 GPX7
ENST00000371538 0.391757678926429 0.135476880963905 0.112758873365433 ENSG00000162377 COA7
ENST00000486918 0.839171926815591 0.631359620425517 0.0406357188716552 ENSG00000162377 COA7
ENST00000443756 0.785656339831011 0.541667299769199 -0.0427120982823986 ENSG00000162378 ZYG11B
ENST00000545132 0.783102869364721 0.537731773129814 -0.0431756915538734 ENSG00000162378 ZYG11B
ENST00000294353 0.324368030834726 0.0963405684724344 -0.0943468695279326 ENSG00000162378 ZYG11B
ENST00000371532 0.667169224233543 0.377757689679496 -0.112939391606463 ENSG00000203995 ZYG11A
ENST00000371528 0.667169224233543 0.377757689679496 -0.112939391606463 ENSG00000203995 ZYG11A
ENST00000371522 0.743537715073125 0.478051382569175 -0.0600261426479315 ENSG00000121310 ECHDC2
ENST00000460612 0.737708937464567 0.469640586108801 -0.0615873791037947 ENSG00000121310 ECHDC2
ENST00000539680 0.472051586632225 0.189195744461164 -0.186192920638323 ENSG00000121310 ECHDC2
ENST00000479183 0.734298383747463 0.463761252718319 -0.0942057938263562 ENSG00000121310 ECHDC2
ENST00000543419 0.61399041182029 0.319252561219168 -0.104211282603992 ENSG00000121310 ECHDC2
ENST00000463923 0.608400904596502 0.313348832933641 -0.10549980999063 ENSG00000121310 ECHDC2
ENST00000371520 0.735404192388121 0.465537914752771 -0.0621809118038386 ENSG00000121310 ECHDC2
ENST00000358358 0.737678686103232 0.469599534623095 -0.0616148953024674 ENSG00000121310 ECHDC2
ENST00000498544 0.709638011081211 0.429851209580314 -0.0990888478024254 ENSG00000121310 ECHDC2
ENST00000476477 0.753596173992258 0.492575441844691 -0.0587374239357719 ENSG00000121310 ECHDC2
ENST00000536120 0.753596173992258 0.492575441844691 -0.0587374239357719 ENSG00000121310 ECHDC2
ENST00000479593 0.559190747216735 0.262969557674933 -0.109905057609482 ENSG00000121310 ECHDC2
ENST00000467988 0.717924462568802 0.44054610345217 -0.0654168861491643 ENSG00000121310 ECHDC2
ENST00000487866 0.471795921543156 0.189016149407772 -0.137228106436489 ENSG00000121310 ECHDC2
ENST00000486170 0.787848959861093 0.545180529195505 -0.0684419255405351 ENSG00000121310 ECHDC2
ENST00000487851 0.481983412569024 0.196779458265403 -0.129280519841361 ENSG00000121310 ECHDC2
ENST00000541281 0.904874932060933 0.761883313837621 -0.0270808153903195 ENSG00000121310 ECHDC2
ENST00000488268 0.833193473411886 0.620694640414654 -0.046589045213527 ENSG00000121310 ECHDC2
ENST00000544365 0.92612234509722 0.806826041861855 -0.0230947555330804 ENSG00000121310 ECHDC2
ENST00000495920 0.89064628561729 0.73268630107319 -0.0316947530327643 ENSG00000121310 ECHDC2
ENST00000492992 0.829876343297566 0.614543612868289 -0.0749547989193928 ENSG00000121310 ECHDC2
ENST00000480312 0.819481492974747 0.595949866829716 -0.049169120827406 ENSG00000121310 ECHDC2
ENST00000544531 0.915921006898515 0.785583542635139 -0.0250196542650692 ENSG00000121310 ECHDC2
ENST00000493896 0.44846459197544 0.171886853449614 -0.182533594564619 ENSG00000121310 ECHDC2
ENST00000487040 0.902005898997925 0.757261348271983 -0.0494267078599994 ENSG00000121310 ECHDC2
ENST00000542552 0.841558685025012 0.635278490460784 0.0482288533179219 ENSG00000121310 ECHDC2
ENST00000474789 0.885728496931362 0.7224934019212 0.0353980815293566 ENSG00000121310 ECHDC2
ENST00000371514 0.999267194464812 0.998283369803864 -0.000151875503389316 ENSG00000116171 SCP2
ENST00000478631 0.966334533357791 0.909208111642768 0.00804325116482412 ENSG00000116171 SCP2
ENST00000528311 0.954585408897962 0.877651614688017 0.0103840183551737 ENSG00000116171 SCP2
ENST00000371509 0.928696735424473 0.812286531561537 0.0159548249685031 ENSG00000116171 SCP2
ENST00000407246 0.957835952044771 0.887717270690936 0.00982894239336607 ENSG00000116171 SCP2
ENST00000371513 0.935585891643743 0.828749255913398 -0.0215835997194115 ENSG00000116171 SCP2
ENST00000528809 0.308356118310764 0.087927653283869 -0.188448245888596 ENSG00000116171 SCP2
ENST00000529363 0.844744677451073 0.640890146855293 -0.0536084361152692 ENSG00000116171 SCP2
ENST00000473584 0.67001058077443 0.380946639363656 0.119184313237187 ENSG00000116171 SCP2
ENST00000430330 0.81684680290669 0.591668676129463 0.0408990210278587 ENSG00000116171 SCP2
ENST00000408941 0.94026608176468 0.84082704507143 0.0156094197974769 ENSG00000116171 SCP2
ENST00000478274 0.741652933808976 0.475459002064216 0.0623932414255253 ENSG00000116171 SCP2
ENST00000484100 0.859819775570716 0.668496486621146 0.0317276102345344 ENSG00000116171 SCP2
ENST00000533119 0.861871228920205 0.672507760015762 0.031035304698644 ENSG00000116171 SCP2
ENST00000435345 0.876761872121983 0.703525909818797 0.0286596057035281 ENSG00000116171 SCP2
ENST00000488965 0.943556298714171 0.849309063186416 0.014594223777626 ENSG00000116171 SCP2
ENST00000371486 0.367770276711278 0.120875568100336 0.144633866178282 ENSG00000157184 CPT2
ENST00000468572 0.76438765475186 0.508818211264695 0.107485425865109 ENSG00000157184 CPT2
ENST00000452466 0.364623279211982 0.119158520965424 0.187256586045999 ENSG00000236723 RP5-1024G6.2
ENST00000294360 0.0928372466504524 0.0123434164385224 0.207844847933511 ENSG00000162384 C1orf123
ENST00000483739 0.0442265866767761 0.00415525728653266 0.238456087786771 ENSG00000162384 C1orf123
ENST00000470385 0.101628216041109 0.0142564309462545 0.205743415432428 ENSG00000162384 C1orf123
ENST00000478839 0.343916829165158 0.107027716260166 0.156466152753928 ENSG00000162384 C1orf123
ENST00000489755 0.00955362716154215 0.000535827520451755 0.322395494709205 ENSG00000162384 C1orf123
ENST00000474227 0.106444164431776 0.0152782249761955 0.295071177874895 ENSG00000162384 C1orf123
ENST00000602807 0.0564461441420744 0.00588387961494329 0.348112086496724 ENSG00000162384 C1orf123
ENST00000371470 0.778247888386551 0.530468132873959 0.046478300434371 ENSG00000162385 MAGOH
ENST00000371466 0.776162356044683 0.527466553503306 0.0468198378999427 ENSG00000162385 MAGOH
ENST00000495868 0.893733051388255 0.738591904692956 0.0284066149550893 ENSG00000162385 MAGOH
ENST00000462941 0.778676829014414 0.531338544765334 0.0467688754804878 ENSG00000162385 MAGOH
ENST00000458151 0.972387326938263 0.92388677582935 0.0155537219876384 ENSG00000226754 RP5-1024G6.5
ENST00000602943 0.848348668972543 0.647069708806582 0.0452937296689163 ENSG00000270172 RP5-1024G6.8
ENST00000306052 0.041415627615388 0.0037975914806529 0.138223366442668 ENSG00000157193 LRP8
ENST00000529670 0.603588418003495 0.308289286481715 0.0728107141065658 ENSG00000157193 LRP8
ENST00000371454 0.0852472320266792 0.010799971061099 0.134289561879296 ENSG00000157193 LRP8
ENST00000465675 0.0870440716287011 0.0111855808506208 0.134387021984652 ENSG00000157193 LRP8
ENST00000354412 0.0831380681444168 0.0103990187206782 0.134806672772387 ENSG00000157193 LRP8
ENST00000480045 0.12543131659227 0.0196386819373135 0.12765413901071 ENSG00000157193 LRP8
ENST00000347547 0.129794830848518 0.0208146366381983 0.127727614425942 ENSG00000157193 LRP8
ENST00000459674 0.157944147787931 0.0287556149443189 0.14921295562067 ENSG00000157193 LRP8
ENST00000460214 0.120963039195984 0.018529702711275 0.207395411279908 ENSG00000157193 LRP8
ENST00000481431 0.255686328174139 0.0634315661852945 0.179343566617666 ENSG00000157193 LRP8
ENST00000475501 0.396700787547479 0.138443197538941 0.129170364164374 ENSG00000157193 LRP8
ENST00000421637 0.93800694206662 0.834994224479828 -0.0324100920846677 ENSG00000228838 RP4-784A16.2
ENST00000496580 0.216599216473452 0.0480026270373267 0.158019098307821 ENSG00000157193 LRP8
ENST00000446686 0.953501247647189 0.874528964434212 0.0253084893415556 ENSG00000232762 RP4-784A16.4
ENST00000371429 0.753226189118773 0.492070414559695 -0.0413055973597204 ENSG00000058804 NDC1
ENST00000540001 0.753226189118773 0.492070414559695 -0.0413055973597204 ENSG00000058804 NDC1
ENST00000537333 0.316539593909379 0.0921099409311359 -0.112400743978426 ENSG00000058804 NDC1
ENST00000234725 0.443127081653788 0.168110197880764 -0.0939009677293612 ENSG00000058804 NDC1
ENST00000480952 0.765806782444909 0.510656820312334 -0.0649086123429175 ENSG00000058804 NDC1
ENST00000464950 0.94022062897869 0.840659299694795 0.0190945583744128 ENSG00000058799 YIPF1
ENST00000371399 0.94418374931745 0.851121442992921 0.017795814463391 ENSG00000058799 YIPF1
ENST00000072644 0.94418374931745 0.851121442992921 0.017795814463391 ENSG00000058799 YIPF1
ENST00000539954 0.902005898997925 0.757241405795947 -0.0328757942650787 ENSG00000058799 YIPF1
ENST00000469457 0.94250226818148 0.846460791601725 -0.0216414813004294 ENSG00000058799 YIPF1
ENST00000480151 0.94250226818148 0.846460791601725 -0.0216414813004294 ENSG00000058799 YIPF1
ENST00000412288 0.874278969030269 0.697644767082075 -0.0461704438356427 ENSG00000058799 YIPF1
ENST00000465897 0.924433559817287 0.803822764138669 -0.0294833008629382 ENSG00000058799 YIPF1
ENST00000472983 0.975170561948881 0.931147078869318 -0.0111189343007736 ENSG00000058799 YIPF1
ENST00000534069 0.880104393340571 0.710461190352462 -0.0594283662957144 ENSG00000211452 DIO1
ENST00000529589 0.921469942728398 0.797819397924965 -0.041562050773569 ENSG00000211452 DIO1
ENST00000361921 0.916460290651572 0.78651038961679 -0.0410991595964662 ENSG00000211452 DIO1
ENST00000322679 0.916460290651572 0.78651038961679 -0.0410991595964662 ENSG00000211452 DIO1
ENST00000530084 0.966647615123274 0.910046411125874 0.0173777381689729 ENSG00000211452 DIO1
ENST00000525044 0.966647615123274 0.910046411125874 0.0173777381689729 ENSG00000211452 DIO1
ENST00000527060 0.966647615123274 0.910046411125874 0.0173777381689729 ENSG00000211452 DIO1
ENST00000528946 0.966647615123274 0.910046411125874 0.0173777381689729 ENSG00000211452 DIO1
ENST00000526329 0.799216949834872 0.562681581110409 0.0967757587962704 ENSG00000211452 DIO1
ENST00000525202 0.965567349831491 0.907535528150397 0.0179034849390967 ENSG00000211452 DIO1
ENST00000529329 0.965567349831491 0.907535528150397 0.0179034849390967 ENSG00000211452 DIO1
ENST00000532493 0.965567349831491 0.907535528150397 0.0179034849390967 ENSG00000211452 DIO1
ENST00000524406 0.965567349831491 0.907535528150397 0.0179034849390967 ENSG00000211452 DIO1
ENST00000388876 0.965567349831491 0.907535528150397 0.0179034849390967 ENSG00000211452 DIO1
ENST00000371378 0.870369179188381 0.690775869328073 0.032739673389383 ENSG00000081870 HSPB11
ENST00000194214 0.791509770459212 0.550907721702381 0.0492442947188995 ENSG00000081870 HSPB11
ENST00000489675 0.710307823386732 0.430824337523148 0.099376057736963 ENSG00000081870 HSPB11
ENST00000371377 0.753378292117342 0.4922873289461 0.0592914608317106 ENSG00000081870 HSPB11
ENST00000371376 0.785487602218021 0.541194582343021 0.054894005134575 ENSG00000081870 HSPB11
ENST00000488884 0.957642072749709 0.88724645896941 0.014088996527751 ENSG00000081870 HSPB11
ENST00000371370 0.71552422409868 0.437693913239991 0.060193720678736 ENSG00000116212 LRRC42
ENST00000371368 0.662743423932673 0.373085199504426 0.0871189891898552 ENSG00000116212 LRRC42
ENST00000319223 0.762878080469598 0.506481643176262 0.0515949388342712 ENSG00000116212 LRRC42
ENST00000444987 0.63219390127548 0.338520889100499 0.0840005436821372 ENSG00000116212 LRRC42
ENST00000477905 0.979175823710165 0.942214640157468 0.0082575365214557 ENSG00000116212 LRRC42
ENST00000371348 0.515256398718171 0.223988285917571 0.0815401541896365 ENSG00000116209 TMEM59
ENST00000371344 0.869715885134304 0.689327535226961 0.0270094517216396 ENSG00000116209 TMEM59
ENST00000234831 0.551942314103606 0.25643741211447 0.0667308108287979 ENSG00000116209 TMEM59
ENST00000371341 0.571339942096551 0.274319312025277 0.0636935001937992 ENSG00000116209 TMEM59
ENST00000470395 0.972648600523264 0.924696081314449 -0.00718451466221216 ENSG00000116209 TMEM59
ENST00000420738 0.358607460843231 0.115528105495725 0.084840992199432 ENSG00000116209 TMEM59
ENST00000440019 0.358892967951473 0.115661097224538 0.0848367815485058 ENSG00000116209 TMEM59
ENST00000452421 0.358607460843231 0.115528105495725 0.084840992199432 ENSG00000116209 TMEM59
ENST00000371337 0.354455346178758 0.113062524758192 0.103184955282803 ENSG00000116209 TMEM59
ENST00000498272 0.988332641306051 0.967103726636249 0.00417270158884016 ENSG00000116205 TCEANC2
ENST00000234827 0.815429623379023 0.58969156803828 0.057911128642231 ENSG00000116205 TCEANC2
ENST00000371331 0.855824881104417 0.660980074924631 0.0601984795163255 ENSG00000116205 TCEANC2
ENST00000525949 0.987161745635252 0.964207140127427 -0.00610761803873818 ENSG00000256407 RP11-446E24.4
ENST00000311841 0.987849609979853 0.966079369889314 0.00475348179428122 ENSG00000256407 RP11-446E24.4
ENST00000536061 0.768447458062824 0.515567117223532 -0.100590413751566 ENSG00000248835 AL357673.1
ENST00000420054 0.937132487103777 0.832243287040648 -0.0286288507878714 ENSG00000215883 CYB5RL
ENST00000421415 0.987483274233061 0.965005449501486 0.00560630560814707 ENSG00000215883 CYB5RL
ENST00000490863 0.98312622957205 0.95220422277333 0.00768378797646857 ENSG00000215883 CYB5RL
ENST00000401046 0.942734456765747 0.846899314095875 -0.0261525517145298 ENSG00000215883 CYB5RL
ENST00000419823 0.987161745635252 0.964293267304994 -0.00574021139257389 ENSG00000215883 CYB5RL
ENST00000528287 0.940539558900201 0.841583086241628 -0.0266725308347859 ENSG00000215883 CYB5RL
ENST00000534324 0.934466982673243 0.826611591606316 -0.0329235549971395 ENSG00000215883 CYB5RL
ENST00000287899 0.941339941057134 0.843479380579168 -0.0287585758180566 ENSG00000215883 CYB5RL
ENST00000542737 0.98619229818074 0.960718348562833 -0.006951378222247 ENSG00000215883 CYB5RL
ENST00000537208 0.98619229818074 0.960718348562833 -0.006951378222247 ENSG00000215883 CYB5RL
ENST00000493530 0.89912787196913 0.750629488161957 -0.0498589621148717 ENSG00000215883 CYB5RL
ENST00000487096 0.673712620736948 0.385137498453471 0.0560553973818969 ENSG00000116221 MRPL37
ENST00000497820 0.697442027197855 0.415135087865373 0.134165043591168 ENSG00000215883 CYB5RL
ENST00000360840 0.701130863098211 0.419447079661639 0.05102556262871 ENSG00000116221 MRPL37
ENST00000605337 0.760254889852763 0.502958876342491 0.0406047836174673 ENSG00000116221 MRPL37
ENST00000490670 0.774457508002358 0.525021436379277 0.0442016782341716 ENSG00000116221 MRPL37
ENST00000336230 0.701013336668388 0.419321309331539 0.0510285066638809 ENSG00000116221 MRPL37
ENST00000398219 0.865759274981203 0.680380081980625 0.033528779509687 ENSG00000116221 MRPL37
ENST00000326956 0.000672327519878852 2.08451200145283e-05 -0.319894466258466 ENSG00000157216 SSBP3
ENST00000528930 0.0284409398461044 0.00222570402742292 -0.30256584723643 ENSG00000157216 SSBP3
ENST00000417664 0.0121440750782779 0.000726176848971828 -0.269218880024077 ENSG00000157216 SSBP3
ENST00000371320 0.0150458560932954 0.000962470285965916 -0.264189263804972 ENSG00000157216 SSBP3
ENST00000371319 0.0124609233958272 0.000751327146855417 -0.26786732277115 ENSG00000157216 SSBP3
ENST00000533946 0.0135686803072972 0.000838873121901063 -0.267020145925442 ENSG00000157216 SSBP3
ENST00000357475 0.025559585907753 0.00192980962535989 -0.257302899803382 ENSG00000157216 SSBP3
ENST00000426150 0.0019389543576411 7.50471706314613e-05 -0.320509080677428 ENSG00000157216 SSBP3
ENST00000444533 0.00504928733645261 0.000241461023491114 -0.34057624449224 ENSG00000157216 SSBP3
ENST00000420121 0.000594815568105396 1.80026899293841e-05 -0.363274542552144 ENSG00000157216 SSBP3
ENST00000530618 0.00763536464277342 0.000400903962897428 -0.380053048292103 ENSG00000157216 SSBP3
ENST00000533209 0.0030229309650193 0.000129944533983432 -0.325987810780659 ENSG00000157216 SSBP3
ENST00000525990 0.0355804422878211 0.0030529782272141 -0.25171841177369 ENSG00000157216 SSBP3
ENST00000528787 0.00568361855376639 0.000279289612295875 -0.319237123277051 ENSG00000157216 SSBP3
ENST00000481208 0.317167240594886 0.0924662523844201 0.207332775606893 ENSG00000162390 ACOT11
ENST00000498228 0.473248957275395 0.190263902855098 0.181530383412271 ENSG00000162390 ACOT11
ENST00000343744 0.221518686247444 0.0498725781275174 0.247866564872666 ENSG00000162390 ACOT11
ENST00000371316 0.292343471058784 0.0799384307983134 0.207657596423242 ENSG00000162390 ACOT11
ENST00000302250 0.154444469195845 0.0277641079753075 0.341695635416097 ENSG00000162391 FAM151A
ENST00000371304 0.154444469195845 0.0277641079753075 0.341695635416097 ENSG00000162391 FAM151A
ENST00000606515 0.271460525082467 0.0701899149938302 0.13233722526608 ENSG00000271723 MROH7-TTC4
ENST00000425300 0.239923243285425 0.0569637904841509 0.136987690785119 ENSG00000271723 MROH7-TTC4
ENST00000414150 0.242548528025099 0.0580796243200804 0.136142481181269 ENSG00000271723 MROH7-TTC4
ENST00000460155 0.23833139887515 0.0562577739595467 0.137937621207388 ENSG00000271723 MROH7-TTC4
ENST00000371281 0.211650282147099 0.0462472781353631 0.144972537503081 ENSG00000243725 TTC4
ENST00000486621 0.339218304414058 0.104298938391063 0.165814197236764 ENSG00000243725 TTC4
ENST00000371284 0.234288327828423 0.0546234040371328 0.140121575716801 ENSG00000243725 TTC4
ENST00000486091 0.57892892323565 0.281968177365938 0.113850910433099 ENSG00000243725 TTC4
ENST00000371279 0.343062238578948 0.106536328893603 -0.248355020050573 ENSG00000162396 PARS2
ENST00000371269 0.0208318411848108 0.00147103658852639 0.173813163140697 ENSG00000116133 DHCR24
ENST00000436604 0.0841137330677282 0.0105913543328751 0.156802964575417 ENSG00000116133 DHCR24
ENST00000537443 0.0808857220083259 0.00998576135811349 0.155685218291017 ENSG00000116133 DHCR24
ENST00000535035 0.0117530666298293 0.000697150266840329 0.192508266909546 ENSG00000116133 DHCR24
ENST00000415336 0.0991312840425294 0.0137188048724621 0.220768681562885 ENSG00000242396 RP11-67L3.5
ENST00000294383 0.388966479270929 0.133555711952764 -0.0909876029184321 ENSG00000162402 USP24
ENST00000407756 0.390877330601959 0.134832399536999 -0.0907937124073896 ENSG00000162402 USP24
ENST00000484447 0.579764834182017 0.282849281213346 -0.150051710505474 ENSG00000162402 USP24
ENST00000480962 0.727720931682627 0.454532915125492 -0.107183706052672 ENSG00000162402 USP24
ENST00000472566 0.829120003136213 0.613284097089287 0.0716731948092004 ENSG00000162402 USP24
ENST00000512504 0.803416545127221 0.569322724870299 0.0874726917840866 ENSG00000162402 USP24
ENST00000482197 0.811662020834619 0.583268979214946 -0.0809814015270732 ENSG00000162402 USP24
ENST00000371250 1.666659452603e-05 2.97413692996018e-07 -0.33374147214416 ENSG00000162407 PPAP2B
ENST00000472957 0.00199835816716478 7.79963630005064e-05 -0.369114024620015 ENSG00000162407 PPAP2B
ENST00000459962 0.0204097149828651 0.00142704960188638 -0.321754060373107 ENSG00000162407 PPAP2B
ENST00000461655 0.00484981791797617 0.00022998202036183 -0.313374282893026 ENSG00000162407 PPAP2B
ENST00000476206 0.614574596691306 0.320188861667137 -0.136675543412832 ENSG00000162407 PPAP2B
ENST00000371244 0.648701346616615 0.357094244154073 -0.118719136181988 ENSG00000162409 PRKAA2
ENST00000485760 0.992317609260747 0.978798952129438 0.00259535001886841 ENSG00000173406 DAB1
ENST00000467509 0.894841408192396 0.740939684150585 0.0487797610989852 ENSG00000162600 OMA1
ENST00000460671 0.977190691211304 0.936318291960996 -0.0129032789288028 ENSG00000162600 OMA1
ENST00000421528 0.947825874795483 0.860410416756196 -0.0216164747308078 ENSG00000162600 OMA1
ENST00000358603 0.989067572781924 0.969200667563771 -0.00390378465696123 ENSG00000162600 OMA1
ENST00000371226 0.99342330611069 0.981904772550325 0.00230274887124339 ENSG00000162600 OMA1
ENST00000476933 0.859990670189678 0.668870712621285 0.0658135040855803 ENSG00000162600 OMA1
ENST00000456980 0.88664413840607 0.724121031687919 -0.0443876472127316 ENSG00000162600 OMA1
ENST00000467063 0.822003070428748 0.600977472947476 -0.0660916521514602 ENSG00000162600 OMA1
ENST00000419242 0.861388208930569 0.671576588411194 -0.0530383993362905 ENSG00000162600 OMA1
ENST00000426139 0.75713060709798 0.49759504647127 -0.0853232188136876 ENSG00000162600 OMA1
ENST00000453710 0.98563042135014 0.958649873765932 -0.00687154175895289 ENSG00000162600 OMA1
ENST00000482274 0.716644947554901 0.439001933839256 0.11060842171428 ENSG00000162600 OMA1
ENST00000371225 0.686630257780942 0.40097594265813 -0.0824056301287057 ENSG00000184292 TACSTD2
ENST00000472487 0.602259700177395 0.307043492075179 0.0707141452454506 ENSG00000162601 MYSM1
ENST00000493821 0.621140886612736 0.326982032957945 0.0706312928434293 ENSG00000162601 MYSM1
ENST00000401044 0.644206532873251 0.351835840540892 0.0746530526907149 ENSG00000162601 MYSM1
ENST00000481973 0.641600604257086 0.348882102165428 0.117152171222553 ENSG00000162601 MYSM1
ENST00000466774 0.178295800481277 0.0349059035190362 0.187806047273898 ENSG00000162601 MYSM1
ENST00000483003 0.769274502359074 0.517465503082902 0.0664403883141434 ENSG00000162601 MYSM1
ENST00000489282 0.762390026508542 0.505715545370946 0.069780303848938 ENSG00000162601 MYSM1
ENST00000371222 3.03666141640297e-05 5.86150698675352e-07 -0.332339129886218 ENSG00000177606 JUN
ENST00000544621 0.00549989845174999 0.000268472864348597 -0.412756522829349 ENSG00000234807 LINC01135
ENST00000419531 0.00549989845174999 0.000268472864348597 -0.412756522829349 ENSG00000234807 LINC01135
ENST00000423408 0.380915326130279 0.128727159764501 -0.250761432145249 ENSG00000232453 RP4-794H19.1
ENST00000447329 0.0529049069435525 0.00536220377519964 -0.458075788486178 ENSG00000230812 RP4-794H19.4
ENST00000438195 0.0018116437618241 6.91640927020697e-05 -0.616716947871069 ENSG00000230812 RP4-794H19.4
ENST00000451090 0.144767004493241 0.0249452594285809 -0.374301100605918 ENSG00000235215 RP11-145M4.2
ENST00000449812 0.107560172760627 0.0155320149610473 -0.399746728198611 ENSG00000237352 RP11-145M4.3
ENST00000582567 0.806291620951559 0.573465693722581 0.0927773431804655 ENSG00000172456 FGGY
ENST00000413489 0.689490383833687 0.404592714572541 0.126496056684828 ENSG00000172456 FGGY
ENST00000474476 0.825355013050026 0.606340959353985 -0.0556609165917572 ENSG00000172456 FGGY
ENST00000462744 0.651942029517327 0.360924112017988 0.141764179974546 ENSG00000172456 FGGY
ENST00000371218 0.687250345015809 0.401945810045938 -0.0815358642765047 ENSG00000172456 FGGY
ENST00000495718 0.909265139581908 0.77044310557763 -0.0333811433742563 ENSG00000172456 FGGY
ENST00000303721 0.687250345015809 0.401945810045938 -0.0815358642765047 ENSG00000172456 FGGY
ENST00000430447 0.809602581337387 0.579492345025376 -0.0562427197051522 ENSG00000172456 FGGY
ENST00000371212 0.594232690310961 0.298213312972823 -0.0998613295843852 ENSG00000172456 FGGY
ENST00000475949 0.676924035573013 0.389000141119561 -0.105122568489988 ENSG00000172456 FGGY
ENST00000485720 0.245373941554903 0.0593725635628777 -0.236193478829329 ENSG00000172456 FGGY
ENST00000371210 0.325199983862873 0.096714854706985 -0.178938525412616 ENSG00000172456 FGGY
ENST00000493891 0.586564534306024 0.290059611744678 -0.126038699490374 ENSG00000172456 FGGY
ENST00000466791 0.92740094947288 0.809577863933927 -0.0380945588953409 ENSG00000172456 FGGY
ENST00000476939 0.524329092183044 0.231550211680054 -0.150991482389087 ENSG00000172456 FGGY
ENST00000472783 0.508660781746506 0.218455140675384 -0.158823668913556 ENSG00000172456 FGGY
ENST00000471169 0.519878723440123 0.227848533857436 -0.15558638171752 ENSG00000172456 FGGY
ENST00000439156 0.153788963622914 0.0275705631614981 -0.350822032406603 ENSG00000226476 RP11-776H12.1
ENST00000423403 0.310475350213853 0.0889275333252867 -0.282214147474507 ENSG00000231252 RP11-436K8.1
ENST00000371191 0.976322675099973 0.933736510202093 0.00703537689788658 ENSG00000162599 NFIA
ENST00000438559 0.050867827187871 0.00507032729551565 -0.450980203705991 ENSG00000237928 RP4-668G5.1
ENST00000418662 0.0353955791417029 0.0030284677382322 -0.480921215055961 ENSG00000237928 RP4-668G5.1
ENST00000476646 0.877937573202059 0.706326577968682 0.0398336263996265 ENSG00000162599 NFIA
ENST00000407417 0.829962311983945 0.61468325682277 0.0446928605966876 ENSG00000162599 NFIA
ENST00000479364 0.858079582060471 0.665580577044317 0.0447590792069958 ENSG00000162599 NFIA
ENST00000371189 0.843045235284801 0.638104423530223 0.0418301787611657 ENSG00000162599 NFIA
ENST00000403491 0.729493731776602 0.457131524046509 0.0582150181294823 ENSG00000162599 NFIA
ENST00000371187 0.85411838822572 0.657663141271707 0.038208959387487 ENSG00000162599 NFIA
ENST00000485903 0.850851364583121 0.651702571237684 0.0406142966660147 ENSG00000162599 NFIA
ENST00000371185 0.856944641669699 0.663280740791741 0.0392619086026312 ENSG00000162599 NFIA
ENST00000371184 0.860295702931332 0.669394399612567 0.038524074528635 ENSG00000162599 NFIA
ENST00000496712 0.578648019191456 0.281561769777112 0.105816703806713 ENSG00000162599 NFIA
ENST00000482020 0.601660261421582 0.306510461946983 0.129301783926595 ENSG00000162599 NFIA
ENST00000357977 0.591430121932336 0.294904013839624 0.0951550753417279 ENSG00000162599 NFIA
ENST00000493627 0.722109424614893 0.445905330978901 0.0856042070846718 ENSG00000162599 NFIA
ENST00000606498 0.723349148339404 0.447910648552301 0.05164077278879 ENSG00000162604 TM2D1
ENST00000294613 0.72702298890277 0.453687653864352 0.050912240459439 ENSG00000162604 TM2D1
ENST00000472357 0.971801266354423 0.922415877012179 0.0102847618762062 ENSG00000162604 TM2D1
ENST00000371180 0.72702298890277 0.453687653864352 0.050912240459439 ENSG00000162604 TM2D1
ENST00000488206 0.720173014040758 0.443538402017525 0.0521884658022595 ENSG00000162604 TM2D1
ENST00000472989 0.605744854785128 0.310481645183734 0.0772518508191826 ENSG00000162604 TM2D1
ENST00000488410 0.391357853896685 0.13521624052423 0.132625009899758 ENSG00000162604 TM2D1
ENST00000468586 0.574909776044492 0.277529231803331 0.0768449279858711 ENSG00000162604 TM2D1
ENST00000371178 0.609987578327722 0.315224773353538 0.0778507841387493 ENSG00000162604 TM2D1
ENST00000494926 0.617184510754049 0.322978249544186 0.0775925671937433 ENSG00000162604 TM2D1
ENST00000496465 0.617284219026771 0.323076048424154 0.077562316929979 ENSG00000162604 TM2D1
ENST00000371177 0.560546362480653 0.264288262378469 0.0925606787299378 ENSG00000162604 TM2D1
ENST00000316485 0.570078480719169 0.272858297912466 -0.149772273703071 ENSG00000132849 INADL
ENST00000459752 0.584354184846441 0.288010616661102 -0.144318020757819 ENSG00000132849 INADL
ENST00000484562 0.584354184846441 0.288010616661102 -0.144318020757819 ENSG00000132849 INADL
ENST00000371158 0.651427465463503 0.360320509767581 -0.118193928684337 ENSG00000132849 INADL
ENST00000484937 0.691689106323909 0.4074937144985 -0.11343209664112 ENSG00000132849 INADL
ENST00000543708 0.732793489205401 0.461856112001343 0.119560787227788 ENSG00000132849 INADL
ENST00000452143 0.880422655792313 0.711410114468734 0.0421783590971007 ENSG00000162607 USP1
ENST00000442679 0.939380928997361 0.838469447180583 -0.025135240706301 ENSG00000162607 USP1
ENST00000371146 0.228275183579449 0.0522919092186647 -0.163045572945745 ENSG00000162607 USP1
ENST00000339950 0.222886495769948 0.0503354993262141 -0.16468537446204 ENSG00000162607 USP1
ENST00000251157 0.0328903310136511 0.00272222793348674 -0.188622577164949 ENSG00000116641 DOCK7
ENST00000454575 0.0994026369910524 0.0137737096741377 -0.175532142364401 ENSG00000116641 DOCK7
ENST00000340370 0.0328734814060453 0.00271869858003898 -0.189113178103077 ENSG00000116641 DOCK7
ENST00000489185 0.234981661131031 0.0548826754695986 -0.233404751424129 ENSG00000116641 DOCK7
ENST00000467758 0.510686938386256 0.220251081867706 -0.164830422665217 ENSG00000116641 DOCK7
ENST00000479983 0.453214633102484 0.17547988819605 -0.208220059168572 ENSG00000116641 DOCK7
ENST00000404627 0.0974178212976869 0.0133635006008404 -0.186189670904758 ENSG00000116641 DOCK7
ENST00000371129 0.944399886764781 0.851527284106176 0.0310131510380425 ENSG00000132855 ANGPTL3
ENST00000464312 0.799081502081866 0.562443572071371 -0.0736118968417607 ENSG00000116641 DOCK7
ENST00000453229 0.599857273007256 0.304626968315452 -0.169201344671725 ENSG00000235545 RP11-230B22.1
ENST00000443289 0.478706213127347 0.194317909980674 0.159945600101365 ENSG00000125703 ATG4C
ENST00000317868 0.860870673840413 0.67059190467215 0.0360724947514726 ENSG00000125703 ATG4C
ENST00000371120 0.860870673840413 0.67059190467215 0.0360724947514726 ENSG00000125703 ATG4C
ENST00000371118 0.737336768899743 0.468628014981103 0.0896187204896688 ENSG00000125703 ATG4C
ENST00000414558 0.94093567670798 0.842531065640672 0.0256671624559912 ENSG00000125703 ATG4C
ENST00000371108 0.825813977679043 0.607037664406014 -0.0434334832612025 ENSG00000088035 ALG6
ENST00000487136 0.745338529094195 0.480770148806008 -0.08871448816341 ENSG00000088035 ALG6
ENST00000263440 0.849273715365397 0.648768455549994 -0.0390086729420688 ENSG00000088035 ALG6
ENST00000603108 0.849273715365397 0.648768455549994 -0.0390086729420688 ENSG00000088035 ALG6
ENST00000465969 0.559190747216735 0.262969274649583 -0.121984193428223 ENSG00000088035 ALG6
ENST00000462390 0.78327662727825 0.538024980943038 -0.0757440499924013 ENSG00000088035 ALG6
ENST00000494765 0.898069312337184 0.748072679709971 -0.0400341447875458 ENSG00000088035 ALG6
ENST00000492655 0.190823300192656 0.0391466389756853 -0.260208132747914 ENSG00000142856 ITGB3BP
ENST00000371092 0.589922981861188 0.293539822873314 -0.0914931209000077 ENSG00000142856 ITGB3BP
ENST00000271002 0.589922981861188 0.293539822873314 -0.0914931209000077 ENSG00000142856 ITGB3BP
ENST00000489099 0.587561602656462 0.291167304510916 -0.0912054270490594 ENSG00000142856 ITGB3BP
ENST00000461681 0.723278140656412 0.447752391035764 -0.0759592405538693 ENSG00000142856 ITGB3BP
ENST00000463803 0.78360518252778 0.538524495550549 -0.0676737493368321 ENSG00000142856 ITGB3BP
ENST00000478538 0.75713060709798 0.497651915411907 -0.109344035385596 ENSG00000142856 ITGB3BP
ENST00000283568 0.712942338488782 0.434347078018468 -0.074616588903839 ENSG00000142856 ITGB3BP
ENST00000476508 0.939384948663983 0.838576345517934 -0.0203879830755236 ENSG00000142856 ITGB3BP
ENST00000460394 0.501155874733607 0.21219319838973 -0.121914876707732 ENSG00000142856 ITGB3BP
ENST00000462285 0.286718125306619 0.0772065056372823 -0.174191445396854 ENSG00000142856 ITGB3BP
ENST00000489863 0.303045236709205 0.0851956760420988 -0.172064409855192 ENSG00000142856 ITGB3BP
ENST00000465781 0.539472762659417 0.245095472780171 -0.126615404905248 ENSG00000142856 ITGB3BP
ENST00000460251 0.556102074286296 0.260120145175268 -0.123238614923738 ENSG00000142856 ITGB3BP
ENST00000478138 0.233351418427442 0.054244491894155 -0.173672928173036 ENSG00000142856 ITGB3BP
ENST00000480886 0.651198316976092 0.360054748860161 -0.145778681021644 ENSG00000203965 EFCAB7
ENST00000371088 0.208887934396753 0.0452587391186324 -0.207379088164625 ENSG00000203965 EFCAB7
ENST00000496956 0.124982805355908 0.0195146560219739 -0.359075076883751 ENSG00000203965 EFCAB7
ENST00000460678 0.528755508736482 0.235452794973147 -0.158603698722189 ENSG00000203965 EFCAB7
ENST00000461039 0.999267194464812 0.998260755755964 0.000310769337910024 ENSG00000203965 EFCAB7
ENST00000371084 0.842425164972837 0.636887880088951 0.0485670861432582 ENSG00000079739 PGM1
ENST00000540265 0.784847843993133 0.540303004682169 0.0655936462142137 ENSG00000079739 PGM1
ENST00000371083 0.881398451922575 0.713705534401905 0.0408437101143204 ENSG00000079739 PGM1
ENST00000483707 0.344970395234646 0.107595901767968 -0.243460015565314 ENSG00000079739 PGM1
ENST00000371080 0.882422179040534 0.715840599144071 -0.0374455707894392 ENSG00000185483 ROR1
ENST00000371079 0.855536395969279 0.660435157209214 -0.0358808538367931 ENSG00000185483 ROR1
ENST00000482426 0.834817778834514 0.623849394141265 -0.0511263372929053 ENSG00000185483 ROR1
ENST00000412349 0.282867421626755 0.0754599908938899 0.288234902503376 ENSG00000223949 RP11-24J23.2
ENST00000424995 0.537260581943359 0.24342603023279 0.105807728476399 ENSG00000223949 RP11-24J23.2
ENST00000545203 0.539486752150201 0.245113927428523 0.101563991047653 ENSG00000185483 ROR1
ENST00000371073 0.0046974812903698 0.00022141646898647 -0.272433064768488 ENSG00000158966 CACHD1
ENST00000290039 0.00521412906641132 0.000251406476285326 -0.271021955854409 ENSG00000158966 CACHD1
ENST00000495994 0.00592609350727817 0.000292975877608014 -0.266887426118946 ENSG00000158966 CACHD1
ENST00000470527 0.0280787669027334 0.00219060686951035 -0.218605170942595 ENSG00000158966 CACHD1
ENST00000294428 0.0431894998246339 0.00402251051039924 -0.222103270652154 ENSG00000162437 RAVER2
ENST00000371072 0.0553465562359864 0.0057181743300827 -0.210145888290374 ENSG00000162437 RAVER2
ENST00000430964 0.0410658626104738 0.0037536071258611 -0.257008497594822 ENSG00000162437 RAVER2
ENST00000418058 0.0574839620416428 0.00603652851271528 -0.305157208585449 ENSG00000162437 RAVER2
ENST00000342505 0.980669399875344 0.945549647030886 -0.00266769729458173 ENSG00000162434 JAK1
ENST00000481702 0.631655293628732 0.337992754685334 -0.0567123361050977 ENSG00000162434 JAK1
ENST00000465376 0.824318791401638 0.604706723582149 0.0265449077741217 ENSG00000162434 JAK1
ENST00000471473 0.780215538262574 0.533527019826699 0.038576682795569 ENSG00000162434 JAK1
ENST00000494904 0.72147369297308 0.445103946779978 0.0559881946674427 ENSG00000162434 JAK1
ENST00000467764 0.539985414364473 0.245646417775993 -0.0940063734627264 ENSG00000162434 JAK1
ENST00000447748 0.548008947293595 0.252773380679675 -0.185967288538642 ENSG00000226891 RP11-182I10.3
ENST00000415842 0.114257555067645 0.0170254383511634 -0.38026250647455 ENSG00000226891 RP11-182I10.3
ENST00000545314 0.0623549254729717 0.00680018289190814 0.356438998118831 ENSG00000162433 AK4
ENST00000546702 0.0297324390919631 0.00236509820270376 0.477024957517703 ENSG00000162433 AK4
ENST00000395334 0.0634967152409745 0.00697661213977866 0.355906140595614 ENSG00000162433 AK4
ENST00000327299 0.0587860706331382 0.00624251246724019 0.361866050513109 ENSG00000162433 AK4
ENST00000474968 0.0642338407686459 0.00710051642667524 0.44669666119469 ENSG00000162433 AK4
ENST00000463018 0.345307272351887 0.107813285214177 0.212842607982435 ENSG00000116675 DNAJC6
ENST00000494710 0.0750375633010124 0.00892274054372259 0.289795321202228 ENSG00000116675 DNAJC6
ENST00000263441 0.253527647724459 0.0625851667873754 0.193001832418007 ENSG00000116675 DNAJC6
ENST00000395325 0.0408817985121261 0.00372672032358821 0.297634293420565 ENSG00000116675 DNAJC6
ENST00000483402 0.296726970310659 0.0820903509806703 0.234302666950019 ENSG00000116675 DNAJC6
ENST00000435739 0.333484181250222 0.101064922963003 0.269113236506542 ENSG00000229294 RP5-1044H5.1
ENST00000371069 0.0539359364420141 0.00550890175213842 0.293495813459827 ENSG00000116675 DNAJC6
ENST00000344610 0.855161337224734 0.659816570919444 -0.0241632372317094 ENSG00000116678 LEPR
ENST00000371065 0.92955811257482 0.814519614971242 0.0122569824047801 ENSG00000213625 LEPROT
ENST00000475108 0.873945995134844 0.697233097755392 0.0221101611307004 ENSG00000213625 LEPROT
ENST00000371059 0.851410588790712 0.652608804849106 -0.0248233811830652 ENSG00000116678 LEPR
ENST00000371060 0.878767143272014 0.707788036486726 -0.021387418640796 ENSG00000116678 LEPR
ENST00000349533 0.861611264356608 0.671903486984116 -0.0241555407507529 ENSG00000116678 LEPR
ENST00000497874 0.947366003822125 0.859285902201532 0.0132420416479791 ENSG00000213625 LEPROT
ENST00000488747 0.753905041715324 0.493221006292322 0.0392223927871587 ENSG00000213625 LEPROT
ENST00000484243 0.738904178346565 0.471641260065132 0.0451939602961606 ENSG00000213625 LEPROT
ENST00000406510 0.879157026903086 0.708425715552894 -0.0213267219071223 ENSG00000116678 LEPR
ENST00000462765 0.529356801239152 0.236130043795421 -0.136887683253979 ENSG00000116678 LEPR
ENST00000371058 0.637564484370397 0.344301543283757 -0.1100868558666 ENSG00000116678 LEPR
ENST00000329654 0.289538640056133 0.0785580805335232 -0.109542873375722 ENSG00000184588 PDE4B
ENST00000341517 0.353561811760335 0.112500895763716 -0.10138247206414 ENSG00000184588 PDE4B
ENST00000371049 0.438625506576709 0.16524318913704 -0.0938562728550315 ENSG00000184588 PDE4B
ENST00000423207 0.271457349412116 0.0701849853277059 -0.112178612836943 ENSG00000184588 PDE4B
ENST00000412480 0.240926214173665 0.0573438191157207 -0.216105676841445 ENSG00000184588 PDE4B
ENST00000528771 0.644128049057304 0.351734298065988 -0.074746568929453 ENSG00000184588 PDE4B
ENST00000371045 0.276546500986334 0.0725401713952534 -0.112015759965977 ENSG00000184588 PDE4B
ENST00000531025 0.651188842783736 0.359990043795184 -0.0728227319544906 ENSG00000184588 PDE4B
ENST00000526197 0.611364864517552 0.316468568469739 -0.0795515632856247 ENSG00000184588 PDE4B
ENST00000480109 0.0764090637416139 0.00915568090034933 -0.161071971528616 ENSG00000184588 PDE4B
ENST00000534463 0.0376993151988506 0.00331009394488862 -0.207295538884894 ENSG00000184588 PDE4B
ENST00000524999 0.00255564099852237 0.000105812945929432 -0.35855033955333 ENSG00000184588 PDE4B
ENST00000483863 0.428781797425934 0.158632454213927 -0.164496754781476 ENSG00000184588 PDE4B
ENST00000237247 6.40468126277617e-08 6.38452552962269e-10 -0.520924549414021 ENSG00000118473 SGIP1
ENST00000371039 4.36001166501702e-08 4.1853168464623e-10 -0.522888834827017 ENSG00000118473 SGIP1
ENST00000493564 0.000239825894053514 6.28036127907856e-06 -0.429089132125679 ENSG00000118473 SGIP1
ENST00000424320 5.44338533177431e-05 1.15989785722507e-06 -0.44624380016582 ENSG00000118473 SGIP1
ENST00000371035 2.09713197886291e-07 2.29700455850419e-09 -0.516532210582727 ENSG00000118473 SGIP1
ENST00000468286 3.28223652644398e-05 6.4255179806174e-07 -0.452992541164545 ENSG00000118473 SGIP1
ENST00000497055 0.000366827477604829 1.0263997795462e-05 -0.420141987460765 ENSG00000118473 SGIP1
ENST00000371036 2.08062357294153e-08 1.85093888413723e-10 -0.529140066472976 ENSG00000118473 SGIP1
ENST00000371037 2.78995731179548e-08 2.55799633977627e-10 -0.528437213241629 ENSG00000118473 SGIP1
ENST00000484988 0.177883883420357 0.0347580210681244 -0.325746273758125 ENSG00000118473 SGIP1
ENST00000483060 0.0032348323539105 0.000140730193212812 -0.435901375588889 ENSG00000118473 SGIP1
ENST00000502413 0.00114823098296396 4.00515176110778e-05 -0.48993843235225 ENSG00000248458 AL139147.1
ENST00000480548 0.00172824810999821 6.5220636229736e-05 -0.425160179110086 ENSG00000118473 SGIP1
ENST00000487507 0.00800531422698592 0.000425606466752324 -0.417860615654947 ENSG00000118473 SGIP1
ENST00000435165 5.44132544920821e-10 3.3769719642935e-12 -0.646761904784961 ENSG00000118473 SGIP1
ENST00000320161 5.30740471071984e-05 1.12439084309102e-06 -0.590510445350865 ENSG00000118473 SGIP1
ENST00000468570 0.000133163547507783 3.20974742230296e-06 -0.573950605029514 ENSG00000118473 SGIP1
ENST00000525663 0.947825874795483 0.860423014878912 -0.0268308401343272 ENSG00000152760 TCTEX1D1
ENST00000282670 0.499673736959348 0.210753050977043 -0.14262330585129 ENSG00000152760 TCTEX1D1
ENST00000528352 0.498808123614845 0.210032781177158 -0.145103023979251 ENSG00000152760 TCTEX1D1
ENST00000491611 0.821493173634227 0.600115851819002 -0.0818621290033631 ENSG00000152760 TCTEX1D1
ENST00000489510 0.598431543588956 0.30316119679924 -0.16603291808044 ENSG00000152760 TCTEX1D1
ENST00000371026 0.594271510374702 0.29825031124503 -0.134502085004774 ENSG00000152763 WDR78
ENST00000491297 0.413577338840116 0.148728312335047 -0.204893943393049 ENSG00000152763 WDR78
ENST00000431318 0.594271510374702 0.29825031124503 -0.134502085004774 ENSG00000152763 WDR78
ENST00000464352 0.397408959906691 0.138904303071755 -0.233945436837758 ENSG00000152763 WDR78
ENST00000371023 0.744597303062484 0.479558542088299 -0.0969149311479072 ENSG00000152763 WDR78
ENST00000531980 0.737191018645521 0.468170068146935 -0.101246767604845 ENSG00000152763 WDR78
ENST00000371022 0.705363515104324 0.424484966932458 -0.111838751517228 ENSG00000152763 WDR78
ENST00000532629 0.821255818940522 0.599463757991044 -0.0791335622330641 ENSG00000152763 WDR78
ENST00000371018 0.49393837614892 0.20608726554143 -0.0942993776728662 ENSG00000198160 MIER1
ENST00000355977 0.49393837614892 0.20608726554143 -0.0942993776728662 ENSG00000198160 MIER1
ENST00000357692 0.482955817330137 0.197558554155669 -0.0959096901913215 ENSG00000198160 MIER1
ENST00000401041 0.45209968778321 0.174655188901077 -0.100893632536816 ENSG00000198160 MIER1
ENST00000371014 0.515288122957821 0.224033784642582 -0.0913305994177492 ENSG00000198160 MIER1
ENST00000371016 0.515288122957821 0.224033784642582 -0.0913305994177492 ENSG00000198160 MIER1
ENST00000371012 0.823440674007746 0.603584808120184 -0.049362391265834 ENSG00000198160 MIER1
ENST00000401042 0.548844394731203 0.253466635927235 -0.0858167086769249 ENSG00000198160 MIER1
ENST00000355356 0.512225047298807 0.221573076084842 -0.0910577474280823 ENSG00000198160 MIER1
ENST00000479067 0.232124282423047 0.0537652460486333 -0.157716670570201 ENSG00000198160 MIER1
ENST00000493357 0.589117545506517 0.292597794757258 -0.130174888451345 ENSG00000198160 MIER1
ENST00000235345 0.758553899573558 0.500036906196677 -0.0573539656895298 ENSG00000116704 SLC35D1
ENST00000506472 0.98594380247731 0.959819564754146 0.00552418890292817 ENSG00000116704 SLC35D1
ENST00000262345 0.559413059385339 0.263265413773612 -0.141478173053671 ENSG00000081985 IL12RB2
ENST00000371000 0.559413059385339 0.263265413773612 -0.141478173053671 ENSG00000081985 IL12RB2
ENST00000541374 0.550999395957961 0.255528581230507 -0.145924002306971 ENSG00000081985 IL12RB2
ENST00000544434 0.496416195841072 0.208244495171608 -0.159067425484532 ENSG00000081985 IL12RB2
ENST00000465396 0.319617945036475 0.0938500871855461 -0.246694926885433 ENSG00000081985 IL12RB2
ENST00000370994 0.741482073708035 0.475166961209899 0.031675523844116 ENSG00000142864 SERBP1
ENST00000370995 0.661799521012365 0.37205934146895 0.0393333345200424 ENSG00000142864 SERBP1
ENST00000361219 0.593750336332127 0.297548472842542 0.0449147576039156 ENSG00000142864 SERBP1
ENST00000370990 0.566972047296504 0.269974654008281 0.0481164082211255 ENSG00000142864 SERBP1
ENST00000493607 0.857194244852043 0.663595615852231 0.0221773109550303 ENSG00000142864 SERBP1
ENST00000462814 0.854542536355698 0.65877114551483 0.0228746063242761 ENSG00000142864 SERBP1
ENST00000484880 0.712575316236983 0.433866775996751 0.0443811632278557 ENSG00000142864 SERBP1
ENST00000490406 0.902722447570051 0.758260827290488 0.0166861281642451 ENSG00000142864 SERBP1
ENST00000370986 0.712434420530646 0.43364048695478 -0.0607292801860468 ENSG00000116717 GADD45A
ENST00000370985 0.939092034859524 0.837162175778564 -0.0188964259881375 ENSG00000116717 GADD45A
ENST00000460575 0.859912754257713 0.668636252088748 0.0469242654503235 ENSG00000116717 GADD45A
ENST00000484245 0.860870673840413 0.67058270288116 0.0512454692350621 ENSG00000116717 GADD45A
ENST00000370982 0.364930500334458 0.11934232733911 0.0900356837421677 ENSG00000172380 GNG12
ENST00000494936 0.247567697509729 0.0602346976184029 0.13280109925023 ENSG00000172380 GNG12
ENST00000420587 0.709424707645483 0.429541263148135 0.031931334250437 ENSG00000232284 GNG12-AS1
ENST00000413628 0.709628826427429 0.429789613769554 0.031929915184504 ENSG00000232284 GNG12-AS1
ENST00000414904 0.26043983410439 0.0653901073797182 0.27207298739146 ENSG00000232284 GNG12-AS1
ENST00000540432 0.764719243124204 0.509247108969394 0.0257926311138884 ENSG00000116729 WLS
ENST00000354777 0.764586631554411 0.509081429295749 0.0257929355908997 ENSG00000116729 WLS
ENST00000262348 0.636392084631196 0.343003479910633 0.0391440283403502 ENSG00000116729 WLS
ENST00000370976 0.639564991703087 0.346582657791614 0.0389157998000131 ENSG00000116729 WLS
ENST00000498615 0.210389548234389 0.0458288423664367 0.131268961408112 ENSG00000116729 WLS
ENST00000434072 0.594063918127934 0.297933109523286 0.146710477622802 ENSG00000232284 GNG12-AS1
ENST00000491811 0.743683137427087 0.478348307788725 0.0419088838863931 ENSG00000116729 WLS
ENST00000497187 0.931695060261209 0.818715715925988 -0.0129306939939677 ENSG00000116729 WLS
ENST00000534713 0.979431685821861 0.942797059481981 -0.00364238108235777 ENSG00000116729 WLS
ENST00000533537 0.944031140016749 0.850489419783721 -0.0102638957552709 ENSG00000116729 WLS
ENST00000530486 0.954820383910316 0.878238682554827 -0.00778979170675761 ENSG00000116729 WLS
ENST00000370973 0.967690556217176 0.912305863654376 -0.0056831264636404 ENSG00000116729 WLS
ENST00000471243 0.933317220676453 0.823207482873348 -0.0121581788622442 ENSG00000116729 WLS
ENST00000491076 0.916789297440168 0.787190599395764 -0.0146042766553015 ENSG00000116729 WLS
ENST00000527864 0.930704736113382 0.816616294602729 -0.0144337662998181 ENSG00000116729 WLS
ENST00000370971 0.604734388857019 0.309367874468315 0.0631823687060382 ENSG00000116729 WLS
ENST00000456315 0.589856808220797 0.293460995429457 -0.0917810747376069 ENSG00000024526 DEPDC1
ENST00000370966 0.589856808220797 0.293460995429457 -0.0917810747376069 ENSG00000024526 DEPDC1
ENST00000488146 0.917628675810118 0.788990331954068 -0.0284500129401747 ENSG00000024526 DEPDC1
ENST00000489862 0.453814825509195 0.176035855106843 -0.115689180503675 ENSG00000024526 DEPDC1
ENST00000425820 0.921990627255266 0.798871756557331 -0.0306258377687871 ENSG00000233589 RP4-694A7.2
[truncated: 10,321,229 more chars]
