# Supplementary material for: High-throughput allele-specific expression across 250 environmental conditions
Source: Genome Res. 2016 Dec;26(12):1627–38. doi: 10.1101/gr.209759.116 (PMC5131815; doi:10.1101/gr.209759.116)
Supplement: Supplemental Material [file supp_gr.209759.116_Supplemental_Table_S6.tar.gz › DEG_results/DP4_DEG_stats_T6C1.txt]

t.id padj pval logFC ensg g.id
ENST00000541675 0.303236991474341 0.0839954082054326 -0.182487409444264 ENSG00000227232 WASH7P
ENST00000423562 0.293322308407091 0.0789848810373676 -0.185908383658746 ENSG00000227232 WASH7P
ENST00000438504 0.293322308407091 0.0789848810373676 -0.185908383658746 ENSG00000227232 WASH7P
ENST00000488147 0.293322308407091 0.0789848810373676 -0.185908383658746 ENSG00000227232 WASH7P
ENST00000538476 0.293322308407091 0.0789848810373676 -0.185908383658746 ENSG00000227232 WASH7P
ENST00000423372 0.998881997523399 0.997145144227219 -0.000598756118695462 ENSG00000237683 AL627309.1
ENST00000440200 0.591677971470948 0.296036631289333 0.111572368489928 ENSG00000230021 RP5-857K21.4
ENST00000416931 0.830243776547015 0.618205305054721 0.0567754588533452 ENSG00000225972 MTND1P23
ENST00000414273 0.510980283368748 0.221168156898947 0.135199156494792 ENSG00000237973 hsa-mir-6723
ENST00000427426 0.987782763646392 0.965975199483823 -0.00710550779134224 ENSG00000229344 RP5-857K21.7
ENST00000467115 0.884565668248854 0.723558822780748 -0.0470601840746139 ENSG00000240409 MTATP8P1
ENST00000514057 0.836119602019492 0.630616598820904 0.0603769010738596 ENSG00000248527 MTATP6P1
ENST00000416718 0.14079954131415 0.0237463986809819 0.247241747947612 ENSG00000198744 RP5-857K21.11
ENST00000428504 0.950257777020677 0.872867986873108 0.0245476032316634 ENSG00000228327 RP11-206L10.2
ENST00000434264 0.587394575770842 0.29166801461868 -0.171441222675302 ENSG00000237491 RP11-206L10.9
ENST00000589899 0.562272465859245 0.266635202957749 -0.18070773755341 ENSG00000237491 RP11-206L10.9
ENST00000609830 0.603611970975758 0.30776996441286 -0.166195425329033 ENSG00000237491 RP11-206L10.9
ENST00000429505 0.530857245920041 0.238451304980944 -0.135236909103141 ENSG00000237491 RP11-206L10.9
ENST00000591440 0.725230231686558 0.452492713957848 -0.0944242168278415 ENSG00000237491 RP11-206L10.9
ENST00000587530 0.725230231686558 0.452492713957848 -0.0944242168278415 ENSG00000237491 RP11-206L10.9
ENST00000593022 0.760992929261984 0.504217722777379 -0.0816777528949966 ENSG00000237491 RP11-206L10.9
ENST00000589531 0.712151692068168 0.435380489532735 -0.0927469866539022 ENSG00000237491 RP11-206L10.9
ENST00000588951 0.609755583587568 0.313927992510087 -0.116877249318444 ENSG00000237491 RP11-206L10.9
ENST00000585768 0.414246307304493 0.1475656280687 -0.188213434466373 ENSG00000237491 RP11-206L10.9
ENST00000585745 0.391449120022113 0.133413683717869 -0.207471385075918 ENSG00000237491 RP11-206L10.9
ENST00000590848 0.705712200536425 0.426964896836141 -0.100687238000476 ENSG00000237491 RP11-206L10.9
ENST00000586288 0.700323800585394 0.419890320483049 -0.0959432705352024 ENSG00000237491 RP11-206L10.9
ENST00000447500 0.872895521959837 0.700899239283193 0.0600118643019184 ENSG00000230092 RP11-206L10.8
ENST00000590817 0.872895521959837 0.700899239283193 0.0600118643019184 ENSG00000230092 RP11-206L10.8
ENST00000435300 0.391137173719471 0.133205710727465 0.224331377149789 ENSG00000240453 RP11-206L10.10
ENST00000445118 0.781247720164747 0.535262990819462 -0.0598813347783766 ENSG00000228794 LINC01128
ENST00000610067 0.852006136759373 0.660712629503621 0.0471090748685567 ENSG00000228794 LINC01128
ENST00000441765 0.791979790492155 0.552411110274548 0.0846662877518746 ENSG00000228794 LINC01128
ENST00000609139 0.843583820721368 0.644823494882352 0.0498377891778455 ENSG00000228794 LINC01128
ENST00000449005 0.939268331374363 0.847172839469182 0.0201300857944991 ENSG00000228794 LINC01128
ENST00000416570 0.892349474630703 0.74076652868599 0.0347280574638113 ENSG00000228794 LINC01128
ENST00000448975 0.892349474630703 0.74076652868599 0.0347280574638113 ENSG00000228794 LINC01128
ENST00000609009 0.68149843584501 0.395684612854719 0.0927196965882407 ENSG00000228794 LINC01128
ENST00000608189 0.68149843584501 0.395684612854719 0.0927196965882407 ENSG00000228794 LINC01128
ENST00000415295 0.564015060791191 0.268167247259053 0.165484065363927 ENSG00000228794 LINC01128
ENST00000342066 0.499785860592073 0.212149120380721 0.14065682136812 ENSG00000187634 SAMD11
ENST00000341065 0.491163276199473 0.204736997785675 0.143462779942588 ENSG00000187634 SAMD11
ENST00000483767 0.736810875459352 0.468021739568358 0.0649587169277087 ENSG00000188976 NOC2L
ENST00000327044 0.670069973213327 0.381085436250484 0.0600028835919689 ENSG00000188976 NOC2L
ENST00000477976 0.570356745747471 0.274384501433049 0.079372787305477 ENSG00000188976 NOC2L
ENST00000496938 0.742015668141492 0.475685021102292 -0.0820088734622576 ENSG00000188976 NOC2L
ENST00000487214 0.814038603744385 0.588715617664744 0.040457429031495 ENSG00000188976 NOC2L
ENST00000469563 0.502700892816743 0.214458706062186 -0.112368713008099 ENSG00000188976 NOC2L
ENST00000338591 0.559256404342518 0.263743979150191 0.127418093173402 ENSG00000187961 KLHL17
ENST00000463212 0.87219903023029 0.699557936296717 -0.0603070699425082 ENSG00000187961 KLHL17
ENST00000466300 0.409387811809391 0.144339091369847 0.197571927889629 ENSG00000187961 KLHL17
ENST00000481067 0.245723422224355 0.0584726616116079 0.299674314041284 ENSG00000187961 KLHL17
ENST00000428771 0.870796108272651 0.697211027742409 0.0598911467741141 ENSG00000188290 HES4
ENST00000304952 0.872895521959837 0.700894904717096 0.0590447530122712 ENSG00000188290 HES4
ENST00000481869 0.872895521959837 0.700894904717096 0.0590447530122712 ENSG00000188290 HES4
ENST00000484667 0.841853974227419 0.641369911429242 0.0716915202064494 ENSG00000188290 HES4
ENST00000379389 0.660276779242443 0.369171788067093 0.119319258148926 ENSG00000187608 ISG15
ENST00000379370 0.00032898427392345 9.95703911037852e-06 -0.311813350568972 ENSG00000188157 AGRN
ENST00000477585 0.0425189083444495 0.0040830232137939 -0.343394121767016 ENSG00000188157 AGRN
ENST00000469403 0.0470925104977642 0.00469608677268093 -0.294806273011932 ENSG00000188157 AGRN
ENST00000479707 0.000423040318035815 1.32685864269044e-05 -0.472763082486116 ENSG00000188157 AGRN
ENST00000466223 0.0261556063043419 0.00211276452056645 -0.37043933570973 ENSG00000188157 AGRN
ENST00000478677 0.103861846662835 0.0148976537344428 -0.335080270111561 ENSG00000188157 AGRN
ENST00000492947 0.0366458975742322 0.00334014137712367 -0.31864199910635 ENSG00000188157 AGRN
ENST00000419249 0.107730911800017 0.0157328156062314 -0.225424344942226 ENSG00000188157 AGRN
ENST00000461111 0.137297649791088 0.0228580485821531 -0.168715060140057 ENSG00000188157 AGRN
ENST00000418300 0.179696554355867 0.0346954530664385 -0.161859556019762 ENSG00000242590 RP11-54O7.14
ENST00000379339 0.983143330781714 0.953964641036206 0.00466942158888652 ENSG00000131591 C1orf159
ENST00000294576 0.983143330781714 0.953964641036206 0.00466942158888652 ENSG00000131591 C1orf159
ENST00000448924 0.983143330781714 0.953964641036206 0.00466942158888652 ENSG00000131591 C1orf159
ENST00000465822 0.89963576151506 0.756363370161674 -0.0374296064788732 ENSG00000131591 C1orf159
ENST00000379325 0.983143330781714 0.953964641036206 0.00466942158888652 ENSG00000131591 C1orf159
ENST00000421241 0.983143330781714 0.953964641036206 0.00466942158888652 ENSG00000131591 C1orf159
ENST00000487177 0.813768599568412 0.588371063806471 0.0740332864861903 ENSG00000131591 C1orf159
ENST00000467751 0.983143330781714 0.953964641036206 0.00466942158888652 ENSG00000131591 C1orf159
ENST00000477196 0.983143330781714 0.953964641036206 0.00466942158888652 ENSG00000131591 C1orf159
ENST00000464905 0.860544950582084 0.67749918539337 0.0606173978697887 ENSG00000131591 C1orf159
ENST00000379320 0.83285917375449 0.623842695339636 -0.0597833002991191 ENSG00000131591 C1orf159
ENST00000379319 0.692368598790582 0.409512551214205 -0.0781110432171057 ENSG00000131591 C1orf159
ENST00000434641 0.927068454414166 0.818541839956866 0.0196634746848465 ENSG00000131591 C1orf159
ENST00000482816 0.957785568383551 0.889357352061874 -0.0120476142190193 ENSG00000131591 C1orf159
ENST00000437760 0.859727734397585 0.675700508559186 -0.0367456591213471 ENSG00000131591 C1orf159
ENST00000462097 0.873168994206309 0.701340638241605 -0.0342649419868125 ENSG00000131591 C1orf159
ENST00000473600 0.281991669263003 0.0737690029030049 -0.278736274052192 ENSG00000131591 C1orf159
ENST00000475119 0.891879397344123 0.739653289887437 -0.0295460276052359 ENSG00000131591 C1orf159
ENST00000442117 0.234658812949009 0.0540017674729874 -0.304839888210728 ENSG00000131591 C1orf159
ENST00000427787 0.129787704148754 0.0210132908016294 -0.369040923093155 ENSG00000131591 C1orf159
ENST00000472741 0.981483790995942 0.949827719491555 -0.00549863341341708 ENSG00000131591 C1orf159
ENST00000480643 0.970958803734607 0.922469552065135 -0.00853159947947035 ENSG00000131591 C1orf159
ENST00000360001 0.502737397957198 0.214480312572819 -0.0700692850511196 ENSG00000078808 SDF4
ENST00000465727 0.509057475923968 0.219502721121138 -0.0693604803340127 ENSG00000078808 SDF4
ENST00000263741 0.509057475923968 0.219502721121138 -0.0693604803340127 ENSG00000078808 SDF4
ENST00000494748 0.710883167574059 0.433892569965802 -0.0482655812934989 ENSG00000078808 SDF4
ENST00000478938 0.754029199709327 0.493561088176268 -0.0428198021490039 ENSG00000078808 SDF4
ENST00000403997 0.386165114807717 0.130179426430622 -0.0830179406965385 ENSG00000078808 SDF4
ENST00000545427 0.512805423529682 0.22269382158209 -0.0741607877539775 ENSG00000078808 SDF4
ENST00000459994 0.499688815981371 0.212020075685128 -0.094919893685198 ENSG00000078808 SDF4
ENST00000379198 0.939144450516721 0.846827900856084 -0.0152043120033485 ENSG00000176022 B3GALT6
ENST00000450390 0.674237641660872 0.386134672871922 -0.0486170061376634 ENSG00000160087 UBE2J2
ENST00000347370 0.674548514090854 0.386616144859609 -0.0486036734457497 ENSG00000160087 UBE2J2
ENST00000349431 0.599994676934496 0.304095475424456 -0.0578829908784231 ENSG00000160087 UBE2J2
ENST00000348298 0.673994892754755 0.385794207367621 -0.0499279770725041 ENSG00000160087 UBE2J2
ENST00000339385 0.56921098173507 0.273284522262821 -0.0660915729397353 ENSG00000160087 UBE2J2
ENST00000400929 0.705768134902487 0.427088868628615 -0.0463282933055438 ENSG00000160087 UBE2J2
ENST00000464036 0.570004295367632 0.273995955438061 -0.0642945552791365 ENSG00000160087 UBE2J2
ENST00000360466 0.626762632613523 0.331678743326484 -0.0570007371185164 ENSG00000160087 UBE2J2
ENST00000400930 0.587713425215819 0.292051351396309 -0.0621443883881874 ENSG00000160087 UBE2J2
ENST00000467339 0.487241378433983 0.201530277765746 -0.121004484941513 ENSG00000160087 UBE2J2
ENST00000473215 0.599100195805091 0.30328141103729 -0.0626733683326285 ENSG00000160087 UBE2J2
ENST00000435198 0.623920183938969 0.328452364979773 -0.0594409615751705 ENSG00000160087 UBE2J2
ENST00000509720 0.61640005224867 0.320337511989391 -0.0607037494818272 ENSG00000160087 UBE2J2
ENST00000491779 0.732218844243248 0.461619686228852 -0.0468988658261409 ENSG00000160087 UBE2J2
ENST00000466752 0.809246527201955 0.580774061844396 -0.0375632245216964 ENSG00000160087 UBE2J2
ENST00000503294 0.804616101496794 0.573108079044821 -0.037861987490008 ENSG00000160087 UBE2J2
ENST00000477894 0.785965575058167 0.541977562631752 -0.0423532882942565 ENSG00000160087 UBE2J2
ENST00000471154 0.833596133394127 0.625288697574274 -0.040724405663627 ENSG00000160087 UBE2J2
ENST00000422076 0.715374220129969 0.439582716758002 -0.055884788939071 ENSG00000160087 UBE2J2
ENST00000502382 0.701853188176819 0.422072319382802 -0.0584297021882568 ENSG00000160087 UBE2J2
ENST00000461142 0.768514925642294 0.515851743984549 -0.0521135283503882 ENSG00000160087 UBE2J2
ENST00000488418 0.755768064301143 0.496448245450944 -0.0640208637036508 ENSG00000160087 UBE2J2
ENST00000379116 0.646580689882727 0.353062226071532 -0.146749022296084 ENSG00000162572 SCNN1D
ENST00000379101 0.710097347037416 0.432969744415419 -0.126396147907207 ENSG00000162572 SCNN1D
ENST00000338555 0.644635496445575 0.351121720061541 -0.147531545905045 ENSG00000162572 SCNN1D
ENST00000325425 0.737887751435927 0.469270093227585 -0.117363623263795 ENSG00000162572 SCNN1D
ENST00000400928 0.7335144899294 0.463242811220553 -0.118971158270031 ENSG00000162572 SCNN1D
ENST00000354700 0.88361158989482 0.721799702900596 0.0312122879236569 ENSG00000131584 ACAP3
ENST00000353662 0.880854757750075 0.716263626471521 0.031788044293467 ENSG00000131584 ACAP3
ENST00000492936 0.900381505320679 0.758428040088112 0.0275595428736264 ENSG00000131584 ACAP3
ENST00000467278 0.478850431007627 0.194860086468831 0.116891301059388 ENSG00000131584 ACAP3
ENST00000470659 0.843302733678884 0.644104543163182 0.0694243685171914 ENSG00000131584 ACAP3
ENST00000379037 0.814563811095113 0.589549237748269 0.0759426811784792 ENSG00000131584 ACAP3
ENST00000476572 0.859449778838945 0.675219369927153 0.0534777948301108 ENSG00000131584 ACAP3
ENST00000493992 0.794586071898155 0.556934142946724 0.0880737193942253 ENSG00000131584 ACAP3
ENST00000472541 0.971508411171305 0.923735656025354 -0.00929435236411927 ENSG00000131584 ACAP3
ENST00000354980 0.895134121838508 0.747098801706383 -0.0325870419381093 ENSG00000131584 ACAP3
ENST00000478065 0.618137617535056 0.322344341969115 -0.119475109068472 ENSG00000131584 ACAP3
ENST00000479108 0.68439411034043 0.399405371026921 -0.0883945514474998 ENSG00000131584 ACAP3
ENST00000438966 0.718074221480874 0.443087884111518 -0.0829758384459063 ENSG00000131584 ACAP3
ENST00000379031 0.878558863483364 0.711690278626562 0.0445948830498951 ENSG00000169972 PUSL1
ENST00000470520 0.564719511933336 0.268917660018249 0.151571895865458 ENSG00000169972 PUSL1
ENST00000463758 0.583653803014909 0.287819854792897 0.159888593714415 ENSG00000169972 PUSL1
ENST00000467712 0.514169636520881 0.223796088035082 0.169041873371971 ENSG00000169972 PUSL1
ENST00000493657 0.781324189407194 0.535335987754399 0.0756503091383765 ENSG00000169972 PUSL1
ENST00000470030 0.688617080124168 0.404751586342358 -0.0699255279523169 ENSG00000127054 CPSF3L
ENST00000435064 0.277161361783685 0.0715184392640368 -0.103937539346427 ENSG00000127054 CPSF3L
ENST00000497304 0.383059895863146 0.128373785641499 -0.16995248970366 ENSG00000127054 CPSF3L
ENST00000323275 0.282421637463514 0.0739954720072438 -0.103056558614202 ENSG00000127054 CPSF3L
ENST00000411962 0.282336088036826 0.0739391298230666 -0.103066709528204 ENSG00000127054 CPSF3L
ENST00000462432 0.281546004696588 0.0735567808950487 -0.125942296009236 ENSG00000127054 CPSF3L
ENST00000478641 0.728808077090836 0.456909706938978 -0.0623192063834588 ENSG00000127054 CPSF3L
ENST00000458452 0.28256947036955 0.074066496136353 -0.103060665692904 ENSG00000127054 CPSF3L
ENST00000419704 0.28256947036955 0.074066496136353 -0.103060665692904 ENSG00000127054 CPSF3L
ENST00000540437 0.28256947036955 0.074066496136353 -0.103060665692904 ENSG00000127054 CPSF3L
ENST00000421495 0.28256947036955 0.074066496136353 -0.103060665692904 ENSG00000127054 CPSF3L
ENST00000532772 0.289974166404475 0.077526629309813 -0.102220675354783 ENSG00000127054 CPSF3L
ENST00000450926 0.284307055066187 0.0749668104552238 -0.101921997505914 ENSG00000127054 CPSF3L
ENST00000545578 0.276742301557678 0.0713421889931299 -0.103401809712685 ENSG00000127054 CPSF3L
ENST00000527098 0.276742301557678 0.0713421889931299 -0.103401809712685 ENSG00000127054 CPSF3L
ENST00000485710 0.942386818300523 0.854485027293598 -0.0188825905369463 ENSG00000127054 CPSF3L
ENST00000461514 0.997111264497439 0.992448179767463 0.00100244072036425 ENSG00000127054 CPSF3L
ENST00000525164 0.976004942493253 0.935293100885634 -0.00856551944512241 ENSG00000127054 CPSF3L
ENST00000528879 0.377043290475844 0.124785095053755 -0.0883544348422174 ENSG00000127054 CPSF3L
ENST00000525769 0.939202165841915 0.847071880775107 -0.0205944979393352 ENSG00000127054 CPSF3L
ENST00000531377 0.676170470235062 0.388697563087299 -0.0526234262720549 ENSG00000127054 CPSF3L
ENST00000527383 0.910000388429026 0.778763503313754 -0.0230996346070349 ENSG00000127054 CPSF3L
ENST00000531292 0.821478763812375 0.602074508455289 0.0518766081250574 ENSG00000127054 CPSF3L
ENST00000467408 0.952551223473224 0.87722365416165 0.0135865873310368 ENSG00000127054 CPSF3L
ENST00000434694 0.408353421156851 0.14366568172383 -0.0842287712700246 ENSG00000127054 CPSF3L
ENST00000531020 0.739532658904151 0.471843913535067 -0.0795508986929864 ENSG00000127054 CPSF3L
ENST00000533916 0.462976504298072 0.182922129029063 -0.132038362543188 ENSG00000127054 CPSF3L
ENST00000488042 0.179447947733572 0.034614060700063 -0.132626413315661 ENSG00000127054 CPSF3L
ENST00000526797 0.155955762528619 0.0278043453124839 -0.137139766628006 ENSG00000127054 CPSF3L
ENST00000526332 0.158569579010652 0.0285000932897184 -0.136616372414066 ENSG00000127054 CPSF3L
ENST00000430786 0.19115981242461 0.0382861237926053 -0.132352272517134 ENSG00000127054 CPSF3L
ENST00000527719 0.20803226350008 0.0439168656969569 -0.129030244335594 ENSG00000127054 CPSF3L
ENST00000530031 0.202228330629842 0.0418418767738056 -0.130357145766838 ENSG00000127054 CPSF3L
ENST00000526113 0.207362576490011 0.0436587341966145 -0.129355130923091 ENSG00000127054 CPSF3L
ENST00000526904 0.218138482744298 0.0475805672773279 -0.128520096738525 ENSG00000127054 CPSF3L
ENST00000525603 0.405966693299417 0.142133593996593 -0.102359755573183 ENSG00000127054 CPSF3L
ENST00000444968 0.894229618685372 0.745275628821645 -0.041868840538849 ENSG00000240731 RP5-890O3.9
ENST00000429572 0.648404913652983 0.35503301096729 -0.072967321608493 ENSG00000127054 CPSF3L
ENST00000498173 0.648020444005497 0.354628814862411 -0.0729881950691868 ENSG00000127054 CPSF3L
ENST00000496353 0.626155094728709 0.330943678465836 -0.076490840445268 ENSG00000127054 CPSF3L
ENST00000493534 0.720493452096652 0.445895497587058 -0.0658010324187807 ENSG00000127054 CPSF3L
ENST00000534345 0.654123653189995 0.361815631688972 -0.0793652784469146 ENSG00000127054 CPSF3L
ENST00000532952 0.701853188176819 0.422075620671639 -0.0706284469229896 ENSG00000127054 CPSF3L
ENST00000490853 0.658594304829711 0.367154253975023 -0.0802927697051452 ENSG00000127054 CPSF3L
ENST00000531019 0.658594304829711 0.367154253975023 -0.0802927697051452 ENSG00000127054 CPSF3L
ENST00000498476 0.669988298319399 0.380991868967313 -0.077545402072827 ENSG00000127054 CPSF3L
ENST00000470679 0.417315909101019 0.149435165846572 -0.1341379711591 ENSG00000127054 CPSF3L
ENST00000525285 0.366058313166734 0.11821873605392 -0.159369696070875 ENSG00000127054 CPSF3L
ENST00000530233 0.632182699671159 0.3374927008884 -0.121215544667195 ENSG00000127054 CPSF3L
ENST00000464957 0.860947567785802 0.678220040257009 -0.0549329487367912 ENSG00000224051 GLTPD1
ENST00000343938 0.836799948604541 0.631813607804161 -0.0584259726096866 ENSG00000224051 GLTPD1
ENST00000488011 0.468751038256174 0.187301802457272 -0.202538939901082 ENSG00000224051 GLTPD1
ENST00000378891 0.916674207978226 0.794378274985158 0.0217816057949223 ENSG00000107404 DVL1
ENST00000378888 0.979683875788528 0.944045543969284 0.00585142722150828 ENSG00000107404 DVL1
ENST00000472445 0.745805948429997 0.48109131930714 0.0864084052926396 ENSG00000107404 DVL1
ENST00000338370 0.597690411113518 0.301871539324946 0.103633608665818 ENSG00000175756 AURKAIP1
ENST00000338338 0.549379073758663 0.254681471489802 0.113940255395744 ENSG00000175756 AURKAIP1
ENST00000321751 0.570325294166166 0.274332627064332 0.109931771144696 ENSG00000175756 AURKAIP1
ENST00000378853 0.583289436591642 0.287440853804398 0.107214865715104 ENSG00000175756 AURKAIP1
ENST00000489799 0.573096628167741 0.27700157354362 0.112152119997255 ENSG00000175756 AURKAIP1
ENST00000496905 0.399101197125762 0.137846318632863 0.148848107502812 ENSG00000175756 AURKAIP1
ENST00000480479 0.513249806480202 0.223075389702708 -0.0695093011084307 ENSG00000221978 CCNL2
ENST00000482621 0.520116427343141 0.229039739448985 -0.0532243170922151 ENSG00000221978 CCNL2
ENST00000408952 0.520116427343141 0.229039739448985 -0.0532243170922151 ENSG00000221978 CCNL2
ENST00000463260 0.787364902982011 0.544347494413679 -0.0434270724190206 ENSG00000221978 CCNL2
ENST00000400809 0.42551138659027 0.155522358266234 -0.0622382803084191 ENSG00000221978 CCNL2
ENST00000496007 0.425743500148499 0.155713514609457 -0.0622423391899214 ENSG00000221978 CCNL2
ENST00000482365 0.528018314066242 0.236111867893266 -0.0600000272664258 ENSG00000221978 CCNL2
ENST00000481223 0.450036901374639 0.173351913547489 -0.0593114218059366 ENSG00000221978 CCNL2
ENST00000418865 0.718654171677986 0.443809765429795 -0.0363407581314929 ENSG00000221978 CCNL2
ENST00000505849 0.542587656526501 0.249076724375169 -0.0659933853673741 ENSG00000221978 CCNL2
ENST00000488340 0.503694727280008 0.215273949485985 -0.0556942134514336 ENSG00000221978 CCNL2
ENST00000492998 0.177787326480526 0.0341187004377395 -0.15116151441631 ENSG00000221978 CCNL2
ENST00000469113 0.70609114460685 0.427584932661234 -0.0415960366576126 ENSG00000221978 CCNL2
ENST00000480646 0.104734243462801 0.0150952368990294 -0.195603424541925 ENSG00000221978 CCNL2
ENST00000471930 0.850737425140212 0.658353414681766 -0.024801022722926 ENSG00000221978 CCNL2
ENST00000408918 0.412787464220749 0.146629939359836 -0.0891561732878087 ENSG00000221978 CCNL2
ENST00000473872 0.427969707088133 0.157431830207046 -0.114198368252256 ENSG00000221978 CCNL2
ENST00000425598 0.419353005948759 0.151085997326483 -0.106722046658861 ENSG00000221978 CCNL2
ENST00000463895 0.658689781177253 0.367276963554855 -0.0849420066868732 ENSG00000221978 CCNL2
ENST00000497013 0.613526001016549 0.317629156989435 -0.0951803063800859 ENSG00000221978 CCNL2
ENST00000448629 0.905519945931202 0.769017255255048 0.0413480715423714 ENSG00000224870 RP4-758J18.2
ENST00000444362 0.954211913286725 0.880784345789391 -0.012712015754358 ENSG00000224870 RP4-758J18.2
ENST00000418833 0.992751629905546 0.980129684722286 0.00222842589779518 ENSG00000224870 RP4-758J18.2
ENST00000576232 0.869080053902181 0.693564047588769 0.0615585783111919 ENSG00000224870 RP4-758J18.2
ENST00000570344 0.968348625255795 0.915989121801547 0.0164415174612161 ENSG00000224870 RP4-758J18.2
ENST00000447725 0.910000388429026 0.778680482331338 0.0261709633767642 ENSG00000224870 RP4-758J18.2
ENST00000572242 0.988085972336078 0.966796931405368 -0.00383443119808669 ENSG00000224870 RP4-758J18.2
ENST00000453521 0.970023677855495 0.920240012928536 0.00914162399497195 ENSG00000224870 RP4-758J18.2
ENST00000344843 0.915658535978062 0.792293377080779 0.0183880729377156 ENSG00000242485 MRPL20
ENST00000493287 0.655509565304118 0.363239125758854 0.0655692065022033 ENSG00000242485 MRPL20
ENST00000487659 0.915679055631866 0.792428665123557 0.018373956530267 ENSG00000242485 MRPL20
ENST00000492508 0.743003062328174 0.476931966228886 0.0506165776737722 ENSG00000242485 MRPL20
ENST00000482352 0.918568228028344 0.79887610225201 0.0190983888563129 ENSG00000242485 MRPL20
ENST00000477686 0.957554935277987 0.888497983775494 0.0115796774262413 ENSG00000242485 MRPL20
ENST00000338660 0.379417072704967 0.126094356886408 0.247105064736121 ENSG00000179403 VWA1
ENST00000404702 0.379753960303747 0.126369891939893 0.245468548268366 ENSG00000179403 VWA1
ENST00000476993 0.379753960303747 0.126369891939893 0.245468548268366 ENSG00000179403 VWA1
ENST00000378741 0.929290157710489 0.823770780288075 -0.0172864131190102 ENSG00000160072 ATAD3B
ENST00000308647 0.855643297271482 0.667745960740083 -0.0293647386047518 ENSG00000160072 ATAD3B
ENST00000472194 0.82142496932867 0.601894861003375 -0.0391314517252996 ENSG00000160072 ATAD3B
ENST00000378736 0.465159889059257 0.184489597039786 0.168841621436444 ENSG00000160072 ATAD3B
ENST00000485748 0.829558096161495 0.616593604518707 -0.0430282571360292 ENSG00000160072 ATAD3B
ENST00000474481 0.992638881704283 0.979916545784833 0.00222772006245362 ENSG00000160072 ATAD3B
ENST00000378756 0.906975785490487 0.772848483328824 -0.0243950732311173 ENSG00000197785 ATAD3A
ENST00000378755 0.906960236388084 0.772819288259341 -0.0243985360434998 ENSG00000197785 ATAD3A
ENST00000339113 0.904875713641519 0.767797678046798 -0.0248892921299963 ENSG00000197785 ATAD3A
ENST00000536055 0.904875713641519 0.767797678046798 -0.0248892921299963 ENSG00000197785 ATAD3A
ENST00000429957 0.672284422248646 0.38360954071434 0.094268136268837 ENSG00000197785 ATAD3A
ENST00000400830 0.467009822411478 0.185964516606603 -0.135114517548566 ENSG00000197785 ATAD3A
ENST00000378733 0.818775720946373 0.597747014266032 -0.0837549454016943 ENSG00000205090 TMEM240
ENST00000425828 0.818775720946373 0.597747014266032 -0.0837549454016943 ENSG00000205090 TMEM240
ENST00000291386 0.846698814860469 0.650532662607195 0.0233870055753295 ENSG00000160075 SSU72
ENST00000378726 0.830914485942539 0.619868130474076 0.0342149086797789 ENSG00000160075 SSU72
ENST00000378725 0.92408145718336 0.81194038124658 -0.0145093539023248 ENSG00000160075 SSU72
ENST00000359060 0.770125619780035 0.517900983129032 0.0452678969548251 ENSG00000160075 SSU72
ENST00000539195 0.80336717547201 0.570899364702549 0.0568932217153633 ENSG00000215791 AL645728.2
ENST00000520777 0.978671308225465 0.941711203980455 -0.00719342079079997 ENSG00000197530 MIB2
ENST00000378710 0.978671308225465 0.941711203980455 -0.00719342079079997 ENSG00000197530 MIB2
ENST00000360522 0.978671308225465 0.941711203980455 -0.00719342079079997 ENSG00000197530 MIB2
ENST00000357210 0.978671308225465 0.941711203980455 -0.00719342079079997 ENSG00000197530 MIB2
ENST00000355826 0.978671308225465 0.941711203980455 -0.00719342079079997 ENSG00000197530 MIB2
ENST00000518681 0.976179045354021 0.935778801454456 -0.00793571400015311 ENSG00000197530 MIB2
ENST00000505820 0.975936434448636 0.935177331791544 -0.00800015960707359 ENSG00000197530 MIB2
ENST00000479659 0.975936434448636 0.935177331791544 -0.00800015960707359 ENSG00000197530 MIB2
ENST00000489635 0.978886918589563 0.942134988797407 -0.00713248788745615 ENSG00000197530 MIB2
ENST00000511502 0.978886918589563 0.942134988797407 -0.00713248788745615 ENSG00000197530 MIB2
ENST00000477990 0.932845346805704 0.831670520517541 0.0315835182285647 ENSG00000197530 MIB2
ENST00000514363 0.860039140260091 0.676385500118755 -0.0500852784067688 ENSG00000197530 MIB2
ENST00000487053 0.984438577420396 0.957915257905942 -0.00518813340748706 ENSG00000197530 MIB2
ENST00000502470 0.914845748966554 0.79069282194124 -0.0321925317280267 ENSG00000197530 MIB2
ENST00000378712 0.984438577420396 0.957915257905942 -0.00518813340748706 ENSG00000197530 MIB2
ENST00000507082 0.758466815043843 0.5004767582578 0.104866382314394 ENSG00000197530 MIB2
ENST00000463492 0.666340069778109 0.3768320092568 0.142827243357746 ENSG00000197530 MIB2
ENST00000510793 0.811431836198684 0.584408471822701 -0.0659942170930974 ENSG00000197530 MIB2
ENST00000504599 0.94823756584706 0.868302741456638 -0.0163559019385216 ENSG00000197530 MIB2
ENST00000507229 0.910664053137084 0.780424568711066 -0.0276055230759852 ENSG00000197530 MIB2
ENST00000503789 0.787846653820453 0.545295214055304 -0.0782984216005574 ENSG00000197530 MIB2
ENST00000378708 0.900403356043263 0.758520438948431 -0.030787709325684 ENSG00000197530 MIB2
ENST00000506488 0.916537363740828 0.794160333449654 -0.0261455266425702 ENSG00000197530 MIB2
ENST00000512004 0.884232517207315 0.722861871881127 -0.0556764251536053 ENSG00000197530 MIB2
ENST00000514234 0.926644035248336 0.817922195308744 -0.0259890484704976 ENSG00000197530 MIB2
ENST00000467597 0.326258110839554 0.0956966049366497 0.261407836827515 ENSG00000197530 MIB2
ENST00000508148 0.270460268407843 0.0685915672354754 0.293433397042355 ENSG00000197530 MIB2
ENST00000486072 0.901066378056175 0.759833163003103 0.0448000422480723 ENSG00000197530 MIB2
ENST00000505370 0.591130647289448 0.295454292177299 -0.16296292692271 ENSG00000197530 MIB2
ENST00000473511 0.907464833208971 0.773602985391833 -0.0439368324681329 ENSG00000197530 MIB2
ENST00000464570 0.890534151416443 0.736331882436669 -0.0515402630784771 ENSG00000197530 MIB2
ENST00000483015 0.98410021573322 0.956952136393726 -0.00875125459192753 ENSG00000197530 MIB2
ENST00000513088 0.352572830932155 0.110013583280014 -0.135909822041328 ENSG00000248333 CDK11B
ENST00000341832 0.259223570810369 0.0639866898886685 -0.150426864153298 ENSG00000248333 CDK11B
ENST00000317673 0.342792554586601 0.104487825577772 -0.130031242540584 ENSG00000248333 CDK11B
ENST00000340677 0.342792554586601 0.104487825577772 -0.130031242540584 ENSG00000248333 CDK11B
ENST00000407249 0.342792554586601 0.104487825577772 -0.130031242540584 ENSG00000248333 CDK11B
ENST00000341028 0.938659822630706 0.84539244872782 -0.0290310316004837 ENSG00000248333 CDK11B
ENST00000607013 0.590717784351477 0.294927893247301 -0.127601114538735 ENSG00000272004 RP11-345P4.10
ENST00000378662 0.601945508604485 0.306124028260831 -0.0672428154906394 ENSG00000189339 SLC35E2B
ENST00000234800 0.59701066543471 0.300996573674398 -0.0682260940980068 ENSG00000189339 SLC35E2B
ENST00000480991 0.51288494071924 0.222776981074172 -0.102095154372863 ENSG00000189339 SLC35E2B
ENST00000481276 0.806220414799295 0.575994231368195 -0.0437212525538973 ENSG00000189339 SLC35E2B
ENST00000596308 0.838932054618574 0.635760908529036 -0.0713297684255037 ENSG00000269737 RP11-345P4.7
ENST00000597891 0.993105170241238 0.981075256524467 -0.00360720520586323 ENSG00000269227 RP11-345P4.6
ENST00000356200 0.00431964658867889 0.000216289904614313 -0.31548611539658 ENSG00000008128 CDK11A
ENST00000598846 0.0190700946736066 0.00139088745852524 -0.212063861747163 ENSG00000268575 RP1-283E3.8
ENST00000463652 0.742011984977014 0.475664427559494 -0.108386474692128 ENSG00000008128 CDK11A
ENST00000358779 0.00520685371230466 0.00027238511965686 -0.309973747473478 ENSG00000008128 CDK11A
ENST00000460465 0.00520685371230466 0.00027238511965686 -0.309973747473478 ENSG00000008128 CDK11A
ENST00000404249 0.00520685371230466 0.00027238511965686 -0.309973747473478 ENSG00000008128 CDK11A
ENST00000378633 0.00520685371230466 0.00027238511965686 -0.309973747473478 ENSG00000008128 CDK11A
ENST00000357760 0.00520685371230466 0.00027238511965686 -0.309973747473478 ENSG00000008128 CDK11A
ENST00000509982 0.00431964658867889 0.000216289904614313 -0.31548611539658 ENSG00000008128 CDK11A
ENST00000378638 0.00431964658867889 0.000216289904614313 -0.31548611539658 ENSG00000008128 CDK11A
ENST00000356937 0.00153781109685939 6.15757093672049e-05 -0.344725640888139 ENSG00000008128 CDK11A
ENST00000478901 0.914042331764551 0.788942466409009 -0.0415997953316538 ENSG00000008128 CDK11A
ENST00000468397 0.869067825871962 0.693511170058699 -0.0582681638249234 ENSG00000008128 CDK11A
ENST00000491311 0.910268141545446 0.779310772353541 -0.0409026763242561 ENSG00000008128 CDK11A
ENST00000495016 0.841168170692115 0.640204119433564 0.0722384827442462 ENSG00000008128 CDK11A
ENST00000468800 0.0626462640821715 0.00701944383303961 -0.335344524128668 ENSG00000008128 CDK11A
ENST00000464748 0.970775842729651 0.922022854900097 -0.0157475568179931 ENSG00000008128 CDK11A
ENST00000489300 0.795595380140275 0.558367270518463 -0.0912080778307624 ENSG00000008128 CDK11A
ENST00000492390 0.0295786228735972 0.00249665022971818 -0.392722065605983 ENSG00000008128 CDK11A
ENST00000474916 0.0206472847756889 0.00154476204509475 -0.421495457400588 ENSG00000008128 CDK11A
ENST00000378635 0.0109744510530139 0.000683985811686817 -0.32019924774535 ENSG00000008128 CDK11A
ENST00000479362 0.0775503593471959 0.0096051715867988 -0.279974426606835 ENSG00000008128 CDK11A
ENST00000498810 0.245749799036709 0.0584911590693456 -0.233970524450697 ENSG00000008128 CDK11A
ENST00000487462 0.548476253420372 0.254070084303872 -0.141275513861304 ENSG00000008128 CDK11A
ENST00000401096 0.485312640927201 0.200030308392891 -0.158129303995229 ENSG00000008128 CDK11A
ENST00000577672 0.739337687235071 0.471628526781302 -0.0587458760070423 ENSG00000227775 RP1-283E3.4
ENST00000417099 0.845711157815732 0.648991951819463 -0.0423658769104148 ENSG00000227775 RP1-283E3.4
ENST00000355439 0.555097401013814 0.259958402144926 -0.0821764880390071 ENSG00000215790 SLC35E2
ENST00000400924 0.508831509479713 0.219280891587736 -0.0903190638804042 ENSG00000215790 SLC35E2
ENST00000246421 0.695801615992395 0.414310343513384 -0.080522989926757 ENSG00000215790 SLC35E2
ENST00000475229 0.943800675757685 0.857878949959663 -0.0241424899974273 ENSG00000215790 SLC35E2
ENST00000424604 0.953709732842187 0.879829309264119 -0.0184558947396761 ENSG00000227775 RP1-283E3.4
ENST00000418950 0.187801285702721 0.0371711757036419 -0.323629675262558 ENSG00000227775 RP1-283E3.4
ENST00000341426 0.197985881166448 0.0405272528423664 -0.110744992949114 ENSG00000008130 NADK
ENST00000341991 0.199520926142972 0.0410432707550445 -0.110225186318672 ENSG00000008130 NADK
ENST00000378625 0.202161988228517 0.0418174875174075 -0.110072948076417 ENSG00000008130 NADK
ENST00000344463 0.197985881166448 0.0405272528423664 -0.110744992949114 ENSG00000008130 NADK
ENST00000342348 0.526936656563516 0.235221877643347 -0.074371496911057 ENSG00000008130 NADK
ENST00000498806 0.332344339817659 0.0991996348257582 -0.171856920973283 ENSG00000008130 NADK
ENST00000469045 0.938490294288148 0.844730363605604 -0.0158822610974594 ENSG00000008130 NADK
ENST00000480499 0.816759924305739 0.594006564967621 -0.0558046603856075 ENSG00000008130 NADK
ENST00000497747 0.94154908446514 0.852458421417277 -0.0215440390677027 ENSG00000008130 NADK
ENST00000477235 0.799980625642163 0.56553056787331 -0.0497574695573891 ENSG00000008130 NADK
ENST00000489538 0.860567019170188 0.677540522556625 -0.0372157929251209 ENSG00000008130 NADK
ENST00000497615 0.93264800733476 0.831077202453467 -0.0250942247556834 ENSG00000008130 NADK
ENST00000497186 0.991364132812617 0.976924815112417 -0.00249481539285536 ENSG00000008130 NADK
ENST00000400922 0.801413114329487 0.567722559991451 -0.0483294097609256 ENSG00000008130 NADK
ENST00000492845 0.459481597834399 0.18034242744869 -0.0986814524237771 ENSG00000008130 NADK
ENST00000492768 0.653386596241081 0.360793372153868 -0.0755811903884774 ENSG00000008130 NADK
ENST00000460602 0.579580204661611 0.283757797241763 -0.0905057199378274 ENSG00000008130 NADK
ENST00000464373 0.779146223786506 0.53181637193297 -0.0620236237518001 ENSG00000008130 NADK
ENST00000378609 0.219827362494054 0.0481383236967015 -0.0655222933205996 ENSG00000078369 GNB1
ENST00000461893 0.519085901971415 0.228044067555016 -0.0788055071846968 ENSG00000078369 GNB1
ENST00000471354 0.310762178148261 0.0875836969146028 -0.0903774409014439 ENSG00000078369 GNB1
ENST00000439272 0.349848710731145 0.108422408066479 -0.0929494035999612 ENSG00000078369 GNB1
ENST00000434686 0.338353758350158 0.10230800669817 -0.0968330737116295 ENSG00000078369 GNB1
ENST00000437146 0.456075648376441 0.177791333832758 -0.0863811631703794 ENSG00000078369 GNB1
ENST00000472614 0.255376510237905 0.0623543560134667 -0.13249568331835 ENSG00000078369 GNB1
ENST00000607589 0.124488904240969 0.0196749767871128 -0.180037490522575 ENSG00000078369 GNB1
ENST00000378567 0.411127412218654 0.145548746218128 -0.212710932519913 ENSG00000067606 PRKCZ
ENST00000400921 0.303993457926922 0.0843746324705483 -0.252959013887371 ENSG00000067606 PRKCZ
ENST00000461106 0.402265229790448 0.139766335293157 -0.228688214311902 ENSG00000067606 PRKCZ
ENST00000400920 0.362060293197074 0.115705030331782 -0.232436088840662 ENSG00000067606 PRKCZ
ENST00000479263 0.378156416951977 0.125356269302019 -0.226142983800646 ENSG00000067606 PRKCZ
ENST00000478770 0.501198321722551 0.213381542796761 -0.193786265274323 ENSG00000067606 PRKCZ
ENST00000505322 0.402605360251327 0.140000459979576 -0.217994617973109 ENSG00000067606 PRKCZ
ENST00000469733 0.527054864733299 0.23532560953545 -0.0960438720259242 ENSG00000162585 C1orf86
ENST00000414253 0.597199235864138 0.301420409443676 -0.08593381206864 ENSG00000162585 C1orf86
ENST00000428120 0.597199235864138 0.301420409443676 -0.08593381206864 ENSG00000162585 C1orf86
ENST00000400919 0.597199235864138 0.301420409443676 -0.08593381206864 ENSG00000162585 C1orf86
ENST00000400918 0.674244632819415 0.386180165755216 -0.072378672665871 ENSG00000162585 C1orf86
ENST00000497675 0.751097905902245 0.489105034366183 -0.0630618916140729 ENSG00000162585 C1orf86
ENST00000378543 0.832724592093484 0.623602805960406 -0.0441873506895213 ENSG00000162585 C1orf86
ENST00000378546 0.832724592093484 0.623602805960406 -0.0441873506895213 ENSG00000162585 C1orf86
ENST00000401813 0.656958058491646 0.364954240636963 -0.0815214820410017 ENSG00000162585 C1orf86
ENST00000487186 0.845708267609367 0.648908932239743 -0.038877351592735 ENSG00000162585 C1orf86
ENST00000378545 0.706160545274737 0.427695318862113 -0.0713276822717091 ENSG00000162585 C1orf86
ENST00000476803 0.840826554374465 0.639618038648459 -0.0426823656070471 ENSG00000162585 C1orf86
ENST00000440825 0.856184485603678 0.668875783857702 -0.0383886012692025 ENSG00000162585 C1orf86
ENST00000597060 0.791318751986674 0.551034975466812 -0.0882163768024398 ENSG00000269554 AL590822.2
ENST00000420515 0.965270992886584 0.908869609318427 -0.0118574268537386 ENSG00000162585 C1orf86
ENST00000378536 9.16740542061739e-05 2.31526185177603e-06 -0.2514968732367 ENSG00000157933 SKI
ENST00000508416 0.00444859125872973 0.000224193232003882 -0.273934453411184 ENSG00000157933 SKI
ENST00000478223 0.00361768860262204 0.000173350626530818 -0.267245273305625 ENSG00000157933 SKI
ENST00000507179 0.0382159317963171 0.00352771233489624 -0.331164956867245 ENSG00000157933 SKI
ENST00000378531 0.286239087789279 0.0758184584228499 -0.187964673566279 ENSG00000116151 MORN1
ENST00000606372 0.333450100114213 0.0998105129235472 -0.175667070641272 ENSG00000116151 MORN1
ENST00000378529 0.272385126743266 0.0694503296575928 -0.197956637134037 ENSG00000116151 MORN1
ENST00000607342 0.835155737036353 0.628894570721683 -0.06849044734132 ENSG00000116151 MORN1
ENST00000469374 0.225154141355506 0.0502726418399572 -0.273350919710148 ENSG00000116151 MORN1
ENST00000419785 0.101022711677524 0.0142939680243918 -0.360214067918155 ENSG00000116151 MORN1
ENST00000378525 0.400154219881835 0.138438346996866 -0.200895770833703 ENSG00000116151 MORN1
ENST00000449373 0.668533414080944 0.379382927613086 -0.128080317533584 ENSG00000116151 MORN1
ENST00000317490 0.888269328832331 0.731499841719629 -0.056394785395268 ENSG00000178642 AL513477.1
ENST00000607031 0.897105659132925 0.751040126720291 0.0519734105121311 ENSG00000116151 MORN1
ENST00000378518 0.454319636640415 0.176400167979388 -0.0702957568397801 ENSG00000157916 RER1
ENST00000605895 0.592811082884464 0.296957924349683 -0.0546572123180852 ENSG00000157916 RER1
ENST00000378513 0.386834051579881 0.130609795241932 -0.0793078972387851 ENSG00000157916 RER1
ENST00000306256 0.504105844379673 0.215640206396066 -0.0640529130656533 ENSG00000157916 RER1
ENST00000493207 0.381226920779342 0.127285292166916 -0.0986357576594149 ENSG00000157916 RER1
ENST00000378512 0.387263879012577 0.130877475242519 -0.0793043165786746 ENSG00000157916 RER1
ENST00000443438 0.55161717888758 0.256698519804767 -0.0603683811148508 ENSG00000157916 RER1
ENST00000488353 0.789499663892817 0.548079554255449 -0.0327870171587753 ENSG00000157916 RER1
ENST00000462129 0.754762320793932 0.494724348617236 -0.0574198900702355 ENSG00000157916 RER1
ENST00000288774 0.921112220074623 0.804864816025903 -0.0246914355059543 ENSG00000157911 PEX10
ENST00000447513 0.897503000989008 0.751821880423755 -0.0318114897266969 ENSG00000157911 PEX10
ENST00000507596 0.899725300127654 0.756787428002826 -0.0312752358010379 ENSG00000157911 PEX10
ENST00000510434 0.657622034855618 0.365802907238118 -0.107210870660856 ENSG00000157911 PEX10
ENST00000508384 0.736215122320915 0.46720970930037 -0.0996679687194161 ENSG00000157911 PEX10
ENST00000515760 0.888751368114178 0.73270211051715 0.0533004121139834 ENSG00000157911 PEX10
ENST00000502666 0.75231786705157 0.490847100075903 -0.0976729694508681 ENSG00000157911 PEX10
ENST00000504111 0.732218844243248 0.461624133911376 -0.105092617086252 ENSG00000157911 PEX10
ENST00000514502 0.866473942892998 0.688575804295293 -0.0563541390154333 ENSG00000157911 PEX10
ENST00000378466 0.800541705608187 0.56629328567658 0.0502526601419449 ENSG00000157881 PANK4
ENST00000435556 0.800541705608187 0.56629328567658 0.0502526601419449 ENSG00000157881 PANK4
ENST00000505228 0.94072133799033 0.850559021950064 0.0182476510952309 ENSG00000157881 PANK4
ENST00000502512 0.751679946959798 0.49009389815229 -0.090362745014516 ENSG00000157881 PANK4
ENST00000471361 0.858097875319844 0.672972666368136 -0.0631932154406075 ENSG00000157881 PANK4
ENST00000487804 0.457865194723466 0.179100242926254 -0.209183388391789 ENSG00000157881 PANK4
ENST00000515423 0.875293546921043 0.705391919600375 0.0577061554902914 ENSG00000157881 PANK4
ENST00000468002 0.980263752805759 0.946312111598018 0.00896929127073842 ENSG00000157881 PANK4
ENST00000486396 0.149421333075833 0.0260388588661484 0.252149428877148 ENSG00000157881 PANK4
ENST00000502770 0.201221265748589 0.0415521436180322 0.250497642684024 ENSG00000157881 PANK4
ENST00000491212 0.478689446179376 0.194712102835504 0.178295739793673 ENSG00000157881 PANK4
ENST00000514922 0.422949525304059 0.153483903859418 0.203465107701052 ENSG00000157881 PANK4
ENST00000416860 0.723529935837835 0.450147077207078 -0.101974628873434 ENSG00000238164 RP3-395M20.8
ENST00000452793 0.94315731695381 0.856575345919257 -0.0253317903441709 ENSG00000238164 RP3-395M20.8
ENST00000426449 0.424550728292089 0.154787702869255 -0.152266581182293 ENSG00000157873 TNFRSF14
ENST00000434817 0.30147888790294 0.0829267030131585 -0.175169856700549 ENSG00000157873 TNFRSF14
ENST00000435221 0.294363914973403 0.079510188429717 -0.17701740024481 ENSG00000157873 TNFRSF14
ENST00000451778 0.285460747262445 0.0754265998102512 -0.177621845831234 ENSG00000157873 TNFRSF14
ENST00000409119 0.46845769032728 0.187086708190211 -0.137435458749538 ENSG00000157873 TNFRSF14
ENST00000355716 0.23952872217698 0.055877293200928 -0.189666834015819 ENSG00000157873 TNFRSF14
ENST00000475523 0.239770618715142 0.0559776998790601 -0.188818434632991 ENSG00000157873 TNFRSF14
ENST00000442392 0.476152155330778 0.192580567319726 -0.152331526323083 ENSG00000157873 TNFRSF14
ENST00000482074 0.682025927762373 0.396422549355438 -0.101607685167349 ENSG00000157873 TNFRSF14
ENST00000496064 0.347585018709195 0.10715254330344 -0.172655499504374 ENSG00000157873 TNFRSF14
ENST00000463471 0.187843239189083 0.0371857884154971 -0.209013526311925 ENSG00000157873 TNFRSF14
ENST00000466750 0.14619980917557 0.025183154246693 -0.239625762871083 ENSG00000157873 TNFRSF14
ENST00000471768 0.457791282180045 0.17904527864912 -0.18706630998206 ENSG00000157873 TNFRSF14
ENST00000463835 0.238306950319722 0.0553775930633612 -0.241124615602377 ENSG00000157873 TNFRSF14
ENST00000482602 0.211287838256197 0.0450016089691221 -0.243512558265233 ENSG00000157873 TNFRSF14
ENST00000480305 0.221964405988451 0.0489984307399565 -0.269197090994603 ENSG00000157873 TNFRSF14
ENST00000493183 0.320423878217287 0.0925056348033546 -0.174717835092475 ENSG00000157870 FAM213B
ENST00000474659 0.419368691419625 0.151109571733772 -0.151479064350585 ENSG00000157870 FAM213B
ENST00000419916 0.309233048121673 0.0868709691448534 -0.134258038614106 ENSG00000157870 FAM213B
ENST00000378424 0.309233048121673 0.0868709691448534 -0.134258038614106 ENSG00000157870 FAM213B
ENST00000537325 0.267413658368616 0.0673035782340744 -0.169351884155929 ENSG00000157870 FAM213B
ENST00000378427 0.309233048121673 0.0868709691448534 -0.134258038614106 ENSG00000157870 FAM213B
ENST00000378425 0.309233048121673 0.0868709691448534 -0.134258038614106 ENSG00000157870 FAM213B
ENST00000464043 0.385083736403449 0.129602907479898 -0.15150410538864 ENSG00000157870 FAM213B
ENST00000444521 0.309233048121673 0.0868709691448534 -0.134258038614106 ENSG00000157870 FAM213B
ENST00000465233 0.309242529468578 0.0868862825196883 -0.184636737279536 ENSG00000157870 FAM213B
ENST00000498083 0.326118685448501 0.0955955069970088 -0.180409181835033 ENSG00000157870 FAM213B
ENST00000481683 0.402052472538107 0.139636627112198 -0.160487903699519 ENSG00000157870 FAM213B
ENST00000484099 0.330556464043872 0.0981113093378445 -0.130229936204333 ENSG00000157870 FAM213B
ENST00000477045 0.300662292525427 0.0825091461528751 -0.189079395029756 ENSG00000157870 FAM213B
ENST00000476686 0.413542865729907 0.147048796775731 -0.117156842605723 ENSG00000157870 FAM213B
ENST00000471840 0.541972758452244 0.248675346790321 -0.127156334088332 ENSG00000142606 MMEL1
ENST00000288709 0.623641908836292 0.328185263722778 -0.106962788347199 ENSG00000142606 MMEL1
ENST00000378412 0.614319277550872 0.318435154619234 -0.109178959448777 ENSG00000142606 MMEL1
ENST00000502556 0.594367051157172 0.298437486550805 -0.130808227288268 ENSG00000142606 MMEL1
ENST00000504800 0.594367051157172 0.298437486550805 -0.130808227288268 ENSG00000142606 MMEL1
ENST00000294599 0.499151805132663 0.211612698148187 -0.0944417928969936 ENSG00000162591 MEGF6
ENST00000356575 0.546884087228829 0.252733609693556 0.0814574975060873 ENSG00000162591 MEGF6
ENST00000494257 0.308368322065798 0.086448198447585 0.204583336325851 ENSG00000162591 MEGF6
ENST00000485002 0.492856953306757 0.206250696414394 0.091297755659337 ENSG00000162591 MEGF6
ENST00000491842 0.835496038747241 0.629409268170688 -0.0518413738484398 ENSG00000162591 MEGF6
ENST00000475790 0.92357840571576 0.810765244590356 -0.0274095923150471 ENSG00000162591 MEGF6
ENST00000461795 0.816885864645896 0.594244347337572 0.0702980896738623 ENSG00000162591 MEGF6
ENST00000378344 0.462891676615606 0.182844613026972 -0.0789459381112552 ENSG00000158109 TPRG1L
ENST00000344579 0.462167012762268 0.182342367057073 -0.0789561959061927 ENSG00000158109 TPRG1L
ENST00000378322 0.956389193970632 0.88586097663014 -0.0138568978063666 ENSG00000116213 WRAP73
ENST00000270708 0.956389193970632 0.88586097663014 -0.0138568978063666 ENSG00000116213 WRAP73
ENST00000471223 0.850393445468081 0.657705973374819 0.0480407870703952 ENSG00000116213 WRAP73
ENST00000424367 0.958994218767864 0.893057000530173 0.0139181290802409 ENSG00000116213 WRAP73
ENST00000497940 0.836600703838931 0.63150454749762 0.0563513876325185 ENSG00000116213 WRAP73
ENST00000469643 0.9456044701477 0.861631218677783 0.0240057126743172 ENSG00000116213 WRAP73
ENST00000494884 0.880998493173006 0.71668936129887 0.0565199381432829 ENSG00000116213 WRAP73
ENST00000465916 0.942080603853168 0.853749787499731 0.0208553400343413 ENSG00000116213 WRAP73
ENST00000419924 0.930256658765923 0.825829914867113 0.0251029672396513 ENSG00000116213 WRAP73
ENST00000479331 0.769370466973267 0.516988772162186 -0.0979051596934033 ENSG00000116213 WRAP73
ENST00000418088 0.723674027269995 0.450341509720985 -0.0657062050909033 ENSG00000227372 TP73-AS1
ENST00000452079 0.669811661685967 0.380785439027525 -0.0741573560169453 ENSG00000227372 TP73-AS1
ENST00000419973 0.78282818610134 0.537431809683495 0.0882243581385838 ENSG00000227372 TP73-AS1
ENST00000423764 0.574884408047017 0.278795539857749 -0.0941225173196022 ENSG00000227372 TP73-AS1
ENST00000587071 0.833174815052939 0.624521224265915 -0.0587774096122035 ENSG00000227372 TP73-AS1
ENST00000608600 0.466649933537129 0.185555680423517 -0.15246765117765 ENSG00000227372 TP73-AS1
ENST00000544565 0.670303461413196 0.381347858780926 -0.119447824528577 ENSG00000227372 TP73-AS1
ENST00000378251 0.815649385464079 0.591635832570619 0.0358617478063772 ENSG00000130764 LRRC47
ENST00000462356 0.702799348962812 0.423357414469961 0.0811236307304271 ENSG00000130764 LRRC47
ENST00000479239 0.866593981030488 0.688808200057507 0.0433591680691845 ENSG00000130764 LRRC47
ENST00000607459 0.634990377118554 0.340554184391453 -0.120830643072796 ENSG00000272153 RP1-286D6.5
ENST00000378230 0.980905055127618 0.948081101731698 -0.00374585148570839 ENSG00000116198 CEP104
ENST00000484420 0.713742516183321 0.437588329923809 -0.116717913233349 ENSG00000116198 CEP104
ENST00000438539 0.989970556684386 0.972452573504252 0.00345270856259143 ENSG00000116198 CEP104
ENST00000461667 0.820232863187201 0.599852897187896 0.055066747266819 ENSG00000116198 CEP104
ENST00000495701 0.620219212371081 0.324492227910913 0.140033436490724 ENSG00000116198 CEP104
ENST00000460038 0.977454194592949 0.938877317394117 0.00941577605486885 ENSG00000116198 CEP104
ENST00000494653 0.901606371890948 0.760925774351186 -0.0212941084203326 ENSG00000116198 CEP104
ENST00000443466 0.505999918138829 0.217066063704668 0.140108103575956 ENSG00000116198 CEP104
ENST00000428079 0.703929661319285 0.42472570542084 -0.0722133910382036 ENSG00000116198 CEP104
ENST00000494951 0.778224930862184 0.530263988827068 -0.0730113334931023 ENSG00000116198 CEP104
ENST00000378223 0.384119673760861 0.128978462354139 -0.147461360389807 ENSG00000116198 CEP104
ENST00000378212 0.280815854127233 0.0732291558631864 -0.211264714388825 ENSG00000169598 DFFB
ENST00000378209 0.846896155021005 0.651016139427044 -0.0406385665046446 ENSG00000169598 DFFB
ENST00000491998 0.846896155021005 0.651016139427044 -0.0406385665046446 ENSG00000169598 DFFB
ENST00000338895 0.29943076757192 0.0819342897464682 -0.193903081904362 ENSG00000169598 DFFB
ENST00000341385 0.349870665388559 0.108432287653959 -0.239013323020001 ENSG00000169598 DFFB
ENST00000468793 0.901489012428953 0.760700199380088 -0.0278451992387162 ENSG00000169598 DFFB
ENST00000339350 0.885614629682289 0.725903803824484 -0.0322623374686613 ENSG00000169598 DFFB
ENST00000477548 0.885614629682289 0.725903803824484 -0.0322623374686613 ENSG00000169598 DFFB
ENST00000378206 0.877700936734807 0.709916360360326 -0.0342869660287294 ENSG00000169598 DFFB
ENST00000475969 0.841599549183768 0.640924404077001 -0.043439449481309 ENSG00000169598 DFFB
ENST00000461150 0.7388124742524 0.470623960148985 0.0960637443707264 ENSG00000169598 DFFB
ENST00000486765 0.0713945092632414 0.00854979341842453 0.224124606586409 ENSG00000198912 C1orf174
ENST00000361605 0.0713945092632414 0.00854979341842453 0.224124606586409 ENSG00000198912 C1orf174
ENST00000474140 0.0713945092632414 0.00854979341842453 0.224124606586409 ENSG00000198912 C1orf174
ENST00000478423 0.469793459982326 0.187999153279553 -0.113967029761578 ENSG00000131697 NPHP4
ENST00000460696 0.967306249896254 0.91360858495757 0.0152653801890915 ENSG00000131697 NPHP4
ENST00000378161 0.961084836720552 0.89849832438361 0.0175393279122217 ENSG00000131697 NPHP4
ENST00000489180 0.4742093785571 0.191201484962623 -0.112977456622486 ENSG00000131697 NPHP4
ENST00000378156 0.4742093785571 0.191201484962623 -0.112977456622486 ENSG00000131697 NPHP4
ENST00000378169 0.453180987602396 0.175574866528951 -0.116818315074055 ENSG00000131697 NPHP4
ENST00000468253 0.882020884438661 0.718694777643186 -0.0591786559992892 ENSG00000131697 NPHP4
ENST00000470763 0.569418185140506 0.27349985479163 -0.181550732189487 ENSG00000131697 NPHP4
ENST00000466897 0.867832923527642 0.691021062659834 -0.0614416910363391 ENSG00000131697 NPHP4
ENST00000378111 0.979712905493494 0.944213190339885 -0.00874035820881373 ENSG00000069424 KCNAB2
ENST00000378097 0.874894868517322 0.704677776520373 -0.0471913099957648 ENSG00000069424 KCNAB2
ENST00000493807 0.921112220074623 0.804723927969282 -0.0382740998192046 ENSG00000069424 KCNAB2
ENST00000378092 0.880526180786088 0.715545550475964 -0.0467406554570585 ENSG00000069424 KCNAB2
ENST00000478098 0.702275029028984 0.422705882554832 -0.106170194953561 ENSG00000069424 KCNAB2
ENST00000445501 0.688926007919893 0.405203806320884 -0.110755170886089 ENSG00000069424 KCNAB2
ENST00000428161 0.849923038693082 0.656901346112026 -0.068430250668678 ENSG00000069424 KCNAB2
ENST00000389632 0.877055298608346 0.708726951948153 -0.0576604761484094 ENSG00000069424 KCNAB2
ENST00000602612 0.767936500780261 0.515081398446672 -0.0982461851330573 ENSG00000069424 KCNAB2
ENST00000378087 0.847007382171628 0.651200492666279 -0.0666061431047186 ENSG00000069424 KCNAB2
ENST00000341524 0.754400880529684 0.494142590507114 -0.100217692386581 ENSG00000069424 KCNAB2
ENST00000352527 0.754400880529684 0.494142590507114 -0.100217692386581 ENSG00000069424 KCNAB2
ENST00000435937 0.754494985840907 0.494363409690955 -0.110368415423113 ENSG00000069424 KCNAB2
ENST00000164247 0.900433108198065 0.758714688233494 -0.0455472676981929 ENSG00000069424 KCNAB2
ENST00000472700 0.821535532324475 0.602181135802396 0.0866201688871352 ENSG00000069424 KCNAB2
ENST00000378083 0.915105484952259 0.791094284368353 0.040831168560984 ENSG00000069424 KCNAB2
ENST00000458166 0.997790246556749 0.99413123402313 -0.00116662522899673 ENSG00000069424 KCNAB2
ENST00000484532 0.720644499517883 0.446286821798448 0.051656592431259 ENSG00000116251 RPL22
ENST00000234875 0.728407689994185 0.456530630647562 0.0497449586874188 ENSG00000116251 RPL22
ENST00000480661 0.843808458879866 0.645315353332724 0.033633941694488 ENSG00000116251 RPL22
ENST00000497965 0.839884561016164 0.637675160921709 0.0345170944021038 ENSG00000116251 RPL22
ENST00000471204 0.830568875873262 0.618870845352813 0.0365090616631012 ENSG00000116251 RPL22
ENST00000465387 0.849412168806521 0.655998752531663 0.0327673249855985 ENSG00000116251 RPL22
ENST00000462296 0.829527726580799 0.616402490433362 0.037174112364839 ENSG00000116251 RPL22
ENST00000465335 0.82223529232234 0.603207214620166 0.038527763241349 ENSG00000116251 RPL22
ENST00000377948 3.80996997636979e-05 8.6978428142481e-07 0.552894862035104 ENSG00000158286 RNF207
ENST00000377939 2.41150656977387e-05 5.25936443995937e-07 0.560781537204373 ENSG00000158286 RNF207
ENST00000496676 4.74478066935555e-06 8.7172696416543e-08 0.677673960231371 ENSG00000158286 RNF207
ENST00000483336 0.141626583052673 0.0239615338342448 0.338459493505981 ENSG00000158286 RNF207
ENST00000343813 0.974541213106043 0.931124436734081 -0.00389284378355532 ENSG00000116237 ICMT
ENST00000495791 0.797993572596906 0.562589747730022 -0.0443042123158795 ENSG00000116237 ICMT
ENST00000489498 0.932348102365426 0.830085433902478 0.0108360196663063 ENSG00000116237 ICMT
ENST00000474756 0.957688250229376 0.889015045871784 -0.00904094328887853 ENSG00000116237 ICMT
ENST00000362035 0.774739675183527 0.525001600595543 -0.0684369065250267 ENSG00000116237 ICMT
ENST00000377893 0.422485320839175 0.15308498624145 -0.165119391421772 ENSG00000158292 GPR153
ENST00000608083 0.976633860323703 0.937001739775032 0.00525525367915523 ENSG00000097021 ACOT7
ENST00000377845 0.970856910255271 0.922196101324688 -0.00669736694710859 ENSG00000097021 ACOT7
ENST00000377855 0.954797229269168 0.882395246835066 0.0100426991513446 ENSG00000097021 ACOT7
ENST00000377860 0.976633860323703 0.937001739775032 0.00525525367915523 ENSG00000097021 ACOT7
ENST00000418124 0.976633860323703 0.937001739775032 0.00525525367915523 ENSG00000097021 ACOT7
ENST00000545482 0.976633860323703 0.937001739775032 0.00525525367915523 ENSG00000097021 ACOT7
ENST00000361521 0.948792879100374 0.869366776429152 0.0108822687846589 ENSG00000097021 ACOT7
ENST00000377842 0.979983986055387 0.94533591214485 -0.00470136079116464 ENSG00000097021 ACOT7
ENST00000473466 0.961405407040981 0.899027138315291 -0.00981525203398962 ENSG00000097021 ACOT7
ENST00000481175 0.606372114581846 0.3103713946778 -0.115586794112067 ENSG00000097021 ACOT7
ENST00000541130 0.988756147270063 0.968622318190805 0.00349682594629186 ENSG00000097021 ACOT7
ENST00000377837 0.617905031608356 0.322124509876246 -0.0709907061196178 ENSG00000069812 HES2
ENST00000377836 0.773955408083772 0.523870123727142 -0.0459577106229987 ENSG00000069812 HES2
ENST00000471190 0.668030863851606 0.378710160250621 -0.0917389858473406 ENSG00000069812 HES2
ENST00000377834 0.709548873256235 0.432267318019628 -0.0566033436104867 ENSG00000069812 HES2
ENST00000487437 0.964878103949012 0.907734345719935 -0.0147874468783354 ENSG00000069812 HES2
ENST00000489730 0.363969139068133 0.116932260812629 -0.23333335248645 ENSG00000069812 HES2
ENST00000434576 0.0831406157154758 0.0106368652852813 -0.367616949479629 ENSG00000187017 ESPN
ENST00000468561 0.0571530784997954 0.00619522316152606 -0.39996009314224 ENSG00000187017 ESPN
ENST00000356876 0.00116639558592158 4.45403613393637e-05 -0.325590130184704 ENSG00000215788 TNFRSF25
ENST00000485036 0.00112467181778264 4.26603745998706e-05 -0.327066410303616 ENSG00000215788 TNFRSF25
ENST00000480393 0.00112467181778264 4.26603745998706e-05 -0.327066410303616 ENSG00000215788 TNFRSF25
ENST00000513135 0.00107677881159605 4.02663290892032e-05 -0.327027628871804 ENSG00000215788 TNFRSF25
ENST00000473343 0.00213064949505853 9.13466132536505e-05 -0.398361661863876 ENSG00000215788 TNFRSF25
ENST00000377782 0.00112467181778264 4.26603745998706e-05 -0.327066410303616 ENSG00000215788 TNFRSF25
ENST00000351959 0.00112860583928614 4.28195186479983e-05 -0.326676458599509 ENSG00000215788 TNFRSF25
ENST00000510563 0.00141007813892027 5.58537605616726e-05 -0.319895646204431 ENSG00000215788 TNFRSF25
ENST00000502730 0.00141007813892027 5.58537605616726e-05 -0.319895646204431 ENSG00000215788 TNFRSF25
ENST00000502588 0.00141007813892027 5.58537605616726e-05 -0.319895646204431 ENSG00000215788 TNFRSF25
ENST00000414040 0.00141007813892027 5.58537605616726e-05 -0.319895646204431 ENSG00000215788 TNFRSF25
ENST00000351748 0.00141007813892027 5.58537605616726e-05 -0.319895646204431 ENSG00000215788 TNFRSF25
ENST00000348333 0.00141007813892027 5.58537605616726e-05 -0.319895646204431 ENSG00000215788 TNFRSF25
ENST00000453260 0.0167900209327497 0.0011806060008181 -0.354528341469243 ENSG00000215788 TNFRSF25
ENST00000475730 0.245895493271967 0.0586035499022543 -0.265353694701975 ENSG00000215788 TNFRSF25
ENST00000469691 0.00195243841539245 8.21082067128244e-05 -0.329658391018631 ENSG00000215788 TNFRSF25
ENST00000481401 0.00496467521409576 0.000255526410261526 -0.300635724361121 ENSG00000215788 TNFRSF25
ENST00000461703 0.0290509964822294 0.00243628146100027 -0.265643742529105 ENSG00000215788 TNFRSF25
ENST00000453341 0.136913504274086 0.0227627516863498 -0.218462916934257 ENSG00000215788 TNFRSF25
ENST00000515145 0.618903856908509 0.323215810770744 -0.114489739150137 ENSG00000215788 TNFRSF25
ENST00000377748 7.41551140903941e-07 1.1544568914194e-08 -0.389780064592055 ENSG00000171680 PLEKHG5
ENST00000400913 3.26573703877871e-06 5.79322539448253e-08 -0.367134023173684 ENSG00000171680 PLEKHG5
ENST00000489097 6.866006358583e-06 1.31576626362198e-07 -0.365481490504004 ENSG00000171680 PLEKHG5
ENST00000340850 9.77597943034134e-07 1.5545936803994e-08 -0.383082567583153 ENSG00000171680 PLEKHG5
ENST00000487949 0.000659295080451231 2.24057629443596e-05 -0.312754572157142 ENSG00000171680 PLEKHG5
ENST00000377725 1.30239385298913e-06 2.13405838883571e-08 -0.385367600577371 ENSG00000171680 PLEKHG5
ENST00000377728 1.48097919958487e-06 2.45599876454028e-08 -0.387983604647034 ENSG00000171680 PLEKHG5
ENST00000377732 7.83775922804191e-07 1.2236379321896e-08 -0.395351244731063 ENSG00000171680 PLEKHG5
ENST00000400915 9.06127055672583e-07 1.42978785222339e-08 -0.394064918915651 ENSG00000171680 PLEKHG5
ENST00000377740 1.04211584167421e-06 1.67368065783399e-08 -0.392513164087112 ENSG00000171680 PLEKHG5
ENST00000377737 9.46034640803819e-07 1.49857981217012e-08 -0.393608261977135 ENSG00000171680 PLEKHG5
ENST00000535355 3.62130448379275e-06 6.51948134004426e-08 -0.370075449074741 ENSG00000171680 PLEKHG5
ENST00000537245 1.98458357570347e-06 3.37050182691248e-08 -0.394858189720762 ENSG00000171680 PLEKHG5
ENST00000544978 1.78177818976963e-06 2.99630942617601e-08 -0.397194101018106 ENSG00000171680 PLEKHG5
ENST00000377705 0.280955401375332 0.073300122693951 -0.0878416723836612 ENSG00000162408 NOL9
ENST00000464383 0.12507670450218 0.0198327466710941 -0.228676399024871 ENSG00000162408 NOL9
ENST00000462798 0.313902383668014 0.0891833984436279 -0.238371212979667 ENSG00000162408 NOL9
ENST00000460777 0.402042758290266 0.139622592209523 -0.201227449756802 ENSG00000162408 NOL9
ENST00000464665 0.219015438034325 0.0478681133269522 -0.239585969785764 ENSG00000162408 NOL9
ENST00000319084 0.92408145718336 0.811920204260325 -0.0306928864549615 ENSG00000204859 ZBTB48
ENST00000435905 0.9299400513739 0.825111100871563 -0.0289142693234256 ENSG00000204859 ZBTB48
ENST00000377674 0.962839502326527 0.902461387941508 -0.0106943242818199 ENSG00000204859 ZBTB48
ENST00000488936 0.993139406021273 0.981170189564802 0.00214354387970275 ENSG00000204859 ZBTB48
ENST00000482360 0.885590102624872 0.725860345371253 0.042863567511003 ENSG00000204859 ZBTB48
ENST00000498342 0.921553634033845 0.805709324475977 0.0345814850126598 ENSG00000204859 ZBTB48
ENST00000466813 0.576616069902071 0.280659222124841 -0.161612850130717 ENSG00000204859 ZBTB48
ENST00000377658 0.942222466719504 0.854194017060623 -0.013807989103303 ENSG00000162413 KLHL21
ENST00000377663 0.943983194945214 0.858238206870802 -0.0134345984087942 ENSG00000162413 KLHL21
ENST00000467612 0.813329786414561 0.5877083086294 -0.0492693405849821 ENSG00000162413 KLHL21
ENST00000496707 0.950420016791981 0.873171968520574 0.0176533158482805 ENSG00000162413 KLHL21
ENST00000463043 0.686367739594385 0.40175784275718 -0.0761520510338258 ENSG00000162413 KLHL21
ENST00000377648 0.953252882142212 0.878837890019889 0.0108772332916497 ENSG00000116273 PHF13
ENST00000495385 0.947043186063061 0.865224791182822 -0.0145158855432713 ENSG00000116273 PHF13
ENST00000054650 0.783881730550115 0.538845475180277 -0.0752043662648867 ENSG00000041988 THAP3
ENST00000484676 0.579905477876381 0.284211514716655 -0.172232342586807 ENSG00000041988 THAP3
ENST00000307896 0.763406742698991 0.508315961360764 -0.0804783023931634 ENSG00000041988 THAP3
ENST00000377627 0.829861351898959 0.616994459692423 0.0393398557411557 ENSG00000041988 THAP3
ENST00000484669 0.845708267609367 0.648888790212497 -0.0557825317403319 ENSG00000041988 THAP3
ENST00000487819 0.909011852415648 0.776709103294949 -0.0358881377035316 ENSG00000041988 THAP3
ENST00000472925 0.815235193778585 0.59085122106863 -0.0694699532722619 ENSG00000041988 THAP3
ENST00000480647 0.99923138946786 0.997955966468533 0.000381893992036363 ENSG00000041988 THAP3
ENST00000465508 0.613271064157627 0.317336696501122 0.0740473459088694 ENSG00000007923 DNAJC11
ENST00000349363 0.65439361548065 0.362078523281235 0.05049487728963 ENSG00000007923 DNAJC11
ENST00000451196 0.65439361548065 0.362078523281235 0.05049487728963 ENSG00000007923 DNAJC11
ENST00000377577 0.537432783958057 0.244428500645422 0.0627080357067032 ENSG00000007923 DNAJC11
ENST00000294401 0.444933455145275 0.169747287692337 0.0717403498319091 ENSG00000007923 DNAJC11
ENST00000542246 0.518604580559318 0.227527171813279 0.0656816619198467 ENSG00000007923 DNAJC11
ENST00000377573 0.371192066803603 0.121260077629571 0.0812656314365133 ENSG00000007923 DNAJC11
ENST00000472414 0.937200401303551 0.841740380470693 0.0182427804246847 ENSG00000007923 DNAJC11
ENST00000426784 0.692729823035569 0.409884530217868 0.0488914640817777 ENSG00000007923 DNAJC11
ENST00000473993 0.664313286068648 0.374307641635244 0.0520311398681579 ENSG00000007923 DNAJC11
ENST00000469318 0.694214778023732 0.412277114380232 0.0711346563587586 ENSG00000007923 DNAJC11
ENST00000485073 0.735236708071135 0.465884312557285 0.0550501444680112 ENSG00000007923 DNAJC11
ENST00000460594 0.374163377017179 0.123090741250603 0.129927210171195 ENSG00000007923 DNAJC11
ENST00000465911 0.796766934960623 0.560485244434273 0.0604059686108144 ENSG00000007923 DNAJC11
ENST00000303635 0.688429555030717 0.404473202804353 -0.0593206932903329 ENSG00000171735 CAMTA1
ENST00000490738 0.59701066543471 0.301013913195895 -0.0780862869959447 ENSG00000171735 CAMTA1
ENST00000476163 0.664393855110465 0.374410238095774 -0.0670236781915169 ENSG00000171735 CAMTA1
ENST00000473578 0.59701066543471 0.301013913195895 -0.0780862869959447 ENSG00000171735 CAMTA1
ENST00000557126 0.66028862082559 0.369209775042843 -0.0683165760247603 ENSG00000171735 CAMTA1
ENST00000467404 0.587777404126035 0.292137119405106 -0.0795920815807703 ENSG00000171735 CAMTA1
ENST00000439411 0.734262479939502 0.46475668796953 -0.0530969390087159 ENSG00000171735 CAMTA1
ENST00000461311 0.68324611804858 0.398020684232857 -0.064084346097307 ENSG00000171735 CAMTA1
ENST00000486138 0.530275444624676 0.238004566423296 -0.093177951678371 ENSG00000171735 CAMTA1
ENST00000482934 0.656892673878936 0.364869574077889 -0.0778564809792077 ENSG00000171735 CAMTA1
ENST00000470648 0.390734675888414 0.132874795062706 -0.151765580532168 ENSG00000171735 CAMTA1
ENST00000461580 0.389560635766222 0.132143372887595 -0.151957892055619 ENSG00000171735 CAMTA1
ENST00000472283 0.0979334513431151 0.0136262287448947 -0.283261416150256 ENSG00000171735 CAMTA1
ENST00000467267 0.938971748856088 0.846492371661665 0.0231038523910343 ENSG00000171735 CAMTA1
ENST00000495233 0.70625011460615 0.427943908777949 0.118430515707747 ENSG00000171735 CAMTA1
ENST00000490905 0.513769559430906 0.223468396074485 0.18958287642683 ENSG00000171735 CAMTA1
ENST00000476864 0.357807774468314 0.112991128150333 0.256435779986952 ENSG00000171735 CAMTA1
ENST00000054666 0.829551772122046 0.616542393256341 0.0240332129589156 ENSG00000049245 VAMP3
ENST00000470357 0.722405067737682 0.448818549617859 -0.0394402807356141 ENSG00000049245 VAMP3
ENST00000487194 0.790539399320588 0.549648818159964 0.0401114219379534 ENSG00000049245 VAMP3
ENST00000377532 0.904807461090388 0.767644319451964 -0.0371841660921477 ENSG00000049246 PER3
ENST00000361923 0.90453366927353 0.767133734279538 -0.0372927347879464 ENSG00000049246 PER3
ENST00000451646 0.886768407422028 0.727878929318798 -0.0559504557930147 ENSG00000236266 RP3-467L1.4
ENST00000377516 0.673262541941144 0.385045029464514 -0.140136891775263 ENSG00000049247 UTS2
ENST00000493373 0.75796322880636 0.499638668186367 0.0355605149102758 ENSG00000116288 PARK7
ENST00000460192 0.851914034222877 0.660466607701534 0.023820897358868 ENSG00000116288 PARK7
ENST00000338639 0.738392737220932 0.469941755083559 0.0385317969708873 ENSG00000116288 PARK7
ENST00000493678 0.738124107967218 0.469688352199065 0.0385226576048783 ENSG00000116288 PARK7
ENST00000377493 0.738392737220932 0.469941755083559 0.0385317969708873 ENSG00000116288 PARK7
ENST00000465354 0.864086466097128 0.684287161936681 0.021933545417411 ENSG00000116288 PARK7
ENST00000377491 0.7388124742524 0.470594275112347 0.03836064190587 ENSG00000116288 PARK7
ENST00000377488 0.741070693502221 0.473978283002818 0.0380358216560777 ENSG00000116288 PARK7
ENST00000497113 0.880927941023433 0.71635775011617 0.0196257186250899 ENSG00000116288 PARK7
ENST00000469225 0.803695569857877 0.571489693814959 0.0309968477573682 ENSG00000116288 PARK7
ENST00000474874 0.76107431358826 0.504401235292108 0.05232739224607 ENSG00000116285 ERRFI1
ENST00000377482 0.862552104875329 0.681091486950643 0.0336322262189187 ENSG00000116285 ERRFI1
ENST00000467067 0.873978617154249 0.703044944007945 -0.0398042642088846 ENSG00000116285 ERRFI1
ENST00000469499 0.86139652492615 0.679020469590733 0.0406862280102798 ENSG00000116285 ERRFI1
ENST00000487559 0.908211797366402 0.774963543194869 0.0284310798684715 ENSG00000116285 ERRFI1
ENST00000337907 1.7975727110233e-05 3.76239088674772e-07 0.338070199729588 ENSG00000142599 RERE
ENST00000377464 0.0291502150073892 0.00244716462420724 0.158984802874406 ENSG00000142599 RERE
ENST00000467350 0.227188216210328 0.0510363654886243 0.153124865711063 ENSG00000142599 RERE
ENST00000400907 0.0117738979519942 0.000747887503306231 0.204568690821852 ENSG00000142599 RERE
ENST00000476556 0.117206406475377 0.0178518574593327 0.137483363795274 ENSG00000142599 RERE
ENST00000400908 3.86616861813189e-05 8.8435715164117e-07 0.353660633260647 ENSG00000142599 RERE
ENST00000505225 0.76834992239363 0.515572132299029 -0.0546178016927386 ENSG00000142599 RERE
ENST00000464367 0.889554182265491 0.734255362957853 -0.0408929021161688 ENSG00000142599 RERE
ENST00000488215 0.244256826059872 0.057816624372037 0.142580694157628 ENSG00000142599 RERE
ENST00000460659 0.206956121158867 0.0435186745041338 0.161954654341697 ENSG00000142599 RERE
ENST00000492766 0.211829082193658 0.0451913711190235 0.161851596334524 ENSG00000142599 RERE
ENST00000465125 0.200330526579097 0.0412731623494981 0.164586557382433 ENSG00000142599 RERE
ENST00000464972 0.052340908228749 0.00546377648355627 0.213074950455549 ENSG00000142599 RERE
ENST00000449895 0.978661609688475 0.941531003424164 0.0108596727930689 ENSG00000232912 RP5-1115A15.1
ENST00000444276 0.993932656966001 0.98327900803579 0.00345388800772342 ENSG00000232912 RP5-1115A15.1
ENST00000480342 0.000873769170143051 3.14611589594221e-05 0.336757459458428 ENSG00000142599 RERE
ENST00000507012 0.111930851481552 0.0166384264243054 0.208526310893958 ENSG00000142599 RERE
ENST00000469251 0.00303501123411457 0.000140627861029711 0.34020442228928 ENSG00000142599 RERE
ENST00000514428 0.00641508250059309 0.000351831956620196 0.292960048254845 ENSG00000142599 RERE
ENST00000468247 0.112213205700763 0.0167000964548772 0.210556576394006 ENSG00000142599 RERE
ENST00000234590 0.0614158305422695 0.00681762256797569 0.145407416461085 ENSG00000074800 ENO1
ENST00000464920 0.0714163230449342 0.00855556233801481 0.147936065961996 ENSG00000074800 ENO1
ENST00000497492 0.0870837805598614 0.011384016075403 0.121976336582338 ENSG00000074800 ENO1
ENST00000486051 0.130112950231787 0.0210865376542592 0.10835000339183 ENSG00000074800 ENO1
ENST00000492343 0.127631083833317 0.0204965859307782 0.113248925710596 ENSG00000074800 ENO1
ENST00000489867 0.239659811241463 0.0559131787685124 0.113072506086851 ENSG00000074800 ENO1
ENST00000414948 0.707049290332297 0.428904783645641 0.124890454911287 ENSG00000236269 ENO1-IT1
ENST00000377411 0.558651831836873 0.263252607266719 0.104866993101484 ENSG00000180758 GPR157
ENST00000414642 0.542603279558869 0.249117284804591 0.149814029308899 ENSG00000180758 GPR157
ENST00000465853 0.564819682484006 0.269068621399579 0.177431632663092 ENSG00000180758 GPR157
ENST00000466131 0.621234630638122 0.325618735266343 0.14127307721988 ENSG00000180758 GPR157
ENST00000437157 0.938991663489063 0.846543601541091 -0.0169405639029419 ENSG00000228526 RP3-510D11.1
ENST00000412639 0.828800421005682 0.615092792556868 -0.0493255892515684 ENSG00000234546 RP3-510D11.2
ENST00000377403 0.565156379824004 0.269452579796713 -0.0734167819917858 ENSG00000049239 H6PD
ENST00000602477 0.64775961050836 0.354389272659582 -0.0665940122734991 ENSG00000049239 H6PD
ENST00000495451 0.659046151340123 0.367747961010364 -0.0625134768206871 ENSG00000049239 H6PD
ENST00000328089 0.642795799708697 0.349153424460698 0.0598264628751415 ENSG00000171621 SPSB1
ENST00000450402 0.793393676533848 0.554718555291325 0.0443057160614464 ENSG00000171621 SPSB1
ENST00000357898 0.802468598198505 0.568975475953296 0.0384019508142432 ENSG00000171621 SPSB1
ENST00000377399 0.672981745036247 0.384681850691661 0.0591343739876239 ENSG00000171621 SPSB1
ENST00000302692 0.609646039910944 0.313772798315247 0.0958554580219081 ENSG00000171612 SLC25A33
ENST00000377376 0.244707844334958 0.0580330263411163 0.1655216584195 ENSG00000188807 TMEM201
ENST00000340381 0.253358303469268 0.0615411368120292 0.16360039655687 ENSG00000188807 TMEM201
ENST00000340305 0.541696038831491 0.248402373766368 0.117937409153001 ENSG00000188807 TMEM201
ENST00000416541 0.226522406839203 0.0508131188815096 0.170627473989054 ENSG00000188807 TMEM201
ENST00000508400 0.563021680033982 0.267276673173536 0.174590983416495 ENSG00000188807 TMEM201
ENST00000536656 0.989383936981035 0.970823964745961 -0.00320102805950845 ENSG00000171608 PIK3CD
ENST00000377346 0.631112029438168 0.336304964156475 -0.0971085174959961 ENSG00000171608 PIK3CD
ENST00000361110 0.522468870699105 0.231251570289966 -0.139711786299716 ENSG00000171608 PIK3CD
ENST00000543390 0.29321009163705 0.0789202446006637 -0.276937226399742 ENSG00000171608 PIK3CD
ENST00000377298 0.0442778400621692 0.00431489485104322 -0.122497205779577 ENSG00000171603 CLSTN1
ENST00000377288 0.0442778400621692 0.00431489485104322 -0.122497205779577 ENSG00000171603 CLSTN1
ENST00000477264 0.643865805338698 0.350476084303371 -0.0552453290758788 ENSG00000171603 CLSTN1
ENST00000435891 0.070825836510189 0.00842988174171655 -0.128767150243773 ENSG00000171603 CLSTN1
ENST00000361311 0.0442025225642493 0.00430300324996377 -0.122497979632108 ENSG00000171603 CLSTN1
ENST00000464286 0.0138666020958472 0.000918849193889629 -0.276770820431736 ENSG00000171603 CLSTN1
ENST00000377263 0.75796322880636 0.499620522116824 0.0447842740700796 ENSG00000178585 CTNNBIP1
ENST00000454104 0.930299214339675 0.825875871208613 0.0236991450249634 ENSG00000223989 RP11-84A14.5
ENST00000537447 0.401289017048663 0.13918370098518 0.119740780820557 ENSG00000178585 CTNNBIP1
ENST00000400904 0.72635939669095 0.454033363519823 0.0528221557436165 ENSG00000178585 CTNNBIP1
ENST00000377258 0.526414213040406 0.234738776920311 0.0934978656791866 ENSG00000178585 CTNNBIP1
ENST00000377256 0.773770014935335 0.523510254812683 0.0639750672555904 ENSG00000178585 CTNNBIP1
ENST00000488540 0.750945872523632 0.488695004871233 0.047838787235963 ENSG00000162441 LZIC
ENST00000377223 0.645817722359714 0.352231903398475 0.0704312941665508 ENSG00000162441 LZIC
ENST00000400903 0.939843008658952 0.848555761563506 0.0156639745765516 ENSG00000162441 LZIC
ENST00000541052 0.944219385034882 0.85881140564877 0.0150481345862262 ENSG00000162441 LZIC
ENST00000377213 0.915395612431308 0.791703208566999 0.0219461902225599 ENSG00000162441 LZIC
ENST00000471853 0.658356709816555 0.3668881012667 -0.112078889324082 ENSG00000162441 LZIC
ENST00000445884 0.623598659553485 0.328080258862759 0.147026254484476 ENSG00000228150 RP11-84A14.4
ENST00000403197 0.806008228563986 0.575312583153403 -0.058236296306709 ENSG00000173614 NMNAT1
ENST00000377205 0.749836608907067 0.486923402055577 -0.057904641747003 ENSG00000173614 NMNAT1
ENST00000462686 0.905687784387225 0.769688202879592 -0.0270509879307415 ENSG00000173614 NMNAT1
ENST00000492735 0.616237043812798 0.32019647386443 -0.118504710170457 ENSG00000173614 NMNAT1
ENST00000496751 0.924145149258634 0.812033044982127 -0.0249033149619995 ENSG00000173614 NMNAT1
ENST00000413148 0.776033189098336 0.526962813677096 -0.0866607741391668 ENSG00000241326 RP11-807G9.2
ENST00000253251 0.930713912697347 0.826497648171434 -0.00967407040534215 ENSG00000130939 UBE4B
ENST00000377157 0.956726382164709 0.886566572077451 -0.00624910005693608 ENSG00000130939 UBE4B
ENST00000377153 0.327393999935956 0.0962710433826844 -0.131296337459394 ENSG00000130939 UBE4B
ENST00000343090 0.964003010088177 0.905653671694966 0.00561295923202076 ENSG00000130939 UBE4B
ENST00000462658 0.519287367710027 0.22825582594283 -0.156791510210926 ENSG00000130939 UBE4B
ENST00000475795 0.886554619585372 0.72728215733686 0.0263289655560437 ENSG00000130939 UBE4B
ENST00000470736 0.773566908107547 0.523052641464025 -0.0470661021265582 ENSG00000130939 UBE4B
ENST00000466379 0.531048883896674 0.238587495085204 -0.0982319467506712 ENSG00000130939 UBE4B
ENST00000488228 0.981145135654278 0.948732967544881 0.00609411744008478 ENSG00000130939 UBE4B
ENST00000487244 0.0741808182283997 0.00901779686070904 0.297624652081495 ENSG00000130939 UBE4B
ENST00000465408 0.528750205862236 0.236747233034978 0.177974002159397 ENSG00000130939 UBE4B
ENST00000377093 0.297205972417066 0.0809082878343674 -0.0948158632052564 ENSG00000054523 KIF1B
ENST00000263934 0.321824596084865 0.093239113185578 -0.0849806881975465 ENSG00000054523 KIF1B
ENST00000377086 0.312152789721637 0.0882747169020645 -0.0834613539482635 ENSG00000054523 KIF1B
ENST00000377083 0.194605176281008 0.0393511038343855 -0.110676754940372 ENSG00000054523 KIF1B
ENST00000377081 0.331385524347755 0.0985551351090318 -0.0798271434732359 ENSG00000054523 KIF1B
ENST00000495136 0.344593095658919 0.105594074452559 -0.21256353907134 ENSG00000054523 KIF1B
ENST00000497835 0.633342788802262 0.33885205944607 -0.0874240863488518 ENSG00000054523 KIF1B
ENST00000584329 0.560672599104438 0.265027933610322 -0.160798088058852 ENSG00000264501 RN7SL731P
ENST00000465635 0.878263965598746 0.711181852950623 -0.038730087695745 ENSG00000054523 KIF1B
ENST00000483340 0.894253660882799 0.745318817978691 -0.0349106511686396 ENSG00000054523 KIF1B
ENST00000470616 0.77971027947612 0.532757516488423 -0.100830660392795 ENSG00000054523 KIF1B
ENST00000491493 0.508185969231026 0.21870741262949 0.0615306425157791 ENSG00000142657 PGD
ENST00000487775 0.534883832061241 0.241910355981283 0.0845498393602515 ENSG00000142657 PGD
ENST00000541529 0.260552787987056 0.0645028441024138 0.0801923656776644 ENSG00000142657 PGD
ENST00000477958 0.413839689087204 0.147371137018255 0.0794316882559579 ENSG00000142657 PGD
ENST00000270776 0.174866605845195 0.0331919059242577 0.0938160147221628 ENSG00000142657 PGD
ENST00000483936 0.401846542266272 0.139490112880066 0.0647552160120973 ENSG00000142657 PGD
ENST00000538557 0.213555079587039 0.0457980073630461 0.0888001266178097 ENSG00000142657 PGD
ENST00000465632 0.364541258968786 0.117279496789146 0.0851053722738102 ENSG00000142657 PGD
ENST00000460189 0.346841384076205 0.106722067606844 0.0727166920827595 ENSG00000142657 PGD
ENST00000493288 0.760740690059767 0.503840696828997 0.0331247100498095 ENSG00000142657 PGD
ENST00000498356 0.242558715301333 0.0571289549664077 0.102933935005115 ENSG00000142657 PGD
ENST00000496718 0.189732618168438 0.0378271047316248 0.143794294665537 ENSG00000142657 PGD
ENST00000400900 0.402605360251327 0.140004794794056 0.146302417074067 ENSG00000251503 APITD1-CORT
ENST00000602296 0.402605360251327 0.140004794794056 0.146302417074067 ENSG00000175279 APITD1
ENST00000602787 0.402605360251327 0.140004794794056 0.146302417074067 ENSG00000175279 APITD1
ENST00000470413 0.46378045340367 0.183489221561024 0.129815532643097 ENSG00000251503 APITD1-CORT
ENST00000309048 0.335230535796398 0.100615131979258 0.161367253858127 ENSG00000175279 APITD1
ENST00000602486 0.824899221327145 0.608460887687554 0.079227417609737 ENSG00000175279 APITD1
ENST00000477755 0.664012049887441 0.373945287047847 0.0929386506156262 ENSG00000175279 APITD1
ENST00000462462 0.499730070774092 0.212075189745388 0.13363755901297 ENSG00000175279 APITD1
ENST00000465026 0.572807707454331 0.276708814412538 0.114830994035066 ENSG00000251503 APITD1-CORT
ENST00000602446 0.410168832408651 0.14488175002859 0.175877667331405 ENSG00000251503 APITD1-CORT
ENST00000464507 0.472952214415224 0.190245371775027 0.169811434105407 ENSG00000175279 APITD1
ENST00000377038 0.303726491196255 0.0842311164424432 0.0960808598840999 ENSG00000160049 DFFA
ENST00000424487 0.193230443959094 0.038911751351245 0.246367516044245 ENSG00000203469 RP5-1113E3.3
ENST00000476658 0.792563919686927 0.553338737112967 0.0385256221895543 ENSG00000160049 DFFA
ENST00000377036 0.781922888402642 0.536194547604894 0.0418786100222803 ENSG00000160049 DFFA
ENST00000472851 0.369441144497275 0.12017488924936 0.133875355832159 ENSG00000142655 PEX14
ENST00000356607 0.0891181936001188 0.0118364140289403 0.164860333736697 ENSG00000142655 PEX14
ENST00000538836 0.106574334262725 0.0154758472167755 0.161572467077384 ENSG00000142655 PEX14
ENST00000491661 0.103451971516318 0.014806005276615 0.173107533537673 ENSG00000142655 PEX14
ENST00000377022 0.88217867507084 0.718960273857152 -0.0545799174851396 ENSG00000130940 CASZ1
ENST00000344008 0.857929897456745 0.67255465457724 -0.0643594000016282 ENSG00000130940 CASZ1
ENST00000496432 0.715607085923647 0.439827829538215 0.128024380270995 ENSG00000130940 CASZ1
ENST00000473118 0.946822500465336 0.864370079895586 -0.00980019540234004 ENSG00000120948 TARDBP
ENST00000240185 0.831845151015696 0.621891048835329 0.026414584904842 ENSG00000120948 TARDBP
ENST00000476201 0.858097875319844 0.672980521303209 -0.0245850057459489 ENSG00000120948 TARDBP
ENST00000472476 0.834872324406837 0.628060542474791 -0.0269245600268337 ENSG00000120948 TARDBP
ENST00000439080 0.943307750771534 0.856921701142799 0.0106801419605281 ENSG00000120948 TARDBP
ENST00000473869 0.802840135656907 0.569514147814707 0.0300052548412775 ENSG00000120948 TARDBP
ENST00000315091 0.827394705942174 0.612758897663885 0.0269943077810125 ENSG00000120948 TARDBP
ENST00000477447 0.686742907900091 0.402303434706745 0.0489395320990896 ENSG00000120948 TARDBP
ENST00000496840 0.485158631041761 0.199804246276699 0.0737366413409835 ENSG00000120948 TARDBP
ENST00000480464 0.802702876850281 0.569317992694239 0.0690353292150223 ENSG00000120948 TARDBP
ENST00000400897 0.436915451959017 0.163934512174675 -0.156588667887448 ENSG00000009724 MASP2
ENST00000607145 0.985653859067929 0.960543409304854 0.00808283702651921 ENSG00000271895 RP4-635E18.8
ENST00000475189 0.383088163921699 0.128398754496445 0.175083634793717 ENSG00000116649 SRM
ENST00000376957 0.156094543968573 0.0278357031500771 0.143615248516096 ENSG00000116649 SRM
ENST00000490101 0.412384366925269 0.146403374203519 0.162792491968221 ENSG00000116649 SRM
ENST00000465788 0.228735039486182 0.0516733924625555 0.120718005906502 ENSG00000116649 SRM
ENST00000459997 0.14079954131415 0.0237497990344552 0.133944241465343 ENSG00000116649 SRM
ENST00000487300 0.193639210841666 0.0390587504348957 0.129043192545104 ENSG00000116649 SRM
ENST00000304457 0.0875622867914505 0.0115112255750465 -0.121395801679066 ENSG00000171824 EXOSC10
ENST00000376936 0.0876569507346803 0.0115312259550198 -0.121395846321201 ENSG00000171824 EXOSC10
ENST00000474216 0.351861801687094 0.109569018996146 -0.101263298628636 ENSG00000171824 EXOSC10
ENST00000544779 0.0876805134450016 0.0115383294913032 -0.121393977295754 ENSG00000171824 EXOSC10
ENST00000490565 0.555090551220349 0.259944608630419 -0.134426751819477 ENSG00000171824 EXOSC10
ENST00000452378 0.760264929451382 0.503149109151717 -0.0538093222807577 ENSG00000226849 RP4-635E18.7
ENST00000469634 0.62336621542892 0.327855774549632 -0.0837827489695392 ENSG00000171824 EXOSC10
ENST00000478271 0.725604967777958 0.453026312272207 -0.0643914529745752 ENSG00000171824 EXOSC10
ENST00000470611 0.328350434424058 0.0968610153222547 -0.137250921308246 ENSG00000171824 EXOSC10
ENST00000498576 0.581191233906157 0.285523150676957 -0.113656688673859 ENSG00000171824 EXOSC10
ENST00000472078 0.413528507161644 0.147038578264222 -0.159051254749028 ENSG00000171824 EXOSC10
ENST00000485606 0.439723436731999 0.165850083303356 -0.144761686452922 ENSG00000171824 EXOSC10
ENST00000460196 0.465328788459587 0.184596754211609 -0.108330146460674 ENSG00000171824 EXOSC10
ENST00000447600 0.724518188963589 0.451405186105446 0.116848565158135 ENSG00000230337 RP4-635E18.6
ENST00000435388 0.724518188963589 0.451405186105446 0.116848565158135 ENSG00000230337 RP4-635E18.6
ENST00000376838 0.824030559293618 0.607103018732374 0.0338827193591534 ENSG00000198793 MTOR
ENST00000361445 0.426973185438104 0.156629345285489 -0.0691127611810462 ENSG00000198793 MTOR
ENST00000473471 0.697092424304421 0.415836177792314 0.0798862844080777 ENSG00000198793 MTOR
ENST00000490931 0.564341526164981 0.268424220421526 0.100183621030685 ENSG00000198793 MTOR
ENST00000455339 0.467475423785207 0.186370608735638 0.133039402503602 ENSG00000198793 MTOR
ENST00000495435 0.0253152022549343 0.00202396107973617 -0.347842213803153 ENSG00000198793 MTOR
ENST00000476768 0.196502235163803 0.040035166703558 -0.311122656502279 ENSG00000198793 MTOR
ENST00000445982 0.737966231740773 0.469406442035825 -0.093136202746687 ENSG00000225602 MTOR-AS1
ENST00000420480 0.716925016488772 0.441666166658045 -0.0997905609202525 ENSG00000225602 MTOR-AS1
ENST00000376810 0.174783625439281 0.033153545858127 0.18034272922256 ENSG00000120942 UBIAD1
ENST00000376804 0.113432699366246 0.0169927121901178 0.203028122052223 ENSG00000120942 UBIAD1
ENST00000486588 0.332180843209081 0.0991048161371142 0.149827719496402 ENSG00000120942 UBIAD1
ENST00000483738 0.292742045978894 0.0786999322521051 0.159931946425176 ENSG00000120942 UBIAD1
ENST00000251546 0.893149570770461 0.742687024186967 -0.0352858352479398 ENSG00000132879 FBXO44
ENST00000425796 0.672317995706749 0.383808777973158 -0.118539757317206 ENSG00000132879 FBXO44
ENST00000376770 0.81709106561401 0.594938091746597 -0.056321272323507 ENSG00000132879 FBXO44
ENST00000376768 0.907159585371926 0.773132693625007 -0.0359880228199701 ENSG00000132879 FBXO44
ENST00000251547 0.81709106561401 0.594938091746597 -0.056321272323507 ENSG00000132879 FBXO44
ENST00000376760 0.822612080924364 0.603819165941072 -0.065967794296451 ENSG00000132879 FBXO44
ENST00000376762 0.913312853636764 0.786743473873984 -0.0291406934963833 ENSG00000132879 FBXO44
ENST00000475435 0.898830351579191 0.754525255877162 -0.0349320093689914 ENSG00000132879 FBXO44
ENST00000471895 0.99923138946786 0.997937710870623 -0.000298736547222376 ENSG00000132879 FBXO44
ENST00000235310 0.864430478453115 0.684915142186862 0.0433086972922138 ENSG00000116670 MAD2L2
ENST00000376692 0.662429883264903 0.37207016114217 0.0975173158972728 ENSG00000116670 MAD2L2
ENST00000376672 0.870059900048907 0.695256542830081 0.0417947477588514 ENSG00000116670 MAD2L2
ENST00000376669 0.582843160872387 0.287122934081898 0.116256170912737 ENSG00000116670 MAD2L2
ENST00000376667 0.767856269898604 0.514930389614399 0.0707710194517444 ENSG00000116670 MAD2L2
ENST00000445656 0.541836255455421 0.248584136256073 0.124854924347571 ENSG00000116670 MAD2L2
ENST00000456915 0.543636692990685 0.250006791871045 0.124872727170704 ENSG00000116670 MAD2L2
ENST00000376664 0.693760603178766 0.411625640865995 0.0908635655238006 ENSG00000116670 MAD2L2
ENST00000376655 0.891390192560075 0.738387459566105 -0.0361813122428868 ENSG00000116670 MAD2L2
ENST00000294485 0.1395989083056 0.0234350142575646 -0.207408936009527 ENSG00000162490 DRAXIN
ENST00000376637 0.152707917653984 0.0269408013557329 0.206572144343909 ENSG00000177674 AGTRAP
ENST00000476512 0.222557426560781 0.049234626222339 0.193550698366796 ENSG00000177674 AGTRAP
ENST00000400895 0.234130357616259 0.0537461376212365 0.192323144075051 ENSG00000177674 AGTRAP
ENST00000494437 0.641860924384738 0.347968539071812 0.116496599873823 ENSG00000177674 AGTRAP
ENST00000491346 0.173469074060736 0.0327639069363823 0.198486742898375 ENSG00000177674 AGTRAP
ENST00000376629 0.164770933035075 0.0302548853639889 0.203623029950281 ENSG00000177674 AGTRAP
ENST00000376627 0.148887129416572 0.0258933609577898 0.207953609622418 ENSG00000177674 AGTRAP
ENST00000314340 0.16175231344483 0.0294077993561626 0.204936587479013 ENSG00000177674 AGTRAP
ENST00000452018 0.184754953085814 0.0362418364843746 0.197678029895136 ENSG00000177674 AGTRAP
ENST00000510878 0.153319464290205 0.0271285563318349 0.206407565588743 ENSG00000177674 AGTRAP
ENST00000476309 0.130879753534517 0.0212832904994377 0.254420846557211 ENSG00000177674 AGTRAP
ENST00000514733 0.116786218201738 0.0177494070983332 0.255887349248527 ENSG00000177674 AGTRAP
ENST00000513739 0.204955628196513 0.0428843552999828 0.250411405366702 ENSG00000177674 AGTRAP
ENST00000471765 0.146330791142865 0.0252232528623669 0.25830345268107 ENSG00000177674 AGTRAP
ENST00000433342 0.623231903926164 0.327697338434928 -0.107761668166349 ENSG00000215910 C1orf167
ENST00000312793 0.587106913854979 0.291419232975642 -0.115863771652267 ENSG00000215910 C1orf167
ENST00000444493 0.567123013641926 0.271417203464437 -0.120051116204521 ENSG00000215910 C1orf167
ENST00000449278 0.567123013641926 0.271417203464437 -0.120051116204521 ENSG00000215910 C1orf167
ENST00000475041 0.741162665110649 0.474230371098624 0.0965921975679274 ENSG00000215910 C1orf167
ENST00000376592 0.640276564856657 0.346254100752621 -0.0824507694031377 ENSG00000177000 MTHFR
ENST00000376583 0.707183888836822 0.429036165263746 -0.0692529106033437 ENSG00000177000 MTHFR
ENST00000376590 0.812778534269382 0.586866998596606 -0.0493270484994221 ENSG00000177000 MTHFR
ENST00000482358 0.340596495179626 0.103420279334154 -0.219754900047808 ENSG00000215910 C1orf167
ENST00000376585 0.615742149210373 0.319674589775839 -0.0933449667914755 ENSG00000177000 MTHFR
ENST00000418034 0.961948007900383 0.900263292756684 0.0181013101821615 ENSG00000177000 MTHFR
ENST00000413656 0.823316471368247 0.605019239509598 0.0810830226382548 ENSG00000177000 MTHFR
ENST00000423400 0.854725206596196 0.665917398408733 0.067202937750881 ENSG00000177000 MTHFR
ENST00000431243 0.854725206596196 0.665917398408733 0.067202937750881 ENSG00000177000 MTHFR
ENST00000376486 0.992959260891303 0.980636116820327 -0.00337136599742605 ENSG00000177000 MTHFR
ENST00000312413 0.342792554586601 0.104493869767732 -0.095313770410578 ENSG00000011021 CLCN6
ENST00000346436 0.347206388560596 0.10695341222543 -0.0943425198343984 ENSG00000011021 CLCN6
ENST00000376497 0.504467478635512 0.215888027764312 -0.13136897054087 ENSG00000011021 CLCN6
ENST00000376487 0.258252467165879 0.0635500038071701 -0.117104824069649 ENSG00000011021 CLCN6
ENST00000376496 0.263234152956335 0.0656065978425662 -0.120023774858914 ENSG00000011021 CLCN6
ENST00000376491 0.514838249815765 0.224387863464631 -0.0998849257736036 ENSG00000011021 CLCN6
ENST00000376492 0.566658217388062 0.271030376835778 -0.0903927244951692 ENSG00000011021 CLCN6
ENST00000376490 0.514838249815765 0.224387863464631 -0.0998849257736036 ENSG00000011021 CLCN6
ENST00000494028 0.980393793325689 0.946524108487964 -0.00816378691638154 ENSG00000011021 CLCN6
ENST00000446542 0.65057538606345 0.357474291420857 -0.0927513689121119 ENSG00000242349 NPPA-AS1
ENST00000400892 0.379100997886837 0.125879340294129 -0.233162674804064 ENSG00000242349 NPPA-AS1
ENST00000376476 0.888996352702278 0.733343454681951 -0.0558966291701049 ENSG00000175206 NPPA
ENST00000376572 0.889713692886139 0.73470864419914 0.024958553603799 ENSG00000116685 KIAA2013
ENST00000376576 0.849058839949412 0.655255662694833 0.0355183084918065 ENSG00000116685 KIAA2013
ENST00000485046 0.00297350770105627 0.000137020054580223 -0.239501950633237 ENSG00000083444 PLOD1
ENST00000449038 0.00153575992169217 6.14665775019291e-05 -0.267408885134308 ENSG00000083444 PLOD1
ENST00000358133 0.00103942418692356 3.85999968006971e-05 -0.268499584597936 ENSG00000083444 PLOD1
ENST00000376369 0.0183264526416359 0.00132537250903443 -0.176587299194377 ENSG00000083444 PLOD1
ENST00000429000 0.00229187540134979 9.97676382099205e-05 -0.246140872788758 ENSG00000083444 PLOD1
ENST00000196061 0.0288588182725786 0.00241280807143669 -0.164700154480138 ENSG00000083444 PLOD1
ENST00000465920 0.234592549227792 0.0539452741367623 -0.152558944279371 ENSG00000083444 PLOD1
ENST00000491536 0.300648321616211 0.0825014041695292 -0.11024843659668 ENSG00000083444 PLOD1
ENST00000470133 0.23238645456761 0.0530600553010698 -0.147953971519843 ENSG00000083444 PLOD1
ENST00000481933 0.492666913105602 0.205997778360011 -0.0888021750464935 ENSG00000083444 PLOD1
ENST00000444836 0.999063414627414 0.997623108011625 0.000135685841555967 ENSG00000116688 MFN2
ENST00000490079 0.433017800974126 0.160937045470431 -0.123965616175623 ENSG00000116688 MFN2
ENST00000235329 0.998219171250776 0.995119849771635 0.000279061291122587 ENSG00000116688 MFN2
ENST00000484391 0.595899030129321 0.30001864529639 -0.0855957372027977 ENSG00000116688 MFN2
ENST00000497302 0.746954568305003 0.482810610308435 -0.05471748481037 ENSG00000116688 MFN2
ENST00000412236 0.694087998498688 0.41206708158202 -0.0664619993819654 ENSG00000116688 MFN2
ENST00000478749 0.522821241130279 0.231661311559739 0.125102218121959 ENSG00000116691 MIIP
ENST00000235332 0.475252809689452 0.191877623719775 0.121026549480034 ENSG00000116691 MIIP
ENST00000436478 0.475585872372953 0.192118999798051 0.121026978342102 ENSG00000116691 MIIP
ENST00000466860 0.7034129817512 0.424182304085272 0.0837570166489873 ENSG00000116691 MIIP
ENST00000498685 0.834215447926345 0.626559908633018 0.0506137996059854 ENSG00000116691 MIIP
ENST00000492256 0.947824805793594 0.867192465689865 0.0254835742836254 ENSG00000116691 MIIP
ENST00000460823 0.783415562742711 0.53826123381473 0.0735459381140933 ENSG00000116691 MIIP
ENST00000478299 0.738981688878395 0.470934095814122 0.115953202082236 ENSG00000116691 MIIP
ENST00000536782 0.411580810519012 0.145891521272794 0.205305183882334 ENSG00000028137 TNFRSF1B
ENST00000376259 0.114478915344668 0.0172506335100678 0.206678298223008 ENSG00000028137 TNFRSF1B
ENST00000492361 0.114478915344668 0.0172506335100678 0.206678298223008 ENSG00000028137 TNFRSF1B
ENST00000356315 0.669854696891906 0.380821681218817 0.0446736813108241 ENSG00000048707 VPS13D
ENST00000358136 0.669854696891906 0.380821681218817 0.0446736813108241 ENSG00000048707 VPS13D
ENST00000476169 0.878583479592173 0.711912632858344 -0.0527934911158872 ENSG00000048707 VPS13D
ENST00000489961 0.663011303957069 0.37280470874676 -0.106616378932274 ENSG00000048707 VPS13D
ENST00000011700 0.463583999301857 0.18336665735315 0.0671534358451846 ENSG00000048707 VPS13D
ENST00000460333 0.777528958046361 0.529297653889047 0.0451127028778986 ENSG00000048707 VPS13D
ENST00000487188 0.862589689209015 0.68124406538348 -0.0402467608000861 ENSG00000048707 VPS13D
ENST00000469054 0.939924871350183 0.84883161951412 -0.026212250489249 ENSG00000048707 VPS13D
ENST00000496628 0.0218537060555513 0.00166479910579834 0.194812611986377 ENSG00000048707 VPS13D
ENST00000466732 0.65439361548065 0.362075617916389 0.146105687923738 ENSG00000048707 VPS13D
ENST00000476045 0.911520856837788 0.782563388386473 0.0396235650765241 ENSG00000048707 VPS13D
ENST00000481484 0.945172407308343 0.86064047046034 0.0259306233872693 ENSG00000048707 VPS13D
ENST00000543766 0.0171309544782593 0.00121229377367623 0.232308314759962 ENSG00000048707 VPS13D
ENST00000471923 0.0295290924223024 0.00249169076602683 0.253568813596909 ENSG00000048707 VPS13D
ENST00000543710 0.0418786819180626 0.00399503732638421 0.284065940255793 ENSG00000048707 VPS13D
ENST00000473099 0.878524844056151 0.711636169149301 0.0527443644626398 ENSG00000048707 VPS13D
ENST00000376223 5.92029879309741e-175 1.04085845269738e-179 4.25462904249176 ENSG00000162496 DHRS3
ENST00000464917 2.53218626626978e-151 8.90376506714176e-156 4.08220640617363 ENSG00000162496 DHRS3
ENST00000430996 5.33634043012488e-165 1.40728751299905e-169 4.21666617021393 ENSG00000162496 DHRS3
ENST00000482265 1.43275253377487e-135 1.00757927092591e-139 3.98241008629182 ENSG00000162496 DHRS3
ENST00000484063 0.591386547752107 0.295755657520044 0.126672902315059 ENSG00000116731 PRDM2
ENST00000376048 0.97290374857466 0.926695106213381 0.00423923848136305 ENSG00000116731 PRDM2
ENST00000311066 0.968462430309409 0.916423425233048 0.00482102467367732 ENSG00000116731 PRDM2
ENST00000235372 0.994842053574567 0.985354315413082 0.000845337155767479 ENSG00000116731 PRDM2
ENST00000491134 0.88487726419463 0.724039913862382 -0.016812234135602 ENSG00000116731 PRDM2
ENST00000502727 0.947113432500489 0.865567128994263 -0.0144571839921211 ENSG00000116731 PRDM2
ENST00000502724 0.96311719288096 0.903116036514398 -0.0107365098711835 ENSG00000116731 PRDM2
ENST00000413440 0.955650191817971 0.884247889857453 -0.00692325707070124 ENSG00000116731 PRDM2
ENST00000343137 0.920727332699261 0.80380417780752 -0.0118044513578068 ENSG00000116731 PRDM2
ENST00000491815 0.969927675816463 0.91990183602853 -0.00880729338330776 ENSG00000116731 PRDM2
ENST00000503842 0.98653596765898 0.963093445194588 -0.00220229791507196 ENSG00000116731 PRDM2
ENST00000407521 0.870796108272651 0.69699272005185 -0.0319719653229052 ENSG00000116731 PRDM2
ENST00000505823 0.989477405687823 0.97109534993634 -0.00172893014114272 ENSG00000116731 PRDM2
ENST00000487453 0.618338886609709 0.32258080142796 -0.124071831206641 ENSG00000116731 PRDM2
ENST00000491547 0.646581301315193 0.353073927604199 0.113746350866105 ENSG00000189337 KAZN
ENST00000376030 0.568568354551418 0.272693708795482 0.126758872461443 ENSG00000189337 KAZN
ENST00000503743 0.725512669958077 0.452911228376124 0.0956274112229168 ENSG00000189337 KAZN
ENST00000422387 0.541788898476427 0.248547307190208 0.133445307028496 ENSG00000189337 KAZN
ENST00000361144 0.528036047386526 0.23616957067002 0.137493929006664 ENSG00000189337 KAZN
ENST00000376028 0.499028705937309 0.211441688726756 0.17241115750876 ENSG00000189337 KAZN
ENST00000400798 0.534044236271764 0.241206353457885 0.137732432338613 ENSG00000189337 KAZN
ENST00000400797 0.729100071896634 0.457397472586921 0.0999478450369696 ENSG00000189337 KAZN
ENST00000428417 0.276163739912998 0.0710863686720996 0.140479240131716 ENSG00000171729 TMEM51
ENST00000376014 0.28135160299653 0.0734653212557264 0.138836799551616 ENSG00000171729 TMEM51
ENST00000451326 0.371192066803603 0.121254462149775 0.127878293148384 ENSG00000171729 TMEM51
ENST00000400796 0.257875849091587 0.063381724814554 0.144126832109419 ENSG00000171729 TMEM51
ENST00000434578 0.257248840632803 0.0631306447365985 0.144153905640972 ENSG00000171729 TMEM51
ENST00000376008 0.249513377685424 0.0599850422212827 0.146281503494936 ENSG00000171729 TMEM51
ENST00000424792 0.370644851083848 0.120877060747161 -0.241644921171886 ENSG00000204464 C1orf195
ENST00000375980 0.546592772030081 0.252510125586613 -0.0742884125083847 ENSG00000142634 EFHD2
ENST00000445566 0.255443808619837 0.0624074237728386 -0.136290317072382 ENSG00000142634 EFHD2
ENST00000546424 0.731929100696548 0.461208370366303 0.0842339176207706 ENSG00000132906 CASP9
ENST00000333868 0.66064816363544 0.369582697353995 0.103610061847844 ENSG00000132906 CASP9
ENST00000348549 0.66064816363544 0.369582697353995 0.103610061847844 ENSG00000132906 CASP9
ENST00000400777 0.651518645019317 0.35845609939054 0.10665647493221 ENSG00000132906 CASP9
ENST00000424908 0.667142070431519 0.377661027097404 0.119673814067609 ENSG00000132906 CASP9
ENST00000375890 0.86413967830492 0.684351662044012 0.050206022525959 ENSG00000132906 CASP9
ENST00000474305 0.932522470296532 0.830681420937951 0.0266559171521428 ENSG00000132906 CASP9
ENST00000447522 0.897414140611863 0.751715888506863 -0.0426534417154196 ENSG00000132906 CASP9
ENST00000440484 0.906239209945634 0.7710486174439 -0.0415972971730088 ENSG00000132906 CASP9
ENST00000546969 0.931911953783461 0.82897876491508 -0.0325638756946214 ENSG00000132906 CASP9
ENST00000469637 0.877622056281404 0.709770801173943 0.0613174792428905 ENSG00000132906 CASP9
ENST00000375849 0.435713768873525 0.163057908163658 0.0821629097911212 ENSG00000116138 DNAJC16
ENST00000375847 0.446640818318881 0.17091531962306 0.0813052545396509 ENSG00000116138 DNAJC16
ENST00000475133 0.446640818318881 0.17091531962306 0.0813052545396509 ENSG00000116138 DNAJC16
ENST00000375838 0.500006157609243 0.21238420087538 0.0919587233184826 ENSG00000116138 DNAJC16
ENST00000483270 0.938619073206425 0.845283580703822 0.013623842161775 ENSG00000116138 DNAJC16
ENST00000472665 0.138920432071969 0.0232710469027536 -0.298486393906586 ENSG00000116138 DNAJC16
ENST00000606186 0.865805754260641 0.68731337449535 -0.0652463153779243 ENSG00000272510 RP4-680D5.8
ENST00000479655 0.460693654482961 0.181306521441945 -0.205602413898225 ENSG00000116138 DNAJC16
ENST00000490811 0.951256324340983 0.874826273155039 -0.0227531711991732 ENSG00000116138 DNAJC16
ENST00000495523 0.737937713857776 0.469340788982206 0.0743018035332986 ENSG00000116138 DNAJC16
ENST00000375826 0.976355061184783 0.936171240607115 0.0131455370791901 ENSG00000116771 AGMAT
ENST00000480945 0.00716398042365372 0.000402603129875862 -0.166908185001307 ENSG00000197312 DDI2
ENST00000486680 0.0458237163704471 0.0045224119831695 -0.248135122171263 ENSG00000197312 DDI2
ENST00000546927 0.300249547829219 0.0823376583435055 -0.203570590019553 ENSG00000197312 DDI2
ENST00000320153 0.00471476076305955 0.000240289786547404 -0.204215297058561 ENSG00000197312 DDI2
ENST00000483899 0.0761026024547156 0.00935444267765158 -0.210687741381062 ENSG00000197312 DDI2
ENST00000548451 0.0471706886595818 0.00470637068413873 -0.295843411497193 ENSG00000197312 DDI2
ENST00000345034 0.118490723356344 0.0181582726513401 -0.179978580784337 ENSG00000215695 RSC1A1
ENST00000375799 0.281734069321112 0.0736427417603971 -0.110723583037769 ENSG00000116786 PLEKHM2
ENST00000375793 0.281643825584587 0.0736035205506793 -0.110727625573594 ENSG00000116786 PLEKHM2
ENST00000462455 0.484181418038576 0.199030322881203 -0.114431937417919 ENSG00000116786 PLEKHM2
ENST00000453804 0.372038400658048 0.121864594892024 -0.102520800978655 ENSG00000237938 RP11-288I21.1
ENST00000477849 0.564341526164981 0.268401868198846 -0.096449523880866 ENSG00000116786 PLEKHM2
ENST00000294454 0.103481895199158 0.014812107276217 -0.322659580689151 ENSG00000162461 SLC25A34
ENST00000418525 1.81291417523247e-05 3.8088441066172e-07 -0.529992444793857 ENSG00000224459 RP11-169K16.4
ENST00000375782 0.175674885405693 0.0334337916369244 -0.289886495663005 ENSG00000162460 TMEM82
ENST00000465575 0.343767322313782 0.105141585165557 -0.263883481843151 ENSG00000162460 TMEM82
ENST00000496928 0.158664385014126 0.0285282910307752 -0.165805797247437 ENSG00000162458 FBLIM1
ENST00000508310 0.141183495005852 0.0238489744294246 -0.169624491044514 ENSG00000162458 FBLIM1
ENST00000510393 0.12073187722084 0.0187131210437668 -0.176664765359537 ENSG00000162458 FBLIM1
ENST00000430076 0.164322162061602 0.0301060365133696 -0.165617744350407 ENSG00000162458 FBLIM1
ENST00000375771 0.00821680869488917 0.000476938657609603 -0.162142760315496 ENSG00000162458 FBLIM1
ENST00000510929 0.153647166838224 0.027212882763907 -0.170985709621276 ENSG00000162458 FBLIM1
ENST00000502638 0.143253113421194 0.0243843256649203 -0.171584607655405 ENSG00000162458 FBLIM1
ENST00000375766 0.00808112811367892 0.000467571381742248 -0.162759541930304 ENSG00000162458 FBLIM1
ENST00000400773 0.00791076237014076 0.000454361737047133 -0.162922251038259 ENSG00000162458 FBLIM1
ENST00000483633 0.0640837999749211 0.00727447101010786 -0.196105431404941 ENSG00000162458 FBLIM1
ENST00000502739 0.00281803189168687 0.000128641850362435 -0.232764641864365 ENSG00000162458 FBLIM1
ENST00000431771 0.0863866644065307 0.0112480816574617 -0.186812274839096 ENSG00000162458 FBLIM1
ENST00000441801 0.00559155707307245 0.000297179574744599 -0.213936652458982 ENSG00000162458 FBLIM1
ENST00000332305 0.00198146669168223 8.35902411556377e-05 -0.192379117941658 ENSG00000162458 FBLIM1
ENST00000514156 0.0301401568008202 0.00255872438729211 -0.186319563064538 ENSG00000162458 FBLIM1
ENST00000509138 0.189199139722926 0.0376575442747454 -0.12694384528585 ENSG00000162458 FBLIM1
ENST00000535249 0.973442698678632 0.928004305510823 0.014102473683451 ENSG00000179743 RP11-169K16.9
ENST00000317122 0.938225304783094 0.84421143104039 -0.026182345711113 ENSG00000179743 RP11-169K16.9
ENST00000375759 0.0306276292395444 0.00261246216292689 -0.175298601897588 ENSG00000065526 SPEN
ENST00000438066 0.164972234400862 0.0303223021597394 -0.163991574482664 ENSG00000065526 SPEN
ENST00000471538 0.0973800751818544 0.0135158319155251 -0.257889563895444 ENSG00000065526 SPEN
ENST00000442985 0.109522640289653 0.016124449968979 -0.186132323488183 ENSG00000065526 SPEN
ENST00000487496 0.667830820040959 0.378455378135441 0.111939542399389 ENSG00000065526 SPEN
ENST00000462525 0.609420632867395 0.313490713568577 0.138640852645956 ENSG00000116809 ZBTB17
ENST00000440560 0.635219182958203 0.340917006075592 0.128549426208845 ENSG00000116809 ZBTB17
ENST00000375743 0.957850475141109 0.889748637899228 -0.0101985843997962 ENSG00000116809 ZBTB17
ENST00000537142 0.957850475141109 0.889748637899228 -0.0101985843997962 ENSG00000116809 ZBTB17
ENST00000375733 0.957850475141109 0.889748637899228 -0.0101985843997962 ENSG00000116809 ZBTB17
ENST00000444358 0.870023355435308 0.695143750964556 0.046095091468472 ENSG00000116809 ZBTB17
ENST00000471805 0.878594985511575 0.712053269695422 0.0549712314835888 ENSG00000116809 ZBTB17
ENST00000472658 0.792405191319533 0.553053597524001 0.0907123881855754 ENSG00000116809 ZBTB17
ENST00000474511 0.93962690134822 0.848016901881888 0.0287047900936295 ENSG00000116809 ZBTB17
ENST00000487785 0.896240400165139 0.748939407659939 0.0500416085569969 ENSG00000116809 ZBTB17
ENST00000448462 0.836854659168994 0.631933926485758 -0.0384409989033568 ENSG00000116809 ZBTB17
ENST00000492834 0.65554615369598 0.363279899020972 -0.110024111420335 ENSG00000116809 ZBTB17
ENST00000490899 0.899725300127654 0.756782552082531 -0.0363330764686842 ENSG00000116809 ZBTB17
ENST00000464719 0.867958674514008 0.691406622560524 -0.0518585561940572 ENSG00000116809 ZBTB17
ENST00000479282 0.833512186043535 0.625150940960745 -0.0454313631284939 ENSG00000116809 ZBTB17
ENST00000494020 0.883645919787378 0.721866584958955 0.04056611296033 ENSG00000116809 ZBTB17
ENST00000358432 0.803302666177604 0.57052015953592 -0.0325173847707054 ENSG00000142627 EPHA2
ENST00000462805 0.958544939712273 0.892047592942422 -0.0116193455799114 ENSG00000142627 EPHA2
ENST00000480202 0.514994496210776 0.224589716389323 -0.0923164615639397 ENSG00000142627 EPHA2
ENST00000461614 0.566531722369661 0.270876626589757 -0.0739415822880103 ENSG00000142627 EPHA2
ENST00000424774 0.476729297195688 0.193087590487938 -0.150530776230056 ENSG00000227959 RP11-276H7.2
ENST00000478117 0.349227472480235 0.108064494696903 0.196067763476611 ENSG00000142632 ARHGEF19
ENST00000270747 0.305774656075878 0.0852050038058796 0.209712707492334 ENSG00000142632 ARHGEF19
ENST00000449495 0.372992812195369 0.122478173502354 0.24228575903564 ENSG00000142632 ARHGEF19
ENST00000478210 0.472196184337688 0.189669837630496 0.208105406800362 ENSG00000142632 ARHGEF19
ENST00000375599 0.480347413714887 0.196162199155565 -0.190840669714206 ENSG00000132881 RSG1
ENST00000375592 0.391184658912867 0.133241020226242 -0.114987565251826 ENSG00000037637 FBXO42
ENST00000456164 0.952969930944997 0.878395750129601 0.0189289340263719 ENSG00000037637 FBXO42
ENST00000444116 0.933960810020789 0.834079925534135 0.0257570837358489 ENSG00000037637 FBXO42
ENST00000478089 0.695645944689336 0.414120504210018 -0.0920377414112143 ENSG00000037637 FBXO42
ENST00000475078 0.74276746325201 0.476610972240023 -0.0575981440664873 ENSG00000055070 SZRD1
ENST00000401088 0.499943723806525 0.212294796415263 0.0552351584861755 ENSG00000055070 SZRD1
ENST00000471507 0.843603802611948 0.644883263409497 -0.0295787386552328 ENSG00000055070 SZRD1
ENST00000401089 0.499943723806525 0.212294796415263 0.0552351584861755 ENSG00000055070 SZRD1
ENST00000486763 0.831474513108809 0.620986287168778 -0.030803650887257 ENSG00000055070 SZRD1
ENST00000476423 0.77603135206727 0.526914024068773 -0.0494817596749289 ENSG00000055070 SZRD1
ENST00000475554 0.798522953502504 0.563257782617029 -0.0354971972184553 ENSG00000055070 SZRD1
ENST00000375590 0.521609513109691 0.230340317965025 0.0611682936247943 ENSG00000055070 SZRD1
ENST00000472351 0.837679849325179 0.633639070259519 -0.0306505874905889 ENSG00000055070 SZRD1
ENST00000492354 0.499943723806525 0.212294796415263 0.0552351584861755 ENSG00000055070 SZRD1
ENST00000472461 0.845124420430791 0.64785513482858 -0.0299084713491828 ENSG00000055070 SZRD1
ENST00000491418 0.452633487118288 0.175195635219548 0.0634936093000456 ENSG00000187144 SPATA21
ENST00000466212 0.264139295750469 0.0660104435634425 0.0819063909978283 ENSG00000187144 SPATA21
ENST00000337132 0.975805520796759 0.934721356086549 0.00427321069288429 ENSG00000157191 NECAP2
ENST00000504551 0.902586774438349 0.762945901916857 -0.0184572518906987 ENSG00000157191 NECAP2
ENST00000406746 0.975805520796759 0.934768814705831 0.00427028405613526 ENSG00000157191 NECAP2
ENST00000457722 0.872222640180092 0.699604139725918 -0.0234858243142525 ENSG00000157191 NECAP2
ENST00000486390 0.904553743460667 0.767180474310997 0.0298415907088752 ENSG00000157191 NECAP2
ENST00000443980 0.975805520796759 0.934768814705831 0.00427028405613526 ENSG00000157191 NECAP2
ENST00000504858 0.826591993852035 0.611061373954674 -0.0343087301519949 ENSG00000157191 NECAP2
ENST00000508680 0.588610394040235 0.292898471941284 -0.0791783232289398 ENSG00000157191 NECAP2
ENST00000492095 0.975805520796759 0.934768814705831 0.00427028405613526 ENSG00000157191 NECAP2
ENST00000459640 0.898116038530137 0.753227001922062 -0.0190840870731803 ENSG00000157191 NECAP2
ENST00000496239 0.975805520796759 0.934768814705831 0.00427028405613526 ENSG00000157191 NECAP2
ENST00000513161 0.902586774438349 0.762945901916857 -0.0184572518906987 ENSG00000157191 NECAP2
ENST00000509727 0.727978403762185 0.4560056004438 0.0823570736634298 ENSG00000157191 NECAP2
ENST00000457898 0.492183005775508 0.205547128451474 0.160067398806756 ENSG00000226029 RP4-798A10.2
ENST00000263511 0.454947309692936 0.176919065790504 -0.114689398367412 ENSG00000080947 CROCCP3
ENST00000591348 0.531927881904231 0.239222124494281 -0.101937914796579 ENSG00000080947 CROCCP3
ENST00000420820 0.822558216502595 0.603653810250731 -0.0599042377770397 ENSG00000080947 CROCCP3
ENST00000591316 0.907884307381863 0.774404771516591 0.0419333459047038 ENSG00000080947 CROCCP3
ENST00000590118 0.397563523815307 0.136944449451492 -0.17321051499377 ENSG00000080947 CROCCP3
ENST00000589964 0.396157466472455 0.136028295134237 -0.173695266344187 ENSG00000080947 CROCCP3
ENST00000430580 0.165003512724106 0.0303390392199803 -0.130035830501914 ENSG00000219481 NBPF1
ENST00000392963 0.0141799953756117 0.000946097548312144 -0.21377136344306 ENSG00000219481 NBPF1
ENST00000420031 0.556495277162843 0.261140586908234 -0.12043024084883 ENSG00000219481 NBPF1
ENST00000432949 0.566788000149241 0.271152913800336 -0.111833046969859 ENSG00000219481 NBPF1
ENST00000287968 0.637252495161721 0.342798125748751 -0.12895486213158 ENSG00000219481 NBPF1
ENST00000420513 0.27010553666127 0.0684464591970186 -0.141198578579065 ENSG00000219481 NBPF1
ENST00000599069 0.947356166820399 0.865968380305729 0.0129738958813903 ENSG00000219481 NBPF1
ENST00000599908 0.482439398463829 0.197843495646338 -0.153699699759856 ENSG00000219481 NBPF1
ENST00000449853 0.586563879606573 0.290796630726383 0.108804277395019 ENSG00000219481 NBPF1
ENST00000540383 0.464506229987099 0.183978703805311 0.102136588499985 ENSG00000215908 CROCCP2
ENST00000412962 0.416273638454207 0.14876280174073 0.107161388572878 ENSG00000215908 CROCCP2
ENST00000362058 0.367524882138094 0.11907655385989 0.142931604853526 ENSG00000215908 CROCCP2
ENST00000419267 0.770589363892013 0.518680247483354 0.10009910007737 ENSG00000236698 EIF1AXP1
ENST00000466256 0.998734384263542 0.996838035100708 -0.000358985308956472 ENSG00000058453 CROCC
ENST00000375541 0.658777321463882 0.367447386770203 -0.0695780274692677 ENSG00000058453 CROCC
ENST00000445545 0.595134765759719 0.299189742370164 -0.0865372867841187 ENSG00000058453 CROCC
ENST00000467938 0.567944749885891 0.2721798944211 -0.0958886698955646 ENSG00000058453 CROCC
ENST00000492631 0.288454509132957 0.0768667697204282 -0.197274846995265 ENSG00000058453 CROCC
ENST00000467715 0.900433108198065 0.758582313891634 0.0469701261568261 ENSG00000058453 CROCC
ENST00000494191 0.67609915038562 0.388591416142259 -0.0939243354175279 ENSG00000058453 CROCC
ENST00000486318 0.453947549049027 0.176131234022451 -0.166556852088747 ENSG00000058453 CROCC
ENST00000498688 0.696627548816301 0.415246553716526 -0.109542224877271 ENSG00000058453 CROCC
ENST00000477773 0.522024228823061 0.230760191227572 -0.194669664100353 ENSG00000058453 CROCC
ENST00000465021 0.818985316547692 0.598029618045914 -0.0657549042262375 ENSG00000058453 CROCC
ENST00000465291 0.986069230455816 0.961902481616079 -0.00763116578990775 ENSG00000058453 CROCC
ENST00000375535 0.894363556710643 0.745606960633689 0.0284361785965575 ENSG00000117122 MFAP2
ENST00000375534 0.942136481815287 0.853933527937889 0.0161983864638157 ENSG00000117122 MFAP2
ENST00000490075 0.897925023340842 0.752900645094984 0.0276157889143271 ENSG00000117122 MFAP2
ENST00000438542 0.899964826401236 0.757389318617143 0.0271029831178544 ENSG00000117122 MFAP2
ENST00000476788 0.918749709374124 0.79949582286573 -0.0219571643817027 ENSG00000117122 MFAP2
ENST00000478684 0.797496271723248 0.561672190650301 -0.0521971844065663 ENSG00000117122 MFAP2
ENST00000492598 0.820729295316815 0.600558442232344 -0.0473785588351448 ENSG00000117122 MFAP2
ENST00000446261 0.960074870112921 0.896482295117748 -0.00948752063983117 ENSG00000226526 RP1-37C10.3
ENST00000326735 0.928389918587641 0.821516612566942 -0.0164291517697471 ENSG00000159363 ATP13A2
ENST00000341676 0.935136670841533 0.836745401267964 -0.0150124803186655 ENSG00000159363 ATP13A2
ENST00000452699 0.935136670841533 0.836745401267964 -0.0150124803186655 ENSG00000159363 ATP13A2
ENST00000466561 0.678836298971054 0.39217399641911 0.0982913311713779 ENSG00000159363 ATP13A2
ENST00000502418 0.865308855648038 0.686440703657897 0.0511903356134126 ENSG00000159363 ATP13A2
ENST00000503552 0.688429555030717 0.404477629437825 -0.0755047446653699 ENSG00000159363 ATP13A2
ENST00000463860 0.771698353147346 0.520467932223237 -0.073191182160519 ENSG00000159363 ATP13A2
ENST00000502860 0.730351415105594 0.459020066934981 -0.0922905252880231 ENSG00000159363 ATP13A2
ENST00000509392 0.164919847572044 0.0303065531668122 -0.325333083469812 ENSG00000159363 ATP13A2
ENST00000506174 0.740318492052295 0.473074176257999 -0.0950176734191066 ENSG00000159363 ATP13A2
ENST00000510069 0.728976328724007 0.457265105651989 0.0809876527433916 ENSG00000159363 ATP13A2
ENST00000511957 0.733553980227142 0.463289784132977 0.0828725046278585 ENSG00000159363 ATP13A2
ENST00000508222 0.723388734894249 0.449905846998046 0.083241107870353 ENSG00000159363 ATP13A2
ENST00000509619 0.733592128714893 0.463526684891593 0.0876028850202288 ENSG00000159363 ATP13A2
ENST00000375499 0.218921517344337 0.0478360392818806 0.131429277799973 ENSG00000117118 SDHB
ENST00000485092 0.412712883698235 0.146599408708685 0.168648143923418 ENSG00000117118 SDHB
ENST00000475049 0.391590398086694 0.133482487971024 0.172695027221972 ENSG00000117118 SDHB
ENST00000485515 0.222246143855062 0.0491289734763339 0.12466248714883 ENSG00000117118 SDHB
ENST00000491274 0.57612533963297 0.280187400357376 0.0735072071638803 ENSG00000117118 SDHB
ENST00000475506 0.888168933753922 0.731245399589115 0.0250972603824689 ENSG00000117118 SDHB
ENST00000463045 0.584112499267772 0.288305031680551 0.0754811752469514 ENSG00000117118 SDHB
ENST00000466613 0.44238178034903 0.16780792949794 0.124878624713648 ENSG00000117118 SDHB
ENST00000439577 0.935326325287356 0.83745079498425 0.0160706187328244 ENSG00000227751 RP1-20B21.4
ENST00000375436 0.97041625942745 0.92128892563077 -0.00473284006724111 ENSG00000179051 RCC2
ENST00000474892 0.784085030811083 0.539194224181437 0.036649482317634 ENSG00000179051 RCC2
ENST00000375433 0.910100294030878 0.779023066781788 -0.0147819519053461 ENSG00000179051 RCC2
ENST00000583469 0.772274003505767 0.521407365551123 -0.0801096086037385 ENSG00000266727 AC004824.1
ENST00000361221 0.0601148183797577 0.00661555407389551 0.233747030067174 ENSG00000074964 ARHGEF10L
ENST00000452522 0.0601148183797577 0.00661555407389551 0.233747030067174 ENSG00000074964 ARHGEF10L
ENST00000434513 0.0667823456492616 0.00772976973192064 0.242314306600279 ENSG00000074964 ARHGEF10L
ENST00000375415 0.221597042299329 0.0488506895847371 0.185842519966598 ENSG00000074964 ARHGEF10L
ENST00000375420 0.453369182236728 0.17569958831984 0.157772426729727 ENSG00000074964 ARHGEF10L
ENST00000469726 0.605239789605844 0.309362431827284 0.103866607344829 ENSG00000074964 ARHGEF10L
ENST00000375408 0.751423990226005 0.489827932938426 0.0711838408315597 ENSG00000074964 ARHGEF10L
ENST00000167825 0.751423990226005 0.489827932938426 0.0711838408315597 ENSG00000074964 ARHGEF10L
ENST00000475356 0.689250858546536 0.405638774669316 0.094517694860896 ENSG00000074964 ARHGEF10L
ENST00000466782 0.439742515315876 0.165868875944452 0.227250555732295 ENSG00000074964 ARHGEF10L
ENST00000494072 0.493412383669066 0.206916949738873 0.0712098595341365 ENSG00000255275 RP13-279N23.2
ENST00000538309 0.298729761123033 0.0816297939642862 0.180818491920192 ENSG00000159423 ALDH4A1
ENST00000538839 0.289010625098434 0.0771242070545645 0.172240329434153 ENSG00000159423 ALDH4A1
ENST00000290597 0.288212020813723 0.0767684529727715 0.172285616263683 ENSG00000159423 ALDH4A1
ENST00000375341 0.273824383085791 0.0700384046844399 0.175800044372432 ENSG00000159423 ALDH4A1
ENST00000454547 0.797339741923049 0.561329757657917 0.0884727212060969 ENSG00000159423 ALDH4A1
ENST00000432718 0.702659045408856 0.423103798866552 0.0991821492745483 ENSG00000159423 ALDH4A1
ENST00000455833 0.19641684603924 0.0399689182434763 0.124361004695557 ENSG00000169991 IFFO2
ENST00000355609 0.550374680962091 0.255602636912641 -0.119004796940406 ENSG00000169991 IFFO2
ENST00000416166 0.221466538846726 0.0488025622594813 0.158838149093701 ENSG00000169991 IFFO2
ENST00000606379 0.992959260891303 0.980686711085459 0.00316509735970752 ENSG00000272084 RP5-1126H10.2
ENST00000375254 0.00796903188687029 0.000458843851500557 -0.166044075519489 ENSG00000127481 UBR4
ENST00000375226 0.00797739497019562 0.000459605888242252 -0.166043271276178 ENSG00000127481 UBR4
ENST00000375267 0.00797739497019562 0.000459605888242252 -0.166043271276178 ENSG00000127481 UBR4
ENST00000375217 0.00797739497019562 0.000459605888242252 -0.166043271276178 ENSG00000127481 UBR4
ENST00000375225 0.626053209511106 0.330829093374659 0.0807341948877911 ENSG00000127481 UBR4
ENST00000429347 0.397354906221494 0.136820194418818 -0.0822811702358614 ENSG00000127481 UBR4
ENST00000375224 0.304142245156228 0.0844366393510154 -0.0899705904537679 ENSG00000127481 UBR4
ENST00000459947 0.985976550777184 0.961638727023406 -0.00472425819682152 ENSG00000127481 UBR4
ENST00000486515 0.932047974425711 0.829157114329383 -0.0248416944457811 ENSG00000127481 UBR4
ENST00000543981 0.401682717640545 0.139379427436649 -0.0812646023848388 ENSG00000127481 UBR4
ENST00000492606 0.337420321388202 0.101849032793171 -0.191934437808254 ENSG00000127481 UBR4
ENST00000467272 0.0262508852641176 0.00212276845184178 -0.224949639904817 ENSG00000127481 UBR4
ENST00000483922 0.220610553242977 0.0484300823783903 -0.223696425347271 ENSG00000127481 UBR4
ENST00000494503 0.260184888144065 0.0643863709466022 -0.178990135321954 ENSG00000127481 UBR4
ENST00000466969 0.612532202673822 0.316609763860306 -0.12022356296811 ENSG00000127481 UBR4
ENST00000375218 0.0138243610227752 0.000915043180540172 -0.281413889960459 ENSG00000127481 UBR4
ENST00000425413 0.0379610873459903 0.00349684623761522 -0.189555432584414 ENSG00000127481 UBR4
ENST00000417040 0.0230913525286279 0.00179290960973109 -0.187721862288668 ENSG00000127481 UBR4
ENST00000475973 0.0532067760236576 0.00559391903200605 -0.275106509575372 ENSG00000127481 UBR4
ENST00000465036 0.578307034310471 0.282363247805176 -0.138449483187955 ENSG00000127481 UBR4
ENST00000419533 0.0316455532849895 0.00273759990398549 -0.196334547000823 ENSG00000127481 UBR4
ENST00000497018 0.739024354572183 0.470999883356228 -0.0880093044605066 ENSG00000127481 UBR4
ENST00000437898 0.487900959809062 0.202103316057971 -0.0677335241736578 ENSG00000230424 RP1-43E13.2
ENST00000477853 0.245180927529255 0.0582778407456904 -0.100240794815605 ENSG00000127463 EMC1
ENST00000480380 0.933031694436797 0.832123723686116 -0.0141091469512086 ENSG00000127463 EMC1
ENST00000375199 0.25111695759038 0.0606500326996023 -0.10172823040388 ENSG00000127463 EMC1
ENST00000375208 0.29318615326067 0.0789048355983081 -0.101611235599343 ENSG00000127463 EMC1
ENST00000461353 0.864229026582874 0.684504821851154 0.033100977083517 ENSG00000127463 EMC1
ENST00000486405 0.906546422220365 0.771733522690644 -0.0256915775616853 ENSG00000127463 EMC1
ENST00000486238 0.950090146904247 0.872293589290825 -0.0157002509108524 ENSG00000127463 EMC1
ENST00000494770 0.494829802445706 0.208131440315601 -0.103472475422184 ENSG00000127463 EMC1
ENST00000462505 0.876820099399419 0.708297493048491 -0.0387117211236224 ENSG00000127463 EMC1
ENST00000496654 0.828219163134496 0.614222381703632 -0.0611540359983059 ENSG00000127463 EMC1
ENST00000467423 0.941930077689061 0.853390736976943 -0.0173689971248154 ENSG00000127463 EMC1
ENST00000475079 0.26867835548778 0.0678493116475284 -0.196033174556154 ENSG00000127463 EMC1
ENST00000488681 0.2576290294973 0.0632828282076255 -0.205991584353398 ENSG00000127463 EMC1
ENST00000356068 0.271170072303837 0.0689355238396832 -0.20253683017969 ENSG00000127463 EMC1
ENST00000330263 0.14128297438305 0.0238791799122954 0.161744964660734 ENSG00000053372 MRTO4
ENST00000493700 0.633267298891702 0.338746796739077 0.104927046378223 ENSG00000053372 MRTO4
ENST00000479559 0.0179476495669251 0.00128819563207813 0.333146622719393 ENSG00000053372 MRTO4
ENST00000235835 0.67609915038562 0.388589067083908 0.080143528675734 ENSG00000053371 AKR7A2
ENST00000330072 0.668370415092556 0.379219923625011 0.0818534719265749 ENSG00000053371 AKR7A2
ENST00000489286 0.678725712204476 0.391982766756034 0.0798232846171358 ENSG00000053371 AKR7A2
ENST00000481966 0.712889675834493 0.43628913334972 0.0772855308456146 ENSG00000053371 AKR7A2
ENST00000492217 0.331686637773928 0.0987280665254265 0.185160535305458 ENSG00000053371 AKR7A2
ENST00000375155 0.277347996263524 0.0716402803168664 -0.191783710251257 ENSG00000040487 PQLC2
ENST00000375153 0.283562626000777 0.0746184638384401 -0.189425249377462 ENSG00000040487 PQLC2
ENST00000469076 0.274339849645484 0.0702501786263203 -0.192044274075615 ENSG00000040487 PQLC2
ENST00000400548 0.277347996263524 0.0716402803168664 -0.191783710251257 ENSG00000040487 PQLC2
ENST00000497827 0.376861440020179 0.124692906704985 -0.159532437808061 ENSG00000040487 PQLC2
ENST00000432465 0.618670931388362 0.322923954352791 -0.137862475470588 ENSG00000040487 PQLC2
ENST00000401084 0.786036327683091 0.542081629242724 0.0258126379156296 ENSG00000077549 CAPZB
ENST00000264203 0.786036327683091 0.542081629242724 0.0258126379156296 ENSG00000077549 CAPZB
ENST00000375144 0.752005619711114 0.490478111078657 0.0325834479084385 ENSG00000077549 CAPZB
ENST00000375142 0.786051944330077 0.542121601940646 0.0258129215971955 ENSG00000077549 CAPZB
ENST00000433834 0.803572251475235 0.571297925511271 0.0235232951326128 ENSG00000077549 CAPZB
ENST00000264202 0.87996465584214 0.714395961828135 0.0158522874565355 ENSG00000077549 CAPZB
ENST00000413711 0.854725206596196 0.665967163686825 0.0189272172310292 ENSG00000077549 CAPZB
ENST00000459967 0.77448296339305 0.524562121753821 0.0296988912393899 ENSG00000077549 CAPZB
ENST00000457768 0.669009168868571 0.379917555847312 0.0551905549168473 ENSG00000077549 CAPZB
ENST00000489607 0.469024236894898 0.187518164157394 0.0686666530721254 ENSG00000077549 CAPZB
ENST00000482808 0.612011761302492 0.316094281177811 0.0509031497653125 ENSG00000077549 CAPZB
ENST00000602662 0.229106473918854 0.0518511477173322 0.128025777839626 ENSG00000270136 MINOS1-NBL1
ENST00000486890 0.48463443610662 0.199357130378604 0.0979898898979063 ENSG00000173436 MINOS1
ENST00000322753 0.407560736735496 0.143176500278422 0.105182914952069 ENSG00000173436 MINOS1
ENST00000498067 0.911812247125319 0.783256351610657 0.0398030848550603 ENSG00000173436 MINOS1
ENST00000462646 0.580789975114988 0.285136336083589 0.0826949564250204 ENSG00000173436 MINOS1
ENST00000467029 0.476280847587283 0.19267188527505 0.095728276350825 ENSG00000173436 MINOS1
ENST00000481464 0.481344623423911 0.196937558747684 0.0947391938601097 ENSG00000173436 MINOS1
ENST00000498642 0.475656663544405 0.19218104722154 0.0959823824688729 ENSG00000173436 MINOS1
ENST00000479642 0.932681656310803 0.831199262398966 0.0291302104041597 ENSG00000173436 MINOS1
ENST00000602293 0.296019957167624 0.0803226791881444 0.116361621648295 ENSG00000270136 MINOS1-NBL1
ENST00000602384 0.298629441057007 0.0815758881208047 0.116437142164532 ENSG00000270136 MINOS1-NBL1
ENST00000602450 0.29598023899326 0.0802936078047041 0.116360544032672 ENSG00000270136 MINOS1-NBL1
ENST00000485362 0.476729297195688 0.193073359744555 0.0957032082253146 ENSG00000173436 MINOS1
ENST00000428975 0.286937416284686 0.0761618833298432 0.195990291412262 ENSG00000158747 NBL1
ENST00000289749 0.31081968863042 0.0876354251404919 0.184683209069678 ENSG00000158747 NBL1
ENST00000451758 0.297175896190147 0.0808775754618647 0.191441434154374 ENSG00000158747 NBL1
ENST00000439664 0.300085852288738 0.0822589818645129 0.193968956631701 ENSG00000158747 NBL1
ENST00000375136 0.225003220475292 0.0502092754071388 0.164033329383424 ENSG00000158747 NBL1
ENST00000548815 0.223103241002161 0.0494911152331224 0.164924111596975 ENSG00000158747 NBL1
ENST00000425400 0.264573048486297 0.0662141975984534 0.206418918404604 ENSG00000158747 NBL1
ENST00000439278 0.252700098266037 0.0612724099445497 0.221309215930241 ENSG00000158747 NBL1
ENST00000427894 0.293972894931796 0.0793218763509509 0.193073327720457 ENSG00000158747 NBL1
ENST00000294543 0.634518098387338 0.34018933895325 0.085591957068327 ENSG00000162542 TMCO4
ENST00000375127 0.624065623489253 0.328634224421893 0.0881195718705702 ENSG00000162542 TMCO4
ENST00000489814 0.264546833824547 0.0661983348129323 0.243215102558643 ENSG00000162542 TMCO4
ENST00000375122 0.634518098387338 0.34018933895325 0.085591957068327 ENSG00000162542 TMCO4
ENST00000489135 0.992681308792631 0.980016453047369 0.00269219235092886 ENSG00000162542 TMCO4
ENST00000496528 0.886768407422028 0.72788627447247 -0.0374276655292875 ENSG00000162542 TMCO4
ENST00000462171 0.858090644789159 0.672898178563597 0.0545259846451649 ENSG00000162542 TMCO4
ENST00000488449 0.432154690386984 0.160275377445339 -0.196135720553467 ENSG00000162542 TMCO4
ENST00000375120 0.210462934500465 0.0447186095906288 -0.151176973859418 ENSG00000169914 OTUD3
ENST00000466697 0.757929981461832 0.499545669052408 -0.0921109335426036 ENSG00000169914 OTUD3
ENST00000375078 0.565887082419897 0.27011998599951 -0.140567496655762 ENSG00000162545 CAMK2N1
ENST00000489020 0.964924093911059 0.907914874030469 0.0173904354685482 ENSG00000162545 CAMK2N1
ENST00000264198 0.860499038589204 0.677310330375381 -0.0353793350701496 ENSG00000090432 MUL1
ENST00000321556 0.195843327178874 0.0397994212918547 -0.14459526227815 ENSG00000158828 PINK1
ENST00000492302 0.415813140906929 0.148494249629424 -0.105901138408234 ENSG00000158828 PINK1
ENST00000451424 0.783065203040782 0.537850521630053 -0.0398671823239367 ENSG00000117242 PINK1-AS
ENST00000400490 0.516152028710755 0.225530096688556 -0.0942679013822058 ENSG00000158828 PINK1
ENST00000535128 0.949185216256751 0.870289547335298 0.0207811689395877 ENSG00000257033 AL391357.1
ENST00000602624 0.155138005817279 0.0276010311339503 -0.0938597722804082 ENSG00000244038 DDOST
ENST00000375048 0.154781481407564 0.0275049459963598 -0.0939386574808598 ENSG00000244038 DDOST
ENST00000415136 0.140539119036178 0.023678095214819 -0.0976279418426613 ENSG00000244038 DDOST
ENST00000475210 0.753961049938783 0.493436946570284 -0.0497201104551795 ENSG00000244038 DDOST
ENST00000464364 0.0623650096962748 0.00697400390674669 -0.14536465602331 ENSG00000244038 DDOST
ENST00000477229 0.0533459373900846 0.00561745973026797 -0.165867803791766 ENSG00000244038 DDOST
ENST00000375031 0.699337330358171 0.418681489513205 -0.124769017042988 ENSG00000189410 SH2D5
ENST00000460804 0.692998051069168 0.410196619306315 -0.126929471477827 ENSG00000189410 SH2D5
ENST00000312239 0.405211425397918 0.141580711029475 -0.0708707709961758 ENSG00000127483 HP1BP3
ENST00000375003 0.602738488663664 0.306916697676923 -0.0508548276019384 ENSG00000127483 HP1BP3
ENST00000413451 0.797147468285461 0.56101220407298 0.0459973541514067 ENSG00000203394 RP5-930J4.4
ENST00000488722 0.791633769856883 0.551752551122934 -0.0320110159485121 ENSG00000127483 HP1BP3
ENST00000491748 0.420215345037149 0.151739710116528 -0.107374981900799 ENSG00000127483 HP1BP3
ENST00000419948 0.440252752547283 0.166225857972682 -0.0759338066039904 ENSG00000127483 HP1BP3
ENST00000438032 0.121071663566258 0.018801772258316 -0.121005836862288 ENSG00000127483 HP1BP3
ENST00000424732 0.144432180250934 0.0247418983117533 -0.115011435503688 ENSG00000127483 HP1BP3
ENST00000417710 0.364637816957054 0.117342615052689 -0.096833352746877 ENSG00000127483 HP1BP3
ENST00000487117 0.301204705640846 0.0827930338146207 -0.106218624081842 ENSG00000127483 HP1BP3
ENST00000375000 0.114468526297768 0.0172420391287408 -0.140641500948683 ENSG00000127483 HP1BP3
ENST00000437575 0.0606261392508011 0.00669963765295405 -0.170320761728597 ENSG00000127483 HP1BP3
ENST00000419490 0.0371813462926118 0.00340606207664786 -0.184671375899147 ENSG00000127483 HP1BP3
ENST00000414993 0.0385353066805244 0.00357142124802448 -0.184426295552597 ENSG00000127483 HP1BP3
ENST00000443615 0.149218460163447 0.0259707123259559 -0.149592239106278 ENSG00000127483 HP1BP3
ENST00000264211 0.935243409577416 0.837204019992378 0.0114258089748698 ENSG00000075151 EIF4G3
ENST00000400422 0.657511978043196 0.365666549085803 0.0584346062342923 ENSG00000075151 EIF4G3
ENST00000602326 0.657511978043196 0.365666549085803 0.0584346062342923 ENSG00000075151 EIF4G3
ENST00000374935 0.928786440748679 0.822446938791492 0.01253014122647 ENSG00000075151 EIF4G3
ENST00000537738 0.778412051827022 0.530607426600767 -0.0348581579736775 ENSG00000075151 EIF4G3
ENST00000374937 0.895134121838508 0.74708048805002 0.0181322026054239 ENSG00000075151 EIF4G3
ENST00000536266 0.991237471102217 0.976654100472866 0.00159897954905936 ENSG00000075151 EIF4G3
ENST00000435383 0.86108815498491 0.678505398007323 -0.0371282134228334 ENSG00000075151 EIF4G3
ENST00000496705 0.702231105513222 0.422660925503128 -0.0632917321780001 ENSG00000075151 EIF4G3
ENST00000374933 0.827869840041887 0.613544124861601 0.0404420855335491 ENSG00000075151 EIF4G3
ENST00000544689 0.840048164046163 0.638184940252092 0.0377206269197166 ENSG00000075151 EIF4G3
ENST00000485722 0.622161824711479 0.326547071116722 -0.13280520566331 ENSG00000075151 EIF4G3
ENST00000356916 0.456795662955824 0.178382313781451 0.106059145040645 ENSG00000075151 EIF4G3
ENST00000374927 0.760069972256973 0.50292047048783 0.0470163547054628 ENSG00000075151 EIF4G3
ENST00000438975 0.411496576338786 0.14580966169975 0.120081591928903 ENSG00000075151 EIF4G3
ENST00000411888 0.423262126662174 0.153774312332713 0.119259143866934 ENSG00000075151 EIF4G3
ENST00000476088 0.884840949212665 0.72393178487818 0.0414581737077898 ENSG00000075151 EIF4G3
ENST00000463775 0.583317653296792 0.287464362607214 0.117876750457533 ENSG00000075151 EIF4G3
ENST00000415912 0.155796749183145 0.0277683867122496 -0.10752831347879 ENSG00000117298 ECE1
ENST00000357071 0.164551430336516 0.0301627074034316 -0.104222867398705 ENSG00000117298 ECE1
ENST00000531334 0.633267298891702 0.338778280049279 -0.0655756295749807 ENSG00000117298 ECE1
ENST00000374893 0.0761429161036037 0.0093617323797577 -0.133160659583899 ENSG00000117298 ECE1
ENST00000436918 0.066771497663672 0.00772728928624538 -0.136028601994243 ENSG00000117298 ECE1
ENST00000264205 0.0627816475556192 0.0070437434532285 -0.138271080359244 ENSG00000117298 ECE1
ENST00000526194 0.0150662993529676 0.00102463904202383 -0.160885500502325 ENSG00000117298 ECE1
ENST00000470394 0.0557849774328606 0.00598316170870033 -0.166380718004558 ENSG00000117298 ECE1
ENST00000528294 0.0251654174564031 0.00200291574790585 -0.144144356003483 ENSG00000117298 ECE1
ENST00000473505 0.030260958947367 0.0025725991488949 -0.189949194045588 ENSG00000117298 ECE1
ENST00000481130 0.0409700623636096 0.0038777847201156 -0.21099605541688 ENSG00000117298 ECE1
ENST00000527991 0.0525486700106335 0.00549516498572844 -0.214519088077106 ENSG00000117298 ECE1
ENST00000463334 0.0161449093938655 0.00112020051201481 -0.224775240884552 ENSG00000117298 ECE1
ENST00000449034 0.965085995485209 0.908253851075538 0.0176254362135634 ENSG00000231105 RP5-1071N3.1
ENST00000454000 0.841595635713785 0.640894102649599 0.0496296421745486 ENSG00000142794 NBPF3
ENST00000318220 0.765265937500736 0.511174975173492 0.0689218273281873 ENSG00000142794 NBPF3
ENST00000478653 0.949026758758297 0.869864722559898 0.0228675300580568 ENSG00000142794 NBPF3
ENST00000318249 0.765265937500736 0.511174975173492 0.0689218273281873 ENSG00000142794 NBPF3
ENST00000342104 0.765265937500736 0.511174975173492 0.0689218273281873 ENSG00000142794 NBPF3
ENST00000486229 0.976923692797045 0.937761296150681 0.00895612021901029 ENSG00000142794 NBPF3
ENST00000434838 0.832060762175999 0.622223898255148 0.0542273153571885 ENSG00000142794 NBPF3
ENST00000467103 0.836920984248009 0.632194758313781 -0.0763183696637964 ENSG00000142794 NBPF3
ENST00000469876 0.508279961778688 0.218789927949858 0.199739771460737 ENSG00000142794 NBPF3
ENST00000400301 0.0109170272950263 0.00067935122120195 -0.176659682935534 ENSG00000090686 USP48
ENST00000308271 0.0115066873873612 0.000725957694220111 -0.175451184073227 ENSG00000090686 USP48
ENST00000374732 0.00205611067707639 8.75886736854742e-05 -0.210565529661716 ENSG00000090686 USP48
ENST00000479177 0.282273451088995 0.0738863415868467 -0.165400692574388 ENSG00000090686 USP48
ENST00000529637 0.0166060622282953 0.00116261098954083 -0.175162694652648 ENSG00000090686 USP48
ENST00000464577 0.0448034348329669 0.00438929861172558 -0.176817052783315 ENSG00000090686 USP48
ENST00000471752 0.0314630848382937 0.00271192022196782 -0.278765654388512 ENSG00000090686 USP48
ENST00000487880 0.0330782277407918 0.00290493166474513 -0.218616385485813 ENSG00000090686 USP48
ENST00000526044 0.225154141355506 0.0502720899171685 -0.145144763477421 ENSG00000090686 USP48
ENST00000534705 0.241857295315374 0.0568553226263095 -0.144753893315454 ENSG00000090686 USP48
ENST00000421625 0.10716367548017 0.0156141802869585 -0.143425773410298 ENSG00000090686 USP48
ENST00000374730 0.185446927839847 0.0364428530025121 -0.154663938497844 ENSG00000090686 USP48
ENST00000527823 0.274208257329314 0.0701994427644236 -0.139262943730359 ENSG00000090686 USP48
ENST00000532737 0.211360027079822 0.045026274163157 -0.145942172216704 ENSG00000090686 USP48
ENST00000489108 0.456563636854261 0.178193680783255 -0.107163502074861 ENSG00000090686 USP48
ENST00000344642 0.955532453868184 0.883887723804642 -0.0101575207971175 ENSG00000187942 LDLRAD2
ENST00000543870 0.895389757867347 0.747469965680415 0.0226153151723628 ENSG00000187942 LDLRAD2
ENST00000484271 0.790574765962408 0.549717397806105 -0.0538499430286375 ENSG00000187942 LDLRAD2
ENST00000486901 0.816251930932652 0.593048738053716 -0.0389440246707123 ENSG00000142798 HSPG2
ENST00000374695 0.0902996901976602 0.0120655715730273 -0.171509781712717 ENSG00000142798 HSPG2
ENST00000481644 0.99052167349523 0.974361464438004 0.00263883799411325 ENSG00000142798 HSPG2
ENST00000469378 0.00377904732865665 0.00018297607804498 -0.281446872138698 ENSG00000142798 HSPG2
ENST00000426143 0.0284588192306943 0.00236935843574875 -0.224909821717909 ENSG00000142798 HSPG2
ENST00000471322 0.0484581598573312 0.00490170401623015 -0.199375407326069 ENSG00000142798 HSPG2
ENST00000374676 0.0238033052447606 0.00186604789265612 -0.21543623209095 ENSG00000142798 HSPG2
ENST00000453796 0.0182156654783061 0.00131383757845164 -0.253586034276278 ENSG00000142798 HSPG2
ENST00000430507 0.113383386563013 0.0169767503622991 -0.225686354473028 ENSG00000142798 HSPG2
ENST00000493940 0.0786920800739413 0.00980693770291553 -0.201628926411628 ENSG00000142798 HSPG2
ENST00000427897 0.0144534204354059 0.000970312170266664 -0.289271386877998 ENSG00000142798 HSPG2
ENST00000498495 0.121757583323326 0.0189907065956308 -0.245503554264867 ENSG00000142798 HSPG2
ENST00000480900 0.0143478917603615 0.000960074474585278 -0.261928481673172 ENSG00000142798 HSPG2
ENST00000412328 0.0237167417083387 0.00185675997867811 -0.239406030196451 ENSG00000142798 HSPG2
ENST00000374673 0.0256819617949076 0.00206570043797715 -0.256034604937538 ENSG00000142798 HSPG2
ENST00000439717 0.0266191867681086 0.00216353701464393 -0.237446892005117 ENSG00000142798 HSPG2
ENST00000423231 0.882020884438661 0.718698803658184 -0.0552734633070552 ENSG00000232037 RP11-26H16.1
ENST00000398929 0.79346278516541 0.55481537363752 -0.0926517319326535 ENSG00000232037 RP11-26H16.1
ENST00000434233 0.884252478972986 0.722998165211589 -0.0418909508846579 ENSG00000218510 LINC00339
ENST00000420503 0.883519152958884 0.721623227015848 -0.0437237773051581 ENSG00000218510 LINC00339
ENST00000404210 0.903547066179534 0.764918104472385 -0.0365940867515759 ENSG00000218510 LINC00339
ENST00000416769 0.903547066179534 0.764918104472385 -0.0365940867515759 ENSG00000218510 LINC00339
ENST00000452322 0.678919532677099 0.392260924834574 -0.119108133303738 ENSG00000218510 LINC00339
ENST00000400259 0.467808552434546 0.186604447017549 -0.0523186924186823 ENSG00000070831 CDC42
ENST00000344548 0.467310314923439 0.18621992832928 -0.0524539883472708 ENSG00000070831 CDC42
ENST00000315554 0.213673439460136 0.0458616500336449 -0.085179428653062 ENSG00000070831 CDC42
ENST00000498236 0.214742166555701 0.0462149274918395 -0.0842767492791554 ENSG00000070831 CDC42
ENST00000421089 0.162306745877291 0.0295818199467947 -0.0822094484564942 ENSG00000070831 CDC42
ENST00000411827 0.222246143855062 0.0491407835614759 -0.0869431758738803 ENSG00000070831 CDC42
ENST00000431803 0.695324751528475 0.413543612033019 -0.1050173540421 ENSG00000230068 CDC42-IT1
ENST00000290167 0.395603154929814 0.13566408232359 -0.205057108236435 ENSG00000162552 WNT4
ENST00000542383 0.204836746051838 0.0428439409004176 -0.300023733608279 ENSG00000162552 WNT4
ENST00000404138 0.23148666571553 0.0527080962689539 0.108466198812103 ENSG00000184677 ZBTB40
ENST00000400239 0.573676889940617 0.277640088395372 0.0827622761312532 ENSG00000184677 ZBTB40
ENST00000375647 0.23148666571553 0.0527080962689539 0.108466198812103 ENSG00000184677 ZBTB40
ENST00000374651 0.290644844460219 0.0778071268010185 0.113116399459988 ENSG00000184677 ZBTB40
ENST00000438551 0.190942459539342 0.0382260902402378 0.343724574025993 ENSG00000237200 ZBTB40-IT1
ENST00000544305 0.138404676678048 0.0231335512434854 -0.164232518603186 ENSG00000133216 EPHB2
ENST00000374630 0.177913712374974 0.0341575903494592 -0.137555360332226 ENSG00000133216 EPHB2
ENST00000400191 0.170668312571478 0.0319453610259013 -0.124399351720837 ENSG00000133216 EPHB2
ENST00000374632 0.153610970397121 0.0272010705856257 -0.132998396538801 ENSG00000133216 EPHB2
ENST00000374627 0.241231244229641 0.0565888533961185 -0.123821318870373 ENSG00000133216 EPHB2
ENST00000465676 0.32540950699981 0.0952409669750064 -0.139985227218659 ENSG00000133216 EPHB2
ENST00000490436 0.416621124182797 0.148925626274805 -0.167329280574913 ENSG00000133216 EPHB2
ENST00000610135 0.333700313842854 0.0999270485685124 -0.22065035673603 ENSG00000272796 RP1-74M1.3
ENST00000356634 0.120830019695036 0.0187410806948297 0.108204160141951 ENSG00000004487 KDM1A
ENST00000400181 0.121563134592651 0.0189347314636965 0.107986722472933 ENSG00000004487 KDM1A
ENST00000542151 0.120830019695036 0.0187410806948297 0.108204160141951 ENSG00000004487 KDM1A
ENST00000427154 0.663330691677739 0.373258357528046 0.0360305219584655 ENSG00000240553 RP1-184J9.2
ENST00000481879 0.73159943657141 0.460691252110769 0.0708216154046517 ENSG00000004487 KDM1A
ENST00000465864 0.46596869730241 0.185016669445228 0.0842446715729066 ENSG00000004487 KDM1A
ENST00000494920 0.65189814214828 0.358984145171159 0.0529803937454392 ENSG00000004487 KDM1A
ENST00000602503 0.362855434474478 0.116191695631092 0.107034410001456 ENSG00000004487 KDM1A
ENST00000374623 0.00017956693169144 4.96753752732083e-06 -0.191523874238706 ENSG00000169641 LUZP1
ENST00000418342 0.000702427831837602 2.41741676334343e-05 -0.167831002380106 ENSG00000169641 LUZP1
ENST00000302291 0.000861369527973212 3.09465467116732e-05 -0.165134308640944 ENSG00000169641 LUZP1
ENST00000314174 0.00346842163605008 0.000164848152528517 -0.192062955492156 ENSG00000169641 LUZP1
ENST00000471849 0.0551352015489023 0.00588487506115413 -0.173647838857987 ENSG00000169641 LUZP1
ENST00000475164 0.232046460535775 0.0529293900910906 -0.142945668000366 ENSG00000169641 LUZP1
ENST00000314113 0.557341551638715 0.261856167570056 -0.167401721675068 ENSG00000179546 HTR1D
ENST00000374619 0.663991115146322 0.373921823682762 -0.127493753671729 ENSG00000179546 HTR1D
ENST00000566551 0.727820652986565 0.455838941641017 0.0913383563809053 ENSG00000261326 RP5-1057J7.6
ENST00000604481 0.428838606583689 0.157993277883714 0.231213943539741 ENSG00000261326 RP5-1057J7.6
ENST00000464516 0.586617529787009 0.290914418651414 -0.121610037423205 ENSG00000125944 HNRNPR
ENST00000478691 0.959549414019616 0.894728115794883 0.00608893328233277 ENSG00000125944 HNRNPR
ENST00000374616 0.995409997224026 0.987386025569686 -0.000719065953825801 ENSG00000125944 HNRNPR
ENST00000476660 0.960145339699843 0.896598738470917 -0.00710505496587684 ENSG00000125944 HNRNPR
ENST00000374612 0.995047944006783 0.985912915235771 -0.000803165834180515 ENSG00000125944 HNRNPR
ENST00000302271 0.995898102051784 0.988920739691904 -0.000632214719979354 ENSG00000125944 HNRNPR
ENST00000427764 0.956335483556381 0.885769193282534 -0.00640760668264272 ENSG00000125944 HNRNPR
ENST00000606561 0.892957538147423 0.742127546816053 -0.0152026092782904 ENSG00000125944 HNRNPR
ENST00000426846 0.892508920014057 0.741102083056186 -0.01507145382032 ENSG00000125944 HNRNPR
ENST00000463552 0.93189094073025 0.828886401564617 -0.0110317839915935 ENSG00000125944 HNRNPR
ENST00000470941 0.937614605889074 0.84273880174001 0.0110191875304426 ENSG00000125944 HNRNPR
ENST00000476451 0.958198029736645 0.891208904308143 -0.00714925796131074 ENSG00000125944 HNRNPR
ENST00000490652 0.390587967148882 0.132780269216948 -0.0963400878560715 ENSG00000125944 HNRNPR
ENST00000314011 0.198071965691965 0.0405744740283748 0.176791315846784 ENSG00000125945 ZNF436
ENST00000374608 0.312418561694612 0.088410294995279 0.147961882488223 ENSG00000125945 ZNF436
ENST00000458053 0.492707331518658 0.20606655163675 0.187980713339069 ENSG00000249087 C1orf213
ENST00000454117 0.479898383039282 0.195688868814588 0.192807879360008 ENSG00000249087 C1orf213
ENST00000335648 0.485801630526288 0.200362531874966 0.191592883882535 ENSG00000249087 C1orf213
ENST00000518821 0.612678379673552 0.316723021444316 0.151096122187952 ENSG00000249087 C1orf213
ENST00000437367 0.486693838479448 0.20098380657433 0.191279830699159 ENSG00000249087 C1orf213
ENST00000450454 0.35042388589633 0.108757763985441 -0.256153074924072 ENSG00000204219 TCEA3
ENST00000495646 0.852006136759373 0.660724944647752 0.0529166342046796 ENSG00000088280 ASAP3
ENST00000336689 0.894105692182903 0.744857525118951 -0.0264795842504043 ENSG00000088280 ASAP3
ENST00000465372 0.583851470555311 0.288023985195775 -0.156073253688218 ENSG00000088280 ASAP3
ENST00000492982 0.884693665748156 0.723787954111794 -0.0302161024620728 ENSG00000088280 ASAP3
ENST00000437606 0.852988580480109 0.662204906065664 -0.0375190893196122 ENSG00000088280 ASAP3
ENST00000484418 0.468989590842655 0.187461210586906 0.192320769018545 ENSG00000088280 ASAP3
ENST00000475814 0.869954516634568 0.695050512081489 -0.0588734089613841 ENSG00000088280 ASAP3
ENST00000530874 0.811128563235887 0.583834980204336 -0.0909427146837222 ENSG00000088280 ASAP3
ENST00000478858 0.697977566937936 0.417019859260273 -0.0865244633686963 ENSG00000088280 ASAP3
ENST00000608765 0.370644851083848 0.120875265154655 -0.187781451090942 ENSG00000088280 ASAP3
ENST00000449467 0.143083348509409 0.0243469855051657 -0.304485729470113 ENSG00000088280 ASAP3
ENST00000361729 0.53260430300997 0.239794329034631 0.142796129888484 ENSG00000007968 E2F2
ENST00000374561 0.865179050595293 0.68621556460259 0.0267013211906733 ENSG00000117318 ID3
ENST00000463312 0.626994866010929 0.331900849535383 0.0816960737202892 ENSG00000117318 ID3
ENST00000486541 0.985686764667696 0.96063887878779 -0.00350696863369494 ENSG00000117318 ID3
ENST00000374550 0.179699590438295 0.0347032150026543 0.127510636032608 ENSG00000142676 RPL11
ENST00000467075 0.242595689264809 0.0571675191381857 0.117154777669477 ENSG00000142676 RPL11
ENST00000482370 0.181939650138877 0.0354158574716426 0.127030301681478 ENSG00000142676 RPL11
ENST00000443624 0.18835319563036 0.0373680355283031 0.124520209533718 ENSG00000142676 RPL11
ENST00000458455 0.187076180571575 0.0369208963766278 0.126386433986348 ENSG00000142676 RPL11
ENST00000418390 0.763002406622487 0.507550397457206 -0.0307054488149362 ENSG00000011007 TCEB3
ENST00000609199 0.795367597118301 0.558004646340605 -0.0299491780791156 ENSG00000011007 TCEB3
ENST00000487554 0.595265703173851 0.29937856662182 -0.083039722615521 ENSG00000011007 TCEB3
ENST00000427796 0.796403872298253 0.559672359602092 -0.0474882477447094 ENSG00000236810 RP5-886K2.3
ENST00000246151 0.974397532984018 0.930633395893231 0.00593905819237055 ENSG00000057757 PITHD1
ENST00000415372 0.827845005821961 0.613463625195714 0.0535712636763463 ENSG00000057757 PITHD1
ENST00000374524 0.734271561367213 0.464801553596696 0.0551816028620055 ENSG00000057757 PITHD1
ENST00000374514 0.0269625707735022 0.00220188718583164 0.193248956215189 ENSG00000011009 LYPLA2
ENST00000400061 0.0245136644350042 0.00193466551185383 0.195510741008918 ENSG00000011009 LYPLA2
ENST00000420982 0.132509058955978 0.0216752102625999 0.156121714504889 ENSG00000011009 LYPLA2
ENST00000374505 0.199027686672053 0.0408804736966119 0.131607836629552 ENSG00000011009 LYPLA2
ENST00000495365 0.113348890116458 0.0169677583096852 0.150910162205807 ENSG00000011009 LYPLA2
ENST00000374503 0.0815411708090512 0.0103239990432564 0.160858184057109 ENSG00000011009 LYPLA2
ENST00000374502 0.130646778234284 0.021218990089986 0.145421975333304 ENSG00000011009 LYPLA2
ENST00000492577 0.171509816213402 0.0321993630766154 0.143795103455263 ENSG00000011009 LYPLA2
ENST00000421070 0.251211474791487 0.0606884241127625 0.133710575139109 ENSG00000011009 LYPLA2
ENST00000374501 0.0150497045696036 0.0010224711729176 0.239483934732548 ENSG00000011009 LYPLA2
ENST00000472213 0.0436184754809889 0.00422657268259762 0.233357673590417 ENSG00000011009 LYPLA2
ENST00000481736 0.784781702901498 0.540320593622431 0.0460966371821762 ENSG00000117308 GALE
ENST00000374497 0.766047257220273 0.51234661560008 0.0491457685717766 ENSG00000117308 GALE
ENST00000456977 0.438880825985651 0.165269931113182 0.149264210940264 ENSG00000117308 GALE
ENST00000459934 0.796913645978829 0.560735560388978 0.0437818644315057 ENSG00000117308 GALE
ENST00000469556 0.40086877261182 0.138889940080894 0.164822095553791 ENSG00000117308 GALE
ENST00000429356 0.773742244838781 0.523375974656538 0.0497219414784935 ENSG00000117308 GALE
ENST00000418277 0.674548514090854 0.386662560055877 0.0695494457893739 ENSG00000117308 GALE
ENST00000470949 0.983715487548586 0.955668853822912 0.00485683862957864 ENSG00000117308 GALE
ENST00000425913 0.997378589404865 0.992986048455729 -0.00076081686718606 ENSG00000117308 GALE
ENST00000445705 0.999802649486695 0.999471887488797 -5.81234915153936e-05 ENSG00000117308 GALE
ENST00000467493 0.972389981060024 0.925405606558415 0.00831086312842044 ENSG00000117308 GALE
ENST00000486382 0.848570383900386 0.65458220512439 -0.04385109957258 ENSG00000117308 GALE
ENST00000470383 0.848490486385853 0.654361088530754 0.0462106720167464 ENSG00000117308 GALE
ENST00000466250 0.858402497139589 0.673471291726108 0.0434405183884578 ENSG00000117308 GALE
ENST00000467070 0.921013151851528 0.804354292650164 0.0294756175138995 ENSG00000117308 GALE
ENST00000374490 0.106420200722122 0.0154459812419607 -0.176550202304953 ENSG00000117305 HMGCL
ENST00000374487 0.114471004511366 0.0172454163690975 -0.173726055510601 ENSG00000117305 HMGCL
ENST00000374483 0.114471004511366 0.0172454163690975 -0.173726055510601 ENSG00000117305 HMGCL
ENST00000436439 0.106420200722122 0.0154459812419607 -0.176550202304953 ENSG00000117305 HMGCL
ENST00000235958 0.106420200722122 0.0154459812419607 -0.176550202304953 ENSG00000117305 HMGCL
ENST00000509389 0.109002627097555 0.0160009394495515 -0.184174029942195 ENSG00000117305 HMGCL
ENST00000496907 0.649287413282528 0.355989954586443 -0.104666311927679 ENSG00000117305 HMGCL
ENST00000513148 0.119052379762088 0.0183312073341017 -0.208291352357873 ENSG00000117305 HMGCL
ENST00000479458 0.243305285507694 0.0574117317365199 -0.260829821641661 ENSG00000117305 HMGCL
ENST00000498698 0.248391292850487 0.0595747818538711 -0.231640770770719 ENSG00000117305 HMGCL
ENST00000374479 0.88798430590403 0.730890438603985 -0.0451269102588769 ENSG00000179163 FUCA1
ENST00000471915 0.745093386481487 0.479839145322824 -0.0533814018609776 ENSG00000189266 PNRC2
ENST00000334351 0.934741294512477 0.835583427156844 -0.0149347163948318 ENSG00000189266 PNRC2
ENST00000374468 0.766011478568281 0.512245514140951 -0.0481072044066564 ENSG00000189266 PNRC2
ENST00000579103 0.835095631408388 0.628453636028453 -0.0428101228121642 ENSG00000189266 PNRC2
ENST00000344989 0.890872936532399 0.737152370381865 -0.0227544879096664 ENSG00000188529 SRSF10
ENST00000453840 0.890941211814552 0.737279345609085 -0.0227464970451613 ENSG00000188529 SRSF10
ENST00000341154 0.890872936532399 0.73718061620701 -0.0227495910497464 ENSG00000188529 SRSF10
ENST00000484146 0.845885456049112 0.649177937858539 -0.0311505839763551 ENSG00000188529 SRSF10
ENST00000473858 0.845885456049112 0.649177937858539 -0.0311505839763551 ENSG00000188529 SRSF10
ENST00000374452 0.84598285594337 0.64931961796958 -0.0311452188621478 ENSG00000188529 SRSF10
ENST00000374453 0.845962458623897 0.649281652828394 -0.0311405602199607 ENSG00000188529 SRSF10
ENST00000343255 0.878263965598746 0.711180294231663 -0.0248067032744196 ENSG00000188529 SRSF10
ENST00000492112 0.878220266905416 0.711126968351461 -0.0248179796948118 ENSG00000188529 SRSF10
ENST00000485841 0.92729289919388 0.81893564511958 -0.0172624428033381 ENSG00000188529 SRSF10
ENST00000338597 0.858216759024439 0.673141656329353 -0.0318226570802571 ENSG00000188529 SRSF10
ENST00000495785 0.830885772424546 0.619745972494587 -0.0334968857657849 ENSG00000188529 SRSF10
ENST00000473754 0.923584053957633 0.810813237755946 -0.0185661424942171 ENSG00000188529 SRSF10
ENST00000497214 0.612173887876603 0.31628351477719 -0.16224129488473 ENSG00000188529 SRSF10
ENST00000485292 0.788001031718358 0.54561164282361 -0.0546774236358705 ENSG00000188529 SRSF10
ENST00000469303 0.940662409998229 0.850365169213575 -0.0174736968221336 ENSG00000188529 SRSF10
ENST00000439239 0.914550254272829 0.790057057205354 -0.0425446558517048 ENSG00000225315 RP11-293P20.2
ENST00000374434 0.463189277575174 0.183098063394474 -0.201970395771992 ENSG00000142661 MYOM3
ENST00000330966 0.463189277575174 0.183098063394474 -0.201970395771992 ENSG00000142661 MYOM3
ENST00000448831 0.830672602349097 0.619153446511982 -0.0799419878671974 ENSG00000142661 MYOM3
ENST00000329601 0.660284325986376 0.369198052033372 -0.145823530522218 ENSG00000142661 MYOM3
ENST00000350501 0.896131571803965 0.748748587175472 -0.0463130230328923 ENSG00000158055 GRHL3
ENST00000374409 0.650135667011606 0.357043686254005 -0.0959180111679765 ENSG00000001460 STPG1
ENST00000440416 0.767068042322509 0.513819927090076 -0.069521929264182 ENSG00000001460 STPG1
ENST00000003583 0.671293359846662 0.382321739557931 -0.0914040134295201 ENSG00000001460 STPG1
ENST00000468303 0.704461396859503 0.42534526196279 -0.0813931991927218 ENSG00000001460 STPG1
ENST00000337248 0.680231039151034 0.393745281313538 -0.0894084261450076 ENSG00000001460 STPG1
ENST00000497384 0.639521993086958 0.345250128882798 -0.12095713506839 ENSG00000001460 STPG1
ENST00000438866 0.182192774873559 0.0354926605950609 -0.342451507197276 ENSG00000001460 STPG1
ENST00000435187 0.884329957699735 0.723218313917962 -0.0531335625433506 ENSG00000001460 STPG1
ENST00000498488 0.883400369711436 0.721425256651773 0.0467065325498209 ENSG00000001460 STPG1
ENST00000483528 0.711471461891462 0.434608132059615 -0.112404090947876 ENSG00000001460 STPG1
ENST00000475760 0.516171465498256 0.225556739305529 -0.19650750948923 ENSG00000001460 STPG1
ENST00000374399 0.888112180198706 0.731144024156272 0.0328559090922076 ENSG00000001461 NIPAL3
ENST00000003912 0.992372724250638 0.9790605987104 0.00195126561301691 ENSG00000001461 NIPAL3
ENST00000488155 0.757478871405472 0.498802213971623 0.0984091472372626 ENSG00000001461 NIPAL3
ENST00000358028 0.825704796702056 0.60955592681167 0.0524289202183149 ENSG00000001461 NIPAL3
ENST00000339255 0.880998493173006 0.716713300977124 0.0362678099701009 ENSG00000001461 NIPAL3
ENST00000475663 0.775083387621232 0.525455425673186 0.0871760250047557 ENSG00000001461 NIPAL3
ENST00000428131 0.882705516269577 0.720051420201253 -0.0406911201635271 ENSG00000001461 NIPAL3
ENST00000432012 0.936982480528911 0.841339454783457 -0.0305180518315827 ENSG00000001461 NIPAL3
ENST00000374395 0.703021463338215 0.423808927824201 -0.10639713214004 ENSG00000117602 RCAN3
ENST00000436717 0.91567813482159 0.792345970211309 0.0379965819157158 ENSG00000117602 RCAN3
ENST00000412742 0.957651201881733 0.888934739905648 0.0228635208006391 ENSG00000117602 RCAN3
ENST00000538532 0.877948533896774 0.710607708312073 0.060748345710982 ENSG00000117602 RCAN3
ENST00000374393 0.986365064730815 0.962494541135077 -0.0077386231938779 ENSG00000117602 RCAN3
ENST00000577528 0.408536211401482 0.143798224658721 -0.237960510200887 ENSG00000264443 RP4-594I10.3
ENST00000478890 0.296596250892286 0.0806007181919875 -0.134243530977259 ENSG00000133226 SRRM1
ENST00000593639 0.323291371660506 0.0941471945741771 -0.129064768724453 ENSG00000133226 SRRM1
ENST00000323848 0.223975617814233 0.0498043229020675 -0.0892868562011835 ENSG00000133226 SRRM1
ENST00000466910 0.806324812453398 0.576165189949869 -0.0498751134471466 ENSG00000133226 SRRM1
ENST00000468822 0.451697174027523 0.174535425917771 -0.0971603763690274 ENSG00000133226 SRRM1
ENST00000447431 0.227203280798383 0.0510854090224788 -0.0929071168796594 ENSG00000133226 SRRM1
ENST00000600523 0.461857973654596 0.182107434644625 -0.107298668866934 ENSG00000133226 SRRM1
ENST00000462710 0.331919532013606 0.0989199231592429 -0.12290328484099 ENSG00000133226 SRRM1
ENST00000374389 0.257064104486847 0.0630570491886479 -0.0888829577010444 ENSG00000133226 SRRM1
ENST00000490543 0.331919532013606 0.0989199231592429 -0.12290328484099 ENSG00000133226 SRRM1
ENST00000479034 0.339619211410032 0.10298622189206 -0.0820612551832036 ENSG00000133226 SRRM1
ENST00000596378 0.303236991474341 0.0840036202312034 -0.0928706567984374 ENSG00000133226 SRRM1
ENST00000494934 0.249513377685424 0.0599805988235956 -0.161167010368202 ENSG00000133226 SRRM1
ENST00000495561 0.232794714609195 0.0532459153453693 -0.179140414228602 ENSG00000133226 SRRM1
ENST00000537199 0.405521337786861 0.141753673848143 -0.100382417184994 ENSG00000133226 SRRM1
ENST00000485441 0.727802930433717 0.45574213634659 -0.0714055204510755 ENSG00000133226 SRRM1
ENST00000470243 0.660315139770613 0.369291913600328 -0.0782218040603212 ENSG00000133226 SRRM1
ENST00000496882 0.521033758264498 0.229934920905733 -0.0944449410741293 ENSG00000133226 SRRM1
ENST00000461768 0.590728580919432 0.294942163601442 -0.0843660129317307 ENSG00000133226 SRRM1
ENST00000485541 0.737801270063913 0.46912429425854 -0.0640311080137009 ENSG00000133226 SRRM1
ENST00000488317 0.549057834068503 0.254493938665975 -0.1090641774509 ENSG00000133226 SRRM1
ENST00000489130 0.825077950719976 0.608810309458982 0.0628047890953036 ENSG00000133226 SRRM1
ENST00000474843 0.870693176599351 0.696559133623808 -0.0388015236336089 ENSG00000133226 SRRM1
ENST00000374379 0.0242959217429648 0.00191535859606946 0.177115029547516 ENSG00000169504 CLIC4
ENST00000497755 0.0162586765950318 0.00112995215422495 0.162782124598392 ENSG00000169504 CLIC4
ENST00000488683 0.0242748246076098 0.00191346852314946 0.177015838070563 ENSG00000169504 CLIC4
ENST00000489758 0.00294708564717905 0.000135595266067751 0.216296425434126 ENSG00000169504 CLIC4
ENST00000236273 0.21821748625295 0.0476054726378758 0.122115837302288 ENSG00000117614 SYF2
ENST00000354361 0.247982728790251 0.0594201030028827 0.117989496012762 ENSG00000117614 SYF2
ENST00000474160 0.539857620090697 0.246527851089688 0.0874599681142061 ENSG00000117614 SYF2
ENST00000476231 0.870796108272651 0.697215590408495 -0.0331637010284404 ENSG00000117614 SYF2
ENST00000243189 0.284676443250734 0.0751286746572111 -0.122200104771099 ENSG00000117616 C1orf63
ENST00000569495 0.607011266620936 0.310987633155348 -0.0882626328586682 ENSG00000117616 C1orf63
ENST00000498238 0.284321908974142 0.0749857233165335 -0.122199825191894 ENSG00000117616 C1orf63
ENST00000566395 0.494637101260363 0.207980855859794 -0.0933396231505029 ENSG00000117616 C1orf63
ENST00000565733 0.41482971323192 0.14790164999534 -0.105115914397308 ENSG00000117616 C1orf63
ENST00000568254 0.284321908974142 0.0749857233165335 -0.122199825191894 ENSG00000117616 C1orf63
ENST00000473314 0.360363160416908 0.114579371410604 -0.0954651547519531 ENSG00000117616 C1orf63
ENST00000417642 0.284321908974142 0.0749857233165335 -0.122199825191894 ENSG00000117616 C1orf63
ENST00000570063 0.427392843337547 0.156970824131205 -0.102708319494267 ENSG00000117616 C1orf63
ENST00000564223 0.957400245984653 0.888118799185785 0.0136763579803269 ENSG00000117616 C1orf63
ENST00000475766 0.526611399948033 0.234905552140828 -0.0877543862606182 ENSG00000117616 C1orf63
ENST00000491378 0.508137387656484 0.218673550982992 -0.105319873977987 ENSG00000117616 C1orf63
ENST00000431849 0.502387541134949 0.214189733865267 -0.107369089036769 ENSG00000117616 C1orf63
ENST00000568212 0.493989792992024 0.207334689270603 -0.116883451129708 ENSG00000117616 C1orf63
ENST00000568701 0.301986538734135 0.0832654386850585 -0.157009622382367 ENSG00000117616 C1orf63
ENST00000561867 0.578374634222268 0.282476101045685 -0.08541672087533 ENSG00000117616 C1orf63
ENST00000568996 0.554446419952726 0.259328202854406 -0.088780200194511 ENSG00000117616 C1orf63
ENST00000450820 0.994000464385938 0.983524055813518 0.00257676035616028 ENSG00000117616 C1orf63
ENST00000564398 0.816586538397074 0.593528730645965 0.0878677433718533 ENSG00000187010 RHD
ENST00000328664 0.915679055631866 0.792481822588411 0.0363741978253401 ENSG00000187010 RHD
ENST00000454452 0.959549414019616 0.894731024895263 -0.0183689772844451 ENSG00000187010 RHD
ENST00000342055 0.959549414019616 0.894731024895263 -0.0183689772844451 ENSG00000187010 RHD
ENST00000423810 0.959549414019616 0.894731024895263 -0.0183689772844451 ENSG00000187010 RHD
ENST00000568195 0.959549414019616 0.894731024895263 -0.0183689772844451 ENSG00000187010 RHD
ENST00000417538 0.959549414019616 0.894731024895263 -0.0183689772844451 ENSG00000187010 RHD
ENST00000357542 0.959549414019616 0.894731024895263 -0.0183689772844451 ENSG00000187010 RHD
ENST00000423253 0.967872522832727 0.915125745301186 -0.0150049792578568 ENSG00000187010 RHD
ENST00000568399 0.800511915092515 0.566237027372442 0.071920739304546 ENSG00000117616 C1orf63
ENST00000562018 0.797598682835761 0.5618626210704 0.0726515298181936 ENSG00000117616 C1orf63
ENST00000567741 0.799641232818647 0.565164250073419 0.0723701761198068 ENSG00000117616 C1orf63
ENST00000566599 0.693938858492661 0.411855868705907 0.135696435776553 ENSG00000117616 C1orf63
ENST00000374358 0.794950250513626 0.557397385519866 0.0343474044751231 ENSG00000183726 TMEM50A
ENST00000498135 0.96431402746298 0.906408393383622 0.0074653627849117 ENSG00000183726 TMEM50A
ENST00000491936 0.926221307402914 0.817000170803404 0.0139375596399024 ENSG00000183726 TMEM50A
ENST00000480937 0.927692298412276 0.819826600781347 0.013668335437437 ENSG00000183726 TMEM50A
ENST00000468704 0.866271830199369 0.688200785955425 -0.0264003714989134 ENSG00000183726 TMEM50A
ENST00000487234 0.393804748664015 0.134656174629766 -0.114225299002795 ENSG00000183726 TMEM50A
ENST00000294413 0.230663115528282 0.0524151403541384 0.253548770711017 ENSG00000188672 RHCE
ENST00000374352 0.188107829782 0.0372637086180385 0.277504910562203 ENSG00000188672 RHCE
ENST00000243186 0.186832214682507 0.0368415429223264 0.273800778339123 ENSG00000188672 RHCE
ENST00000413854 0.186832214682507 0.0368415429223264 0.273800778339123 ENSG00000188672 RHCE
ENST00000425135 0.186832214682507 0.0368415429223264 0.273800778339123 ENSG00000188672 RHCE
ENST00000455194 0.186832214682507 0.0368415429223264 0.273800778339123 ENSG00000188672 RHCE
ENST00000340849 0.157836380518344 0.0283086523296451 0.339758024314617 ENSG00000188672 RHCE
ENST00000349320 0.153319464290205 0.0271292348379677 0.33867673303646 ENSG00000188672 RHCE
ENST00000399763 0.761594161608655 0.505301437627023 -0.0337734588273629 ENSG00000204178 TMEM57
ENST00000399766 0.761594161608655 0.505301437627023 -0.0337734588273629 ENSG00000204178 TMEM57
ENST00000374343 0.761594161608655 0.505301437627023 -0.0337734588273629 ENSG00000204178 TMEM57
ENST00000470035 0.602490965873401 0.306684733116486 -0.0999856075133505 ENSG00000204178 TMEM57
ENST00000374338 0.740775648454563 0.47360612121819 0.0537190923131286 ENSG00000157978 LDLRAP1
ENST00000485476 0.756012019861747 0.496810804094464 0.0885432449631293 ENSG00000157978 LDLRAP1
ENST00000488127 0.943856597367016 0.857999288770865 0.0146613231456229 ENSG00000157978 LDLRAP1
ENST00000462394 0.940635899828146 0.850214329789767 -0.0271250570071249 ENSG00000157978 LDLRAP1
ENST00000484476 0.844232369095688 0.646233811327134 -0.0617461998896053 ENSG00000157978 LDLRAP1
ENST00000474283 0.899690851932496 0.756664274923207 0.038980632218825 ENSG00000157978 LDLRAP1
ENST00000470950 0.974453954750619 0.930792921615685 -0.0109512215452866 ENSG00000157978 LDLRAP1
ENST00000354177 0.328350434424058 0.0968616174546189 -0.0914200118431513 ENSG00000162430 SEPN1
ENST00000361547 0.328350434424058 0.0968616174546189 -0.0914200118431513 ENSG00000162430 SEPN1
ENST00000374315 0.328350434424058 0.0968616174546189 -0.0914200118431513 ENSG00000162430 SEPN1
ENST00000559265 0.273604919735646 0.0699056505223066 -0.0960332502778933 ENSG00000255054 RP1-317E23.6
ENST00000494537 0.638297148975597 0.344008247650925 -0.0721060547602079 ENSG00000162430 SEPN1
ENST00000527604 0.477618252171983 0.193842016818932 -0.0682944799289813 ENSG00000255054 RP1-317E23.6
ENST00000442055 0.362941748453496 0.116262554833635 -0.0895179104278601 ENSG00000228172 RP1-317E23.3
ENST00000453649 0.356996533495179 0.112570743622476 -0.0904210448347887 ENSG00000228172 RP1-317E23.3
ENST00000424294 0.215827167314648 0.0466855878805142 -0.184970988420675 ENSG00000117640 MTFR1L
ENST00000374303 0.122384869115779 0.0191595503971845 -0.163072848722225 ENSG00000117640 MTFR1L
ENST00000533762 0.288885924723198 0.0770706141935014 -0.167199178021388 ENSG00000117640 MTFR1L
ENST00000529116 0.295909233626154 0.0802472884016685 -0.164566910087284 ENSG00000117640 MTFR1L
ENST00000474295 0.125018124302362 0.0198071084497481 -0.162336274341376 ENSG00000117640 MTFR1L
ENST00000488327 0.278666777967026 0.0722492947143495 -0.168247934906317 ENSG00000117640 MTFR1L
ENST00000472643 0.129558987924667 0.0209519092953109 -0.183961196749488 ENSG00000117640 MTFR1L
ENST00000494293 0.546539085602938 0.252447267471355 -0.117635409587791 ENSG00000117640 MTFR1L
ENST00000469815 0.0573228385748479 0.00622016138968619 -0.205671568608893 ENSG00000117640 MTFR1L
ENST00000526894 0.129558987924667 0.0209519092953109 -0.183961196749488 ENSG00000117640 MTFR1L
ENST00000478284 0.267246841006284 0.0672351268024066 -0.159415573384707 ENSG00000117640 MTFR1L
ENST00000524618 0.0549736854452401 0.00586017923285024 -0.207264535262237 ENSG00000117640 MTFR1L
ENST00000374307 0.125018124302362 0.0198071084497481 -0.162336274341376 ENSG00000117640 MTFR1L
ENST00000528624 0.283373786561976 0.0745159317138982 -0.173517062724677 ENSG00000117640 MTFR1L
ENST00000525713 0.275040897089049 0.0705977079767804 -0.171732775769381 ENSG00000117640 MTFR1L
ENST00000374301 0.118396998034092 0.0181376649091943 -0.164525301678688 ENSG00000117640 MTFR1L
ENST00000464008 0.234469147239607 0.0538942449997225 -0.163262827178788 ENSG00000117640 MTFR1L
ENST00000526158 0.263457869687038 0.065717404580244 -0.168119061948477 ENSG00000117640 MTFR1L
ENST00000530599 0.272964130257699 0.0696651452537121 -0.171202643586717 ENSG00000117640 MTFR1L
ENST00000374300 0.173346241924492 0.0327269927197411 -0.148345761523867 ENSG00000117640 MTFR1L
ENST00000466284 0.154791058485265 0.0275080085650075 -0.157959378249649 ENSG00000117640 MTFR1L
ENST00000531361 0.18288793899791 0.0356907843470666 -0.180680164246054 ENSG00000117640 MTFR1L
ENST00000497956 0.245763312392718 0.0585051854243851 -0.158791139551866 ENSG00000117640 MTFR1L
ENST00000606617 0.173746723866973 0.0328468946666003 -0.260698006811511 ENSG00000272478 RP1-317E23.7
ENST00000538789 0.994637865386301 0.984836453203438 -0.00181581052172512 ENSG00000127423 AUNIP
ENST00000481602 0.227921299802678 0.0513633365718582 0.306778883201665 ENSG00000127423 AUNIP
ENST00000374298 0.356550615884795 0.112317550446487 0.243894649656416 ENSG00000127423 AUNIP
ENST00000455431 0.624768961428042 0.329409953915264 0.119100734987116 ENSG00000236528 RP1-125I3.2
ENST00000374296 0.742281736225824 0.476020470496047 0.078755040089325 ENSG00000182749 PAQR7
ENST00000426559 0.327815273664898 0.0965300868641545 0.0904138889155209 ENSG00000117632 STMN1
ENST00000455785 0.331618790190573 0.0986916582807065 0.0900488054855376 ENSG00000117632 STMN1
ENST00000399728 0.330592035147939 0.0981302523852428 0.090163552419263 ENSG00000117632 STMN1
ENST00000465604 0.336348040816043 0.101305340481374 0.0898080448611109 ENSG00000117632 STMN1
ENST00000357865 0.333215470784146 0.0996705534940149 0.0902730940393647 ENSG00000117632 STMN1
ENST00000374291 0.350323736220517 0.10870204505276 0.088959870698794 ENSG00000117632 STMN1
ENST00000485226 0.479339140622136 0.195257445078932 0.0730436802496751 ENSG00000117632 STMN1
ENST00000446334 0.617926930960904 0.322142603884351 0.0579370588671782 ENSG00000117632 STMN1
ENST00000580971 0.817697557511757 0.595975175981213 0.0432149057458667 ENSG00000264021 MIR3917
ENST00000374282 0.906614996951702 0.771911444863254 -0.0282768199906373 ENSG00000158006 PAFAH2
ENST00000374284 0.772544269647415 0.521812983661786 -0.06679246217677 ENSG00000158006 PAFAH2
ENST00000493892 0.894114558925596 0.744886539029643 0.044829011397812 ENSG00000158006 PAFAH2
ENST00000464540 0.894193328340147 0.745077317406033 0.0448029964739035 ENSG00000158006 PAFAH2
ENST00000439092 0.691024739496866 0.40768072803772 0.119614472088393 ENSG00000158006 PAFAH2
ENST00000441420 0.770445335167979 0.518502030360855 0.0950957433042985 ENSG00000158006 PAFAH2
ENST00000444713 0.577118517995852 0.281199740265426 -0.158978260076672 ENSG00000175087 PDIK1L
ENST00000374271 0.82398857655139 0.606881902197023 -0.0569102026080311 ENSG00000175087 PDIK1L
ENST00000374269 0.96163407047303 0.899692853972422 -0.015295450766769 ENSG00000175087 PDIK1L
ENST00000374268 0.146541257010283 0.0252857674524415 -0.325159718247624 ENSG00000197245 FAM110D
ENST00000374266 0.928329246390892 0.821393237980879 0.0298491765968897 ENSG00000142684 ZNF593
ENST00000270812 0.928329246390892 0.821393237980879 0.0298491765968897 ENSG00000142684 ZNF593
ENST00000407889 0.910664053137084 0.780420482095245 0.036901378109008 ENSG00000236782 RP11-96L14.7
ENST00000414762 0.968391139041496 0.916119911671293 0.0142311893071936 ENSG00000236782 RP11-96L14.7
ENST00000433939 0.993167464210698 0.981259950785376 0.00313312190191652 ENSG00000236782 RP11-96L14.7
ENST00000444682 0.924548399675138 0.812753410663891 0.0320974067538695 ENSG00000236782 RP11-96L14.7
ENST00000448923 0.642636403822695 0.348852176069049 0.131435286303768 ENSG00000236782 RP11-96L14.7
ENST00000451429 0.39791674589452 0.137138069245945 -0.12649404051965 ENSG00000130695 CEP85
ENST00000476272 0.338448657483032 0.102366452979295 -0.129675195939894 ENSG00000130695 CEP85
ENST00000252992 0.338448657483032 0.102366452979295 -0.129675195939894 ENSG00000130695 CEP85
ENST00000453146 0.325816726553578 0.0954668957742212 -0.152915266167136 ENSG00000130695 CEP85
ENST00000469609 0.277104094500698 0.0714825573744176 -0.173332177502694 ENSG00000130695 CEP85
ENST00000468163 0.424634115362173 0.154893988022347 -0.220944854528129 ENSG00000130695 CEP85
ENST00000491670 0.487694032182203 0.201917595204907 -0.168721788217116 ENSG00000130695 CEP85
ENST00000270792 0.402052472538107 0.139653487226136 0.0970132600802983 ENSG00000142669 SH3BGRL3
ENST00000319041 0.386557590049431 0.130424703504608 0.0996536284861398 ENSG00000142669 SH3BGRL3
ENST00000314675 0.221813648700108 0.0489513235548608 0.131065618364964 ENSG00000158062 UBXN11
ENST00000472155 0.617225449647366 0.321226854382279 -0.119942780374905 ENSG00000158062 UBXN11
ENST00000374223 0.617093232351261 0.321028652846812 -0.119964488876651 ENSG00000158062 UBXN11
ENST00000475591 0.617225449647366 0.321226854382279 -0.119942780374905 ENSG00000158062 UBXN11
ENST00000357089 0.617225449647366 0.321226854382279 -0.119942780374905 ENSG00000158062 UBXN11
ENST00000494942 0.617225449647366 0.321226854382279 -0.119942780374905 ENSG00000158062 UBXN11
ENST00000374221 0.617225449647366 0.321226854382279 -0.119942780374905 ENSG00000158062 UBXN11
ENST00000374217 0.626418196903226 0.331265193562688 -0.11738936580902 ENSG00000158062 UBXN11
ENST00000374222 0.626418196903226 0.331265193562688 -0.11738936580902 ENSG00000158062 UBXN11
ENST00000496466 0.371878392355065 0.121772092281266 -0.200818545706416 ENSG00000158062 UBXN11
ENST00000535108 0.720509202290798 0.445932457213222 -0.103017131443331 ENSG00000158062 UBXN11
ENST00000436301 0.713340298667193 0.437008488166467 -0.105591537548422 ENSG00000158062 UBXN11
ENST00000374215 0.624448079655132 0.32908527707096 -0.136689901513917 ENSG00000158062 UBXN11
ENST00000452980 0.600500460980091 0.304647432304392 -0.149208776977022 ENSG00000158062 UBXN11
ENST00000442942 0.607228008293335 0.311231177161617 -0.149062351657106 ENSG00000158062 UBXN11
ENST00000450041 0.560378796795035 0.264730573876629 -0.171104076239091 ENSG00000158062 UBXN11
ENST00000423664 0.560553860410783 0.264937313057949 -0.171236013581799 ENSG00000158062 UBXN11
ENST00000421827 0.785235292601403 0.541066724191362 -0.0966588497855669 ENSG00000158062 UBXN11
ENST00000434391 0.431007035035089 0.159542847433082 -0.0756361966888088 ENSG00000117682 DHDDS
ENST00000427245 0.56325229946514 0.267502991752675 -0.0792921062304749 ENSG00000117682 DHDDS
ENST00000527611 0.843354855450262 0.644411032839371 -0.0434319659734324 ENSG00000117682 DHDDS
ENST00000374186 0.318317309081465 0.0914001755466894 -0.124702944892426 ENSG00000117682 DHDDS
ENST00000525682 0.193230443959094 0.0389110953047107 -0.123132669396571 ENSG00000117682 DHDDS
ENST00000236342 0.180895486075842 0.0350952317876003 -0.126396925860425 ENSG00000117682 DHDDS
ENST00000526219 0.19641684603924 0.0399765407084991 -0.123587358651358 ENSG00000117682 DHDDS
ENST00000374185 0.511489836299041 0.221478573874435 -0.0867566531278529 ENSG00000117682 DHDDS
ENST00000487944 0.681480582454545 0.395594682689144 -0.0752437566898433 ENSG00000117682 DHDDS
ENST00000360009 0.431007035035089 0.159542847433082 -0.0756361966888088 ENSG00000117682 DHDDS
ENST00000533087 0.428132661484913 0.157530448951054 -0.0992848545886573 ENSG00000117682 DHDDS
ENST00000531312 0.497755718841156 0.21027660982392 -0.088678018888528 ENSG00000117682 DHDDS
ENST00000525165 0.461807603232714 0.182048568650025 -0.09408352982909 ENSG00000117682 DHDDS
ENST00000525546 0.524810629292405 0.233348840695759 -0.0901121422392851 ENSG00000117682 DHDDS
ENST00000528557 0.333032782921193 0.0995427195000476 -0.122174478759361 ENSG00000117682 DHDDS
ENST00000525326 0.458966003776049 0.179874403563553 -0.1013076680557 ENSG00000117682 DHDDS
ENST00000526278 0.496334188339158 0.209209236544793 -0.0885786894472159 ENSG00000117682 DHDDS
ENST00000436153 0.422708800224822 0.153259756388482 -0.100034214169877 ENSG00000117682 DHDDS
ENST00000529688 0.497138010095767 0.209858334207782 -0.0886907429740303 ENSG00000117682 DHDDS
ENST00000530781 0.725117931625196 0.45222504594913 -0.0673535487279683 ENSG00000117682 DHDDS
ENST00000531955 0.33805625673855 0.102140786585213 -0.127847869790931 ENSG00000117682 DHDDS
ENST00000525410 0.5459316274789 0.251917130410608 -0.0851458045849827 ENSG00000117682 DHDDS
ENST00000430232 0.387032313859479 0.130737976447179 -0.100887668457108 ENSG00000117682 DHDDS
ENST00000431933 0.609829521497307 0.31403341628116 -0.0636539354278146 ENSG00000117682 DHDDS
ENST00000416052 0.819250845150623 0.598422476040932 -0.0490160962678733 ENSG00000117682 DHDDS
ENST00000423060 0.946379546279873 0.863470049293066 0.0273560599788236 ENSG00000225891 RP3-476K8.3
ENST00000468388 0.60385515692985 0.308022561718496 -0.0674966734263346 ENSG00000198830 HMGN2
ENST00000479815 0.943203060993908 0.856641764585951 -0.00993241331459499 ENSG00000198830 HMGN2
ENST00000460563 0.925693302075443 0.815601862490352 0.0131651066867331 ENSG00000198830 HMGN2
ENST00000464888 0.912557462631179 0.785124180156453 -0.0152051876689903 ENSG00000198830 HMGN2
ENST00000463817 0.871351579055313 0.698188855135207 0.022274810869775 ENSG00000198830 HMGN2
ENST00000467700 0.856484031638817 0.669930705081319 0.0242325864590217 ENSG00000198830 HMGN2
ENST00000361427 0.836557248743182 0.631407390551332 0.0267683093005524 ENSG00000198830 HMGN2
ENST00000466194 0.870666320041168 0.696446794299396 0.0226840217200977 ENSG00000198830 HMGN2
ENST00000493418 0.990330142814295 0.973711177619473 0.00187347849412494 ENSG00000198830 HMGN2
ENST00000525525 0.433799445403621 0.161609022125907 -0.227711920052195 ENSG00000117676 RPS6KA1
ENST00000526040 0.491138515533037 0.204647114470105 -0.179787425310975 ENSG00000117676 RPS6KA1
ENST00000374168 0.421525424619339 0.152495506455534 -0.16594524344956 ENSG00000117676 RPS6KA1
ENST00000524436 0.229347080399053 0.0519386723152694 -0.293447352268069 ENSG00000117676 RPS6KA1
ENST00000374166 0.421525424619339 0.152495506455534 -0.16594524344956 ENSG00000117676 RPS6KA1
ENST00000526792 0.750550184764059 0.488119901249955 -0.0817221281468549 ENSG00000117676 RPS6KA1
ENST00000529454 0.747483250108608 0.483521101170835 -0.100028817469201 ENSG00000117676 RPS6KA1
ENST00000374162 0.750550184764059 0.488119901249955 -0.0817221281468549 ENSG00000117676 RPS6KA1
ENST00000530003 0.637071621473755 0.342588823397348 -0.115443961627364 ENSG00000117676 RPS6KA1
ENST00000366866 0.864729869004584 0.685502026994439 -0.0635893013841971 ENSG00000117676 RPS6KA1
ENST00000531113 0.91826621059385 0.797961269225988 -0.0321176471083324 ENSG00000117676 RPS6KA1
ENST00000374163 0.620372539998225 0.324697876470177 -0.120815044524616 ENSG00000117676 RPS6KA1
ENST00000531382 0.792034609825075 0.552526262473833 -0.0729405798820322 ENSG00000117676 RPS6KA1
ENST00000527264 0.985483555841588 0.960063039382778 -0.00798109769461721 ENSG00000117676 RPS6KA1
ENST00000403732 0.843342836879946 0.644350164474212 -0.072072228987682 ENSG00000117676 RPS6KA1
ENST00000438977 0.562421074551942 0.266771199368296 -0.183135041730418 ENSG00000117676 RPS6KA1
ENST00000324856 0.859648064108105 0.675579185035466 -0.0206194081006788 ENSG00000117713 ARID1A
ENST00000457599 0.736550981770689 0.467637733650498 -0.037726244617812 ENSG00000117713 ARID1A
ENST00000524572 0.531085235867406 0.238623742162228 0.138300600944413 ENSG00000117713 ARID1A
ENST00000374152 0.308554930893409 0.0865495477232936 -0.0954458632554934 ENSG00000117713 ARID1A
ENST00000430291 0.222246143855062 0.0491317830432988 -0.204833648802187 ENSG00000117713 ARID1A
ENST00000430799 0.0695252764193028 0.008216186735157 -0.159427532079624 ENSG00000117713 ARID1A
ENST00000466382 0.120030020359823 0.0185408656557655 -0.149552763154457 ENSG00000117713 ARID1A
ENST00000540690 0.129558987924667 0.020952343578914 -0.147926400430193 ENSG00000117713 ARID1A
ENST00000532781 0.101786497742564 0.0144652351340624 -0.168060052324896 ENSG00000117713 ARID1A
ENST00000430292 0.643724887540016 0.350314455724227 -0.146101512733619 ENSG00000060642 PIGV
ENST00000472757 0.638414281778416 0.344203160606864 -0.120424180901212 ENSG00000060642 PIGV
ENST00000078527 0.852988580480109 0.662299990752884 -0.0518334804695547 ENSG00000060642 PIGV
ENST00000431541 0.771333140442968 0.519811464211566 -0.102621168624305 ENSG00000060642 PIGV
ENST00000449950 0.842853103547161 0.643175796099808 -0.0562330250507676 ENSG00000060642 PIGV
ENST00000374145 0.836414385205997 0.631158727641367 -0.0579507270682582 ENSG00000060642 PIGV
ENST00000455364 0.788673440658538 0.546583320628689 -0.0968780059430873 ENSG00000060642 PIGV
ENST00000374142 0.601525484534516 0.305717377361132 -0.0751784897348291 ENSG00000204160 ZDHHC18
ENST00000374141 0.982551367592668 0.952243880007808 0.0059930084259293 ENSG00000204160 ZDHHC18
ENST00000534643 0.963727107207861 0.904786554213779 -0.0131933533294081 ENSG00000204160 ZDHHC18
ENST00000488397 0.579127067874446 0.283296674282927 -0.0839018828176143 ENSG00000204160 ZDHHC18
ENST00000478902 0.97625320755705 0.935886658881002 0.0119158019902027 ENSG00000204160 ZDHHC18
ENST00000374135 0.301217446969894 0.0827991839408973 -0.114230222379442 ENSG00000142751 GPN2
ENST00000448791 0.703916516283041 0.424702527251591 -0.0855079271966706 ENSG00000226698 RP1-50O24.6
ENST00000374133 0.349551880195138 0.108272034059634 -0.149933623929277 ENSG00000142751 GPN2
ENST00000477418 0.346310865564011 0.106370083454984 -0.150232409417186 ENSG00000142751 GPN2
ENST00000431781 0.519209965322242 0.228189854131145 -0.115050373972641 ENSG00000142751 GPN2
ENST00000461282 0.817692780746805 0.595903950888748 -0.0741490813424917 ENSG00000142751 GPN2
ENST00000445019 0.928738746441848 0.822327058286966 -0.0297184460468806 ENSG00000198746 GPATCH3
ENST00000361720 0.901966308843318 0.761657971835886 0.0316532347451638 ENSG00000198746 GPATCH3
ENST00000450844 0.637837710808945 0.34346241001842 0.139272298503616 ENSG00000198746 GPATCH3
ENST00000435827 0.520182397713901 0.229124803550084 -0.0768609037537842 ENSG00000090273 NUDC
ENST00000321265 0.9137026355551 0.788054379784261 -0.0140440844223709 ENSG00000090273 NUDC
ENST00000452707 0.363000686020588 0.116339869470709 -0.0992173342321553 ENSG00000090273 NUDC
ENST00000484772 0.681183277539173 0.39518426470644 0.0576764030885708 ENSG00000090273 NUDC
ENST00000522111 0.135975553874182 0.0225058002104784 0.175444539700546 ENSG00000253368 TRNP1
ENST00000531285 0.332773670831946 0.0994096912382604 0.152543154792288 ENSG00000253368 TRNP1
ENST00000374089 0.872020846198756 0.69930770351249 -0.0319590488588587 ENSG00000090020 SLC9A1
ENST00000263980 0.279694013643031 0.0727143892183795 -0.116916224477562 ENSG00000090020 SLC9A1
ENST00000490329 0.804034760622896 0.572179455271281 -0.0601516143221072 ENSG00000090020 SLC9A1
ENST00000545949 0.392282422721746 0.133856934071558 -0.10687941157736 ENSG00000090020 SLC9A1
ENST00000447808 0.732334433745671 0.461740600752547 0.0781239902382585 ENSG00000090020 SLC9A1
ENST00000374086 0.137385984332222 0.0228775356564399 -0.169486279395915 ENSG00000090020 SLC9A1
ENST00000374084 0.0774042052413988 0.00957975531913055 -0.20250677467438 ENSG00000090020 SLC9A1
ENST00000319394 0.955955429334647 0.885007597422797 -0.0101553457210938 ENSG00000142784 WDTC1
ENST00000361771 0.919714964186609 0.801320601279836 -0.017681853882767 ENSG00000142784 WDTC1
ENST00000447062 0.852982511672907 0.662124711446745 -0.033155620380897 ENSG00000142784 WDTC1
ENST00000491239 0.999351629270865 0.998207119068452 -0.000183178978592343 ENSG00000142784 WDTC1
ENST00000472249 0.741668240154437 0.475022186842472 -0.0788043998478108 ENSG00000142784 WDTC1
ENST00000374076 0.918053596909132 0.797440690664128 -0.0172951541096996 ENSG00000186501 TMEM222
ENST00000464720 0.918053596909132 0.797440690664128 -0.0172951541096996 ENSG00000186501 TMEM222
ENST00000608611 0.918053596909132 0.797440690664128 -0.0172951541096996 ENSG00000186501 TMEM222
ENST00000466759 0.806142923574711 0.575655409823876 -0.0483398920128189 ENSG00000186501 TMEM222
ENST00000486082 0.995071138045584 0.986096303399429 0.001264742283121 ENSG00000186501 TMEM222
ENST00000464813 0.785429718884043 0.541273830288737 -0.0478180732691761 ENSG00000186501 TMEM222
ENST00000478104 0.84290002729354 0.643285699199797 -0.0324494484780489 ENSG00000186501 TMEM222
ENST00000498220 0.745782980743057 0.481069947844772 -0.0538492530795493 ENSG00000186501 TMEM222
ENST00000471456 0.729023469391015 0.45730108413302 0.0621993287516139 ENSG00000186501 TMEM222
ENST00000470223 0.839865703563608 0.637625498762909 0.0397397192133555 ENSG00000186501 TMEM222
ENST00000472410 0.491791462986926 0.205283674610862 -0.141415400360267 ENSG00000142733 MAP3K6
ENST00000374040 0.34105792617156 0.103671320074952 -0.173229714003956 ENSG00000142733 MAP3K6
ENST00000493901 0.344435590061048 0.105500392940164 -0.172854014321224 ENSG00000142733 MAP3K6
ENST00000470890 0.650021232625255 0.356904171514983 -0.139728113759353 ENSG00000142733 MAP3K6
ENST00000357582 0.326028315411948 0.0955661507534538 -0.181197303111582 ENSG00000142733 MAP3K6
ENST00000476509 0.900433108198065 0.758625892148291 0.0488558374961301 ENSG00000142733 MAP3K6
ENST00000430629 0.00860752972992744 0.000506730309967862 -0.149917925772845 ENSG00000158195 WASF2
ENST00000536657 7.89012272034708e-05 1.95800000347578e-06 -0.243459344766776 ENSG00000158195 WASF2
ENST00000247087 0.00291298194046227 0.000133642053721695 -0.280422832026397 ENSG00000126705 AHDC1
ENST00000374011 0.00261478874273981 0.000117180268732639 -0.281919499194141 ENSG00000126705 AHDC1
ENST00000490295 0.0475446112679482 0.00476155748608973 -0.219993147827117 ENSG00000126705 AHDC1
ENST00000480033 0.24256368524221 0.0571334841306329 -0.162277868723896 ENSG00000126705 AHDC1
ENST00000361157 0.811593329032651 0.584711511226372 -0.0910254309067101 ENSG00000126709 IFI6
ENST00000339145 0.811593329032651 0.584711511226372 -0.0910254309067101 ENSG00000126709 IFI6
ENST00000362020 0.811593329032651 0.584711511226372 -0.0910254309067101 ENSG00000126709 IFI6
ENST00000373954 0.288765746169369 0.0769877838531866 -0.210837645923929 ENSG00000009780 FAM76A
ENST00000419687 0.175852411477814 0.0334907654377437 -0.256173576359119 ENSG00000009780 FAM76A
ENST00000373949 0.313844916232196 0.0891532768512406 -0.205666439347906 ENSG00000009780 FAM76A
ENST00000530324 0.116459071191466 0.0176759640921241 -0.29915575430456 ENSG00000009780 FAM76A
ENST00000234549 0.118493010372744 0.0181596647518278 -0.297548660783062 ENSG00000009780 FAM76A
ENST00000010299 0.118941030632424 0.0183070269934636 -0.297429990555335 ENSG00000009780 FAM76A
ENST00000446647 0.231250557756051 0.0526380733006485 -0.273295609379394 ENSG00000009780 FAM76A
ENST00000373943 0.887855993237345 0.730581901571478 -0.0187612779226648 ENSG00000117758 STX12
ENST00000440806 0.475125795681183 0.191770257113359 -0.0750005978585792 ENSG00000117758 STX12
ENST00000468761 0.776552785262407 0.527616003496165 -0.0413329558778836 ENSG00000117758 STX12
ENST00000481874 0.455115892895084 0.177012629275682 -0.14433388602356 ENSG00000117758 STX12
ENST00000472285 0.499552018464461 0.211909335633723 -0.107184948560415 ENSG00000117758 STX12
ENST00000311772 0.55161717888758 0.256695701710646 0.0759327448495562 ENSG00000117751 PPP1R8
ENST00000236412 0.543998538355662 0.250303024794846 0.077038026728392 ENSG00000117751 PPP1R8
ENST00000373931 0.551685675024343 0.256748356984438 0.075928009334762 ENSG00000117751 PPP1R8
ENST00000431586 0.855017370279518 0.666572961990559 0.0279302617258552 ENSG00000117751 PPP1R8
ENST00000486634 0.433696137790952 0.161479927673426 0.12340848999158 ENSG00000117751 PPP1R8
ENST00000601459 0.982632822681479 0.952521472747607 -0.00789234300065126 ENSG00000268552 AL109927.1
ENST00000328928 0.283568581473442 0.0746300019403769 -0.250035583340029 ENSG00000130775 THEMIS2
ENST00000373925 0.283568581473442 0.0746300019403769 -0.250035583340029 ENSG00000130775 THEMIS2
ENST00000373927 0.260153196508428 0.0643716677096928 -0.260396409372531 ENSG00000130775 THEMIS2
ENST00000442118 0.0551085206253634 0.00588154282698831 -0.442318149874532 ENSG00000130775 THEMIS2
ENST00000467258 0.0234397372333023 0.00182842639993547 -0.460073812788416 ENSG00000130775 THEMIS2
ENST00000373921 0.283568581473442 0.0746300019403769 -0.250035583340029 ENSG00000130775 THEMIS2
ENST00000466068 0.0294494278363274 0.00248263869750154 -0.478648811553579 ENSG00000130775 THEMIS2
ENST00000482828 0.119061018300629 0.0183356773115625 -0.381761855822396 ENSG00000130775 THEMIS2
ENST00000456990 0.839373324919993 0.6365949909527 -0.072195590012478 ENSG00000130775 THEMIS2
ENST00000373912 0.492266724229282 0.205655655593423 0.0968870046454563 ENSG00000117748 RPA2
ENST00000419958 0.343131495503677 0.104748409400554 0.154542082864475 ENSG00000117748 RPA2
ENST00000373909 0.534775441480185 0.241828427544645 0.0911228693814557 ENSG00000117748 RPA2
ENST00000313433 0.411884361994932 0.146149829215751 0.114155873132122 ENSG00000117748 RPA2
ENST00000444045 0.465441997918735 0.184690762724834 0.116137182060916 ENSG00000117748 RPA2
ENST00000373884 0.910584608314188 0.780234165683574 -0.0277054162665654 ENSG00000158156 XKR8
ENST00000481387 0.915658535978062 0.792304863586988 0.0383961833102723 ENSG00000158156 XKR8
ENST00000373871 0.221723810607088 0.0489138942633633 0.101976985199642 ENSG00000158161 EYA3
ENST00000436342 0.221723810607088 0.0489138942633633 0.101976985199642 ENSG00000158161 EYA3
ENST00000373864 0.257812453438058 0.0633414815761555 0.112891551876968 ENSG00000158161 EYA3
ENST00000540618 0.113098002059026 0.0168983872870239 0.156689897582947 ENSG00000158161 EYA3
ENST00000545175 0.112892279866845 0.0168368854957092 0.158103847234214 ENSG00000158161 EYA3
ENST00000373863 0.109739292990546 0.0161659933537472 0.159568652517659 ENSG00000158161 EYA3
ENST00000495923 0.233462140316999 0.0534595834413186 0.178925055946756 ENSG00000158161 EYA3
ENST00000471498 0.0516748889212384 0.0053702220141436 0.190563968497714 ENSG00000158161 EYA3
ENST00000468665 0.400721589229756 0.138802573432136 0.122402083333208 ENSG00000158161 EYA3
ENST00000543748 0.824327606108864 0.607720415389915 0.0793759821210421 ENSG00000228589 SPCS2P4
ENST00000436160 0.816948177746853 0.594617452568274 0.0829674209138733 ENSG00000228589 SPCS2P4
ENST00000539896 0.219177848834149 0.0479151701212789 -0.329298237956074 ENSG00000169403 PTAFR
ENST00000603289 0.937582939510184 0.84267731828435 0.014140979059811 ENSG00000126698 DNAJC8
ENST00000263697 0.91734911002776 0.796048758852087 -0.0163347444878221 ENSG00000126698 DNAJC8
ENST00000596102 0.524365855754652 0.232861990374422 0.110299331417424 ENSG00000269804 AL353354.2
ENST00000489277 0.91734911002776 0.796048758852087 -0.0163347444878221 ENSG00000126698 DNAJC8
ENST00000470967 0.803022243939859 0.569960987536631 -0.0451192721985346 ENSG00000126698 DNAJC8
ENST00000482674 0.769431675246503 0.51707583386878 -0.0472172629901148 ENSG00000126698 DNAJC8
ENST00000488868 0.779263187545705 0.532081162023112 -0.0457944863830266 ENSG00000126698 DNAJC8
ENST00000497986 0.899833187007527 0.757048601671349 0.0216259126702689 ENSG00000130770 ATPIF1
ENST00000335514 0.899743292958996 0.756901788442043 0.0216220517853073 ENSG00000130770 ATPIF1
ENST00000468425 0.926410061640076 0.817382319369314 0.0161205853220069 ENSG00000130770 ATPIF1
ENST00000465645 0.899743292958996 0.756901788442043 0.0216220517853073 ENSG00000130770 ATPIF1
ENST00000253063 0.889278468061831 0.733800514762615 -0.0328332549972107 ENSG00000130766 SESN2
ENST00000479574 0.968295675118907 0.915879451491714 0.0125275728241283 ENSG00000130772 MED18
ENST00000373842 0.781169379762428 0.535098068585806 -0.0665982319772983 ENSG00000130772 MED18
ENST00000398997 0.787743235548623 0.545086358344001 -0.0648919460381017 ENSG00000130772 MED18
ENST00000475655 0.433866106314317 0.161737723680719 0.212939928767503 ENSG00000130772 MED18
ENST00000474683 0.840033073323982 0.637974097380627 0.0651707355851444 ENSG00000130772 MED18
ENST00000373839 0.150147691642948 0.0262235125227421 0.122303779955911 ENSG00000204138 PHACTR4
ENST00000463428 0.403471175025899 0.140557698502755 0.109143720804172 ENSG00000204138 PHACTR4
ENST00000493669 0.325742224241613 0.0954203096639209 0.0988522922136036 ENSG00000204138 PHACTR4
ENST00000373836 0.0694236808788756 0.0081923336566925 0.139065934583068 ENSG00000204138 PHACTR4
ENST00000398958 0.202257704349683 0.0418532882117438 0.0941826044636026 ENSG00000180198 RCC1
ENST00000413987 0.499730070774092 0.212055954508936 0.0696495112354318 ENSG00000242125 SNHG3
ENST00000427469 0.271180003132591 0.0689439333712127 0.0923072447743706 ENSG00000180198 RCC1
ENST00000447507 0.764568720813469 0.510041957866351 0.0433218889014197 ENSG00000242125 SNHG3
ENST00000434290 0.256812085934314 0.0629286458571617 0.093040122570084 ENSG00000180198 RCC1
ENST00000373833 0.202282622922366 0.0418655573593433 0.0941758208455401 ENSG00000180198 RCC1
ENST00000437681 0.499067214803772 0.211470530070708 0.0759072274905443 ENSG00000242125 SNHG3
ENST00000364938 0.864506165089095 0.68510889331092 -0.0562700529510529 ENSG00000242125 SNHG3
ENST00000363217 0.759199853265947 0.501443947806931 0.107748140641423 ENSG00000200087 SNORA73B
ENST00000419074 0.242457163054491 0.0570666725925562 0.12868973505323 ENSG00000180198 RCC1
ENST00000373832 0.0960156794782254 0.0132260210044462 0.155897042371933 ENSG00000180198 RCC1
ENST00000373831 0.0447779988593532 0.00438537672332542 0.200664944406861 ENSG00000180198 RCC1
ENST00000411533 0.0705623413912221 0.00838226467745886 0.190329915670448 ENSG00000180198 RCC1
ENST00000486790 0.454994285482166 0.176955695660412 0.131742461642245 ENSG00000180198 RCC1
ENST00000430407 0.0530028154672407 0.00556151975438626 0.207266883222188 ENSG00000180198 RCC1
ENST00000429051 0.0301213142053824 0.00255569651989619 0.256622328675222 ENSG00000180198 RCC1
ENST00000478232 0.477737161463546 0.193949747075994 0.13300919289824 ENSG00000180198 RCC1
ENST00000373830 0.654755661677846 0.362451436562198 0.0672594572136309 ENSG00000180098 TRNAU1AP
ENST00000495995 0.533866601787384 0.241046697969421 0.118667870858847 ENSG00000180098 TRNAU1AP
ENST00000411406 0.247995523816101 0.0594297190065819 0.24935580928746 ENSG00000180098 TRNAU1AP
ENST00000480930 0.685540582203306 0.400822088621422 0.0647023185659872 ENSG00000180098 TRNAU1AP
ENST00000491577 0.693092331430314 0.410391473658847 0.0631941558899207 ENSG00000180098 TRNAU1AP
ENST00000464880 0.539265319761362 0.245859249847073 0.137287402766713 ENSG00000180098 TRNAU1AP
ENST00000497790 0.580789213207037 0.285130856547993 0.127813884372298 ENSG00000180098 TRNAU1AP
ENST00000495215 0.56800296630799 0.272217201739476 0.100446038194243 ENSG00000180098 TRNAU1AP
ENST00000464093 0.498334735711409 0.210832241779204 0.129933904532826 ENSG00000180098 TRNAU1AP
ENST00000484775 0.537691761489835 0.244643048493316 0.0905725434467758 ENSG00000180098 TRNAU1AP
ENST00000464612 0.448954855871788 0.172684971701038 0.112945472891006 ENSG00000197989 SNHG12
ENST00000475441 0.419353005948759 0.151042416641546 0.117069168495975 ENSG00000197989 SNHG12
ENST00000531126 0.297717823351425 0.0811488998457923 0.131791225485506 ENSG00000197989 SNHG12
ENST00000461448 0.297717823351425 0.0811488998457923 0.131791225485506 ENSG00000197989 SNHG12
ENST00000470977 0.301126147169538 0.0827267203555093 0.131068902144529 ENSG00000197989 SNHG12
ENST00000474814 0.297717823351425 0.0811488998457923 0.131791225485506 ENSG00000197989 SNHG12
ENST00000481368 0.378173831541364 0.125365366490764 0.119080244001687 ENSG00000197989 SNHG12
ENST00000481220 0.29485162098399 0.0797390520679287 0.132505240053604 ENSG00000197989 SNHG12
ENST00000488745 0.288857386633861 0.0770528437332278 0.132570238622419 ENSG00000197989 SNHG12
ENST00000483436 0.2953888800343 0.0800057249524314 0.132421926515426 ENSG00000197989 SNHG12
ENST00000384581 0.47716769260023 0.193450102982032 0.165291827183364 ENSG00000197989 SNHG12
ENST00000464115 0.624065623489253 0.328631731745422 0.0948002612712355 ENSG00000197989 SNHG12
ENST00000461832 0.624065623489253 0.328631731745422 0.0948002612712355 ENSG00000197989 SNHG12
ENST00000384342 0.332494371383982 0.0992707223200616 0.268301161947473 ENSG00000197989 SNHG12
ENST00000471683 0.897531431836816 0.751904538309392 0.0348496572444145 ENSG00000120656 TAF12
ENST00000373824 0.954597707578914 0.881608360134784 0.0133573279215466 ENSG00000120656 TAF12
ENST00000263974 0.959277513151792 0.89376588805586 0.0120031459956719 ENSG00000120656 TAF12
ENST00000495422 0.836162985603208 0.630683178786005 -0.0455976134028568 ENSG00000120656 TAF12
ENST00000373816 0.614485711669451 0.318556805255954 0.0661200711167842 ENSG00000162419 GMEB1
ENST00000361872 0.398755091447211 0.137645835290257 0.109997059775117 ENSG00000162419 GMEB1
ENST00000294409 0.415349786022602 0.148204637603012 0.107309626948016 ENSG00000162419 GMEB1
ENST00000480454 0.594591874667046 0.298707225145459 0.0851937916714803 ENSG00000162419 GMEB1
ENST00000474884 0.938725941636787 0.845583348557352 0.0133187256175423 ENSG00000198492 YTHDF2
ENST00000542507 0.232478230689428 0.0530953155957563 0.0826774249214846 ENSG00000198492 YTHDF2
ENST00000373812 0.233490732165019 0.0534681830983204 0.0826766487307369 ENSG00000198492 YTHDF2
ENST00000541996 0.229106473918854 0.0518505729874278 0.0831844934588723 ENSG00000198492 YTHDF2
ENST00000478283 0.251923317084191 0.0609662703378985 0.0811595451365117 ENSG00000198492 YTHDF2
ENST00000496288 0.909706068842582 0.777938248035006 0.0193429770204878 ENSG00000198492 YTHDF2
ENST00000475796 0.852006136759373 0.66070628093987 -0.0362970640791485 ENSG00000198492 YTHDF2
ENST00000476976 0.852475923884739 0.661512009055522 0.0344024587705602 ENSG00000198492 YTHDF2
ENST00000468863 0.687998118273962 0.403929505799066 0.0708811287373204 ENSG00000198492 YTHDF2
ENST00000343067 0.0583101975611924 0.00635908077624565 -0.171933122052542 ENSG00000159023 EPB41
ENST00000356093 0.0583101975611924 0.00635908077624565 -0.171933122052542 ENSG00000159023 EPB41
ENST00000398863 0.0583101975611924 0.00635908077624565 -0.171933122052542 ENSG00000159023 EPB41
ENST00000482464 0.125070441449052 0.0198306541290859 -0.211099576487574 ENSG00000159023 EPB41
ENST00000373800 0.174344094299651 0.0330272616621027 -0.15024844114525 ENSG00000159023 EPB41
ENST00000349460 0.174344094299651 0.0330272616621027 -0.15024844114525 ENSG00000159023 EPB41
ENST00000347529 0.174344094299651 0.0330272616621027 -0.15024844114525 ENSG00000159023 EPB41
ENST00000373798 0.0830245722413905 0.0106115300263155 -0.161330810118451 ENSG00000159023 EPB41
ENST00000373797 0.28056416459225 0.0731141955672326 -0.137882065552606 ENSG00000159023 EPB41
ENST00000488277 0.772842160524593 0.522168780750941 -0.06109767223925 ENSG00000159023 EPB41
ENST00000490308 0.327853134873373 0.0965736976429951 -0.161955786293959 ENSG00000159023 EPB41
ENST00000460378 0.0340019881192874 0.00302095759350232 -0.21280697477765 ENSG00000159023 EPB41
ENST00000462032 0.509085692535224 0.219547064734661 -0.193164587309618 ENSG00000159023 EPB41
ENST00000521452 0.66423277344536 0.374192208778687 -0.123225483751925 ENSG00000253304 TMEM200B
ENST00000420504 0.641502587572403 0.347527360928017 -0.131409763165374 ENSG00000253304 TMEM200B
ENST00000373795 0.794392110349716 0.556677823632169 0.0256026130987631 ENSG00000116350 SRSF4
ENST00000546138 0.814730875988307 0.589822388506862 0.0231952068085072 ENSG00000116350 SRSF4
ENST00000466448 0.879125801112415 0.712893053165487 0.0163228675451863 ENSG00000116350 SRSF4
ENST00000497015 0.983557993398779 0.955060594128026 -0.00435062591934925 ENSG00000116350 SRSF4
ENST00000605204 0.864156374761 0.68439979167182 0.0197828618523192 ENSG00000116350 SRSF4
ENST00000477193 0.864880589492743 0.685792896446947 -0.0392874423449904 ENSG00000116350 SRSF4
ENST00000489898 0.742479566866326 0.476282647663781 0.0699158637497995 ENSG00000116350 SRSF4
ENST00000472353 0.984081611466761 0.956705336608669 0.00375375732643718 ENSG00000116350 SRSF4
ENST00000373791 0.75552487554623 0.495735576931044 0.059715693658496 ENSG00000116353 MECR
ENST00000475773 0.79199577875309 0.552462793387746 0.0719256942710994 ENSG00000116353 MECR
ENST00000483435 0.982941240462641 0.95320750601684 0.0076413366954463 ENSG00000116353 MECR
ENST00000263702 0.746597865925987 0.482251896027018 0.0627103312358197 ENSG00000116353 MECR
ENST00000473030 0.836294636220789 0.630922469362511 0.0487699436128835 ENSG00000116353 MECR
ENST00000463412 0.83521330695557 0.628953989524683 0.0499697862452099 ENSG00000116353 MECR
ENST00000453185 0.714819367544776 0.438910895096773 0.0900184581980728 ENSG00000116353 MECR
ENST00000478505 0.721286732013089 0.447274113905548 0.077506056359566 ENSG00000116353 MECR
ENST00000490529 0.544184594444568 0.250441253124672 0.101292781584777 ENSG00000116353 MECR
ENST00000464511 0.471956698055835 0.18945810029552 0.191862687340465 ENSG00000116353 MECR
ENST00000463052 0.714541230876251 0.438459936949256 0.0727185452343994 ENSG00000116353 MECR
ENST00000489248 0.693534749346463 0.411091552242951 0.078251494355381 ENSG00000116353 MECR
ENST00000475861 0.727010536730753 0.454825398925201 0.0726156657070553 ENSG00000116353 MECR
ENST00000474946 0.777695326852602 0.529527127164876 0.0628059638074217 ENSG00000116353 MECR
ENST00000464915 0.761827314771812 0.505589398960105 0.0966816555523349 ENSG00000116353 MECR
ENST00000482610 0.744504357175509 0.479165302753256 0.0830786127737313 ENSG00000116353 MECR
ENST00000484012 0.705893276180259 0.427259836275757 0.0977877343940697 ENSG00000116353 MECR
ENST00000493928 0.911812247125319 0.783376076484835 0.0387424755864169 ENSG00000116353 MECR
ENST00000345512 0.44848907212665 0.172341736835602 -0.1733965774265 ENSG00000060656 PTPRU
ENST00000373779 0.491138515533037 0.204674867753254 -0.153509045597966 ENSG00000060656 PTPRU
ENST00000323874 0.491138515533037 0.204674867753254 -0.153509045597966 ENSG00000060656 PTPRU
ENST00000356870 0.491138515533037 0.204674867753254 -0.153509045597966 ENSG00000060656 PTPRU
ENST00000428026 0.491138515533037 0.204674867753254 -0.153509045597966 ENSG00000060656 PTPRU
ENST00000460170 0.49010152993957 0.203798965982713 -0.153665985924163 ENSG00000060656 PTPRU
ENST00000415600 0.710410924397779 0.433360577799936 -0.123235345907278 ENSG00000060656 PTPRU
ENST00000493601 0.722094370546636 0.448478868483202 -0.120569664588572 ENSG00000060656 PTPRU
ENST00000465525 0.554825559883976 0.259670246100822 -0.179108255008625 ENSG00000060656 PTPRU
ENST00000294507 0.56394236311329 0.268090499611488 0.0479582406640796 ENSG00000162511 LAPTM5
ENST00000464569 0.990000569227109 0.972595189926715 0.00239117929230326 ENSG00000162511 LAPTM5
ENST00000476492 0.915974502104718 0.79312535403994 -0.0262655952394287 ENSG00000162511 LAPTM5
ENST00000336798 0.000178111383765594 4.91944274505086e-06 -0.302845411948595 ENSG00000162512 SDC3
ENST00000339394 0.000796283342651801 2.81042003265439e-05 -0.358319695004758 ENSG00000162512 SDC3
ENST00000471567 0.23362908151384 0.0535512078313031 -0.260289248175821 ENSG00000162512 SDC3
ENST00000424085 0.50687660792785 0.217734421517628 0.0604709733584636 ENSG00000134644 PUM1
ENST00000257075 0.50687660792785 0.217734421517628 0.0604709733584636 ENSG00000134644 PUM1
ENST00000373747 0.505010082241439 0.216257855678805 0.0606742462523814 ENSG00000134644 PUM1
ENST00000525843 0.513083777750547 0.222949104396942 0.0600825374439425 ENSG00000134644 PUM1
ENST00000426105 0.55296284959818 0.25791290139445 0.0545650470188007 ENSG00000134644 PUM1
ENST00000440538 0.553093744452044 0.258045174184815 0.0545307755733013 ENSG00000134644 PUM1
ENST00000498419 0.815588672702672 0.591471267803094 0.0302205567722567 ENSG00000134644 PUM1
ENST00000373741 0.552237814227173 0.257282928668645 0.0546544969172874 ENSG00000134644 PUM1
ENST00000423018 0.551928415430616 0.257022871423872 0.0546494883658841 ENSG00000134644 PUM1
ENST00000373742 0.58130463250159 0.285659835493801 0.052063406520414 ENSG00000134644 PUM1
ENST00000530669 0.693594114101275 0.411370076013721 -0.0678716656880238 ENSG00000134644 PUM1
ENST00000529846 0.676055373413648 0.388518909351796 -0.0673886394002396 ENSG00000134644 PUM1
ENST00000525997 0.667090927792928 0.377614349797797 -0.069353829474049 ENSG00000134644 PUM1
ENST00000527498 0.916073261420621 0.793312221643677 0.0199507030271804 ENSG00000134644 PUM1
ENST00000498627 0.777399810049176 0.528816328958131 -0.0784503521896804 ENSG00000134644 PUM1
ENST00000471894 0.816021710301411 0.592234855545835 0.0513965466862773 ENSG00000134644 PUM1
ENST00000490546 0.872895521959837 0.700876076313513 0.0346863127788753 ENSG00000134644 PUM1
ENST00000532678 0.855372030748516 0.667195898595064 0.0293390320298089 ENSG00000134644 PUM1
ENST00000526128 0.983641129647823 0.955348844479239 -0.00592255248673482 ENSG00000134644 PUM1
ENST00000526215 0.423586171904486 0.154051645633998 0.0769261312709466 ENSG00000134644 PUM1
ENST00000525948 0.437970300957164 0.16464534750008 0.0804120998023583 ENSG00000134644 PUM1
ENST00000480602 0.340264048381834 0.103280449081175 0.0963918558357539 ENSG00000134644 PUM1
ENST00000524516 0.300085852288738 0.0822494214602226 0.118048940467196 ENSG00000134644 PUM1
ENST00000531867 0.9393921271253 0.847411205610776 0.0210052064049909 ENSG00000134644 PUM1
ENST00000263694 0.526833533139878 0.235138794441807 0.0835054015300678 ENSG00000060688 SNRNP40
ENST00000486941 0.132028869201418 0.0215572022762982 0.220212404306045 ENSG00000060688 SNRNP40
ENST00000489853 0.456559389623422 0.178178846766098 0.112779386522531 ENSG00000060688 SNRNP40
ENST00000373720 0.45552926228955 0.177399175733063 0.124148594028944 ENSG00000060688 SNRNP40
ENST00000491106 0.382916736741165 0.128292246669013 0.167484182189847 ENSG00000060688 SNRNP40
ENST00000446633 0.585685268163579 0.289918275071286 0.0759363344694363 ENSG00000060688 SNRNP40
ENST00000474025 0.62299628205393 0.327407388722658 0.0950384923839686 ENSG00000060688 SNRNP40
ENST00000463988 0.935738753409261 0.838407400709668 0.0212411455365466 ENSG00000060688 SNRNP40
ENST00000344147 0.521985374420016 0.230703604626396 0.0689340700747989 ENSG00000121766 ZCCHC17
ENST00000479629 0.764537789150616 0.509956208487934 0.044033078059077 ENSG00000121766 ZCCHC17
ENST00000373714 0.521985374420016 0.230703604626396 0.0689340700747989 ENSG00000121766 ZCCHC17
ENST00000546109 0.609065165216347 0.313042586901798 0.0608316530193232 ENSG00000121766 ZCCHC17
ENST00000422613 0.473207708793928 0.190467787498518 0.0780301157347778 ENSG00000121766 ZCCHC17
ENST00000490049 0.804713139358238 0.573296991225856 0.0420835572091491 ENSG00000121766 ZCCHC17
ENST00000430143 0.915395612431308 0.791677612592905 0.0236977315545996 ENSG00000229044 RP11-266K22.2
ENST00000373713 0.194778821010411 0.0393999142941206 0.280002623573445 ENSG00000121769 FABP3
ENST00000497275 0.162021022791657 0.0294844563700589 0.329021863500836 ENSG00000121769 FABP3
ENST00000498148 0.212585854391048 0.0454499952939106 0.276112222096445 ENSG00000121769 FABP3
ENST00000482018 0.138555641945551 0.0231794899863375 0.307446769979052 ENSG00000121769 FABP3
ENST00000373710 0.780559212257387 0.534358701668872 -0.0558894440901158 ENSG00000168528 SERINC2
ENST00000536859 0.780268985644911 0.533832746749929 -0.0559186778228049 ENSG00000168528 SERINC2
ENST00000487207 0.921702612252548 0.80614841165842 -0.0231161975790526 ENSG00000168528 SERINC2
ENST00000373709 0.788854225209521 0.546795869707968 -0.0539094347166481 ENSG00000168528 SERINC2
ENST00000536384 0.785018026499681 0.540693744203752 -0.0545817207817049 ENSG00000168528 SERINC2
ENST00000491976 0.785018026499681 0.540693744203752 -0.0545817207817049 ENSG00000168528 SERINC2
ENST00000596131 0.713435841512463 0.437188892122771 -0.115819848072374 ENSG00000268950 AC114494.1
ENST00000441210 1.52266726142209e-18 4.85880743241106e-21 0.711483200276341 ENSG00000142910 TINAGL1
ENST00000457433 1.03146714301599e-39 8.79518916230518e-43 0.786460085896822 ENSG00000142910 TINAGL1
ENST00000271064 1.52429285544269e-39 1.33994343733425e-42 0.786241436991721 ENSG00000142910 TINAGL1
ENST00000537531 2.12129164011773e-33 2.34957318742273e-36 0.79854932633155 ENSG00000142910 TINAGL1
ENST00000461030 2.01599185813831e-33 2.21521987260051e-36 0.798732506065478 ENSG00000142910 TINAGL1
ENST00000466998 9.70490683529509e-14 5.62205172775494e-16 0.659110012460971 ENSG00000142910 TINAGL1
ENST00000478398 2.19633497760323e-32 2.60645600288715e-35 0.775737604393199 ENSG00000142910 TINAGL1
ENST00000481165 1.47271310440518e-39 1.28165577221921e-42 0.783730169700936 ENSG00000142910 TINAGL1
ENST00000468635 3.55287285651085e-33 4.02890872281422e-36 0.784467911132164 ENSG00000142910 TINAGL1
ENST00000498429 3.44437086276058e-30 4.66282031035293e-33 0.772891328905286 ENSG00000142910 TINAGL1
ENST00000463112 3.00699883107058e-42 2.45829648279298e-45 0.786806515302781 ENSG00000142910 TINAGL1
ENST00000480586 5.07304156749374e-24 1.04352373177582e-26 0.707215326676845 ENSG00000142910 TINAGL1
ENST00000373705 0.311730662086503 0.0880563662527179 0.13070134163513 ENSG00000121764 HCRTR1
ENST00000373703 0.963460144681094 0.90397966334268 0.00825530747883418 ENSG00000162517 PEF1
ENST00000461006 0.670088020161954 0.381127604839679 0.0673326154852717 ENSG00000162517 PEF1
ENST00000478502 0.927582502096802 0.819427872903146 0.0172902363169684 ENSG00000162517 PEF1
ENST00000489164 0.929843943817407 0.824935898579081 -0.0194994489855847 ENSG00000162517 PEF1
ENST00000492061 0.514838249815765 0.224386907891372 -0.115595942556046 ENSG00000162517 PEF1
ENST00000496805 0.668026118583702 0.378701597789557 -0.087699650516862 ENSG00000162517 PEF1
ENST00000472443 0.616566484817213 0.320521565187815 -0.100235876895726 ENSG00000162517 PEF1
ENST00000471219 0.733186231577769 0.462749448691844 -0.0799033954043167 ENSG00000162517 PEF1
ENST00000440872 0.508417534575731 0.218992508219582 -0.134823097800856 ENSG00000162517 PEF1
ENST00000373672 0.232580892124544 0.0531653447196691 -0.312532661592812 ENSG00000084636 COL16A1
ENST00000271069 0.232580892124544 0.0531653447196691 -0.312532661592812 ENSG00000084636 COL16A1
ENST00000398556 0.739715160099666 0.472071870122908 -0.101227858876578 ENSG00000121753 BAI2
ENST00000398547 0.733738501691117 0.463840229320803 -0.101954936703919 ENSG00000121753 BAI2
ENST00000373655 0.733806442451967 0.4639747930682 -0.101983221063895 ENSG00000121753 BAI2
ENST00000373658 0.733806442451967 0.4639747930682 -0.101983221063895 ENSG00000121753 BAI2
ENST00000398542 0.680446597028261 0.394016976647973 -0.118767441316872 ENSG00000121753 BAI2
ENST00000257070 0.733806442451967 0.4639747930682 -0.101983221063895 ENSG00000121753 BAI2
ENST00000527361 0.679514570452792 0.393002699738212 -0.122391504762882 ENSG00000121753 BAI2
ENST00000440175 0.719758211218632 0.44526964358121 -0.117216421972516 ENSG00000121753 BAI2
ENST00000398538 0.689875868995373 0.40632802066165 -0.119992617351848 ENSG00000121753 BAI2
ENST00000420125 0.884909405873248 0.72409731924042 0.0577349018918199 ENSG00000121753 BAI2
ENST00000527035 0.772013013424616 0.521002576114394 0.0664095205408086 ENSG00000254545 RP11-84A19.3
ENST00000257100 0.356887401683016 0.112495547122397 0.0965818739648312 ENSG00000134668 SPOCD1
ENST00000373648 0.357163737890815 0.112653148843422 0.0965811565785164 ENSG00000134668 SPOCD1
ENST00000360482 0.357163737890815 0.112653148843422 0.0965811565785164 ENSG00000134668 SPOCD1
ENST00000473361 0.355169847874853 0.111476462881566 0.0964977321429082 ENSG00000134668 SPOCD1
ENST00000452755 0.334214692803554 0.100142776937903 0.09893253974241 ENSG00000134668 SPOCD1
ENST00000533231 0.349819306043884 0.108404069838244 0.0974915796889873 ENSG00000134668 SPOCD1
ENST00000528579 0.108969724426104 0.0159938709376566 0.152243661024684 ENSG00000134668 SPOCD1
ENST00000532604 0.235547396133616 0.0543511981672611 0.126972949401608 ENSG00000134668 SPOCD1
ENST00000531039 0.372029685102709 0.121837285452464 0.0998060149969558 ENSG00000134668 SPOCD1
ENST00000468720 0.504768065554692 0.216087659983895 0.0817649306306658 ENSG00000134668 SPOCD1
ENST00000485944 0.527357737941618 0.2355906419082 0.0788212590639841 ENSG00000134668 SPOCD1
ENST00000460061 0.534974377677104 0.241960712265201 0.0779510010642075 ENSG00000134668 SPOCD1
ENST00000602889 0.590195539102991 0.294366237957994 -0.0520747322183337 ENSG00000269967 RP11-84A19.4
ENST00000602725 0.633439311953028 0.339020720028026 -0.0502531067676955 ENSG00000184007 PTP4A2
ENST00000344035 0.701442460105604 0.421501674849725 -0.0378307504659346 ENSG00000184007 PTP4A2
ENST00000356536 0.536374400844101 0.243470920167257 -0.0571991110937819 ENSG00000184007 PTP4A2
ENST00000457805 0.638106657273169 0.343829758471634 -0.0543556175972951 ENSG00000184007 PTP4A2
ENST00000489313 0.456756844512829 0.178341468404212 -0.0937554279642414 ENSG00000184007 PTP4A2
ENST00000602683 0.740427383843134 0.473167431682894 -0.0420253334099369 ENSG00000184007 PTP4A2
ENST00000470404 0.827261827740661 0.612501579697998 -0.0301205081788096 ENSG00000184007 PTP4A2
ENST00000532001 0.642212576238253 0.348317250139102 -0.0531494852894002 ENSG00000184007 PTP4A2
ENST00000528253 0.619741572706605 0.324030403719012 -0.0579252315505679 ENSG00000184007 PTP4A2
ENST00000391369 0.633000096844321 0.338457252192406 -0.156803448150207 ENSG00000212673 AL136115.1
ENST00000484483 0.953827502885654 0.879980851663227 0.0101546231983215 ENSG00000184007 PTP4A2
ENST00000468531 0.712525793025152 0.435891058107618 -0.0401244708060839 ENSG00000184007 PTP4A2
ENST00000534796 0.630579093841951 0.335865766583253 -0.0534794293054899 ENSG00000184007 PTP4A2
ENST00000532289 0.520209278549087 0.229150362595112 -0.0701773271640334 ENSG00000184007 PTP4A2
ENST00000526960 0.583197322145721 0.287379429052906 -0.0611819231126085 ENSG00000184007 PTP4A2
ENST00000524384 0.522035620031205 0.230882285617005 -0.0729449568722478 ENSG00000184007 PTP4A2
ENST00000528840 0.511014332258546 0.22120165357252 -0.0744539079074722 ENSG00000184007 PTP4A2
ENST00000494444 0.525057308440691 0.233561375718844 -0.0720869644635758 ENSG00000184007 PTP4A2
ENST00000529477 0.559531304959957 0.263962156612995 -0.0645533768427719 ENSG00000184007 PTP4A2
ENST00000533408 0.373270988667776 0.122591764630422 -0.0951025223545251 ENSG00000184007 PTP4A2
ENST00000475464 0.975355621150477 0.933594601698598 0.00612814095217073 ENSG00000184007 PTP4A2
ENST00000327300 0.307233206671881 0.0859706344589331 0.0711073085744784 ENSG00000121774 KHDRBS1
ENST00000307714 0.309332052833386 0.0869335151052246 0.070902710503127 ENSG00000121774 KHDRBS1
ENST00000492989 0.694711469830975 0.412846388781303 0.0334125096928547 ENSG00000121774 KHDRBS1
ENST00000484270 0.361503085288018 0.115316935590742 0.0657300087600071 ENSG00000121774 KHDRBS1
ENST00000366152 0.514326931371612 0.223932410487787 0.101932792436984 ENSG00000203325 RP11-277A4.4
ENST00000487305 0.239190844166791 0.0557217651616952 -0.123257549210398 ENSG00000121775 TMEM39B
ENST00000336294 0.294036379769224 0.0793648041413335 -0.113343495532335 ENSG00000121775 TMEM39B
ENST00000438825 0.664627258552223 0.374735953686823 -0.0763154519163915 ENSG00000121775 TMEM39B
ENST00000441402 0.297175896190147 0.0808784063190891 -0.11286246714323 ENSG00000121775 TMEM39B
ENST00000472503 0.460167345272333 0.180898782332484 -0.108100718465168 ENSG00000121775 TMEM39B
ENST00000456834 0.343390653870724 0.104879328828054 -0.112146956294519 ENSG00000121775 TMEM39B
ENST00000468135 0.297627210049285 0.0811085034787698 -0.112851206247518 ENSG00000121775 TMEM39B
ENST00000466321 0.678456116956878 0.391702207397481 -0.0737539888896594 ENSG00000121775 TMEM39B
ENST00000373634 0.302172821061634 0.0833895863763828 -0.111983367035094 ENSG00000121775 TMEM39B
ENST00000427288 0.280731906666209 0.0731727154535044 -0.122087440947418 ENSG00000121775 TMEM39B
ENST00000476968 0.305579573945457 0.0851113082759907 -0.112056565192072 ENSG00000121775 TMEM39B
ENST00000498613 0.504829545671338 0.216127292439085 -0.108626277927671 ENSG00000121775 TMEM39B
ENST00000373625 0.658751856121882 0.367381065560967 -0.0339593401172793 ENSG00000025800 KPNA6
ENST00000471599 0.438220825844583 0.164842784876506 -0.05528811231692 ENSG00000025800 KPNA6
ENST00000537234 0.24028036307874 0.0562438290762909 -0.0896944363073092 ENSG00000025800 KPNA6
ENST00000469790 0.671573581472958 0.382682891369619 -0.0595589974098604 ENSG00000025800 KPNA6
ENST00000545542 0.159993193782406 0.0289022322142482 -0.111350165668034 ENSG00000025800 KPNA6
ENST00000446515 0.214911600156851 0.0462570591065288 -0.121668659886181 ENSG00000025800 KPNA6
ENST00000515055 0.822024541715898 0.602812222604175 -0.0251167985794173 ENSG00000250135 RP4-622L5.2
ENST00000373610 0.148079219924768 0.0256865209196315 -0.110491934655091 ENSG00000084652 TXLNA
ENST00000373609 0.152655952942092 0.0269259453909445 -0.109522244448541 ENSG00000084652 TXLNA
ENST00000373602 0.89649064254878 0.749443194849561 0.039238367169569 ENSG00000160050 CCDC28B
ENST00000469003 0.154248505394218 0.0273587096585659 0.321318438916408 ENSG00000160050 CCDC28B
ENST00000421922 0.912028731443766 0.783946864732223 0.0336930645281078 ENSG00000160050 CCDC28B
ENST00000461819 0.942863383105314 0.856026592156156 0.0222833726400121 ENSG00000160050 CCDC28B
ENST00000483009 0.921571956858176 0.805749647506734 -0.0309050154496523 ENSG00000160050 CCDC28B
ENST00000373604 0.945909210093267 0.862344981362422 -0.0274742061107382 ENSG00000224066 RP4-622L5.7
ENST00000537469 0.746152772330771 0.48151837516787 -0.105548898688046 ENSG00000160051 IQCC
ENST00000291358 0.725462921296959 0.452861099589828 -0.11263303363556 ENSG00000160051 IQCC
ENST00000409358 0.0530166507561722 0.00556536548394575 -0.386132667305269 ENSG00000222046 DCDC2B
ENST00000487056 0.0507535389179436 0.00523739687193639 -0.38846334752719 ENSG00000222046 DCDC2B
ENST00000466796 0.745168556362558 0.480115498807188 -0.079873846489996 ENSG00000160055 TMEM234
ENST00000491434 0.713706096609697 0.437554199175034 -0.0826563987167464 ENSG00000160055 TMEM234
ENST00000489170 0.733616235237212 0.463567712491047 -0.0777718714737401 ENSG00000160055 TMEM234
ENST00000461402 0.733737661602742 0.463825040731331 -0.0777590258361748 ENSG00000160055 TMEM234
ENST00000483001 0.920636704771812 0.803548044241224 -0.0275114843709296 ENSG00000160055 TMEM234
ENST00000545122 0.976373512539021 0.936224688318084 -0.00901523820863052 ENSG00000160055 TMEM234
ENST00000309777 0.986525715305928 0.962962879887514 -0.00525544511308006 ENSG00000160055 TMEM234
ENST00000373593 0.986525715305928 0.962978655375424 -0.00525392135012845 ENSG00000160055 TMEM234
ENST00000344461 0.986488523359335 0.962788229666018 -0.00528245577061782 ENSG00000160055 TMEM234
ENST00000484490 0.936926669399987 0.841069411991238 0.0226940286905391 ENSG00000160055 TMEM234
ENST00000485689 0.83093676353995 0.619996357239138 0.0757521782962775 ENSG00000160055 TMEM234
ENST00000487174 0.995716852276543 0.988308021234207 0.00182230309646165 ENSG00000160055 TMEM234
ENST00000355082 0.388383483242066 0.131450455104573 0.102346989845451 ENSG00000084623 EIF3I
ENST00000373586 0.380897682435609 0.127025574896859 0.0900899585264824 ENSG00000084623 EIF3I
ENST00000489353 0.351649239143206 0.109426881461099 0.111158128240231 ENSG00000084623 EIF3I
ENST00000471486 0.329859310093941 0.097721378799521 0.104140725619651 ENSG00000084623 EIF3I
ENST00000483517 0.295899273853009 0.0802396385293133 0.110354422005873 ENSG00000084623 EIF3I
ENST00000474371 0.336139518857765 0.10116380561193 0.100923779343949 ENSG00000084623 EIF3I
ENST00000423995 0.815235193778585 0.590855247601547 0.0544580110710532 ENSG00000220785 MTMR9LP
ENST00000403496 0.813439604064115 0.587838325462831 0.055829458386954 ENSG00000220785 MTMR9LP
ENST00000441044 0.865070016964109 0.686013247481871 0.0385580633321018 ENSG00000220785 MTMR9LP
ENST00000426597 0.875576127264165 0.706159811133573 0.035936741571007 ENSG00000220785 MTMR9LP
ENST00000373548 0.698665719885477 0.417831064674562 0.038049411451716 ENSG00000116478 HDAC1
ENST00000481281 0.483399071715552 0.198483510968562 0.0918422725152237 ENSG00000116478 HDAC1
ENST00000463172 0.437593658536165 0.164400550102134 0.103844785481159 ENSG00000116478 HDAC1
ENST00000428704 0.549488728317426 0.254819251161742 0.0759427517267953 ENSG00000116478 HDAC1
ENST00000472928 0.493993181881927 0.207401750732807 0.089680788065063 ENSG00000116478 HDAC1
ENST00000373541 0.699639880956655 0.419056197095263 0.0383002202714618 ENSG00000116478 HDAC1
ENST00000490081 0.787569030274539 0.544745764373053 -0.0363726889859549 ENSG00000116478 HDAC1
ENST00000482310 0.837963961310946 0.63398657024692 -0.0301672996243355 ENSG00000116478 HDAC1
ENST00000476391 0.980752933458129 0.947776088133164 -0.00419417232536459 ENSG00000116478 HDAC1
ENST00000484305 0.870722102997645 0.696589929056503 -0.0348207510650868 ENSG00000116478 HDAC1
ENST00000471488 0.823721478089339 0.606115311097921 0.0452649435403648 ENSG00000116478 HDAC1
ENST00000329421 0.208585655608476 0.044108867343989 0.126190450835845 ENSG00000175130 MARCKSL1
ENST00000574315 0.651425861967453 0.358342060904177 -0.121446512351536 ENSG00000162526 TSSK3
ENST00000416512 0.855396014472946 0.667259967651371 -0.0580912292999002 ENSG00000225828 FAM229A
ENST00000415596 0.975355621150477 0.933601079564646 -0.0110875147752371 ENSG00000225828 FAM229A
ENST00000373534 0.883599321008652 0.72178191340151 -0.0480644379402737 ENSG00000162526 TSSK3
ENST00000455895 0.101026786797662 0.0142981703919053 -0.1343868706452 ENSG00000160058 BSDC1
ENST00000413080 0.101098512484583 0.0143127651994954 -0.13438335923037 ENSG00000160058 BSDC1
ENST00000444377 0.101037695897258 0.0143006025215083 -0.134376755131933 ENSG00000160058 BSDC1
ENST00000341071 0.0989620181000895 0.0138658872914197 -0.134725614442608 ENSG00000160058 BSDC1
ENST00000526031 0.0397616954407997 0.00371793767826251 -0.174566689374644 ENSG00000160058 BSDC1
ENST00000419121 0.0416010879958407 0.00396416774094932 -0.17353493510934 ENSG00000160058 BSDC1
ENST00000446293 0.0485337114573642 0.00491873239149731 -0.174114555840563 ENSG00000160058 BSDC1
ENST00000463967 0.0429454050222343 0.00414162121062469 -0.310617485452256 ENSG00000160058 BSDC1
ENST00000373520 0.0734813702523438 0.00890175976026157 -0.173964320053663 ENSG00000160058 BSDC1
ENST00000449308 0.115365249211619 0.0174470696341066 -0.159363613876575 ENSG00000160058 BSDC1
ENST00000527513 0.352040762073668 0.10965259869685 -0.118578902885121 ENSG00000160058 BSDC1
ENST00000527163 0.344809729564478 0.10568686634627 -0.118939533294278 ENSG00000160058 BSDC1
ENST00000530485 0.364986971151114 0.117615180509036 -0.119376621772439 ENSG00000160058 BSDC1
ENST00000474414 0.585833864005433 0.290177224767613 -0.0831317814558772 ENSG00000160058 BSDC1
ENST00000530876 0.492856953306757 0.206254132454173 -0.10932978460457 ENSG00000160058 BSDC1
ENST00000530753 0.466899341430815 0.185836491777236 -0.118058877778104 ENSG00000160058 BSDC1
ENST00000533084 0.447423885139345 0.171570568378035 -0.130075388426899 ENSG00000160058 BSDC1
ENST00000531222 0.477785982637173 0.19398216735597 -0.150952968892278 ENSG00000160058 BSDC1
ENST00000480336 0.742750787281204 0.476580684129728 0.0669870064865125 ENSG00000254553 RP1-27O5.3
ENST00000373510 0.323481635082421 0.0942380636129885 0.150921110115193 ENSG00000160062 ZBTB8A
ENST00000316459 0.642142336932053 0.348254844948935 0.0891606053981138 ENSG00000160062 ZBTB8A
ENST00000341885 0.0246578849812307 0.00195016606459442 0.191488660853091 ENSG00000176261 ZBTB8OS
ENST00000468695 0.0878065033130339 0.0115633997268989 0.160906255678981 ENSG00000176261 ZBTB8OS
ENST00000492007 0.0818751980839372 0.0103979587081229 0.164620143097996 ENSG00000176261 ZBTB8OS
ENST00000373506 0.0863081994722646 0.0112280019338424 0.163057751665932 ENSG00000176261 ZBTB8OS
ENST00000467652 0.872472335137831 0.700040570427789 0.0393549551449756 ENSG00000176261 ZBTB8OS
ENST00000498691 0.641815856720144 0.347910255143794 0.080900378554938 ENSG00000176261 ZBTB8OS
ENST00000478041 0.0816372330614156 0.0103519496379237 0.166870998489179 ENSG00000176261 ZBTB8OS
ENST00000473294 0.080035004696361 0.0100498764601419 0.167011899277873 ENSG00000176261 ZBTB8OS
ENST00000436661 0.0730456965355668 0.00881655605036728 0.16926674455306 ENSG00000176261 ZBTB8OS
ENST00000373501 0.0745563130483767 0.00907982876784235 0.168698529995036 ENSG00000176261 ZBTB8OS
ENST00000476493 0.0763277407651134 0.00939255638774788 0.168159707893212 ENSG00000176261 ZBTB8OS
ENST00000465588 0.0825060485436299 0.0105157896397096 0.166937479395123 ENSG00000176261 ZBTB8OS
ENST00000483138 0.044411961917079 0.00433438799550983 0.192059900486457 ENSG00000176261 ZBTB8OS
ENST00000479075 0.0612449100319305 0.006793265306905 0.18224411533404 ENSG00000176261 ZBTB8OS
ENST00000473383 0.751972083882336 0.490430182099591 0.0674992559053594 ENSG00000176261 ZBTB8OS
ENST00000466361 0.0080501066305588 0.00046503848570033 0.264078612730111 ENSG00000176261 ZBTB8OS
ENST00000414241 0.28628369331556 0.075835306654223 -0.0767428802421427 ENSG00000162521 RBBP4
ENST00000373493 0.444684605524158 0.169574167861935 -0.0594266000075698 ENSG00000162521 RBBP4
ENST00000527118 0.431642451528218 0.159889943166555 -0.0882722011047539 ENSG00000162521 RBBP4
ENST00000401893 0.268709496061277 0.0678716634364718 -0.118595788299999 ENSG00000162521 RBBP4
ENST00000524393 0.522253077358568 0.231092449932085 -0.0757920973728708 ENSG00000162521 RBBP4
ENST00000526193 0.646116411389689 0.352478954939318 -0.0581027964353932 ENSG00000162521 RBBP4
ENST00000492348 0.336973791486419 0.101641921511221 -0.0706680178697238 ENSG00000162521 RBBP4
ENST00000544435 0.336973791486419 0.101641921511221 -0.0706680178697238 ENSG00000162521 RBBP4
ENST00000525506 0.149445341757026 0.0260469838694119 -0.170157456561396 ENSG00000162521 RBBP4
ENST00000465780 0.362978019547414 0.11630114659614 -0.129748876689253 ENSG00000162521 RBBP4
ENST00000373485 0.322180822903908 0.0934697665069504 -0.0727275103121878 ENSG00000162521 RBBP4
ENST00000477563 0.281219676166953 0.0734101854081684 -0.117769410151498 ENSG00000162521 RBBP4
ENST00000458695 0.303100725937196 0.0838977096846854 -0.0758791278052068 ENSG00000162521 RBBP4
ENST00000490500 0.158290347620838 0.028423661227236 -0.171128347537104 ENSG00000162521 RBBP4
ENST00000445722 0.257205619431287 0.0631109939976574 -0.129650645565084 ENSG00000162521 RBBP4
ENST00000475321 0.713340298667193 0.437022864058221 -0.0491827800907265 ENSG00000162521 RBBP4
ENST00000531983 0.842879274324092 0.643255042104471 0.0403905199354729 ENSG00000162521 RBBP4
ENST00000463378 0.676812015274261 0.389750859795369 -0.0470466458467174 ENSG00000162521 RBBP4
ENST00000460669 0.721834497422061 0.448149066669848 -0.0445058284507095 ENSG00000162521 RBBP4
ENST00000482190 0.69077850950232 0.407345452402773 -0.0499834943859882 ENSG00000162521 RBBP4
ENST00000373484 0.593653508446303 0.297740333592737 -0.0656222783630143 ENSG00000162520 SYNC
ENST00000409190 0.696183333817166 0.414828768960976 -0.0564268233772715 ENSG00000162520 SYNC
ENST00000417633 0.0222816283969764 0.00171208806253601 -0.508192961506738 ENSG00000162520 SYNC
ENST00000426909 0.00693700180948018 0.000387591057341515 -0.572038856832373 ENSG00000162520 SYNC
ENST00000401073 0.00109968020487634 4.1421171434665e-05 -0.318372991101363 ENSG00000162522 KIAA1522
ENST00000468130 0.0796312696864215 0.00998628398307363 -0.335044001204673 ENSG00000162522 KIAA1522
ENST00000373481 0.00082339529672954 2.92130963765223e-05 -0.332564636089314 ENSG00000162522 KIAA1522
ENST00000294521 0.00391460523348226 0.000191397829679041 -0.375294369458537 ENSG00000162522 KIAA1522
ENST00000373480 0.00060943777674834 2.04167387540913e-05 -0.333122158539155 ENSG00000162522 KIAA1522
ENST00000469100 0.374018369953954 0.123008045808535 0.109286189377202 ENSG00000134684 YARS
ENST00000373477 0.198870346792353 0.0408149403695658 0.0997256047839006 ENSG00000134684 YARS
ENST00000490826 0.500606315731114 0.212889042846429 0.0949640458110476 ENSG00000134684 YARS
ENST00000487404 0.402639082979289 0.140041297817811 0.0956961946522835 ENSG00000134684 YARS
ENST00000478828 0.381226920779342 0.127277751492186 0.092127936552004 ENSG00000134684 YARS
ENST00000481895 0.4040872103846 0.140932154855123 0.0818706402531791 ENSG00000134684 YARS
ENST00000466052 0.799095179191585 0.564068717673672 0.0450161464994068 ENSG00000134684 YARS
ENST00000470377 0.505408090380783 0.216543806371063 0.0949502506703614 ENSG00000134684 YARS
ENST00000472692 0.225481022741809 0.0503765865873125 0.169058762818284 ENSG00000134684 YARS
ENST00000530710 0.901674887072184 0.761191408358026 -0.0263227380120274 ENSG00000116497 S100PBP
ENST00000373476 0.954206413458584 0.88076702290632 -0.0108703511612166 ENSG00000116497 S100PBP
ENST00000373475 0.896336910059833 0.74908797657649 -0.0222891484823147 ENSG00000116497 S100PBP
ENST00000529027 0.857476478304475 0.671706020365352 -0.0441290985137471 ENSG00000116497 S100PBP
ENST00000531123 0.935698270822563 0.838186907953384 -0.0166387668026303 ENSG00000116497 S100PBP
ENST00000398243 0.772177067756577 0.521242496073794 -0.062224639720109 ENSG00000116497 S100PBP
ENST00000356689 0.869287662438679 0.693831501202367 -0.0371503507427162 ENSG00000116497 S100PBP
ENST00000526230 0.804484010765011 0.572900843862272 -0.0571824164235138 ENSG00000116497 S100PBP
ENST00000531256 0.651953673333904 0.359022115947911 -0.0914927909468112 ENSG00000116497 S100PBP
ENST00000477248 0.59743466042018 0.301624375481559 -0.15326867168816 ENSG00000116497 S100PBP
ENST00000482212 0.740907551116585 0.473750192168193 -0.0718870109345855 ENSG00000116497 S100PBP
ENST00000530552 0.604266854090962 0.308433295968562 -0.149916899143887 ENSG00000116497 S100PBP
ENST00000525203 0.683856766843909 0.398743115602915 0.104441783269557 ENSG00000116497 S100PBP
ENST00000524535 0.814038603744385 0.588734690322715 0.0684088304836385 ENSG00000116497 S100PBP
ENST00000527692 0.519597451687781 0.22853954265616 0.185730243723985 ENSG00000116497 S100PBP
ENST00000475486 0.531679446410436 0.23905431112538 0.181021970084167 ENSG00000116497 S100PBP
ENST00000470896 0.486896333472667 0.201205826470466 0.156301255972283 ENSG00000121905 HPCA
ENST00000482771 0.31702739944226 0.0908089248973534 0.264592129140769 ENSG00000121900 TMEM54
ENST00000329151 0.472196184337688 0.189678384090033 0.159331764693654 ENSG00000121900 TMEM54
ENST00000373463 0.472196184337688 0.189678384090033 0.159331764693654 ENSG00000121900 TMEM54
ENST00000474144 0.472196184337688 0.189648822239667 0.159273710403113 ENSG00000121900 TMEM54
ENST00000475208 0.492666913105602 0.205990416140286 0.152710082381629 ENSG00000121900 TMEM54
ENST00000463914 0.62329238800111 0.327755322522311 0.135515448425529 ENSG00000121900 TMEM54
ENST00000373456 0.000211336824135627 5.96320206364555e-06 0.281722183915791 ENSG00000116514 RNF19B
ENST00000356990 0.00021580990811345 6.1143421460438e-06 0.281664030221822 ENSG00000116514 RNF19B
ENST00000235150 0.000297176037936837 8.86632564529636e-06 0.278484536187878 ENSG00000116514 RNF19B
ENST00000427524 0.0864094873796784 0.0112542284910961 0.104127011005833 ENSG00000236065 RP1-117O3.2
ENST00000373449 0.0930773683307646 0.012612630609001 0.108288339443581 ENSG00000004455 AK2
ENST00000548033 0.211368149006781 0.0450298624376249 0.090096176634439 ENSG00000004455 AK2
ENST00000482191 0.478959903205559 0.194996143392194 0.103153688644907 ENSG00000004455 AK2
ENST00000491241 0.845393162014888 0.648312041123867 0.03453498019443 ENSG00000004455 AK2
ENST00000467905 0.588405043810958 0.292702517838027 0.0528972640160937 ENSG00000004455 AK2
ENST00000354858 0.621295707049214 0.325678056110794 0.054075665347521 ENSG00000004455 AK2
ENST00000480134 0.621295707049214 0.325678056110794 0.054075665347521 ENSG00000004455 AK2
ENST00000550338 0.59231784515638 0.29656505482315 0.0581604401842259 ENSG00000004455 AK2
ENST00000469238 0.758515513281211 0.500571697186663 0.0449636274450911 ENSG00000004455 AK2
ENST00000466029 0.748265492073144 0.484720719932716 0.04628839332032 ENSG00000004455 AK2
ENST00000487289 0.372040466888961 0.121899684614288 0.0915605073386161 ENSG00000004455 AK2
ENST00000548559 0.533417347942743 0.240571889767774 0.073101382339115 ENSG00000004455 AK2
ENST00000551979 0.375731002919836 0.123894681659768 0.112102843424575 ENSG00000004455 AK2
ENST00000294517 0.962642038446251 0.901985046132895 -0.0201583065191874 ENSG00000142920 ADC
ENST00000481886 0.96390593805198 0.905228318710835 -0.0194783182730135 ENSG00000142920 ADC
ENST00000475935 0.96390593805198 0.905228318710835 -0.0194783182730135 ENSG00000142920 ADC
ENST00000471119 0.96390593805198 0.905228318710835 -0.0194783182730135 ENSG00000142920 ADC
ENST00000398167 0.96390593805198 0.905228318710835 -0.0194783182730135 ENSG00000142920 ADC
ENST00000373443 0.96390593805198 0.905228318710835 -0.0194783182730135 ENSG00000142920 ADC
ENST00000484656 0.960494885385638 0.897307945496904 -0.0211710681493446 ENSG00000142920 ADC
ENST00000373441 0.969361378736293 0.918587247289826 -0.0167883128147272 ENSG00000142920 ADC
ENST00000478204 0.939354020990902 0.84733270196347 -0.0316555116784263 ENSG00000142920 ADC
ENST00000291416 0.946933376724956 0.864890776661329 -0.0169514375436052 ENSG00000116525 TRIM62
ENST00000543586 0.906513682891539 0.771657839297475 0.0363060304318462 ENSG00000116525 TRIM62
ENST00000485148 0.77923477825268 0.532024808207566 0.0809909834013677 ENSG00000116525 TRIM62
ENST00000483388 0.696811864205092 0.415521806116639 -0.0811491039397172 ENSG00000160094 ZNF362
ENST00000539719 0.215618898238902 0.0465779884080484 -0.15918661397454 ENSG00000160094 ZNF362
ENST00000490959 0.851914034222877 0.6604696490291 -0.0493610811329202 ENSG00000160094 ZNF362
ENST00000373428 0.117453664254013 0.0179126181995365 -0.205380483831573 ENSG00000160094 ZNF362
ENST00000477934 0.630979124886594 0.336200862328373 -0.147391976628829 ENSG00000160094 ZNF362
ENST00000543783 0.57083542126413 0.27479966397693 -0.126924557234864 ENSG00000256142 AL513327.1
ENST00000588828 0.0682238643666289 0.00798597881385072 0.190497479689736 ENSG00000225313 RP11-415J8.3
ENST00000457957 0.0706929105599662 0.00840673793539991 0.189492942788133 ENSG00000225313 RP11-415J8.3
ENST00000587696 0.0573003396250255 0.00621671259737394 0.196742482348506 ENSG00000225313 RP11-415J8.3
ENST00000431992 0.000139303699734668 3.73001520237522e-06 0.218157230042459 ENSG00000134686 PHC2
ENST00000485928 0.000211336824135627 5.96254042742725e-06 0.218186821742997 ENSG00000134686 PHC2
ENST00000373418 0.000205922850109953 5.79439725735298e-06 0.218335532001671 ENSG00000134686 PHC2
ENST00000373422 0.000191435565101574 5.34299055185127e-06 0.219045322527595 ENSG00000134686 PHC2
ENST00000257118 0.000139303699734668 3.73001520237522e-06 0.218157230042459 ENSG00000134686 PHC2
ENST00000419414 0.00030744373555381 9.20470607550388e-06 0.205652930720685 ENSG00000134686 PHC2
ENST00000467894 0.00247280291695731 0.000109165212547334 0.200020996415006 ENSG00000134686 PHC2
ENST00000373416 0.000635751131723045 2.14212107095275e-05 0.224533098425216 ENSG00000134686 PHC2
ENST00000486897 0.0280876287453551 0.00232364030769297 0.182539516587439 ENSG00000134686 PHC2
ENST00000493483 0.0336389197941133 0.00297628059325718 0.178323779936617 ENSG00000134686 PHC2
ENST00000473158 0.101612559269606 0.0144257356159931 0.204736720879432 ENSG00000134686 PHC2
ENST00000583214 0.596287603033623 0.300361049148479 0.146987573542712 ENSG00000266239 MIR3605
ENST00000468406 0.354550654094405 0.111067253929266 0.25805751980906 ENSG00000134686 PHC2
ENST00000484692 0.0165210261772871 0.00115355852710307 0.427768604634386 ENSG00000134686 PHC2
ENST00000361328 0.904703083499531 0.767373313393881 -0.0311876600912252 ENSG00000121903 ZSCAN20
ENST00000373413 0.614716105081687 0.318749089210899 0.123729281539346 ENSG00000121903 ZSCAN20
ENST00000480917 0.47019989728643 0.18836831401942 0.181209069773171 ENSG00000121903 ZSCAN20
ENST00000426886 0.925121188799635 0.814537336013041 -0.0155271371829369 ENSG00000163866 SMIM12
ENST00000521580 0.988074471576806 0.966776011378479 0.00306911608859698 ENSG00000163866 SMIM12
ENST00000446026 0.747836881880956 0.484001054191794 0.058110598688597 ENSG00000163866 SMIM12
ENST00000456842 0.857359639042935 0.671519751039272 0.0354068932292522 ENSG00000163866 SMIM12
ENST00000423898 0.905026168856543 0.768083347856355 0.0239803097422705 ENSG00000163866 SMIM12
ENST00000417239 0.751301532068148 0.489543438379179 0.0657697489779036 ENSG00000163866 SMIM12
ENST00000417456 0.668361235730304 0.379191214279733 0.0808542885045685 ENSG00000241014 RP11-244H3.1
ENST00000311990 0.656891477546932 0.364853734395166 0.141351196436394 ENSG00000241014 RP11-244H3.1
ENST00000487874 0.455958725299908 0.177717206008128 -0.0953028787036428 ENSG00000271741 RP11-244H3.4
ENST00000373337 0.563149366958156 0.267431346382791 0.116360431207965 ENSG00000243749 ZMYM6NB
ENST00000373340 0.234962504241666 0.0541212266270888 -0.134511231820757 ENSG00000163867 ZMYM6
ENST00000493328 0.216809448617364 0.0470294603047245 -0.148308748295666 ENSG00000163867 ZMYM6
ENST00000357182 0.245763312392718 0.0585123995925068 -0.14091481746216 ENSG00000163867 ZMYM6
ENST00000466345 0.0947262246170792 0.0129594193757415 -0.34305185344525 ENSG00000163867 ZMYM6
ENST00000472971 0.297146668778997 0.080843361070735 0.254524536967895 ENSG00000163867 ZMYM6
ENST00000415531 0.0344027760203318 0.00306866302394826 -0.28483758337818 ENSG00000163867 ZMYM6
ENST00000317538 0.0659417695374749 0.00758884597367533 -0.279624884257401 ENSG00000163867 ZMYM6
ENST00000460607 0.0661753120872952 0.00762751359982255 -0.280119461466347 ENSG00000163867 ZMYM6
ENST00000373333 0.105591396812293 0.0152820615439582 -0.267549863535241 ENSG00000163867 ZMYM6
ENST00000471566 0.234130357616259 0.0537451867878895 -0.289871282438534 ENSG00000163867 ZMYM6
ENST00000417119 0.139973832731056 0.0235213328863629 -0.188870402224865 ENSG00000197056 ZMYM1
ENST00000359858 0.406861534363008 0.142672282101257 -0.101770497479817 ENSG00000197056 ZMYM1
ENST00000466390 0.248676491086152 0.0596934628077985 -0.203115494463934 ENSG00000197056 ZMYM1
ENST00000488455 0.441264457976404 0.166880885988429 -0.102511202135756 ENSG00000197056 ZMYM1
ENST00000475654 0.17394141284346 0.0329121429176671 -0.179345178998443 ENSG00000197056 ZMYM1
ENST00000373329 0.406861534363008 0.142672282101257 -0.101770497479817 ENSG00000197056 ZMYM1
ENST00000373330 0.406861534363008 0.142672282101257 -0.101770497479817 ENSG00000197056 ZMYM1
ENST00000476269 0.860577895120271 0.677568187284428 0.0589270317466368 ENSG00000197056 ZMYM1
ENST00000463393 0.85443827419801 0.66501042494544 0.0621834204868373 ENSG00000197056 ZMYM1
ENST00000471991 0.718729446683072 0.444046831222735 0.105793101836781 ENSG00000116560 SFPQ
ENST00000468598 0.903547066179534 0.764884983157327 0.0199530264571881 ENSG00000116560 SFPQ
ENST00000460428 0.916433078241211 0.793869277432813 -0.0135269555510082 ENSG00000116560 SFPQ
ENST00000470472 0.741513398532738 0.474651293283064 -0.0349623450818117 ENSG00000116560 SFPQ
ENST00000466745 0.963670545037635 0.904666782513282 -0.00963244699617902 ENSG00000116560 SFPQ
ENST00000466213 0.982955048383897 0.953317036342744 0.004541838886488 ENSG00000116560 SFPQ
ENST00000490668 0.865099655590633 0.686061335722401 0.0265323648192742 ENSG00000116560 SFPQ
ENST00000485365 0.906470072042063 0.771575891855343 0.0187259496679709 ENSG00000116560 SFPQ
ENST00000485454 0.797913578673944 0.562498280927556 -0.0687106839626973 ENSG00000116560 SFPQ
ENST00000357214 0.587106913854979 0.291397070662282 -0.0451313677993878 ENSG00000116560 SFPQ
ENST00000373297 0.931844498775452 0.828737316725303 -0.0117086781215768 ENSG00000146463 ZMYM4
ENST00000314607 0.931844498775452 0.828737316725303 -0.0117086781215768 ENSG00000146463 ZMYM4
ENST00000441447 0.343701263004751 0.105100938081856 0.135103929266011 ENSG00000146463 ZMYM4
ENST00000432683 0.874035655032715 0.703172071370039 -0.0349979126489042 ENSG00000227409 ZMYM4-AS1
ENST00000457946 0.418771387113361 0.150598356469694 -0.0759643024052956 ENSG00000146463 ZMYM4
ENST00000482131 0.719770462772005 0.4452979449 -0.068193502456201 ENSG00000146463 ZMYM4
ENST00000470175 0.269816268996966 0.0682901423808493 0.1861027345643 ENSG00000146463 ZMYM4
ENST00000492456 0.777080982593578 0.528241287504715 -0.0713729614128606 ENSG00000146463 ZMYM4
ENST00000325722 0.143121361982201 0.024354711978511 -0.114165591843894 ENSG00000142687 KIAA0319L
ENST00000373266 0.606207553419297 0.310216624649294 -0.0766057666504281 ENSG00000142687 KIAA0319L
ENST00000426982 0.0737703500971261 0.00895492857197924 -0.147188326476413 ENSG00000142687 KIAA0319L
ENST00000461312 0.741336436277862 0.474484427914167 -0.0670981751586836 ENSG00000142687 KIAA0319L
ENST00000485551 0.199107261595968 0.0409082515665192 -0.163686768871315 ENSG00000142687 KIAA0319L
ENST00000473423 0.555458461956393 0.260307372363766 -0.148674213246222 ENSG00000142687 KIAA0319L
ENST00000473844 0.555145034552905 0.260043475078692 -0.138135755969852 ENSG00000142687 KIAA0319L
ENST00000474856 0.686644010510704 0.402112707116973 -0.114265039844087 ENSG00000142687 KIAA0319L
ENST00000492544 0.494652743909892 0.207996091283125 -0.168445436796438 ENSG00000142687 KIAA0319L
ENST00000440579 0.0635158445286571 0.00718026611568111 -0.179812977554595 ENSG00000142687 KIAA0319L
ENST00000467109 0.579850171804872 0.284161435891742 -0.164545698834466 ENSG00000142687 KIAA0319L
ENST00000431916 0.258698906842799 0.0637487400107407 -0.155865123838725 ENSG00000142687 KIAA0319L
ENST00000482929 0.165095468316107 0.0303667221562108 -0.151718254082984 ENSG00000142687 KIAA0319L
ENST00000478463 0.285206702952759 0.0753389009645059 -0.134047989442142 ENSG00000142687 KIAA0319L
ENST00000470388 0.285206702952759 0.0753389009645059 -0.134047989442142 ENSG00000142687 KIAA0319L
ENST00000492888 0.368030542638854 0.119327331130044 -0.129789320238533 ENSG00000142687 KIAA0319L
ENST00000469892 0.275042051131449 0.0706019291810116 -0.157135671604278 ENSG00000142687 KIAA0319L
ENST00000494948 0.277845843376042 0.0718339814420824 -0.166601792906252 ENSG00000142687 KIAA0319L
ENST00000476329 0.948501664942495 0.86871536273907 -0.0196046772982932 ENSG00000142687 KIAA0319L
ENST00000373253 0.307589160130781 0.0861243159029311 -0.155771918133946 ENSG00000020129 NCDN
ENST00000356090 0.300268478827478 0.082345643682034 -0.157174152169751 ENSG00000020129 NCDN
ENST00000373243 0.28780550293206 0.0765749147949565 -0.160610846932427 ENSG00000020129 NCDN
ENST00000459931 0.221324436979667 0.0487482646755616 -0.24572993015002 ENSG00000020129 NCDN
ENST00000437806 0.286749155073388 0.0760669953115353 -0.235004896774027 ENSG00000020129 NCDN
ENST00000423723 0.768721015131993 0.516143619818784 -0.0709426596180448 ENSG00000020129 NCDN
ENST00000373235 0.890992732645392 0.737345477627682 -0.0530246598258579 ENSG00000116819 TFAP2E
ENST00000373237 0.387848583945778 0.131170542468626 0.0751282672697628 ENSG00000126067 PSMB2
ENST00000270815 0.736550981770689 0.467589779726287 -0.0578221738965866 ENSG00000142686 C1orf216
ENST00000503824 0.949702324119226 0.871277038576442 -0.0259721034204778 ENSG00000142686 C1orf216
ENST00000453178 0.887500891991117 0.730003838421369 0.0510242096681252 ENSG00000142686 C1orf216
ENST00000251195 0.892349474630703 0.74076103222926 0.0229446395884579 ENSG00000092853 CLSPN
ENST00000466308 0.993587014191454 0.982555698601132 -0.00277713377103251 ENSG00000092853 CLSPN
ENST00000318121 0.851970739031694 0.660625950871558 0.0319267899306754 ENSG00000092853 CLSPN
ENST00000373220 0.851970739031694 0.660625950871558 0.0319267899306754 ENSG00000092853 CLSPN
ENST00000520551 0.851970739031694 0.660625950871558 0.0319267899306754 ENSG00000092853 CLSPN
ENST00000373226 0.79734230091652 0.56135822572337 0.0751707920729117 ENSG00000232335 RP11-435D7.3
ENST00000517467 0.469151807322313 0.187602160404409 -0.182015554174835 ENSG00000092853 CLSPN
ENST00000373210 0.35795234925222 0.11315394776536 -0.100674630648191 ENSG00000134698 AGO4
ENST00000488778 0.975355621150477 0.933633876915421 -0.011072606115413 ENSG00000134698 AGO4
ENST00000496257 0.770662509252444 0.518831099976251 -0.0877312860558332 ENSG00000134698 AGO4
ENST00000373206 0.583433494350491 0.287568585934037 0.0732915620019107 ENSG00000092847 AGO1
ENST00000373204 0.721103303530862 0.446978057309369 0.0425331186422453 ENSG00000092847 AGO1
ENST00000324350 0.755203147395738 0.495258928620553 0.0619178216833598 ENSG00000126070 AGO3
ENST00000373191 0.815495039001314 0.591235161121869 0.0362138051164983 ENSG00000126070 AGO3
ENST00000397828 0.767493414372773 0.51434181483116 0.0573757198327187 ENSG00000126070 AGO3
ENST00000246314 0.741206253900927 0.474338642416247 0.0526998938065946 ENSG00000126070 AGO3
ENST00000491443 0.30673637705534 0.0857399331704646 0.196814287646325 ENSG00000126070 AGO3
ENST00000466576 0.617528333569554 0.321582358630636 -0.108958408582713 ENSG00000271554 RP4-665N4.8
ENST00000471099 0.740680895597436 0.473462021881176 0.0935057489898198 ENSG00000126070 AGO3
ENST00000373178 0.924152361646237 0.812059548077128 -0.019269179272015 ENSG00000116863 ADPRHL2
ENST00000373166 0.789949453039795 0.548713715646103 -0.0303541938802453 ENSG00000054116 TRAPPC3
ENST00000462715 0.993287668817715 0.981491297216836 0.00127453905768426 ENSG00000054116 TRAPPC3
ENST00000373163 0.808004766484087 0.578583717896219 -0.0296458926120553 ENSG00000054116 TRAPPC3
ENST00000373162 0.94406533920103 0.85857625944849 -0.00976800424604939 ENSG00000054116 TRAPPC3
ENST00000469757 0.883290097557256 0.721249792295891 -0.0211150361907369 ENSG00000054116 TRAPPC3
ENST00000373159 0.626051228419009 0.330784956973162 -0.0633361480942498 ENSG00000054116 TRAPPC3
ENST00000497251 0.644170025234118 0.350737945401431 -0.0667087284177281 ENSG00000054116 TRAPPC3
ENST00000429533 0.331618790190573 0.0986944721311207 -0.113473914036693 ENSG00000116871 MAP7D1
ENST00000316156 0.319363025722241 0.0919335871176199 -0.096231322852088 ENSG00000116871 MAP7D1
ENST00000527764 0.505894508213191 0.216919446276351 -0.0927327291077004 ENSG00000116871 MAP7D1
ENST00000373150 0.320683925220927 0.0926362290703329 -0.0959898422269504 ENSG00000116871 MAP7D1
ENST00000373151 0.320683925220927 0.0926362290703329 -0.0959898422269504 ENSG00000116871 MAP7D1
ENST00000530729 0.195731227098943 0.039736442939198 -0.14221550393067 ENSG00000116871 MAP7D1
ENST00000462118 0.491501799957232 0.204977481966727 -0.107852202225572 ENSG00000116871 MAP7D1
ENST00000474796 0.308869854587708 0.0866974043745503 -0.128472013666719 ENSG00000116871 MAP7D1
ENST00000530975 0.17239779952706 0.0324600332993731 -0.167353404176091 ENSG00000116871 MAP7D1
ENST00000487131 0.278004222271612 0.0719159650717554 -0.126274308779493 ENSG00000116871 MAP7D1
ENST00000373148 0.492266724229282 0.205643112598147 -0.0787027986457083 ENSG00000116871 MAP7D1
ENST00000532131 0.178387555358217 0.0343051857636001 -0.139968776601616 ENSG00000116871 MAP7D1
ENST00000487114 0.326644986575432 0.0959034144329499 -0.112436207104009 ENSG00000116871 MAP7D1
ENST00000354618 0.0227385495541546 0.00175579228962969 -0.146447198964962 ENSG00000054118 THRAP3
ENST00000469141 0.00426445704183389 0.000212889216939245 -0.179568885766778 ENSG00000054118 THRAP3
ENST00000478853 0.224212676378875 0.0498751892242077 -0.179808211857819 ENSG00000054118 THRAP3
ENST00000466743 0.322083779502937 0.0933963117711579 -0.151996893811623 ENSG00000054118 THRAP3
ENST00000373139 0.861422591887331 0.679057670370665 0.0581233271435423 ENSG00000214193 SH3D21
ENST00000453908 0.956152469162628 0.885465100438391 -0.0182254478725709 ENSG00000214193 SH3D21
ENST00000426732 0.956152469162628 0.885465100438391 -0.0182254478725709 ENSG00000214193 SH3D21
ENST00000312808 0.914727460646057 0.790429233058843 -0.0337066839317433 ENSG00000214193 SH3D21
ENST00000505871 0.958309541311543 0.891441519869572 -0.0173815878007743 ENSG00000214193 SH3D21
ENST00000480549 0.851957559778593 0.66057828550705 0.0387490547203461 ENSG00000214193 SH3D21
ENST00000474766 0.967174242654409 0.91333086918854 0.0105309997648171 ENSG00000214193 SH3D21
ENST00000270824 0.818569169436927 0.59750267720393 0.0544222228018952 ENSG00000142694 EVA1B
ENST00000490466 0.829061863798147 0.615583426111344 0.0531883877657019 ENSG00000142694 EVA1B
ENST00000373137 0.731436770843685 0.460454486457469 -0.10088140562777 ENSG00000116883 RP11-268J15.5
ENST00000359297 0.873172957922179 0.701425282558216 -0.0273619709221291 ENSG00000196182 STK40
ENST00000373129 0.989668294627059 0.97158658104764 0.00226911649095353 ENSG00000196182 STK40
ENST00000373130 0.989668294627059 0.97158658104764 0.00226911649095353 ENSG00000196182 STK40
ENST00000373132 0.989668294627059 0.97158658104764 0.00226911649095353 ENSG00000196182 STK40
ENST00000460417 0.895134121838508 0.747030885484864 0.0311461085988524 ENSG00000196182 STK40
ENST00000473733 0.979739123914605 0.944488220820471 0.00723227456692725 ENSG00000196182 STK40
ENST00000482458 0.779648363577366 0.532597497095364 0.046839348964034 ENSG00000196182 STK40
ENST00000460017 0.829645627324732 0.616695130021203 0.0451439695935764 ENSG00000196182 STK40
ENST00000476041 0.294686846442333 0.0796667618086881 0.182687534991546 ENSG00000181817 LSM10
ENST00000315732 0.265919350364715 0.0667474914319351 0.199317074463791 ENSG00000181817 LSM10
ENST00000489912 0.405336114141305 0.141659908665025 0.174636406947866 ENSG00000181817 LSM10
ENST00000495222 0.733179981431094 0.462699098497861 -0.118150970184312 ENSG00000116885 OSCP1
ENST00000235532 0.974905985669548 0.931741479772786 0.0123438917858883 ENSG00000116885 OSCP1
ENST00000356637 0.974905985669548 0.931741479772786 0.0123438917858883 ENSG00000116885 OSCP1
ENST00000433045 0.836493879928131 0.631341764441041 -0.0699308172365633 ENSG00000116885 OSCP1
ENST00000445843 0.940436087568927 0.849691607933372 0.0274855793725272 ENSG00000116885 OSCP1
ENST00000315643 0.9907314461588 0.975036627981211 0.00453947194049224 ENSG00000116885 OSCP1
ENST00000528112 0.707403739966457 0.429505343938389 -0.126011775789197 ENSG00000116885 OSCP1
ENST00000354267 0.735047146425078 0.465596197453822 0.118084585679829 ENSG00000116885 OSCP1
ENST00000373116 0.404208761297769 0.141002973633321 0.110849141576278 ENSG00000116898 MRPS15
ENST00000488606 0.459729724276973 0.180605507990101 0.128589896307384 ENSG00000116898 MRPS15
ENST00000477040 0.2059712533629 0.0432246675533371 0.232150168259119 ENSG00000116898 MRPS15
ENST00000462067 0.403312405150318 0.14043502593584 0.110882947412989 ENSG00000116898 MRPS15
ENST00000424989 0.836224232193951 0.630761400295318 -0.0773619297292069 ENSG00000233621 LINC01137
ENST00000373087 0.0281494929278636 0.00233049037777228 -0.406025827733352 ENSG00000163874 ZC3H12A
ENST00000373075 0.830885772424546 0.619744167654733 0.0311419554606627 ENSG00000163875 MEAF6
ENST00000296214 0.773834355346733 0.523697246831358 0.0402370317216526 ENSG00000163875 MEAF6
ENST00000373074 0.787960451386602 0.54549572330455 0.0386675982795052 ENSG00000163875 MEAF6
ENST00000475828 0.773566908107547 0.523045591339629 0.0407784526738187 ENSG00000163875 MEAF6
ENST00000487788 0.78605618118493 0.542143690286296 0.0390303542307057 ENSG00000163875 MEAF6
ENST00000373073 0.561694423196431 0.266044209780823 0.0746882677684167 ENSG00000163875 MEAF6
ENST00000487792 0.454155617281189 0.176283825635719 0.0911793419831288 ENSG00000163875 MEAF6
ENST00000448519 0.356009640089848 0.111990225260387 0.113072551012792 ENSG00000163875 MEAF6
ENST00000485039 0.0483478379709204 0.00488671953611739 0.229863004621146 ENSG00000163875 MEAF6
ENST00000296215 0.789378001223052 0.547765609774647 -0.0525308606785094 ENSG00000163877 SNIP1
ENST00000468040 0.655781393798133 0.363636014102367 -0.110205336328943 ENSG00000163877 SNIP1
ENST00000493916 0.713340298667193 0.437080128644955 -0.119108226511299 ENSG00000163877 SNIP1
ENST00000296218 0.244602503469198 0.057969121655775 -0.265212672723767 ENSG00000163879 DNALI1
ENST00000466723 0.598910517808912 0.303061631244855 -0.170347773831255 ENSG00000163879 DNALI1
ENST00000541606 0.28468171356998 0.0751331694167575 -0.285032252942884 ENSG00000163879 DNALI1
ENST00000497858 0.189609220716574 0.0377908354692144 -0.301120622217286 ENSG00000163879 DNALI1
ENST00000490029 0.195263670899537 0.0395735151162013 -0.2382813772299 ENSG00000134697 GNL2
ENST00000373062 0.731192910452123 0.460131607565739 0.0387260302204575 ENSG00000134697 GNL2
ENST00000462812 0.957522040148244 0.888422576970094 0.0107103812676644 ENSG00000134697 GNL2
ENST00000479255 0.401731178623982 0.139418615632294 -0.153215921972575 ENSG00000134697 GNL2
ENST00000538069 0.913303960420897 0.786646641554531 -0.0246158031539576 ENSG00000134697 GNL2
ENST00000469191 0.975805585105095 0.93477745421709 0.00868293574264674 ENSG00000134697 GNL2
ENST00000489146 0.894924566614374 0.746435250213113 -0.0366984124721835 ENSG00000134697 GNL2
ENST00000463351 0.441309200426325 0.166968645755851 0.138688286848021 ENSG00000134697 GNL2
ENST00000488496 0.743982057339357 0.47849792333034 0.0812107207732391 ENSG00000134697 GNL2
ENST00000358011 0.423113429094698 0.153624009807661 0.1218992444048 ENSG00000116922 C1orf109
ENST00000494120 0.486207971251011 0.20058995856777 0.107725206139582 ENSG00000116922 C1orf109
ENST00000609516 0.572035983957988 0.275976564332779 0.114292005863997 ENSG00000116922 C1orf109
ENST00000464178 0.903547066179534 0.764957040888035 -0.0293650461221377 ENSG00000116922 C1orf109
ENST00000464085 0.707516404468209 0.429791431058661 0.0828481320928532 ENSG00000116922 C1orf109
ENST00000491981 0.71626076136084 0.440788930190301 0.0802175980368702 ENSG00000116922 C1orf109
ENST00000461359 0.521942599713087 0.230675522980144 0.134887439847484 ENSG00000116922 C1orf109
ENST00000477060 0.66175851772491 0.371256778434956 0.0977791368081287 ENSG00000116922 C1orf109
ENST00000486637 0.624109761519834 0.328737793055903 0.116194251180204 ENSG00000116922 C1orf109
ENST00000491797 0.564534242155049 0.268671452990502 0.155539527647327 ENSG00000116922 C1orf109
ENST00000488137 0.799499129216334 0.564986506423294 0.0796089503181225 ENSG00000116922 C1orf109
ENST00000472584 0.637837710808945 0.343455958791899 0.139123138022835 ENSG00000116922 C1orf109
ENST00000373055 0.628581110844817 0.333646729329205 -0.0643321227928897 ENSG00000134690 CDCA8
ENST00000327331 0.628581110844817 0.333646729329205 -0.0643321227928897 ENSG00000134690 CDCA8
ENST00000373044 0.10123706007414 0.0143403891245863 0.218415751444478 ENSG00000196449 YRDC
ENST00000373043 0.97290374857466 0.926857175182342 0.0098042221257571 ENSG00000197982 C1orf122
ENST00000419397 0.872539209439115 0.700252638627203 0.0463351800646314 ENSG00000197982 C1orf122
ENST00000468084 0.932522470296532 0.830691845331212 0.0237569873098025 ENSG00000197982 C1orf122
ENST00000373042 0.917425136047314 0.796156110829365 0.0298015521056628 ENSG00000197982 C1orf122
ENST00000446260 0.93855993656112 0.844891655041335 0.0231303675764973 ENSG00000197982 C1orf122
ENST00000373036 0.468989590842655 0.187473541750584 -0.0925517894883073 ENSG00000188786 MTF1
ENST00000468190 0.927965703248452 0.820590287437174 -0.0340544577339121 ENSG00000188786 MTF1
ENST00000419993 0.642515800442915 0.348699515690982 -0.135091657768978 ENSG00000230955 RP11-109P14.10
ENST00000373027 0.897584383611542 0.751988112487864 -0.0225822091376619 ENSG00000204084 INPP5B
ENST00000373023 0.895264387254031 0.747318087073046 -0.0218166120223069 ENSG00000204084 INPP5B
ENST00000373026 0.951935375322364 0.876171141535081 -0.0110237358317616 ENSG00000204084 INPP5B
ENST00000373024 0.94298730039432 0.856209966541644 -0.0127804076435669 ENSG00000204084 INPP5B
ENST00000470364 0.92416282912261 0.812116015258098 -0.0336807433645676 ENSG00000204084 INPP5B
ENST00000474758 0.754422737682924 0.49427891950187 -0.0979748465808763 ENSG00000204084 INPP5B
ENST00000458109 0.263453741433643 0.065712471487396 0.202075611659334 ENSG00000204084 INPP5B
ENST00000467066 0.492796887417638 0.206187901370999 0.194068856777134 ENSG00000204084 INPP5B
ENST00000373021 0.812778534269382 0.586864517364408 -0.0778742802326781 ENSG00000204084 INPP5B
ENST00000491406 0.913852424588279 0.788340106494015 0.0429989504138479 ENSG00000204084 INPP5B
ENST00000373019 0.547859263593945 0.253547331905546 0.0499655796176072 ENSG00000183431 SF3A3
ENST00000448721 0.662875671491714 0.372655609656592 0.040010574581512 ENSG00000183431 SF3A3
ENST00000487062 0.581602649866278 0.286061796585288 0.0931743233660752 ENSG00000183431 SF3A3
ENST00000460925 0.729066487678138 0.457347642938514 0.0487691494784408 ENSG00000183431 SF3A3
ENST00000489537 0.800967420167927 0.5670570294513 0.0327081998122417 ENSG00000183431 SF3A3
ENST00000461869 0.888200235365434 0.731294809094209 0.0186649192590728 ENSG00000183431 SF3A3
ENST00000470585 0.976598848356232 0.93684243535661 0.00461905163584625 ENSG00000183431 SF3A3
ENST00000488934 0.651888038317012 0.358928966507601 0.0835174926120399 ENSG00000183431 SF3A3
ENST00000462258 0.973699665393293 0.928414597688262 0.00566405419967891 ENSG00000183431 SF3A3
ENST00000485803 0.0152082644253271 0.0010383673217841 0.269926903697127 ENSG00000183386 FHL3
ENST00000373016 0.0152082644253271 0.0010383673217841 0.269926903697127 ENSG00000183386 FHL3
ENST00000475084 0.0428751764118307 0.00413344168945083 0.243653200297436 ENSG00000183386 FHL3
ENST00000477194 0.0360471325919254 0.00326730413821747 0.256915969113724 ENSG00000183386 FHL3
ENST00000483132 0.441940136277046 0.167411381441285 0.164926841162437 ENSG00000183386 FHL3
ENST00000483182 0.047480214738727 0.00475186136184187 0.199811457207376 ENSG00000183520 UTP11L
ENST00000486563 0.507864725489052 0.218437651654392 0.105214566397942 ENSG00000183520 UTP11L
ENST00000373014 0.109982025453136 0.0162104521947708 0.146099920694308 ENSG00000183520 UTP11L
ENST00000537711 0.0531912068681512 0.00559181457951282 0.171278685370895 ENSG00000183520 UTP11L
ENST00000488453 0.0528950177847786 0.00554765781035349 0.189898141109866 ENSG00000183520 UTP11L
ENST00000373001 0.034821108909367 0.00312353554152927 -0.164977234842004 ENSG00000116954 RRAGC
ENST00000474456 0.373908820225436 0.122965443076125 -0.131313131306607 ENSG00000116954 RRAGC
ENST00000493015 0.0931081218457578 0.0126193258062502 -0.207401335020403 ENSG00000116954 RRAGC
ENST00000496778 0.342808358683151 0.104534882420224 -0.181976740354649 ENSG00000116954 RRAGC
ENST00000433671 0.494717506581981 0.208049251699188 0.0853719239634136 ENSG00000228436 RP5-864K19.4
ENST00000456813 0.331481162271003 0.0985991964410775 0.112353602745844 ENSG00000228436 RP5-864K19.4
ENST00000397572 0.400871864768582 0.138901633149653 0.114137413457591 ENSG00000214114 MYCBP
ENST00000494695 0.834737095584837 0.627789621098645 0.041723454654366 ENSG00000214114 MYCBP
ENST00000495043 0.841101868487474 0.640079719711674 0.0417251104002544 ENSG00000214114 MYCBP
ENST00000489803 0.911056040230515 0.781362818518697 0.0236371795800091 ENSG00000214114 MYCBP
ENST00000454994 0.911053424897447 0.781309241255437 0.0236484604375958 ENSG00000131233 GJA9
ENST00000489575 0.911053424897447 0.781309241255437 0.0236484604375958 ENSG00000214114 MYCBP
ENST00000465771 0.76594548491464 0.512132959501652 0.062480666262362 ENSG00000214114 MYCBP
ENST00000462027 0.937750125781253 0.84318210029766 0.0203344746994839 ENSG00000214114 MYCBP
ENST00000357771 0.629503431629539 0.334822470808004 -0.149657895652988 ENSG00000131233 GJA9
ENST00000372990 0.942945823751118 0.856118018200801 -0.0214410576590901 ENSG00000158315 RHBDL2
ENST00000289248 0.975355621150477 0.933555477891288 0.0100093663118387 ENSG00000158315 RHBDL2
ENST00000538156 0.98368068718701 0.955541831469798 0.00669214842615762 ENSG00000158315 RHBDL2
ENST00000372985 0.989184880838246 0.970313347256035 0.00445379123752293 ENSG00000158315 RHBDL2
ENST00000540558 0.92064322818704 0.803614082875001 -0.0400127113907749 ENSG00000158315 RHBDL2
ENST00000432648 0.982934541964918 0.95312455787783 -0.00350941118780044 ENSG00000174574 AKIRIN1
ENST00000446189 0.911217261332404 0.781901595911507 -0.018140215710866 ENSG00000174574 AKIRIN1
ENST00000372984 0.867707452183595 0.690760973907298 -0.0252020557078614 ENSG00000174574 AKIRIN1
ENST00000531822 0.97865711105562 0.941498389695105 0.00536686459509755 ENSG00000174574 AKIRIN1
ENST00000372967 0.288700003271246 0.0769603743946182 0.103366970161753 ENSG00000168653 NDUFS5
ENST00000372969 0.288700003271246 0.0769603743946182 0.103366970161753 ENSG00000168653 NDUFS5
ENST00000545844 3.10533875668872e-07 4.48775199633982e-09 -0.327113375488958 ENSG00000127603 MACF1
ENST00000567887 3.11241431810914e-07 4.50071340326794e-09 -0.327093641574813 ENSG00000127603 MACF1
ENST00000372915 3.10533875668872e-07 4.48461523158808e-09 -0.327098657347793 ENSG00000127603 MACF1
ENST00000539005 3.10533875668872e-07 4.48006070404251e-09 -0.327114902426866 ENSG00000127603 MACF1
ENST00000317713 3.10533875668872e-07 4.48006070404251e-09 -0.327114902426866 ENSG00000127603 MACF1
ENST00000361689 3.10533875668872e-07 4.48461523158808e-09 -0.327098657347793 ENSG00000127603 MACF1
ENST00000524432 0.000351530756978694 1.07298436205397e-05 -0.333572915496866 ENSG00000127603 MACF1
ENST00000467673 0.180158310824243 0.0348731367002508 -0.226647613994996 ENSG00000127603 MACF1
ENST00000564288 1.80919905529115e-08 2.09931851209086e-10 -0.340388768424571 ENSG00000127603 MACF1
ENST00000494012 0.000697266171627145 2.39222435354128e-05 -0.385521245432298 ENSG00000127603 MACF1
ENST00000536367 0.00082476841006431 2.92763132249133e-05 -0.358565280586645 ENSG00000127603 MACF1
ENST00000480624 0.00191498607718786 8.01628342584134e-05 -0.351092679729158 ENSG00000127603 MACF1
ENST00000469366 0.00507585034208025 0.000262776725082748 -0.323888787173763 ENSG00000127603 MACF1
ENST00000289890 3.49768290657065e-05 7.91435977458055e-07 -0.481264736077018 ENSG00000226438 RP11-420K8.1
ENST00000496804 1.56620659174366e-08 1.79946202940362e-10 -0.432670177627561 ENSG00000127603 MACF1
ENST00000530262 1.29154642209649e-08 1.46475308188651e-10 -0.428683764909277 ENSG00000127603 MACF1
ENST00000485063 8.66992210202151e-07 1.35812876332234e-08 -0.448938768691672 ENSG00000127603 MACF1
ENST00000472385 1.18835934382549e-06 1.92317863533354e-08 -0.461259501985389 ENSG00000127603 MACF1
ENST00000484393 1.4671324356977e-06 2.42720797129263e-08 -0.439741967097662 ENSG00000127603 MACF1
ENST00000476350 4.75497728425459e-09 5.0661954190788e-11 -0.42906273777242 ENSG00000127603 MACF1
ENST00000372925 2.08630332056375e-08 2.45020239128077e-10 -0.330077296924546 ENSG00000127603 MACF1
ENST00000528611 0.000260058234709073 7.58745126496082e-06 -0.458186109140662 ENSG00000127603 MACF1
ENST00000289893 3.01219355358207e-08 3.63026544239615e-10 -0.319125951928774 ENSG00000127603 MACF1
ENST00000530275 0.777985611909485 0.529909431892215 0.0406630058199206 ENSG00000255103 KIAA0754
ENST00000482035 0.00239870006877986 0.000105303434866002 -0.272675077542353 ENSG00000127603 MACF1
ENST00000473843 0.0152905468494497 0.00104532940846507 -0.238977113907682 ENSG00000127603 MACF1
ENST00000469490 5.82936796771643e-05 1.40407428326298e-06 -0.26830924841574 ENSG00000127603 MACF1
ENST00000487656 0.00256736761351641 0.000114490900889333 -0.324208229525977 ENSG00000127603 MACF1
ENST00000360115 0.00010015386006179 2.55847603983511e-06 -0.216592717304523 ENSG00000127603 MACF1
ENST00000497964 0.000438987183688611 1.38459362425037e-05 -0.223328714529373 ENSG00000127603 MACF1
ENST00000446276 0.000564365643559291 1.8589269030896e-05 -0.210185019213782 ENSG00000127603 MACF1
ENST00000442046 0.00152438575350089 6.09309413067083e-05 -0.205152835712863 ENSG00000127603 MACF1
ENST00000422234 0.00389748666329639 0.000190355279639891 -0.222187233457218 ENSG00000127603 MACF1
ENST00000462496 0.00439733028029489 0.00022110734368824 -0.221972772098939 ENSG00000127603 MACF1
ENST00000462103 0.0311349253998603 0.00267118617617683 -0.209774550786885 ENSG00000127603 MACF1
ENST00000496360 0.00941425291438068 0.000563987883151113 -0.196614566876924 ENSG00000127603 MACF1
ENST00000497807 0.00894372460366056 0.000530610571125592 -0.190535886603758 ENSG00000127603 MACF1
ENST00000331593 0.445082050140884 0.169831366149768 -0.195373184550844 ENSG00000183682 BMP8A
ENST00000458207 0.949056151756272 0.869946851599419 0.0242975731843185 ENSG00000182109 RP11-69E11.4
ENST00000450157 0.84681840615858 0.650839326191132 0.0650066819394841 ENSG00000182109 RP11-69E11.4
ENST00000431553 0.858924516907028 0.674381782413644 0.0603609116102325 ENSG00000182109 RP11-69E11.4
ENST00000417869 0.816021710301411 0.592211218975772 0.0769774225106658 ENSG00000182109 RP11-69E11.4
ENST00000440190 0.847912892686021 0.653179613264393 0.0637643399058051 ENSG00000182109 RP11-69E11.4
ENST00000427240 0.77826187213944 0.530343890787895 -0.0878707047197083 ENSG00000243970 PPIEL
ENST00000482028 0.194271272280941 0.0392374756230499 0.174703564410746 ENSG00000090621 PABPC4
ENST00000372856 0.0313067563383948 0.00269480615047348 0.130410978909818 ENSG00000090621 PABPC4
ENST00000372857 0.0313627224068641 0.00270072635504879 0.130414114728954 ENSG00000090621 PABPC4
ENST00000372858 0.0381919124611879 0.00352348073348834 0.125315956614391 ENSG00000090621 PABPC4
ENST00000372862 0.0483841701196028 0.00489209308106394 0.120993049512322 ENSG00000090621 PABPC4
ENST00000468476 0.0556585118111998 0.00596176942649721 0.180105828763787 ENSG00000090621 PABPC4
ENST00000437136 0.0580160402246578 0.00631527124335816 0.180726090285231 ENSG00000090621 PABPC4
ENST00000492468 0.0152756671009984 0.00104401826466578 0.210353547132191 ENSG00000090621 PABPC4
ENST00000530186 0.106881231503428 0.0155398735100169 0.196243139713766 ENSG00000090621 PABPC4
ENST00000421687 0.050163902291078 0.00515053340213252 0.124990022187546 ENSG00000090621 PABPC4
ENST00000484555 0.0661041585132123 0.00761408242935548 0.230370793389654 ENSG00000090621 PABPC4
ENST00000525045 0.258796795184232 0.0637971705493365 0.140191475073593 ENSG00000090621 PABPC4
ENST00000527718 0.102946979131433 0.0147038671295867 0.13571039330419 ENSG00000090621 PABPC4
ENST00000477556 0.29321009163705 0.078925513238238 0.157400413310368 ENSG00000090621 PABPC4
ENST00000461578 0.725962176737671 0.453447163875026 0.0798245584958742 ENSG00000090621 PABPC4
ENST00000483770 0.653128621230701 0.360519388793417 0.0822677796198478 ENSG00000090621 PABPC4
ENST00000525669 0.131878706467707 0.0215230198236988 0.129458488103382 ENSG00000090621 PABPC4
ENST00000470443 0.150023091570247 0.0261872442317058 0.10276178666316 ENSG00000090621 PABPC4
ENST00000415255 0.215013916138802 0.0462998724462112 0.0975081154728946 ENSG00000228060 RP11-69E11.8
ENST00000513632 0.176152515307163 0.0335720555078449 0.138534212179317 ENSG00000090621 PABPC4
ENST00000525751 0.154205811170267 0.0273484259600216 0.141901258475881 ENSG00000090621 PABPC4
ENST00000474378 0.221969006537052 0.049006193891423 0.116402379745052 ENSG00000090621 PABPC4
ENST00000529216 0.148623662031471 0.025822770091352 0.143896420439251 ENSG00000090621 PABPC4
ENST00000492519 0.310325853696953 0.0873679751433069 0.117573734359598 ENSG00000090621 PABPC4
ENST00000451091 0.34095824091237 0.103599057623517 0.11321903464519 ENSG00000090621 PABPC4
ENST00000531243 0.458365199933616 0.179465057446889 0.125245918045298 ENSG00000090621 PABPC4
ENST00000470018 0.53556066702785 0.242649592461914 0.102853623287183 ENSG00000084072 PPIE
ENST00000485507 0.440102851760149 0.166110142073118 0.142757138103378 ENSG00000084072 PPIE
ENST00000324379 0.716233816887888 0.440699007972928 0.0556028624539913 ENSG00000084072 PPIE
ENST00000356511 0.519686919680828 0.228682710889633 0.0850194239721337 ENSG00000084072 PPIE
ENST00000456578 0.317287128923882 0.0909260043506262 0.180000347968597 ENSG00000084072 PPIE
ENST00000495526 0.716195553851526 0.440616589882495 0.0555879629612009 ENSG00000084072 PPIE
ENST00000482751 0.716195553851526 0.440616589882495 0.0555879629612009 ENSG00000084072 PPIE
ENST00000372830 0.519686919680828 0.228682710889633 0.0850194239721337 ENSG00000084072 PPIE
ENST00000497370 0.652492648654409 0.359713336728708 0.0690910980802574 ENSG00000084072 PPIE
ENST00000372835 0.687727917994108 0.403528532426555 0.0602912936763977 ENSG00000084072 PPIE
ENST00000470213 0.630440996537719 0.335709082493265 0.0727142687225059 ENSG00000084072 PPIE
ENST00000474804 0.687572291755263 0.403327789434068 0.0696291759946074 ENSG00000084072 PPIE
ENST00000475350 0.716195553851526 0.440616589882495 0.0555879629612009 ENSG00000084072 PPIE
ENST00000480169 0.454925149706938 0.176871357578064 0.114701391413081 ENSG00000084072 PPIE
ENST00000441669 0.472196184337688 0.189678223733501 0.0863631482138108 ENSG00000043514 TRIT1
ENST00000462797 0.472196184337688 0.189678223733501 0.0863631482138108 ENSG00000043514 TRIT1
ENST00000316891 0.472196184337688 0.189678223733501 0.0863631482138108 ENSG00000043514 TRIT1
ENST00000372818 0.472196184337688 0.189678223733501 0.0863631482138108 ENSG00000043514 TRIT1
ENST00000495175 0.440886699987331 0.166629449625694 0.0929216876579373 ENSG00000043514 TRIT1
ENST00000491865 0.40737925226869 0.143040045301151 0.0987237168345419 ENSG00000043514 TRIT1
ENST00000537223 0.362893954551475 0.116229725803249 0.107844820555216 ENSG00000043514 TRIT1
ENST00000537440 0.362893954551475 0.116229725803249 0.107844820555216 ENSG00000043514 TRIT1
ENST00000541099 0.362893954551475 0.116229725803249 0.107844820555216 ENSG00000043514 TRIT1
ENST00000545233 0.362893954551475 0.116229725803249 0.107844820555216 ENSG00000043514 TRIT1
ENST00000465417 0.829495434193356 0.616326536191916 -0.0524055251708079 ENSG00000043514 TRIT1
ENST00000492612 0.335397497239206 0.100714427121821 0.118455432144077 ENSG00000043514 TRIT1
ENST00000467774 0.765008143338889 0.510760856333022 -0.097321270027954 ENSG00000043514 TRIT1
ENST00000489945 0.311228013762122 0.0878216849959045 0.126380425755008 ENSG00000043514 TRIT1
ENST00000486825 0.282336088036826 0.0739394399875824 0.132231511799882 ENSG00000043514 TRIT1
ENST00000469476 0.700025635162744 0.419548935281569 0.0798034179062558 ENSG00000043514 TRIT1
ENST00000544981 0.293986124992928 0.0793401064595189 0.149890470631738 ENSG00000043514 TRIT1
ENST00000462243 0.51520199678893 0.224834191253271 0.156934951016743 ENSG00000043514 TRIT1
ENST00000372811 0.838965030152251 0.635938708354564 -0.0615988295361428 ENSG00000168389 MFSD2A
ENST00000420632 0.922270193093701 0.807527581208338 -0.0319173462383401 ENSG00000168389 MFSD2A
ENST00000434861 0.916474488964688 0.793972080141939 0.0379099176418308 ENSG00000168389 MFSD2A
ENST00000372809 0.838965030152251 0.635938708354564 -0.0615988295361428 ENSG00000168389 MFSD2A
ENST00000483824 0.838965030152251 0.635938708354564 -0.0615988295361428 ENSG00000168389 MFSD2A
ENST00000469745 0.805627063951488 0.574670913091013 -0.0809128691547666 ENSG00000168389 MFSD2A
ENST00000480630 0.418807989075592 0.150660870769005 -0.204287196303764 ENSG00000168389 MFSD2A
ENST00000491515 0.446310718556597 0.170735683205981 -0.222871838243568 ENSG00000168389 MFSD2A
ENST00000372797 0.132126987746078 0.0215848374643815 -0.0894435455051896 ENSG00000131236 CAP1
ENST00000372802 0.135220620421636 0.0223088890535796 -0.0890550184395518 ENSG00000131236 CAP1
ENST00000449311 0.182561453322947 0.0355933690223954 -0.0933607234009558 ENSG00000131236 CAP1
ENST00000421589 0.194450888176621 0.0393011025242785 -0.0901149083938371 ENSG00000131236 CAP1
ENST00000414893 0.152294696967284 0.0268341119394878 -0.0922429240234273 ENSG00000131236 CAP1
ENST00000414281 0.195878876452521 0.0398132232690175 -0.0897833493737021 ENSG00000131236 CAP1
ENST00000420216 0.202315067650309 0.0418772548406211 -0.0893056626389141 ENSG00000131236 CAP1
ENST00000372792 0.078980180834024 0.00986089337352664 -0.101353871687255 ENSG00000131236 CAP1
ENST00000372798 0.058494474865817 0.0063879187508399 -0.104619405794735 ENSG00000131236 CAP1
ENST00000340450 0.135456973128057 0.0223634154285241 -0.0888245006397065 ENSG00000131236 CAP1
ENST00000372805 0.130052174581263 0.0210663990313554 -0.0894430131404057 ENSG00000131236 CAP1
ENST00000435719 0.194736648921096 0.0393845363115355 -0.0869993910373087 ENSG00000131236 CAP1
ENST00000427843 0.184857147176748 0.0362782029459107 -0.0910071479515401 ENSG00000131236 CAP1
ENST00000417287 0.175940227389248 0.0335125087593208 -0.0931592819045117 ENSG00000131236 CAP1
ENST00000424977 0.193870260541834 0.0391206933203626 -0.0900057877091719 ENSG00000131236 CAP1
ENST00000446031 0.280815854127233 0.0732251282021245 -0.0994969428590969 ENSG00000131236 CAP1
ENST00000479759 0.192379505989231 0.038668337570283 -0.108789595280349 ENSG00000131236 CAP1
ENST00000461993 0.192254114588066 0.0386366586734805 -0.113000159185713 ENSG00000131236 CAP1
ENST00000494114 0.258873216182055 0.0638205607326582 -0.111881985291219 ENSG00000131236 CAP1
ENST00000433473 0.96264583911774 0.90215149592001 -0.00647137050487771 ENSG00000131238 PPT1
ENST00000529905 0.975060345172755 0.93246268189481 -0.00449874533920859 ENSG00000131238 PPT1
ENST00000530704 0.697418404776507 0.416288124977007 -0.0515670708216959 ENSG00000131238 PPT1
ENST00000372775 0.620228996966278 0.324513703646626 -0.072628979618889 ENSG00000131238 PPT1
ENST00000449045 0.703084501124257 0.423903992015082 -0.0505396710448394 ENSG00000131238 PPT1
ENST00000439754 0.500660706805927 0.212951783254906 -0.0869895814023637 ENSG00000131238 PPT1
ENST00000530076 0.671392163997921 0.382442789202838 -0.0651191051993746 ENSG00000131238 PPT1
ENST00000527311 0.74336289159951 0.477500395311929 -0.0475218570682805 ENSG00000131238 PPT1
ENST00000372779 0.685471229138961 0.400671900207992 -0.0574938771499882 ENSG00000131238 PPT1
ENST00000526547 0.875739805314141 0.706553750404217 -0.0297144648178934 ENSG00000131238 PPT1
ENST00000372771 0.528350435467532 0.236475013867434 0.0881859838072168 ENSG00000117000 RLF
ENST00000567508 0.780877252566148 0.534699496253828 0.0940652367482514 ENSG00000259943 RP1-39G22.7
ENST00000372759 0.671573581472958 0.382668382106055 0.0555580588214918 ENSG00000084073 ZMPSTE24
ENST00000479131 0.998031138004052 0.994609557598089 -0.000610383064592869 ENSG00000084073 ZMPSTE24
ENST00000472583 0.942059461605035 0.853599071200726 -0.0146732233646674 ENSG00000084073 ZMPSTE24
ENST00000474142 0.864321988522516 0.684684822128611 0.0412972043742708 ENSG00000084073 ZMPSTE24
ENST00000435168 0.361483117165381 0.115300249180606 -0.154074775807192 ENSG00000084070 SMAP2
ENST00000372718 0.730428931764993 0.459112900000853 -0.0576166956143468 ENSG00000084070 SMAP2
ENST00000372708 0.87019531757658 0.695434138359693 -0.0317073204593847 ENSG00000084070 SMAP2
ENST00000539317 0.937674657171655 0.842882252605816 -0.0183175633224382 ENSG00000084070 SMAP2
ENST00000487871 0.293429030223478 0.0790659120663674 -0.281928637709353 ENSG00000084070 SMAP2
ENST00000469416 0.937582939510184 0.842656045129667 0.0270408200492563 ENSG00000187801 ZFP69B
ENST00000361584 0.938602442988831 0.845128339395057 0.0265818686050337 ENSG00000187801 ZFP69B
ENST00000484445 0.938602442988831 0.845128339395057 0.0265818686050337 ENSG00000187801 ZFP69B
ENST00000411995 0.937582939510184 0.842656045129667 0.0270408200492563 ENSG00000187801 ZFP69B
ENST00000565390 0.962192242602644 0.900853100358983 0.0190202928091539 ENSG00000260920 RP1-228H13.5
ENST00000372706 0.798672977346758 0.563475938535278 0.0662625409164118 ENSG00000187815 ZFP69
ENST00000372705 0.755983005596131 0.496740685179893 0.0782871422681245 ENSG00000187815 ZFP69
ENST00000450713 0.283375041109834 0.0745292450198239 0.197791071915865 ENSG00000238287 RP11-656D10.3
ENST00000358527 0.955532453868184 0.883897249156137 -0.0154968567068841 ENSG00000164002 EXO5
ENST00000372703 0.955532453868184 0.883897249156137 -0.0154968567068841 ENSG00000164002 EXO5
ENST00000420209 0.804713139358238 0.573300548196226 -0.0662850961817983 ENSG00000164002 EXO5
ENST00000296380 0.929183264462156 0.823303765442577 -0.0233769416023566 ENSG00000164002 EXO5
ENST00000432259 0.913640846887584 0.787794560177516 0.0341130842652396 ENSG00000164002 EXO5
ENST00000418186 0.812460377030955 0.586408728853185 -0.0639440819919837 ENSG00000164002 EXO5
ENST00000415550 0.954211913286725 0.880797818392366 0.0185549913839094 ENSG00000164002 EXO5
ENST00000443729 0.892131640972628 0.740069067290641 -0.0385860137134575 ENSG00000164002 EXO5
ENST00000419161 0.892131640972628 0.740069067290641 -0.0385860137134575 ENSG00000164002 EXO5
ENST00000471429 0.750156050649094 0.487596713303404 0.0978447401380487 ENSG00000164002 EXO5
ENST00000453437 0.958392027294293 0.891612850914468 -0.0196545828369019 ENSG00000227278 RP11-656D10.5
ENST00000437060 0.832670283526355 0.623423062274506 0.0793247195844466 ENSG00000238186 RP11-656D10.6
ENST00000372699 0.944603234696609 0.859623984851455 -0.02363303769572 ENSG00000117010 ZNF684
ENST00000465152 0.917407571019677 0.796132803064949 -0.0366301984547999 ENSG00000117010 ZNF684
ENST00000372696 0.980216448543614 0.94588611893675 -0.00972479078681591 ENSG00000117010 ZNF684
ENST00000372697 0.980216448543614 0.94588611893675 -0.00972479078681591 ENSG00000117010 ZNF684
ENST00000493756 0.99818477066464 0.995025902563589 -0.000834558997096722 ENSG00000117010 ZNF684
ENST00000606277 0.236176619507272 0.0545773569648479 -0.286746654523209 ENSG00000272145 NFYC-AS1
ENST00000467203 0.831620365481378 0.621341985568639 -0.0345710831829168 ENSG00000066136 NFYC
ENST00000424419 0.928119987721125 0.820815994205342 -0.0158168467229926 ENSG00000066136 NFYC
ENST00000427410 0.936726660395239 0.840697314647869 -0.0130016394994202 ENSG00000066136 NFYC
ENST00000447388 0.976676394706575 0.937096952560991 -0.00501877836902251 ENSG00000066136 NFYC
ENST00000425457 0.904553743460667 0.767182565415813 -0.0191683114335418 ENSG00000066136 NFYC
ENST00000453631 0.700391439307858 0.419987809416943 -0.0569214476144917 ENSG00000066136 NFYC
ENST00000456393 0.974510937355761 0.931006423558382 -0.00552235393587063 ENSG00000066136 NFYC
ENST00000372654 0.97375356446854 0.928580155864009 -0.00586844611265971 ENSG00000066136 NFYC
ENST00000534399 0.808021693921976 0.578630700715254 -0.0420490395688213 ENSG00000066136 NFYC
ENST00000372653 0.970582531815867 0.921685676299449 -0.00653625197922141 ENSG00000066136 NFYC
ENST00000372669 0.96264583911774 0.902071191607165 -0.00883151296093177 ENSG00000066136 NFYC
ENST00000372652 0.899736367031505 0.756829606209657 -0.0224944648282791 ENSG00000066136 NFYC
ENST00000372651 0.890606844219668 0.736658172612084 -0.0260343312827252 ENSG00000066136 NFYC
ENST00000531464 0.376265950889843 0.124243375527657 -0.19030066957051 ENSG00000066136 NFYC
ENST00000440226 0.797648488297589 0.561975100487176 -0.0476969208281586 ENSG00000066136 NFYC
ENST00000525290 0.258953463004462 0.063850115369677 -0.201926288879811 ENSG00000066136 NFYC
ENST00000530965 0.268122488409934 0.0676350441562918 -0.212029074624425 ENSG00000066136 NFYC
ENST00000416859 0.538026839917392 0.244955643805124 -0.113765873104327 ENSG00000066136 NFYC
ENST00000308733 0.82995366253845 0.617391506840758 -0.0395595258069229 ENSG00000066136 NFYC
ENST00000414185 0.790771677614256 0.550238936404786 0.0527659245968148 ENSG00000066136 NFYC
ENST00000525349 0.761870287730079 0.505736682633986 0.0770558825786388 ENSG00000066136 NFYC
ENST00000483091 0.877279300183684 0.709208620262028 -0.0560361243301324 ENSG00000066136 NFYC
ENST00000488635 0.79427726846078 0.556514078434127 -0.0731290241671586 ENSG00000066136 NFYC
ENST00000496608 0.990957854786796 0.975947519902478 -0.00343047958531433 ENSG00000066136 NFYC
ENST00000372638 0.933352000357803 0.832704758068125 -0.0342987636627363 ENSG00000179862 CITED4
ENST00000372621 0.55957516970588 0.264002893321822 0.0516107047306874 ENSG00000171793 CTPS1
ENST00000541520 0.670596440316876 0.381650123411058 0.0403946076083816 ENSG00000171793 CTPS1
ENST00000470271 0.992334874920854 0.978892840359954 -0.00239206183183608 ENSG00000171793 CTPS1
ENST00000475060 0.820691042432644 0.600505897427288 -0.0558789772914229 ENSG00000171793 CTPS1
ENST00000479480 0.917618822111768 0.796506885312903 -0.0190428848220422 ENSG00000171793 CTPS1
ENST00000543104 0.93962690134822 0.848029902676725 -0.0131450642283009 ENSG00000171793 CTPS1
ENST00000372616 0.708252148102633 0.430786253551551 0.0374174146625583 ENSG00000171793 CTPS1
ENST00000480420 0.767567892684376 0.514500843483263 0.0478425882762145 ENSG00000171793 CTPS1
ENST00000463285 0.691658540091355 0.408550636276563 0.0657390514897507 ENSG00000171793 CTPS1
ENST00000486889 0.884497706496237 0.72344739121961 0.0320239890770361 ENSG00000171793 CTPS1
ENST00000497210 0.819250845150623 0.598542707115982 0.0494807656482862 ENSG00000171793 CTPS1
ENST00000464283 0.573193685600091 0.277130382210596 0.078942284191584 ENSG00000171793 CTPS1
ENST00000463423 0.905663062944652 0.769509945353215 0.0230224588160807 ENSG00000171793 CTPS1
ENST00000498694 0.797242043257078 0.561113804685191 0.0417719028864854 ENSG00000171793 CTPS1
ENST00000302946 0.912447567394362 0.784806745964471 0.0338380570348961 ENSG00000171790 SLFNL1
ENST00000372613 0.898903765870922 0.754860122803524 0.038542501467039 ENSG00000171790 SLFNL1
ENST00000397197 0.898903765870922 0.754860122803524 0.038542501467039 ENSG00000171790 SLFNL1
ENST00000439569 0.898903765870922 0.754860122803524 0.038542501467039 ENSG00000171790 SLFNL1
ENST00000372611 0.882066272149101 0.718777240826575 0.0445547253077775 ENSG00000171790 SLFNL1
ENST00000359345 0.996455784385978 0.990586963067578 0.0013883878976357 ENSG00000171790 SLFNL1
ENST00000456518 0.871815059917619 0.698859079394474 0.0326962527071321 ENSG00000010803 SCMH1
ENST00000397174 0.871512540132508 0.698417423026424 0.0330141851593093 ENSG00000010803 SCMH1
ENST00000402904 0.871512540132508 0.698417423026424 0.0330141851593093 ENSG00000010803 SCMH1
ENST00000361191 0.86806993172373 0.691851559398579 0.0337721778759924 ENSG00000010803 SCMH1
ENST00000361705 0.86806993172373 0.691851559398579 0.0337721778759924 ENSG00000010803 SCMH1
ENST00000397171 0.86806993172373 0.691851559398579 0.0337721778759924 ENSG00000010803 SCMH1
ENST00000372597 0.967563625507691 0.914335151531854 0.00905142396251683 ENSG00000010803 SCMH1
ENST00000372596 0.967563625507691 0.914335151531854 0.00905142396251683 ENSG00000010803 SCMH1
ENST00000337495 0.967563625507691 0.914335151531854 0.00905142396251683 ENSG00000010803 SCMH1
ENST00000326197 0.846763060617265 0.650662805409176 0.0385248417625313 ENSG00000010803 SCMH1
ENST00000372595 0.796397187400254 0.559632579693514 0.0492971565588527 ENSG00000010803 SCMH1
ENST00000472037 0.83093676353995 0.619950143321256 -0.0483297723729753 ENSG00000010803 SCMH1
ENST00000460215 0.581180311178703 0.285496564191426 -0.100719085473344 ENSG00000010803 SCMH1
ENST00000498793 0.580732387900575 0.285036594159783 -0.0951639100059185 ENSG00000010803 SCMH1
ENST00000489421 0.441309200426325 0.166958767615876 -0.137501130773444 ENSG00000010803 SCMH1
ENST00000482530 0.358221532954085 0.113325449884418 -0.173302976655887 ENSG00000010803 SCMH1
ENST00000488592 0.714537082075889 0.438427964001627 -0.0892587335475322 ENSG00000010803 SCMH1
ENST00000372583 1.2365848385198e-11 9.5006518123236e-14 0.700855457397174 ENSG00000127124 HIVEP3
ENST00000372584 1.40205732156025e-11 1.08335975109571e-13 0.700183216927578 ENSG00000127124 HIVEP3
ENST00000247584 0.00107533130550682 4.01667463861611e-05 0.457609350398438 ENSG00000127124 HIVEP3
ENST00000460604 0.00455879518142806 0.000230668832647374 0.512041369286102 ENSG00000127124 HIVEP3
ENST00000429157 0.00148124366680657 5.90372438448373e-05 0.451552465457439 ENSG00000127124 HIVEP3
ENST00000491442 4.41139181556987e-11 3.59866699911113e-13 0.7665607118798 ENSG00000127124 HIVEP3
ENST00000489103 1.10211162816453e-16 4.38876006574071e-19 0.867569375675078 ENSG00000127124 HIVEP3
ENST00000479350 6.523252335794e-06 1.24320145079919e-07 0.664831319135984 ENSG00000127124 HIVEP3
ENST00000372571 0.860452009888916 0.677216985191233 -0.0262691925034436 ENSG00000198815 FOXJ3
ENST00000372572 0.980104773713913 0.945659206058818 -0.00359832235697048 ENSG00000198815 FOXJ3
ENST00000372573 0.971670510740605 0.924043722843453 -0.00504703324970224 ENSG00000198815 FOXJ3
ENST00000361346 0.97922937109981 0.942937080589287 -0.00377992573027586 ENSG00000198815 FOXJ3
ENST00000361776 0.97922937109981 0.942937080589287 -0.00377992573027586 ENSG00000198815 FOXJ3
ENST00000545068 0.995448774778818 0.987522614909184 -0.000833389001073207 ENSG00000198815 FOXJ3
ENST00000445886 0.932481040136082 0.830500164509474 0.0161478833449768 ENSG00000198815 FOXJ3
ENST00000422278 0.441726275612405 0.167285023292059 -0.170496373744147 ENSG00000198815 FOXJ3
ENST00000454417 0.413204402385041 0.146861586853074 0.19199071463368 ENSG00000198815 FOXJ3
ENST00000372562 0.475103664782206 0.19173917556996 0.113249478547688 ENSG00000127125 PPCS
ENST00000455780 0.759325763231679 0.501803296751811 0.0567798206163826 ENSG00000127125 PPCS
ENST00000372560 0.133535607731797 0.0219217767048586 0.268715068873384 ENSG00000127125 PPCS
ENST00000472013 0.759325763231679 0.501803296751811 0.0567798206163826 ENSG00000127125 PPCS
ENST00000372561 0.759325763231679 0.501803296751811 0.0567798206163826 ENSG00000127125 PPCS
ENST00000372556 0.759325763231679 0.501803296751811 0.0567798206163826 ENSG00000127125 PPCS
ENST00000471420 0.95086593119246 0.874100691100756 0.0141619180416491 ENSG00000127125 PPCS
ENST00000482168 0.588214651911588 0.292525075182354 0.107796861840754 ENSG00000127125 PPCS
ENST00000469615 0.913640846887584 0.787853365551641 0.0277578557586193 ENSG00000127125 PPCS
ENST00000428554 0.655003289954657 0.362664931003393 0.12856587231172 ENSG00000186409 CCDC30
ENST00000477155 0.655003289954657 0.362664931003393 0.12856587231172 ENSG00000186409 CCDC30
ENST00000507855 0.447233395430077 0.171450345247857 0.204633941578624 ENSG00000186409 CCDC30
ENST00000509712 0.378465113016147 0.125548427098669 0.247361338020788 ENSG00000186409 CCDC30
ENST00000471390 0.341615624494672 0.103929187155794 0.264234373130614 ENSG00000186409 CCDC30
ENST00000342022 0.319536113730066 0.0920171201118446 0.273258103229375 ENSG00000186409 CCDC30
ENST00000340612 0.326258110839554 0.0956959343921396 0.270173232081628 ENSG00000186409 CCDC30
ENST00000390640 0.421199932254333 0.152317400209908 0.234351319704906 ENSG00000186409 CCDC30
ENST00000304979 0.696669771271115 0.415340543447628 0.0565064783179688 ENSG00000171960 PPIH
ENST00000372550 0.522322447313846 0.231130216327086 0.096999619500276 ENSG00000171960 PPIH
ENST00000440068 0.587580003594828 0.291894382488712 0.0857889637991425 ENSG00000171960 PPIH
ENST00000372549 0.710962777361391 0.434017186252384 0.077273422134589 ENSG00000171960 PPIH
ENST00000455203 0.646991340442807 0.353630727425417 0.0778770610159625 ENSG00000171960 PPIH
ENST00000436387 0.887906549320669 0.730810827541303 0.0355900685487695 ENSG00000171960 PPIH
ENST00000461351 0.990507467883208 0.974225105632275 0.00279903776556466 ENSG00000171960 PPIH
ENST00000321358 0.493768924911402 0.207173040894014 0.0670923287204251 ENSG00000065978 YBX1
ENST00000332220 0.739292229606498 0.471463053930563 0.0413894611669008 ENSG00000065978 YBX1
ENST00000436427 0.602448566203887 0.306647262864182 0.0556539105673826 ENSG00000065978 YBX1
ENST00000467957 0.929183264462156 0.823324520206994 0.0129863652867858 ENSG00000065978 YBX1
ENST00000397054 0.0131743057238234 0.000861625860029591 -0.176592894885788 ENSG00000117385 LEPRE1
ENST00000460031 0.0136880636787855 0.000904010464483511 -0.175938937614583 ENSG00000117385 LEPRE1
ENST00000236040 0.0132236006043279 0.000866012276079423 -0.176414072270011 ENSG00000117385 LEPRE1
ENST00000495874 0.0132236006043279 0.000866012276079423 -0.176414072270011 ENSG00000117385 LEPRE1
ENST00000296388 0.0132236006043279 0.000866012276079423 -0.176414072270011 ENSG00000117385 LEPRE1
ENST00000462474 0.733940085953846 0.464211071963863 -0.0677253578770512 ENSG00000117385 LEPRE1
ENST00000472802 0.672317995706749 0.383802535746959 -0.0894499067536452 ENSG00000117385 LEPRE1
ENST00000431412 0.0292796530685172 0.00246163436371331 -0.190816198138525 ENSG00000117385 LEPRE1
ENST00000460831 0.979993055090139 0.945469175960189 -0.006741038884333 ENSG00000117385 LEPRE1
ENST00000481465 0.0436870042508222 0.00423590127188039 -0.199737461392496 ENSG00000117385 LEPRE1
ENST00000447502 0.0173828046038534 0.00123680462440962 -0.251373655719483 ENSG00000117385 LEPRE1
ENST00000463465 0.14282522280664 0.0242854857218731 -0.151525291984881 ENSG00000117385 LEPRE1
ENST00000372526 0.358798175731531 0.11363403607004 -0.126260260237289 ENSG00000117385 LEPRE1
ENST00000492956 0.326154704359229 0.0956175336273517 -0.136283941881474 ENSG00000117385 LEPRE1
ENST00000372525 0.987319084402708 0.964709371661409 0.00475105975789614 ENSG00000164008 C1orf50
ENST00000464081 0.979172075163636 0.94275991861137 -0.00667217571976149 ENSG00000164008 C1orf50
ENST00000603943 0.997591871260755 0.993610553818884 -0.000739549286683119 ENSG00000164008 C1orf50
ENST00000536543 0.93782321591644 0.843313771769514 -0.0183641150312978 ENSG00000164008 C1orf50
ENST00000468913 0.684881793353687 0.399972942047612 0.102191849983016 ENSG00000164008 C1orf50
ENST00000494155 0.533849363263955 0.240987743210669 0.180770102016329 ENSG00000164008 C1orf50
ENST00000372522 0.745104552226995 0.479937889113377 0.0788246526392795 ENSG00000177868 CCDC23
ENST00000372521 0.717694572272921 0.442630263331773 0.0827581426367745 ENSG00000177868 CCDC23
ENST00000537227 0.752332116415228 0.490906818469307 0.0738725665091011 ENSG00000177868 CCDC23
ENST00000497437 0.879413730620211 0.713398498289347 0.041432882816473 ENSG00000177868 CCDC23
ENST00000487556 0.658016491848825 0.366523274381284 0.0744819906153155 ENSG00000164010 ERMAP
ENST00000372517 0.658016491848825 0.366523274381284 0.0744819906153155 ENSG00000164010 ERMAP
ENST00000372514 0.633000096844321 0.338458221699697 0.0883908887058329 ENSG00000164010 ERMAP
ENST00000328249 0.830727292485359 0.619280721618201 0.0489006495912416 ENSG00000164010 ERMAP
ENST00000414798 0.999840406259905 0.999664622507331 -4.5506079083164e-05 ENSG00000228192 RP11-342M1.3
ENST00000416809 0.857130420954488 0.67114064676957 0.0471937599229696 ENSG00000228192 RP11-342M1.3
ENST00000425076 0.742281736225824 0.476017924644769 0.0863920415539471 ENSG00000228192 RP11-342M1.3
ENST00000444563 0.742281736225824 0.476017924644769 0.0863920415539471 ENSG00000228192 RP11-342M1.3
ENST00000372508 0.224800345061705 0.0501165768658899 0.236260714944037 ENSG00000164011 ZNF691
ENST00000372507 0.224800345061705 0.0501165768658899 0.236260714944037 ENSG00000164011 ZNF691
ENST00000372506 0.224800345061705 0.0501165768658899 0.236260714944037 ENSG00000164011 ZNF691
ENST00000397044 0.202526380495915 0.0419766257470346 0.257917893193133 ENSG00000164011 ZNF691
ENST00000372504 0.224800345061705 0.0501165768658899 0.236260714944037 ENSG00000164011 ZNF691
ENST00000397034 0.979683875788528 0.944087324389017 0.00978086154276415 ENSG00000164011 ZNF691
ENST00000372503 0.853465659996914 0.663224284820484 0.0600878872667441 ENSG00000164011 ZNF691
ENST00000372502 0.46622591105355 0.185197301973562 0.187160718463405 ENSG00000164011 ZNF691
ENST00000426263 0.00449139605199072 0.00022678474412907 -0.250486401036496 ENSG00000117394 SLC2A1
ENST00000475162 0.0388348143717262 0.00360834777395173 -0.228535833842053 ENSG00000117394 SLC2A1
ENST00000439722 0.234579005141628 0.0539318491927965 -0.20851057317973 ENSG00000117394 SLC2A1
ENST00000415851 0.200252595212327 0.0412535344222023 -0.191238508507028 ENSG00000117394 SLC2A1
ENST00000372500 0.397606532008021 0.136983730396617 -0.152472212782144 ENSG00000117394 SLC2A1
ENST00000460369 0.530266932766002 0.237990370077718 -0.183364370770521 ENSG00000117394 SLC2A1
ENST00000431635 0.812212292733528 0.585822699228063 -0.0285269008462641 ENSG00000117395 EBNA1BP2
ENST00000236051 0.786175113905162 0.542425699989737 -0.0318028840440708 ENSG00000117395 EBNA1BP2
ENST00000463906 0.593468938967372 0.297564552430327 -0.0652465231672472 ENSG00000117395 EBNA1BP2
ENST00000491223 0.963467036190504 0.904028738263105 0.00778449624927438 ENSG00000117395 EBNA1BP2
ENST00000472982 0.874894868517322 0.704693702814871 0.0248947138304362 ENSG00000117395 EBNA1BP2
ENST00000483082 0.87328901440845 0.701588453898854 0.0249751562713743 ENSG00000117395 EBNA1BP2
ENST00000461557 0.97625320755705 0.935879866326632 0.0053010067769722 ENSG00000117395 EBNA1BP2
ENST00000372492 0.753535089689363 0.492870126014938 -0.0700731018250361 ENSG00000243710 WDR65
ENST00000466927 0.151118481494643 0.0264833949882839 -0.268885772458634 ENSG00000117395 EBNA1BP2
ENST00000474566 0.0879155687630629 0.0115862638838221 -0.313978598069973 ENSG00000117395 EBNA1BP2
ENST00000372476 0.711725558603412 0.434925287928155 0.04332862056929 ENSG00000066056 TIE1
ENST00000538015 0.997570297528939 0.993492604633925 0.000531235627128748 ENSG00000066056 TIE1
ENST00000441333 0.996237593739923 0.990157859132249 0.000816437325656415 ENSG00000066056 TIE1
ENST00000485125 0.95039250386153 0.873088210201034 0.0126709347498868 ENSG00000066056 TIE1
ENST00000480269 0.78181184157029 0.535934051710184 -0.0434219152735176 ENSG00000066056 TIE1
ENST00000433781 0.717682370710172 0.442578576188576 0.043402372074601 ENSG00000066056 TIE1
ENST00000488437 0.765316232400993 0.51129267879389 0.0434421979841125 ENSG00000066056 TIE1
ENST00000471187 0.836577084661099 0.631444424105036 -0.0330697269789194 ENSG00000066056 TIE1
ENST00000461061 0.972592679031905 0.926188556931032 -0.00582449806959779 ENSG00000066056 TIE1
ENST00000473014 0.691917733344849 0.408941761315315 0.0467163940615914 ENSG00000066056 TIE1
ENST00000492599 0.443909761176392 0.169011725648164 0.0977967422882596 ENSG00000066056 TIE1
ENST00000492874 0.633983211653734 0.339509017246504 0.0624287551997521 ENSG00000066056 TIE1
ENST00000310955 0.538680729781103 0.245398578205015 0.0805311358228217 ENSG00000117399 CDC20
ENST00000372462 0.538466293384689 0.245263023187184 0.0805275325336428 ENSG00000117399 CDC20
ENST00000478882 0.338331336655018 0.102271930128739 0.133274220799012 ENSG00000117399 CDC20
ENST00000482046 0.404718291964005 0.141283890455832 0.135309717470711 ENSG00000117399 CDC20
ENST00000372458 0.626053209511106 0.330806143361114 -0.0577518816843441 ENSG00000066322 ELOVL1
ENST00000413844 0.627489082189576 0.332602900821684 -0.0575589771403737 ENSG00000066322 ELOVL1
ENST00000468865 0.593437155848734 0.297465273944376 -0.0639284103451785 ENSG00000066322 ELOVL1
ENST00000464204 0.580221847771349 0.284541185864908 -0.0646532223177405 ENSG00000066322 ELOVL1
ENST00000470968 0.579728009948717 0.283867314765552 -0.0646387477834932 ENSG00000066322 ELOVL1
ENST00000487209 0.553965050806405 0.258847837300361 -0.0686568495570657 ENSG00000066322 ELOVL1
ENST00000470769 0.534510744017278 0.241588153964155 -0.0706800118959007 ENSG00000066322 ELOVL1
ENST00000497569 0.500771514865568 0.21305614152832 -0.0774483317227507 ENSG00000066322 ELOVL1
ENST00000482302 0.508279961778688 0.218761745537891 -0.0769459373426381 ENSG00000066322 ELOVL1
ENST00000497050 0.489739501167726 0.203549406237023 -0.0783439768774946 ENSG00000066322 ELOVL1
ENST00000478481 0.754948339072753 0.494915281368723 -0.0474941166524872 ENSG00000066322 ELOVL1
ENST00000479439 0.873978617154249 0.703051945848075 -0.025665254787218 ENSG00000066322 ELOVL1
ENST00000465321 0.853098467102354 0.662517832345794 -0.029290379070279 ENSG00000066322 ELOVL1
ENST00000479686 0.807231064580309 0.577519489657961 -0.0373776726655595 ENSG00000066322 ELOVL1
ENST00000496932 0.693149454465182 0.410513524401427 -0.0554809996536821 ENSG00000066322 ELOVL1
ENST00000290663 0.87168344264255 0.69864518339872 -0.027830712939681 ENSG00000159479 MED8
ENST00000372457 0.870796108272651 0.697136437634374 -0.0279574347546385 ENSG00000159479 MED8
ENST00000372455 0.910855024268128 0.780769864776226 -0.021622857739995 ENSG00000159479 MED8
ENST00000436713 0.978919567654984 0.942192227909634 -0.00623761755962416 ENSG00000229431 RP1-92O14.6
ENST00000460803 0.621477586813226 0.325877902736444 0.0956326301255901 ENSG00000159479 MED8
ENST00000473560 0.961352748012015 0.898895120159235 0.0109046836898443 ENSG00000159479 MED8
ENST00000310739 0.177056700332997 0.0338554754723508 -0.258603124172372 ENSG00000198198 SZT2
ENST00000372450 0.177056700332997 0.0338554754723508 -0.258603124172372 ENSG00000198198 SZT2
ENST00000357658 0.284257608395497 0.0749337818928266 -0.186556792787248 ENSG00000198198 SZT2
ENST00000406439 0.0871908114274747 0.0114156362225145 -0.236869485183003 ENSG00000198198 SZT2
ENST00000562955 0.158419485918649 0.0284675462925599 -0.102051243065514 ENSG00000198198 SZT2
ENST00000470139 0.0213846867108743 0.00161854245486583 -0.329894501250446 ENSG00000198198 SZT2
ENST00000372442 0.309054623145429 0.0867927358570564 -0.0865568891799369 ENSG00000198198 SZT2
ENST00000478140 0.894193328340147 0.745103511949174 0.0535060819980106 ENSG00000198198 SZT2
ENST00000471177 0.813223026108208 0.587510889844656 -0.0792720237268363 ENSG00000198198 SZT2
ENST00000460536 0.786174393131739 0.542287419612347 -0.03357230858411 ENSG00000198198 SZT2
ENST00000396885 0.185447594188608 0.03644461414301 -0.271019836170544 ENSG00000229372 SZT2-AS1
ENST00000583037 0.669393423995636 0.380306413551908 -0.0541141372793001 ENSG00000178922 HYI
ENST00000483618 0.791229538472072 0.550801627142278 -0.059429711857962 ENSG00000178922 HYI
ENST00000372425 0.669393423995636 0.380306413551908 -0.0541141372793001 ENSG00000178922 HYI
ENST00000372433 0.665346608092836 0.375630278421383 -0.0566201008741153 ENSG00000178922 HYI
ENST00000372434 0.645053161895436 0.351507986303364 -0.0583375998100591 ENSG00000178922 HYI
ENST00000470662 0.618945406170295 0.323295848243785 -0.0621957773858534 ENSG00000178922 HYI
ENST00000487366 0.603227595841872 0.307377861957576 -0.0640267601890566 ENSG00000178922 HYI
ENST00000372430 0.634781011916445 0.340374937717605 -0.0605038673529703 ENSG00000178922 HYI
ENST00000372432 0.677952579068088 0.390903999392326 -0.0529936231621778 ENSG00000178922 HYI
ENST00000372427 0.675289009634833 0.387456834496747 -0.0532949085019077 ENSG00000178922 HYI
ENST00000372426 0.602275440037623 0.306391116407122 -0.0643986430072396 ENSG00000178922 HYI
ENST00000486909 0.676269904775337 0.389058210569999 -0.0538833650086483 ENSG00000178922 HYI
ENST00000496142 0.973295439247833 0.927601041005584 -0.00811152168073441 ENSG00000178922 HYI
ENST00000469587 0.931638187662062 0.828361326729673 0.0191705549675279 ENSG00000178922 HYI
ENST00000496043 0.525716482487003 0.234145167285831 -0.096091796864618 ENSG00000142949 PTPRF
ENST00000481019 0.519920288395963 0.228867669629531 -0.0973196479743328 ENSG00000142949 PTPRF
ENST00000359947 0.049467148255049 0.00504476049981654 -0.141382570979758 ENSG00000142949 PTPRF
ENST00000438120 0.066792744890269 0.00773481835474487 -0.14447781883587 ENSG00000142949 PTPRF
ENST00000436724 0.172079315704897 0.0323674723674783 -0.147991104054941 ENSG00000142949 PTPRF
ENST00000372405 0.162936784165892 0.0297404963731832 -0.154223024342411 ENSG00000142949 PTPRF
ENST00000372413 0.0429272638133363 0.00413921796065759 -0.143199979804958 ENSG00000142949 PTPRF
ENST00000372414 0.0429272638133363 0.00413921796065759 -0.143199979804958 ENSG00000142949 PTPRF
ENST00000437607 0.184395773952454 0.0361195786756319 -0.15088139755398 ENSG00000142949 PTPRF
ENST00000467464 0.318317309081465 0.0914065191030102 -0.144351684957821 ENSG00000142949 PTPRF
ENST00000412568 0.0610558456653343 0.00676531702923345 -0.148303603853434 ENSG00000142949 PTPRF
ENST00000429895 0.0478043150621898 0.0048014201666998 -0.137967247401212 ENSG00000142949 PTPRF
ENST00000414879 0.0753463700818394 0.00922837052647083 -0.13356380184328 ENSG00000142949 PTPRF
ENST00000422171 0.0753463700818394 0.00922837052647083 -0.13356380184328 ENSG00000142949 PTPRF
ENST00000496447 0.0298088771299062 0.00252211222397851 -0.141597683885224 ENSG00000142949 PTPRF
ENST00000372407 0.0316026219960078 0.00273110793827909 -0.138556882839105 ENSG00000142949 PTPRF
ENST00000463041 0.38036584364775 0.126707252633059 -0.139375170737292 ENSG00000142949 PTPRF
ENST00000477970 0.215381947833795 0.0464633066229008 -0.102565741669214 ENSG00000142949 PTPRF
ENST00000372396 0.220530646811791 0.048395132947931 -0.0961181850850115 ENSG00000066135 KDM4A
ENST00000463151 0.253357081906852 0.0615363857758252 -0.141439073310037 ENSG00000066135 KDM4A
ENST00000485249 0.2643426815451 0.0661068147243962 -0.154821351573997 ENSG00000066135 KDM4A
ENST00000472265 0.626324200791212 0.331133729051237 -0.137787811099657 ENSG00000066135 KDM4A
ENST00000481296 0.913035130872592 0.786174309843986 -0.034917852200349 ENSG00000066135 KDM4A
ENST00000398804 0.974689808661526 0.931386636199147 0.00680641988174044 ENSG00000236200 KDM4A-AS1
ENST00000439057 0.993738401461787 0.982822896215696 0.00172807703609441 ENSG00000236200 KDM4A-AS1
ENST00000434346 0.947106963114235 0.865426532669435 0.0174268167807103 ENSG00000236200 KDM4A-AS1
ENST00000453015 0.956943280439188 0.88697162101257 0.0142138526442978 ENSG00000236200 KDM4A-AS1
ENST00000418149 0.791759634568926 0.55197251691418 0.0550338139987508 ENSG00000236200 KDM4A-AS1
ENST00000532911 0.215614802948194 0.0465736214450757 0.17461958154218 ENSG00000126091 ST3GAL3
ENST00000489897 0.401772578169564 0.139455036626619 0.110764936641648 ENSG00000126091 ST3GAL3
ENST00000372374 0.361551268300241 0.115402669225251 0.115145983826103 ENSG00000126091 ST3GAL3
ENST00000372375 0.361551268300241 0.115402669225251 0.115145983826103 ENSG00000126091 ST3GAL3
ENST00000545417 0.361551268300241 0.115402669225251 0.115145983826103 ENSG00000126091 ST3GAL3
ENST00000372377 0.361551268300241 0.115402669225251 0.115145983826103 ENSG00000126091 ST3GAL3
ENST00000361392 0.361551268300241 0.115402669225251 0.115145983826103 ENSG00000126091 ST3GAL3
ENST00000361400 0.361551268300241 0.115402669225251 0.115145983826103 ENSG00000126091 ST3GAL3
ENST00000353126 0.361551268300241 0.115402669225251 0.115145983826103 ENSG00000126091 ST3GAL3
ENST00000530154 0.430170823567278 0.158922735289079 0.108977096357651 ENSG00000126091 ST3GAL3
ENST00000262915 0.361551268300241 0.115402669225251 0.115145983826103 ENSG00000126091 ST3GAL3
ENST00000330208 0.361551268300241 0.115402669225251 0.115145983826103 ENSG00000126091 ST3GAL3
ENST00000335430 0.361551268300241 0.115402669225251 0.115145983826103 ENSG00000126091 ST3GAL3
ENST00000351035 0.361551268300241 0.115402669225251 0.115145983826103 ENSG00000126091 ST3GAL3
ENST00000479383 0.195796893334453 0.0397555920659576 0.1814560984173 ENSG00000126091 ST3GAL3
ENST00000347631 0.403861874591883 0.140732858969891 0.110438754189255 ENSG00000126091 ST3GAL3
ENST00000484868 0.137968433957994 0.0230254638679698 0.205292074372143 ENSG00000126091 ST3GAL3
ENST00000461066 0.193572968425026 0.0390215660606085 0.182546538269764 ENSG00000126091 ST3GAL3
ENST00000437753 0.625074402539201 0.329757820281519 0.141833537354028 ENSG00000229444 RP11-184I16.4
ENST00000533997 0.433799445403621 0.161687624384446 0.105331647437834 ENSG00000126091 ST3GAL3
ENST00000469715 0.433799445403621 0.161687624384446 0.105331647437834 ENSG00000126091 ST3GAL3
ENST00000490541 0.433799445403621 0.161687624384446 0.105331647437834 ENSG00000126091 ST3GAL3
ENST00000528371 0.433799445403621 0.161687624384446 0.105331647437834 ENSG00000126091 ST3GAL3
ENST00000530581 0.433799445403621 0.161687624384446 0.105331647437834 ENSG00000126091 ST3GAL3
ENST00000531816 0.433799445403621 0.161687624384446 0.105331647437834 ENSG00000126091 ST3GAL3
ENST00000531993 0.433799445403621 0.161687624384446 0.105331647437834 ENSG00000126091 ST3GAL3
ENST00000533212 0.433799445403621 0.161687624384446 0.105331647437834 ENSG00000126091 ST3GAL3
ENST00000533933 0.433799445403621 0.161687624384446 0.105331647437834 ENSG00000126091 ST3GAL3
ENST00000372369 0.433799445403621 0.161687624384446 0.105331647437834 ENSG00000126091 ST3GAL3
ENST00000372372 0.433799445403621 0.161687624384446 0.105331647437834 ENSG00000126091 ST3GAL3
ENST00000372368 0.433799445403621 0.161687624384446 0.105331647437834 ENSG00000126091 ST3GAL3
ENST00000372367 0.433799445403621 0.161687624384446 0.105331647437834 ENSG00000126091 ST3GAL3
ENST00000372366 0.433799445403621 0.161687624384446 0.105331647437834 ENSG00000126091 ST3GAL3
ENST00000372365 0.433799445403621 0.161687624384446 0.105331647437834 ENSG00000126091 ST3GAL3
ENST00000361746 0.433799445403621 0.161687624384446 0.105331647437834 ENSG00000126091 ST3GAL3
ENST00000332628 0.433799445403621 0.161687624384446 0.105331647437834 ENSG00000126091 ST3GAL3
ENST00000531451 0.432731556185451 0.160697539163833 0.10570826072639 ENSG00000126091 ST3GAL3
ENST00000372362 0.432731556185451 0.160697539163833 0.10570826072639 ENSG00000126091 ST3GAL3
ENST00000361812 0.432731556185451 0.160697539163833 0.10570826072639 ENSG00000126091 ST3GAL3
ENST00000461375 0.812073761182702 0.585537177053482 0.0414752376048648 ENSG00000126091 ST3GAL3
ENST00000490502 0.751344499393017 0.489736486976677 -0.0644323046205607 ENSG00000126091 ST3GAL3
ENST00000495482 0.467004201708552 0.185926442934829 0.15858075005185 ENSG00000126091 ST3GAL3
ENST00000372343 0.520449888256379 0.229321354829992 -0.0843156040850313 ENSG00000117408 IPO13
ENST00000489061 0.851221411318776 0.659115473345828 0.0612127111319829 ENSG00000117408 IPO13
ENST00000489773 0.541696038831491 0.248405523670279 -0.122639518180924 ENSG00000117408 IPO13
ENST00000492152 0.321089112486883 0.0928682303262615 -0.204421846997285 ENSG00000117408 IPO13
ENST00000480902 0.794241846016577 0.556322193092583 -0.0927230654319419 ENSG00000117408 IPO13
ENST00000372339 0.885707725569157 0.726034612153202 0.0452442803359907 ENSG00000117408 IPO13
ENST00000486876 0.672317995706749 0.383787956198333 -0.132950249584709 ENSG00000117408 IPO13
ENST00000471934 0.83824559282352 0.634586945877553 0.0549992652727837 ENSG00000132768 DPH2
ENST00000476260 0.799361491839213 0.564688926223256 0.0628223608679992 ENSG00000132768 DPH2
ENST00000255108 0.499096316964431 0.211566751578139 0.109624278812592 ENSG00000132768 DPH2
ENST00000412950 0.549631221017159 0.254923983221464 0.10163137585608 ENSG00000132768 DPH2
ENST00000524776 0.549631221017159 0.254923983221464 0.10163137585608 ENSG00000132768 DPH2
ENST00000495421 0.499096316964431 0.211566751578139 0.109624278812592 ENSG00000132768 DPH2
ENST00000530988 0.775708218860165 0.526476205293303 0.0747664041288516 ENSG00000132768 DPH2
ENST00000527567 0.760480376395214 0.503433415784626 0.0768431041288875 ENSG00000132768 DPH2
ENST00000492306 0.837945906244925 0.633950812031358 0.0518874146891261 ENSG00000132768 DPH2
ENST00000490861 0.762491803076346 0.506667820165123 0.0708675179763311 ENSG00000132768 DPH2
ENST00000396758 0.494177950400979 0.207574895866752 0.110557313821226 ENSG00000132768 DPH2
ENST00000477294 0.791661514292982 0.551832440545816 0.067420186457457 ENSG00000132768 DPH2
ENST00000529729 0.853677916097436 0.663636963682076 0.0463993211577166 ENSG00000132768 DPH2
ENST00000532140 0.81204441930734 0.585444636905291 0.0630963028350466 ENSG00000132768 DPH2
ENST00000534786 0.894261906413336 0.745371177971194 0.0386750046967647 ENSG00000132768 DPH2
ENST00000534655 0.646972149939023 0.35358947716412 0.119259642482753 ENSG00000132768 DPH2
ENST00000459879 0.691203830325653 0.407961694672288 0.0874053891379617 ENSG00000132768 DPH2
ENST00000527319 0.695299049183155 0.4134950621085 0.0860349408607928 ENSG00000132768 DPH2
ENST00000472505 0.372211441533306 0.121972064535932 0.101383387958444 ENSG00000117410 ATP6V0B
ENST00000472174 0.271833338905872 0.0692355258578099 0.107664787290885 ENSG00000117410 ATP6V0B
ENST00000532642 0.281445263499868 0.0735166352701322 0.106052600803994 ENSG00000117410 ATP6V0B
ENST00000236067 0.281714604138737 0.0736269703726224 0.106051133454307 ENSG00000117410 ATP6V0B
ENST00000471859 0.326894818139265 0.0960155466735285 0.100210054749311 ENSG00000117410 ATP6V0B
ENST00000472277 0.2643426815451 0.0661147169897607 0.114658491527511 ENSG00000117410 ATP6V0B
ENST00000461670 0.361649332739223 0.115471677277678 0.108973411734236 ENSG00000117410 ATP6V0B
ENST00000468183 0.281734069321112 0.0736568237458393 0.106053916809157 ENSG00000117410 ATP6V0B
ENST00000473485 0.281734069321112 0.0736568237458393 0.106053916809157 ENSG00000117410 ATP6V0B
ENST00000496131 0.290061890938895 0.0775704816025516 0.110466912732205 ENSG00000117410 ATP6V0B
ENST00000498208 0.204579769989153 0.0427445255991296 0.14175968267289 ENSG00000117410 ATP6V0B
ENST00000532072 0.306031652608591 0.0853598305877135 0.135166828129225 ENSG00000117410 ATP6V0B
ENST00000498664 0.407388142760013 0.143071816412079 0.0958739945125783 ENSG00000117410 ATP6V0B
ENST00000498543 0.320713742927655 0.092660723542988 0.196790245186031 ENSG00000117411 B4GALT2
ENST00000372324 0.279317268282131 0.0725461770483294 0.13553340045836 ENSG00000117411 B4GALT2
ENST00000497866 0.318325231480313 0.0914137789166377 0.164447708787187 ENSG00000117411 B4GALT2
ENST00000434555 0.339283146849304 0.102805927749947 0.122874759708104 ENSG00000117411 B4GALT2
ENST00000356836 0.333079734738816 0.0995655371911728 0.124247619568289 ENSG00000117411 B4GALT2
ENST00000309519 0.326258110839554 0.0956769527193176 0.132642306719239 ENSG00000117411 B4GALT2
ENST00000485678 0.365889271151129 0.11813705758831 0.134268868502047 ENSG00000117411 B4GALT2
ENST00000481924 0.729991746268658 0.458627174403743 0.0809729631518165 ENSG00000117411 B4GALT2
ENST00000486064 0.960741442159246 0.897936750066294 0.0197224515161047 ENSG00000159214 CCDC24
ENST00000372307 0.874347176313976 0.703800515374872 0.0581691923433987 ENSG00000196517 SLC6A9
ENST00000372318 0.979993055090139 0.945441335833806 0.0105808944309123 ENSG00000159214 CCDC24
ENST00000460543 0.714839650666757 0.438950656537716 -0.124267668211336 ENSG00000159214 CCDC24
ENST00000463846 0.979993055090139 0.945441335833806 0.0105808944309123 ENSG00000159214 CCDC24
ENST00000490563 0.979993055090139 0.945441335833806 0.0105808944309123 ENSG00000159214 CCDC24
ENST00000490064 0.894366410011101 0.745617201362829 -0.0503656442457649 ENSG00000159214 CCDC24
ENST00000486504 0.959173088788271 0.893439540677829 -0.0207318186939712 ENSG00000159214 CCDC24
ENST00000485811 0.791672812063728 0.551870233272857 -0.0936208379515435 ENSG00000159214 CCDC24
ENST00000372306 0.890499575284664 0.736273468278729 0.0507505847596502 ENSG00000196517 SLC6A9
ENST00000466180 0.950091469342246 0.872375334928139 -0.0250655188057802 ENSG00000159214 CCDC24
ENST00000479055 0.996005507971436 0.989132458834166 -0.0021580079672766 ENSG00000159214 CCDC24
ENST00000361745 0.882705516269577 0.720091992562191 0.0269182753176718 ENSG00000178028 DMAP1
ENST00000446292 0.976373512539021 0.936219309034601 -0.00625959929145653 ENSG00000178028 DMAP1
ENST00000440641 0.909332339539943 0.77732170441024 -0.0238853799722758 ENSG00000178028 DMAP1
ENST00000436069 0.972066356054845 0.924898281831402 -0.0111485744760963 ENSG00000178028 DMAP1
ENST00000437511 0.932693639762804 0.831271268698462 -0.0173527113142659 ENSG00000178028 DMAP1
ENST00000475794 0.870430480087987 0.695785878438802 -0.0420197445994697 ENSG00000178028 DMAP1
ENST00000471829 0.92408145718336 0.811904390371921 -0.0205969221850262 ENSG00000178028 DMAP1
ENST00000487922 0.970071744685578 0.920433146733656 -0.00853074147709269 ENSG00000178028 DMAP1
ENST00000315913 0.882844118839627 0.720356397002201 0.0268953139541793 ENSG00000178028 DMAP1
ENST00000372289 0.882844118839627 0.720356397002201 0.0268953139541793 ENSG00000178028 DMAP1
ENST00000463950 0.993167464210698 0.981239268976753 -0.00292740791712437 ENSG00000178028 DMAP1
ENST00000372290 0.74007256561648 0.472617764678884 -0.0651812028894908 ENSG00000178028 DMAP1
ENST00000488433 0.859596026035771 0.675508063991049 0.0333945045946788 ENSG00000178028 DMAP1
ENST00000483741 0.966955308136768 0.912685860822688 0.0133841271136793 ENSG00000178028 DMAP1
ENST00000494092 0.433217006720402 0.161092654161552 0.183134245882643 ENSG00000178028 DMAP1
ENST00000372257 0.349447393760054 0.108184102316334 0.0971690490715287 ENSG00000117419 ERI3
ENST00000372259 0.43478889210315 0.162444816998963 0.0906415440039161 ENSG00000117419 ERI3
ENST00000456170 0.399552591250425 0.138103763146035 0.0971189214535611 ENSG00000117419 ERI3
ENST00000537474 0.335582527207093 0.100862376164645 0.102341354596327 ENSG00000117419 ERI3
ENST00000489710 0.451885882787337 0.174628204550134 0.0991101385322628 ENSG00000117419 ERI3
ENST00000479101 0.536228664739627 0.243385912608354 0.0870068651643113 ENSG00000117419 ERI3
ENST00000462341 0.785659660372416 0.541538701712948 0.0449475659894843 ENSG00000117419 ERI3
ENST00000452396 0.45205820044092 0.174805294431693 0.0887734637657261 ENSG00000117419 ERI3
ENST00000495828 0.559526786948907 0.263955106644043 0.0819377544754132 ENSG00000117419 ERI3
ENST00000457571 0.506323768581594 0.217296653474235 0.0971585108665565 ENSG00000117419 ERI3
ENST00000355387 0.773834355346733 0.523651462374207 -0.0448106484450449 ENSG00000187147 RNF220
ENST00000361799 0.773834355346733 0.523651462374207 -0.0448106484450449 ENSG00000187147 RNF220
ENST00000372247 0.79330705062383 0.554613387507808 -0.0414403757729107 ENSG00000187147 RNF220
ENST00000443020 0.648531161746626 0.355165340472893 -0.0669936399529012 ENSG00000187147 RNF220
ENST00000453863 0.81671377617012 0.593780312937267 -0.051231108709478 ENSG00000187147 RNF220
ENST00000335497 0.824168483796891 0.607372325967017 -0.038121353096907 ENSG00000187147 RNF220
ENST00000440132 0.822586867125179 0.603744882511745 -0.0383634807925483 ENSG00000187147 RNF220
ENST00000474064 0.796113318311494 0.559218954590005 -0.0400784494835547 ENSG00000187147 RNF220
ENST00000471494 0.779675987932221 0.532640472501106 -0.0481420961584567 ENSG00000187147 RNF220
ENST00000488865 0.73019329373082 0.45885008177313 -0.0700946110615539 ENSG00000187147 RNF220
ENST00000497469 0.80940334366201 0.581021792255839 -0.0448984043386813 ENSG00000187147 RNF220
ENST00000475378 0.73426221795643 0.464717834133831 -0.0543896298217654 ENSG00000187147 RNF220
ENST00000484745 0.795628352816872 0.558481952664112 -0.041112885454537 ENSG00000187147 RNF220
ENST00000372242 0.814043745060333 0.588790577571296 -0.036073101028608 ENSG00000126106 TMEM53
ENST00000372243 0.814043745060333 0.588790577571296 -0.036073101028608 ENSG00000126106 TMEM53
ENST00000372244 0.814043745060333 0.588790577571296 -0.036073101028608 ENSG00000126106 TMEM53
ENST00000495630 0.831193512527928 0.620446471919585 -0.0328726030912735 ENSG00000126106 TMEM53
ENST00000474394 0.748732111951949 0.485499705568167 -0.061741965945854 ENSG00000187147 RNF220
ENST00000480686 0.893158186607803 0.742717742739309 -0.0268407565696092 ENSG00000187147 RNF220
ENST00000474956 0.906239209945634 0.770997698047225 -0.0278953122833432 ENSG00000187147 RNF220
ENST00000476724 0.977570102487784 0.939371424023902 -0.0124058451334298 ENSG00000126106 TMEM53
ENST00000468117 0.977570102487784 0.939371424023902 -0.0124058451334298 ENSG00000126106 TMEM53
ENST00000372237 0.977570102487784 0.939371424023902 -0.0124058451334298 ENSG00000126106 TMEM53
ENST00000372235 0.763069229707068 0.507788309390172 -0.108179789411896 ENSG00000126106 TMEM53
ENST00000452259 0.522531042879932 0.231360013566169 -0.0962682961392281 ENSG00000142945 KIF2C
ENST00000372224 0.261130136985745 0.0647304693547796 -0.116856953914742 ENSG00000142945 KIF2C
ENST00000493027 0.521851120958135 0.230579245879847 -0.0966021064083796 ENSG00000142945 KIF2C
ENST00000372218 0.261130136985745 0.0647304693547796 -0.116856953914742 ENSG00000142945 KIF2C
ENST00000455186 0.467009822411478 0.185977944187528 -0.11228974922265 ENSG00000142945 KIF2C
ENST00000372222 0.0837048086927946 0.0107554034763496 -0.173064907528614 ENSG00000142945 KIF2C
ENST00000480574 0.161516583138847 0.0293364253589094 -0.274049927939381 ENSG00000142945 KIF2C
ENST00000372217 0.204458134901811 0.0427004374988767 -0.138539431787375 ENSG00000142945 KIF2C
ENST00000440985 0.299988626095236 0.082210881155778 -0.204830276132869 ENSG00000225721 RP11-269F19.2
ENST00000428791 0.979840687241464 0.944787989849985 0.00642793933320561 ENSG00000225721 RP11-269F19.2
ENST00000423289 0.299113569158601 0.0817993383401049 -0.216863389539666 ENSG00000142945 KIF2C
ENST00000472235 0.245723422224355 0.058471387908071 -0.234741962331054 ENSG00000142945 KIF2C
ENST00000497035 0.011594277224833 0.000733219563028926 0.184571066494597 ENSG00000142937 RPS8
ENST00000396651 0.0112818979681958 0.000707857923852823 0.186551905758784 ENSG00000142937 RPS8
ENST00000372209 0.0112818979681958 0.000708007081655354 0.186555062055196 ENSG00000142937 RPS8
ENST00000470475 0.0118883398857118 0.000756306508139178 0.208607818213915 ENSG00000142937 RPS8
ENST00000485390 0.0112649648872565 0.000706350274625088 0.186590457164178 ENSG00000142937 RPS8
ENST00000464658 0.0149225576140436 0.00101125192642858 0.182002630090936 ENSG00000142937 RPS8
ENST00000484599 0.0150018896180569 0.00101807862173561 0.18283573394918 ENSG00000142937 RPS8
ENST00000474582 0.171752860415567 0.0322594162857319 0.156257227304307 ENSG00000142937 RPS8
ENST00000372201 0.376149538330547 0.124152030764404 -0.118779928606706 ENSG00000173846 PLK3
ENST00000465443 0.36894605189184 0.119873899189281 -0.120257029103682 ENSG00000173846 PLK3
ENST00000476731 0.405070906480844 0.141482440281979 -0.154005288152766 ENSG00000173846 PLK3
ENST00000492398 0.371192066803603 0.121254697089859 -0.141491995260976 ENSG00000173846 PLK3
ENST00000461358 0.967032655174523 0.912874134049707 -0.012743490832619 ENSG00000173846 PLK3
ENST00000461769 0.957400245984653 0.888118045154796 0.0164986144962174 ENSG00000173846 PLK3
ENST00000493100 0.122276137438502 0.0191381070325965 -0.238676046160928 ENSG00000173846 PLK3
ENST00000339355 0.657154325213441 0.365201913585581 -0.132244078355319 ENSG00000188396 TCTEX1D4
ENST00000372200 0.684881793353687 0.399966702921487 -0.104780670826797 ENSG00000188396 TCTEX1D4
ENST00000450269 0.00110811729476989 4.18863233136178e-05 -0.280798325955427 ENSG00000222009 BTBD19
ENST00000453418 0.00110811729476989 4.18863233136178e-05 -0.280798325955427 ENSG00000222009 BTBD19
ENST00000409335 0.0013567868466466 5.33373545438877e-05 -0.284819993870476 ENSG00000222009 BTBD19
ENST00000439563 0.000347830994036258 1.05947220796395e-05 -0.300105820644568 ENSG00000222009 BTBD19
ENST00000485668 0.00110961546087974 4.19624616528477e-05 -0.25585326578793 ENSG00000222009 BTBD19
ENST00000482715 0.000116778557086687 3.04167499998114e-06 -0.326057712236881 ENSG00000222009 BTBD19
ENST00000475105 0.000235160464671534 6.75147310621873e-06 -0.355938246015617 ENSG00000222009 BTBD19
ENST00000495433 0.020788682535276 0.00155753389869862 -0.297422514349834 ENSG00000222009 BTBD19
ENST00000489976 0.683277966946248 0.398080200858902 -0.106327371757336 ENSG00000222009 BTBD19
ENST00000464114 0.512130947999363 0.22207137434653 -0.151746273330678 ENSG00000222009 BTBD19
ENST00000447098 0.978744386955247 0.941834792996495 -0.0102839023320412 ENSG00000117425 PTCH2
ENST00000372192 0.949056151756272 0.869955468394635 0.0244335639628779 ENSG00000117425 PTCH2
ENST00000439363 0.533849363263955 0.240982139744896 0.0908516093436342 ENSG00000070785 EIF2B3
ENST00000360403 0.564995687631484 0.26931636598584 0.075344162875519 ENSG00000070785 EIF2B3
ENST00000486491 0.838639937832055 0.635307031373676 0.0535611702389532 ENSG00000070785 EIF2B3
ENST00000372183 0.592949126556957 0.297079620865957 0.0743266413801078 ENSG00000070785 EIF2B3
ENST00000480675 0.935415400390986 0.837621567804297 0.0161523438683083 ENSG00000070785 EIF2B3
ENST00000477953 0.968966136398095 0.917762135994379 0.00809286635676346 ENSG00000070785 EIF2B3
ENST00000372182 0.854524948875399 0.665301598889088 -0.0368041640804805 ENSG00000070785 EIF2B3
ENST00000487532 0.731273150239658 0.460258639312142 -0.067308846188629 ENSG00000070785 EIF2B3
ENST00000497010 0.55441736626607 0.25928824979419 -0.107968643852855 ENSG00000070785 EIF2B3
ENST00000372168 0.576427520728732 0.280502989073172 -0.082211721182136 ENSG00000126107 HECTD3
ENST00000372172 0.235236144890876 0.0542194106703596 -0.131140197311282 ENSG00000126107 HECTD3
ENST00000486132 0.535887309940715 0.243141472382426 -0.0904853249691576 ENSG00000126107 HECTD3
ENST00000486296 0.705768134902487 0.427097735322545 -0.0669380403915776 ENSG00000126107 HECTD3
ENST00000466423 0.718903315362502 0.44430472133719 -0.0614334999646972 ENSG00000126107 HECTD3
ENST00000487488 0.944747239355965 0.859929437042788 -0.0185897966257291 ENSG00000126107 HECTD3
ENST00000484564 0.911697853530505 0.782891018829277 -0.0338260616559481 ENSG00000126107 HECTD3
ENST00000246337 0.541337153484459 0.247984979846777 0.0755767242937977 ENSG00000126088 UROD
ENST00000491773 0.505208229513863 0.216391860437085 0.0887436251574061 ENSG00000126088 UROD
ENST00000463092 0.505490899391224 0.216593713670814 0.0908111992084764 ENSG00000126088 UROD
ENST00000461035 0.600378480118604 0.304551767747584 0.0882549461818629 ENSG00000126088 UROD
ENST00000491300 0.433727451632642 0.161506415990658 0.0927000072833398 ENSG00000126088 UROD
ENST00000434478 0.40974646433459 0.144608344808285 0.0981546586204177 ENSG00000126088 UROD
ENST00000494399 0.543018277274839 0.249513239529476 0.0753276741042419 ENSG00000126088 UROD
ENST00000460334 0.426672681205727 0.156411893243915 0.0980457607199533 ENSG00000126088 UROD
ENST00000462688 0.445762960892377 0.170375345482302 0.0907193526023479 ENSG00000126088 UROD
ENST00000460906 0.409575515961028 0.144471564439285 0.101410275538473 ENSG00000126088 UROD
ENST00000490385 0.401694920410252 0.139391576708405 0.102188846252984 ENSG00000126088 UROD
ENST00000469548 0.349447393760054 0.108183154799657 0.106461521759194 ENSG00000126088 UROD
ENST00000486699 0.347396154490474 0.10704743958518 0.106769183163924 ENSG00000126088 UROD
ENST00000478467 0.365926575020187 0.118159433887872 0.104949054307224 ENSG00000126088 UROD
ENST00000428106 0.377847001168507 0.125207199107298 0.103648157064292 ENSG00000126088 UROD
ENST00000496439 0.42294111949098 0.153434106263061 0.0991027982739077 ENSG00000126088 UROD
ENST00000473012 0.490974975257725 0.204498815711084 0.0891645107927369 ENSG00000126088 UROD
ENST00000472254 0.836340649497722 0.631000107682969 0.0366922084185917 ENSG00000126088 UROD
ENST00000466193 0.892957538147423 0.742109232424423 0.0278160205770253 ENSG00000126088 UROD
ENST00000465678 0.905416714616646 0.768754518303885 0.0248970722186812 ENSG00000126088 UROD
ENST00000359600 0.000144070498471221 3.86778338517826e-06 0.454461680947896 ENSG00000162415 ZSWIM5
ENST00000464588 0.000112467941896899 2.9145685816563e-06 0.45669389528004 ENSG00000162415 ZSWIM5
ENST00000334815 0.000361974668024456 1.11082610987656e-05 0.724767099954045 ENSG00000186603 HPDL
ENST00000528332 0.0889909179596228 0.0118115716511049 0.28835191128488 ENSG00000132781 MUTYH
ENST00000529984 0.0889909179596228 0.0118115716511049 0.28835191128488 ENSG00000132781 MUTYH
ENST00000372110 0.0859791187490907 0.0111700750364178 0.288812159581299 ENSG00000132781 MUTYH
ENST00000372115 0.0899129565655398 0.0119925569188007 0.28619366171904 ENSG00000132781 MUTYH
ENST00000481571 0.0859791187490907 0.0111700750364178 0.288812159581299 ENSG00000132781 MUTYH
ENST00000372098 0.0859791187490907 0.0111700750364178 0.288812159581299 ENSG00000132781 MUTYH
ENST00000355498 0.139779181934627 0.0234787936532539 0.274053863936798 ENSG00000132781 MUTYH
ENST00000475516 0.134741851161716 0.0221896819534766 0.276850833662395 ENSG00000132781 MUTYH
ENST00000372104 0.141702719412516 0.0239937215960538 0.273632407810773 ENSG00000132781 MUTYH
ENST00000448481 0.141702719412516 0.0239937215960538 0.273632407810773 ENSG00000132781 MUTYH
ENST00000456914 0.141702719412516 0.0239937215960538 0.273632407810773 ENSG00000132781 MUTYH
ENST00000354383 0.134741851161716 0.0221896819534766 0.276850833662395 ENSG00000132781 MUTYH
ENST00000488731 0.136663676643179 0.0226853676472381 0.276281421166605 ENSG00000132781 MUTYH
ENST00000372100 0.139779181934627 0.0234787936532539 0.274053863936798 ENSG00000132781 MUTYH
ENST00000450313 0.0899129565655398 0.0119925569188007 0.28619366171904 ENSG00000132781 MUTYH
ENST00000531105 0.158703290903203 0.0285422618944482 0.265435153796811 ENSG00000132781 MUTYH
ENST00000467459 0.3652848833754 0.11780451938671 0.235906223112166 ENSG00000132781 MUTYH
ENST00000482094 0.28297436269731 0.0742621760576442 0.290958202133508 ENSG00000132781 MUTYH
ENST00000529892 0.34880346180495 0.107892388520127 0.253044589375167 ENSG00000132781 MUTYH
ENST00000533178 0.550512272279705 0.255700411775128 0.152479672344936 ENSG00000132781 MUTYH
ENST00000528013 0.14234832431078 0.0241605992175719 0.273239705682001 ENSG00000132781 MUTYH
ENST00000412971 0.112710735187464 0.0168018833603704 0.27937733181794 ENSG00000132781 MUTYH
ENST00000462388 0.989944609848497 0.972400979216325 -0.00539722485563434 ENSG00000132781 MUTYH
ENST00000470256 0.241415662541137 0.0566951755370467 0.239289493905555 ENSG00000132781 MUTYH
ENST00000461495 0.152245242755802 0.0268148072060286 0.259633027721219 ENSG00000132781 MUTYH
ENST00000435155 0.178372423724446 0.034296840873827 0.265797369485584 ENSG00000132781 MUTYH
ENST00000467940 0.10446084263578 0.0150298120325505 0.285509978243017 ENSG00000132781 MUTYH
ENST00000478796 0.991058695346162 0.976226143455237 -0.00467042707911849 ENSG00000132781 MUTYH
ENST00000525160 0.157183692707374 0.028131725975989 0.263519399386739 ENSG00000132781 MUTYH
ENST00000479746 0.189319407214599 0.0376949161351425 0.276826934567905 ENSG00000132781 MUTYH
ENST00000492494 0.191901348134974 0.0385260200487574 0.276155281589327 ENSG00000132781 MUTYH
ENST00000483642 0.125981160874557 0.0200647574036571 0.288378641804986 ENSG00000132781 MUTYH
ENST00000481139 0.120994915255058 0.0187775562229585 0.296882217119968 ENSG00000132781 MUTYH
ENST00000485484 0.208182770283577 0.0439797494282153 0.279915349060686 ENSG00000132781 MUTYH
ENST00000476789 0.124671831594513 0.0197159430579414 0.300550906399952 ENSG00000132781 MUTYH
ENST00000462387 0.114409853616045 0.0172221235721546 0.313107315527091 ENSG00000132781 MUTYH
ENST00000474703 0.129123532894451 0.0208478694128973 0.331623172765109 ENSG00000132781 MUTYH
ENST00000483127 0.0979341791340187 0.0136280354409494 0.36059293571286 ENSG00000132781 MUTYH
ENST00000534453 0.0884283602021759 0.0116787187158485 0.372503580571327 ENSG00000132781 MUTYH
ENST00000372090 0.0207592791662643 0.00155514844718529 0.330495695234055 ENSG00000132773 TOE1
ENST00000477731 0.346364550712029 0.106417111961306 0.209334600501423 ENSG00000132773 TOE1
ENST00000539779 0.033369475864311 0.00294364080151164 0.317202279355116 ENSG00000132773 TOE1
ENST00000471337 0.279465958014369 0.0726175082624904 0.228582630126773 ENSG00000132773 TOE1
ENST00000495703 0.0211071697673205 0.00158900298781038 0.334660709146772 ENSG00000132773 TOE1
ENST00000460057 0.36718372003965 0.118796850019865 0.219977192845637 ENSG00000132773 TOE1
ENST00000372084 0.765134660292078 0.51095294166923 0.0896396390867246 ENSG00000070759 TESK2
ENST00000372086 0.89951355430736 0.756020601992695 0.0414498297630707 ENSG00000070759 TESK2
ENST00000341771 0.89951355430736 0.756020601992695 0.0414498297630707 ENSG00000070759 TESK2
ENST00000486676 0.908942019144931 0.776457555463765 0.03784917390798 ENSG00000070759 TESK2
ENST00000538496 0.941694911582117 0.852854831841798 -0.0247395785633874 ENSG00000070759 TESK2
ENST00000493974 0.452539178885716 0.175139241984059 0.227163544027869 ENSG00000070759 TESK2
ENST00000451835 0.728944774762961 0.45718764209803 0.120628088412279 ENSG00000070759 TESK2
ENST00000401061 0.871469323196449 0.69832223803662 0.0358992999501506 ENSG00000132763 MMACHC
ENST00000477188 0.850448284282839 0.657898804559658 0.0717181933244571 ENSG00000132763 MMACHC
ENST00000262746 0.819510903428204 0.598951640897729 0.0274776807983724 ENSG00000117450 PRDX1
ENST00000319248 0.820347030952238 0.599993271918679 0.027395629465505 ENSG00000117450 PRDX1
ENST00000372079 0.821030357563328 0.601091151526325 0.0273125913671234 ENSG00000117450 PRDX1
ENST00000447184 0.83211980882919 0.622359900620661 0.0272783558916016 ENSG00000117450 PRDX1
ENST00000424390 0.831830297018513 0.621792379231986 0.0273211625767185 ENSG00000117450 PRDX1
ENST00000483583 0.851725477954847 0.659919158449869 0.0265432480735448 ENSG00000117450 PRDX1
ENST00000372070 0.491163276199473 0.204716464596189 0.0889135681786491 ENSG00000117448 AKR1A1
ENST00000434299 0.516251249346809 0.225609717532176 0.0885031158098811 ENSG00000117448 AKR1A1
ENST00000496999 0.641324232676937 0.347318697229674 0.0788275084352584 ENSG00000117448 AKR1A1
ENST00000476957 0.600076701203843 0.304173973008643 0.0749640098460217 ENSG00000117448 AKR1A1
ENST00000481885 0.639792297506682 0.345564779054687 0.0756504558619659 ENSG00000117448 AKR1A1
ENST00000351829 0.542960127331373 0.24944372970317 0.082988019153474 ENSG00000117448 AKR1A1
ENST00000471651 0.737271705519202 0.468606105907807 0.0606739515550834 ENSG00000117448 AKR1A1
ENST00000497973 0.344709610974923 0.105641899184398 0.123675079728644 ENSG00000117448 AKR1A1
ENST00000473038 0.579142249714989 0.283322981698952 0.0885600657175631 ENSG00000117448 AKR1A1
ENST00000495913 0.619537036879057 0.323868237619124 0.0831102943368337 ENSG00000117448 AKR1A1
ENST00000487654 0.63133777272785 0.336530704325598 0.0837667950352337 ENSG00000117448 AKR1A1
ENST00000475919 0.742534499599957 0.476330940314587 0.0728486519659914 ENSG00000117448 AKR1A1
ENST00000475985 0.617083192276058 0.321007156150076 0.117210488926236 ENSG00000117448 AKR1A1
ENST00000437901 0.957850475141109 0.889763001621359 -0.00672812743437077 ENSG00000132780 NASP
ENST00000437362 0.95686819781856 0.886758874264896 -0.00690882976013743 ENSG00000132780 NASP
ENST00000464190 0.899644464223111 0.756508264398563 -0.0202258639573818 ENSG00000132780 NASP
ENST00000528084 0.884252478972986 0.722987364928369 -0.0220329875695846 ENSG00000132780 NASP
ENST00000527359 0.952551223473224 0.877231051967777 -0.00720628792831224 ENSG00000132780 NASP
ENST00000525515 0.983700449684216 0.955635512749351 0.00285639298017569 ENSG00000132780 NASP
ENST00000453748 0.988962722251299 0.969263100874152 -0.00182063159300007 ENSG00000132780 NASP
ENST00000402363 0.995509092517365 0.9876418420895 0.000727345516204084 ENSG00000132780 NASP
ENST00000537798 0.993772952201114 0.982896817551328 0.00100672267108642 ENSG00000132780 NASP
ENST00000527470 0.911193388332965 0.78180339960022 -0.0167757750531044 ENSG00000132780 NASP
ENST00000529333 0.900244367800518 0.758026870264581 -0.0188453288678862 ENSG00000132780 NASP
ENST00000531532 0.843545989305619 0.644739360152122 -0.0295024724176335 ENSG00000132780 NASP
ENST00000530840 0.877279300183684 0.709277669050036 0.0313330546603927 ENSG00000132780 NASP
ENST00000528238 0.981210695162575 0.948924207727031 -0.00305332123917749 ENSG00000132780 NASP
ENST00000534101 0.963291650082131 0.903598646080928 -0.00735278659485137 ENSG00000132780 NASP
ENST00000350030 0.968706486779327 0.917162152627221 0.00487253534697095 ENSG00000132780 NASP
ENST00000470768 0.946831159063427 0.864398136336549 -0.00984779530074022 ENSG00000132780 NASP
ENST00000372052 0.996312097096256 0.990340967221829 0.000568454337951979 ENSG00000132780 NASP
ENST00000351223 0.996312097096256 0.990340967221829 0.000568454337951979 ENSG00000132780 NASP
ENST00000530073 0.981483790995942 0.949836939386622 0.00358006825604667 ENSG00000132780 NASP
ENST00000481782 0.91174010970857 0.782967378624271 0.0161884688097218 ENSG00000132780 NASP
ENST00000531612 0.980048620471854 0.945553335073294 0.00435859291653639 ENSG00000132780 NASP
ENST00000527932 0.862377345615544 0.680801876794155 -0.0303477803833029 ENSG00000132780 NASP
ENST00000534450 0.92342625913537 0.810313850502963 -0.0157613613513732 ENSG00000132780 NASP
ENST00000472408 0.97922937109981 0.942938024306118 -0.00766982685889066 ENSG00000132780 NASP
ENST00000491755 0.606733847182232 0.310757376735068 -0.166844293632797 ENSG00000159588 CCDC17
ENST00000482416 0.606733847182232 0.310757376735068 -0.166844293632797 ENSG00000159588 CCDC17
ENST00000372044 0.610056259430929 0.314249422261805 -0.166017131929167 ENSG00000159588 CCDC17
ENST00000421127 0.612136043402807 0.316243563272763 -0.165117494203198 ENSG00000159588 CCDC17
ENST00000343901 0.569619999605407 0.273717543353916 -0.180113048818139 ENSG00000159588 CCDC17
ENST00000528266 0.577797899107827 0.281904912149322 -0.177073307818803 ENSG00000159588 CCDC17
ENST00000445048 0.59421300483109 0.298328797490445 -0.171373855822601 ENSG00000159588 CCDC17
ENST00000479529 0.495943769724083 0.208892084304659 -0.207130682094163 ENSG00000159588 CCDC17
ENST00000479235 0.952928521623261 0.8783075208421 0.0107408253405133 ENSG00000159592 GPBP1L1
ENST00000290795 0.938725941636787 0.845551835528044 0.0108478220226252 ENSG00000159592 GPBP1L1
ENST00000355105 0.938703900868413 0.845516756645528 0.0108486854555357 ENSG00000159592 GPBP1L1
ENST00000467032 0.151500477036569 0.0266099847366226 -0.218205276430718 ENSG00000159592 GPBP1L1
ENST00000487436 0.296256928111799 0.0804850679802314 -0.162406621370356 ENSG00000159592 GPBP1L1
ENST00000468724 0.615590682904866 0.319543503098967 -0.0926969752193719 ENSG00000159592 GPBP1L1
ENST00000498128 0.887996649895417 0.730930608913639 0.0243773381824625 ENSG00000159592 GPBP1L1
ENST00000496278 0.142122855214518 0.0241010917908479 -0.233883414854599 ENSG00000159592 GPBP1L1
ENST00000495616 0.71513190721353 0.43925184824567 -0.101884037399855 ENSG00000159592 GPBP1L1
ENST00000488278 0.814792846884028 0.589925835966782 0.0391969343178538 ENSG00000159592 GPBP1L1
ENST00000480941 0.792405191319533 0.552987409675412 0.0433236244088318 ENSG00000159592 GPBP1L1
ENST00000480083 0.807265726014064 0.577597107236887 0.0410477340111139 ENSG00000159592 GPBP1L1
ENST00000493083 0.651825718697568 0.358808404726188 0.0680915190773256 ENSG00000159592 GPBP1L1
ENST00000460859 0.692998051069168 0.410274105955022 0.0632234784324915 ENSG00000159592 GPBP1L1
ENST00000372025 0.573369261446339 0.277370240569045 0.105521263328471 ENSG00000159596 TMEM69
ENST00000496366 0.954797229269168 0.882376525157605 0.0147276280631457 ENSG00000159596 TMEM69
ENST00000359942 0.947758645800541 0.867069441660364 -0.0154468301320656 ENSG00000197429 IPP
ENST00000430643 0.870796108272651 0.697019287933169 -0.0608023066027796 ENSG00000230896 RP11-767N6.7
ENST00000461718 0.800717393623802 0.566537864345022 -0.0910052439511248 ENSG00000197429 IPP
ENST00000495072 0.784435075125411 0.539770604050632 -0.0713370150354818 ENSG00000197429 IPP
ENST00000396478 0.66820505323822 0.379020342086402 -0.0851267507445782 ENSG00000197429 IPP
ENST00000470809 0.819743188095532 0.599202740200318 0.0527925104750605 ENSG00000086015 MAST2
ENST00000372009 0.833612153437429 0.625340558638391 0.023973376050879 ENSG00000086015 MAST2
ENST00000361297 0.830225109924651 0.618176809419537 0.0245399092715191 ENSG00000086015 MAST2
ENST00000372008 0.999814170623783 0.999540970922393 -3.16538896944684e-05 ENSG00000086015 MAST2
ENST00000482881 0.601276351343737 0.305480398786574 -0.0788179076206149 ENSG00000086015 MAST2
ENST00000488619 0.565968208823462 0.27021329931957 -0.156464446023505 ENSG00000086015 MAST2
ENST00000467367 0.891690821684256 0.739247889318045 0.0402468637107482 ENSG00000086015 MAST2
ENST00000498668 0.618670931388362 0.322890689685667 -0.141945322687211 ENSG00000086015 MAST2
ENST00000477968 0.938940179495795 0.846373378804456 0.0243037834617833 ENSG00000086015 MAST2
ENST00000492813 0.780634006794183 0.53443077804753 -0.087436590741424 ENSG00000086015 MAST2
ENST00000262741 0.000651633211338884 2.20823680946518e-05 0.300395355456134 ENSG00000117461 PIK3R3
ENST00000372006 0.000666902339328656 2.27053285063018e-05 0.300265341883964 ENSG00000117461 PIK3R3
ENST00000340332 0.000714677131559626 2.46899657784888e-05 0.298883664938281 ENSG00000117461 PIK3R3
ENST00000354242 0.000714677131559626 2.46899657784888e-05 0.298883664938281 ENSG00000117461 PIK3R3
ENST00000420542 0.000714677131559626 2.46899657784888e-05 0.298883664938281 ENSG00000117461 PIK3R3
ENST00000488808 0.0355374584783358 0.00320829918399153 0.328017347871018 ENSG00000117461 PIK3R3
ENST00000540385 0.013931739828214 0.000924319015161704 0.290852636308058 ENSG00000117461 PIK3R3
ENST00000423209 0.0169034048868238 0.00119155051765537 0.290602866176659 ENSG00000117461 PIK3R3
ENST00000493202 0.0886943017144328 0.0117431590726941 0.24832138684491 ENSG00000117461 PIK3R3
ENST00000425892 0.0843402381258495 0.0108630001320342 0.257835401717193 ENSG00000117461 PIK3R3
ENST00000396420 0.594591874667046 0.29867392255425 -0.0677651882384305 ENSG00000085998 POMGNT1
ENST00000371984 0.646853332953116 0.353324248003871 -0.060828938449122 ENSG00000085998 POMGNT1
ENST00000371992 0.594591874667046 0.298639746370455 -0.0677547512525558 ENSG00000085998 POMGNT1
ENST00000475642 0.771985542395562 0.520956892113786 0.0707734289000853 ENSG00000085998 POMGNT1
ENST00000535522 0.699639880956655 0.419059609056579 -0.0564992372426186 ENSG00000085998 POMGNT1
ENST00000371986 0.651109313800857 0.357944709527928 -0.060312869447419 ENSG00000085998 POMGNT1
ENST00000480972 0.798785701281549 0.563569510582615 0.0673721277863645 ENSG00000085998 POMGNT1
ENST00000485714 0.870430480087987 0.695850716600973 -0.036159749265572 ENSG00000085998 POMGNT1
ENST00000463030 0.973870663533412 0.929094632623854 -0.0114021909637346 ENSG00000085998 POMGNT1
ENST00000477114 0.529817360175811 0.237633899649301 -0.12350058878461 ENSG00000085998 POMGNT1
ENST00000497439 0.16529069892179 0.0304200677985426 -0.181523653260781 ENSG00000085998 POMGNT1
ENST00000489985 0.460227068208284 0.180954625668701 -0.130533462482643 ENSG00000085998 POMGNT1
ENST00000371980 0.759325763231679 0.501807277099027 -0.110776511377788 ENSG00000171357 LURAP1
ENST00000463715 0.950090146904247 0.872320629392456 0.0184252948873449 ENSG00000085999 RAD54L
ENST00000442598 0.281616323068148 0.0735938575939265 0.137781696891483 ENSG00000085999 RAD54L
ENST00000493985 0.951490661708707 0.875281757162607 0.0184789220197938 ENSG00000085999 RAD54L
ENST00000371975 0.289507460590526 0.0773385936288929 0.136069004767013 ENSG00000085999 RAD54L
ENST00000469835 0.944469055076251 0.859369037367329 0.0216433432338209 ENSG00000085999 RAD54L
ENST00000493032 0.903040375996618 0.763939829451421 0.0381893313707583 ENSG00000085999 RAD54L
ENST00000487700 0.717774019650048 0.442712721479311 0.0869793705030289 ENSG00000085999 RAD54L
ENST00000472889 0.444107054731408 0.169158728893897 0.180477797108789 ENSG00000085999 RAD54L
ENST00000473251 0.935969755342686 0.839100769516463 0.0247256871029438 ENSG00000085999 RAD54L
ENST00000496156 0.737243175566146 0.468555568401843 0.0439572691574861 ENSG00000132128 LRRC41
ENST00000476687 0.821749558400147 0.602489687919657 0.0624005302687247 ENSG00000085999 RAD54L
ENST00000488942 0.220242830034375 0.0482782055884687 0.218775577949957 ENSG00000085999 RAD54L
ENST00000459678 0.534224836601698 0.241357594073924 0.136100645722968 ENSG00000085999 RAD54L
ENST00000343304 0.882267489841493 0.719202614769591 -0.0191234470539131 ENSG00000132128 LRRC41
ENST00000472710 0.935045798641441 0.836459861657403 0.011027582983363 ENSG00000132128 LRRC41
ENST00000498402 0.947010934716323 0.865114467505446 -0.0103328636439545 ENSG00000132128 LRRC41
ENST00000469150 0.905687784387225 0.769684193440936 -0.024754598699827 ENSG00000132128 LRRC41
ENST00000311672 0.044411961917079 0.0043362546898943 0.178147793741509 ENSG00000173660 UQCRH
ENST00000489056 0.044411961917079 0.0043362546898943 0.178147793741509 ENSG00000173660 UQCRH
ENST00000486951 0.250366219440707 0.0603461740894232 0.110119178721769 ENSG00000173660 UQCRH
ENST00000496387 0.0459700449129077 0.00454536002022175 0.177423406893933 ENSG00000173660 UQCRH
ENST00000460947 0.0300823629367288 0.00255106942149671 0.197045642064161 ENSG00000173660 UQCRH
ENST00000474844 0.471722071867672 0.189305860026573 0.0977664710874227 ENSG00000117481 NSUN4
ENST00000307089 0.433217006720402 0.161107310864349 0.096344312876574 ENSG00000117481 NSUN4
ENST00000486270 0.530574954610396 0.23825454391219 0.0978720781133152 ENSG00000117481 NSUN4
ENST00000536062 0.533544544839986 0.240660511382108 0.0885305132823937 ENSG00000117481 NSUN4
ENST00000469918 0.620241977432055 0.324542963855433 0.0918176256306992 ENSG00000117481 NSUN4
ENST00000472157 0.816205287343087 0.592950274764038 -0.0820802328955361 ENSG00000117481 NSUN4
ENST00000471871 0.527345925263272 0.235576093373907 0.0899999465356046 ENSG00000117481 NSUN4
ENST00000537428 0.526108003725848 0.234487138062673 0.0901789333383524 ENSG00000117481 NSUN4
ENST00000498008 0.54168531147988 0.248370124441423 0.0876245018802311 ENSG00000117481 NSUN4
ENST00000495427 0.49818989571814 0.210707742222243 0.0966190718376144 ENSG00000117481 NSUN4
ENST00000475281 0.994718381208025 0.985073570518031 0.00238020803898122 ENSG00000117481 NSUN4
ENST00000602433 0.935045798641441 0.83651327959503 -0.0203932970265165 ENSG00000269956 MKNK1-AS1
ENST00000342571 0.97496019221405 0.932150665322674 -0.00709491483078968 ENSG00000079277 MKNK1
ENST00000371946 0.989021973023654 0.96979065211147 0.00280286362369888 ENSG00000079277 MKNK1
ENST00000341183 0.989021973023654 0.96979065211147 0.00280286362369888 ENSG00000079277 MKNK1
ENST00000371944 0.97496019221405 0.932150665322674 -0.00709491483078968 ENSG00000079277 MKNK1
ENST00000371945 0.989021973023654 0.96979065211147 0.00280286362369888 ENSG00000079277 MKNK1
ENST00000524749 0.8576024028164 0.671951136340577 -0.0509908376379712 ENSG00000079277 MKNK1
ENST00000528077 0.958764149508998 0.8924181221093 -0.010544909301312 ENSG00000079277 MKNK1
ENST00000428112 0.937448328014557 0.842284442468819 -0.0157741577428498 ENSG00000079277 MKNK1
ENST00000532897 0.950454471321568 0.873211977717884 -0.0176868481243643 ENSG00000079277 MKNK1
ENST00000530528 0.5397563843087 0.246409670809039 0.17103267509064 ENSG00000079277 MKNK1
ENST00000531355 0.991048569240781 0.976186064105979 -0.00240967230610635 ENSG00000079277 MKNK1
ENST00000470237 0.773398944789085 0.522869301902626 -0.0867198623879397 ENSG00000079277 MKNK1
ENST00000524417 0.885163326386342 0.724676615107795 0.0536432064192398 ENSG00000079277 MKNK1
ENST00000460098 0.730239953114595 0.458905079275385 -0.108704513731126 ENSG00000079277 MKNK1
ENST00000532783 0.913125967658119 0.786358422274061 -0.0287376151532325 ENSG00000079277 MKNK1
ENST00000496619 0.98476711575647 0.958454278563915 0.0046511040542267 ENSG00000079277 MKNK1
ENST00000528237 0.996208562510267 0.99001833898859 0.00137419165435006 ENSG00000079277 MKNK1
ENST00000526513 0.958176730480994 0.891158636726237 0.0121257407950815 ENSG00000079277 MKNK1
ENST00000484301 0.988669605449009 0.968317744240045 -0.00365694226408656 ENSG00000079277 MKNK1
ENST00000545730 0.84841235618704 0.654173960973545 0.0387144643368751 ENSG00000079277 MKNK1
ENST00000486716 0.951256972619163 0.874843246362505 -0.0149909488754386 ENSG00000079277 MKNK1
ENST00000480531 0.981025576755594 0.948367268248294 0.00819104882185397 ENSG00000079277 MKNK1
ENST00000529170 0.844605054197282 0.646788184603647 0.0441259061667555 ENSG00000079277 MKNK1
ENST00000531769 0.68775049812576 0.403613137140911 0.0734848956925323 ENSG00000079277 MKNK1
ENST00000465783 0.826814540684861 0.611705245988144 0.0535064690350106 ENSG00000079277 MKNK1
ENST00000474868 0.829197682141168 0.615838747102197 0.0529886916633973 ENSG00000079277 MKNK1
ENST00000532110 0.756944510340926 0.498084366124317 0.0711967441908065 ENSG00000079277 MKNK1
ENST00000525888 0.53852849444081 0.245315024718462 0.126403756268078 ENSG00000079277 MKNK1
ENST00000468852 0.0595997955972731 0.00653324997888496 0.411743743949967 ENSG00000079277 MKNK1
ENST00000319928 0.713218222371405 0.436778606161556 0.109977998015432 ENSG00000142961 MOB3C
ENST00000271139 0.72588265709934 0.453352828122804 0.10982214235892 ENSG00000142961 MOB3C
ENST00000371940 0.799269899192905 0.564347190453005 0.0816789832104168 ENSG00000142961 MOB3C
ENST00000477318 0.684583635628508 0.399668479134325 0.137793654306366 ENSG00000142961 MOB3C
ENST00000576409 0.983648199674098 0.955437411801674 -0.0043463213939276 ENSG00000123472 ATPAF1
ENST00000371937 0.983648199674098 0.955437411801674 -0.0043463213939276 ENSG00000123472 ATPAF1
ENST00000574428 0.983648199674098 0.955437411801674 -0.0043463213939276 ENSG00000123472 ATPAF1
ENST00000492233 0.879052419648847 0.712743648114673 0.032384098614272 ENSG00000123472 ATPAF1
ENST00000526821 0.79775870704922 0.562205987854583 -0.0509700472801122 ENSG00000123472 ATPAF1
ENST00000542495 0.804138894399688 0.572442541041204 -0.0510673616909423 ENSG00000123472 ATPAF1
ENST00000529214 0.804138894399688 0.572442541041204 -0.0510673616909423 ENSG00000123472 ATPAF1
ENST00000329231 0.817851538757408 0.596475595250858 -0.0469396334505853 ENSG00000123472 ATPAF1
ENST00000534216 0.926567518155431 0.817736220251255 0.0227297424955581 ENSG00000123472 ATPAF1
ENST00000532925 0.849859564765387 0.656799992052548 -0.0454853462773798 ENSG00000123472 ATPAF1
ENST00000474020 0.614914872074387 0.318992241900395 -0.122418752300078 ENSG00000123472 ATPAF1
ENST00000487193 0.506027682681199 0.217093962847213 -0.147422869159419 ENSG00000123472 ATPAF1
ENST00000544071 0.288209625632093 0.0767635106720124 -0.0827473561029408 ENSG00000159658 EFCAB14
ENST00000525633 0.317287128923882 0.090923812799037 -0.213150202474822 ENSG00000123472 ATPAF1
ENST00000460928 0.439742515315876 0.16586746454456 -0.213020971114699 ENSG00000123472 ATPAF1
ENST00000442839 0.682401317385661 0.397000598155609 -0.0455249904040841 ENSG00000228237 EFCAB14-AS1
ENST00000418985 0.683344760378584 0.398183807522376 -0.0453820628788919 ENSG00000228237 EFCAB14-AS1
ENST00000371933 0.366144869521568 0.118268545777616 -0.0737346627337378 ENSG00000159658 EFCAB14
ENST00000479745 0.533193940900852 0.240379651664539 -0.0937735251898219 ENSG00000159658 EFCAB14
ENST00000487741 0.543098664841918 0.249597753974229 -0.0926482628478865 ENSG00000159658 EFCAB14
ENST00000481623 0.755270364727821 0.495322927271217 -0.0662368345771702 ENSG00000159658 EFCAB14
ENST00000459797 0.725230955023744 0.452504255180633 0.0982447765746422 ENSG00000159658 EFCAB14
ENST00000484461 0.847544028350751 0.652052654030744 -0.0381837899860719 ENSG00000159658 EFCAB14
ENST00000371884 0.310066505861228 0.087246476556752 -0.0929864011769825 ENSG00000162367 TAL1
ENST00000371883 0.358331381215663 0.113394850405094 -0.0865216899141125 ENSG00000162367 TAL1
ENST00000294339 0.358331381215663 0.113394850405094 -0.0865216899141125 ENSG00000162367 TAL1
ENST00000459729 0.579568443075377 0.283744422555588 -0.0773569461704582 ENSG00000162367 TAL1
ENST00000464796 0.400942896816656 0.138956158658779 -0.128308906348607 ENSG00000162367 TAL1
ENST00000422216 0.637707555965773 0.343267150284008 -0.0957261758381372 ENSG00000226252 RP1-18D14.7
ENST00000481091 0.986304025015741 0.962384575424955 -0.00506897630509118 ENSG00000162367 TAL1
ENST00000465912 0.877748470360194 0.710065568131793 0.0495908523987282 ENSG00000162367 TAL1
ENST00000337817 0.706162400633609 0.427735450201731 -0.0531564795716706 ENSG00000123473 STIL
ENST00000360380 0.706162400633609 0.427735450201731 -0.0531564795716706 ENSG00000123473 STIL
ENST00000371877 0.706162400633609 0.427735450201731 -0.0531564795716706 ENSG00000123473 STIL
ENST00000243182 0.662863904461321 0.372628596023111 -0.0613790525279351 ENSG00000123473 STIL
ENST00000396221 0.662863904461321 0.372628596023111 -0.0613790525279351 ENSG00000123473 STIL
ENST00000447475 0.764964913385306 0.510705437636137 -0.0497105911793652 ENSG00000123473 STIL
ENST00000418131 0.253936751783161 0.061757539468283 -0.16896890189428 ENSG00000123473 STIL
ENST00000436811 0.65212264445961 0.359211696828302 -0.0973665176721103 ENSG00000123473 STIL
ENST00000433827 0.894363556710643 0.745605048080277 -0.0489147368978048 ENSG00000123473 STIL
ENST00000413565 0.594645044002546 0.298760024305293 -0.165106275017543 ENSG00000123473 STIL
ENST00000371873 0.308712465653906 0.086622922728535 0.112887077017514 ENSG00000162368 CMPK1
ENST00000371871 0.503998559374156 0.215563300219321 0.0803621755245753 ENSG00000162368 CMPK1
ENST00000471289 0.944569134982785 0.85954313292382 -0.0172124465642784 ENSG00000162368 CMPK1
ENST00000450808 0.506963180675375 0.217789435816431 0.0862582916298512 ENSG00000162368 CMPK1
ENST00000371870 0.850448284282839 0.657918727988659 0.0275493501611352 ENSG00000162368 CMPK1
ENST00000420876 0.740155318072436 0.472768207262604 0.108195659017657 ENSG00000225762 RP11-511I2.2
ENST00000371847 0.626791060671961 0.331726846453138 0.108848559795892 ENSG00000132122 SPATA6
ENST00000371843 0.584516955246958 0.288714804013176 0.118303891718155 ENSG00000132122 SPATA6
ENST00000603831 0.391389913591841 0.133376302240733 0.190092368496308 ENSG00000132122 SPATA6
ENST00000396199 0.424634115362173 0.154965477650695 0.166676262349655 ENSG00000132122 SPATA6
ENST00000371841 0.664550758571502 0.374657591995506 0.12040196458802 ENSG00000132122 SPATA6
ENST00000490850 0.575168781620274 0.279112418948812 0.145021009316543 ENSG00000132122 SPATA6
ENST00000463938 0.732218844243248 0.461574817383891 0.111410813260582 ENSG00000132122 SPATA6
ENST00000487543 0.687588590450322 0.403380423615111 0.127569542019104 ENSG00000132122 SPATA6
ENST00000465990 0.526463567659879 0.234774668923378 0.19312121916173 ENSG00000132122 SPATA6
ENST00000471975 0.530860400184006 0.238457388394685 0.18886477541764 ENSG00000132122 SPATA6
ENST00000396153 0.359768768997237 0.114257688130349 0.126188564026931 ENSG00000185104 FAF1
ENST00000371778 0.356694865058664 0.112409772608108 0.127415225472357 ENSG00000185104 FAF1
ENST00000545823 0.856018586779565 0.668603205686966 0.0358614154938659 ENSG00000185104 FAF1
ENST00000494400 0.421771405648221 0.152661242528574 0.123156974222599 ENSG00000185104 FAF1
ENST00000424664 0.670408079246837 0.381442737471224 0.134171095053454 ENSG00000225767 RP5-850O15.3
ENST00000472808 0.985930460508319 0.96136690569081 -0.00476316303326115 ENSG00000185104 FAF1
ENST00000487898 0.346735141056614 0.106662551769424 0.137736555779068 ENSG00000185104 FAF1
ENST00000262662 0.406059182790213 0.1421946026269 -0.151591574928624 ENSG00000123080 CDKN2C
ENST00000396148 0.407092881750161 0.142842062647019 -0.151617210950006 ENSG00000123080 CDKN2C
ENST00000371761 0.378515221234723 0.125575031640838 -0.181357128622633 ENSG00000123080 CDKN2C
ENST00000242719 0.499660477341261 0.211990482237721 0.084340855762255 ENSG00000123091 RNF11
ENST00000494873 0.998054503807764 0.99465039027309 0.000349569834947138 ENSG00000123091 RNF11
ENST00000486691 0.772500004798248 0.521731881438223 0.0414274783400175 ENSG00000123091 RNF11
ENST00000447632 0.927730101853443 0.820047580493425 0.0361509089695032 ENSG00000085831 TTC39A
ENST00000413473 0.713742516183321 0.437595349700291 0.122372092916657 ENSG00000085831 TTC39A
ENST00000530004 0.511749061598309 0.221678527554103 0.203495229865839 ENSG00000085831 TTC39A
ENST00000262675 0.891633087112647 0.739137321163319 0.0530796920699864 ENSG00000085831 TTC39A
ENST00000451380 0.891633087112647 0.739137321163319 0.0530796920699864 ENSG00000085831 TTC39A
ENST00000371750 0.984783739594456 0.958484288119501 0.00831789319290337 ENSG00000085831 TTC39A
ENST00000371730 0.0275307760227797 0.0022608740449446 -0.199149965334967 ENSG00000085832 EPS15
ENST00000371733 0.0275307760227797 0.0022608740449446 -0.199149965334967 ENSG00000085832 EPS15
ENST00000396122 0.0719707691660004 0.00864600758999422 -0.185776913079543 ENSG00000085832 EPS15
ENST00000486505 0.743193025467591 0.477243363195622 -0.0873511603231828 ENSG00000085832 EPS15
ENST00000478657 0.932612655943701 0.830943200372039 0.0321217577109113 ENSG00000085832 EPS15
ENST00000493793 0.158789531502845 0.028562072482934 -0.196887957851698 ENSG00000085832 EPS15
ENST00000371727 0.27199303068093 0.0693288376872328 -0.144919625189837 ENSG00000085832 EPS15
ENST00000464478 0.277476241948048 0.0716850619262926 -0.208308479253663 ENSG00000085832 EPS15
ENST00000471391 0.187794043904181 0.0371665738186214 -0.167039807829603 ENSG00000085832 EPS15
ENST00000465467 0.18779260110937 0.0371646374652793 -0.164735903847038 ENSG00000085832 EPS15
ENST00000371714 0.210930340479096 0.0448865282645437 -0.0960696801140675 ENSG00000117859 OSBPL9
ENST00000337809 0.216106655616679 0.0468063911923025 -0.0957185270611313 ENSG00000117859 OSBPL9
ENST00000371710 0.216106655616679 0.0468063911923025 -0.0957185270611313 ENSG00000117859 OSBPL9
ENST00000447887 0.20903913468173 0.0442659916440651 -0.0963732146170958 ENSG00000117859 OSBPL9
ENST00000495776 0.20903913468173 0.0442659916440651 -0.0963732146170958 ENSG00000117859 OSBPL9
ENST00000435686 0.20903913468173 0.0442506033952433 -0.0963809443698499 ENSG00000117859 OSBPL9
ENST00000435274 0.164719904451784 0.0302337148257639 -0.103285547065581 ENSG00000117859 OSBPL9
ENST00000428468 0.20903913468173 0.0442659916440651 -0.0963732146170958 ENSG00000117859 OSBPL9
ENST00000453295 0.20903913468173 0.0442659916440651 -0.0963732146170958 ENSG00000117859 OSBPL9
ENST00000489990 0.0250920747263084 0.00199487265796456 -0.166142292529766 ENSG00000117859 OSBPL9
ENST00000530544 0.313881644556608 0.0891692286005019 -0.0842024294226916 ENSG00000117859 OSBPL9
ENST00000484890 0.465441997918735 0.184690359686233 -0.104822576716208 ENSG00000117859 OSBPL9
ENST00000534040 0.377758620352138 0.125143167938271 -0.114909292643966 ENSG00000117859 OSBPL9
ENST00000532975 0.517267673543529 0.226377269965311 -0.0831822743150692 ENSG00000117859 OSBPL9
ENST00000527631 0.317199821318991 0.0908870424576075 -0.119851756015405 ENSG00000117859 OSBPL9
ENST00000531828 0.66286692901052 0.372641950255382 -0.0470289380893302 ENSG00000117859 OSBPL9
ENST00000361556 0.70767199806915 0.43000329673676 -0.0424344521806593 ENSG00000117859 OSBPL9
ENST00000473207 0.408670611274434 0.143885048284636 -0.111263686160056 ENSG00000117859 OSBPL9
ENST00000533884 0.421762243753432 0.152647224997779 -0.108183164669008 ENSG00000117859 OSBPL9
ENST00000481937 0.775486023021684 0.526141341644865 -0.0544141401644298 ENSG00000117859 OSBPL9
ENST00000526917 0.434618793126584 0.162327777232039 -0.0963453509319212 ENSG00000117859 OSBPL9
ENST00000462759 0.704714345191685 0.425821961178871 -0.0428196953404154 ENSG00000117859 OSBPL9
ENST00000486942 0.676045076365707 0.388447497068937 -0.0468622204524609 ENSG00000117859 OSBPL9
ENST00000467064 0.679274925969493 0.392743675870121 -0.0951455852220662 ENSG00000117859 OSBPL9
ENST00000524620 0.0658466627646426 0.00757299187388901 -0.234895578432908 ENSG00000117859 OSBPL9
ENST00000528603 0.114277725777598 0.0171901795346812 -0.150079112044461 ENSG00000117859 OSBPL9
ENST00000475697 0.834578909391717 0.627104344459161 -0.0262681656822288 ENSG00000117859 OSBPL9
ENST00000531061 0.678100293758118 0.391151321975104 -0.0657451026476205 ENSG00000117859 OSBPL9
ENST00000531819 0.947010934716323 0.865121331641465 -0.00959429346534164 ENSG00000117859 OSBPL9
ENST00000533825 0.783464269278134 0.538317460570569 -0.0462243732076133 ENSG00000117859 OSBPL9
ENST00000440943 0.25240702284494 0.0611458775256321 -0.110059449724297 ENSG00000078618 NRD1
ENST00000352171 0.17720358218772 0.0339021904293983 -0.0977054734108466 ENSG00000078618 NRD1
ENST00000354831 0.17720358218772 0.0339021904293983 -0.0977054734108466 ENSG00000078618 NRD1
ENST00000485608 0.235878343865345 0.0544869271220908 -0.100225183490862 ENSG00000078618 NRD1
ENST00000539524 0.22575363336424 0.0505235829728036 -0.0971615707856497 ENSG00000078618 NRD1
ENST00000464385 0.434686343679656 0.16236829159827 -0.142561526944244 ENSG00000078618 NRD1
ENST00000588291 0.0194721813317678 0.00143065535233492 -0.253385745417045 ENSG00000266993 RP4-657D16.3
ENST00000586761 0.0298951807487737 0.00253160733156942 -0.245451641443509 ENSG00000266993 RP4-657D16.3
ENST00000475310 0.127235442107108 0.0203841842117787 -0.24021623283655 ENSG00000078618 NRD1
ENST00000497358 0.0655160681021152 0.00751985180127392 -0.212727307627845 ENSG00000078618 NRD1
ENST00000544028 0.278888327265658 0.0723407003382227 -0.0869150577522432 ENSG00000078618 NRD1
ENST00000591675 0.171479547479556 0.0321921729985882 -0.191970392579229 ENSG00000266993 RP4-657D16.3
ENST00000483007 0.949279828090394 0.870597207843094 0.0124731318582362 ENSG00000078618 NRD1
ENST00000473805 0.649679440393258 0.356539306891541 -0.0699892370564131 ENSG00000078618 NRD1
ENST00000475715 0.427895991412035 0.157368369429193 -0.0945348617054245 ENSG00000078618 NRD1
ENST00000491410 0.0583877390674636 0.00637142210017971 -0.142292142701294 ENSG00000078618 NRD1
ENST00000468722 0.329862498767175 0.0977395080805049 -0.11312177713689 ENSG00000078618 NRD1
ENST00000371655 7.71150430901159e-08 1.00056087133222e-09 -0.289484657122023 ENSG00000169213 RAB3B
ENST00000469458 0.548501813758286 0.254106032866923 0.0845838941974963 ENSG00000117862 TXNDC12
ENST00000371626 0.280558844274459 0.0731085824888308 0.120279654778104 ENSG00000117862 TXNDC12
ENST00000472624 0.192640350622407 0.038738731876775 0.144608411090831 ENSG00000117862 TXNDC12
ENST00000471493 0.688859394422063 0.405101229012677 0.082147134897325 ENSG00000117862 TXNDC12
ENST00000371614 0.113698546037207 0.0170720728639879 0.244445246556958 ENSG00000198841 KTI12
ENST00000425802 0.515769639658501 0.225263267434316 0.148329500131145 ENSG00000223390 RP11-91A18.4
ENST00000610127 0.469219167688049 0.187641470283099 0.129945569166265 ENSG00000117862 TXNDC12
ENST00000313334 0.263086983677567 0.0655531967188298 0.104408489254757 ENSG00000134717 BTF3L4
ENST00000477828 0.335397497239206 0.100701652966834 0.113381362130367 ENSG00000134717 BTF3L4
ENST00000489308 0.311607881882065 0.0880055734902774 0.109067332380707 ENSG00000134717 BTF3L4
ENST00000526132 0.456318656712878 0.17796178910553 0.0919489734723558 ENSG00000134717 BTF3L4
ENST00000472944 0.254577606991231 0.0620117772947574 0.106103282302389 ENSG00000134717 BTF3L4
ENST00000524414 0.918213522789578 0.79783613354964 0.0250886869700708 ENSG00000134717 BTF3L4
ENST00000484036 0.372836713754056 0.122357223532237 0.10661386019025 ENSG00000134717 BTF3L4
ENST00000533836 0.676269904775337 0.389032050681025 0.0606338555995239 ENSG00000134717 BTF3L4
ENST00000361625 0.566839842758542 0.271196973241235 -0.0895602127389975 ENSG00000157077 ZFYVE9
ENST00000357206 0.959549414019616 0.894599445962815 -0.00750226019873911 ENSG00000157077 ZFYVE9
ENST00000287727 0.94315731695381 0.856575050429249 -0.0102713876664869 ENSG00000157077 ZFYVE9
ENST00000371591 0.869345929095939 0.693945273628983 -0.0218616406536012 ENSG00000157077 ZFYVE9
ENST00000469134 0.202761650472987 0.042057384136154 0.215583690742917 ENSG00000157077 ZFYVE9
ENST00000470844 0.26908653870427 0.0680202931396471 -0.158014702930151 ENSG00000154222 CC2D1B
ENST00000371586 0.0725712732369183 0.00874494113408882 -0.168160346112337 ENSG00000154222 CC2D1B
ENST00000284376 0.0739582252289862 0.00898404704487691 -0.176059724696204 ENSG00000154222 CC2D1B
ENST00000491136 0.0737356767747954 0.00894877506243802 -0.17606776878692 ENSG00000154222 CC2D1B
ENST00000438021 0.287874282082502 0.0766134591857079 -0.133297008246765 ENSG00000154222 CC2D1B
ENST00000460261 0.0354197349552804 0.00319331213366406 -0.204913555173095 ENSG00000154222 CC2D1B
ENST00000606527 0.306570321577664 0.0856315333262739 -0.247808344617167 ENSG00000272100 RP11-155O18.6
ENST00000450942 0.173578223709521 0.0327921518112248 -0.161961099775607 ENSG00000154222 CC2D1B
ENST00000460370 0.0222767938749014 0.00171152075868632 -0.345166801865075 ENSG00000154222 CC2D1B
ENST00000438831 0.0842954367695465 0.0108564887226448 -0.183285592418322 ENSG00000154222 CC2D1B
ENST00000492426 0.268463377562417 0.0677660110647586 -0.271301518951808 ENSG00000154222 CC2D1B
ENST00000485966 0.376411129683061 0.124377344482644 -0.195027221453677 ENSG00000154222 CC2D1B
ENST00000494789 0.828893328593761 0.615264217689228 -0.0801595042803341 ENSG00000154222 CC2D1B
ENST00000371568 0.873114217506443 0.701222440688057 0.0394982596363384 ENSG00000085840 ORC1
ENST00000371566 0.873114217506443 0.701222440688057 0.0394982596363384 ENSG00000085840 ORC1
ENST00000257181 0.912871052400783 0.785912658968824 -0.0181411812759227 ENSG00000134748 PRPF38A
ENST00000487160 0.472582648854075 0.18997940465502 0.120094631201743 ENSG00000134748 PRPF38A
ENST00000474048 0.789050069700695 0.547114852562909 0.0442040755038583 ENSG00000134748 PRPF38A
ENST00000528457 0.746164673724948 0.481598207061542 -0.0465524331134285 ENSG00000134744 ZCCHC11
ENST00000527941 0.803636960671066 0.571407510363044 -0.0389180776106325 ENSG00000134744 ZCCHC11
ENST00000257177 0.187654448008192 0.0371059543372446 0.144236819021439 ENSG00000134744 ZCCHC11
ENST00000371544 0.187438331117569 0.0370385049419982 0.144245874385226 ENSG00000134744 ZCCHC11
ENST00000466440 0.74515189117838 0.480031348744544 0.0814645847924462 ENSG00000134744 ZCCHC11
ENST00000494469 0.943224501414407 0.856711194006045 0.0217665555111603 ENSG00000134744 ZCCHC11
ENST00000471623 0.678105981713831 0.391169594507859 0.112449347462096 ENSG00000134744 ZCCHC11
ENST00000531722 0.476165227051953 0.192591626627467 0.113895267250914 ENSG00000134744 ZCCHC11
ENST00000474453 0.481394279587897 0.196987497273305 0.113641998881027 ENSG00000134744 ZCCHC11
ENST00000470212 0.978807267540884 0.941953769731656 -0.00879707014157278 ENSG00000134744 ZCCHC11
ENST00000469810 0.520583156126697 0.229437250481071 0.109173152887707 ENSG00000134744 ZCCHC11
ENST00000528642 0.22379055237856 0.0497399772001926 0.149976166963337 ENSG00000134744 ZCCHC11
ENST00000497120 0.546915983000361 0.252778339598467 0.138939748258705 ENSG00000134744 ZCCHC11
ENST00000484723 0.209637869579371 0.0444456314150678 0.154693180827347 ENSG00000134744 ZCCHC11
ENST00000481528 0.95444358799131 0.881197816061739 0.0242539053396197 ENSG00000134744 ZCCHC11
ENST00000371541 0.263577115112288 0.0657853266026028 0.141846760261859 ENSG00000134744 ZCCHC11
ENST00000481133 0.865781390965617 0.687233196956132 0.0586131505466075 ENSG00000134744 ZCCHC11
ENST00000473856 0.124967300017952 0.0197868501975915 0.200008023770181 ENSG00000134744 ZCCHC11
ENST00000355809 0.409983284773077 0.144768882769122 0.149485657291231 ENSG00000134744 ZCCHC11
ENST00000470626 0.360511159423369 0.114664592997911 0.190964572131857 ENSG00000134744 ZCCHC11
ENST00000524582 0.360555035894446 0.114707073823871 0.192599381266797 ENSG00000134744 ZCCHC11
ENST00000361314 0.532194099052056 0.239458740629586 0.169722866226856 ENSG00000116157 GPX7
ENST00000459779 0.834737095584837 0.627824551404234 0.079750805477543 ENSG00000116157 GPX7
ENST00000371538 0.115770297745393 0.0175358040792812 0.181598666746716 ENSG00000162377 COA7
ENST00000486918 0.359183277910827 0.11385321376564 0.135435832999974 ENSG00000162377 COA7
ENST00000443756 0.76730460069147 0.514081536650619 -0.0463898090639529 ENSG00000162378 ZYG11B
ENST00000545132 0.684448437219392 0.399494412470967 -0.0601308086308569 ENSG00000162378 ZYG11B
ENST00000294353 0.48482440691198 0.199516251913513 -0.073674040665299 ENSG00000162378 ZYG11B
ENST00000371532 0.777519497573979 0.529284378880003 0.0806978325930024 ENSG00000203995 ZYG11A
ENST00000371528 0.777519497573979 0.529284378880003 0.0806978325930024 ENSG00000203995 ZYG11A
ENST00000371522 0.966599745251177 0.911887674366735 -0.00944576010796443 ENSG00000121310 ECHDC2
ENST00000460612 0.955532453868184 0.883894409698782 -0.0125479891686637 ENSG00000121310 ECHDC2
ENST00000539680 0.22724534559657 0.051125108826219 -0.280077346944593 ENSG00000121310 ECHDC2
ENST00000479183 0.398001680292573 0.137184464270364 -0.194406581148988 ENSG00000121310 ECHDC2
ENST00000543419 0.839489431342155 0.636872330936153 -0.0498891968865175 ENSG00000121310 ECHDC2
ENST00000463923 0.835095631408388 0.628444190977577 -0.0511449695853495 ENSG00000121310 ECHDC2
ENST00000371520 0.955396955829456 0.883579185794846 -0.0125866793264342 ENSG00000121310 ECHDC2
ENST00000358358 0.955399763309906 0.883651137472985 -0.0125788219512084 ENSG00000121310 ECHDC2
ENST00000498544 0.410762176438416 0.145302468379701 -0.185878021754702 ENSG00000121310 ECHDC2
ENST00000476477 0.989153217601076 0.970214982857716 -0.00322285998641068 ENSG00000121310 ECHDC2
ENST00000536120 0.989153217601076 0.970214982857716 -0.00322285998641068 ENSG00000121310 ECHDC2
ENST00000479593 0.922485784638361 0.808235338781631 -0.0240222937144467 ENSG00000121310 ECHDC2
ENST00000467988 0.964363134349951 0.906720557211299 0.0100191361675065 ENSG00000121310 ECHDC2
ENST00000487866 0.884684871865947 0.723728758253789 0.0370957942640346 ENSG00000121310 ECHDC2
ENST00000486170 0.967785619722056 0.914861039997633 0.0122163187459824 ENSG00000121310 ECHDC2
ENST00000487851 0.991370061410518 0.97702928197792 0.00290266503940594 ENSG00000121310 ECHDC2
ENST00000541281 0.800380958441283 0.566018891433905 0.0517180375040102 ENSG00000121310 ECHDC2
ENST00000488268 0.939162783068028 0.846982762856991 0.0183240285617505 ENSG00000121310 ECHDC2
ENST00000544365 0.87288639462712 0.700824717394685 0.0365965846370518 ENSG00000121310 ECHDC2
ENST00000495920 0.975206604337407 0.933098112652817 0.00786806665007975 ENSG00000121310 ECHDC2
ENST00000492992 0.873616569097937 0.702198658453315 0.0571370744721208 ENSG00000121310 ECHDC2
ENST00000480312 0.935072405618304 0.836590518702985 0.0193132881537672 ENSG00000121310 ECHDC2
ENST00000544531 0.926221307402914 0.81702267050526 0.0215082580869335 ENSG00000121310 ECHDC2
ENST00000493896 0.936393552821376 0.839904468746655 -0.0271129695797394 ENSG00000121310 ECHDC2
ENST00000487040 0.500518331164943 0.212824916146615 0.199208093723373 ENSG00000121310 ECHDC2
ENST00000542552 0.875224684625502 0.70524488561086 0.0389253163906287 ENSG00000121310 ECHDC2
ENST00000474789 0.913303960420897 0.786627618668537 0.0273500662699083 ENSG00000121310 ECHDC2
ENST00000371514 0.978671308225465 0.941663264117955 0.00520198728802534 ENSG00000116171 SCP2
ENST00000478631 0.955057402814472 0.882872009185104 0.0104653076213992 ENSG00000116171 SCP2
ENST00000528311 0.938936253479596 0.846361586036188 -0.0132029555014681 ENSG00000116171 SCP2
ENST00000371509 0.935104105898362 0.836635320542111 -0.0139946100128591 ENSG00000116171 SCP2
ENST00000407246 0.966073662792098 0.910901225473826 0.00784873980455632 ENSG00000116171 SCP2
ENST00000371513 0.845711157815732 0.648942131358271 -0.0461370430583664 ENSG00000116171 SCP2
ENST00000528809 0.787160018439311 0.543991385305867 -0.0675971053410679 ENSG00000116171 SCP2
ENST00000529363 0.802987556517305 0.569897334980278 -0.0662216725295841 ENSG00000116171 SCP2
ENST00000473584 0.97872463886976 0.941789523320367 0.0100585820520756 ENSG00000116171 SCP2
ENST00000430330 0.695209495478996 0.413368468803946 0.0628256130407622 ENSG00000116171 SCP2
ENST00000408941 0.8319248929468 0.622015704700125 0.0385680481495327 ENSG00000116171 SCP2
ENST00000478274 0.929841244549123 0.824899281735969 -0.0195873579807043 ENSG00000116171 SCP2
ENST00000484100 0.875293546921043 0.70535058837544 0.0282831662859149 ENSG00000116171 SCP2
ENST00000533119 0.912501942769228 0.784985254850994 0.0202291655137608 ENSG00000116171 SCP2
ENST00000435345 0.815015318709575 0.59032129036107 0.040872811665067 ENSG00000116171 SCP2
ENST00000488965 0.855396014472946 0.667300021822035 0.0332467531578397 ENSG00000116171 SCP2
ENST00000371486 0.753812808138245 0.493235175177612 0.0655509653975312 ENSG00000157184 CPT2
ENST00000468572 0.938056168510156 0.843705291742624 0.0322430795823307 ENSG00000157184 CPT2
ENST00000452466 0.995716852276543 0.988289432242092 -0.00181076152239647 ENSG00000236723 RP5-1024G6.2
ENST00000294360 0.112763145669938 0.0168116787440193 0.201329725357793 ENSG00000162384 C1orf123
ENST00000483739 0.0971360524833142 0.0134533423065123 0.208903931577679 ENSG00000162384 C1orf123
ENST00000470385 0.117110145160895 0.0178334626542501 0.201632703204643 ENSG00000162384 C1orf123
ENST00000478839 0.463830828314372 0.183521383836125 0.13149476001374 ENSG00000162384 C1orf123
ENST00000489755 0.0229467384472755 0.00177993653245274 0.296133467841186 ENSG00000162384 C1orf123
ENST00000474227 0.121968628455502 0.0190456865272064 0.288173130921978 ENSG00000162384 C1orf123
ENST00000602807 0.0873090072232778 0.0114502986934025 0.322995281083301 ENSG00000162384 C1orf123
ENST00000371470 0.682648610357384 0.397411941532884 0.0632031835676774 ENSG00000162385 MAGOH
ENST00000371466 0.678621084575997 0.391890283839826 0.0639472391322827 ENSG00000162385 MAGOH
ENST00000495868 0.743825331688501 0.478296574394331 0.0608357477899618 ENSG00000162385 MAGOH
ENST00000462941 0.761019856954558 0.504304935887255 0.0503302685660581 ENSG00000162385 MAGOH
ENST00000458151 0.933843169449484 0.833808641898373 -0.0342593989203099 ENSG00000226754 RP5-1024G6.5
ENST00000602943 0.970576469749164 0.921629188739796 0.00994089606018095 ENSG00000270172 RP5-1024G6.8
ENST00000306052 0.493308358539302 0.206723946974517 -0.0615647340064946 ENSG00000157193 LRP8
ENST00000529670 0.7642248303628 0.509474521002165 -0.0482011984253315 ENSG00000157193 LRP8
ENST00000371454 0.493993181881927 0.207393152782375 -0.0676802672866467 ENSG00000157193 LRP8
ENST00000465675 0.513185033536275 0.223013956985964 -0.0657645760241594 ENSG00000157193 LRP8
ENST00000354412 0.497960353849317 0.210475960198242 -0.067140126793318 ENSG00000157193 LRP8
ENST00000480045 0.463189277575174 0.183085513916269 -0.0741700520921992 ENSG00000157193 LRP8
ENST00000347547 0.443701368659816 0.168829955144148 -0.0774163188554562 ENSG00000157193 LRP8
ENST00000459674 0.758995639024947 0.501175446307054 -0.047566481023647 ENSG00000157193 LRP8
ENST00000460214 0.728835563066506 0.457029448968742 -0.0681983293586391 ENSG00000157193 LRP8
ENST00000481431 0.517419777427458 0.226525230535169 -0.121161718800811 ENSG00000157193 LRP8
ENST00000475501 0.326644986575432 0.0959035708232327 -0.149831874694299 ENSG00000157193 LRP8
ENST00000421637 0.796420134603335 0.559715583464074 0.0910069394655182 ENSG00000228838 RP4-784A16.2
ENST00000496580 0.729819393955664 0.458454736300495 -0.0604628983501307 ENSG00000157193 LRP8
ENST00000446686 0.744041073231568 0.478579347117803 -0.114192436559192 ENSG00000232762 RP4-784A16.4
ENST00000371429 0.000502370351275857 1.62238081022042e-05 0.258951058208912 ENSG00000058804 NDC1
ENST00000540001 0.000502370351275857 1.62238081022042e-05 0.258951058208912 ENSG00000058804 NDC1
ENST00000537333 0.00255268700309431 0.00011372402584154 0.256294047765909 ENSG00000058804 NDC1
ENST00000234725 0.00252947475227919 0.00011240084102016 0.262015644155222 ENSG00000058804 NDC1
ENST00000480952 0.133725828340088 0.021967110481823 0.225750296648812 ENSG00000058804 NDC1
ENST00000464950 0.61299787953975 0.317103730878494 0.0959493707751331 ENSG00000058799 YIPF1
ENST00000371399 0.618644776284053 0.322857732136866 0.094661882132131 ENSG00000058799 YIPF1
ENST00000072644 0.618644776284053 0.322857732136866 0.094661882132131 ENSG00000058799 YIPF1
ENST00000539954 0.602517598062156 0.306703586130077 0.109311559938597 ENSG00000058799 YIPF1
ENST00000469457 0.672646101689676 0.384277127786268 0.0979156899901492 ENSG00000058799 YIPF1
ENST00000480151 0.672646101689676 0.384277127786268 0.0979156899901492 ENSG00000058799 YIPF1
ENST00000412288 0.967693206814892 0.914671066241686 -0.0128601125852348 ENSG00000058799 YIPF1
ENST00000465897 0.979840687241464 0.944856024752838 -0.00829830953488356 ENSG00000058799 YIPF1
ENST00000472983 0.916227840537632 0.793520837012853 -0.0340836834268595 ENSG00000058799 YIPF1
ENST00000534069 0.836414385205997 0.63109492795375 0.0769975195877686 ENSG00000211452 DIO1
ENST00000529589 0.731170096004325 0.460073002650552 0.119964831824141 ENSG00000211452 DIO1
ENST00000361921 0.579220996172909 0.283494164034322 0.162952431891363 ENSG00000211452 DIO1
ENST00000322679 0.579220996172909 0.283494164034322 0.162952431891363 ENSG00000211452 DIO1
ENST00000530084 0.435220617648144 0.162690285912812 0.215020555792713 ENSG00000211452 DIO1
ENST00000525044 0.435220617648144 0.162690285912812 0.215020555792713 ENSG00000211452 DIO1
ENST00000527060 0.435220617648144 0.162690285912812 0.215020555792713 ENSG00000211452 DIO1
ENST00000528946 0.435220617648144 0.162690285912812 0.215020555792713 ENSG00000211452 DIO1
ENST00000526329 0.213521669989065 0.0457661744245679 0.333938994216121 ENSG00000211452 DIO1
ENST00000525202 0.465787124641313 0.184890014209592 0.204696695635978 ENSG00000211452 DIO1
ENST00000529329 0.465787124641313 0.184890014209592 0.204696695635978 ENSG00000211452 DIO1
ENST00000532493 0.465787124641313 0.184890014209592 0.204696695635978 ENSG00000211452 DIO1
ENST00000524406 0.465787124641313 0.184890014209592 0.204696695635978 ENSG00000211452 DIO1
ENST00000388876 0.465787124641313 0.184890014209592 0.204696695635978 ENSG00000211452 DIO1
ENST00000371378 0.974014863371327 0.929658475186572 -0.00739101314539258 ENSG00000081870 HSPB11
ENST00000194214 0.971666697579829 0.924026522429435 -0.00802613941965038 ENSG00000081870 HSPB11
ENST00000489675 0.890577643464105 0.73658899558282 -0.0430851813412513 ENSG00000081870 HSPB11
ENST00000371377 0.95454662207833 0.881445276983808 0.0131036340797182 ENSG00000081870 HSPB11
ENST00000371376 0.773611237196663 0.523165343320712 0.058266474036595 ENSG00000081870 HSPB11
ENST00000488884 0.880754298260959 0.716066329587135 -0.0368127101048514 ENSG00000081870 HSPB11
ENST00000371370 0.425122120080982 0.155249285628477 -0.113464622169005 ENSG00000116212 LRRC42
ENST00000371368 0.478850431007627 0.194855458061037 -0.130468935324164 ENSG00000116212 LRRC42
ENST00000319223 0.360635425012452 0.114748499830787 -0.126138282849423 ENSG00000116212 LRRC42
ENST00000444987 0.464094589843093 0.183691019552692 -0.120581291288648 ENSG00000116212 LRRC42
ENST00000477905 0.757237275652437 0.498456371225376 -0.0787498563758037 ENSG00000116212 LRRC42
ENST00000371348 0.664992199368321 0.375175366615612 0.0598793098834771 ENSG00000116209 TMEM59
ENST00000371344 0.617905031608356 0.322101046225955 0.0673493118141747 ENSG00000116209 TMEM59
ENST00000234831 0.748265492073144 0.48466679817791 0.0414004519426091 ENSG00000116209 TMEM59
ENST00000371341 0.841520548295578 0.640788142278152 0.0274128443397274 ENSG00000116209 TMEM59
ENST00000470395 0.236896781522514 0.0548354054312736 0.146746586648768 ENSG00000116209 TMEM59
ENST00000420738 0.861321552669559 0.678885921090803 0.0225892458389267 ENSG00000116209 TMEM59
ENST00000440019 0.861422591887331 0.679063734858984 0.0225829466597239 ENSG00000116209 TMEM59
ENST00000452421 0.861321552669559 0.678885921090803 0.0225892458389267 ENSG00000116209 TMEM59
ENST00000371337 0.869226894640195 0.693743281511389 -0.0260259418657027 ENSG00000116209 TMEM59
ENST00000498272 0.798777619825528 0.563556787123341 0.0590073710569392 ENSG00000116205 TCEANC2
ENST00000234827 0.780622794471042 0.534416239830256 0.0675291515593594 ENSG00000116205 TCEANC2
ENST00000371331 0.914633122990728 0.790259806129113 -0.0370008783341555 ENSG00000116205 TCEANC2
ENST00000525949 0.408288433582276 0.143605686469154 -0.20349519572593 ENSG00000256407 RP11-446E24.4
ENST00000311841 0.479993010552138 0.195825320502839 -0.147294484321004 ENSG00000256407 RP11-446E24.4
ENST00000536061 0.540479430404422 0.247149207002651 -0.180561965368454 ENSG00000248835 AL357673.1
ENST00000420054 0.455593008052527 0.177433064253729 -0.184794850825877 ENSG00000215883 CYB5RL
ENST00000421415 0.625201672568377 0.32989640814351 -0.126323245326244 ENSG00000215883 CYB5RL
ENST00000490863 0.635171960126727 0.340835537991712 -0.123861572310183 ENSG00000215883 CYB5RL
ENST00000401046 0.466236292575121 0.185239558672952 -0.181885855605607 ENSG00000215883 CYB5RL
ENST00000419823 0.563736363262747 0.267918562116328 -0.144160804020864 ENSG00000215883 CYB5RL
ENST00000528287 0.811315752905768 0.584163317648039 -0.07377668226497 ENSG00000215883 CYB5RL
ENST00000534324 0.544959930825728 0.251164427041175 -0.173880819229006 ENSG00000215883 CYB5RL
ENST00000287899 0.774588979215572 0.524730483121964 -0.093437352485277 ENSG00000215883 CYB5RL
ENST00000542737 0.815588672702672 0.591524594916995 -0.0764617939211608 ENSG00000215883 CYB5RL
ENST00000537208 0.815588672702672 0.591524594916995 -0.0764617939211608 ENSG00000215883 CYB5RL
ENST00000493530 0.361423304209292 0.115243829124841 -0.248588397364097 ENSG00000215883 CYB5RL
ENST00000487096 0.214177520325279 0.0460338976387339 0.130119653237102 ENSG00000116221 MRPL37
ENST00000497820 0.826591993852035 0.611201618952839 0.0838819628907104 ENSG00000215883 CYB5RL
ENST00000360840 0.150686245621576 0.0263732058433304 0.141498489077056 ENSG00000116221 MRPL37
ENST00000605337 0.140249683546185 0.0235787830114874 0.138362681525223 ENSG00000116221 MRPL37
ENST00000490670 0.232327162053035 0.053044474938057 0.135711280513231 ENSG00000116221 MRPL37
ENST00000336230 0.15348422300305 0.0271691819354455 0.140735327460838 ENSG00000116221 MRPL37
ENST00000398219 0.333100148736952 0.0995833520138802 0.135093923460723 ENSG00000116221 MRPL37
ENST00000326956 0.90826454795538 0.775080412119274 0.0214642048847746 ENSG00000157216 SSBP3
ENST00000528930 0.692998051069168 0.410276399568509 0.0810662625997635 ENSG00000157216 SSBP3
ENST00000417664 0.817796554510792 0.596394573798112 0.0421869194277254 ENSG00000157216 SSBP3
ENST00000371320 0.782207139274382 0.536683568869924 0.0494396018656273 ENSG00000157216 SSBP3
ENST00000371319 0.815588672702672 0.591479671953392 0.0426561257481083 ENSG00000157216 SSBP3
ENST00000533946 0.777241940060999 0.5285134654108 0.0503887153456581 ENSG00000157216 SSBP3
ENST00000357475 0.811596905483503 0.58475171514896 0.0453469238320329 ENSG00000157216 SSBP3
ENST00000426150 0.974235524105588 0.930146173474704 0.00709042271476149 ENSG00000157216 SSBP3
ENST00000444533 0.552736473665023 0.257713119163895 -0.10514788735645 ENSG00000157216 SSBP3
ENST00000420121 0.354798205916294 0.11125003668312 -0.135187521154947 ENSG00000157216 SSBP3
ENST00000530618 0.451974339961308 0.174722385456809 -0.145863360816522 ENSG00000157216 SSBP3
ENST00000533209 0.96512268024712 0.908438540101549 0.00978541972798119 ENSG00000157216 SSBP3
ENST00000525990 0.816885864645896 0.594404352678443 0.0452504560015758 ENSG00000157216 SSBP3
ENST00000528787 0.981303147144988 0.94927754474066 -0.00558656859906988 ENSG00000157216 SSBP3
ENST00000481208 0.981448390825169 0.949665888004855 -0.00792955742943894 ENSG00000162390 ACOT11
ENST00000498228 0.95255073744373 0.877099362318113 0.0217734726074626 ENSG00000162390 ACOT11
ENST00000343744 0.9923584440263 0.978987728075906 -0.00339550778669452 ENSG00000162390 ACOT11
ENST00000371316 0.954450341275068 0.881269464515646 -0.0180964096856664 ENSG00000162390 ACOT11
ENST00000302250 0.970571136894346 0.921609503388571 -0.015501679741753 ENSG00000162391 FAM151A
ENST00000371304 0.970571136894346 0.921609503388571 -0.015501679741753 ENSG00000162391 FAM151A
ENST00000606515 0.825478904781625 0.609277002006425 0.0381129372655732 ENSG00000271723 MROH7-TTC4
ENST00000425300 0.761655548989133 0.505372329512903 0.0488466274912994 ENSG00000271723 MROH7-TTC4
ENST00000414150 0.760765049599357 0.503875267339998 0.0489369899905989 ENSG00000271723 MROH7-TTC4
ENST00000460155 0.754202473456515 0.493852336943639 0.0503812325798117 ENSG00000271723 MROH7-TTC4
ENST00000371281 0.765369412528192 0.511407800561862 0.0486777915546442 ENSG00000243725 TTC4
ENST00000486621 0.677243443679451 0.390249344895583 -0.0908892661376196 ENSG00000243725 TTC4
ENST00000371284 0.753156824117145 0.492052404545921 0.0510336249506837 ENSG00000243725 TTC4
ENST00000486091 0.830679040384754 0.619194529269049 0.0535648040223112 ENSG00000243725 TTC4
ENST00000371279 0.765947217831304 0.512162143071748 -0.101130157063397 ENSG00000162396 PARS2
ENST00000371269 0.822912674635904 0.604253930492903 -0.0285135597529337 ENSG00000116133 DHCR24
ENST00000436604 0.93355763218983 0.833241096246086 -0.0130478958169936 ENSG00000116133 DHCR24
ENST00000537443 0.458966003776049 0.17986291898142 -0.0821072090835477 ENSG00000116133 DHCR24
ENST00000535035 0.564534242155049 0.268697617556459 -0.0637685874153241 ENSG00000116133 DHCR24
ENST00000415336 0.694771525493733 0.412915217087694 -0.0754096284643564 ENSG00000242396 RP11-67L3.5
ENST00000294383 0.182025659327679 0.0354409037469783 -0.128770986217711 ENSG00000162402 USP24
ENST00000407756 0.179973656426988 0.0347945693999432 -0.129376159688764 ENSG00000162402 USP24
ENST00000484447 0.40044363573518 0.138629997560812 -0.209331277825441 ENSG00000162402 USP24
ENST00000480962 0.487192963521989 0.201477893100922 -0.185702403924613 ENSG00000162402 USP24
ENST00000472566 0.689890765264176 0.406367117108745 0.118471186438753 ENSG00000162402 USP24
ENST00000512504 0.936507231737231 0.840096990779455 0.0312068867847358 ENSG00000162402 USP24
ENST00000482197 0.759771686040572 0.502415874772781 -0.0998128020310276 ENSG00000162402 USP24
ENST00000371250 0.524105066285788 0.232607962399452 0.0772665049117316 ENSG00000162407 PPAP2B
ENST00000472957 0.994622992311722 0.984812983368406 -0.00176486047764222 ENSG00000162407 PPAP2B
ENST00000459962 0.856311621375872 0.669407671811629 0.0427785794640349 ENSG00000162407 PPAP2B
ENST00000461655 0.382560401512419 0.128033541433401 0.12867815960306 ENSG00000162407 PPAP2B
ENST00000476206 0.980874975011265 0.948009331837597 0.00899969552781248 ENSG00000162407 PPAP2B
ENST00000371244 0.396348281122152 0.136166981863394 0.191549263376438 ENSG00000162409 PRKAA2
ENST00000485760 0.681183277539173 0.395011687649987 -0.0853872993653572 ENSG00000173406 DAB1
ENST00000467509 0.979238506487543 0.94299846963464 0.0106499930751416 ENSG00000162600 OMA1
ENST00000460671 0.577099497519816 0.281144787957687 0.174212272713417 ENSG00000162600 OMA1
ENST00000421528 0.546915983000361 0.252794055834917 -0.143769983149359 ENSG00000162600 OMA1
ENST00000358603 0.451221943804919 0.174236650813211 -0.141889048728483 ENSG00000162600 OMA1
ENST00000371226 0.508856651016775 0.219354352683421 -0.128723583737978 ENSG00000162600 OMA1
ENST00000476933 0.792563919686927 0.55336640457587 0.0917514424002528 ENSG00000162600 OMA1
ENST00000456980 0.333222441452108 0.0996755677643095 -0.211937545920193 ENSG00000162600 OMA1
ENST00000467063 0.353099220116084 0.11031751069943 -0.206226278737521 ENSG00000162600 OMA1
ENST00000419242 0.167343381805105 0.030964645874406 -0.277921893317329 ENSG00000162600 OMA1
ENST00000426139 0.171586137716323 0.0322152000680851 -0.276792454267147 ENSG00000162600 OMA1
ENST00000453710 0.336541738809358 0.101413973578867 -0.223102251199581 ENSG00000162600 OMA1
ENST00000482274 0.885798739129652 0.726209104390291 -0.0510549502628507 ENSG00000162600 OMA1
ENST00000371225 0.848764745603558 0.654857090990337 -0.0444599347057515 ENSG00000184292 TACSTD2
ENST00000472487 0.791936235345911 0.552347158390269 0.0414430540294666 ENSG00000162601 MYSM1
ENST00000493821 0.750029035895349 0.48737944256372 0.0504236929302461 ENSG00000162601 MYSM1
ENST00000401044 0.920700903034004 0.803741667202287 0.0200952033226483 ENSG00000162601 MYSM1
ENST00000481973 0.46845769032728 0.187091497717563 0.166519193511043 ENSG00000162601 MYSM1
ENST00000466774 0.708439295000992 0.430931221506915 0.0712463799120518 ENSG00000162601 MYSM1
ENST00000483003 0.880895690940085 0.716319260907847 0.0378672471254897 ENSG00000162601 MYSM1
ENST00000489282 0.977870764480722 0.939910556882602 0.00805726572080171 ENSG00000162601 MYSM1
ENST00000371222 0.998171418504399 0.995003818141523 0.000416258787192334 ENSG00000177606 JUN
ENST00000544621 0.49876405457525 0.211246129980793 -0.141791428227824 ENSG00000234807 LINC01135
ENST00000419531 0.49876405457525 0.211246129980793 -0.141791428227824 ENSG00000234807 LINC01135
ENST00000423408 0.997544062756352 0.993398953342555 0.00136552434578207 ENSG00000232453 RP4-794H19.1
ENST00000447329 0.484609534717912 0.199338367042804 0.210297486936683 ENSG00000230812 RP4-794H19.4
ENST00000438195 0.397583168749925 0.136968691285972 0.226821746827008 ENSG00000230812 RP4-794H19.4
ENST00000451090 0.201724130774545 0.0417071452136494 0.33993044127776 ENSG00000235215 RP11-145M4.2
ENST00000449812 0.370703680769761 0.120923330082904 0.255443739245119 ENSG00000237352 RP11-145M4.3
ENST00000582567 0.790495811389074 0.549514040936343 -0.0989277723384385 ENSG00000172456 FGGY
ENST00000413489 0.610056259430929 0.314284244483461 -0.154463838855287 ENSG00000172456 FGGY
ENST00000474476 0.706478367882524 0.428167202265271 -0.0866621661154231 ENSG00000172456 FGGY
ENST00000462744 0.670989541244091 0.381980016271096 -0.137304783969811 ENSG00000172456 FGGY
ENST00000371218 0.773770014935335 0.523509475806237 -0.0627316472042589 ENSG00000172456 FGGY
ENST00000495718 0.721554160542032 0.447720947099426 -0.0878898503350105 ENSG00000172456 FGGY
ENST00000303721 0.773770014935335 0.523509475806237 -0.0627316472042589 ENSG00000172456 FGGY
ENST00000430447 0.676341711863693 0.389163904486005 -0.0885668321425338 ENSG00000172456 FGGY
ENST00000371212 0.744066986472416 0.478628718877842 -0.0687698954862233 ENSG00000172456 FGGY
ENST00000475949 0.779246563801618 0.532042411175229 -0.0769942225358942 ENSG00000172456 FGGY
ENST00000485720 0.51330116471706 0.223102223916299 -0.154070615952274 ENSG00000172456 FGGY
ENST00000371210 0.668320096189437 0.379144374265384 -0.0957058400753444 ENSG00000172456 FGGY
ENST00000493891 0.996242639769266 0.990173649901651 -0.00147751834997324 ENSG00000172456 FGGY
ENST00000466791 0.747836881880956 0.484031803439796 -0.111353439409823 ENSG00000172456 FGGY
ENST00000476939 0.915108399031948 0.791106068022656 -0.0336545254753238 ENSG00000172456 FGGY
ENST00000472783 0.961478513979578 0.899280511339098 0.0163970434561515 ENSG00000172456 FGGY
ENST00000471169 0.961443862621812 0.899183171097949 0.0164109543994519 ENSG00000172456 FGGY
ENST00000439156 0.683233910083141 0.398007566530614 0.134021122778408 ENSG00000226476 RP11-776H12.1
ENST00000423403 0.571869492143495 0.275831021160432 -0.180511379028015 ENSG00000231252 RP11-436K8.1
ENST00000371191 0.00180683513737215 7.46605706428076e-05 0.335048891028331 ENSG00000162599 NFIA
ENST00000438559 0.168716268725999 0.0313436989845503 -0.346956775597625 ENSG00000237928 RP4-668G5.1
ENST00000418662 0.183188517148122 0.0357929215584953 -0.340839852270595 ENSG00000237928 RP4-668G5.1
ENST00000476646 0.00883697545922605 0.000523267521346602 0.366605974556696 ENSG00000162599 NFIA
ENST00000407417 0.0010009282190552 3.69019581103529e-05 0.366214525522269 ENSG00000162599 NFIA
ENST00000479364 0.00878072069548454 0.000518855856423698 0.359374181276228 ENSG00000162599 NFIA
ENST00000371189 0.0010359591111963 3.8439348514914e-05 0.365996110744253 ENSG00000162599 NFIA
ENST00000403491 0.000106843427755123 2.75190530180305e-06 0.366973290986459 ENSG00000162599 NFIA
ENST00000371187 0.000699900869342985 2.40307121497947e-05 0.364049836178297 ENSG00000162599 NFIA
ENST00000485903 0.00109951059714603 4.13966832009744e-05 0.368727635295723 ENSG00000162599 NFIA
ENST00000371185 0.00113369941261505 4.30227356692203e-05 0.368748854444946 ENSG00000162599 NFIA
ENST00000371184 0.00113805688108706 4.32281139188205e-05 0.368842457326223 ENSG00000162599 NFIA
ENST00000496712 0.000553695800607529 1.81648123900499e-05 0.420800387294627 ENSG00000162599 NFIA
ENST00000482020 0.56738860751353 0.271683968071428 0.140551214427672 ENSG00000162599 NFIA
ENST00000357977 0.0681121537882814 0.00796691501526814 0.242388659644812 ENSG00000162599 NFIA
ENST00000493627 0.0730870803035299 0.00882572849495939 0.294776284066361 ENSG00000162599 NFIA
ENST00000606498 0.44429397821056 0.169312047327616 0.0944890616279945 ENSG00000162604 TM2D1
ENST00000294613 0.448281115018959 0.172173891591093 0.0937262013296802 ENSG00000162604 TM2D1
ENST00000472357 0.180333104736434 0.0349480794934812 0.223016358872616 ENSG00000162604 TM2D1
ENST00000371180 0.448281115018959 0.172173891591093 0.0937262013296802 ENSG00000162604 TM2D1
ENST00000488206 0.466236292575121 0.185238259230982 0.0911829465290219 ENSG00000162604 TM2D1
ENST00000472989 0.319725380194494 0.0920978295417045 0.129692192121153 ENSG00000162604 TM2D1
ENST00000488410 0.0298392408715906 0.00252533457923918 0.269724760794153 ENSG00000162604 TM2D1
ENST00000468586 0.518275762267166 0.2271915596 0.0865267913289278 ENSG00000162604 TM2D1
ENST00000371178 0.828658066489122 0.614912538220907 0.0395999863127454 ENSG00000162604 TM2D1
ENST00000494926 0.855396014472946 0.667388316862571 0.0342588652905897 ENSG00000162604 TM2D1
ENST00000496465 0.859029719644786 0.674602401628606 0.0334651274004682 ENSG00000162604 TM2D1
ENST00000371177 0.804566757252437 0.573028797451905 0.0475010006276434 ENSG00000162604 TM2D1
ENST00000316485 0.457892618047818 0.179167321986537 -0.185378410317509 ENSG00000132849 INADL
ENST00000459752 0.456563636854261 0.178209344009772 -0.184834979449571 ENSG00000132849 INADL
ENST00000484562 0.456563636854261 0.178209344009772 -0.184834979449571 ENSG00000132849 INADL
ENST00000371158 0.671958834314049 0.383203049342047 -0.113692190563919 ENSG00000132849 INADL
ENST00000484937 0.877938375371871 0.710397194584698 -0.0511477752337951 ENSG00000132849 INADL
ENST00000543708 0.915412020011809 0.791766617925434 -0.0430801383906792 ENSG00000132849 INADL
ENST00000452143 0.164827147303278 0.0302773967763302 0.24747649770996 ENSG00000162607 USP1
ENST00000442679 0.374163377017179 0.123087785357489 0.19043009507693 ENSG00000162607 USP1
ENST00000371146 0.816021710301411 0.592471249650948 0.0450260536986613 ENSG00000162607 USP1
ENST00000339950 0.829797591285966 0.616881032520463 0.0421517143337854 ENSG00000162607 USP1
ENST00000251157 0.831657489907911 0.62154128671509 0.031126813624842 ENSG00000116641 DOCK7
ENST00000454575 0.647286955160112 0.353945650211344 0.06614544778373 ENSG00000116641 DOCK7
ENST00000340370 0.83511367809481 0.628540762371786 0.0305786880431045 ENSG00000116641 DOCK7
ENST00000489185 0.956943280439188 0.886939854920914 0.0172862024995836 ENSG00000116641 DOCK7
ENST00000467758 0.568682877615509 0.272813610296517 0.147007258899777 ENSG00000116641 DOCK7
ENST00000479983 0.85579013172081 0.668037815122411 0.0658616588141368 ENSG00000116641 DOCK7
ENST00000404627 0.972877985980215 0.926638963982636 -0.00696475604052798 ENSG00000116641 DOCK7
ENST00000371129 0.265853278851433 0.0667183546529984 0.303737585475512 ENSG00000132855 ANGPTL3
ENST00000464312 0.821038171012292 0.601109241643927 -0.0672371305775172 ENSG00000116641 DOCK7
ENST00000453229 0.0167122753801585 0.00117308249890615 0.532170052305554 ENSG00000235545 RP11-230B22.1
ENST00000443289 0.701550667137145 0.421701023432971 0.100807136293922 ENSG00000125703 ATG4C
ENST00000317868 0.626602160995548 0.331459152601132 0.083590961396606 ENSG00000125703 ATG4C
ENST00000371120 0.626602160995548 0.331459152601132 0.083590961396606 ENSG00000125703 ATG4C
ENST00000371118 0.966537170006352 0.911718187421558 -0.0139844888931362 ENSG00000125703 ATG4C
ENST00000414558 0.870045692204448 0.695184542563365 0.0512909961744899 ENSG00000125703 ATG4C
ENST00000371108 0.512038772776689 0.221936305547698 0.103706288138026 ENSG00000088035 ALG6
ENST00000487136 0.752628777692183 0.491281621448377 -0.087675623088484 ENSG00000088035 ALG6
ENST00000263440 0.497069928133766 0.209805079283084 0.107980128630376 ENSG00000088035 ALG6
ENST00000603108 0.497069928133766 0.209805079283084 0.107980128630376 ENSG00000088035 ALG6
ENST00000465969 0.601812624042723 0.305962541950864 0.111696220180286 ENSG00000088035 ALG6
ENST00000462390 0.31086670975785 0.0876564751400791 0.209708275870559 ENSG00000088035 ALG6
ENST00000494765 0.336697697256449 0.101509876766331 0.204128862195612 ENSG00000088035 ALG6
ENST00000492655 0.516367458667254 0.225696915649569 0.151169910442215 ENSG00000142856 ITGB3BP
ENST00000371092 0.137145178680627 0.0228241752033407 0.198027736823778 ENSG00000142856 ITGB3BP
ENST00000271002 0.137145178680627 0.0228241752033407 0.198027736823778 ENSG00000142856 ITGB3BP
ENST00000489099 0.125654495104711 0.0199668131254114 0.200772475157305 ENSG00000142856 ITGB3BP
ENST00000461681 0.137970961691564 0.023027098566044 0.22687087317768 ENSG00000142856 ITGB3BP
ENST00000463803 0.194495918742898 0.0393238816706223 0.226346074557463 ENSG00000142856 ITGB3BP
ENST00000478538 0.854469127073663 0.665188721418141 0.0698399207793073 ENSG00000142856 ITGB3BP
ENST00000283568 0.198052292284515 0.0405634800008519 0.195419938781238 ENSG00000142856 ITGB3BP
ENST00000476508 0.202841274641837 0.0420927055411436 0.203780868396802 ENSG00000142856 ITGB3BP
ENST00000460394 0.335482522850873 0.10077628624677 0.160214751499813 ENSG00000142856 ITGB3BP
ENST00000462285 0.462272231482181 0.182426198029021 0.131125327789578 ENSG00000142856 ITGB3BP
ENST00000489863 0.478052696547179 0.194145084545993 0.129531522874164 ENSG00000142856 ITGB3BP
ENST00000465781 0.458135095044906 0.179326636475321 0.146186077107619 ENSG00000142856 ITGB3BP
ENST00000460251 0.48510267724127 0.199709479089524 0.14031489804304 ENSG00000142856 ITGB3BP
ENST00000478138 0.763411121062977 0.508332298372672 0.059757425419717 ENSG00000142856 ITGB3BP
ENST00000480886 0.967084251033254 0.913033356431824 0.0174231346980772 ENSG00000203965 EFCAB7
ENST00000371088 0.687202540523779 0.402951060670886 0.0863070526940377 ENSG00000203965 EFCAB7
ENST00000496956 0.755926550387538 0.496682746236314 -0.104490773997635 ENSG00000203965 EFCAB7
ENST00000460678 0.516542327030514 0.225840112839775 0.161344840586535 ENSG00000203965 EFCAB7
ENST00000461039 0.467314540300444 0.186251230773915 0.188913357366294 ENSG00000203965 EFCAB7
ENST00000371084 0.988483326481876 0.967801914870715 -0.0042121538709316 ENSG00000079739 PGM1
ENST00000540265 0.981250987094448 0.949146294462155 0.00692579475983948 ENSG00000079739 PGM1
ENST00000371083 0.970737749489223 0.921958683119475 0.0110424128165329 ENSG00000079739 PGM1
ENST00000483707 0.637837710808945 0.343432837684826 -0.14393393911474 ENSG00000079739 PGM1
ENST00000371080 2.89657678335112e-10 2.62264991196368e-12 0.717595139206898 ENSG00000185483 ROR1
ENST00000371079 1.09401935566268e-16 4.3469184475776e-19 0.72530256048105 ENSG00000185483 ROR1
ENST00000482426 7.91952409650527e-10 7.53259117813138e-12 0.711756609457356 ENSG00000185483 ROR1
ENST00000412349 0.00381391045793952 0.000184965839733929 0.605657214794595 ENSG00000223949 RP11-24J23.2
ENST00000424995 1.22471008568038e-09 1.2004006272382e-11 0.603206231603386 ENSG00000223949 RP11-24J23.2
ENST00000545203 9.95704865152291e-09 1.11073460668987e-10 0.55512822175551 ENSG00000185483 ROR1
ENST00000371073 0.000758542275107926 2.65321095013488e-05 0.305425409612138 ENSG00000158966 CACHD1
ENST00000290039 0.000777560007899107 2.73203410008328e-05 0.306105695127468 ENSG00000158966 CACHD1
ENST00000495994 0.00121765149848873 4.69610378047871e-05 0.294959933985395 ENSG00000158966 CACHD1
ENST00000470527 0.00161035918608461 6.51742619660468e-05 0.279887754340413 ENSG00000158966 CACHD1
ENST00000294428 0.973572624941518 0.928158065012306 -0.00697926977857487 ENSG00000162437 RAVER2
ENST00000371072 0.916504729799963 0.79404829038614 -0.0199274945803005 ENSG00000162437 RAVER2
ENST00000430964 0.918370035297545 0.798176866090659 -0.022705604525851 ENSG00000162437 RAVER2
ENST00000418058 0.903329521901416 0.764576225567342 -0.0332610046295165 ENSG00000162437 RAVER2
ENST00000342505 0.109167563625692 0.0160472230432042 -0.0944144934441409 ENSG00000162434 JAK1
ENST00000481702 0.106985056857214 0.0155685150419955 -0.145536997430141 ENSG00000162434 JAK1
ENST00000465376 0.29218141380495 0.0784609243210464 -0.0913944462171751 ENSG00000162434 JAK1
ENST00000471473 0.494230832512673 0.207641255165501 -0.0790240187634918 ENSG00000162434 JAK1
ENST00000494904 0.250401055101119 0.0603649724423168 -0.139530721412599 ENSG00000162434 JAK1
ENST00000467764 0.0385319086845283 0.00357009016978962 -0.243273494753551 ENSG00000162434 JAK1
ENST00000447748 0.751948631732663 0.490402843855584 0.112053058335684 ENSG00000226891 RP11-182I10.3
ENST00000415842 0.772503047353151 0.521755126903407 0.101691343059109 ENSG00000226891 RP11-182I10.3
ENST00000545314 0.92950692202664 0.824298223491021 -0.0301512778206208 ENSG00000162433 AK4
ENST00000546702 0.893472207723065 0.74341084939436 0.0522259698713172 ENSG00000162433 AK4
ENST00000395334 0.929400503996631 0.823975091247 -0.0302487273900618 ENSG00000162433 AK4
ENST00000327299 0.936663055615243 0.840492640144402 -0.0274489511120733 ENSG00000162433 AK4
ENST00000474968 0.875621681535514 0.706328767949726 0.0627292329148563 ENSG00000162433 AK4
ENST00000463018 0.827394705942174 0.61280042640608 0.0679096083806677 ENSG00000116675 DNAJC6
ENST00000494710 0.869894485435607 0.694940182548195 0.0447727967029702 ENSG00000116675 DNAJC6
ENST00000263441 0.873678663687651 0.702305922279606 -0.0408993313555246 ENSG00000116675 DNAJC6
ENST00000395325 0.956943280439188 0.886967675268582 0.0150335575769765 ENSG00000116675 DNAJC6
ENST00000483402 0.623972267922401 0.328545604740027 0.133358775786354 ENSG00000116675 DNAJC6
ENST00000435739 0.403984152842957 0.140839663293683 0.242415687070233 ENSG00000229294 RP5-1044H5.1
ENST00000371069 0.890484081656061 0.73623568744174 -0.0370543057898656 ENSG00000116675 DNAJC6
ENST00000344610 0.112415331967474 0.0167440125956582 -0.132945351468847 ENSG00000116678 LEPR
ENST00000371065 0.21313970056308 0.0456264877029494 -0.106205091874212 ENSG00000213625 LEPROT
ENST00000475108 0.321416967327089 0.0930362515176636 -0.0982488357125481 ENSG00000213625 LEPROT
ENST00000371059 0.117089739672115 0.0178272674547815 -0.132236606193719 ENSG00000116678 LEPR
ENST00000371060 0.151105702614439 0.0264798271912203 -0.12800755570062 ENSG00000116678 LEPR
ENST00000349533 0.148079219924768 0.0256860003693166 -0.128621310933326 ENSG00000116678 LEPR
ENST00000497874 0.207976947842034 0.0438905623063319 -0.155609461382116 ENSG00000213625 LEPROT
ENST00000488747 0.350076173343167 0.108523675283908 -0.0947976945729683 ENSG00000213625 LEPROT
ENST00000484243 0.483537751287933 0.198595710329602 -0.083250828776927 ENSG00000213625 LEPROT
ENST00000406510 0.159211833405187 0.0286715098642615 -0.126136403059027 ENSG00000116678 LEPR
ENST00000462765 0.156459470113509 0.0279282863633759 -0.258722472933569 ENSG00000116678 LEPR
ENST00000371058 0.486098595130597 0.200523468887406 -0.151185297457329 ENSG00000116678 LEPR
ENST00000329654 0.00181038620478119 7.48611676303268e-05 0.246350496174842 ENSG00000184588 PDE4B
ENST00000341517 0.00139302984058832 5.50560150783687e-05 0.257342394778644 ENSG00000184588 PDE4B
ENST00000371049 0.00387369408362359 0.000189057029415761 0.252275112809694 ENSG00000184588 PDE4B
ENST00000423207 0.00176516678412509 7.26654481448142e-05 0.245516015676181 ENSG00000184588 PDE4B
ENST00000412480 0.855139532901666 0.666791313836854 -0.0491909875371086 ENSG00000184588 PDE4B
ENST00000528771 0.00360719971562115 0.000172816315776783 0.301059306013846 ENSG00000184588 PDE4B
ENST00000371045 0.00187315306344458 7.80658826086143e-05 0.246142055440704 ENSG00000184588 PDE4B
ENST00000531025 0.00400691446398504 0.000196756484781909 0.295823769057985 ENSG00000184588 PDE4B
ENST00000526197 0.00416543445470438 0.000206664252732568 0.294290437997086 ENSG00000184588 PDE4B
ENST00000480109 0.0398122392135284 0.0037267154129838 0.178827430000972 ENSG00000184588 PDE4B
ENST00000534463 0.028843509794168 0.00241112078538327 0.211663703622711 ENSG00000184588 PDE4B
ENST00000524999 0.926221307402914 0.816849291022995 0.0212290533609034 ENSG00000184588 PDE4B
ENST00000483863 0.624768940450505 0.329385099015315 0.113730616170678 ENSG00000184588 PDE4B
ENST00000237247 0.000575169483032936 1.90411951080543e-05 -0.360835684020592 ENSG00000118473 SGIP1
ENST00000371039 0.000593109841979442 1.97602480801534e-05 -0.357641381326017 ENSG00000118473 SGIP1
ENST00000493564 0.00127160835863419 4.93293455111084e-05 -0.387900990845294 ENSG00000118473 SGIP1
ENST00000424320 0.00109968020487634 4.14224026257064e-05 -0.377302850940757 ENSG00000118473 SGIP1
ENST00000371035 0.000929906316516138 3.38851445683782e-05 -0.358809290072935 ENSG00000118473 SGIP1
ENST00000468286 0.00089265174884159 3.22273662730745e-05 -0.379411521479542 ENSG00000118473 SGIP1
ENST00000497055 0.00192711574792593 8.0798337229285e-05 -0.377686434740209 ENSG00000118473 SGIP1
ENST00000371036 0.000550251394209526 1.80373024227511e-05 -0.356410201716148 ENSG00000118473 SGIP1
ENST00000371037 0.000645331786265475 2.18234443446903e-05 -0.355171872831525 ENSG00000118473 SGIP1
ENST00000484988 0.13680642649036 0.0227342875305912 -0.353431411170706 ENSG00000118473 SGIP1
ENST00000483060 0.0506514925244444 0.00522241385941392 -0.321418397528356 ENSG00000118473 SGIP1
ENST00000502413 0.000627235721162526 2.10791519014429e-05 -0.514477514521293 ENSG00000248458 AL139147.1
ENST00000480548 0.0143737535560175 0.000962641840745254 -0.355149906464416 ENSG00000118473 SGIP1
ENST00000487507 0.28312792972294 0.0743403472948353 -0.212176133272039 ENSG00000118473 SGIP1
ENST00000435165 0.0130451160672025 0.000851227136261576 -0.309053381504724 ENSG00000118473 SGIP1
ENST00000320161 0.00277045933492499 0.000126104875580105 -0.467449781403239 ENSG00000118473 SGIP1
ENST00000468570 0.00260028310332842 0.000116370200592881 -0.477989541617355 ENSG00000118473 SGIP1
ENST00000525663 0.158789531502845 0.0285640952299868 -0.338920055749079 ENSG00000152760 TCTEX1D1
ENST00000282670 0.202853303499343 0.0421067094668505 -0.235434844755679 ENSG00000152760 TCTEX1D1
ENST00000528352 0.0734849421324232 0.00890284175591217 -0.309177540729656 ENSG00000152760 TCTEX1D1
ENST00000491611 0.253924888072602 0.0617492244618932 -0.294473413065325 ENSG00000152760 TCTEX1D1
ENST00000489510 0.742581849910076 0.476367842956431 -0.115164865175995 ENSG00000152760 TCTEX1D1
ENST00000371026 0.638301176581613 0.344065188986017 -0.123575402193802 ENSG00000152763 WDR78
ENST00000491297 0.99692041194049 0.991865344925521 -0.00144919700257181 ENSG00000152763 WDR78
ENST00000431318 0.638301176581613 0.344065188986017 -0.123575402193802 ENSG00000152763 WDR78
ENST00000464352 0.731124394025826 0.459923634037889 -0.117182259623749 ENSG00000152763 WDR78
ENST00000371023 0.670495894123147 0.381551642135603 -0.12111027772147 ENSG00000152763 WDR78
ENST00000531980 0.626053209511106 0.330795207157905 -0.137067825904893 ENSG00000152763 WDR78
ENST00000371022 0.526611399948033 0.234936193761943 -0.168078980540077 ENSG00000152763 WDR78
ENST00000532629 0.456281011944998 0.177919030994359 -0.204682609826955 ENSG00000152763 WDR78
ENST00000371018 0.782201078345339 0.536599345445514 -0.0462885097894155 ENSG00000198160 MIER1
ENST00000355977 0.782201078345339 0.536599345445514 -0.0462885097894155 ENSG00000198160 MIER1
ENST00000357692 0.766695335823908 0.51325547745507 -0.0488768179145671 ENSG00000198160 MIER1
ENST00000401041 0.606151338029607 0.310157150125946 -0.075888585091091 ENSG00000198160 MIER1
ENST00000371014 0.639114591552451 0.344839406247143 -0.0713328148795313 ENSG00000198160 MIER1
ENST00000371016 0.639114591552451 0.344839406247143 -0.0713328148795313 ENSG00000198160 MIER1
ENST00000371012 0.651447900043241 0.35837709024953 -0.0884610101435891 ENSG00000198160 MIER1
ENST00000401042 0.691893622671911 0.408872771885223 -0.0623979667790438 ENSG00000198160 MIER1
ENST00000355356 0.816028214169577 0.592513181158186 -0.040046366584661 ENSG00000198160 MIER1
ENST00000479067 0.599958317205637 0.304049246536934 -0.0848407716635681 ENSG00000198160 MIER1
ENST00000493357 0.755395125473992 0.495482216619853 -0.0851122076960249 ENSG00000198160 MIER1
ENST00000235345 0.902402665792597 0.762479783465621 0.025928333716309 ENSG00000116704 SLC35D1
ENST00000506472 0.283271920011922 0.0744473407812763 0.196195631605628 ENSG00000116704 SLC35D1
ENST00000262345 0.880600018918606 0.715801993260997 0.0461807242663114 ENSG00000081985 IL12RB2
ENST00000371000 0.880600018918606 0.715801993260997 0.0461807242663114 ENSG00000081985 IL12RB2
ENST00000541374 0.809175966499225 0.580618080005814 0.0710493366051511 ENSG00000081985 IL12RB2
ENST00000544434 0.892641957316233 0.741408377766126 0.0418209640971712 ENSG00000081985 IL12RB2
ENST00000465396 0.951165397267531 0.874692896666177 -0.0232465487377581 ENSG00000081985 IL12RB2
ENST00000370994 0.352696621860805 0.110074773747176 0.0710910263328316 ENSG00000142864 SERBP1
ENST00000370995 0.343115263874743 0.104737051794603 0.0717231453496719 ENSG00000142864 SERBP1
ENST00000361219 0.53071748138908 0.238379194685705 0.0510653986034131 ENSG00000142864 SERBP1
ENST00000370990 0.528930376588326 0.236955823138848 0.0518282824713922 ENSG00000142864 SERBP1
ENST00000493607 0.404240727887934 0.141017678277614 0.0755037411522042 ENSG00000142864 SERBP1
ENST00000462814 0.494637101260363 0.207975805553479 0.0659105208485315 ENSG00000142864 SERBP1
ENST00000484880 0.65843794050055 0.366980262852339 0.0514264941934104 ENSG00000142864 SERBP1
ENST00000490406 0.881830894477539 0.718290867571365 0.0196707520885423 ENSG00000142864 SERBP1
ENST00000370986 0.299677938888359 0.0820572453667741 0.135301179426668 ENSG00000116717 GADD45A
ENST00000370985 0.3687426753937 0.119728122850065 0.143671322679391 ENSG00000116717 GADD45A
ENST00000460575 0.405251085718187 0.141611433449348 0.16201800671611 ENSG00000116717 GADD45A
ENST00000484245 0.395513833868397 0.135535370383629 0.180759867387453 ENSG00000116717 GADD45A
ENST00000370982 0.00265572216665525 0.000119411548044459 0.222653622444995 ENSG00000172380 GNG12
ENST00000494936 0.0203427911702832 0.00151518547781967 0.2258053580135 ENSG00000172380 GNG12
ENST00000420587 0.136166799563969 0.02256282403135 0.0927706167061954 ENSG00000232284 GNG12-AS1
ENST00000413628 0.138149054018364 0.0230798956699222 0.0924648249185465 ENSG00000232284 GNG12-AS1
ENST00000414904 0.831384397169442 0.620839765804859 0.0739423619016097 ENSG00000232284 GNG12-AS1
ENST00000540432 0.568797575857303 0.272958635556409 0.0431957902620736 ENSG00000116729 WLS
ENST00000354777 0.57182129298049 0.275746766548557 0.0429299106401507 ENSG00000116729 WLS
ENST00000262348 0.575836117294092 0.279844265093326 0.0449905662200973 ENSG00000116729 WLS
ENST00000370976 0.580572358630192 0.284859498321154 0.0445936136016963 ENSG00000116729 WLS
ENST00000498615 0.993313490952433 0.981630690135531 0.00155046572290573 ENSG00000116729 WLS
ENST00000434072 0.433799445403621 0.161584695537806 0.198614352475495 ENSG00000232284 GNG12-AS1
ENST00000491811 0.895651528913887 0.747994936529883 0.0192650688107465 ENSG00000116729 WLS
ENST00000497187 0.763660142266453 0.508630398895306 0.0376397392492865 ENSG00000116729 WLS
ENST00000534713 0.353002011523727 0.110236272902204 0.0816175968173321 ENSG00000116729 WLS
ENST00000533537 0.481141939213698 0.196753123914644 0.0707334092764931 ENSG00000116729 WLS
ENST00000530486 0.647966683330218 0.354588002344211 0.0474199088798171 ENSG00000116729 WLS
ENST00000370973 0.67032754534117 0.381369648247461 0.0455108625638106 ENSG00000116729 WLS
ENST00000471243 0.769449670112668 0.517114982501922 0.0355255192823953 ENSG00000116729 WLS
ENST00000491076 0.672557972378413 0.384076708309729 0.0474472431259133 ENSG00000116729 WLS
ENST00000527864 0.519663361828665 0.228610839500684 0.0753847758869995 ENSG00000116729 WLS
ENST00000370971 0.999402283749935 0.998348352447113 -0.000131017736394349 ENSG00000116729 WLS
ENST00000456315 0.914815637284164 0.790656021773802 0.0232920906055926 ENSG00000024526 DEPDC1
[truncated: 10,320,890 more chars]
