# Supplementary material for: High-throughput allele-specific expression across 250 environmental conditions
Source: Genome Res. 2016 Dec;26(12):1627–38. doi: 10.1101/gr.209759.116 (PMC5131815; doi:10.1101/gr.209759.116)
Supplement: Supplemental Material [file supp_gr.209759.116_Supplemental_Table_S6.tar.gz › DEG_results/DP4_DEG_stats_T23C1.txt]

t.id padj pval logFC ensg g.id
ENST00000440200 0.846180943653368 0.702482261269479 -0.0407782728410601 ENSG00000230021 RP5-857K21.4
ENST00000416931 0.374904549425938 0.157539879411123 -0.16095646791232 ENSG00000225972 MTND1P23
ENST00000414273 0.651328943143962 0.425902947289023 0.0879525483188209 ENSG00000237973 hsa-mir-6723
ENST00000445118 0.813680959725818 0.647990770125867 -0.0433065233934258 ENSG00000228794 LINC01128
ENST00000483767 0.596525915871536 0.362178993036713 -0.0811047706055659 ENSG00000188976 NOC2L
ENST00000327044 0.522733752826985 0.284867459626135 -0.0729106733633947 ENSG00000188976 NOC2L
ENST00000477976 0.68652779931312 0.468834784928939 -0.0523569242147714 ENSG00000188976 NOC2L
ENST00000487214 0.608420196668275 0.374852433303777 -0.0657692471565172 ENSG00000188976 NOC2L
ENST00000469563 0.123436618196379 0.0230782216085653 -0.202765336552601 ENSG00000188976 NOC2L
ENST00000379370 0.00466605043478488 8.27298540195065e-05 -0.276446760285272 ENSG00000188157 AGRN
ENST00000479707 0.0176212952006289 0.000887045391272155 -0.352971974569632 ENSG00000188157 AGRN
ENST00000419249 0.254298364887908 0.0800377918212211 -0.161031691981515 ENSG00000188157 AGRN
ENST00000461111 0.062526510541686 0.00749107813633828 -0.195983389729458 ENSG00000188157 AGRN
ENST00000418300 0.0409769702715087 0.00371088532054381 -0.219116917508282 ENSG00000242590 RP11-54O7.14
ENST00000379339 0.0454172649372548 0.00444098239787618 -0.229080865703784 ENSG00000131591 C1orf159
ENST00000294576 0.0454172649372548 0.00444098239787618 -0.229080865703784 ENSG00000131591 C1orf159
ENST00000448924 0.0454172649372548 0.00444098239787618 -0.229080865703784 ENSG00000131591 C1orf159
ENST00000379325 0.0454172649372548 0.00444098239787618 -0.229080865703784 ENSG00000131591 C1orf159
ENST00000421241 0.0454172649372548 0.00444098239787618 -0.229080865703784 ENSG00000131591 C1orf159
ENST00000467751 0.0454172649372548 0.00444098239787618 -0.229080865703784 ENSG00000131591 C1orf159
ENST00000477196 0.0454172649372548 0.00444098239787618 -0.229080865703784 ENSG00000131591 C1orf159
ENST00000379319 0.0181581122716815 0.00093267324930752 -0.31218410998808 ENSG00000131591 C1orf159
ENST00000434641 0.0400196430823673 0.00357300337966889 -0.249123588965622 ENSG00000131591 C1orf159
ENST00000482816 0.0345384234177839 0.00278214676695687 -0.25805775694057 ENSG00000131591 C1orf159
ENST00000437760 0.03034999108014 0.00222656233006304 -0.267400447075249 ENSG00000131591 C1orf159
ENST00000462097 0.0388384362836746 0.00340061903214154 -0.260437531920946 ENSG00000131591 C1orf159
ENST00000475119 0.0396450237592463 0.00351707854602789 -0.258270922787634 ENSG00000131591 C1orf159
ENST00000472741 0.0599445774416532 0.00695094363087459 -0.234736557237412 ENSG00000131591 C1orf159
ENST00000480643 0.0599234624627944 0.00694565744381135 -0.235465210703306 ENSG00000131591 C1orf159
ENST00000360001 0.0590596019527359 0.00677278653704485 -0.151883520983966 ENSG00000078808 SDF4
ENST00000465727 0.0593709646175032 0.00683390394548206 -0.151836181042234 ENSG00000078808 SDF4
ENST00000263741 0.0593709646175032 0.00683390394548206 -0.151836181042234 ENSG00000078808 SDF4
ENST00000494748 0.344377444017227 0.135360369824448 -0.0910358606553814 ENSG00000078808 SDF4
ENST00000478938 0.42784910465758 0.198126573799119 -0.0795302017350672 ENSG00000078808 SDF4
ENST00000403997 0.0702281085277077 0.00904809990142581 -0.141570933479366 ENSG00000078808 SDF4
ENST00000545427 0.0762378974203264 0.0102998918362408 -0.154759773840858 ENSG00000078808 SDF4
ENST00000459994 0.0387756065298158 0.00339137644368027 -0.221462637500764 ENSG00000078808 SDF4
ENST00000379198 0.994738110816963 0.989832560197287 -0.00098425743666054 ENSG00000176022 B3GALT6
ENST00000450390 0.863654068799363 0.734104250280375 -0.0187264860465719 ENSG00000160087 UBE2J2
ENST00000347370 0.857181151366792 0.721494803767984 -0.0196681928264371 ENSG00000160087 UBE2J2
ENST00000349431 0.874939105502114 0.754065919403153 -0.0173239954668985 ENSG00000160087 UBE2J2
ENST00000348298 0.840268059352162 0.691597822676843 -0.0224372715491942 ENSG00000160087 UBE2J2
ENST00000339385 0.946248016913225 0.888341965323749 -0.00826846200665011 ENSG00000160087 UBE2J2
ENST00000400929 0.785435972602935 0.603967214945943 -0.0297427761214449 ENSG00000160087 UBE2J2
ENST00000464036 0.661726226446074 0.438723698626057 -0.0447246188154684 ENSG00000160087 UBE2J2
ENST00000360466 0.675570164551379 0.455502407544805 -0.0430593981718638 ENSG00000160087 UBE2J2
ENST00000400930 0.691041417405095 0.474378625797951 -0.0414489600359816 ENSG00000160087 UBE2J2
ENST00000467339 0.655543108166538 0.43081090878071 -0.0731426505853069 ENSG00000160087 UBE2J2
ENST00000473215 0.644777752979755 0.417759259064152 -0.0485076438295609 ENSG00000160087 UBE2J2
ENST00000435198 0.614295529827693 0.381928092272142 -0.0522615182956433 ENSG00000160087 UBE2J2
ENST00000509720 0.616957020226033 0.384895469322569 -0.0521509422616136 ENSG00000160087 UBE2J2
ENST00000491779 0.620410461585666 0.388718784572134 -0.0540256036817049 ENSG00000160087 UBE2J2
ENST00000466752 0.660835639842737 0.437800670533876 -0.0519861893085486 ENSG00000160087 UBE2J2
ENST00000503294 0.699766578164796 0.486232275839084 -0.0460381448622315 ENSG00000160087 UBE2J2
ENST00000477894 0.703638756878228 0.492025790092524 -0.0469874051094978 ENSG00000160087 UBE2J2
ENST00000471154 0.811066483764435 0.643535840320166 -0.0377633461908813 ENSG00000160087 UBE2J2
ENST00000422076 0.803173053619456 0.631914714507374 -0.0340831537662764 ENSG00000160087 UBE2J2
ENST00000502382 0.721803730247778 0.515470183435419 -0.0465907847681619 ENSG00000160087 UBE2J2
ENST00000461142 0.76565183947841 0.575947666831653 -0.0441201359231466 ENSG00000160087 UBE2J2
ENST00000488418 0.653483939089081 0.428406419963751 -0.0734291547547621 ENSG00000160087 UBE2J2
ENST00000354700 0.322795363978963 0.1206157125547 -0.135529930986556 ENSG00000131584 ACAP3
ENST00000353662 0.331214616934583 0.126312176465697 -0.133171298000418 ENSG00000131584 ACAP3
ENST00000492936 0.334012680081587 0.128202907224606 -0.135746371799849 ENSG00000131584 ACAP3
ENST00000467278 0.873342455119463 0.751632757650566 -0.0282840889137662 ENSG00000131584 ACAP3
ENST00000472541 0.307912963313266 0.111416916616024 -0.153745054292685 ENSG00000131584 ACAP3
ENST00000354980 0.224502414423373 0.0644456082782749 -0.185751888184483 ENSG00000131584 ACAP3
ENST00000479108 0.0579861159748721 0.00656404759614812 -0.283740603722801 ENSG00000131584 ACAP3
ENST00000438966 0.0495138009765004 0.00509181468394529 -0.301878508646998 ENSG00000131584 ACAP3
ENST00000470030 0.411666346475541 0.185409715272684 -0.109926486920381 ENSG00000127054 CPSF3L
ENST00000435064 0.0744950538821185 0.0099161060791939 -0.146582032442551 ENSG00000127054 CPSF3L
ENST00000497304 0.474989385302628 0.238609541533342 -0.12967052142649 ENSG00000127054 CPSF3L
ENST00000323275 0.0739671581230492 0.00979219488067372 -0.146858962664932 ENSG00000127054 CPSF3L
ENST00000411962 0.072196871730973 0.00942741360977632 -0.147592780242065 ENSG00000127054 CPSF3L
ENST00000462432 0.209112369482905 0.0570268862411879 -0.131854559376753 ENSG00000127054 CPSF3L
ENST00000478641 0.449380495531217 0.216336381201187 -0.102375385961869 ENSG00000127054 CPSF3L
ENST00000458452 0.0714093973511041 0.00927331551271978 -0.147975596678008 ENSG00000127054 CPSF3L
ENST00000419704 0.0714093973511041 0.00927331551271978 -0.147975596678008 ENSG00000127054 CPSF3L
ENST00000540437 0.0714093973511041 0.00927331551271978 -0.147975596678008 ENSG00000127054 CPSF3L
ENST00000421495 0.0714093973511041 0.00927331551271978 -0.147975596678008 ENSG00000127054 CPSF3L
ENST00000532772 0.073663320897073 0.00972818069851081 -0.147591800863667 ENSG00000127054 CPSF3L
ENST00000450926 0.0765411331877806 0.0103681095641829 -0.144541147692892 ENSG00000127054 CPSF3L
ENST00000545578 0.0799284299386962 0.0111726326267503 -0.143312009917013 ENSG00000127054 CPSF3L
ENST00000527098 0.0799284299386962 0.0111726326267503 -0.143312009917013 ENSG00000127054 CPSF3L
ENST00000485710 0.910292901472858 0.817140142971168 -0.0235639244477834 ENSG00000127054 CPSF3L
ENST00000461514 0.928414254888697 0.851339186008843 0.0196329867845251 ENSG00000127054 CPSF3L
ENST00000525164 0.927973084238049 0.850432960623332 0.0196652673919322 ENSG00000127054 CPSF3L
ENST00000528879 0.139162972545692 0.0284075153728214 -0.124166493609282 ENSG00000127054 CPSF3L
ENST00000525769 0.913211845423707 0.823533655949052 0.0235297542409569 ENSG00000127054 CPSF3L
ENST00000531377 0.389674834031217 0.16830931192236 -0.082531692985843 ENSG00000127054 CPSF3L
ENST00000527383 0.462417001387901 0.227742156658704 -0.0977248379110445 ENSG00000127054 CPSF3L
ENST00000531292 0.878107211805977 0.759704749379944 0.0298811897111136 ENSG00000127054 CPSF3L
ENST00000467408 0.523630033987837 0.285873731552795 -0.0925716874312078 ENSG00000127054 CPSF3L
ENST00000434694 0.0576015691884872 0.00648330007770311 -0.154025211215324 ENSG00000127054 CPSF3L
ENST00000488042 0.0284333085389634 0.00197651394645688 -0.190795363996703 ENSG00000127054 CPSF3L
ENST00000526797 0.0191827471634314 0.00102456205712085 -0.201039868567832 ENSG00000127054 CPSF3L
ENST00000526332 0.0196110739559662 0.00106332268254673 -0.200522201250381 ENSG00000127054 CPSF3L
ENST00000430786 0.0230550356677784 0.00137133704142363 -0.201011806652958 ENSG00000127054 CPSF3L
ENST00000527719 0.0283666961209842 0.00196504929884337 -0.194825735152387 ENSG00000127054 CPSF3L
ENST00000530031 0.0283666961209842 0.00196805493249649 -0.19482729892151 ENSG00000127054 CPSF3L
ENST00000526113 0.0255880431858521 0.00164288148133933 -0.198412235548357 ENSG00000127054 CPSF3L
ENST00000526904 0.0310238385025955 0.00231700076845292 -0.194251770155352 ENSG00000127054 CPSF3L
ENST00000525603 0.139377174424059 0.0284914665949734 -0.149818492452844 ENSG00000127054 CPSF3L
ENST00000429572 0.0967366281682906 0.0153700691385574 -0.188408885470899 ENSG00000127054 CPSF3L
ENST00000498173 0.0964553735379167 0.0153028264403304 -0.1884251935594 ENSG00000127054 CPSF3L
ENST00000496353 0.0890525594519545 0.0133909385407256 -0.191711518015059 ENSG00000127054 CPSF3L
ENST00000493534 0.0473353239528412 0.00476835156307455 -0.241475986571729 ENSG00000127054 CPSF3L
ENST00000534345 0.0694083537366273 0.00885370869932532 -0.225242257816705 ENSG00000127054 CPSF3L
ENST00000532952 0.0783101975570293 0.0107770628338931 -0.221887806556957 ENSG00000127054 CPSF3L
ENST00000490853 0.0797760542970474 0.0111328312854426 -0.2234215711461 ENSG00000127054 CPSF3L
ENST00000531019 0.0797760542970474 0.0111328312854426 -0.2234215711461 ENSG00000127054 CPSF3L
ENST00000498476 0.0750457281631611 0.0100309391234965 -0.225307346566309 ENSG00000127054 CPSF3L
ENST00000470679 0.0688311437559471 0.00872925461365127 -0.240522907199667 ENSG00000127054 CPSF3L
ENST00000525285 0.0783167640758365 0.0107886205093225 -0.256570355876513 ENSG00000127054 CPSF3L
ENST00000343938 0.85990104707641 0.726989370624441 -0.0422310783895289 ENSG00000224051 GLTPD1
ENST00000378891 0.52511901970751 0.287484612388176 -0.0879558180232209 ENSG00000107404 DVL1
ENST00000378888 0.453016448735425 0.219367028354274 -0.101313549944347 ENSG00000107404 DVL1
ENST00000338370 0.552360605462845 0.315390119837519 0.100151794925791 ENSG00000175756 AURKAIP1
ENST00000338338 0.536798215111522 0.300077558595294 0.103034218786305 ENSG00000175756 AURKAIP1
ENST00000321751 0.532537803267453 0.295729500449753 0.104512642593995 ENSG00000175756 AURKAIP1
ENST00000378853 0.544131429703438 0.307362258429905 0.102258824761909 ENSG00000175756 AURKAIP1
ENST00000489799 0.184294705936159 0.0458166957069626 0.20378824300484 ENSG00000175756 AURKAIP1
ENST00000496905 0.0367612391599877 0.0030815412666542 0.291753829238106 ENSG00000175756 AURKAIP1
ENST00000480479 0.00968395485754005 0.000316673585446793 -0.203315594405927 ENSG00000221978 CCNL2
ENST00000482621 0.0134110066214876 0.000567641071941548 -0.150943481126657 ENSG00000221978 CCNL2
ENST00000408952 0.0134110066214876 0.000567641071941548 -0.150943481126657 ENSG00000221978 CCNL2
ENST00000463260 0.0712798536505395 0.00923529901462574 -0.184742384239169 ENSG00000221978 CCNL2
ENST00000400809 0.0110939173465638 0.000406080177139217 -0.153378581480312 ENSG00000221978 CCNL2
ENST00000496007 0.0111363354906336 0.000409101262897786 -0.153376139123848 ENSG00000221978 CCNL2
ENST00000482365 0.0249159641284277 0.00156924034642216 -0.158136778865002 ENSG00000221978 CCNL2
ENST00000481223 0.0104721613315588 0.00036316122709951 -0.153743132775712 ENSG00000221978 CCNL2
ENST00000418865 0.0617428864699532 0.00733450683959188 -0.125762294776005 ENSG00000221978 CCNL2
ENST00000505849 0.0181069837480952 0.000926849126572156 -0.187710309414852 ENSG00000221978 CCNL2
ENST00000488340 0.0116236456805108 0.000442789493149906 -0.156280429893243 ENSG00000221978 CCNL2
ENST00000492998 0.00311203398278216 4.19785435512882e-05 -0.288651030970195 ENSG00000221978 CCNL2
ENST00000469113 0.137518664203177 0.0278631283923313 -0.113834407501481 ENSG00000221978 CCNL2
ENST00000480646 0.0170452514369879 0.000843328372049647 -0.264344405343389 ENSG00000221978 CCNL2
ENST00000471930 0.234351198653047 0.0694074936075649 -0.100718129938135 ENSG00000221978 CCNL2
ENST00000408918 0.0842140039227675 0.0121947571972182 -0.151811740352657 ENSG00000221978 CCNL2
ENST00000473872 0.113331573023714 0.0200215774914189 -0.185166319885677 ENSG00000221978 CCNL2
ENST00000425598 0.0959333244900954 0.0151660316294705 -0.177882747455661 ENSG00000221978 CCNL2
ENST00000463895 0.30408360642306 0.108937478605632 -0.148766367927609 ENSG00000221978 CCNL2
ENST00000497013 0.140912950650559 0.0290228021092278 -0.205387166201562 ENSG00000221978 CCNL2
ENST00000444362 0.9275529626163 0.84970703076542 -0.0156796576670079 ENSG00000224870 RP4-758J18.2
ENST00000418833 0.851382465735721 0.710965373192011 -0.032520742478854 ENSG00000224870 RP4-758J18.2
ENST00000447725 0.922956554133348 0.841223195075877 -0.0183323449964742 ENSG00000224870 RP4-758J18.2
ENST00000572242 0.835315729580102 0.682778281315294 -0.036957956315293 ENSG00000224870 RP4-758J18.2
ENST00000453521 0.98386516418291 0.965801031115596 0.0038303009163926 ENSG00000224870 RP4-758J18.2
ENST00000344843 0.693857193266792 0.478323130858545 0.0488067254054006 ENSG00000242485 MRPL20
ENST00000493287 0.725900464709548 0.520707642906739 0.045492400795716 ENSG00000242485 MRPL20
ENST00000487659 0.696816547984761 0.481934381715169 0.048402571627511 ENSG00000242485 MRPL20
ENST00000492508 0.406970871441592 0.181524066354445 0.0934811372128111 ENSG00000242485 MRPL20
ENST00000482352 0.490428958607021 0.253337855770172 0.0842115489671728 ENSG00000242485 MRPL20
ENST00000477686 0.647723419987472 0.421625941698981 0.065320167426301 ENSG00000242485 MRPL20
ENST00000378741 0.630771171741815 0.4004667934466 -0.0641996195169479 ENSG00000160072 ATAD3B
ENST00000308647 0.366500978654187 0.15144460856637 -0.0970980609868602 ENSG00000160072 ATAD3B
ENST00000472194 0.212919305196942 0.0586743042407058 -0.140503496513897 ENSG00000160072 ATAD3B
ENST00000485748 0.357843619677529 0.145026059599012 -0.123953199388189 ENSG00000160072 ATAD3B
ENST00000474481 0.500310536188354 0.262661612818696 -0.0981643417770792 ENSG00000160072 ATAD3B
ENST00000378756 0.410522539078418 0.184423000180104 -0.111422150094255 ENSG00000197785 ATAD3A
ENST00000378755 0.410522270062568 0.184409176666114 -0.111426789171165 ENSG00000197785 ATAD3A
ENST00000339113 0.412623718509309 0.186074858226221 -0.110692468027028 ENSG00000197785 ATAD3A
ENST00000536055 0.412623718509309 0.186074858226221 -0.110692468027028 ENSG00000197785 ATAD3A
ENST00000400830 0.22382794750383 0.0640651853999268 -0.187040172467339 ENSG00000197785 ATAD3A
ENST00000291386 0.706609194098977 0.496160983190163 0.0345431129695064 ENSG00000160075 SSU72
ENST00000378726 0.26039110851208 0.0835466823590033 0.117230110962764 ENSG00000160075 SSU72
ENST00000378725 0.538307615875789 0.301467596638623 -0.0621182465116227 ENSG00000160075 SSU72
ENST00000359060 0.459131602487259 0.224628739549404 -0.0840304249419568 ENSG00000160075 SSU72
ENST00000539195 0.311783242124646 0.113682981766053 -0.157945623498551 ENSG00000215791 AL645728.2
ENST00000520777 0.783045788970267 0.60083196482464 -0.0509043172394283 ENSG00000197530 MIB2
ENST00000378710 0.783045788970267 0.60083196482464 -0.0509043172394283 ENSG00000197530 MIB2
ENST00000360522 0.783045788970267 0.60083196482464 -0.0509043172394283 ENSG00000197530 MIB2
ENST00000357210 0.783045788970267 0.60083196482464 -0.0509043172394283 ENSG00000197530 MIB2
ENST00000355826 0.783045788970267 0.60083196482464 -0.0509043172394283 ENSG00000197530 MIB2
ENST00000518681 0.788268805521814 0.60808921792545 -0.0499446074845322 ENSG00000197530 MIB2
ENST00000505820 0.787882617112173 0.607105636661891 -0.0500165688392891 ENSG00000197530 MIB2
ENST00000479659 0.787882617112173 0.607105636661891 -0.0500165688392891 ENSG00000197530 MIB2
ENST00000489635 0.788028718423797 0.607665020400349 -0.0498864607584123 ENSG00000197530 MIB2
ENST00000511502 0.788028718423797 0.607665020400349 -0.0498864607584123 ENSG00000197530 MIB2
ENST00000487053 0.742489772976778 0.542617830395783 -0.0592171165879516 ENSG00000197530 MIB2
ENST00000378712 0.742489772976778 0.542617830395783 -0.0592171165879516 ENSG00000197530 MIB2
ENST00000504599 0.660729372242727 0.437649447752043 -0.0757446849277116 ENSG00000197530 MIB2
ENST00000507229 0.702598597884393 0.490417323245404 -0.0674696286558288 ENSG00000197530 MIB2
ENST00000378708 0.591460374434356 0.356522898094492 -0.0913136337154384 ENSG00000197530 MIB2
ENST00000506488 0.621977974674528 0.390480034417696 -0.0850937752982643 ENSG00000197530 MIB2
ENST00000514234 0.59697341029681 0.362730675772192 -0.101762566496797 ENSG00000197530 MIB2
ENST00000513088 0.153847970669386 0.0335603484158825 -0.177818763344052 ENSG00000248333 CDK11B
ENST00000341832 0.203529534027416 0.0544090559859971 -0.153389697277379 ENSG00000248333 CDK11B
ENST00000317673 0.242951428153064 0.0739691778116043 -0.140687462022852 ENSG00000248333 CDK11B
ENST00000340677 0.242951428153064 0.0739691778116043 -0.140687462022852 ENSG00000248333 CDK11B
ENST00000407249 0.242951428153064 0.0739691778116043 -0.140687462022852 ENSG00000248333 CDK11B
ENST00000378662 0.0334445111790842 0.00263846451541372 -0.196476894655729 ENSG00000189339 SLC35E2B
ENST00000234800 0.0361226161793959 0.00299358697619303 -0.194707900271442 ENSG00000189339 SLC35E2B
ENST00000480991 0.0184763392496002 0.000961103895616672 -0.275065795289844 ENSG00000189339 SLC35E2B
ENST00000481276 0.193651254926285 0.0497993215198186 -0.15146817579627 ENSG00000189339 SLC35E2B
ENST00000356200 0.203837347588499 0.0545481740174393 -0.160322730817745 ENSG00000008128 CDK11A
ENST00000598846 0.0659699293978646 0.00814892467726625 -0.172481763631683 ENSG00000268575 RP1-283E3.8
ENST00000358779 0.229232999846009 0.0667215643369031 -0.152706535780907 ENSG00000008128 CDK11A
ENST00000460465 0.229232999846009 0.0667215643369031 -0.152706535780907 ENSG00000008128 CDK11A
ENST00000404249 0.229232999846009 0.0667215643369031 -0.152706535780907 ENSG00000008128 CDK11A
ENST00000378633 0.229232999846009 0.0667215643369031 -0.152706535780907 ENSG00000008128 CDK11A
ENST00000357760 0.229232999846009 0.0667215643369031 -0.152706535780907 ENSG00000008128 CDK11A
ENST00000509982 0.203837347588499 0.0545481740174393 -0.160322730817745 ENSG00000008128 CDK11A
ENST00000378638 0.203837347588499 0.0545481740174393 -0.160322730817745 ENSG00000008128 CDK11A
ENST00000356937 0.098244674563725 0.0157900860804763 -0.20227826241528 ENSG00000008128 CDK11A
ENST00000378635 0.239558053610648 0.072282162749673 -0.166334531457185 ENSG00000008128 CDK11A
ENST00000479362 0.444700086010358 0.212513621186822 -0.132573370534508 ENSG00000008128 CDK11A
ENST00000577672 0.13612424608381 0.027359548301407 -0.177762108772985 ENSG00000227775 RP1-283E3.4
ENST00000417099 0.128957280214568 0.0249381910577256 -0.206762642869428 ENSG00000227775 RP1-283E3.4
ENST00000355439 0.128707508600882 0.0248678268902375 -0.161025534462143 ENSG00000215790 SLC35E2
ENST00000400924 0.114503807842191 0.0203382224649757 -0.167839899170606 ENSG00000215790 SLC35E2
ENST00000246421 0.664580734695285 0.442060677783704 -0.0743129486254954 ENSG00000215790 SLC35E2
ENST00000341426 0.369018859434365 0.153297632701904 -0.0755616769894944 ENSG00000008130 NADK
ENST00000341991 0.362977597331172 0.148959872194192 -0.0762033626684925 ENSG00000008130 NADK
ENST00000378625 0.368832235363625 0.153156899726355 -0.0756181121856815 ENSG00000008130 NADK
ENST00000344463 0.369018859434365 0.153297632701904 -0.0755616769894944 ENSG00000008130 NADK
ENST00000342348 0.557358561559366 0.320549056209377 -0.0608956142007068 ENSG00000008130 NADK
ENST00000469045 0.812319597769483 0.645557991716221 0.0365117984074771 ENSG00000008130 NADK
ENST00000480499 0.689915302142453 0.473049429863363 0.0737607569481097 ENSG00000008130 NADK
ENST00000477235 0.829397690312536 0.673304143990114 0.0356692321134068 ENSG00000008130 NADK
ENST00000489538 0.771482524772824 0.584000493580457 0.0479212645649417 ENSG00000008130 NADK
ENST00000497186 0.734674378073219 0.532515892164862 0.0526901940928302 ENSG00000008130 NADK
ENST00000400922 0.826158781698355 0.667958149963219 -0.0355167961311698 ENSG00000008130 NADK
ENST00000492845 0.532477907271937 0.295668154289067 -0.075408746241075 ENSG00000008130 NADK
ENST00000492768 0.686923547356328 0.469259024267681 -0.058767170286223 ENSG00000008130 NADK
ENST00000460602 0.644049667515831 0.416608248395622 -0.0672979784993892 ENSG00000008130 NADK
ENST00000464373 0.701298018504953 0.488520062495525 -0.0676621768963879 ENSG00000008130 NADK
ENST00000378609 0.440565603757353 0.209172860680453 -0.041331588089275 ENSG00000078369 GNB1
ENST00000461893 0.252751695014504 0.079219237997531 -0.113883425292549 ENSG00000078369 GNB1
ENST00000471354 0.126781146128854 0.0241930503669191 -0.118386572286013 ENSG00000078369 GNB1
ENST00000439272 0.524188125099926 0.286413422221953 -0.0614347623527029 ENSG00000078369 GNB1
ENST00000434686 0.511289769243946 0.27286344581378 -0.0646915398355528 ENSG00000078369 GNB1
ENST00000437146 0.100221083510816 0.0163297502464847 -0.152839649870959 ENSG00000078369 GNB1
ENST00000472614 0.545371120372564 0.308558710333021 -0.0720261958696195 ENSG00000078369 GNB1
ENST00000607589 0.00833362510256585 0.000247133043100128 -0.280430328923957 ENSG00000078369 GNB1
ENST00000469733 0.471051659741811 0.234938870894052 -0.0944682772627918 ENSG00000162585 C1orf86
ENST00000414253 0.569556582169584 0.333539526211382 -0.0789730397300815 ENSG00000162585 C1orf86
ENST00000428120 0.569556582169584 0.333539526211382 -0.0789730397300815 ENSG00000162585 C1orf86
ENST00000400919 0.569556582169584 0.333539526211382 -0.0789730397300815 ENSG00000162585 C1orf86
ENST00000400918 0.645178596977085 0.418241175534564 -0.066340851669115 ENSG00000162585 C1orf86
ENST00000497675 0.477641444678538 0.241047621259708 -0.105076830174044 ENSG00000162585 C1orf86
ENST00000378543 0.617956271000693 0.386132974182486 -0.0766994185787757 ENSG00000162585 C1orf86
ENST00000378546 0.617956271000693 0.386132974182486 -0.0766994185787757 ENSG00000162585 C1orf86
ENST00000401813 0.530820997199527 0.293540972150236 -0.09284571373486 ENSG00000162585 C1orf86
ENST00000487186 0.55781381465901 0.321004605983243 -0.0834042246746357 ENSG00000162585 C1orf86
ENST00000378545 0.512607516436661 0.274260559349915 -0.0966244351492344 ENSG00000162585 C1orf86
ENST00000476803 0.552043776037255 0.315026781364239 -0.0900936890765751 ENSG00000162585 C1orf86
ENST00000440825 0.651439396737741 0.426008100899681 -0.0702119065811311 ENSG00000162585 C1orf86
ENST00000420515 0.96418419750359 0.922697330448299 -0.00989788642837347 ENSG00000162585 C1orf86
ENST00000378536 0.500958452370923 0.263515282907649 -0.05892990583083 ENSG00000157933 SKI
ENST00000508416 0.636841658252913 0.40826517902882 -0.0608178576227721 ENSG00000157933 SKI
ENST00000478223 0.653212363303028 0.428058070791575 -0.05563428621504 ENSG00000157933 SKI
ENST00000378518 0.863552436850042 0.733881223478976 -0.0173587722721243 ENSG00000157916 RER1
ENST00000605895 0.785615160157103 0.604156797566985 -0.0268551414861847 ENSG00000157916 RER1
ENST00000378513 0.848470334221842 0.706008785381578 -0.0195004751908578 ENSG00000157916 RER1
ENST00000306256 0.903615429393535 0.805119955333395 -0.0125373839342945 ENSG00000157916 RER1
ENST00000493207 0.677433121080229 0.457925459884465 -0.0470582262124639 ENSG00000157916 RER1
ENST00000378512 0.850261553210152 0.709095448580821 -0.0192987202887701 ENSG00000157916 RER1
ENST00000443438 0.939919581528323 0.87449128795209 -0.00825146371386588 ENSG00000157916 RER1
ENST00000488353 0.925256593124125 0.845638839143137 0.0104537552494555 ENSG00000157916 RER1
ENST00000462129 0.787705661663365 0.606751165460895 -0.0427218637831851 ENSG00000157916 RER1
ENST00000288774 0.462534980490112 0.227824657448122 -0.119618081653006 ENSG00000157911 PEX10
ENST00000447513 0.450954140547644 0.217589431098247 -0.123087168142441 ENSG00000157911 PEX10
ENST00000507596 0.446770863806359 0.214345625332538 -0.124460633437294 ENSG00000157911 PEX10
ENST00000378466 0.89297178556828 0.786234005644691 -0.0234388350274462 ENSG00000157881 PANK4
ENST00000435556 0.89297178556828 0.786234005644691 -0.0234388350274462 ENSG00000157881 PANK4
ENST00000505228 0.979835390017414 0.957161629721119 -0.00511920384723265 ENSG00000157881 PANK4
ENST00000434817 0.396404790152733 0.173547807852959 -0.134797657807849 ENSG00000157873 TNFRSF14
ENST00000435221 0.389778319087506 0.168362088073645 -0.136328545941563 ENSG00000157873 TNFRSF14
ENST00000451778 0.376441230855096 0.158615371781391 -0.137979136745371 ENSG00000157873 TNFRSF14
ENST00000409119 0.627595114213034 0.396495060054711 -0.086492319030576 ENSG00000157873 TNFRSF14
ENST00000355716 0.226010226074897 0.0651605848327066 -0.180261536946149 ENSG00000157873 TNFRSF14
ENST00000475523 0.222875128945464 0.0634816250124944 -0.180636727710005 ENSG00000157873 TNFRSF14
ENST00000463471 0.254196693849804 0.0799501111804033 -0.172815942885784 ENSG00000157873 TNFRSF14
ENST00000466750 0.160195964145794 0.0358840311569081 -0.221150088672218 ENSG00000157873 TNFRSF14
ENST00000493183 0.78429660506809 0.60259469244996 -0.0531467423139216 ENSG00000157870 FAM213B
ENST00000474659 0.787882617112173 0.607018318777378 -0.053459137817463 ENSG00000157870 FAM213B
ENST00000419916 0.902076305021801 0.802518311469242 0.0192256039705973 ENSG00000157870 FAM213B
ENST00000378424 0.902076305021801 0.802518311469242 0.0192256039705973 ENSG00000157870 FAM213B
ENST00000537325 0.824241673145242 0.664944870665122 -0.0393029512776477 ENSG00000157870 FAM213B
ENST00000378427 0.902076305021801 0.802518311469242 0.0192256039705973 ENSG00000157870 FAM213B
ENST00000378425 0.902076305021801 0.802518311469242 0.0192256039705973 ENSG00000157870 FAM213B
ENST00000464043 0.866500069143871 0.739632610577762 -0.0326510070612937 ENSG00000157870 FAM213B
ENST00000444521 0.902076305021801 0.802518311469242 0.0192256039705973 ENSG00000157870 FAM213B
ENST00000465233 0.860231356380219 0.727462314546985 -0.0367537833689866 ENSG00000157870 FAM213B
ENST00000498083 0.869853094319291 0.745165624965198 -0.0344289524031551 ENSG00000157870 FAM213B
ENST00000481683 0.837234624373757 0.68603582935506 -0.0432248564044614 ENSG00000157870 FAM213B
ENST00000484099 0.883351824245222 0.76855742981438 0.0227149806173084 ENSG00000157870 FAM213B
ENST00000477045 0.939112788119376 0.872752400567698 -0.0170016408820197 ENSG00000157870 FAM213B
ENST00000476686 0.718176476527681 0.510884381944207 0.0518545305784763 ENSG00000157870 FAM213B
ENST00000294599 0.038933335653439 0.00341903262769688 -0.220550658879502 ENSG00000162591 MEGF6
ENST00000356575 0.0260365850204748 0.00169494086480682 -0.223745882361537 ENSG00000162591 MEGF6
ENST00000485002 0.0231543858581556 0.00138129124150272 -0.231334152628147 ENSG00000162591 MEGF6
ENST00000378344 0.773272037156398 0.586782954236126 -0.03164118492737 ENSG00000158109 TPRG1L
ENST00000344579 0.772948397231885 0.58626218311914 -0.0316517552526922 ENSG00000158109 TPRG1L
ENST00000378322 0.852362729801251 0.713303450415395 -0.0348747351108905 ENSG00000116213 WRAP73
ENST00000270708 0.852362729801251 0.713303450415395 -0.0348747351108905 ENSG00000116213 WRAP73
ENST00000424367 0.871474627948616 0.74814204383931 -0.0327696219071009 ENSG00000116213 WRAP73
ENST00000418088 0.0150208250321921 0.000688859682511162 -0.294060373000949 ENSG00000227372 TP73-AS1
ENST00000452079 0.0181069837480952 0.000926225869092585 -0.278436225591147 ENSG00000227372 TP73-AS1
ENST00000423764 0.0157228440808326 0.000742148593968809 -0.291207364484379 ENSG00000227372 TP73-AS1
ENST00000378251 0.535803547369161 0.299132665193506 -0.0685582617945486 ENSG00000130764 LRRC47
ENST00000378230 0.46113520821035 0.22653322587435 -0.0684085620897831 ENSG00000116198 CEP104
ENST00000438539 0.701174884602363 0.48840655143138 -0.0682574696253488 ENSG00000116198 CEP104
ENST00000494653 0.665217113201724 0.443036579737416 -0.0525157772814082 ENSG00000116198 CEP104
ENST00000428079 0.398217540404453 0.174764655361844 -0.120642941328044 ENSG00000116198 CEP104
ENST00000378223 0.293097683683878 0.101943995836091 -0.155442641028763 ENSG00000116198 CEP104
ENST00000378209 0.489139067795645 0.251925420800616 -0.101099097705941 ENSG00000169598 DFFB
ENST00000491998 0.489139067795645 0.251925420800616 -0.101099097705941 ENSG00000169598 DFFB
ENST00000468793 0.598049771786707 0.363763207884452 -0.0815457903192797 ENSG00000169598 DFFB
ENST00000339350 0.626340946701537 0.395226018333602 -0.0767954244461897 ENSG00000169598 DFFB
ENST00000477548 0.626340946701537 0.395226018333602 -0.0767954244461897 ENSG00000169598 DFFB
ENST00000378206 0.660531206972396 0.437328985937288 -0.0702268992725613 ENSG00000169598 DFFB
ENST00000475969 0.606532585250048 0.372889697745006 -0.0814412692880604 ENSG00000169598 DFFB
ENST00000486765 0.937812060727868 0.870160523110414 -0.0138747265604925 ENSG00000198912 C1orf174
ENST00000361605 0.937812060727868 0.870160523110414 -0.0138747265604925 ENSG00000198912 C1orf174
ENST00000474140 0.937812060727868 0.870160523110414 -0.0138747265604925 ENSG00000198912 C1orf174
ENST00000478423 0.80106937428561 0.628663958508903 -0.0410070829557652 ENSG00000131697 NPHP4
ENST00000489180 0.800678009513509 0.628018979626723 -0.0410222039758243 ENSG00000131697 NPHP4
ENST00000378156 0.800678009513509 0.628018979626723 -0.0410222039758243 ENSG00000131697 NPHP4
ENST00000378169 0.848052902627925 0.70531668654604 -0.031900023643954 ENSG00000131697 NPHP4
ENST00000484532 0.793642550668415 0.616357796770373 -0.033926425797168 ENSG00000116251 RPL22
ENST00000234875 0.792852769607348 0.615063537444082 -0.0335401257717311 ENSG00000116251 RPL22
ENST00000480661 0.660178921384958 0.436843297140803 -0.0567278764332706 ENSG00000116251 RPL22
ENST00000497965 0.656612563570944 0.432128451857084 -0.0574863353805994 ENSG00000116251 RPL22
ENST00000471204 0.626554181121701 0.395458055582984 -0.062272945884808 ENSG00000116251 RPL22
ENST00000465387 0.641811069151642 0.413924513815793 -0.060008107352933 ENSG00000116251 RPL22
ENST00000462296 0.65498890713146 0.430256693462138 -0.0584426161188514 ENSG00000116251 RPL22
ENST00000465335 0.639522877148614 0.411470599433888 -0.0607863543696468 ENSG00000116251 RPL22
ENST00000343813 0.0218460189803613 0.00127136297679624 -0.143711979503542 ENSG00000116237 ICMT
ENST00000495791 0.0357119085603343 0.00294476712242003 -0.225788016971737 ENSG00000116237 ICMT
ENST00000489498 0.18578484930408 0.046372905211593 -0.0993548330512789 ENSG00000116237 ICMT
ENST00000474756 0.157095323560579 0.0347364035443695 -0.135305100741436 ENSG00000116237 ICMT
ENST00000608083 0.931628077870262 0.857099305755138 -0.0118199874322279 ENSG00000097021 ACOT7
ENST00000377845 0.950272311940246 0.896079512072875 -0.00883063332452989 ENSG00000097021 ACOT7
ENST00000377855 0.93434343203388 0.862604919338703 -0.0116043770962112 ENSG00000097021 ACOT7
ENST00000377860 0.931628077870262 0.857099305755138 -0.0118199874322279 ENSG00000097021 ACOT7
ENST00000418124 0.931628077870262 0.857099305755138 -0.0118199874322279 ENSG00000097021 ACOT7
ENST00000545482 0.931628077870262 0.857099305755138 -0.0118199874322279 ENSG00000097021 ACOT7
ENST00000361521 0.937421309219377 0.868827242721484 -0.010789522553448 ENSG00000097021 ACOT7
ENST00000377842 0.946224605649875 0.888307509967882 -0.00949521190025742 ENSG00000097021 ACOT7
ENST00000473466 0.659663742828403 0.436308806480474 -0.0594849951966174 ENSG00000097021 ACOT7
ENST00000541130 0.596090304098971 0.361636030163816 -0.0802232353685425 ENSG00000097021 ACOT7
ENST00000377837 0.233619949879702 0.0690457094186849 -0.128162543645162 ENSG00000069812 HES2
ENST00000377836 0.283489405119517 0.0966570763141135 -0.117843604386859 ENSG00000069812 HES2
ENST00000377834 0.268612767610187 0.0882601505304427 -0.120742334055422 ENSG00000069812 HES2
ENST00000356876 0.365358194075141 0.150663867611843 -0.112351285631057 ENSG00000215788 TNFRSF25
ENST00000485036 0.373378844923013 0.156487382295098 -0.11099559274398 ENSG00000215788 TNFRSF25
ENST00000480393 0.373378844923013 0.156487382295098 -0.11099559274398 ENSG00000215788 TNFRSF25
ENST00000513135 0.389861957002668 0.168428343718079 -0.107477626386172 ENSG00000215788 TNFRSF25
ENST00000473343 0.145474264958441 0.0307046052715591 -0.215973726917587 ENSG00000215788 TNFRSF25
ENST00000377782 0.373378844923013 0.156487382295098 -0.11099559274398 ENSG00000215788 TNFRSF25
ENST00000351959 0.360899886110411 0.147324938386523 -0.113400120804728 ENSG00000215788 TNFRSF25
ENST00000510563 0.372504479782206 0.15581148363838 -0.110378173708515 ENSG00000215788 TNFRSF25
ENST00000502730 0.372504479782206 0.15581148363838 -0.110378173708515 ENSG00000215788 TNFRSF25
ENST00000502588 0.372504479782206 0.15581148363838 -0.110378173708515 ENSG00000215788 TNFRSF25
ENST00000414040 0.372504479782206 0.15581148363838 -0.110378173708515 ENSG00000215788 TNFRSF25
ENST00000351748 0.372504479782206 0.15581148363838 -0.110378173708515 ENSG00000215788 TNFRSF25
ENST00000348333 0.372504479782206 0.15581148363838 -0.110378173708515 ENSG00000215788 TNFRSF25
ENST00000453260 0.259072100376824 0.0827904560717096 -0.186418497340072 ENSG00000215788 TNFRSF25
ENST00000469691 0.31002643272213 0.112593076017041 -0.129974747688479 ENSG00000215788 TNFRSF25
ENST00000481401 0.643711822733959 0.416067060992311 -0.0652266088893426 ENSG00000215788 TNFRSF25
ENST00000461703 0.770543390170794 0.582424798493815 -0.0469081368942792 ENSG00000215788 TNFRSF25
ENST00000453341 0.876627783350248 0.757453843209409 -0.0289174244631176 ENSG00000215788 TNFRSF25
ENST00000377748 0.0605020033240374 0.00704669359249492 -0.182318533808916 ENSG00000171680 PLEKHG5
ENST00000400913 0.0438452777907508 0.00417541892645038 -0.191987876644789 ENSG00000171680 PLEKHG5
ENST00000489097 0.0370663113585399 0.00312356195906258 -0.202625277391983 ENSG00000171680 PLEKHG5
ENST00000340850 0.046457128121488 0.00462284085425617 -0.189975028859681 ENSG00000171680 PLEKHG5
ENST00000487949 0.0580075052565378 0.00656728330757917 -0.197854029099584 ENSG00000171680 PLEKHG5
ENST00000377725 0.0534427976350555 0.00576797661969328 -0.188006261313143 ENSG00000171680 PLEKHG5
ENST00000377728 0.0632202731863803 0.00761004066401806 -0.183835210303474 ENSG00000171680 PLEKHG5
ENST00000377732 0.0646081822989552 0.00789296811666583 -0.182539217741894 ENSG00000171680 PLEKHG5
ENST00000400915 0.0698822126313213 0.00896759837719404 -0.179825633716662 ENSG00000171680 PLEKHG5
ENST00000377740 0.0697657963937363 0.00894281658866653 -0.180053474542076 ENSG00000171680 PLEKHG5
ENST00000377737 0.0687506183276212 0.00870635080128264 -0.180573890867801 ENSG00000171680 PLEKHG5
ENST00000535355 0.0489939692968517 0.00500993198614282 -0.190213153714162 ENSG00000171680 PLEKHG5
ENST00000537245 0.0909170188296923 0.0138798935113883 -0.174238926277751 ENSG00000171680 PLEKHG5
ENST00000544978 0.078338445533068 0.0108024906261834 -0.180872573659796 ENSG00000171680 PLEKHG5
ENST00000377705 0.156464960505934 0.0344417259020564 -0.101521638070926 ENSG00000162408 NOL9
ENST00000464383 0.16328553892635 0.0370239339571659 -0.200379514416794 ENSG00000162408 NOL9
ENST00000377674 0.745018241872735 0.546304796328863 -0.0516309695199089 ENSG00000204859 ZBTB48
ENST00000488936 0.983980609235145 0.966043477691874 -0.00378292252947046 ENSG00000204859 ZBTB48
ENST00000377658 0.17512140210475 0.041868975895823 -0.151604320401749 ENSG00000162413 KLHL21
ENST00000377663 0.175814902007971 0.0422015623902324 -0.151519865903108 ENSG00000162413 KLHL21
ENST00000467612 0.183119002544666 0.0452201727298159 -0.180232162475367 ENSG00000162413 KLHL21
ENST00000496707 0.332357709107456 0.127066237344607 -0.167770949626469 ENSG00000162413 KLHL21
ENST00000463043 0.128212568121974 0.0247377331805972 -0.201468960330974 ENSG00000162413 KLHL21
ENST00000377648 0.734252336459428 0.532027402295412 -0.0436851907759154 ENSG00000116273 PHF13
ENST00000495385 0.886376660008522 0.774507803108038 -0.0239483327281186 ENSG00000116273 PHF13
ENST00000377627 0.547950220792583 0.311231737112321 -0.0787225498033917 ENSG00000041988 THAP3
ENST00000465508 0.135867975268944 0.0272506301052257 -0.162843422786218 ENSG00000007923 DNAJC11
ENST00000349363 0.161262236979184 0.0362508903049613 -0.11520580455111 ENSG00000007923 DNAJC11
ENST00000451196 0.161262236979184 0.0362508903049613 -0.11520580455111 ENSG00000007923 DNAJC11
ENST00000377577 0.127116771419852 0.0243125283229278 -0.120563988940631 ENSG00000007923 DNAJC11
ENST00000294401 0.223994134292727 0.0641776466468001 -0.0959531725629964 ENSG00000007923 DNAJC11
ENST00000542246 0.29818885325905 0.105148221767694 -0.0874351574026704 ENSG00000007923 DNAJC11
ENST00000377573 0.212088552830651 0.0582803123062127 -0.0985689525964739 ENSG00000007923 DNAJC11
ENST00000472414 0.103117271778581 0.0171617921957016 -0.216815047172067 ENSG00000007923 DNAJC11
ENST00000426784 0.3273789979038 0.123666629728083 -0.0903855519351122 ENSG00000007923 DNAJC11
ENST00000473993 0.352354796840834 0.141323425979571 -0.0851988769445183 ENSG00000007923 DNAJC11
ENST00000469318 0.920748712883952 0.836964817162593 0.0175756459392476 ENSG00000007923 DNAJC11
ENST00000485073 0.362915511112823 0.148866192928594 -0.108080389373858 ENSG00000007923 DNAJC11
ENST00000460594 0.644897777975748 0.417854031724446 -0.0678929969318844 ENSG00000007923 DNAJC11
ENST00000465911 0.253390857253764 0.0795398508390551 -0.181348614502032 ENSG00000007923 DNAJC11
ENST00000303635 0.405601591469094 0.180448024053155 0.0937115252387403 ENSG00000171735 CAMTA1
ENST00000490738 0.477242952800963 0.240602876318842 0.0862086611305205 ENSG00000171735 CAMTA1
ENST00000476163 0.37445927711782 0.157236457229354 0.104493593379934 ENSG00000171735 CAMTA1
ENST00000473578 0.477242952800963 0.240602876318842 0.0862086611305205 ENSG00000171735 CAMTA1
ENST00000557126 0.371827469044681 0.155311254710074 0.105854441314976 ENSG00000171735 CAMTA1
ENST00000467404 0.477687134723122 0.241120547532745 0.0861714529583558 ENSG00000171735 CAMTA1
ENST00000439411 0.332191510907356 0.126930017577676 0.109009713265361 ENSG00000171735 CAMTA1
ENST00000461311 0.380837925458302 0.161788356486657 0.103866558156053 ENSG00000171735 CAMTA1
ENST00000486138 0.604495905117973 0.370680077821181 0.0686753493092299 ENSG00000171735 CAMTA1
ENST00000482934 0.430064080293675 0.199922324275815 0.107965460128844 ENSG00000171735 CAMTA1
ENST00000470648 0.467352332167466 0.231694945672179 0.117859715813842 ENSG00000171735 CAMTA1
ENST00000461580 0.481305343103587 0.244508115267236 0.114619170931622 ENSG00000171735 CAMTA1
ENST00000054666 0.435319125885862 0.204452733836114 0.0603060512496291 ENSG00000049245 VAMP3
ENST00000470357 0.743761241201993 0.544578883723486 -0.030994457043615 ENSG00000049245 VAMP3
ENST00000487194 0.824203357709752 0.664874485169472 0.0285608353615866 ENSG00000049245 VAMP3
ENST00000493373 0.229523333350695 0.0668967649940501 0.0954704716671407 ENSG00000116288 PARK7
ENST00000460192 0.268405179930373 0.0881423938364949 0.0912082963408668 ENSG00000116288 PARK7
ENST00000338639 0.22382794750383 0.0640979862628809 0.0976938171150463 ENSG00000116288 PARK7
ENST00000493678 0.224142226962873 0.0642785207518947 0.0975473376366325 ENSG00000116288 PARK7
ENST00000377493 0.22382794750383 0.0640979862628809 0.0976938171150463 ENSG00000116288 PARK7
ENST00000465354 0.288261158336675 0.0992127105434393 0.0877089266550354 ENSG00000116288 PARK7
ENST00000377491 0.224971293622291 0.064662959398947 0.0971903182267306 ENSG00000116288 PARK7
ENST00000377488 0.222651215403582 0.0633436968254815 0.0975845705050132 ENSG00000116288 PARK7
ENST00000497113 0.301110476081936 0.107099242300043 0.0858433668243204 ENSG00000116288 PARK7
ENST00000469225 0.294138279915412 0.102578864196065 0.0883943923697869 ENSG00000116288 PARK7
ENST00000474874 0.720389600016172 0.513877977725127 0.050369145211372 ENSG00000116285 ERRFI1
ENST00000377482 0.905433547768493 0.808477814683564 0.0195503206810946 ENSG00000116285 ERRFI1
ENST00000467067 0.547396813202679 0.310657561943634 -0.104321406258956 ENSG00000116285 ERRFI1
ENST00000469499 0.911162191525885 0.81950352750931 0.0220889603144362 ENSG00000116285 ERRFI1
ENST00000487559 0.867042335463648 0.740757051671253 0.0322921380337672 ENSG00000116285 ERRFI1
ENST00000337907 0.196800587659314 0.0512196890678879 0.129641684255419 ENSG00000142599 RERE
ENST00000377464 0.891991994689018 0.784478725481192 0.0142961520516727 ENSG00000142599 RERE
ENST00000467350 0.47682691002258 0.240213948920726 -0.0919238302269123 ENSG00000142599 RERE
ENST00000400907 0.366337556988836 0.151341243276109 0.0868681528839291 ENSG00000142599 RERE
ENST00000476556 0.836702208211519 0.685147226814063 0.0233908050411728 ENSG00000142599 RERE
ENST00000400908 0.158094347790727 0.0350901535669156 0.151510140519586 ENSG00000142599 RERE
ENST00000505225 0.00585673250615109 0.000125346366157897 -0.3215883703297 ENSG00000142599 RERE
ENST00000488215 0.37893457790513 0.160529676273896 0.10475906302868 ENSG00000142599 RERE
ENST00000460659 0.273709981701895 0.0910610180556246 0.134691538592575 ENSG00000142599 RERE
ENST00000492766 0.261647828086962 0.0842362553642752 0.138627248814486 ENSG00000142599 RERE
ENST00000465125 0.261641942949378 0.0842299940177959 0.138362384496573 ENSG00000142599 RERE
ENST00000464972 0.582456816592686 0.34656674451395 0.0718190843286509 ENSG00000142599 RERE
ENST00000480342 0.10716225199558 0.0182336489108634 0.190757428364254 ENSG00000142599 RERE
ENST00000507012 0.170559085790968 0.0400796517964953 0.175895994265587 ENSG00000142599 RERE
ENST00000469251 0.146012112537443 0.0308654410601919 0.192072265601479 ENSG00000142599 RERE
ENST00000514428 0.170552007850875 0.0400668742082153 0.167646263141272 ENSG00000142599 RERE
ENST00000468247 0.416286095946 0.189224944758587 0.114867412592974 ENSG00000142599 RERE
ENST00000234590 0.731585778585445 0.528390551326069 0.0338516087220977 ENSG00000074800 ENO1
ENST00000464920 0.662956989833349 0.439986302041113 0.0434026950601461 ENSG00000074800 ENO1
ENST00000497492 0.945908591598197 0.887183535899191 -0.00682267464255434 ENSG00000074800 ENO1
ENST00000486051 0.873335637543401 0.751519746223652 -0.0148202121445964 ENSG00000074800 ENO1
ENST00000492343 0.910402108778341 0.817331952930314 -0.0112461617553583 ENSG00000074800 ENO1
ENST00000489867 0.948013735163459 0.89187666878556 -0.00801135366094727 ENSG00000074800 ENO1
ENST00000377411 0.295010143918335 0.103087643876894 -0.152333680738129 ENSG00000180758 GPR157
ENST00000437157 0.961896838901036 0.9180905233922 -0.00877760540212125 ENSG00000228526 RP3-510D11.1
ENST00000412639 0.973951239476999 0.944263561742198 0.00667801012394877 ENSG00000234546 RP3-510D11.2
ENST00000377403 0.0276097990010945 0.0018810879816276 -0.205666812450705 ENSG00000049239 H6PD
ENST00000602477 0.0479719506030756 0.00485798310409711 -0.201291689686565 ENSG00000049239 H6PD
ENST00000495451 0.0235393269020746 0.00142459082200878 -0.219904285963622 ENSG00000049239 H6PD
ENST00000328089 0.984760339360318 0.967791650873291 0.00257062791754982 ENSG00000171621 SPSB1
ENST00000450402 0.962112520585476 0.918400049038871 0.00765652813917434 ENSG00000171621 SPSB1
ENST00000357898 0.681504154197569 0.462654325332109 -0.0488927399756417 ENSG00000171621 SPSB1
ENST00000377399 0.677889732595648 0.458450513403272 -0.0497495382736494 ENSG00000171621 SPSB1
ENST00000302692 0.314714060121355 0.115665641306107 0.147025346802288 ENSG00000171612 SLC25A33
ENST00000377376 0.292741503216523 0.101711102740249 -0.142939652997153 ENSG00000188807 TMEM201
ENST00000340381 0.278139500931298 0.0936092593753933 -0.146754100229368 ENSG00000188807 TMEM201
ENST00000340305 0.435273565014095 0.204364322175357 -0.129309972987634 ENSG00000188807 TMEM201
ENST00000416541 0.39445834859483 0.171860029196988 -0.119271547163719 ENSG00000188807 TMEM201
ENST00000536656 0.507863032796199 0.269631682280966 -0.0953102213793552 ENSG00000171608 PIK3CD
ENST00000377346 0.274282299493348 0.0914358719892249 -0.168288352507226 ENSG00000171608 PIK3CD
ENST00000377298 0.00421758682900444 6.91261808364103e-05 -0.169169363133477 ENSG00000171603 CLSTN1
ENST00000377288 0.00421758682900444 6.91261808364103e-05 -0.169169363133477 ENSG00000171603 CLSTN1
ENST00000477264 0.169228128744825 0.0395594655602092 -0.120582769456786 ENSG00000171603 CLSTN1
ENST00000435891 0.00550363482340085 0.000111249781567182 -0.187355336542249 ENSG00000171603 CLSTN1
ENST00000361311 0.00416711584492459 6.7962517698572e-05 -0.169289626839861 ENSG00000171603 CLSTN1
ENST00000464286 0.0136556553976404 0.000585738828419732 -0.28183189504594 ENSG00000171603 CLSTN1
ENST00000377263 0.951452713554333 0.898014816670635 0.00837703185698616 ENSG00000178585 CTNNBIP1
ENST00000537447 0.93981221936241 0.874136402183418 0.0126676317184003 ENSG00000178585 CTNNBIP1
ENST00000400904 0.955948648922157 0.906807792926061 0.00813868306086281 ENSG00000178585 CTNNBIP1
ENST00000377258 0.858185307956599 0.723490988513487 0.0274370733496796 ENSG00000178585 CTNNBIP1
ENST00000377256 0.756922259001935 0.562579108020439 0.0571384863247328 ENSG00000178585 CTNNBIP1
ENST00000488540 0.368224186485588 0.152661623590499 0.0967861861927663 ENSG00000162441 LZIC
ENST00000377223 0.670755206520606 0.449593299771021 0.0564185351316855 ENSG00000162441 LZIC
ENST00000400903 0.687389515935121 0.469803937017433 0.0582920108392928 ENSG00000162441 LZIC
ENST00000541052 0.71935165903864 0.512571860923391 0.0544669559746634 ENSG00000162441 LZIC
ENST00000377213 0.732590734555342 0.529665062149981 0.0513016497913184 ENSG00000162441 LZIC
ENST00000403197 0.283906399553116 0.0968716082917231 0.166894938358923 ENSG00000173614 NMNAT1
ENST00000377205 0.451908877367302 0.218365916217278 0.0994068212688203 ENSG00000173614 NMNAT1
ENST00000462686 0.270935629469515 0.0895255021118739 0.15180818486754 ENSG00000173614 NMNAT1
ENST00000496751 0.867960123526005 0.741964619894657 0.0337499672405006 ENSG00000173614 NMNAT1
ENST00000253251 0.825525630833254 0.667189538645501 0.0186547505082181 ENSG00000130939 UBE4B
ENST00000377157 0.779125894401705 0.595108639835602 0.0228967599883666 ENSG00000130939 UBE4B
ENST00000377153 0.863045068020413 0.732794620839037 -0.0261009486758306 ENSG00000130939 UBE4B
ENST00000343090 0.650827792833622 0.425343539920168 0.0371828500605151 ENSG00000130939 UBE4B
ENST00000475795 0.653917365285086 0.428871633749323 0.0584589169436074 ENSG00000130939 UBE4B
ENST00000470736 0.485136135412201 0.248398861722744 0.0826790733512093 ENSG00000130939 UBE4B
ENST00000466379 0.722601692026755 0.516613665023149 0.0526770174652717 ENSG00000130939 UBE4B
ENST00000488228 0.858747721858683 0.724917643341722 0.032708415078787 ENSG00000130939 UBE4B
ENST00000377093 0.958208942489487 0.910768547592429 0.00602846771901562 ENSG00000054523 KIF1B
ENST00000263934 0.905917921410955 0.809519529741941 0.0120885333475326 ENSG00000054523 KIF1B
ENST00000377086 0.86661618753316 0.739958744494386 0.0160951598814276 ENSG00000054523 KIF1B
ENST00000377083 0.877772331731049 0.75919511501426 -0.0162707248495529 ENSG00000054523 KIF1B
ENST00000377081 0.856116066764976 0.719591749310162 0.0171736280896681 ENSG00000054523 KIF1B
ENST00000497835 0.628756794378233 0.397703865113251 -0.0759740333514649 ENSG00000054523 KIF1B
ENST00000491493 0.985388310168004 0.969317353946471 0.00190996270129236 ENSG00000142657 PGD
ENST00000487775 0.880318456611114 0.763461599256552 0.0214764663997596 ENSG00000142657 PGD
ENST00000541529 0.966814222810395 0.929500106983893 0.00381646320092576 ENSG00000142657 PGD
ENST00000477958 0.898174535683813 0.795800765558153 -0.0140767523636354 ENSG00000142657 PGD
ENST00000270776 0.991527437639968 0.982035373895106 0.000987394382412344 ENSG00000142657 PGD
ENST00000483936 0.985388310168004 0.969337837860526 0.0016728801819918 ENSG00000142657 PGD
ENST00000538557 0.981337441643718 0.959986859770116 0.00222028994333125 ENSG00000142657 PGD
ENST00000465632 0.958257476935423 0.910874658879966 -0.00603837369212735 ENSG00000142657 PGD
ENST00000460189 0.970865926080482 0.937992744244282 0.00347984068511556 ENSG00000142657 PGD
ENST00000493288 0.727795326885082 0.523167368246775 0.0310367201268948 ENSG00000142657 PGD
ENST00000498356 0.827090592109676 0.669843068473143 0.0228791358738975 ENSG00000142657 PGD
ENST00000496718 0.760642379852587 0.567921704093842 0.0392749417217045 ENSG00000142657 PGD
ENST00000400900 0.984050039308839 0.966234657988265 -0.0041578288246428 ENSG00000251503 APITD1-CORT
ENST00000602296 0.984050039308839 0.966234657988265 -0.0041578288246428 ENSG00000175279 APITD1
ENST00000602787 0.984050039308839 0.966234657988265 -0.0041578288246428 ENSG00000175279 APITD1
ENST00000470413 0.906738013753512 0.811184931488212 -0.0230939360224582 ENSG00000251503 APITD1-CORT
ENST00000377038 0.576801548323272 0.340542597450719 0.0522709411003783 ENSG00000160049 DFFA
ENST00000476658 0.34211336386456 0.133933309937674 0.094667621513027 ENSG00000160049 DFFA
ENST00000377036 0.373991708422045 0.156915846331332 0.0931863892589597 ENSG00000160049 DFFA
ENST00000472851 0.332276911552663 0.127006462533638 0.129661370800643 ENSG00000142655 PEX14
ENST00000356607 0.131243398720087 0.0256923208553835 0.14448653598931 ENSG00000142655 PEX14
ENST00000538836 0.144747847612214 0.0304321162066912 0.142872897917268 ENSG00000142655 PEX14
ENST00000491661 0.133886223967028 0.026603532269087 0.155813470608312 ENSG00000142655 PEX14
ENST00000473118 0.293899084223483 0.102443627835913 -0.092496380907791 ENSG00000120948 TARDBP
ENST00000240185 0.881949042686052 0.766284332611375 0.0158228299606413 ENSG00000120948 TARDBP
ENST00000476201 0.235669500323854 0.0701443851149237 -0.10403103831201 ENSG00000120948 TARDBP
ENST00000472476 0.13612424608381 0.027359921646311 -0.12123188220205 ENSG00000120948 TARDBP
ENST00000439080 0.966326577242097 0.928094471123289 -0.00530777389166854 ENSG00000120948 TARDBP
ENST00000473869 0.853678725127715 0.715487351378002 0.019110620053218 ENSG00000120948 TARDBP
ENST00000315091 0.878367098218477 0.760237596762764 0.0161754639934916 ENSG00000120948 TARDBP
ENST00000477447 0.572901263440117 0.336660112660747 0.0557469978076059 ENSG00000120948 TARDBP
ENST00000496840 0.48941119474106 0.252252722098568 0.0648520492926542 ENSG00000120948 TARDBP
ENST00000475189 0.922784718981799 0.840875830934815 0.0230221205147725 ENSG00000116649 SRM
ENST00000376957 0.061119278704485 0.00719756692611658 0.173539084226282 ENSG00000116649 SRM
ENST00000490101 0.966944617898713 0.929801934692346 -0.00983894292994502 ENSG00000116649 SRM
ENST00000465788 0.0104907380141329 0.000364220430005826 0.216414192502417 ENSG00000116649 SRM
ENST00000459997 0.00546696047698606 0.000109499241347352 0.224434797181061 ENSG00000116649 SRM
ENST00000487300 0.00103074525252091 7.18976039483063e-06 0.272560691194426 ENSG00000116649 SRM
ENST00000304457 0.0413667581647356 0.00376561828672318 -0.136934252369577 ENSG00000171824 EXOSC10
ENST00000376936 0.0414209288756685 0.00377457560700622 -0.136933155711258 ENSG00000171824 EXOSC10
ENST00000474216 0.318056211833308 0.117576325834171 -0.0972520927007163 ENSG00000171824 EXOSC10
ENST00000544779 0.0410364869019322 0.00371898066267989 -0.137164713745848 ENSG00000171824 EXOSC10
ENST00000452378 0.71873289351935 0.511620607558672 -0.0515213231552236 ENSG00000226849 RP4-635E18.7
ENST00000469634 0.415172701912501 0.188324902578835 -0.11038758373076 ENSG00000171824 EXOSC10
ENST00000478271 0.48162041953054 0.244773951941021 -0.0978264634739919 ENSG00000171824 EXOSC10
ENST00000470611 0.320465752156104 0.119107163280424 -0.126017761391927 ENSG00000171824 EXOSC10
ENST00000485606 0.745838432565961 0.547488695726683 -0.0614210982919916 ENSG00000171824 EXOSC10
ENST00000460196 0.0989016242077458 0.0160039126607347 -0.19352092581528 ENSG00000171824 EXOSC10
ENST00000376838 0.125636255114273 0.0237923482106988 -0.147805269026825 ENSG00000198793 MTOR
ENST00000361445 0.00500370246832961 9.41342995652965e-05 -0.188787311915631 ENSG00000198793 MTOR
ENST00000473471 0.183189011322581 0.0452653003182086 -0.196285089276714 ENSG00000198793 MTOR
ENST00000490931 0.334758331059815 0.128775953669471 -0.136928406627276 ENSG00000198793 MTOR
ENST00000376810 0.524534404396084 0.286826855433047 -0.0899731932596683 ENSG00000120942 UBIAD1
ENST00000376804 0.733696372949276 0.531150896303239 -0.05310077342474 ENSG00000120942 UBIAD1
ENST00000486588 0.685298213420648 0.467301258178033 -0.0656605215227091 ENSG00000120942 UBIAD1
ENST00000483738 0.732641832847461 0.52989714810782 -0.0568189431471262 ENSG00000120942 UBIAD1
ENST00000235310 0.43725023535118 0.206427553541878 0.132913693128847 ENSG00000116670 MAD2L2
ENST00000376692 0.335178973318979 0.129008481535635 0.163655714232373 ENSG00000116670 MAD2L2
ENST00000376672 0.441757795045719 0.210210515798071 0.131755606563497 ENSG00000116670 MAD2L2
ENST00000376669 0.279559786296255 0.0943158097044527 0.18030900230189 ENSG00000116670 MAD2L2
ENST00000376667 0.284089801278724 0.0969529165297002 0.177759873376717 ENSG00000116670 MAD2L2
ENST00000445656 0.295476292154897 0.103351832197062 0.173396084198811 ENSG00000116670 MAD2L2
ENST00000456915 0.297557999179783 0.104699893301764 0.17330042673478 ENSG00000116670 MAD2L2
ENST00000376664 0.319942729702621 0.118760898533188 0.169666784344575 ENSG00000116670 MAD2L2
ENST00000294485 0.854687280139633 0.717364267867257 -0.0325030646010755 ENSG00000162490 DRAXIN
ENST00000376637 0.728055058316344 0.523709706750755 0.0589847385495036 ENSG00000177674 AGTRAP
ENST00000476512 0.767592250236711 0.578377828805138 0.0541833536800964 ENSG00000177674 AGTRAP
ENST00000400895 0.772483269694792 0.585393979953644 0.0538925735581741 ENSG00000177674 AGTRAP
ENST00000491346 0.670744267243892 0.449537665108279 0.0695437206154948 ENSG00000177674 AGTRAP
ENST00000376629 0.713283968523341 0.504735316750674 0.0620948472957935 ENSG00000177674 AGTRAP
ENST00000376627 0.743488188145128 0.544190378749658 0.0561010880289081 ENSG00000177674 AGTRAP
ENST00000314340 0.706609194098977 0.496160401947575 0.0634317333677442 ENSG00000177674 AGTRAP
ENST00000452018 0.648660880517149 0.42276414512588 0.0748293420711608 ENSG00000177674 AGTRAP
ENST00000510878 0.736026168023141 0.534441237631012 0.0574975607727787 ENSG00000177674 AGTRAP
ENST00000376592 0.329398749869274 0.125031198268657 -0.132347856877076 ENSG00000177000 MTHFR
ENST00000376583 0.3146538695637 0.115631843045667 -0.135959361740665 ENSG00000177000 MTHFR
ENST00000376590 0.399725882733361 0.175949892692126 -0.121408858531677 ENSG00000177000 MTHFR
ENST00000376585 0.195403985006373 0.05062605565265 -0.181199247472552 ENSG00000177000 MTHFR
ENST00000312413 0.0775379186623968 0.0105903608339096 -0.147659066157222 ENSG00000011021 CLCN6
ENST00000346436 0.0785879974346536 0.0108536595304601 -0.146680078529921 ENSG00000011021 CLCN6
ENST00000376487 0.0477579205766008 0.00482866486601868 -0.174907634186123 ENSG00000011021 CLCN6
ENST00000376496 0.0870511813632796 0.0128868209386403 -0.159198542968615 ENSG00000011021 CLCN6
ENST00000376491 0.444659219335504 0.212471768430698 -0.100361984543784 ENSG00000011021 CLCN6
ENST00000376492 0.425916392554308 0.196646349309578 -0.104115152474621 ENSG00000011021 CLCN6
ENST00000376490 0.444659219335504 0.212471768430698 -0.100361984543784 ENSG00000011021 CLCN6
ENST00000446542 0.700360338626613 0.487358700740547 -0.0686885429291863 ENSG00000242349 NPPA-AS1
ENST00000376572 0.581066488860453 0.344955598693905 -0.0689379839125803 ENSG00000116685 KIAA2013
ENST00000376576 0.566174894141083 0.329929630818853 -0.0767958226300821 ENSG00000116685 KIAA2013
ENST00000485046 0.00351880386227303 5.19661430892522e-05 -0.251896926664215 ENSG00000083444 PLOD1
ENST00000449038 0.00272351322882918 3.39366289276438e-05 -0.273378963633378 ENSG00000083444 PLOD1
ENST00000358133 0.00370166873839648 5.69691485952222e-05 -0.259342370861932 ENSG00000083444 PLOD1
ENST00000376369 0.00320176968237816 4.40595571767736e-05 -0.223688829883859 ENSG00000083444 PLOD1
ENST00000429000 0.00279051728143006 3.51026976421666e-05 -0.259294602697611 ENSG00000083444 PLOD1
ENST00000196061 0.00388841597714406 6.14751085404044e-05 -0.21662278446404 ENSG00000083444 PLOD1
ENST00000465920 0.0643997156265202 0.00783428614115253 -0.208313025690232 ENSG00000083444 PLOD1
ENST00000491536 0.0257470089586405 0.00166217059641482 -0.198816313972558 ENSG00000083444 PLOD1
ENST00000470133 0.0542016917041686 0.00590125252030718 -0.208384245554832 ENSG00000083444 PLOD1
ENST00000481933 0.0348608735319771 0.00282788662783954 -0.208669455148423 ENSG00000083444 PLOD1
ENST00000444836 0.130353680396702 0.0254058960421901 -0.100774923415852 ENSG00000116688 MFN2
ENST00000490079 0.491204490184556 0.254103226030413 -0.0989443070823966 ENSG00000116688 MFN2
ENST00000235329 0.130871702641795 0.0255838354608203 -0.100828860469569 ENSG00000116688 MFN2
ENST00000484391 0.480761734834002 0.243870619853427 -0.0944735145998468 ENSG00000116688 MFN2
ENST00000497302 0.415440837892031 0.18863256705405 -0.100826445980293 ENSG00000116688 MFN2
ENST00000412236 0.496748816352529 0.259332947998131 -0.0898826330041131 ENSG00000116688 MFN2
ENST00000478749 0.681016305645844 0.46216102602661 0.0760041245008643 ENSG00000116691 MIIP
ENST00000235332 0.552692865945223 0.315754741001446 0.091586802078057 ENSG00000116691 MIIP
ENST00000436478 0.553013710157996 0.316080404137818 0.0915774679797899 ENSG00000116691 MIIP
ENST00000466860 0.852950978583058 0.71435586381257 0.0378349737728703 ENSG00000116691 MIIP
ENST00000376259 0.199791369275635 0.0526116974336939 -0.169264478121792 ENSG00000028137 TNFRSF1B
ENST00000492361 0.199791369275635 0.0526116974336939 -0.169264478121792 ENSG00000028137 TNFRSF1B
ENST00000356315 0.631910444888597 0.401923970108483 -0.042444350738384 ENSG00000048707 VPS13D
ENST00000358136 0.631910444888597 0.401923970108483 -0.042444350738384 ENSG00000048707 VPS13D
ENST00000011700 0.723289334937287 0.517362788965348 -0.0324092403752248 ENSG00000048707 VPS13D
ENST00000460333 0.938131235927769 0.870954814374932 0.0115057598492588 ENSG00000048707 VPS13D
ENST00000487188 0.681881409305443 0.463144965720797 -0.0708936861343445 ENSG00000048707 VPS13D
ENST00000496628 0.649194566107767 0.423659824968758 0.0492114176060169 ENSG00000048707 VPS13D
ENST00000543766 0.822804138053889 0.662548334005919 0.0311754016900346 ENSG00000048707 VPS13D
ENST00000471923 0.748158398173261 0.550438221836291 0.0498260894125975 ENSG00000048707 VPS13D
ENST00000543710 0.524926093767021 0.287230511637487 0.104388761928118 ENSG00000048707 VPS13D
ENST00000376223 0.815356149551357 0.651085952582413 -0.0690976510677228 ENSG00000162496 DHRS3
ENST00000464917 0.81916333082761 0.657024315821436 -0.0696093854817896 ENSG00000162496 DHRS3
ENST00000482265 0.907044149079124 0.811614287589622 -0.0383471724057181 ENSG00000162496 DHRS3
ENST00000376048 0.971348771695867 0.939288409965846 0.00344131373412632 ENSG00000116731 PRDM2
ENST00000311066 0.872865738642943 0.750476552330334 0.0142850417933798 ENSG00000116731 PRDM2
ENST00000235372 0.985644649101073 0.969754516363751 0.00171175869521979 ENSG00000116731 PRDM2
ENST00000491134 0.867042335463648 0.740748502843443 0.0153763379098296 ENSG00000116731 PRDM2
ENST00000502727 0.628880655742925 0.397904681335513 0.0705927360832634 ENSG00000116731 PRDM2
ENST00000502724 0.572061551598409 0.335865493400639 0.0830829067982082 ENSG00000116731 PRDM2
ENST00000413440 0.787759457142181 0.606823764636219 0.0238968503930403 ENSG00000116731 PRDM2
ENST00000343137 0.819031818154903 0.656778438812358 0.0206114761446151 ENSG00000116731 PRDM2
ENST00000491815 0.488710816037004 0.251602877178072 0.0980809080720004 ENSG00000116731 PRDM2
ENST00000503842 0.840505440311116 0.692107283086392 0.0184516131112126 ENSG00000116731 PRDM2
ENST00000407521 0.568280112627024 0.33202447205461 0.0777143247063163 ENSG00000116731 PRDM2
ENST00000505823 0.864215100724129 0.735059732752409 0.0158123900155048 ENSG00000116731 PRDM2
ENST00000428417 0.932055372383284 0.85791513948433 -0.0138341406492129 ENSG00000171729 TMEM51
ENST00000376014 0.934155871184576 0.861986944256869 -0.0133856956426035 ENSG00000171729 TMEM51
ENST00000451326 0.928574329190438 0.851620655500623 -0.0153182278680783 ENSG00000171729 TMEM51
ENST00000400796 0.956887416343609 0.908474633784366 -0.00886003449466352 ENSG00000171729 TMEM51
ENST00000434578 0.956770914213846 0.908300946882927 -0.00887005702707307 ENSG00000171729 TMEM51
ENST00000376008 0.960181927887341 0.914793046915661 -0.00826150659160638 ENSG00000171729 TMEM51
ENST00000375980 0.456386346744128 0.222497295562582 -0.0785841837078673 ENSG00000142634 EFHD2
ENST00000445566 0.180061493645063 0.0439997837554597 -0.145793792264324 ENSG00000142634 EFHD2
ENST00000375849 0.504965106036261 0.266894622955966 -0.0647252999656628 ENSG00000116138 DNAJC16
ENST00000375847 0.521030153029874 0.283194212944228 -0.0630553768344028 ENSG00000116138 DNAJC16
ENST00000475133 0.521030153029874 0.283194212944228 -0.0630553768344028 ENSG00000116138 DNAJC16
ENST00000375838 0.500634173606899 0.263041046370787 -0.0817507331466632 ENSG00000116138 DNAJC16
ENST00000483270 0.544468711052055 0.307616263931093 -0.0702286987277325 ENSG00000116138 DNAJC16
ENST00000495523 0.773175808867288 0.586648763428452 -0.0553442182947511 ENSG00000116138 DNAJC16
ENST00000480945 0.617775505199366 0.385911134888645 -0.0402893235587086 ENSG00000197312 DDI2
ENST00000486680 0.616759038369563 0.384658101449676 -0.073381275215376 ENSG00000197312 DDI2
ENST00000320153 0.292030663789209 0.10123401087855 -0.0884791238536851 ENSG00000197312 DDI2
ENST00000483899 0.499249506533043 0.261484060298777 -0.0885182753543552 ENSG00000197312 DDI2
ENST00000345034 0.31908362573364 0.118206390709089 -0.116402575464521 ENSG00000215695 RSC1A1
ENST00000375799 0.658538939607473 0.434780641213179 -0.0476476353601973 ENSG00000116786 PLEKHM2
ENST00000375793 0.658533356274764 0.434729789183614 -0.0476479999931677 ENSG00000116786 PLEKHM2
ENST00000462455 0.709125672982242 0.499300816477288 0.0588747197426574 ENSG00000116786 PLEKHM2
ENST00000453804 0.332589189165964 0.127213533924844 -0.0995588953705799 ENSG00000237938 RP11-288I21.1
ENST00000477849 0.628782097171469 0.397753033791375 -0.0722426171457703 ENSG00000116786 PLEKHM2
ENST00000496928 0.671853172373846 0.450840330110858 -0.0561756850468854 ENSG00000162458 FBLIM1
ENST00000508310 0.64008005602185 0.412033913555425 -0.0605873758677043 ENSG00000162458 FBLIM1
ENST00000510393 0.707610949090707 0.497554839478514 -0.0501617628788346 ENSG00000162458 FBLIM1
ENST00000430076 0.637005669073968 0.408472644693057 -0.0621101680174694 ENSG00000162458 FBLIM1
ENST00000375771 0.204703067634279 0.0549498945252266 -0.0883574039427931 ENSG00000162458 FBLIM1
ENST00000510929 0.664497919989509 0.441943094593122 -0.0585790552471411 ENSG00000162458 FBLIM1
ENST00000502638 0.67408950745971 0.4534090162756 -0.0562376890694568 ENSG00000162458 FBLIM1
ENST00000375766 0.21488930797547 0.0596252021747099 -0.0869059725789021 ENSG00000162458 FBLIM1
ENST00000400773 0.217316263837159 0.0607914732170167 -0.0864062350095663 ENSG00000162458 FBLIM1
ENST00000483633 0.725452109855362 0.520038890087534 -0.0462224034839773 ENSG00000162458 FBLIM1
ENST00000502739 0.293703710340496 0.102312449894949 -0.097673313982428 ENSG00000162458 FBLIM1
ENST00000431771 0.827705907302423 0.670773679278563 -0.0307945108639829 ENSG00000162458 FBLIM1
ENST00000441801 0.388599731492618 0.167374315744309 -0.080295677913329 ENSG00000162458 FBLIM1
ENST00000332305 0.245938799689967 0.0754386032626882 -0.085769285424694 ENSG00000162458 FBLIM1
ENST00000514156 0.358541950967103 0.145626494490166 -0.0877996588765498 ENSG00000162458 FBLIM1
ENST00000509138 0.432021251805351 0.20144167916693 -0.0766238833682391 ENSG00000162458 FBLIM1
ENST00000375759 0.00741761771803087 0.00019937352630028 -0.215369283463087 ENSG00000065526 SPEN
ENST00000438066 0.41194326167552 0.185623712237516 -0.0977792255139479 ENSG00000065526 SPEN
ENST00000442985 0.324131724217542 0.121461246463407 -0.117241641195957 ENSG00000065526 SPEN
ENST00000375743 0.639090666173465 0.410964986457463 -0.0594761099782525 ENSG00000116809 ZBTB17
ENST00000537142 0.639090666173465 0.410964986457463 -0.0594761099782525 ENSG00000116809 ZBTB17
ENST00000375733 0.639090666173465 0.410964986457463 -0.0594761099782525 ENSG00000116809 ZBTB17
ENST00000448462 0.653212363303028 0.428061007789367 -0.0624287618994921 ENSG00000116809 ZBTB17
ENST00000479282 0.861006343862147 0.728958653551613 -0.0316187022445682 ENSG00000116809 ZBTB17
ENST00000358432 0.0922640798689024 0.0142558642374477 -0.140021956397902 ENSG00000142627 EPHA2
ENST00000462805 0.304120909806744 0.108969708060239 -0.135949165717672 ENSG00000142627 EPHA2
ENST00000480202 0.0295288054563777 0.00211734917485439 -0.232427952665075 ENSG00000142627 EPHA2
ENST00000461614 0.153084233635718 0.0332736521743585 -0.141412145214202 ENSG00000142627 EPHA2
ENST00000424774 0.635082150752084 0.405891847821748 -0.0946475752373215 ENSG00000227959 RP11-276H7.2
ENST00000375592 0.958046746049734 0.910153417532229 -0.00852193596880528 ENSG00000037637 FBXO42
ENST00000475078 0.296751473932387 0.104208721815521 -0.129695975113109 ENSG00000055070 SZRD1
ENST00000401088 0.809653528750923 0.6409628101524 -0.0204456677908782 ENSG00000055070 SZRD1
ENST00000471507 0.145156753051655 0.0306050512440296 -0.137084817320196 ENSG00000055070 SZRD1
ENST00000401089 0.809653528750923 0.6409628101524 -0.0204456677908782 ENSG00000055070 SZRD1
ENST00000486763 0.143972949771088 0.0300970865074807 -0.133089352533417 ENSG00000055070 SZRD1
ENST00000476423 0.272362794341105 0.0903291051209467 -0.130664233982422 ENSG00000055070 SZRD1
ENST00000475554 0.102064757568356 0.0168427911888076 -0.144688356171529 ENSG00000055070 SZRD1
ENST00000375590 0.935773512367533 0.865737640900371 -0.00850380228012067 ENSG00000055070 SZRD1
ENST00000472351 0.132448723729423 0.0261373456394984 -0.141331372145747 ENSG00000055070 SZRD1
ENST00000492354 0.809653528750923 0.6409628101524 -0.0204456677908782 ENSG00000055070 SZRD1
ENST00000472461 0.183139682587815 0.0452373537878602 -0.129485776416199 ENSG00000055070 SZRD1
ENST00000491418 0.858531076835378 0.724202700172598 -0.0163729882880006 ENSG00000187144 SPATA21
ENST00000466212 0.672980848862649 0.452014115156656 0.0329973270530789 ENSG00000187144 SPATA21
ENST00000337132 0.797775142998754 0.623318579380398 -0.0253026602310472 ENSG00000157191 NECAP2
ENST00000504551 0.348715726877417 0.138816806582751 -0.0895202842512095 ENSG00000157191 NECAP2
ENST00000406746 0.797775142998754 0.623322645319574 -0.0253034944540421 ENSG00000157191 NECAP2
ENST00000457722 0.31622532487601 0.116517892882754 -0.0944362530718708 ENSG00000157191 NECAP2
ENST00000486390 0.865280337709272 0.737280207870696 -0.0334011361907527 ENSG00000157191 NECAP2
ENST00000443980 0.797775142998754 0.623322645319574 -0.0253034944540421 ENSG00000157191 NECAP2
ENST00000504858 0.180160606535958 0.0440742229323246 -0.134431465806758 ENSG00000157191 NECAP2
ENST00000508680 0.350596718924468 0.140035291584756 -0.109591940262401 ENSG00000157191 NECAP2
ENST00000492095 0.797775142998754 0.623322645319574 -0.0253034944540421 ENSG00000157191 NECAP2
ENST00000459640 0.357659013666441 0.144904743653201 -0.087403596585909 ENSG00000157191 NECAP2
ENST00000496239 0.797775142998754 0.623322645319574 -0.0253034944540421 ENSG00000157191 NECAP2
ENST00000513161 0.348715726877417 0.138816806582751 -0.0895202842512095 ENSG00000157191 NECAP2
ENST00000509727 0.857569383416399 0.72235643367586 0.0387752772900213 ENSG00000157191 NECAP2
ENST00000263511 0.817244583178248 0.653923636556894 -0.0373064521073358 ENSG00000080947 CROCCP3
ENST00000591348 0.962768685148155 0.919570206663116 0.00853742505643858 ENSG00000080947 CROCCP3
ENST00000430580 0.270471304246514 0.0892631268079221 -0.100555550391992 ENSG00000219481 NBPF1
ENST00000392963 0.086457120691287 0.0127487174236298 -0.157833582718792 ENSG00000219481 NBPF1
ENST00000432949 0.326248651441591 0.122867890244682 -0.154532850535093 ENSG00000219481 NBPF1
ENST00000420513 0.763712881481519 0.573013757856266 -0.0425873194080965 ENSG00000219481 NBPF1
ENST00000599069 0.96964824995349 0.935020962381283 0.00614882629167185 ENSG00000219481 NBPF1
ENST00000449853 0.937499412553641 0.868978476837389 -0.016835578521352 ENSG00000219481 NBPF1
ENST00000540383 0.806898580746137 0.637058234163896 -0.0359460304125261 ENSG00000215908 CROCCP2
ENST00000412962 0.768168122139345 0.579243270623066 -0.0408043061882638 ENSG00000215908 CROCCP2
ENST00000362058 0.902952759111962 0.803826864292776 -0.0225781416021232 ENSG00000215908 CROCCP2
ENST00000466256 0.57803439866397 0.342074733964517 -0.0848946322265897 ENSG00000058453 CROCC
ENST00000375541 0.133886223967028 0.0266063336456944 -0.169315411280936 ENSG00000058453 CROCC
ENST00000445545 0.0425024518140561 0.00395088530804503 -0.2378910172008 ENSG00000058453 CROCC
ENST00000467938 0.0148321457572592 0.000676686458420033 -0.294787298992157 ENSG00000058453 CROCC
ENST00000494191 0.0308900847767574 0.00229845789627028 -0.33088372981019 ENSG00000058453 CROCC
ENST00000375535 0.724577438359231 0.51889420689117 -0.0559598360707043 ENSG00000117122 MFAP2
ENST00000375534 0.682896122722829 0.464427712940247 -0.0636852527873134 ENSG00000117122 MFAP2
ENST00000490075 0.701586988544313 0.488795365362358 -0.060107992353123 ENSG00000117122 MFAP2
ENST00000438542 0.699045938619119 0.485024819553766 -0.0606426759180772 ENSG00000117122 MFAP2
ENST00000476788 0.661321222560061 0.438253167940289 -0.0660364863541124 ENSG00000117122 MFAP2
ENST00000478684 0.397563660132294 0.1743296982585 -0.1204740272347 ENSG00000117122 MFAP2
ENST00000492598 0.395809883956542 0.172981220662926 -0.121648032898735 ENSG00000117122 MFAP2
ENST00000446261 0.0485846729571574 0.00495142258318107 -0.203840754011816 ENSG00000226526 RP1-37C10.3
ENST00000326735 0.0178922667409148 0.000909724291630525 -0.240579929394561 ENSG00000159363 ATP13A2
ENST00000341676 0.0232176211952542 0.00138866717311242 -0.231899096621754 ENSG00000159363 ATP13A2
ENST00000452699 0.0232176211952542 0.00138866717311242 -0.231899096621754 ENSG00000159363 ATP13A2
ENST00000466561 0.454050123163473 0.220282416395589 -0.140477894747866 ENSG00000159363 ATP13A2
ENST00000502418 0.779013923317053 0.594889336027424 -0.0670937077851396 ENSG00000159363 ATP13A2
ENST00000503552 0.00415480139115229 6.76588525438505e-05 -0.360705399016406 ENSG00000159363 ATP13A2
ENST00000463860 0.128787438601 0.0248900629962797 -0.254192299204284 ENSG00000159363 ATP13A2
ENST00000510069 0.228459998369653 0.0663055278156362 -0.199800444402435 ENSG00000159363 ATP13A2
ENST00000375499 0.507124287613121 0.268965310996487 0.0724420973224037 ENSG00000117118 SDHB
ENST00000485515 0.477687134723122 0.241105118438196 0.0730788620172124 ENSG00000117118 SDHB
ENST00000491274 0.767959511350775 0.578964451818728 0.0371296040087663 ENSG00000117118 SDHB
ENST00000475506 0.698987229684801 0.484947218147595 0.0499306700807517 ENSG00000117118 SDHB
ENST00000463045 0.325303333796724 0.122372114741581 0.107452262731458 ENSG00000117118 SDHB
ENST00000466613 0.408258384683259 0.182534386105301 0.118772148905629 ENSG00000117118 SDHB
ENST00000439577 0.204462626316456 0.0548367026822033 -0.149306078059376 ENSG00000227751 RP1-20B21.4
ENST00000375436 0.0237997125305466 0.00144921573947526 -0.151911707581114 ENSG00000179051 RCC2
ENST00000474892 0.196291270757071 0.0510105193925132 -0.115542858863569 ENSG00000179051 RCC2
ENST00000375433 0.0378161548684311 0.00324263841967072 -0.154170329673235 ENSG00000179051 RCC2
ENST00000361221 0.946035617817859 0.887913349758277 -0.0120907446421795 ENSG00000074964 ARHGEF10L
ENST00000452522 0.946035617817859 0.887913349758277 -0.0120907446421795 ENSG00000074964 ARHGEF10L
ENST00000434513 0.919729292157028 0.834776910248512 0.0188902806962138 ENSG00000074964 ARHGEF10L
ENST00000375415 0.933005162740446 0.859817914581281 -0.0165676958542043 ENSG00000074964 ARHGEF10L
ENST00000469726 0.803281829309507 0.632113141875441 -0.0484991230471449 ENSG00000074964 ARHGEF10L
ENST00000375408 0.640131796403436 0.412113694584979 -0.0838216812295558 ENSG00000074964 ARHGEF10L
ENST00000167825 0.640131796403436 0.412113694584979 -0.0838216812295558 ENSG00000074964 ARHGEF10L
ENST00000494072 0.0308875533199751 0.00229762257698694 -0.171515755651034 ENSG00000255275 RP13-279N23.2
ENST00000538309 0.813144423655061 0.646946660569769 -0.0473908417696067 ENSG00000159423 ALDH4A1
ENST00000538839 0.864037189393188 0.734726121214379 -0.0328530499848116 ENSG00000159423 ALDH4A1
ENST00000290597 0.863871962782803 0.734428644343861 -0.0328601188497168 ENSG00000159423 ALDH4A1
ENST00000375341 0.855383844473731 0.718595312586278 -0.0347995314203589 ENSG00000159423 ALDH4A1
ENST00000455833 0.320866449472715 0.119364688951278 -0.0940032345499839 ENSG00000169991 IFFO2
ENST00000355609 0.17851117838862 0.0433576074383767 -0.208836658516526 ENSG00000169991 IFFO2
ENST00000416166 0.759658173369792 0.56660589188723 0.0459141456192549 ENSG00000169991 IFFO2
ENST00000375254 0.000120596628086869 3.61306504397126e-07 -0.240067311799181 ENSG00000127481 UBR4
ENST00000375226 0.000120596628086869 3.62557934622109e-07 -0.240065764723227 ENSG00000127481 UBR4
ENST00000375267 0.000120596628086869 3.62557934622109e-07 -0.240065764723227 ENSG00000127481 UBR4
ENST00000375217 0.000120596628086869 3.62557934622109e-07 -0.240065764723227 ENSG00000127481 UBR4
ENST00000375225 0.401245997832201 0.177171702282558 -0.111299541832169 ENSG00000127481 UBR4
ENST00000429347 0.0157314375435812 0.000743436387032992 -0.18444196154581 ENSG00000127481 UBR4
ENST00000375224 0.0170452514369879 0.000843899742623117 -0.17202264347031 ENSG00000127481 UBR4
ENST00000459947 0.368929608499904 0.153236232911127 -0.139018010871038 ENSG00000127481 UBR4
ENST00000543981 0.0262882442165742 0.00172449550992836 -0.170357092988247 ENSG00000127481 UBR4
ENST00000467272 0.0198134923129634 0.00108134396133066 -0.233619363121495 ENSG00000127481 UBR4
ENST00000494503 0.173745646118716 0.0413269915259369 -0.193081019342777 ENSG00000127481 UBR4
ENST00000375218 0.0565818536305636 0.00629541108050866 -0.227303067555618 ENSG00000127481 UBR4
ENST00000425413 0.000635296142658969 3.61044630712451e-06 -0.298051252489143 ENSG00000127481 UBR4
ENST00000417040 0.000412247380526796 1.90102687219664e-06 -0.284664925607482 ENSG00000127481 UBR4
ENST00000475973 0.000680335451947892 3.94714591248661e-06 -0.454384750340496 ENSG00000127481 UBR4
ENST00000419533 0.00496327920496924 9.24618507432409e-05 -0.254211636353597 ENSG00000127481 UBR4
ENST00000437898 0.206133646376668 0.0556456657117718 -0.100502571610777 ENSG00000230424 RP1-43E13.2
ENST00000477853 0.0502593367571814 0.00521636898618741 -0.146476548981861 ENSG00000127463 EMC1
ENST00000480380 0.897890209661315 0.795242388385143 -0.0169837918693055 ENSG00000127463 EMC1
ENST00000375199 0.0332557758194297 0.00261029704664432 -0.161784732373511 ENSG00000127463 EMC1
ENST00000375208 0.013009447249808 0.000538146604999686 -0.198674703708602 ENSG00000127463 EMC1
ENST00000461353 0.776006572373076 0.590914695005804 -0.043129157564091 ENSG00000127463 EMC1
ENST00000486405 0.195477326110341 0.0506680331106787 -0.171482544560982 ENSG00000127463 EMC1
ENST00000486238 0.321656496827048 0.119788394226677 -0.150449686410912 ENSG00000127463 EMC1
ENST00000494770 0.10056427128536 0.0164148408370557 -0.194735714854026 ENSG00000127463 EMC1
ENST00000462505 0.416947650392792 0.18965210706826 -0.134126279276144 ENSG00000127463 EMC1
ENST00000467423 0.3174593651726 0.117202821311827 -0.145648988778193 ENSG00000127463 EMC1
ENST00000475079 0.075803133692804 0.0101920010341468 -0.273721376604889 ENSG00000127463 EMC1
ENST00000488681 0.0713435294509681 0.00925671923149733 -0.286296879399284 ENSG00000127463 EMC1
ENST00000356068 0.0756789290544756 0.010162191187912 -0.283917540581621 ENSG00000127463 EMC1
ENST00000330263 0.870230925342387 0.745681157593764 0.0230602564236369 ENSG00000053372 MRTO4
ENST00000493700 0.861033605140943 0.729059996901117 0.0376408069431792 ENSG00000053372 MRTO4
ENST00000479559 0.632554079177397 0.402766438499945 0.0863337389822026 ENSG00000053372 MRTO4
ENST00000235835 0.846098720899762 0.702331772272684 0.0351490876681352 ENSG00000053371 AKR7A2
ENST00000330072 0.842452040080085 0.695501630701408 0.0360509699261457 ENSG00000053371 AKR7A2
ENST00000489286 0.8806530734179 0.763974292293372 0.0276777442678931 ENSG00000053371 AKR7A2
ENST00000481966 0.478819986837081 0.242134489463341 0.114134264321962 ENSG00000053371 AKR7A2
ENST00000375155 0.533697166548349 0.296760367533114 -0.108860800034085 ENSG00000040487 PQLC2
ENST00000375153 0.543613543391688 0.306891956963474 -0.106373269405637 ENSG00000040487 PQLC2
ENST00000469076 0.531357695657137 0.294172644604048 -0.109026844781445 ENSG00000040487 PQLC2
ENST00000400548 0.533697166548349 0.296760367533114 -0.108860800034085 ENSG00000040487 PQLC2
ENST00000497827 0.685352877399493 0.467372725291037 -0.0737411340221973 ENSG00000040487 PQLC2
ENST00000401084 0.736808989196964 0.535330266930496 0.0259969027537104 ENSG00000077549 CAPZB
ENST00000264203 0.736808989196964 0.535330266930496 0.0259969027537104 ENSG00000077549 CAPZB
ENST00000375144 0.89650118872035 0.792637238559081 0.0123168148614262 ENSG00000077549 CAPZB
ENST00000375142 0.738042971482684 0.53692750254637 0.0258982155967677 ENSG00000077549 CAPZB
ENST00000433834 0.461943760169378 0.227387261315194 0.0495888512438143 ENSG00000077549 CAPZB
ENST00000264202 0.561601625367763 0.325183773187602 0.0421079215885874 ENSG00000077549 CAPZB
ENST00000413711 0.721222707681225 0.514869090676277 0.0282061863898073 ENSG00000077549 CAPZB
ENST00000459967 0.850261553210152 0.709109015721324 0.0172107572064013 ENSG00000077549 CAPZB
ENST00000457768 0.531793916850815 0.294743972333506 -0.0653737946233662 ENSG00000077549 CAPZB
ENST00000489607 0.822057744570383 0.661546252045453 -0.0225593190470451 ENSG00000077549 CAPZB
ENST00000482808 0.885698405007482 0.773372988541521 0.0144534859680476 ENSG00000077549 CAPZB
ENST00000602662 0.868907301565877 0.743427366878586 0.0214271906141154 ENSG00000270136 MINOS1-NBL1
ENST00000486890 0.842964495752931 0.696387121913782 0.0295812270336791 ENSG00000173436 MINOS1
ENST00000322753 0.898167454795693 0.795739679446895 0.0184726200853433 ENSG00000173436 MINOS1
ENST00000498067 0.769659789997362 0.581178853829118 -0.0797374983834965 ENSG00000173436 MINOS1
ENST00000462646 0.859997774099122 0.727106861578287 0.0268000111624808 ENSG00000173436 MINOS1
ENST00000467029 0.92070513642045 0.836719260579499 0.0150428459739679 ENSG00000173436 MINOS1
ENST00000481464 0.924155951876192 0.843786816535571 0.0143707752191445 ENSG00000173436 MINOS1
ENST00000498642 0.926626079783842 0.848009672953035 0.0140117998273248 ENSG00000173436 MINOS1
ENST00000479642 0.84540447577433 0.700656033443476 -0.0524409562726521 ENSG00000173436 MINOS1
ENST00000602293 0.910292901472858 0.817151808559459 0.015282205678929 ENSG00000270136 MINOS1-NBL1
ENST00000602384 0.901737690943461 0.801692358445694 0.0166804897357915 ENSG00000270136 MINOS1-NBL1
ENST00000602450 0.910292901472858 0.81715853028336 0.01527999727864 ENSG00000270136 MINOS1-NBL1
ENST00000485362 0.926490030355425 0.847778875598901 0.0140203384543761 ENSG00000173436 MINOS1
ENST00000375136 0.70011547775678 0.486876874771696 0.0576162772279343 ENSG00000158747 NBL1
ENST00000548815 0.695932132659581 0.480908935460281 0.0585448878125668 ENSG00000158747 NBL1
ENST00000294543 0.563632270852038 0.327229115436849 0.0863400867109386 ENSG00000162542 TMCO4
ENST00000375127 0.555606419275765 0.318869834768096 0.0883260623777017 ENSG00000162542 TMCO4
ENST00000375122 0.563632270852038 0.327229115436849 0.0863400867109386 ENSG00000162542 TMCO4
ENST00000375120 0.698428689885211 0.484218964984698 -0.0515100163198983 ENSG00000169914 OTUD3
ENST00000264198 0.811587231151296 0.644539113227457 -0.0384976267801324 ENSG00000090432 MUL1
ENST00000321556 0.439951274743642 0.208561295858844 -0.0868998728407524 ENSG00000158828 PINK1
ENST00000492302 0.344275016474448 0.13526551703427 -0.107814160717437 ENSG00000158828 PINK1
ENST00000451424 0.937280077786289 0.868448029335386 -0.0105898591761238 ENSG00000117242 PINK1-AS
ENST00000400490 0.513142879376762 0.274823301093711 -0.0836780359547793 ENSG00000158828 PINK1
ENST00000602624 0.0300996618135454 0.00219241461329956 -0.129446430559052 ENSG00000244038 DDOST
ENST00000375048 0.0300546074279259 0.0021839274364313 -0.12952459914633 ENSG00000244038 DDOST
ENST00000415136 0.0334995842919481 0.00264545959630899 -0.128688049055155 ENSG00000244038 DDOST
ENST00000475210 0.923130057022502 0.841612605686386 -0.0142670018793136 ENSG00000244038 DDOST
ENST00000464364 0.0127694040831538 0.000521963009240322 -0.18524396056178 ENSG00000244038 DDOST
ENST00000477229 0.00502113386459575 9.48095794261675e-05 -0.231426975784226 ENSG00000244038 DDOST
ENST00000312239 0.558245624287815 0.321649334088417 -0.0474596130247206 ENSG00000127483 HP1BP3
ENST00000375003 0.491700462632574 0.254547816603825 -0.0562596580936677 ENSG00000127483 HP1BP3
ENST00000413451 0.810047494285787 0.641659214542971 0.0363688340159784 ENSG00000203394 RP5-930J4.4
ENST00000488722 0.642091131129965 0.414243172994377 -0.0433853622172256 ENSG00000127483 HP1BP3
ENST00000491748 0.184262014392766 0.0457964201702191 -0.146980858545234 ENSG00000127483 HP1BP3
ENST00000419948 0.464881839163978 0.229722330258959 -0.065197776595782 ENSG00000127483 HP1BP3
ENST00000438032 0.362765916521112 0.148737984380953 -0.0735276686719251 ENSG00000127483 HP1BP3
ENST00000424732 0.372728514088938 0.155954092707895 -0.0718433145787469 ENSG00000127483 HP1BP3
ENST00000417710 0.903086408116459 0.803988515365431 -0.0151748434507375 ENSG00000127483 HP1BP3
ENST00000487117 0.941110663986936 0.876817960363255 -0.00931085534377234 ENSG00000127483 HP1BP3
ENST00000375000 0.777229758315651 0.592369535844818 -0.031014026093564 ENSG00000127483 HP1BP3
ENST00000437575 0.341062025413607 0.1332111216495 -0.0920808477186295 ENSG00000127483 HP1BP3
ENST00000419490 0.37912237658094 0.16065422561191 -0.0861909144576805 ENSG00000127483 HP1BP3
ENST00000414993 0.38361449031222 0.163569426986462 -0.0859257607837731 ENSG00000127483 HP1BP3
ENST00000443615 0.353912177655614 0.142248064970509 -0.0964313403074134 ENSG00000127483 HP1BP3
ENST00000264211 0.944971920725411 0.884755448085262 -0.00801892571926704 ENSG00000075151 EIF4G3
ENST00000400422 0.418943640845984 0.191162128871362 0.0842051208985426 ENSG00000075151 EIF4G3
ENST00000602326 0.418943640845984 0.191162128871362 0.0842051208985426 ENSG00000075151 EIF4G3
ENST00000374935 0.947107524071293 0.889993574680975 -0.00768421627622225 ENSG00000075151 EIF4G3
ENST00000537738 0.471335088641741 0.235195517932068 -0.0653878854919502 ENSG00000075151 EIF4G3
ENST00000374937 0.976221936726433 0.949312610519137 -0.00355618956531413 ENSG00000075151 EIF4G3
ENST00000536266 0.839550772490758 0.690490906833404 -0.021610751638746 ENSG00000075151 EIF4G3
ENST00000435383 0.430985374715669 0.200521090030754 -0.113362411745145 ENSG00000075151 EIF4G3
ENST00000496705 0.181486037424603 0.0445776171250346 -0.15653042044959 ENSG00000075151 EIF4G3
ENST00000374933 0.905774656983047 0.809200415809444 0.0191565733256397 ENSG00000075151 EIF4G3
ENST00000544689 0.94629455746964 0.888410613165237 0.0111546793550834 ENSG00000075151 EIF4G3
ENST00000356916 0.208017844845449 0.0565416120888097 0.149822445449805 ENSG00000075151 EIF4G3
ENST00000374927 0.722932807615357 0.517031508224652 0.0451735257920232 ENSG00000075151 EIF4G3
ENST00000438975 0.130598140135136 0.0254828159353334 0.183875341186837 ENSG00000075151 EIF4G3
ENST00000411888 0.127435049994685 0.0244404963432099 0.187541096249708 ENSG00000075151 EIF4G3
ENST00000463775 0.0720315657995491 0.00939460427555613 0.285010331360157 ENSG00000075151 EIF4G3
ENST00000415912 0.00182392387427492 1.82298592637085e-05 -0.209114856641975 ENSG00000117298 ECE1
ENST00000357071 0.000675626528359543 3.89309976256439e-06 -0.221577130956321 ENSG00000117298 ECE1
ENST00000531334 0.00973435209247349 0.000319220106462131 -0.24591043090733 ENSG00000117298 ECE1
ENST00000374893 0.000909901152837334 5.87685420214541e-06 -0.231658970286919 ENSG00000117298 ECE1
ENST00000436918 0.000937715232406272 6.1350325465832e-06 -0.230372957741144 ENSG00000117298 ECE1
ENST00000264205 0.00101423411082289 6.89308321543364e-06 -0.230201158404526 ENSG00000117298 ECE1
ENST00000526194 0.000195020147525513 6.99448570352188e-07 -0.242155316482283 ENSG00000117298 ECE1
ENST00000470394 0.00258193768532285 3.09199315245984e-05 -0.250120283643241 ENSG00000117298 ECE1
ENST00000528294 0.0023673385311783 2.70324657234458e-05 -0.193542489992113 ENSG00000117298 ECE1
ENST00000473505 0.000138924021845685 4.5795705984284e-07 -0.316177412420653 ENSG00000117298 ECE1
ENST00000481130 0.00529036324787433 0.000103981671387873 -0.282049526245086 ENSG00000117298 ECE1
ENST00000527991 0.0134110066214876 0.000566940303928289 -0.264809678167249 ENSG00000117298 ECE1
ENST00000463334 0.0389704379245945 0.00342280471809655 -0.200511094321323 ENSG00000117298 ECE1
ENST00000454000 0.840078465130964 0.691367994339113 0.0415330367482953 ENSG00000142794 NBPF3
ENST00000318220 0.84299631775654 0.696514394561317 0.0402860137208115 ENSG00000142794 NBPF3
ENST00000318249 0.84299631775654 0.696514394561317 0.0402860137208115 ENSG00000142794 NBPF3
ENST00000342104 0.84299631775654 0.696514394561317 0.0402860137208115 ENSG00000142794 NBPF3
ENST00000400301 0.164349910858449 0.0375231570368021 -0.107428102263951 ENSG00000090686 USP48
ENST00000308271 0.165967554252769 0.0381690732270266 -0.106906799680013 ENSG00000090686 USP48
ENST00000374732 0.0746677098277493 0.00995287225106763 -0.136817561074084 ENSG00000090686 USP48
ENST00000479177 0.130937487058758 0.0256008261990171 -0.202732243832523 ENSG00000090686 USP48
ENST00000529637 0.201492713766049 0.0534664140063552 -0.103486971276742 ENSG00000090686 USP48
ENST00000464577 0.405137928857945 0.180070798743966 -0.0812709592496932 ENSG00000090686 USP48
ENST00000471752 0.139019226683936 0.0283578031988882 -0.200365410431256 ENSG00000090686 USP48
ENST00000487880 0.107303018219582 0.0182745788225599 -0.170844277581586 ENSG00000090686 USP48
ENST00000526044 0.4486062281534 0.215757346118956 -0.0907390660788076 ENSG00000090686 USP48
ENST00000534705 0.472669045407767 0.236269081110814 -0.0890280630063678 ENSG00000090686 USP48
ENST00000421625 0.571001925416887 0.334875710520674 -0.0565221521042107 ENSG00000090686 USP48
ENST00000374730 0.635205336620867 0.406114473882948 -0.06027255994746 ENSG00000090686 USP48
ENST00000527823 0.698135092828473 0.483803688586258 -0.052964171023332 ENSG00000090686 USP48
ENST00000532737 0.576303904997084 0.339982253242103 -0.0682711512287726 ENSG00000090686 USP48
ENST00000489108 0.550932083521324 0.313768094930748 -0.0788115170651191 ENSG00000090686 USP48
ENST00000344642 0.0180561297747239 0.000922579449584714 -0.230355403256809 ENSG00000187942 LDLRAD2
ENST00000543870 0.058544893539917 0.0066658995466341 -0.190477947167765 ENSG00000187942 LDLRAD2
ENST00000484271 0.0263283308271365 0.00173197435084771 -0.281791645163111 ENSG00000187942 LDLRAD2
ENST00000486901 0.0128275797861145 0.000525694141210244 -0.252607696081901 ENSG00000142798 HSPG2
ENST00000374695 2.05219538625181e-05 2.62480982695481e-08 -0.380187435848068 ENSG00000142798 HSPG2
ENST00000481644 0.0478648488987789 0.00484208811761009 -0.231182981145638 ENSG00000142798 HSPG2
ENST00000469378 8.32681423187413e-09 1.09795939185302e-13 -0.5583755982984 ENSG00000142798 HSPG2
ENST00000426143 3.29674212566937e-06 7.69154167257749e-10 -0.454763383858023 ENSG00000142798 HSPG2
ENST00000471322 5.19838125970463e-06 3.56433794623665e-09 -0.417561781600191 ENSG00000142798 HSPG2
ENST00000374676 3.32056964100634e-06 1.68122924725623e-09 -0.416724651127092 ENSG00000142798 HSPG2
ENST00000453796 3.32056964100634e-06 1.65110797692666e-09 -0.475342293251743 ENSG00000142798 HSPG2
ENST00000430507 0.000637333762192788 3.63043005930042e-06 -0.43778738108033 ENSG00000142798 HSPG2
ENST00000493940 5.95759521707762e-06 4.24201455349084e-09 -0.458424464759879 ENSG00000142798 HSPG2
ENST00000427897 0.000128820066065259 4.14458209099847e-07 -0.443181113069137 ENSG00000142798 HSPG2
ENST00000498495 0.00601568904578233 0.000134158418522323 -0.399179844292065 ENSG00000142798 HSPG2
ENST00000480900 5.08426802989599e-06 3.33037215133659e-09 -0.468280288536904 ENSG00000142798 HSPG2
ENST00000412328 3.41311945740862e-05 5.98238378453746e-08 -0.416631428516454 ENSG00000142798 HSPG2
ENST00000374673 1.44554300296017e-05 1.58203654116871e-08 -0.469361735833216 ENSG00000142798 HSPG2
ENST00000439717 8.93697568904481e-05 2.21541875491558e-07 -0.400699328883704 ENSG00000142798 HSPG2
ENST00000400259 0.22692936727594 0.0655456035902924 0.0723494184328012 ENSG00000070831 CDC42
ENST00000344548 0.229634888041733 0.0669565300078699 0.0720995815228991 ENSG00000070831 CDC42
ENST00000315554 0.454018808263336 0.220253510394605 0.0514698232129081 ENSG00000070831 CDC42
ENST00000498236 0.428744409522448 0.198811358927147 0.0534418337900412 ENSG00000070831 CDC42
ENST00000421089 0.551639641674182 0.314492429745982 0.0373445108739196 ENSG00000070831 CDC42
ENST00000411827 0.606381506944605 0.372772829504231 0.0387670822878896 ENSG00000070831 CDC42
ENST00000404138 0.198153434960697 0.0517959014723191 -0.108357297305838 ENSG00000184677 ZBTB40
ENST00000400239 0.926126061113028 0.847072151598492 -0.0145237218400986 ENSG00000184677 ZBTB40
ENST00000375647 0.198153434960697 0.0517959014723191 -0.108357297305838 ENSG00000184677 ZBTB40
ENST00000374651 0.644178138794063 0.416827144411728 -0.0516994200231634 ENSG00000184677 ZBTB40
ENST00000544305 0.837009369022646 0.685550855577198 -0.0290729909983534 ENSG00000133216 EPHB2
ENST00000374630 0.7982005181677 0.624221575579807 -0.0315971159472054 ENSG00000133216 EPHB2
ENST00000400191 0.738486828291021 0.537386734963496 -0.0355123868866567 ENSG00000133216 EPHB2
ENST00000374632 0.766946692185619 0.57755366681276 -0.0332992563703111 ENSG00000133216 EPHB2
ENST00000374627 0.700225640882486 0.487062105352562 -0.0447442427781312 ENSG00000133216 EPHB2
ENST00000465676 0.67351325263236 0.452558206739177 -0.0624612168220661 ENSG00000133216 EPHB2
ENST00000356634 0.518759127236704 0.280411371813852 -0.0494125619568682 ENSG00000004487 KDM1A
ENST00000400181 0.515878800382318 0.277444964084358 -0.0496993039499497 ENSG00000004487 KDM1A
ENST00000542151 0.518759127236704 0.280411371813852 -0.0494125619568682 ENSG00000004487 KDM1A
ENST00000427154 0.44064985241634 0.20926495714114 -0.0504701558135972 ENSG00000240553 RP1-184J9.2
ENST00000481879 0.358237985701593 0.145343890098138 -0.138996331301422 ENSG00000004487 KDM1A
ENST00000465864 0.904443917124827 0.806807050215968 -0.0153477367612192 ENSG00000004487 KDM1A
ENST00000494920 0.65744299229532 0.433255790146699 -0.0447764936101439 ENSG00000004487 KDM1A
ENST00000602503 0.923757931060196 0.842642351082678 -0.0133925870025451 ENSG00000004487 KDM1A
ENST00000374623 0.0347759863001847 0.00281824934138023 -0.123918061229763 ENSG00000169641 LUZP1
ENST00000418342 0.81068797620442 0.642679656975463 -0.0182515005625059 ENSG00000169641 LUZP1
ENST00000302291 0.85250903533132 0.713564999852458 -0.0143993753318361 ENSG00000169641 LUZP1
ENST00000314174 0.984805877341231 0.967924752319229 0.00202953770032659 ENSG00000169641 LUZP1
ENST00000471849 0.491146139895801 0.253995327031123 0.0712707378894202 ENSG00000169641 LUZP1
ENST00000475164 0.41010813633141 0.184023516015567 0.0964774361191798 ENSG00000169641 LUZP1
ENST00000478691 0.547219086198962 0.310484543297529 -0.046405120668359 ENSG00000125944 HNRNPR
ENST00000374616 0.393000823966946 0.170866159471795 -0.0619102664654904 ENSG00000125944 HNRNPR
ENST00000476660 0.348628638581763 0.138726974974887 -0.0802434491167851 ENSG00000125944 HNRNPR
ENST00000374612 0.392337619988508 0.17035147468455 -0.0619939118199109 ENSG00000125944 HNRNPR
ENST00000302271 0.393562097501449 0.171248264390427 -0.0619187921303263 ENSG00000125944 HNRNPR
ENST00000427764 0.240124689345393 0.0725280811524919 -0.0795906283115739 ENSG00000125944 HNRNPR
ENST00000606561 0.244455303477756 0.0747364900174746 -0.0818202193974038 ENSG00000125944 HNRNPR
ENST00000426846 0.236143199872656 0.0704391074186003 -0.0819809664630961 ENSG00000125944 HNRNPR
ENST00000463552 0.507019987126023 0.268889936341574 -0.0559641060360308 ENSG00000125944 HNRNPR
ENST00000470941 0.974489245608984 0.945365096349672 0.00376873810493409 ENSG00000125944 HNRNPR
ENST00000476451 0.658884199402748 0.435175389367995 -0.0403840986136946 ENSG00000125944 HNRNPR
ENST00000490652 0.00678384301727524 0.000169777212869215 -0.238508013629927 ENSG00000125944 HNRNPR
ENST00000314011 0.897814188948516 0.795139543175886 0.0222446821094097 ENSG00000125945 ZNF436
ENST00000374608 0.983452312686641 0.964623309693181 -0.003820463719465 ENSG00000125945 ZNF436
ENST00000336689 0.0915463414155171 0.0140520175690349 -0.198078297051104 ENSG00000088280 ASAP3
ENST00000492982 0.0612702766818292 0.00723635422723327 -0.228043042049579 ENSG00000088280 ASAP3
ENST00000437606 0.0403215505073418 0.00361803493192765 -0.248397815599201 ENSG00000088280 ASAP3
ENST00000374561 0.849979745943229 0.708558285706533 0.0245061629366802 ENSG00000117318 ID3
ENST00000463312 0.831986282792746 0.678004401443796 0.0345993967779025 ENSG00000117318 ID3
ENST00000486541 0.865747385648811 0.73796120393554 0.0235542259914454 ENSG00000117318 ID3
ENST00000374550 0.272838695864479 0.0906121942876536 0.102023459411745 ENSG00000142676 RPL11
ENST00000467075 0.20503561687208 0.0550819784232337 0.117758677774748 ENSG00000142676 RPL11
ENST00000482370 0.27231934921158 0.0903075150341018 0.102133108204073 ENSG00000142676 RPL11
ENST00000443624 0.240538494147871 0.0727309531477165 0.107170877805688 ENSG00000142676 RPL11
ENST00000458455 0.277772670717368 0.0934057055679166 0.101468387124743 ENSG00000142676 RPL11
ENST00000418390 0.585052675558061 0.34968891668801 -0.0424916358423323 ENSG00000011007 TCEB3
ENST00000609199 0.440417206891208 0.208910568450327 -0.0630352140576237 ENSG00000011007 TCEB3
ENST00000487554 0.705022089424122 0.494140727921037 -0.0533573515024206 ENSG00000011007 TCEB3
ENST00000427796 0.826345386091192 0.668352689743372 -0.0341135939010259 ENSG00000236810 RP5-886K2.3
ENST00000246151 0.841534278449983 0.693852336986175 -0.0263354289812851 ENSG00000057757 PITHD1
ENST00000374524 0.89493272966161 0.789734181190226 0.0197493600604692 ENSG00000057757 PITHD1
ENST00000374514 0.510606106843418 0.27199183616769 0.068833826623304 ENSG00000011009 LYPLA2
ENST00000400061 0.506943923106907 0.26880280567911 0.0692365786683487 ENSG00000011009 LYPLA2
ENST00000420982 0.347967116842942 0.138185930456053 0.0995849224590942 ENSG00000011009 LYPLA2
ENST00000374505 0.460663552413277 0.226023709145899 0.0769453535045258 ENSG00000011009 LYPLA2
ENST00000495365 0.49519361406219 0.257895945760323 0.0707342497109445 ENSG00000011009 LYPLA2
ENST00000374503 0.462353648507268 0.227704858605025 0.0748626468726997 ENSG00000011009 LYPLA2
ENST00000374502 0.487102127234058 0.250105576741442 0.0717668670151285 ENSG00000011009 LYPLA2
ENST00000492577 0.381983946257777 0.16254492763797 0.0926143391806316 ENSG00000011009 LYPLA2
ENST00000421070 0.436805146901872 0.205856350118316 0.0888114242399039 ENSG00000011009 LYPLA2
ENST00000374501 0.519591151757378 0.281298191021169 0.078049820865762 ENSG00000011009 LYPLA2
ENST00000472213 0.601740903094009 0.367690438828037 0.0729988053314595 ENSG00000011009 LYPLA2
ENST00000481736 0.934831267170796 0.863448365653291 0.0127009560557943 ENSG00000117308 GALE
ENST00000374497 0.953677118209612 0.902182401783125 0.00904444913699379 ENSG00000117308 GALE
ENST00000459934 0.935561109773408 0.865084676107561 0.0125409721289663 ENSG00000117308 GALE
ENST00000429356 0.660679167194115 0.437557622472063 0.0591270052633551 ENSG00000117308 GALE
ENST00000418277 0.7949861292739 0.61841813759411 0.0392533131019085 ENSG00000117308 GALE
ENST00000470949 0.862024216609674 0.730752474133835 0.0293503942593542 ENSG00000117308 GALE
ENST00000425913 0.970492584197166 0.937190708679166 0.00666844505630067 ENSG00000117308 GALE
ENST00000445705 0.873129121686085 0.751142893817254 0.0271841244031773 ENSG00000117308 GALE
ENST00000467493 0.910917636776282 0.818834561851167 0.0198579116573872 ENSG00000117308 GALE
ENST00000374490 0.208719155554158 0.0568496648594851 -0.135161334852131 ENSG00000117305 HMGCL
ENST00000374487 0.214123796771054 0.0592885666793519 -0.133973244218663 ENSG00000117305 HMGCL
ENST00000374483 0.214123796771054 0.0592885666793519 -0.133973244218663 ENSG00000117305 HMGCL
ENST00000436439 0.208719155554158 0.0568496648594851 -0.135161334852131 ENSG00000117305 HMGCL
ENST00000235958 0.208719155554158 0.0568496648594851 -0.135161334852131 ENSG00000117305 HMGCL
ENST00000509389 0.233018534202059 0.0686743925678111 -0.135061221193964 ENSG00000117305 HMGCL
ENST00000513148 0.612722368130014 0.380016842584661 -0.0749436466355268 ENSG00000117305 HMGCL
ENST00000471915 0.969446338723052 0.934318785105375 0.00609718363595104 ENSG00000189266 PNRC2
ENST00000334351 0.78124825015732 0.598542531928042 0.0371936180635104 ENSG00000189266 PNRC2
ENST00000374468 0.851711764420134 0.711378387006256 0.0266264835652947 ENSG00000189266 PNRC2
ENST00000579103 0.598389980641405 0.364064822805879 -0.0789222203547934 ENSG00000189266 PNRC2
ENST00000344989 0.858691206463218 0.724740699049893 -0.0236029166843983 ENSG00000188529 SRSF10
ENST00000453840 0.85871460664909 0.724844397463682 -0.0235973037135575 ENSG00000188529 SRSF10
ENST00000341154 0.858691206463218 0.724732732393671 -0.0236011223855944 ENSG00000188529 SRSF10
ENST00000484146 0.864029436764086 0.734696742950271 -0.0229400082981345 ENSG00000188529 SRSF10
ENST00000473858 0.864029436764086 0.734696742950271 -0.0229400082981345 ENSG00000188529 SRSF10
ENST00000374452 0.864070058911194 0.734811038903711 -0.022935889986427 ENSG00000188529 SRSF10
ENST00000374453 0.864049742489512 0.734752634798405 -0.0229348806477251 ENSG00000188529 SRSF10
ENST00000343255 0.868915470767517 0.743463245527001 -0.0216583651605973 ENSG00000188529 SRSF10
ENST00000492112 0.868915470767517 0.743468728465621 -0.0216636968920701 ENSG00000188529 SRSF10
ENST00000485841 0.89575922775984 0.791512455726871 -0.0197222631736499 ENSG00000188529 SRSF10
ENST00000338597 0.838297821213583 0.68770288303911 -0.0299817272407625 ENSG00000188529 SRSF10
ENST00000495785 0.826807146603706 0.669336683839905 -0.028466742585555 ENSG00000188529 SRSF10
ENST00000473754 0.971631745836926 0.939968990302633 -0.00577379373345693 ENSG00000188529 SRSF10
ENST00000485292 0.510781312999651 0.272229715530006 -0.0979233580084626 ENSG00000188529 SRSF10
ENST00000469303 0.425651409519149 0.196366854320949 -0.118251145132104 ENSG00000188529 SRSF10
ENST00000468303 0.787882617112173 0.60708414880844 -0.0513814004247803 ENSG00000001460 STPG1
ENST00000374399 0.785361454447745 0.603837424133336 -0.049017653745295 ENSG00000001461 NIPAL3
ENST00000003912 0.696893228072724 0.482108019090094 0.0510949592559437 ENSG00000001461 NIPAL3
ENST00000339255 0.510233014062607 0.271677096755787 -0.108972801114776 ENSG00000001461 NIPAL3
ENST00000478890 0.782455047653868 0.600003603638111 -0.039558256594564 ENSG00000133226 SRRM1
ENST00000593639 0.818759808444699 0.656440852358779 -0.0336663632652739 ENSG00000133226 SRRM1
ENST00000323848 0.0517558630494145 0.00546270516683902 -0.124758000832558 ENSG00000133226 SRRM1
ENST00000466910 0.893954216640848 0.787842903751689 0.0235764310345905 ENSG00000133226 SRRM1
ENST00000468822 0.451368729216449 0.217896603928631 -0.0868891092300469 ENSG00000133226 SRRM1
ENST00000447431 0.0433039807865008 0.00408558532080225 -0.134934231833196 ENSG00000133226 SRRM1
ENST00000600523 0.98773639020117 0.974230375661967 -0.0025449221808532 ENSG00000133226 SRRM1
ENST00000462710 0.690543440794145 0.473753282935157 -0.0524072058513738 ENSG00000133226 SRRM1
ENST00000374389 0.0454470829948728 0.00444736760335814 -0.134228505553223 ENSG00000133226 SRRM1
ENST00000490543 0.690543440794145 0.473753282935157 -0.0524072058513738 ENSG00000133226 SRRM1
ENST00000479034 0.0588208512256736 0.00673266773612253 -0.134676735571077 ENSG00000133226 SRRM1
ENST00000596378 0.119611980808472 0.0218534475148959 -0.121559291745979 ENSG00000133226 SRRM1
ENST00000494934 0.134181664298154 0.0267026843902702 -0.186982356612148 ENSG00000133226 SRRM1
ENST00000495561 0.170695950444829 0.0401388224800514 -0.187385458457679 ENSG00000133226 SRRM1
ENST00000537199 0.0529593694611533 0.00568504231235632 -0.186920678007548 ENSG00000133226 SRRM1
ENST00000485441 0.0915488005410535 0.0140572236224181 -0.233220544771433 ENSG00000133226 SRRM1
ENST00000470243 0.0110629314766434 0.000402781438490513 -0.306764406100731 ENSG00000133226 SRRM1
ENST00000496882 0.0896148208571661 0.0135404769604328 -0.191706362119398 ENSG00000133226 SRRM1
ENST00000461768 0.326308155507454 0.122969541850539 -0.122307220658112 ENSG00000133226 SRRM1
ENST00000485541 0.371104441301335 0.154657039655303 -0.124028516169156 ENSG00000133226 SRRM1
ENST00000488317 0.218013646598677 0.0611722057558688 -0.176503650717232 ENSG00000133226 SRRM1
ENST00000474843 0.279453566140617 0.0942541801488792 -0.164681617741207 ENSG00000133226 SRRM1
ENST00000374379 0.215585258534699 0.0599604406475878 0.107270488144017 ENSG00000169504 CLIC4
ENST00000497755 0.486269352053022 0.249467223023678 0.0572801791158744 ENSG00000169504 CLIC4
ENST00000488683 0.215423668864518 0.0598956141520489 0.107227313612736 ENSG00000169504 CLIC4
ENST00000489758 0.0720216168482819 0.00939176535916837 0.146238249758761 ENSG00000169504 CLIC4
ENST00000236273 0.575897495790892 0.339498480225467 0.0580177600071749 ENSG00000117614 SYF2
ENST00000354361 0.602772383906745 0.368711789794771 0.0554474925649262 ENSG00000117614 SYF2
ENST00000474160 0.83701496057689 0.685690072635918 -0.0301530933105691 ENSG00000117614 SYF2
ENST00000476231 0.890867461293897 0.782279810979405 -0.0230188764854207 ENSG00000117614 SYF2
ENST00000243189 0.77155541695729 0.584127240865778 -0.0370461391146199 ENSG00000117616 C1orf63
ENST00000569495 0.643919950403141 0.416430244479937 0.0691127007807374 ENSG00000117616 C1orf63
ENST00000498238 0.771466733055702 0.583927858721719 -0.0370468757202953 ENSG00000117616 C1orf63
ENST00000566395 0.766511276396376 0.577013525619656 0.0405791794059501 ENSG00000117616 C1orf63
ENST00000565733 0.878395015698309 0.76038915726948 0.0217423232289223 ENSG00000117616 C1orf63
ENST00000568254 0.771466733055702 0.583927858721719 -0.0370468757202953 ENSG00000117616 C1orf63
ENST00000473314 0.967801535050954 0.931304318707836 0.00513114059611581 ENSG00000117616 C1orf63
ENST00000417642 0.771466733055702 0.583927858721719 -0.0370468757202953 ENSG00000117616 C1orf63
ENST00000570063 0.86844331332164 0.742744105126231 0.0233728837277773 ENSG00000117616 C1orf63
ENST00000564223 0.747309783216421 0.54938494711452 0.0568291950276364 ENSG00000117616 C1orf63
ENST00000475766 0.685460875044204 0.467528713081215 0.0526229868960946 ENSG00000117616 C1orf63
ENST00000491378 0.8871461967314 0.775873546161018 0.0236967833063548 ENSG00000117616 C1orf63
ENST00000431849 0.434328392423202 0.203576937531713 -0.108696448384472 ENSG00000117616 C1orf63
ENST00000568212 0.298133310402342 0.105016327405269 -0.148883066013588 ENSG00000117616 C1orf63
ENST00000568701 0.325896014444331 0.122646634953726 -0.138172406517386 ENSG00000117616 C1orf63
ENST00000561867 0.760642379852587 0.567912488574735 -0.0446756370635749 ENSG00000117616 C1orf63
ENST00000568996 0.752199489343316 0.555826434999674 -0.0456034243813204 ENSG00000117616 C1orf63
ENST00000374358 0.174572245373591 0.0416640203755587 0.118169126356682 ENSG00000183726 TMEM50A
ENST00000498135 0.175660322055909 0.0421252162769922 0.127651429812494 ENSG00000183726 TMEM50A
ENST00000491936 0.13688931149671 0.0276077241447686 0.131212549804462 ENSG00000183726 TMEM50A
ENST00000480937 0.134344689583182 0.0267523767729693 0.131451977131558 ENSG00000183726 TMEM50A
ENST00000468704 0.272960520654437 0.0906785078570112 0.109925249165879 ENSG00000183726 TMEM50A
ENST00000487234 0.625779003464312 0.394604101443909 0.0635005769489809 ENSG00000183726 TMEM50A
ENST00000399763 0.700096905469061 0.486772208233298 -0.0345776190865181 ENSG00000204178 TMEM57
ENST00000399766 0.700096905469061 0.486772208233298 -0.0345776190865181 ENSG00000204178 TMEM57
ENST00000374343 0.700096905469061 0.486772208233298 -0.0345776190865181 ENSG00000204178 TMEM57
ENST00000470035 0.182994605244538 0.0451725629924314 -0.193777470369221 ENSG00000204178 TMEM57
ENST00000374338 0.808650884088348 0.639518639156197 -0.0347270933419436 ENSG00000157978 LDLRAP1
ENST00000488127 0.622729536808595 0.391231048811065 -0.0694142741894427 ENSG00000157978 LDLRAP1
ENST00000354177 0.0334231600878462 0.00263501726242741 -0.16497331922544 ENSG00000162430 SEPN1
ENST00000361547 0.0334231600878462 0.00263501726242741 -0.16497331922544 ENSG00000162430 SEPN1
ENST00000374315 0.0334231600878462 0.00263501726242741 -0.16497331922544 ENSG00000162430 SEPN1
ENST00000559265 0.0814460848884881 0.0115412987850527 -0.133047157349453 ENSG00000255054 RP1-317E23.6
ENST00000494537 0.13298783533755 0.0263208561349256 -0.168187052874849 ENSG00000162430 SEPN1
ENST00000527604 0.123647740649938 0.0231500187171306 -0.118563784209176 ENSG00000255054 RP1-317E23.6
ENST00000442055 0.566267407569274 0.330013408401308 -0.0546509879331738 ENSG00000228172 RP1-317E23.3
ENST00000453649 0.560158433027459 0.323875408824234 -0.055338516817669 ENSG00000228172 RP1-317E23.3
ENST00000424294 0.163753626729461 0.0372704195859284 -0.189919744320156 ENSG00000117640 MTFR1L
ENST00000374303 0.534661026484756 0.297966063428819 -0.0702887444281576 ENSG00000117640 MTFR1L
ENST00000533762 0.355953053113635 0.143746959866801 -0.135024545224235 ENSG00000117640 MTFR1L
ENST00000529116 0.401801505809818 0.177608867511707 -0.123773661424304 ENSG00000117640 MTFR1L
ENST00000474295 0.53995795079151 0.303227135068522 -0.0695871350371865 ENSG00000117640 MTFR1L
ENST00000488327 0.340782200461734 0.133056893390899 -0.137428976323077 ENSG00000117640 MTFR1L
ENST00000472643 0.403507482629206 0.178851303795946 -0.103983974447572 ENSG00000117640 MTFR1L
ENST00000469815 0.4794595371352 0.242597373994479 -0.0851604774634204 ENSG00000117640 MTFR1L
ENST00000526894 0.403507482629206 0.178851303795946 -0.103983974447572 ENSG00000117640 MTFR1L
ENST00000478284 0.189573238696447 0.0479388648547642 -0.168722229476179 ENSG00000117640 MTFR1L
ENST00000524618 0.42679112260539 0.197309083053146 -0.0940279943471994 ENSG00000117640 MTFR1L
ENST00000374307 0.53995795079151 0.303227135068522 -0.0695871350371865 ENSG00000117640 MTFR1L
ENST00000528624 0.53768643187558 0.300921200365605 -0.0979005159875272 ENSG00000117640 MTFR1L
ENST00000525713 0.322157911790539 0.120203357506519 -0.144192592173913 ENSG00000117640 MTFR1L
ENST00000374301 0.514535972305661 0.276064935155373 -0.073572522051357 ENSG00000117640 MTFR1L
ENST00000464008 0.165620159556832 0.0380078376568771 -0.171943615150177 ENSG00000117640 MTFR1L
ENST00000526158 0.18721018464609 0.0469605795477124 -0.177988041431161 ENSG00000117640 MTFR1L
ENST00000530599 0.295628857104004 0.103485421948966 -0.150234261157657 ENSG00000117640 MTFR1L
ENST00000374300 0.544841498783017 0.308010196662552 -0.0687295656092242 ENSG00000117640 MTFR1L
ENST00000466284 0.640997182185332 0.41304490904783 -0.0568818343975259 ENSG00000117640 MTFR1L
ENST00000531361 0.380118832608562 0.161276964053399 -0.117228495829372 ENSG00000117640 MTFR1L
ENST00000497956 0.453680113491613 0.219879827680978 -0.10033366213004 ENSG00000117640 MTFR1L
ENST00000538789 0.482092762172596 0.245332593940742 0.10840394426136 ENSG00000127423 AUNIP
ENST00000455431 0.938131235927769 0.870974305063018 0.0197134353848572 ENSG00000236528 RP1-125I3.2
ENST00000374296 0.896678363697772 0.793223206293857 -0.0287731427889165 ENSG00000182749 PAQR7
ENST00000426559 0.224073560215317 0.0642388130935458 0.100272045077566 ENSG00000117632 STMN1
ENST00000455785 0.221645896054731 0.0628355696300941 0.101047004252942 ENSG00000117632 STMN1
ENST00000399728 0.22083952192449 0.062426905419071 0.101164106977832 ENSG00000117632 STMN1
ENST00000465604 0.245176757117111 0.0750774724882567 0.0971713411429811 ENSG00000117632 STMN1
ENST00000357865 0.249605006344917 0.0775747306735281 0.0963848943205096 ENSG00000117632 STMN1
ENST00000374291 0.240195744370392 0.0725695894033253 0.0991821000956956 ENSG00000117632 STMN1
ENST00000485226 0.600253565511592 0.366093018356956 0.0507104532064816 ENSG00000117632 STMN1
ENST00000446334 0.528007471138986 0.290498447148224 0.0614353575446843 ENSG00000117632 STMN1
ENST00000580971 0.227031586677476 0.0655987441667682 0.147882238920617 ENSG00000264021 MIR3917
ENST00000374282 0.990478272558761 0.979805817917417 0.00241168679035592 ENSG00000158006 PAFAH2
ENST00000451429 0.133873400405054 0.0265896578015409 -0.18599215350046 ENSG00000130695 CEP85
ENST00000476272 0.0826217207168983 0.0118105733763881 -0.196963321081605 ENSG00000130695 CEP85
ENST00000252992 0.0826217207168983 0.0118105733763881 -0.196963321081605 ENSG00000130695 CEP85
ENST00000453146 0.0215977232134174 0.00124934679699445 -0.293145935033404 ENSG00000130695 CEP85
ENST00000469609 0.0290885577092532 0.00206238445658111 -0.292749190449966 ENSG00000130695 CEP85
ENST00000270792 0.717825173865193 0.510532930804958 0.0430866959446403 ENSG00000142669 SH3BGRL3
ENST00000319041 0.707505816420457 0.497396954259543 0.0445786559639805 ENSG00000142669 SH3BGRL3
ENST00000314675 0.989032292374951 0.97664696638322 -0.00193735869136521 ENSG00000158062 UBXN11
ENST00000434391 0.685728103614677 0.467972200723655 -0.0381143062923072 ENSG00000117682 DHDDS
ENST00000427245 0.975239246287817 0.947099592513883 0.00460467048800859 ENSG00000117682 DHDDS
ENST00000527611 0.934110334915883 0.861920291891292 -0.0159488254363061 ENSG00000117682 DHDDS
ENST00000374186 0.477161562684114 0.240509208918405 -0.0840795613974666 ENSG00000117682 DHDDS
ENST00000525682 0.710597862885577 0.500948115630671 -0.0389978630377802 ENSG00000117682 DHDDS
ENST00000236342 0.648678689899544 0.422838928193012 -0.0467728753307488 ENSG00000117682 DHDDS
ENST00000526219 0.780820374805299 0.597838132078162 -0.0308145045067663 ENSG00000117682 DHDDS
ENST00000374185 0.97303532458313 0.942468686425085 0.0049617637205311 ENSG00000117682 DHDDS
ENST00000487944 0.802016223508193 0.630106307472978 -0.0415784154171713 ENSG00000117682 DHDDS
ENST00000360009 0.685728103614677 0.467972200723655 -0.0381143062923072 ENSG00000117682 DHDDS
ENST00000533087 0.930558703568249 0.85474121877351 -0.0124417707253147 ENSG00000117682 DHDDS
ENST00000531312 0.922948312470758 0.841201726822982 -0.0137284959170596 ENSG00000117682 DHDDS
ENST00000525165 0.838975547054839 0.689389407271341 -0.0272825966561225 ENSG00000117682 DHDDS
ENST00000525546 0.581370548134423 0.345338965742001 -0.0693539128826541 ENSG00000117682 DHDDS
ENST00000528557 0.482957419639741 0.24616603346056 -0.0834521186478229 ENSG00000117682 DHDDS
ENST00000525326 0.621917913643317 0.390352122355721 -0.0629186564896341 ENSG00000117682 DHDDS
ENST00000526278 0.930945957736709 0.855398400279381 -0.0124446724794189 ENSG00000117682 DHDDS
ENST00000436153 0.93486974780203 0.8636687290917 -0.0116339452142033 ENSG00000117682 DHDDS
ENST00000529688 0.917270819209141 0.830743367098457 -0.0146350278707902 ENSG00000117682 DHDDS
ENST00000530781 0.839470457115543 0.690388474344854 -0.0347751901421119 ENSG00000117682 DHDDS
ENST00000531955 0.456772834261677 0.22286745316231 -0.0925918566554346 ENSG00000117682 DHDDS
ENST00000525410 0.864821023782871 0.736282111348892 -0.0242769503184897 ENSG00000117682 DHDDS
ENST00000430232 0.677092951557736 0.457570522558123 -0.0482765679055741 ENSG00000117682 DHDDS
ENST00000431933 0.928255314812825 0.851083282482561 -0.0115840002279261 ENSG00000117682 DHDDS
ENST00000416052 0.848069839789851 0.705392284892256 0.0344087546850264 ENSG00000117682 DHDDS
ENST00000468388 0.279194320862251 0.0941152021103053 -0.110141726604856 ENSG00000198830 HMGN2
ENST00000479815 0.642440911628409 0.414652621781656 0.0444628583468188 ENSG00000198830 HMGN2
ENST00000460563 0.241819518472782 0.0734206288818775 0.100282439994912 ENSG00000198830 HMGN2
ENST00000464888 0.735215858745993 0.533261497936956 0.0344431208868112 ENSG00000198830 HMGN2
ENST00000463817 0.164620585631178 0.0376370513094713 0.118597962263754 ENSG00000198830 HMGN2
ENST00000467700 0.16635540122405 0.0383754684249696 0.116925521043613 ENSG00000198830 HMGN2
ENST00000361427 0.125003787702245 0.0236115884813177 0.125404740244842 ENSG00000198830 HMGN2
ENST00000466194 0.162259707540282 0.0366648018137724 0.120667488857835 ENSG00000198830 HMGN2
ENST00000493418 0.31833701131416 0.117777096337916 0.0882118396287375 ENSG00000198830 HMGN2
ENST00000324856 0.220348126543495 0.0621568089528988 -0.0912139588485905 ENSG00000117713 ARID1A
ENST00000457599 0.155792026175553 0.0342340236054746 -0.109163290847908 ENSG00000117713 ARID1A
ENST00000374152 0.0155844542641317 0.000729297962570753 -0.186470039740255 ENSG00000117713 ARID1A
ENST00000430799 0.00069362559329177 4.06998231800047e-06 -0.274773127160355 ENSG00000117713 ARID1A
ENST00000466382 0.00114134949214354 8.51809507711395e-06 -0.279827539747944 ENSG00000117713 ARID1A
ENST00000540690 0.00125976784294835 9.93466534038227e-06 -0.280256341926105 ENSG00000117713 ARID1A
ENST00000532781 0.00409554000422632 6.60457736147469e-05 -0.270749444369287 ENSG00000117713 ARID1A
ENST00000374142 0.115008462463661 0.0204904083714466 -0.167812183139614 ENSG00000204160 ZDHHC18
ENST00000374141 0.435310058086551 0.204394464956593 -0.125691622569407 ENSG00000204160 ZDHHC18
ENST00000488397 0.153100305102064 0.0332912766708177 -0.163904910363252 ENSG00000204160 ZDHHC18
ENST00000374135 0.138375340335601 0.0281443534945957 -0.141780429942834 ENSG00000142751 GPN2
ENST00000374133 0.144932599559069 0.0305176582280722 -0.198790526800363 ENSG00000142751 GPN2
ENST00000477418 0.157512410190716 0.0348779111582787 -0.193009044540501 ENSG00000142751 GPN2
ENST00000431781 0.609047175743876 0.375455551370373 -0.0824476951214047 ENSG00000142751 GPN2
ENST00000361720 0.947955120622605 0.891757040184846 0.0139672954866858 ENSG00000198746 GPATCH3
ENST00000435827 0.175692212536486 0.0421388014678809 -0.12848249630081 ENSG00000090273 NUDC
ENST00000321265 0.654801672556921 0.430092458817318 -0.0407929991693294 ENSG00000090273 NUDC
ENST00000452707 0.132351704388691 0.0261042048846378 -0.138713436449904 ENSG00000090273 NUDC
ENST00000484772 0.493760668268173 0.25661370934351 0.0757411465959899 ENSG00000090273 NUDC
ENST00000522111 0.869470950256474 0.744540176578752 0.0248467648790975 ENSG00000253368 TRNP1
ENST00000531285 0.977591968414709 0.952431652009983 0.0054747976104388 ENSG00000253368 TRNP1
ENST00000374089 0.585914954437658 0.350665144147086 -0.0763004531719679 ENSG00000090020 SLC9A1
ENST00000263980 0.0929445303422427 0.0144139549525982 -0.157983203697648 ENSG00000090020 SLC9A1
ENST00000490329 0.726233752445507 0.521259616828 0.066624222816187 ENSG00000090020 SLC9A1
ENST00000545949 0.061643074196814 0.00731963840836933 -0.189746426469087 ENSG00000090020 SLC9A1
ENST00000447808 0.49912649678411 0.261386726437291 -0.118611051002053 ENSG00000090020 SLC9A1
ENST00000374086 0.0488639363162648 0.00498771257194471 -0.206955367693508 ENSG00000090020 SLC9A1
ENST00000374084 0.0857295719380063 0.0125543932006421 -0.192369897365413 ENSG00000090020 SLC9A1
ENST00000319394 0.957952210545825 0.910035880753187 -0.00780668680772885 ENSG00000142784 WDTC1
ENST00000361771 0.966475160230667 0.928689867042678 -0.00618379497920761 ENSG00000142784 WDTC1
ENST00000447062 0.864436632295337 0.735430529837253 -0.0252241607164309 ENSG00000142784 WDTC1
ENST00000491239 0.880724974013954 0.764094732132836 -0.0241194845435903 ENSG00000142784 WDTC1
ENST00000374076 0.976727870477248 0.950377506904462 -0.00410413266353675 ENSG00000186501 TMEM222
ENST00000464720 0.976727870477248 0.950377506904462 -0.00410413266353675 ENSG00000186501 TMEM222
ENST00000608611 0.976727870477248 0.950377506904462 -0.00410413266353675 ENSG00000186501 TMEM222
ENST00000466759 0.659686826037631 0.436335006628511 0.065293420511932 ENSG00000186501 TMEM222
ENST00000486082 0.848984298627172 0.706840367759169 0.0266846437634976 ENSG00000186501 TMEM222
ENST00000464813 0.837687850837074 0.686992623461051 0.0306971307121767 ENSG00000186501 TMEM222
ENST00000478104 0.964600026924899 0.923432228208133 -0.00658574533464784 ENSG00000186501 TMEM222
ENST00000498220 0.961013819304557 0.916398840178489 0.0078267576585422 ENSG00000186501 TMEM222
ENST00000471456 0.950522675413782 0.896504161412741 0.0107078148655834 ENSG00000186501 TMEM222
ENST00000470223 0.989517672515458 0.977658346486386 -0.00232167080499287 ENSG00000186501 TMEM222
ENST00000374040 0.235391668757389 0.0699793240892589 -0.190124413134831 ENSG00000142733 MAP3K6
ENST00000493901 0.237783093028703 0.0714422425172457 -0.189758174806276 ENSG00000142733 MAP3K6
ENST00000357582 0.227804961827911 0.0659663862485365 -0.197189952779877 ENSG00000142733 MAP3K6
ENST00000430629 0.335470629666835 0.12917970017607 -0.0647707562574705 ENSG00000158195 WASF2
ENST00000536657 0.298724958308468 0.105568828918508 -0.0813519070570363 ENSG00000158195 WASF2
ENST00000247087 0.0772513022106737 0.0105203318771587 -0.184718261199451 ENSG00000126705 AHDC1
ENST00000374011 0.0753572706213683 0.010099878495679 -0.18512613298346 ENSG00000126705 AHDC1
ENST00000490295 0.0913999080923908 0.0140181389060064 -0.187419048912245 ENSG00000126705 AHDC1
ENST00000480033 0.123773316814049 0.0231991703904297 -0.190592795490658 ENSG00000126705 AHDC1
ENST00000373943 0.289093388177065 0.0996592457772543 0.0886212597132837 ENSG00000117758 STX12
ENST00000440806 0.940839662534575 0.876255328838785 0.00877676451166704 ENSG00000117758 STX12
ENST00000468761 0.793878281975608 0.616903410926939 -0.0320836858596419 ENSG00000117758 STX12
ENST00000481874 0.931628077870262 0.857005494837709 -0.0188742838151762 ENSG00000117758 STX12
ENST00000472285 0.997188020277985 0.99420325412069 0.000608043074286433 ENSG00000117758 STX12
ENST00000311772 0.52511901970751 0.287481091788875 -0.0707025871019764 ENSG00000117751 PPP1R8
ENST00000236412 0.530333762268917 0.29284783770562 -0.0699914216197204 ENSG00000117751 PPP1R8
ENST00000373931 0.52511901970751 0.287489836340878 -0.0707047466043683 ENSG00000117751 PPP1R8
ENST00000431586 0.167465017670431 0.0387973267131406 -0.132514089608847 ENSG00000117751 PPP1R8
ENST00000486634 0.991628831351462 0.982214509451475 0.0019519662712865 ENSG00000117751 PPP1R8
ENST00000373912 0.568837750459571 0.332576456115948 -0.0736507974247942 ENSG00000117748 RPA2
ENST00000419958 0.862733242112395 0.731783219180543 -0.032461586819368 ENSG00000117748 RPA2
ENST00000373909 0.589747058168194 0.35470829403452 -0.0715070896475049 ENSG00000117748 RPA2
ENST00000313433 0.577879398619254 0.341893626454032 -0.0741497323357044 ENSG00000117748 RPA2
ENST00000444045 0.683450222616106 0.465146998778073 -0.0634611426460774 ENSG00000117748 RPA2
ENST00000373884 0.135628970501575 0.0271565542407787 -0.217807121598373 ENSG00000158156 XKR8
ENST00000373871 0.16610710954701 0.0382583020424248 0.105971821664572 ENSG00000158161 EYA3
ENST00000436342 0.16610710954701 0.0382583020424248 0.105971821664572 ENSG00000158161 EYA3
ENST00000373864 0.782622798445666 0.60023543390066 0.0315328173526139 ENSG00000158161 EYA3
ENST00000540618 0.0416610287315997 0.00381128729729873 0.187677660988004 ENSG00000158161 EYA3
ENST00000545175 0.0400196430823673 0.00357277694295685 0.190615289912931 ENSG00000158161 EYA3
ENST00000373863 0.0361496365755754 0.00299963953862915 0.194689068161978 ENSG00000158161 EYA3
ENST00000495923 0.99965642402125 0.998986839658761 0.00011682959227443 ENSG00000158161 EYA3
ENST00000471498 0.0150416739035882 0.000690212492048773 0.229622687312657 ENSG00000158161 EYA3
ENST00000468665 0.273061167507604 0.0907335463441186 0.136944967827192 ENSG00000158161 EYA3
ENST00000603289 0.651517936043809 0.426103846672199 -0.0563255142860221 ENSG00000126698 DNAJC8
ENST00000263697 0.761597562872273 0.569438260065525 -0.0356808259584481 ENSG00000126698 DNAJC8
ENST00000596102 0.504821239154518 0.266771988048308 0.101041125687802 ENSG00000269804 AL353354.2
ENST00000489277 0.761597562872273 0.569438260065525 -0.0356808259584481 ENSG00000126698 DNAJC8
ENST00000470967 0.403010710873185 0.178503577169282 -0.105557918139365 ENSG00000126698 DNAJC8
ENST00000482674 0.992195464205978 0.983682005301601 -0.00145712615449949 ENSG00000126698 DNAJC8
ENST00000488868 0.960679927746481 0.915883292239473 -0.00757250197458722 ENSG00000126698 DNAJC8
ENST00000497986 0.464881839163978 0.229703712035267 0.0825482567974217 ENSG00000130770 ATPIF1
ENST00000335514 0.464426005648532 0.229285322388501 0.0825534652199744 ENSG00000130770 ATPIF1
ENST00000468425 0.507923314521029 0.269678484259202 0.0757896535344699 ENSG00000130770 ATPIF1
ENST00000465645 0.464426005648532 0.229285322388501 0.0825534652199744 ENSG00000130770 ATPIF1
ENST00000253063 0.842452040080085 0.695563133019233 -0.0372706980119981 ENSG00000130766 SESN2
ENST00000373842 0.617179273365152 0.385139011720767 0.0911373364373644 ENSG00000130772 MED18
ENST00000398997 0.60942118445817 0.375962591738012 0.0927794859004165 ENSG00000130772 MED18
ENST00000373839 0.978476615353185 0.954287400327704 0.00313351890094755 ENSG00000204138 PHACTR4
ENST00000463428 0.984917547349216 0.96808645594025 -0.00294112120358352 ENSG00000204138 PHACTR4
ENST00000493669 0.92375694412272 0.842526081782302 -0.0116929841745328 ENSG00000204138 PHACTR4
ENST00000373836 0.858691206463218 0.724693587144988 -0.018389483115594 ENSG00000204138 PHACTR4
ENST00000398958 0.827259056197562 0.670182480698876 0.0195487599259356 ENSG00000180198 RCC1
ENST00000413987 0.638009543331683 0.409742504395686 0.0454791751139024 ENSG00000242125 SNHG3
ENST00000427469 0.595674117958258 0.361145056371353 0.0459232571553058 ENSG00000180198 RCC1
ENST00000447507 0.564055973526165 0.327678748200662 0.0631870679286116 ENSG00000242125 SNHG3
ENST00000434290 0.595290042621127 0.360732976245471 0.0452996158103327 ENSG00000180198 RCC1
ENST00000373833 0.823868627995264 0.664274566709139 0.0199210966813355 ENSG00000180198 RCC1
ENST00000437681 0.716656307853287 0.509112399186483 0.0396522456395247 ENSG00000242125 SNHG3
ENST00000419074 0.995259354315704 0.990574329598993 0.000793278215387818 ENSG00000180198 RCC1
ENST00000373832 0.701036294128224 0.488162115704473 -0.0433919339356286 ENSG00000180198 RCC1
ENST00000373831 0.917899174989316 0.831735976964722 -0.0148984676198726 ENSG00000180198 RCC1
ENST00000411533 0.958281145068111 0.910922428158403 -0.00803236864613367 ENSG00000180198 RCC1
ENST00000486790 0.714254440922192 0.506153514926112 -0.064478713273817 ENSG00000180198 RCC1
ENST00000430407 0.993942895223713 0.988399074172807 -0.00108136640456169 ENSG00000180198 RCC1
ENST00000429051 0.663584921726174 0.440689547366642 0.0651290225977543 ENSG00000180198 RCC1
ENST00000478232 0.56972240164038 0.333724705896336 -0.0985680898140832 ENSG00000180198 RCC1
ENST00000373830 0.767788905165989 0.578613105354129 0.0402586687062596 ENSG00000180098 TRNAU1AP
ENST00000495995 0.791637407831665 0.613324810067088 0.0504593849063777 ENSG00000180098 TRNAU1AP
ENST00000480930 0.664401943187511 0.441749015457575 0.0581279710883116 ENSG00000180098 TRNAU1AP
ENST00000491577 0.667508488957686 0.445722408248535 0.0574280831267393 ENSG00000180098 TRNAU1AP
ENST00000495215 0.854140377324197 0.716392900807329 0.0327429842531044 ENSG00000180098 TRNAU1AP
ENST00000464093 0.823285587506616 0.663457086275589 0.0446359508100836 ENSG00000180098 TRNAU1AP
ENST00000484775 0.4472153800924 0.214653239767711 0.0946498105052955 ENSG00000180098 TRNAU1AP
ENST00000464612 0.344275016474448 0.135273957698888 -0.123160142353455 ENSG00000197989 SNHG12
ENST00000475441 0.464188107954197 0.229055124196916 -0.097496076550421 ENSG00000197989 SNHG12
ENST00000531126 0.735978960407336 0.534374907368558 -0.0465605638946179 ENSG00000197989 SNHG12
ENST00000461448 0.735978960407336 0.534374907368558 -0.0465605638946179 ENSG00000197989 SNHG12
ENST00000470977 0.730923597306095 0.527555688621171 -0.0473240308304418 ENSG00000197989 SNHG12
ENST00000474814 0.735978960407336 0.534374907368558 -0.0465605638946179 ENSG00000197989 SNHG12
ENST00000481368 0.415130844292997 0.188292921220157 -0.101648329182262 ENSG00000197989 SNHG12
ENST00000481220 0.741755223006239 0.54150605785599 -0.0457852455421091 ENSG00000197989 SNHG12
ENST00000488745 0.677034202018749 0.457450475083331 -0.0552802973497118 ENSG00000197989 SNHG12
ENST00000483436 0.741737991897561 0.541477654032993 -0.0458000263019091 ENSG00000197989 SNHG12
ENST00000464115 0.257450518183155 0.0818623264779926 0.164892611315009 ENSG00000197989 SNHG12
ENST00000461832 0.257450518183155 0.0818623264779926 0.164892611315009 ENSG00000197989 SNHG12
ENST00000373824 0.222875128945464 0.063479980400331 0.162470648474142 ENSG00000120656 TAF12
ENST00000263974 0.224482885119227 0.0644301607403869 0.162253814396086 ENSG00000120656 TAF12
ENST00000495422 0.325086127155507 0.122241121203428 0.142525925644913 ENSG00000120656 TAF12
ENST00000373816 0.626700472446464 0.395609889606957 0.0552715388556917 ENSG00000162419 GMEB1
ENST00000361872 0.475290718816711 0.238952050093535 0.0856412770814803 ENSG00000162419 GMEB1
ENST00000294409 0.481211272382437 0.244364060064314 0.0847987855005945 ENSG00000162419 GMEB1
ENST00000480454 0.386330064543441 0.165646239789417 0.111291992024463 ENSG00000162419 GMEB1
ENST00000474884 0.0509349107471373 0.00531989382808416 -0.189434569219752 ENSG00000198492 YTHDF2
ENST00000542507 0.848009564344235 0.705152577046302 0.0159736994440466 ENSG00000198492 YTHDF2
ENST00000373812 0.853332820310795 0.714876478499848 0.0154473430999683 ENSG00000198492 YTHDF2
ENST00000541996 0.851751166049101 0.711893323146573 0.0156052832482511 ENSG00000198492 YTHDF2
ENST00000478283 0.526347928929187 0.288808085108325 -0.0454436193856909 ENSG00000198492 YTHDF2
ENST00000496288 0.0645249573625721 0.00786918776152678 -0.181214986246406 ENSG00000198492 YTHDF2
ENST00000475796 0.12352999765076 0.0231100569188543 -0.18599679645041 ENSG00000198492 YTHDF2
ENST00000476976 0.122216011456405 0.0226821340108506 -0.178204054916491 ENSG00000198492 YTHDF2
ENST00000468863 0.195747035892869 0.0507865135153602 -0.165295016820719 ENSG00000198492 YTHDF2
ENST00000343067 0.947609481310127 0.891163533073498 0.00849649005255146 ENSG00000159023 EPB41
ENST00000356093 0.947609481310127 0.891163533073498 0.00849649005255146 ENSG00000159023 EPB41
ENST00000398863 0.947609481310127 0.891163533073498 0.00849649005255146 ENSG00000159023 EPB41
ENST00000482464 0.858067384966481 0.72329109981345 0.0313410906388562 ENSG00000159023 EPB41
ENST00000373800 0.732413231355055 0.529312993996606 0.0436882083629931 ENSG00000159023 EPB41
ENST00000349460 0.732413231355055 0.529312993996606 0.0436882083629931 ENSG00000159023 EPB41
ENST00000347529 0.732413231355055 0.529312993996606 0.0436882083629931 ENSG00000159023 EPB41
ENST00000373798 0.956310192500024 0.907424514011846 0.0072348169330838 ENSG00000159023 EPB41
ENST00000373797 0.876988239849282 0.758031264898009 0.0232462999892161 ENSG00000159023 EPB41
ENST00000488277 0.629830544319373 0.399047424867757 0.0791276469387898 ENSG00000159023 EPB41
ENST00000490308 0.766317205776375 0.576756283554763 0.0532336520527646 ENSG00000159023 EPB41
ENST00000460378 0.342071328028861 0.133853409599078 -0.1045194490492 ENSG00000159023 EPB41
ENST00000373795 0.937812060727868 0.870125939332004 0.00704620078434347 ENSG00000116350 SRSF4
ENST00000546138 0.951878672208736 0.899062766768865 0.00539612349428676 ENSG00000116350 SRSF4
ENST00000466448 0.992518036244959 0.984417076785636 -0.000856310901768321 ENSG00000116350 SRSF4
ENST00000497015 0.74649770053065 0.548368895646546 -0.045704289190377 ENSG00000116350 SRSF4
ENST00000605204 0.701816926837924 0.489069810452465 0.033242289593536 ENSG00000116350 SRSF4
ENST00000477193 0.573804180207496 0.337500271186537 -0.0919032028207033 ENSG00000116350 SRSF4
ENST00000489898 0.440227589626215 0.208793432516357 0.120970770151118 ENSG00000116350 SRSF4
ENST00000472353 0.293998201573132 0.102493683347513 0.110127007877864 ENSG00000116350 SRSF4
ENST00000373791 0.699547528842102 0.485618266276281 -0.0604702963755307 ENSG00000116353 MECR
ENST00000263702 0.723474011655438 0.51759028270928 -0.0571401900533269 ENSG00000116353 MECR
ENST00000473030 0.912697727243095 0.822159870844765 -0.0225490938190169 ENSG00000116353 MECR
ENST00000463412 0.902925748780985 0.80377405063296 -0.025391320528196 ENSG00000116353 MECR
ENST00000478505 0.912650933922056 0.822022442204509 0.0226573353585043 ENSG00000116353 MECR
ENST00000490529 0.859807945702962 0.726811726508131 -0.0304509711202945 ENSG00000116353 MECR
ENST00000463052 0.97879970495934 0.955297361010567 -0.00517259577628869 ENSG00000116353 MECR
ENST00000489248 0.945908591598197 0.887312909056113 0.0132501116804243 ENSG00000116353 MECR
ENST00000294507 0.559021069677679 0.322546665845563 0.0420535146306006 ENSG00000162511 LAPTM5
ENST00000464569 0.747079258322181 0.549145958338431 -0.0411909902359919 ENSG00000162511 LAPTM5
ENST00000476492 0.688564077698423 0.471158716398567 -0.0715336226646055 ENSG00000162511 LAPTM5
ENST00000336798 0.0141983818597365 0.000624375601962107 -0.22172894520639 ENSG00000162512 SDC3
ENST00000339394 0.0516477646026402 0.00544814827227577 -0.229743671908506 ENSG00000162512 SDC3
ENST00000424085 0.882066025769832 0.766502687223055 0.0144719989804427 ENSG00000134644 PUM1
ENST00000257075 0.882066025769832 0.766502687223055 0.0144719989804427 ENSG00000134644 PUM1
ENST00000373747 0.88209546339022 0.766539899250637 0.0144718108811329 ENSG00000134644 PUM1
ENST00000525843 0.820166784849561 0.658380697198756 0.021646192389348 ENSG00000134644 PUM1
ENST00000426105 0.995016278685778 0.99024055741517 0.00058556625848957 ENSG00000134644 PUM1
ENST00000440538 0.995327220873093 0.990757679535083 0.000554339173575295 ENSG00000134644 PUM1
ENST00000498419 0.830917444857053 0.676235915742852 -0.0233100219713351 ENSG00000134644 PUM1
ENST00000373741 0.99984209647987 0.999565237818415 -2.60938698588976e-05 ENSG00000134644 PUM1
ENST00000423018 0.99537628983698 0.990836562061303 0.000549623966985134 ENSG00000134644 PUM1
ENST00000373742 0.958946094350542 0.9121483010495 -0.00534072906704821 ENSG00000134644 PUM1
ENST00000530669 0.236080620971752 0.0703807265502172 -0.147782300700472 ENSG00000134644 PUM1
ENST00000529846 0.260020550514926 0.0833431744100533 -0.133836382950655 ENSG00000134644 PUM1
ENST00000525997 0.259843062419006 0.0832269390316339 -0.134678913225953 ENSG00000134644 PUM1
ENST00000527498 0.633881269443129 0.404497475371513 -0.062758397397581 ENSG00000134644 PUM1
ENST00000471894 0.838183403290879 0.687564811009228 -0.0381149292266384 ENSG00000134644 PUM1
ENST00000490546 0.885186294600904 0.772225509791669 -0.0257557603108095 ENSG00000134644 PUM1
ENST00000532678 0.747799909471305 0.550051942432503 0.0401025946586242 ENSG00000134644 PUM1
ENST00000526128 0.700096905469061 0.486762374899495 -0.072573814448788 ENSG00000134644 PUM1
ENST00000526215 0.675330592622752 0.455154714427199 0.039871799638411 ENSG00000134644 PUM1
ENST00000525948 0.769263817458929 0.580596944151843 0.0316378994642694 ENSG00000134644 PUM1
ENST00000480602 0.673072474828468 0.45210228167878 0.0440003978976452 ENSG00000134644 PUM1
ENST00000524516 0.931628077870262 0.85694414048436 0.0121187375110895 ENSG00000134644 PUM1
ENST00000531867 0.327956063974745 0.124069358076809 -0.167108867140368 ENSG00000134644 PUM1
ENST00000263694 0.746731463945153 0.548708377209978 -0.0418348063434654 ENSG00000060688 SNRNP40
ENST00000486941 0.936873947948912 0.867595752032596 -0.0159087816949331 ENSG00000060688 SNRNP40
ENST00000489853 0.836863558776963 0.685356594523641 -0.0336945334092984 ENSG00000060688 SNRNP40
ENST00000373720 0.970865926080482 0.938026810365356 -0.00709525029802367 ENSG00000060688 SNRNP40
ENST00000446633 0.732637538012418 0.529836976699434 -0.0447134400992242 ENSG00000060688 SNRNP40
ENST00000474025 0.845496229004939 0.700888156820139 -0.0369724108700736 ENSG00000060688 SNRNP40
ENST00000463988 0.776444064941963 0.5915037889743 -0.0551938055131579 ENSG00000060688 SNRNP40
ENST00000344147 0.381119856480887 0.162003201695359 0.0786484779915197 ENSG00000121766 ZCCHC17
ENST00000479629 0.766707463545013 0.577242088549337 0.0364309389644179 ENSG00000121766 ZCCHC17
ENST00000373714 0.381119856480887 0.162003201695359 0.0786484779915197 ENSG00000121766 ZCCHC17
ENST00000546109 0.632854692668787 0.403241568504777 0.0493397518527267 ENSG00000121766 ZCCHC17
ENST00000422613 0.333423295790842 0.127787334323184 0.0888038700556799 ENSG00000121766 ZCCHC17
ENST00000490049 0.880605610567201 0.763898283310632 0.0219627698715736 ENSG00000121766 ZCCHC17
ENST00000430143 0.785611429859601 0.604126343186313 -0.0457757764440467 ENSG00000229044 RP11-266K22.2
ENST00000373710 0.500652728986994 0.263099796818065 -0.0997099243627468 ENSG00000168528 SERINC2
ENST00000536859 0.500284735838517 0.262600176218828 -0.0997362274771416 ENSG00000168528 SERINC2
ENST00000487207 0.730078713306878 0.526445292209812 -0.0589066899297157 ENSG00000168528 SERINC2
ENST00000373709 0.514702571923155 0.276401023791951 -0.0964427932300413 ENSG00000168528 SERINC2
ENST00000536384 0.521030153029874 0.283202641668272 -0.0948042334241984 ENSG00000168528 SERINC2
ENST00000491976 0.521030153029874 0.283202641668272 -0.0948042334241984 ENSG00000168528 SERINC2
ENST00000441210 0.103272668236166 0.0171973592367322 -0.182188809740093 ENSG00000142910 TINAGL1
ENST00000457433 0.125722144958487 0.0238336434186841 -0.130565345827965 ENSG00000142910 TINAGL1
ENST00000271064 0.126915991749799 0.0242539256639702 -0.130427201720101 ENSG00000142910 TINAGL1
ENST00000537531 0.130682936490593 0.0255184775101245 -0.143117081997308 ENSG00000142910 TINAGL1
ENST00000461030 0.131161288829141 0.0256687963818366 -0.142951856505715 ENSG00000142910 TINAGL1
ENST00000466998 0.0791989459431314 0.0109979550089852 -0.20967039169703 ENSG00000142910 TINAGL1
ENST00000478398 0.0688798161084105 0.00874995910268367 -0.165516595970128 ENSG00000142910 TINAGL1
ENST00000481165 0.116126519950796 0.0207999182141832 -0.133377081569164 ENSG00000142910 TINAGL1
ENST00000468635 0.0448983798140479 0.00434612873104266 -0.180346775625028 ENSG00000142910 TINAGL1
ENST00000498429 0.0454172649372548 0.00444071219593247 -0.185467290813767 ENSG00000142910 TINAGL1
ENST00000463112 0.200189666747777 0.0527959694170848 -0.109086935316137 ENSG00000142910 TINAGL1
ENST00000480586 0.0121188310810435 0.000476514119169182 -0.235887816149768 ENSG00000142910 TINAGL1
ENST00000373705 0.205984671554453 0.0555763967002099 0.144343631630724 ENSG00000121764 HCRTR1
ENST00000373703 0.676800636018472 0.457131411937507 0.0500619848326053 ENSG00000162517 PEF1
ENST00000461006 0.43697848516283 0.206042792224663 0.0954368176947982 ENSG00000162517 PEF1
ENST00000478502 0.912999951663688 0.822950773293135 0.0166905501974392 ENSG00000162517 PEF1
ENST00000489164 0.966154462889091 0.927730355441463 0.00787596666994025 ENSG00000162517 PEF1
ENST00000492061 0.720496296515434 0.514120407471475 -0.0610254401217778 ENSG00000162517 PEF1
ENST00000496805 0.716940648374427 0.509475103348449 -0.0647764575135194 ENSG00000162517 PEF1
ENST00000472443 0.588442521770125 0.353039132115939 -0.092418498542148 ENSG00000162517 PEF1
ENST00000471219 0.662712365207361 0.439769280863746 -0.0828989523196124 ENSG00000162517 PEF1
ENST00000440872 0.592010609113752 0.357256260455702 -0.0996921310639587 ENSG00000162517 PEF1
ENST00000527035 0.312503010402448 0.11414092206052 -0.162833810733608 ENSG00000254545 RP11-84A19.3
ENST00000257100 0.632133901188437 0.402276347659411 -0.0506118479333165 ENSG00000134668 SPOCD1
ENST00000373648 0.632324286370408 0.402537782014721 -0.0506058678773891 ENSG00000134668 SPOCD1
ENST00000360482 0.632324286370408 0.402537782014721 -0.0506058678773891 ENSG00000134668 SPOCD1
ENST00000473361 0.616370856089004 0.38431034561406 -0.0523728521984233 ENSG00000134668 SPOCD1
ENST00000452755 0.629401177305248 0.398484915786224 -0.0504413403607471 ENSG00000134668 SPOCD1
ENST00000533231 0.630656374987235 0.400310753510865 -0.0507169855111961 ENSG00000134668 SPOCD1
ENST00000528579 0.950405826353175 0.89626967182916 0.00816630642506955 ENSG00000134668 SPOCD1
ENST00000532604 0.927364457090145 0.849361610642037 0.0123937964383468 ENSG00000134668 SPOCD1
ENST00000531039 0.951771518297291 0.898685460696353 0.00809827556850208 ENSG00000134668 SPOCD1
ENST00000468720 0.943711848392433 0.88214590048182 -0.00966105048299212 ENSG00000134668 SPOCD1
ENST00000485944 0.913280848993221 0.823887971776138 -0.0145865989583573 ENSG00000134668 SPOCD1
ENST00000460061 0.896633584069023 0.79280660943312 -0.0172590566783207 ENSG00000134668 SPOCD1
ENST00000602889 0.236913859730404 0.0708314304714881 0.088595285838102 ENSG00000269967 RP11-84A19.4
ENST00000602725 0.247938976255394 0.0766710947452036 0.0919461513121192 ENSG00000184007 PTP4A2
ENST00000344035 0.158815574181053 0.035350752353675 0.0978091143925394 ENSG00000184007 PTP4A2
ENST00000356536 0.25828566271054 0.0823340304067452 0.0838652005930166 ENSG00000184007 PTP4A2
ENST00000457805 0.35432257081473 0.142520002876413 0.0829111127914331 ENSG00000184007 PTP4A2
ENST00000489313 0.743745254039668 0.544547564196003 0.0413448910941979 ENSG00000184007 PTP4A2
ENST00000602683 0.360942120753624 0.14738188337633 0.0833319509638259 ENSG00000184007 PTP4A2
ENST00000470404 0.360365428100614 0.146904067500344 0.0847578941880413 ENSG00000184007 PTP4A2
ENST00000532001 0.360798543665771 0.147234897067464 0.0806837288328047 ENSG00000184007 PTP4A2
ENST00000528253 0.347971344866825 0.138209322083187 0.0854385833594128 ENSG00000184007 PTP4A2
ENST00000484483 0.187141236272309 0.0469030608015483 0.129772089155806 ENSG00000184007 PTP4A2
ENST00000468531 0.191291832460675 0.0487492879121227 0.099174302080298 ENSG00000184007 PTP4A2
ENST00000534796 0.235324773684844 0.0699405371755481 0.0982013226498404 ENSG00000184007 PTP4A2
ENST00000532289 0.222831242724571 0.0634329103380309 0.105384042646886 ENSG00000184007 PTP4A2
ENST00000526960 0.223178755262217 0.0636644627611493 0.103836251733157 ENSG00000184007 PTP4A2
ENST00000524384 0.390793455167667 0.169072957943885 0.0815074146945164 ENSG00000184007 PTP4A2
ENST00000528840 0.406118469833702 0.180897533319958 0.0792661881364018 ENSG00000184007 PTP4A2
ENST00000494444 0.389040108917427 0.167816797731045 0.0812278876651055 ENSG00000184007 PTP4A2
ENST00000529477 0.278245697975237 0.0936670139282928 0.094214079119199 ENSG00000184007 PTP4A2
ENST00000533408 0.710822496620969 0.501275185119565 0.040246059308732 ENSG00000184007 PTP4A2
ENST00000475464 0.374036020554352 0.15694036327035 0.101612322022012 ENSG00000184007 PTP4A2
ENST00000327300 0.790948533283411 0.612137992491153 0.0208227745146649 ENSG00000121774 KHDRBS1
ENST00000307714 0.800209904571515 0.627061248475149 0.0199578638918148 ENSG00000121774 KHDRBS1
ENST00000492989 0.36238128876356 0.148466475338184 -0.0582787333543939 ENSG00000121774 KHDRBS1
ENST00000484270 0.567060113476929 0.330648812544367 0.0402714846495922 ENSG00000121774 KHDRBS1
ENST00000366152 0.401687940904894 0.177493962046756 0.111649783248505 ENSG00000203325 RP11-277A4.4
ENST00000487305 0.664465661555987 0.441878995964011 -0.04832331480649 ENSG00000121775 TMEM39B
ENST00000336294 0.657046281853576 0.432587163586425 -0.0494747211148466 ENSG00000121775 TMEM39B
ENST00000438825 0.812557981283665 0.645983541549266 -0.0386569972965538 ENSG00000121775 TMEM39B
ENST00000441402 0.665110561559576 0.442886685725795 -0.0484119723679653 ENSG00000121775 TMEM39B
ENST00000472503 0.880691472664872 0.764054054562761 -0.0236370259992629 ENSG00000121775 TMEM39B
ENST00000456834 0.865280337709272 0.737342193754608 -0.0225772954571496 ENSG00000121775 TMEM39B
ENST00000468135 0.665404623632817 0.44322314550427 -0.0484098984307238 ENSG00000121775 TMEM39B
ENST00000466321 0.792416094960286 0.61450406121896 -0.0424694365004763 ENSG00000121775 TMEM39B
ENST00000373634 0.646373542101777 0.419850038337473 -0.0509258264453911 ENSG00000121775 TMEM39B
ENST00000427288 0.705213533277335 0.494397122838184 -0.0453754035991735 ENSG00000121775 TMEM39B
ENST00000476968 0.660370821813059 0.437105796580988 -0.0493707320763448 ENSG00000121775 TMEM39B
ENST00000498613 0.80940009445771 0.640463345619103 0.0396783197552492 ENSG00000121775 TMEM39B
ENST00000373625 0.444068785022495 0.212006236438178 -0.0463726622556056 ENSG00000025800 KPNA6
ENST00000471599 0.420117915997044 0.19197496648927 -0.0508809640058727 ENSG00000025800 KPNA6
ENST00000537234 0.111468218044906 0.0194175375280694 -0.107630206467648 ENSG00000025800 KPNA6
ENST00000469790 0.957417589262058 0.909331464741703 -0.00755444890127516 ENSG00000025800 KPNA6
ENST00000545542 0.101691672795362 0.0167241790118293 -0.119159230784947 ENSG00000025800 KPNA6
ENST00000446515 0.350914759358855 0.140277207268122 -0.0875878336944704 ENSG00000025800 KPNA6
ENST00000515055 0.601064957397444 0.367000012094648 -0.0430377023941375 ENSG00000250135 RP4-622L5.2
ENST00000373610 0.123094748468838 0.0229802542193351 -0.111250206092901 ENSG00000084652 TXLNA
ENST00000373609 0.123773316814049 0.0231996426444402 -0.111011084622187 ENSG00000084652 TXLNA
ENST00000355082 0.551639641674182 0.314542030154889 0.0674867243645567 ENSG00000084623 EIF3I
ENST00000373586 0.48531285575726 0.24866549768749 0.0675839297944175 ENSG00000084623 EIF3I
ENST00000489353 0.545842621243261 0.309180369544125 0.0699654052970123 ENSG00000084623 EIF3I
ENST00000471486 0.448552616692344 0.215720929714525 0.0772107211422533 ENSG00000084623 EIF3I
ENST00000483517 0.427784823591045 0.198017288852275 0.0805885632799866 ENSG00000084623 EIF3I
ENST00000474371 0.366097344862121 0.15116679220925 0.0876770143408451 ENSG00000084623 EIF3I
ENST00000423995 0.373688638992106 0.156686108633629 -0.142791543135502 ENSG00000220785 MTMR9LP
ENST00000403496 0.385074101872205 0.164745240698659 -0.1424473813975 ENSG00000220785 MTMR9LP
ENST00000441044 0.128212568121974 0.0247416353636995 -0.213670566871931 ENSG00000220785 MTMR9LP
ENST00000426597 0.0996775688176693 0.016199132842967 -0.22878020064737 ENSG00000220785 MTMR9LP
ENST00000373548 0.873129121686085 0.751211924308176 0.0146634576965567 ENSG00000116478 HDAC1
ENST00000481281 0.433683685600812 0.203028858154396 0.0895962980608164 ENSG00000116478 HDAC1
ENST00000463172 0.472669045407767 0.23626257177394 0.0872521963060571 ENSG00000116478 HDAC1
ENST00000428704 0.644372733794766 0.417126129668431 0.0533881880673389 ENSG00000116478 HDAC1
ENST00000472928 0.428098269146439 0.198331105189416 0.090143449805107 ENSG00000116478 HDAC1
ENST00000373541 0.872922994293559 0.750620765425805 0.0148366387496094 ENSG00000116478 HDAC1
ENST00000490081 0.354326595707463 0.142536106513051 -0.0865770585908304 ENSG00000116478 HDAC1
ENST00000482310 0.374107249344326 0.156985048631098 -0.0883040099922918 ENSG00000116478 HDAC1
ENST00000476391 0.874232738221614 0.75309042561239 -0.0198466460936725 ENSG00000116478 HDAC1
ENST00000484305 0.94258186012203 0.879854202612845 -0.0132052321110237 ENSG00000116478 HDAC1
ENST00000471488 0.86298902145851 0.732321384313927 0.0296132768259592 ENSG00000116478 HDAC1
ENST00000329421 0.913307104950533 0.824088918792407 0.0138762224086072 ENSG00000175130 MARCKSL1
ENST00000455895 0.826545379426691 0.668791057818432 -0.0229001680168163 ENSG00000160058 BSDC1
ENST00000413080 0.826550955259 0.668835019216159 -0.0228999346273739 ENSG00000160058 BSDC1
ENST00000444377 0.826545379426691 0.668797811264902 -0.0228984820090024 ENSG00000160058 BSDC1
ENST00000341071 0.824706281213398 0.665645919456144 -0.0230826549757016 ENSG00000160058 BSDC1
ENST00000526031 0.601881532797129 0.367808115052716 -0.0528197316220492 ENSG00000160058 BSDC1
ENST00000419121 0.608184471602311 0.374640496455942 -0.0521289141604344 ENSG00000160058 BSDC1
ENST00000446293 0.582456816592686 0.346581624608551 -0.056844993951016 ENSG00000160058 BSDC1
ENST00000463967 0.689927797967682 0.473067095058182 -0.0752388302817667 ENSG00000160058 BSDC1
ENST00000373520 0.651255537786449 0.425760486866284 -0.0517002618462441 ENSG00000160058 BSDC1
ENST00000449308 0.61720330179544 0.385203743200488 -0.0568111889872425 ENSG00000160058 BSDC1
ENST00000527513 0.871401863229741 0.747905677547002 -0.0232343693005282 ENSG00000160058 BSDC1
ENST00000527163 0.786977450520101 0.605830169964409 -0.0369861477845425 ENSG00000160058 BSDC1
ENST00000530485 0.816114045247191 0.652254176749729 -0.0334587500058468 ENSG00000160058 BSDC1
ENST00000474414 0.829397690312536 0.673352900505462 -0.0323406130729527 ENSG00000160058 BSDC1
ENST00000530876 0.817728993648978 0.654601578423024 -0.0377561701472565 ENSG00000160058 BSDC1
ENST00000530753 0.846897067204517 0.703649344001274 -0.033133417713826 ENSG00000160058 BSDC1
ENST00000533084 0.920598175911326 0.836415257492768 -0.0191702156899663 ENSG00000160058 BSDC1
ENST00000531222 0.9401554968278 0.874933183978657 0.017931658379677 ENSG00000160058 BSDC1
ENST00000480336 0.96207220733867 0.918344535577487 -0.00955137637928635 ENSG00000254553 RP1-27O5.3
ENST00000373510 0.942973655790901 0.880642631007765 0.0134632369628983 ENSG00000160062 ZBTB8A
ENST00000316459 0.988713570972267 0.976002489184559 -0.00283309085927373 ENSG00000160062 ZBTB8A
ENST00000341885 0.0911853227153644 0.0139424966337553 0.15001070640534 ENSG00000176261 ZBTB8OS
ENST00000468695 0.0456272344004813 0.00447494520590699 0.17735367560069 ENSG00000176261 ZBTB8OS
ENST00000492007 0.0401483918228815 0.00359131124539184 0.183178508715434 ENSG00000176261 ZBTB8OS
ENST00000373506 0.0354500720259453 0.00291447934547883 0.18732405655763 ENSG00000176261 ZBTB8OS
ENST00000467652 0.757614420925339 0.563722910017496 0.057818698728501 ENSG00000176261 ZBTB8OS
ENST00000498691 0.445830810791712 0.213265604160152 0.1052450353783 ENSG00000176261 ZBTB8OS
ENST00000478041 0.0299040707039877 0.00215805824131284 0.195390014578443 ENSG00000176261 ZBTB8OS
ENST00000473294 0.0287840826204964 0.00202754879330965 0.195923729903239 ENSG00000176261 ZBTB8OS
ENST00000436661 0.0282069378894321 0.00194929470956254 0.195897482921808 ENSG00000176261 ZBTB8OS
ENST00000373501 0.0283067601805814 0.00195955235364459 0.195890093707797 ENSG00000176261 ZBTB8OS
ENST00000476493 0.0295083005852108 0.00211496099486827 0.194717244736887 ENSG00000176261 ZBTB8OS
ENST00000465588 0.0302383413714963 0.00220769915444527 0.19547128671811 ENSG00000176261 ZBTB8OS
ENST00000483138 0.0213934623793072 0.0012313155793366 0.21281952849857 ENSG00000176261 ZBTB8OS
ENST00000479075 0.0208565731957539 0.00117182265571945 0.213308126189998 ENSG00000176261 ZBTB8OS
ENST00000473383 0.730990673340195 0.527681211549233 0.060749401592627 ENSG00000176261 ZBTB8OS
ENST00000466361 0.0124521678422267 0.000497994766089659 0.25746540980996 ENSG00000176261 ZBTB8OS
ENST00000414241 0.194917480567429 0.0504040774465249 -0.0832088444156597 ENSG00000162521 RBBP4
ENST00000373493 0.326248651441591 0.122870518732517 -0.0659549330188168 ENSG00000162521 RBBP4
ENST00000527118 0.0817563151102226 0.0116180438381769 -0.156597832735792 ENSG00000162521 RBBP4
ENST00000401893 0.0211547441631776 0.0012039171904729 -0.207675625950652 ENSG00000162521 RBBP4
ENST00000524393 0.128150795967152 0.0246814126345061 -0.140498254936202 ENSG00000162521 RBBP4
ENST00000526193 0.199471408595072 0.0524206743524385 -0.11982003979874 ENSG00000162521 RBBP4
ENST00000492348 0.216134056165075 0.0602535235122702 -0.0798973487481988 ENSG00000162521 RBBP4
ENST00000544435 0.216134056165075 0.0602535235122702 -0.0798973487481988 ENSG00000162521 RBBP4
ENST00000525506 0.00590915754689965 0.000129498277178592 -0.289465682400459 ENSG00000162521 RBBP4
ENST00000465780 0.02413408429999 0.0014826236995959 -0.259921481568307 ENSG00000162521 RBBP4
ENST00000373485 0.20789453671102 0.0564760468924844 -0.0815087068847807 ENSG00000162521 RBBP4
ENST00000477563 0.0198213511735676 0.00108229558946905 -0.212340083916715 ENSG00000162521 RBBP4
ENST00000458695 0.213233349332183 0.05886768858988 -0.0815985428884413 ENSG00000162521 RBBP4
ENST00000490500 0.0062203257521752 0.00014394535390851 -0.293753983347769 ENSG00000162521 RBBP4
ENST00000445722 0.0109360218019073 0.00039230483995677 -0.244636174978836 ENSG00000162521 RBBP4
ENST00000475321 0.991527437639968 0.98200738824562 -0.00139757327393383 ENSG00000162521 RBBP4
ENST00000531983 0.601733536769078 0.367673684001919 0.0771986498131252 ENSG00000162521 RBBP4
ENST00000463378 0.843481565021201 0.697344854118168 0.0207642105655962 ENSG00000162521 RBBP4
ENST00000460669 0.966736825742806 0.929364872343524 -0.00513167496199845 ENSG00000162521 RBBP4
ENST00000482190 0.901430313478641 0.801182904310814 -0.0149972668821891 ENSG00000162521 RBBP4
ENST00000373484 0.970819773964473 0.937888449704598 -0.00484859766192818 ENSG00000162520 SYNC
ENST00000409190 0.99114897407434 0.981305975585902 0.00159222752958491 ENSG00000162520 SYNC
ENST00000401073 0.715696220769504 0.508024560617686 -0.0500415379542314 ENSG00000162522 KIAA1522
ENST00000373481 0.388983884045618 0.167739278948076 -0.106787999850687 ENSG00000162522 KIAA1522
ENST00000294521 0.302078607296183 0.107744383857405 -0.157506001576124 ENSG00000162522 KIAA1522
ENST00000373480 0.204856302315284 0.05500120843448 -0.14563272077235 ENSG00000162522 KIAA1522
ENST00000469100 0.788265092004969 0.60805517144718 -0.036047171649039 ENSG00000134684 YARS
ENST00000373477 0.965072937744142 0.924406629254395 -0.00458300823577612 ENSG00000134684 YARS
ENST00000490826 0.86665174965084 0.740070078247536 -0.0250701722478966 ENSG00000134684 YARS
ENST00000487404 0.826198615964008 0.668096173983858 -0.0275242759783196 ENSG00000134684 YARS
ENST00000478828 0.996382298480683 0.992716529239681 0.000543959206243552 ENSG00000134684 YARS
ENST00000481895 0.920514023046951 0.836265973442277 0.0113398534796139 ENSG00000134684 YARS
ENST00000466052 0.873598769815088 0.751945311726016 0.0242304706303922 ENSG00000134684 YARS
ENST00000470377 0.518176543134986 0.279855918857921 0.0815081829660063 ENSG00000134684 YARS
ENST00000472692 0.567488518055941 0.331121644701188 0.0828194902979597 ENSG00000134684 YARS
ENST00000530710 0.207714618284949 0.0563607632972142 -0.163626255464588 ENSG00000116497 S100PBP
ENST00000373476 0.976136748740983 0.94910728932886 -0.00455966280077753 ENSG00000116497 S100PBP
ENST00000373475 0.930130142210565 0.85415134197593 0.012606202539224 ENSG00000116497 S100PBP
ENST00000531123 0.908729126364907 0.814559870387088 0.0187852216997829 ENSG00000116497 S100PBP
ENST00000398243 0.933657085285872 0.861092421528133 -0.0167269819340059 ENSG00000116497 S100PBP
ENST00000356689 0.988077627820256 0.974788433864947 0.00294079329712292 ENSG00000116497 S100PBP
ENST00000526230 0.617107741846344 0.38505459528621 -0.0867392689168839 ENSG00000116497 S100PBP
ENST00000531256 0.574243525710829 0.337879835543643 -0.0940004800366167 ENSG00000116497 S100PBP
ENST00000482212 0.50763404949164 0.269447771770854 -0.109160385661724 ENSG00000116497 S100PBP
ENST00000373456 0.809773099432347 0.64112980345843 0.0289067096258171 ENSG00000116514 RNF19B
ENST00000356990 0.825525630833254 0.667178377043917 0.0266984988395357 ENSG00000116514 RNF19B
ENST00000235150 0.870863179368395 0.746868199663188 0.0201723157320143 ENSG00000116514 RNF19B
ENST00000427524 0.945101538985243 0.885076351029737 0.00587200606266283 ENSG00000236065 RP1-117O3.2
ENST00000373449 0.979235274583821 0.956182391362214 0.00236108325579832 ENSG00000004455 AK2
ENST00000548033 0.905743659737955 0.809113976734055 0.0107110642752117 ENSG00000004455 AK2
ENST00000482191 0.713494494634007 0.505078725179938 0.0523729231335154 ENSG00000004455 AK2
ENST00000491241 0.806540832661716 0.636531183919905 -0.0353291308045336 ENSG00000004455 AK2
ENST00000467905 0.635178121257487 0.406022245111 -0.0412445298983711 ENSG00000004455 AK2
ENST00000354858 0.810986488943002 0.643317044957489 -0.0251528510487846 ENSG00000004455 AK2
ENST00000480134 0.810986488943002 0.643317044957489 -0.0251528510487846 ENSG00000004455 AK2
ENST00000550338 0.81324887141124 0.647087144588893 -0.0251949296925047 ENSG00000004455 AK2
ENST00000469238 0.913091695418387 0.823317487331578 -0.0146823197200559 ENSG00000004455 AK2
ENST00000466029 0.929633135717786 0.853122350525196 -0.0120793753244636 ENSG00000004455 AK2
ENST00000487289 0.932129942824181 0.858095663348472 -0.0104515009736147 ENSG00000004455 AK2
ENST00000548559 0.988977173342488 0.976461825441594 0.00181215551372515 ENSG00000004455 AK2
ENST00000551979 0.911634878630057 0.82026583747093 -0.016385324306281 ENSG00000004455 AK2
ENST00000483388 0.409993618428493 0.183932055001499 -0.130351157592065 ENSG00000160094 ZNF362
ENST00000539719 0.367857475106023 0.152340305793348 -0.112591736529769 ENSG00000160094 ZNF362
ENST00000373428 0.579094267156243 0.343169801217525 -0.0805209893785333 ENSG00000160094 ZNF362
ENST00000588828 0.195088267129613 0.0504896225786374 -0.140588910329903 ENSG00000225313 RP11-415J8.3
ENST00000457957 0.192586681694983 0.0492925813681788 -0.141505022596195 ENSG00000225313 RP11-415J8.3
ENST00000587696 0.190574342716412 0.0484709515771156 -0.142080370619994 ENSG00000225313 RP11-415J8.3
ENST00000431992 0.221636963462525 0.0628301148153434 -0.0876875700605766 ENSG00000134686 PHC2
ENST00000485928 0.286434230637994 0.0982402296064673 -0.0795985974540685 ENSG00000134686 PHC2
ENST00000373418 0.288768277326123 0.0994938631381162 -0.0792509009965921 ENSG00000134686 PHC2
ENST00000373422 0.249553472188294 0.0775315652264031 -0.0849055326199381 ENSG00000134686 PHC2
ENST00000257118 0.221636963462525 0.0628301148153434 -0.0876875700605766 ENSG00000134686 PHC2
ENST00000419414 0.247107516631042 0.0760914811097816 -0.082130946947588 ENSG00000134686 PHC2
ENST00000467894 0.29857837924403 0.105460502443464 -0.0835432215249814 ENSG00000134686 PHC2
ENST00000373416 0.509952602170797 0.271454201706465 -0.0580005812474713 ENSG00000134686 PHC2
ENST00000486897 0.913018249063923 0.82307321112323 -0.0133080807958816 ENSG00000134686 PHC2
ENST00000493483 0.883362011717563 0.768670312170168 -0.017534869720965 ENSG00000134686 PHC2
ENST00000473158 0.966736825742806 0.929374708148268 -0.00737364960636958 ENSG00000134686 PHC2
ENST00000426886 0.113052063410746 0.0199304591015397 0.1503440894369 ENSG00000163866 SMIM12
ENST00000521580 0.0983794691760001 0.015850487705622 0.173946216273407 ENSG00000163866 SMIM12
ENST00000446026 0.155715314973182 0.0341986878280743 0.172817917566029 ENSG00000163866 SMIM12
ENST00000456842 0.190251061115875 0.0482959088147632 0.162031040668656 ENSG00000163866 SMIM12
ENST00000423898 0.225116241149896 0.0647662978896027 0.147157452646018 ENSG00000163866 SMIM12
ENST00000417239 0.583601586117788 0.347945632118036 0.0879118855256942 ENSG00000163866 SMIM12
ENST00000417456 0.80760547326927 0.638087869930021 0.0425228632254162 ENSG00000241014 RP11-244H3.1
ENST00000487874 0.98949474284728 0.977570358951736 0.00195457391344079 ENSG00000271741 RP11-244H3.4
ENST00000373340 0.933709915406994 0.861269059273402 -0.0119516075243005 ENSG00000163867 ZMYM6
ENST00000493328 0.950239497112811 0.896005819748858 -0.00956172756265487 ENSG00000163867 ZMYM6
ENST00000357182 0.939920931831825 0.874519716661839 -0.0115254799834685 ENSG00000163867 ZMYM6
ENST00000415531 0.596624532494304 0.362412614748087 -0.0848101780817705 ENSG00000163867 ZMYM6
ENST00000317538 0.676257189914711 0.456267698289422 -0.0757119217724761 ENSG00000163867 ZMYM6
ENST00000460607 0.667776181541604 0.446017678236902 -0.0776553075920393 ENSG00000163867 ZMYM6
ENST00000417119 0.89535836151958 0.790697805936423 -0.0216183313396782 ENSG00000197056 ZMYM1
ENST00000359858 0.876392517387466 0.756984791979173 0.0210108624841282 ENSG00000197056 ZMYM1
ENST00000488455 0.82508828532043 0.666255468672118 0.0312833388772135 ENSG00000197056 ZMYM1
ENST00000475654 0.977158682704548 0.951458424962393 0.00499090906404149 ENSG00000197056 ZMYM1
ENST00000373329 0.876392517387466 0.756984791979173 0.0210108624841282 ENSG00000197056 ZMYM1
ENST00000373330 0.876392517387466 0.756984791979173 0.0210108624841282 ENSG00000197056 ZMYM1
ENST00000468598 0.523025969265981 0.285168685789055 0.0703237533360745 ENSG00000116560 SFPQ
ENST00000460428 0.957488117041717 0.909451626960649 0.00586194220609681 ENSG00000116560 SFPQ
ENST00000470472 0.746430725024026 0.548246030090235 -0.0292455224198342 ENSG00000116560 SFPQ
ENST00000466745 0.752476101695945 0.556261329270456 0.0465511918477792 ENSG00000116560 SFPQ
ENST00000466213 0.630533128861514 0.400090879327453 0.0641697202212327 ENSG00000116560 SFPQ
ENST00000490668 0.462295069035782 0.227635983256117 0.0782623934161104 ENSG00000116560 SFPQ
ENST00000485365 0.502753230334554 0.264976454986253 0.0710901208328577 ENSG00000116560 SFPQ
ENST00000357214 0.350075100141553 0.139656307983653 -0.0628662840902089 ENSG00000116560 SFPQ
ENST00000373297 0.400877651261803 0.176856853756177 0.0724276615302739 ENSG00000146463 ZMYM4
ENST00000314607 0.400877651261803 0.176856853756177 0.0724276615302739 ENSG00000146463 ZMYM4
ENST00000441447 0.113249365351995 0.0200010812316172 0.192051492359124 ENSG00000146463 ZMYM4
ENST00000432683 0.96071294706169 0.915944957571902 0.00952227680040554 ENSG00000227409 ZMYM4-AS1
ENST00000457946 0.847025229134842 0.703875631146719 0.0197980279894571 ENSG00000146463 ZMYM4
ENST00000482131 0.925667734516433 0.846241819563052 0.016841425665883 ENSG00000146463 ZMYM4
ENST00000325722 0.543583004675313 0.306855801575643 -0.0506099759481955 ENSG00000142687 KIAA0319L
ENST00000373266 0.314895931723717 0.115762319867842 -0.117002136082508 ENSG00000142687 KIAA0319L
ENST00000426982 0.605086431525788 0.371505946955198 -0.0491844005274123 ENSG00000142687 KIAA0319L
ENST00000461312 0.818010286646195 0.655037425785493 -0.0410237129277842 ENSG00000142687 KIAA0319L
ENST00000485551 0.296173733117326 0.103875218668955 -0.128177801853703 ENSG00000142687 KIAA0319L
ENST00000440579 0.966108084466407 0.927445417021483 -0.00592088364955773 ENSG00000142687 KIAA0319L
ENST00000431916 0.673694599230774 0.452875491018923 -0.0613273502867672 ENSG00000142687 KIAA0319L
ENST00000482929 0.973464889591603 0.94320361163246 0.00485140739143174 ENSG00000142687 KIAA0319L
ENST00000478463 0.705213533277335 0.494399888412154 0.0500302717609698 ENSG00000142687 KIAA0319L
ENST00000470388 0.705213533277335 0.494399888412154 0.0500302717609698 ENSG00000142687 KIAA0319L
ENST00000492888 0.664792918934556 0.442380457428573 0.0623543705687651 ENSG00000142687 KIAA0319L
ENST00000469892 0.727284486545731 0.522526164716589 0.0541376558998943 ENSG00000142687 KIAA0319L
ENST00000494948 0.710999274047292 0.501473374562781 0.0602884465704579 ENSG00000142687 KIAA0319L
ENST00000373253 0.132395303875627 0.0261184734173049 -0.19899384631851 ENSG00000020129 NCDN
ENST00000356090 0.139825917579866 0.0286634900316466 -0.195017704054988 ENSG00000020129 NCDN
ENST00000373243 0.135716404347891 0.0271869343631499 -0.197347302703368 ENSG00000020129 NCDN
ENST00000373237 0.955894636563771 0.906689255246647 0.0057668143966084 ENSG00000126067 PSMB2
ENST00000270815 0.557487957144897 0.320706820953831 0.0769356775524739 ENSG00000142686 C1orf216
ENST00000251195 0.967521763009599 0.930767188196763 -0.00597776522539473 ENSG00000092853 CLSPN
ENST00000318121 0.974520661003346 0.945544222883611 0.0049239613292384 ENSG00000092853 CLSPN
ENST00000373220 0.974520661003346 0.945544222883611 0.0049239613292384 ENSG00000092853 CLSPN
ENST00000520551 0.974520661003346 0.945544222883611 0.0049239613292384 ENSG00000092853 CLSPN
ENST00000373210 0.162259707540282 0.0366578233073032 0.129819431723365 ENSG00000134698 AGO4
ENST00000373206 0.937065828138902 0.868039680923116 0.0113140028764371 ENSG00000092847 AGO1
ENST00000373204 0.665740922187588 0.443552226641892 -0.0424751925921376 ENSG00000092847 AGO1
ENST00000324350 0.347484291660679 0.137826600689358 0.132514375166686 ENSG00000126070 AGO3
ENST00000373191 0.0595473493179334 0.00686483834289339 0.180274985625415 ENSG00000126070 AGO3
ENST00000397828 0.320621464344321 0.119227580075054 0.13469312717731 ENSG00000126070 AGO3
ENST00000246314 0.103575374550689 0.0172586928651098 0.173183870747993 ENSG00000126070 AGO3
ENST00000466576 0.304733919342284 0.109294308930959 0.171227364667276 ENSG00000271554 RP4-665N4.8
ENST00000373178 0.382530278347844 0.162925546498684 -0.111577982134826 ENSG00000116863 ADPRHL2
ENST00000373166 0.702033904777313 0.489412209358991 -0.0342596930655368 ENSG00000054116 TRAPPC3
ENST00000462715 0.855586866729104 0.718880789659156 0.0193476517914352 ENSG00000054116 TRAPPC3
ENST00000373163 0.784877959471898 0.603206949825546 -0.0271944501697451 ENSG00000054116 TRAPPC3
ENST00000373162 0.857164320118713 0.721410939286346 -0.0191836641547728 ENSG00000054116 TRAPPC3
ENST00000469757 0.818740354263604 0.656145271581025 -0.0258449780587333 ENSG00000054116 TRAPPC3
ENST00000373159 0.336371174561608 0.129928388881399 -0.0968823448178532 ENSG00000054116 TRAPPC3
ENST00000497251 0.202356045493238 0.0538235755968511 -0.135812325669442 ENSG00000054116 TRAPPC3
ENST00000429533 0.578662996737961 0.34271268421626 -0.0642989414369312 ENSG00000116871 MAP7D1
ENST00000316156 0.268390691008404 0.0881332723213901 -0.0966717498583412 ENSG00000116871 MAP7D1
ENST00000527764 0.599621794634033 0.365468586774027 -0.0666910017054978 ENSG00000116871 MAP7D1
ENST00000373150 0.26734491339128 0.0874557939361579 -0.0968443163493 ENSG00000116871 MAP7D1
ENST00000373151 0.26734491339128 0.0874557939361579 -0.0968443163493 ENSG00000116871 MAP7D1
ENST00000530729 0.446531199996004 0.214171763866278 -0.0841106705325961 ENSG00000116871 MAP7D1
ENST00000462118 0.346720327112378 0.137263559662206 -0.124750300614077 ENSG00000116871 MAP7D1
ENST00000474796 0.534833143276259 0.298153662778171 -0.0768629518492612 ENSG00000116871 MAP7D1
ENST00000530975 0.0270910469089117 0.00181744960923753 -0.241390778686392 ENSG00000116871 MAP7D1
ENST00000487131 0.0389087828681136 0.00341413487179498 -0.203150668793956 ENSG00000116871 MAP7D1
ENST00000373148 0.183147403886281 0.0452489208272426 -0.123412133555814 ENSG00000116871 MAP7D1
ENST00000532131 0.0762899647309167 0.0103159675406316 -0.167229278819875 ENSG00000116871 MAP7D1
ENST00000487114 0.270654546903418 0.0893485836610976 -0.112958318371107 ENSG00000116871 MAP7D1
ENST00000354618 0.0219679707811175 0.00128206119117111 -0.149435440616729 ENSG00000054118 THRAP3
ENST00000469141 0.00751897449420501 0.000205035645549022 -0.178361758636749 ENSG00000054118 THRAP3
ENST00000478853 0.910463386897021 0.817626118942374 -0.0208877202121559 ENSG00000054118 THRAP3
ENST00000466743 0.224165254940429 0.064297769819027 -0.165261700150662 ENSG00000054118 THRAP3
ENST00000480549 0.354555163698882 0.142716880262606 0.126911821363678 ENSG00000214193 SH3D21
ENST00000474766 0.187081961250073 0.0468697802417145 0.188130197058518 ENSG00000214193 SH3D21
ENST00000270824 0.162743082888667 0.0368365585103556 0.211207279112208 ENSG00000142694 EVA1B
ENST00000490466 0.0899252873063632 0.0136312596800321 0.255983566581461 ENSG00000142694 EVA1B
ENST00000359297 0.298787901659667 0.105621182446947 -0.114050714145778 ENSG00000196182 STK40
ENST00000373129 0.858841355754692 0.725347526127626 -0.0220605954014034 ENSG00000196182 STK40
ENST00000373130 0.858841355754692 0.725347526127626 -0.0220605954014034 ENSG00000196182 STK40
ENST00000373132 0.858841355754692 0.725347526127626 -0.0220605954014034 ENSG00000196182 STK40
ENST00000460417 0.842526413535916 0.695682255067084 -0.0371727733891896 ENSG00000196182 STK40
ENST00000482458 0.708888143305507 0.49905383972959 0.0497035709913435 ENSG00000196182 STK40
ENST00000460017 0.344391928592854 0.135379055304133 0.130931889207713 ENSG00000196182 STK40
ENST00000476041 0.256201286886278 0.0811373228568767 0.179457221138806 ENSG00000181817 LSM10
ENST00000315732 0.227607460524333 0.0658705534796931 0.197657359983066 ENSG00000181817 LSM10
ENST00000373116 0.46122490218467 0.22663202283669 0.0899612957890957 ENSG00000116898 MRPS15
ENST00000488606 0.825525630833254 0.667190456863221 0.0409121506796599 ENSG00000116898 MRPS15
ENST00000477040 0.7805653161311 0.597429596135758 0.0603457541992235 ENSG00000116898 MRPS15
ENST00000462067 0.458532884272307 0.224124203735415 0.0903425180123573 ENSG00000116898 MRPS15
ENST00000373075 0.3217886549286 0.119889660066615 0.0954954815229633 ENSG00000163875 MEAF6
ENST00000296214 0.237114139775362 0.0709781768151611 0.111411317534891 ENSG00000163875 MEAF6
ENST00000373074 0.247126409050764 0.076100557193153 0.110982257402535 ENSG00000163875 MEAF6
ENST00000475828 0.247938976255394 0.0765896334695587 0.110611497050891 ENSG00000163875 MEAF6
ENST00000487788 0.247166134260867 0.0761649356884515 0.11108031408829 ENSG00000163875 MEAF6
ENST00000373073 0.277108347211482 0.0929592900919794 0.110423687463226 ENSG00000163875 MEAF6
ENST00000487792 0.230745874748164 0.0675025775282213 0.1205444932946 ENSG00000163875 MEAF6
ENST00000448519 0.346705452180084 0.137247410918155 0.103716741272876 ENSG00000163875 MEAF6
ENST00000485039 0.170470929844926 0.0400144546857878 0.165228381152858 ENSG00000163875 MEAF6
ENST00000296215 0.992755552063029 0.984994323848974 0.00161045661722882 ENSG00000163877 SNIP1
ENST00000373062 0.311880502194691 0.11374766561233 -0.0820401608526831 ENSG00000134697 GNL2
ENST00000462812 0.139853948164272 0.0286719126842139 -0.165771308042949 ENSG00000134697 GNL2
ENST00000479255 0.191132795085626 0.048693636965801 -0.201458797735747 ENSG00000134697 GNL2
ENST00000538069 0.820439771110712 0.658827015923764 -0.0394306538222561 ENSG00000134697 GNL2
ENST00000463351 0.946790402869121 0.889393898829671 -0.0138294798670608 ENSG00000134697 GNL2
ENST00000358011 0.835734192108439 0.683539082373215 0.0343251942517706 ENSG00000116922 C1orf109
ENST00000494120 0.942072367784971 0.878741671636864 0.0126622563054738 ENSG00000116922 C1orf109
ENST00000491981 0.795991817826761 0.620071528020799 -0.0510870660426614 ENSG00000116922 C1orf109
ENST00000373055 0.773175808867288 0.586641651198127 -0.0354854959350923 ENSG00000134690 CDCA8
ENST00000327331 0.773175808867288 0.586641651198127 -0.0354854959350923 ENSG00000134690 CDCA8
ENST00000373044 0.0945138317624423 0.0148365243098126 0.214239191378264 ENSG00000196449 YRDC
ENST00000373043 0.380734304373307 0.161723847638836 0.147263620508177 ENSG00000197982 C1orf122
ENST00000419397 0.321656117263946 0.119782856627439 0.184702804561717 ENSG00000197982 C1orf122
ENST00000468084 0.404147494044009 0.179358802292214 0.147265155151149 ENSG00000197982 C1orf122
ENST00000373042 0.49238078233419 0.25527942214124 0.129433656336251 ENSG00000197982 C1orf122
ENST00000446260 0.59050998725295 0.355509764079105 0.107841347319338 ENSG00000197982 C1orf122
ENST00000373036 0.512472563405877 0.274079130417627 -0.0752618629008576 ENSG00000188786 MTF1
ENST00000373027 0.972141576443588 0.940761909265304 0.00519012168268953 ENSG00000204084 INPP5B
ENST00000373023 0.909750459918184 0.81630954221343 0.0153474881773007 ENSG00000204084 INPP5B
ENST00000373026 0.539620593349979 0.302900301356315 0.0708704349425088 ENSG00000204084 INPP5B
ENST00000373024 0.537992277506467 0.301171635873369 0.0708868593399108 ENSG00000204084 INPP5B
ENST00000373019 0.013227807983423 0.000552561290252828 -0.150184927196059 ENSG00000183431 SF3A3
ENST00000448721 0.01563835667355 0.000732926177118225 -0.150510967181175 ENSG00000183431 SF3A3
ENST00000487062 0.993902311881022 0.987850841129736 -0.00131023219615693 ENSG00000183431 SF3A3
ENST00000460925 0.0167493058233766 0.000816936961730376 -0.21909671055229 ENSG00000183431 SF3A3
ENST00000489537 0.0454327556703351 0.00444389010354232 -0.161525232703518 ENSG00000183431 SF3A3
ENST00000461869 0.033757582380431 0.0026771433506077 -0.161933357442228 ENSG00000183431 SF3A3
ENST00000470585 0.0441235342209001 0.00421568009229497 -0.165528117460734 ENSG00000183431 SF3A3
ENST00000488934 0.290847291234989 0.100586014511152 -0.148811288785015 ENSG00000183431 SF3A3
ENST00000462258 0.0456499197641451 0.00447777203187642 -0.17792052027497 ENSG00000183431 SF3A3
ENST00000485803 0.7194039051054 0.51266774917357 0.0535997280063797 ENSG00000183386 FHL3
ENST00000373016 0.7194039051054 0.51266774917357 0.0535997280063797 ENSG00000183386 FHL3
ENST00000475084 0.804425244594214 0.633638058407367 0.0402539367438947 ENSG00000183386 FHL3
ENST00000477194 0.834803290321332 0.681963146251504 0.035616570689649 ENSG00000183386 FHL3
ENST00000483182 0.329483757592383 0.125095996995148 0.107037829637592 ENSG00000183520 UTP11L
ENST00000486563 0.674331205869697 0.453881389981732 0.0629201995677641 ENSG00000183520 UTP11L
ENST00000373014 0.505322441971268 0.267283382392113 0.0665521464941514 ENSG00000183520 UTP11L
ENST00000537711 0.521464626351358 0.283687648228541 0.0654911596286295 ENSG00000183520 UTP11L
ENST00000488453 0.460306131171202 0.225579684214044 0.0820535074439345 ENSG00000183520 UTP11L
ENST00000373001 0.959122736639932 0.912604556811574 0.00596394777680544 ENSG00000116954 RRAGC
ENST00000474456 0.883351824245222 0.768524306853867 -0.0243117625211975 ENSG00000116954 RRAGC
ENST00000493015 0.757539801060495 0.563457622569146 -0.0467668791945832 ENSG00000116954 RRAGC
ENST00000496778 0.598805708405859 0.364520568489341 -0.0998074017688486 ENSG00000116954 RRAGC
ENST00000433671 0.0639108775962495 0.00774204871473442 0.176884761698964 ENSG00000228436 RP5-864K19.4
ENST00000456813 0.139870785993283 0.0286809634773367 0.14547072751219 ENSG00000228436 RP5-864K19.4
ENST00000397572 0.220502599587912 0.0622468671076572 0.141084099334889 ENSG00000214114 MYCBP
ENST00000494695 0.165135264799128 0.0378265776195685 0.174127030431414 ENSG00000214114 MYCBP
ENST00000495043 0.135198530621859 0.0270044085742155 0.19232903087407 ENSG00000214114 MYCBP
ENST00000489803 0.0763117934941367 0.0103239626214724 0.212065639333202 ENSG00000214114 MYCBP
ENST00000454994 0.0780166032410581 0.0107037639832172 0.211089794705485 ENSG00000131233 GJA9
ENST00000489575 0.0780166032410581 0.0107037639832172 0.211089794705485 ENSG00000214114 MYCBP
ENST00000465771 0.0653714384251987 0.00804135260915759 0.246139272726051 ENSG00000214114 MYCBP
ENST00000462027 0.258750908882951 0.0826142125522106 0.174050040858103 ENSG00000214114 MYCBP
ENST00000432648 0.223431500534107 0.0638750295109374 0.108564574981569 ENSG00000174574 AKIRIN1
ENST00000446189 0.234142039582407 0.0693080690223428 0.116572574429554 ENSG00000174574 AKIRIN1
ENST00000372984 0.285852207109314 0.0979199948376543 0.102613951388672 ENSG00000174574 AKIRIN1
ENST00000531822 0.526208832852201 0.288707327468477 0.0760171288356414 ENSG00000174574 AKIRIN1
ENST00000372967 0.0524552371759203 0.00560058683281545 0.160571913024232 ENSG00000168653 NDUFS5
ENST00000372969 0.0524552371759203 0.00560058683281545 0.160571913024232 ENSG00000168653 NDUFS5
ENST00000545844 0.0576110848264463 0.00648589040267143 -0.15171035381418 ENSG00000127603 MACF1
ENST00000567887 0.0577031890190929 0.00650802340520669 -0.15165082673939 ENSG00000127603 MACF1
ENST00000372915 0.057587131493563 0.00647939705210477 -0.151718951723691 ENSG00000127603 MACF1
ENST00000539005 0.0576015691884872 0.00648325208144806 -0.151711181101346 ENSG00000127603 MACF1
ENST00000317713 0.0576015691884872 0.00648325208144806 -0.151711181101346 ENSG00000127603 MACF1
ENST00000361689 0.057587131493563 0.00647939705210477 -0.151718951723691 ENSG00000127603 MACF1
ENST00000524432 0.810667634220022 0.642652841373725 -0.0351037039728474 ENSG00000127603 MACF1
ENST00000467673 0.582318473783654 0.346410009509263 0.101038417054055 ENSG00000127603 MACF1
ENST00000564288 0.0115802787094685 0.000438388957856564 -0.188186612397194 ENSG00000127603 MACF1
ENST00000494012 0.820854397185056 0.659419735150811 0.0397691085108165 ENSG00000127603 MACF1
ENST00000536367 0.640891487673359 0.412925813396581 0.0697120424361972 ENSG00000127603 MACF1
ENST00000480624 0.649122212748245 0.42336284845767 0.0702682051868249 ENSG00000127603 MACF1
ENST00000469366 0.66229367931408 0.439264389951057 0.0675118399144043 ENSG00000127603 MACF1
ENST00000289890 0.918829758107884 0.833329331364895 -0.0196699772751529 ENSG00000226438 RP11-420K8.1
ENST00000496804 0.0192196808584763 0.00102815497623701 -0.22185381613264 ENSG00000127603 MACF1
ENST00000530262 0.0174211229472561 0.000870378497173665 -0.222355233307954 ENSG00000127603 MACF1
ENST00000485063 0.00047699842810723 2.40892414147166e-06 -0.366310932971229 ENSG00000127603 MACF1
ENST00000472385 0.00996206181206749 0.000336555629658642 -0.290444239936116 ENSG00000127603 MACF1
ENST00000484393 0.000641941112959645 3.68206838351568e-06 -0.359971254954148 ENSG00000127603 MACF1
ENST00000476350 0.0125698560634311 0.000506281869616394 -0.226731582480202 ENSG00000127603 MACF1
ENST00000372925 0.00607800442575043 0.000137846854682825 -0.198576677668378 ENSG00000127603 MACF1
ENST00000528611 0.858115539568285 0.723365635683494 -0.0352874826771217 ENSG00000127603 MACF1
ENST00000289893 0.00455005919491389 7.83797139532295e-05 -0.200813366276135 ENSG00000127603 MACF1
ENST00000530275 0.0133376969485285 0.000562251838031166 -0.222870005164817 ENSG00000255103 KIAA0754
ENST00000482035 0.107246764092393 0.0182564983311683 -0.164654767482735 ENSG00000127603 MACF1
ENST00000473843 0.0113277760579173 0.00042031622024261 -0.254176610861939 ENSG00000127603 MACF1
ENST00000469490 0.00144631494751144 1.23702958668002e-05 -0.241004096356754 ENSG00000127603 MACF1
ENST00000487656 0.00302105645481219 3.97554601445505e-05 -0.34056563304847 ENSG00000127603 MACF1
ENST00000360115 0.102894038391376 0.0170990330284749 -0.109000073446942 ENSG00000127603 MACF1
ENST00000497964 0.00964037379577891 0.000313341702904772 -0.182666178342524 ENSG00000127603 MACF1
ENST00000446276 0.234804590263348 0.0696654580939527 -0.0883923526269901 ENSG00000127603 MACF1
ENST00000442046 0.354509144930864 0.142646937152524 -0.074444652935449 ENSG00000127603 MACF1
ENST00000422234 0.523574390366746 0.285773046183298 -0.0627036595349986 ENSG00000127603 MACF1
ENST00000462496 0.499261281464685 0.261523143336094 -0.0666089468277931 ENSG00000127603 MACF1
ENST00000462103 0.444498824365128 0.212333225948118 -0.0857159425002303 ENSG00000127603 MACF1
ENST00000496360 0.269266856952087 0.0885980876247146 -0.0961380329554335 ENSG00000127603 MACF1
ENST00000497807 0.306856614240632 0.11061792714467 -0.0869570988780342 ENSG00000127603 MACF1
ENST00000482028 0.180407331083215 0.0441594307573729 0.16826356266891 ENSG00000090621 PABPC4
ENST00000372856 0.839184446882604 0.68976705165141 0.0172560550216732 ENSG00000090621 PABPC4
ENST00000372857 0.839241761175412 0.689895434840064 0.0172528201361457 ENSG00000090621 PABPC4
ENST00000372858 0.827176025677768 0.66997637057957 0.018193248572748 ENSG00000090621 PABPC4
ENST00000372862 0.829612312848066 0.673707901098035 0.017992149928749 ENSG00000090621 PABPC4
ENST00000468476 0.354041546328443 0.142338188659487 0.095178695760471 ENSG00000090621 PABPC4
ENST00000437136 0.377215832125285 0.159226293610312 0.0922853499408628 ENSG00000090621 PABPC4
ENST00000492468 0.254196693849804 0.0799554667352146 0.111186812998726 ENSG00000090621 PABPC4
ENST00000530186 0.111151337136406 0.0193213000892581 0.186658761672264 ENSG00000090621 PABPC4
ENST00000421687 0.732637538012418 0.529857760028215 0.027867685506481 ENSG00000090621 PABPC4
ENST00000484555 0.913181804310703 0.823475921557571 0.0191585919819756 ENSG00000090621 PABPC4
ENST00000525045 0.871027527208796 0.747117423164512 -0.024244754151145 ENSG00000090621 PABPC4
ENST00000527718 0.85751844684664 0.722119866304906 -0.0196593055022781 ENSG00000090621 PABPC4
ENST00000477556 0.864216165640863 0.735092136845807 0.0300668289763039 ENSG00000090621 PABPC4
ENST00000461578 0.68627219915782 0.468515448666202 0.0763844744585068 ENSG00000090621 PABPC4
ENST00000483770 0.992291561725265 0.983860974863864 0.00180398922292967 ENSG00000090621 PABPC4
ENST00000525669 0.931640881231409 0.857135653780249 -0.0100625982561782 ENSG00000090621 PABPC4
ENST00000470443 0.971443880483121 0.939612790371166 -0.00347387823266973 ENSG00000090621 PABPC4
ENST00000415255 0.876366300998007 0.756869684235914 -0.0150417815546813 ENSG00000228060 RP11-69E11.8
ENST00000513632 0.870593049908386 0.746430884956196 -0.0209146633929344 ENSG00000090621 PABPC4
ENST00000525751 0.664302321809592 0.441621463345695 0.0491016016266524 ENSG00000090621 PABPC4
ENST00000474378 0.860364759793553 0.727753309308629 0.0204211069575937 ENSG00000090621 PABPC4
ENST00000529216 0.850072638780755 0.708683429197553 0.0239426587990343 ENSG00000090621 PABPC4
ENST00000492519 0.907565640342144 0.812451890036373 0.0161685222359824 ENSG00000090621 PABPC4
ENST00000451091 0.948100343480596 0.892156184972761 0.00937537492007294 ENSG00000090621 PABPC4
ENST00000531243 0.994018429034066 0.988539721464923 -0.00133432079665627 ENSG00000090621 PABPC4
ENST00000470018 0.669547717748939 0.448077433872696 -0.0662433829700865 ENSG00000084072 PPIE
ENST00000485507 0.954730557557655 0.904397520411778 -0.012279843249994 ENSG00000084072 PPIE
ENST00000324379 0.85757604319645 0.72251021243129 -0.0252597897226108 ENSG00000084072 PPIE
ENST00000356511 0.848109942146454 0.705529741296297 -0.0263819843470389 ENSG00000084072 PPIE
ENST00000456578 0.991710429059684 0.982504556855962 0.0023193330890425 ENSG00000084072 PPIE
ENST00000495526 0.85757603457624 0.722458535174197 -0.0252529589120828 ENSG00000084072 PPIE
ENST00000482751 0.85757603457624 0.722458535174197 -0.0252529589120828 ENSG00000084072 PPIE
ENST00000372830 0.848109942146454 0.705529741296297 -0.0263819843470389 ENSG00000084072 PPIE
ENST00000497370 0.975675966002884 0.948286178009633 -0.0048243663961768 ENSG00000084072 PPIE
ENST00000372835 0.836722973287619 0.685175392173884 -0.0288705442737006 ENSG00000084072 PPIE
ENST00000470213 0.952900588367273 0.90095147505186 -0.00927515516409754 ENSG00000084072 PPIE
ENST00000474804 0.849979745943229 0.708559991863571 -0.0308141300340978 ENSG00000084072 PPIE
ENST00000475350 0.85757603457624 0.722458535174197 -0.0252529589120828 ENSG00000084072 PPIE
ENST00000480169 0.924157996601512 0.843902395055901 -0.0165477497860494 ENSG00000084072 PPIE
ENST00000441669 0.685694742324607 0.467867340149191 -0.0472370209636073 ENSG00000043514 TRIT1
ENST00000462797 0.685694742324607 0.467867340149191 -0.0472370209636073 ENSG00000043514 TRIT1
ENST00000316891 0.685694742324607 0.467867340149191 -0.0472370209636073 ENSG00000043514 TRIT1
ENST00000372818 0.685694742324607 0.467867340149191 -0.0472370209636073 ENSG00000043514 TRIT1
ENST00000495175 0.727894518587511 0.523281603906268 -0.0423746256399508 ENSG00000043514 TRIT1
ENST00000491865 0.76159066407903 0.569413017505626 -0.0379017159019185 ENSG00000043514 TRIT1
ENST00000537223 0.76362857026184 0.5729002123187 -0.0382847135485749 ENSG00000043514 TRIT1
ENST00000537440 0.76362857026184 0.5729002123187 -0.0382847135485749 ENSG00000043514 TRIT1
ENST00000541099 0.76362857026184 0.5729002123187 -0.0382847135485749 ENSG00000043514 TRIT1
ENST00000545233 0.76362857026184 0.5729002123187 -0.0382847135485749 ENSG00000043514 TRIT1
ENST00000492612 0.947135360283211 0.890036732041609 0.00984139494656449 ENSG00000043514 TRIT1
ENST00000489945 0.969954185414566 0.936010457146917 0.00586711573822683 ENSG00000043514 TRIT1
ENST00000486825 0.970665119255089 0.937566845301139 0.0057224436983815 ENSG00000043514 TRIT1
ENST00000469476 0.946005941498522 0.887615748957025 0.0137572712597205 ENSG00000043514 TRIT1
ENST00000544981 0.937065828138902 0.867969565012527 0.0140471135278361 ENSG00000043514 TRIT1
ENST00000372797 0.619878104747499 0.388148201298135 -0.0333154876832114 ENSG00000131236 CAP1
ENST00000372802 0.620583195016156 0.388927961730366 -0.0332987077253423 ENSG00000131236 CAP1
ENST00000449311 0.121273874708761 0.022363363675708 -0.100040009002666 ENSG00000131236 CAP1
ENST00000421589 0.125648426109218 0.0237963098696805 -0.0974328544692127 ENSG00000131236 CAP1
ENST00000414893 0.155147712198058 0.034008565086308 -0.0870744565915929 ENSG00000131236 CAP1
ENST00000414281 0.125552265838564 0.0237725164622242 -0.0973408612963003 ENSG00000131236 CAP1
ENST00000420216 0.13211859436183 0.0260329844243554 -0.0963017661910836 ENSG00000131236 CAP1
ENST00000372792 0.344180756913788 0.135182586877345 -0.0580188435235006 ENSG00000131236 CAP1
ENST00000372798 0.330145204541122 0.125538508273918 -0.0581048306747673 ENSG00000131236 CAP1
ENST00000340450 0.632162341078182 0.402341959666684 -0.0322940219417688 ENSG00000131236 CAP1
ENST00000372805 0.63554951098993 0.40665470123952 -0.0318923380877002 ENSG00000131236 CAP1
ENST00000435719 0.14519724658622 0.0306346489619603 -0.0899915453336764 ENSG00000131236 CAP1
ENST00000427843 0.163114675583079 0.0369593821809309 -0.089365960975249 ENSG00000131236 CAP1
ENST00000417287 0.126279701521138 0.024007446518701 -0.0974750122514608 ENSG00000131236 CAP1
ENST00000424977 0.123881628765917 0.0232264781896198 -0.0976191052623734 ENSG00000131236 CAP1
ENST00000446031 0.106596370607014 0.0180698972893072 -0.12933656785967 ENSG00000131236 CAP1
ENST00000479759 0.769199743195707 0.580538441976238 -0.0287123033848733 ENSG00000131236 CAP1
ENST00000461993 0.806413070563954 0.636419719397589 -0.0255337910094192 ENSG00000131236 CAP1
ENST00000494114 0.85250903533132 0.713690132204937 -0.0218508478480854 ENSG00000131236 CAP1
ENST00000433473 0.478819986837081 0.242110175311027 -0.0608983383794426 ENSG00000131238 PPT1
ENST00000529905 0.500700748988105 0.263234477813589 -0.0587465493729894 ENSG00000131238 PPT1
ENST00000530704 0.383815632049279 0.163690618323051 -0.0873502205133536 ENSG00000131238 PPT1
ENST00000372775 0.430079442278943 0.199940807453008 -0.0930024088578213 ENSG00000131238 PPT1
ENST00000449045 0.311937200918448 0.113790301341116 -0.0988087529712969 ENSG00000131238 PPT1
ENST00000439754 0.523087608089723 0.285225831792802 -0.0735088709901045 ENSG00000131238 PPT1
ENST00000530076 0.220631102139215 0.0623064164152423 -0.137069249520648 ENSG00000131238 PPT1
ENST00000527311 0.327808738758748 0.123971603480263 -0.101730786346911 ENSG00000131238 PPT1
ENST00000372779 0.360592454136806 0.147016644815392 -0.0979473058978302 ENSG00000131238 PPT1
ENST00000526547 0.482088879196087 0.245319347907216 -0.0904514438190398 ENSG00000131238 PPT1
ENST00000372771 0.0421443522420678 0.00389218005384357 0.211781041570792 ENSG00000117000 RLF
ENST00000372759 0.205389449975877 0.0552837527543399 0.120879696896405 ENSG00000084073 ZMPSTE24
ENST00000479131 0.563632270852038 0.327219922709986 -0.0875892673430615 ENSG00000084073 ZMPSTE24
ENST00000472583 0.4794595371352 0.242603149804535 -0.09170566972028 ENSG00000084073 ZMPSTE24
ENST00000474142 0.671017509757518 0.449924418724001 0.075894805476702 ENSG00000084073 ZMPSTE24
ENST00000435168 0.677246939605584 0.457750698315176 -0.0707857348581518 ENSG00000084070 SMAP2
ENST00000372718 0.690647072587694 0.473863074490159 -0.0545611537789581 ENSG00000084070 SMAP2
ENST00000372708 0.699766578164796 0.486284925333054 -0.0553250718886867 ENSG00000084070 SMAP2
ENST00000539317 0.420918154730607 0.19268470810246 -0.118607690324799 ENSG00000084070 SMAP2
ENST00000467203 0.0940615992524168 0.0147060471483874 0.165119571190732 ENSG00000066136 NFYC
ENST00000424419 0.12985162426746 0.0252557618200924 0.151999510201498 ENSG00000066136 NFYC
ENST00000427410 0.228459998369653 0.0663179515619483 0.115635535052086 ENSG00000066136 NFYC
ENST00000447388 0.207348528357279 0.0562068466879699 0.118284770501284 ENSG00000066136 NFYC
ENST00000425457 0.242133214129186 0.0735944853317581 0.112755312297326 ENSG00000066136 NFYC
ENST00000453631 0.169010270005788 0.0394808204673392 0.140332516606973 ENSG00000066136 NFYC
ENST00000456393 0.211867775407411 0.0581753368253594 0.117723506998779 ENSG00000066136 NFYC
ENST00000372654 0.207766115281629 0.0564022307970593 0.121673628103316 ENSG00000066136 NFYC
ENST00000534399 0.118107161232327 0.0213293382064366 0.168142752320728 ENSG00000066136 NFYC
ENST00000372653 0.210703907898964 0.0577395379796353 0.122947339194823 ENSG00000066136 NFYC
ENST00000372669 0.0984654132604359 0.0158839893172137 0.168396740193566 ENSG00000066136 NFYC
ENST00000372652 0.39617223910283 0.173322416186827 0.0965494674853564 ENSG00000066136 NFYC
ENST00000372651 0.448631439565573 0.215806162354351 0.093666852758518 ENSG00000066136 NFYC
ENST00000440226 0.89493272966161 0.789743706174966 0.0214233091977247 ENSG00000066136 NFYC
ENST00000416859 0.809773099432347 0.641144658907554 0.0443627543734567 ENSG00000066136 NFYC
ENST00000308733 0.886300012335674 0.774283957031181 0.0221777792303314 ENSG00000066136 NFYC
ENST00000414185 0.903523796891129 0.804699578544211 0.0214375342885399 ENSG00000066136 NFYC
ENST00000372621 0.42406775986887 0.195200113783969 -0.0591505963417903 ENSG00000171793 CTPS1
ENST00000541520 0.503282444153721 0.265414646210104 -0.0507276149207589 ENSG00000171793 CTPS1
ENST00000470271 0.801246541182348 0.62898581418121 -0.0430890517778816 ENSG00000171793 CTPS1
ENST00000475060 0.506542407365605 0.268476326664732 -0.116725725158626 ENSG00000171793 CTPS1
ENST00000479480 0.333005601003876 0.12751771066013 -0.111100515556324 ENSG00000171793 CTPS1
ENST00000543104 0.518648661952518 0.28026145287278 -0.0729696233447364 ENSG00000171793 CTPS1
ENST00000372616 0.376334247821351 0.158529914887442 -0.0660760886047718 ENSG00000171793 CTPS1
ENST00000480420 0.833476132965738 0.679900855310927 -0.0298348393045445 ENSG00000171793 CTPS1
ENST00000463285 0.55324399268616 0.316441644994531 -0.0788580576293912 ENSG00000171793 CTPS1
ENST00000486889 0.798787991931088 0.625053363054154 -0.0435802653079153 ENSG00000171793 CTPS1
ENST00000497210 0.0726111393233511 0.00950564227631701 -0.243963319325151 ENSG00000171793 CTPS1
ENST00000464283 0.137861586404447 0.0279743065856871 -0.158904442045372 ENSG00000171793 CTPS1
ENST00000463423 0.391198295566638 0.169346115368778 -0.106856062030744 ENSG00000171793 CTPS1
ENST00000498694 0.36238128876356 0.148454108465478 -0.102747151905213 ENSG00000171793 CTPS1
ENST00000456518 0.542381080673838 0.305774648228634 0.0859291706415126 ENSG00000010803 SCMH1
ENST00000397174 0.551578980601841 0.314405386989369 0.0851317283247887 ENSG00000010803 SCMH1
ENST00000402904 0.551578980601841 0.314405386989369 0.0851317283247887 ENSG00000010803 SCMH1
ENST00000361191 0.551578980601841 0.314412892198177 0.0851339722613363 ENSG00000010803 SCMH1
ENST00000361705 0.551578980601841 0.314412892198177 0.0851339722613363 ENSG00000010803 SCMH1
ENST00000397171 0.551578980601841 0.314412892198177 0.0851339722613363 ENSG00000010803 SCMH1
ENST00000372597 0.329627279271984 0.125180913122699 0.128428267744948 ENSG00000010803 SCMH1
ENST00000372596 0.329627279271984 0.125180913122699 0.128428267744948 ENSG00000010803 SCMH1
ENST00000337495 0.329627279271984 0.125180913122699 0.128428267744948 ENSG00000010803 SCMH1
ENST00000326197 0.52966451562336 0.292087571993303 0.0890025014557579 ENSG00000010803 SCMH1
ENST00000372595 0.511628923497965 0.273233744737102 0.0919674522897492 ENSG00000010803 SCMH1
ENST00000472037 0.920265827709816 0.835834207709488 -0.0198274494894592 ENSG00000010803 SCMH1
ENST00000460215 0.817039472235236 0.653640196461666 -0.0415261764754868 ENSG00000010803 SCMH1
ENST00000498793 0.796555464790063 0.621033340742584 -0.0431118742331648 ENSG00000010803 SCMH1
ENST00000489421 0.833557643938041 0.680051100718505 -0.0399507444953167 ENSG00000010803 SCMH1
ENST00000482530 0.259154446111131 0.0828723217120474 -0.186812408042137 ENSG00000010803 SCMH1
ENST00000488592 0.587268152136112 0.351970612996515 0.106048676712924 ENSG00000010803 SCMH1
ENST00000372583 0.746010235220949 0.547799469787569 0.056889406825944 ENSG00000127124 HIVEP3
ENST00000372584 0.739792197253386 0.539233695846223 0.0581874682124853 ENSG00000127124 HIVEP3
ENST00000247584 0.92070513642045 0.836740928296669 -0.0231125537576576 ENSG00000127124 HIVEP3
ENST00000429157 0.911162191525885 0.819509947479627 -0.0258114545292337 ENSG00000127124 HIVEP3
ENST00000491442 0.899602493011242 0.798093483727507 0.027316556213865 ENSG00000127124 HIVEP3
ENST00000489103 0.122046594156463 0.0226185060571616 0.222693134316535 ENSG00000127124 HIVEP3
ENST00000372571 0.838416298867622 0.688164898955837 0.0248154604208375 ENSG00000198815 FOXJ3
ENST00000372572 0.58995540893678 0.354960316823186 0.0481307669423603 ENSG00000198815 FOXJ3
ENST00000372573 0.586999998366121 0.35174023821187 0.0485864222760159 ENSG00000198815 FOXJ3
ENST00000361346 0.581179093078035 0.345140943235651 0.0491338342962877 ENSG00000198815 FOXJ3
ENST00000361776 0.581179093078035 0.345140943235651 0.0491338342962877 ENSG00000198815 FOXJ3
ENST00000545068 0.712313844466978 0.503331882160114 0.0351432261180728 ENSG00000198815 FOXJ3
ENST00000445886 0.557133385852835 0.320231034463942 0.0740914177224768 ENSG00000198815 FOXJ3
ENST00000372562 0.279398866334493 0.0942276753103642 0.142182414485822 ENSG00000127125 PPCS
ENST00000455780 0.445849814160924 0.213321725716891 0.102842845277202 ENSG00000127125 PPCS
ENST00000472013 0.445849814160924 0.213321725716891 0.102842845277202 ENSG00000127125 PPCS
ENST00000372561 0.445849814160924 0.213321725716891 0.102842845277202 ENSG00000127125 PPCS
ENST00000372556 0.445849814160924 0.213321725716891 0.102842845277202 ENSG00000127125 PPCS
ENST00000471420 0.586117207931501 0.350882939624981 0.0816197825177499 ENSG00000127125 PPCS
ENST00000482168 0.588570349765239 0.353223602287948 0.0936453908866642 ENSG00000127125 PPCS
ENST00000469615 0.28936068040884 0.0998107106339742 0.165822200253367 ENSG00000127125 PPCS
ENST00000304979 0.85958965135348 0.72656911906423 -0.0238825604931759 ENSG00000171960 PPIH
ENST00000372550 0.782655893603835 0.600312416183429 0.0417206140384967 ENSG00000171960 PPIH
ENST00000440068 0.889305983248959 0.779549988920475 0.0224053265844519 ENSG00000171960 PPIH
ENST00000372549 0.754011265078567 0.558437014424411 0.0567455568495535 ENSG00000171960 PPIH
ENST00000455203 0.945908591598197 0.887290953728673 0.0117153188243302 ENSG00000171960 PPIH
ENST00000461351 0.630191839416776 0.399534316258227 -0.0718917035470848 ENSG00000171960 PPIH
ENST00000321358 0.925297129971269 0.845723455718278 0.0103313871195749 ENSG00000065978 YBX1
ENST00000332220 0.890424531613637 0.7815268993833 -0.0159031066254912 ENSG00000065978 YBX1
ENST00000436427 0.977545543066972 0.952197028008536 -0.00325782260483591 ENSG00000065978 YBX1
ENST00000467957 0.675330592622752 0.455213519543589 -0.0433139110709103 ENSG00000065978 YBX1
ENST00000397054 0.0339422462071651 0.00270189929129677 -0.156796736381747 ENSG00000117385 LEPRE1
ENST00000460031 0.0345734563012435 0.00278633638251032 -0.15635799444322 ENSG00000117385 LEPRE1
ENST00000236040 0.0340634863803403 0.00271678505263983 -0.15661406586061 ENSG00000117385 LEPRE1
ENST00000495874 0.0340634863803403 0.00271678505263983 -0.15661406586061 ENSG00000117385 LEPRE1
ENST00000296388 0.0340634863803403 0.00271678505263983 -0.15661406586061 ENSG00000117385 LEPRE1
ENST00000462474 0.909733400920263 0.816142928277942 -0.0211388414899376 ENSG00000117385 LEPRE1
ENST00000472802 0.67464753899191 0.454349463536396 -0.0757455734555024 ENSG00000117385 LEPRE1
ENST00000431412 0.0420298697193404 0.00387333249905659 -0.178374408379278 ENSG00000117385 LEPRE1
ENST00000460831 0.972852049996696 0.942033424634891 -0.00702605108425842 ENSG00000117385 LEPRE1
ENST00000481465 0.0400943871421497 0.00358443472123544 -0.198581349330973 ENSG00000117385 LEPRE1
ENST00000447502 0.0280641080022764 0.00193424349645827 -0.235966447218317 ENSG00000117385 LEPRE1
ENST00000463465 0.071303490806938 0.00923930173340603 -0.172093442394652 ENSG00000117385 LEPRE1
ENST00000372526 0.28510391421088 0.0974982530763747 -0.130314199009386 ENSG00000117385 LEPRE1
ENST00000492956 0.303965732454332 0.108834313467542 -0.128961858690151 ENSG00000117385 LEPRE1
ENST00000464081 0.301328086387982 0.107246241482409 0.145057887844616 ENSG00000164008 C1orf50
ENST00000603943 0.245294362196041 0.0751256233696045 0.159067836925062 ENSG00000164008 C1orf50
ENST00000536543 0.324680724812499 0.122006064552624 0.139193892985267 ENSG00000164008 C1orf50
ENST00000487556 0.481671803972359 0.244838836574881 -0.0951659224630951 ENSG00000164010 ERMAP
ENST00000372517 0.481671803972359 0.244838836574881 -0.0951659224630951 ENSG00000164010 ERMAP
ENST00000372514 0.829237655299072 0.67302095437662 -0.0385300814530417 ENSG00000164010 ERMAP
ENST00000328249 0.834456581337467 0.681312170601978 -0.0398540300703592 ENSG00000164010 ERMAP
ENST00000426263 0.0211547441631776 0.00120381047271338 -0.214315197065888 ENSG00000117394 SLC2A1
ENST00000475162 0.0297999756801225 0.00214677188933798 -0.235228052806922 ENSG00000117394 SLC2A1
ENST00000415851 0.252165814435889 0.0789092565591913 -0.16097139298924 ENSG00000117394 SLC2A1
ENST00000372500 0.550904005995778 0.31373757590366 -0.100960695446416 ENSG00000117394 SLC2A1
ENST00000431635 0.743210422993199 0.543822782515086 0.0312660979634846 ENSG00000117395 EBNA1BP2
ENST00000236051 0.76362857026184 0.572920291925374 0.0289510357204302 ENSG00000117395 EBNA1BP2
ENST00000463906 0.484812031135332 0.24795803034952 -0.0712648793190376 ENSG00000117395 EBNA1BP2
ENST00000491223 0.135979097345592 0.0273056853683361 0.139485815115795 ENSG00000117395 EBNA1BP2
ENST00000472982 0.0595481444500533 0.00686806234016618 0.173595666252534 ENSG00000117395 EBNA1BP2
ENST00000483082 0.0490883401004129 0.00502476013923582 0.178591920456068 ENSG00000117395 EBNA1BP2
ENST00000461557 0.07709487623795 0.010487847125449 0.164833460820918 ENSG00000117395 EBNA1BP2
ENST00000372492 0.829917572924007 0.6743165793966 0.0421791149241681 ENSG00000243710 WDR65
ENST00000372476 0.00569378438016881 0.000118622072029783 -0.213467923430095 ENSG00000066056 TIE1
ENST00000538015 0.0029086277149758 3.74705531129281e-05 -0.268246865179839 ENSG00000066056 TIE1
ENST00000441333 0.00447689365875113 7.63932778845916e-05 -0.261531075141765 ENSG00000066056 TIE1
ENST00000485125 0.012067326387459 0.000472602837614691 -0.277034383241842 ENSG00000066056 TIE1
ENST00000480269 0.0109360218019073 0.000392574005978917 -0.247888062886665 ENSG00000066056 TIE1
ENST00000433781 0.0126883705244466 0.000513798782691959 -0.196176501625055 ENSG00000066056 TIE1
ENST00000488437 0.0132949069188139 0.000559088035227597 -0.227935829018567 ENSG00000066056 TIE1
ENST00000471187 3.93337926755083e-05 7.15735095296634e-08 -0.371792738070405 ENSG00000066056 TIE1
ENST00000461061 5.25686977420518e-05 1.02470228721942e-07 -0.334907903397603 ENSG00000066056 TIE1
ENST00000473014 0.0357757619220551 0.00295163362315298 -0.167825885717838 ENSG00000066056 TIE1
ENST00000492599 0.801567073356414 0.629551301538805 -0.0340668459047136 ENSG00000066056 TIE1
ENST00000492874 0.783883326613698 0.60196707576122 -0.0336817878838848 ENSG00000066056 TIE1
ENST00000310955 0.748445381287978 0.55084095784451 0.040879277918095 ENSG00000117399 CDC20
ENST00000372462 0.748347299959543 0.550729301617136 0.0408768497679619 ENSG00000117399 CDC20
ENST00000478882 0.377956684840703 0.159790132762317 0.112943251193093 ENSG00000117399 CDC20
ENST00000482046 0.633412272618734 0.403947633344389 0.0757298092029683 ENSG00000117399 CDC20
ENST00000372458 0.787686682289426 0.606715773493015 -0.030259023774711 ENSG00000066322 ELOVL1
ENST00000413844 0.789061982890723 0.609158888886801 -0.0300650955223986 ENSG00000066322 ELOVL1
ENST00000468865 0.945399818488759 0.885932210144295 -0.00866947309733631 ENSG00000066322 ELOVL1
ENST00000464204 0.703752596666791 0.49224133243741 -0.0410648831372607 ENSG00000066322 ELOVL1
ENST00000470968 0.694720942005926 0.479397302625794 -0.0422222089399136 ENSG00000066322 ELOVL1
ENST00000487209 0.617956271000693 0.386146279390852 -0.0521621557382709 ENSG00000066322 ELOVL1
ENST00000470769 0.610884579140836 0.37742596606262 -0.0526965561555817 ENSG00000066322 ELOVL1
ENST00000497569 0.644660902862151 0.417615042278895 -0.0498654533427356 ENSG00000066322 ELOVL1
ENST00000482302 0.635858139948298 0.407226227367039 -0.0512987856430248 ENSG00000066322 ELOVL1
ENST00000497050 0.544840181153755 0.3079637659452 -0.062131476945526 ENSG00000066322 ELOVL1
ENST00000478481 0.791072237263184 0.6123132969339 -0.0347448960563694 ENSG00000066322 ELOVL1
ENST00000479439 0.754805763351047 0.559453404761741 -0.0388556279652448 ENSG00000066322 ELOVL1
ENST00000465321 0.709608635137079 0.499904541851405 -0.0448005819316029 ENSG00000066322 ELOVL1
ENST00000479686 0.553209425810708 0.316370811941563 -0.0664961412712267 ENSG00000066322 ELOVL1
ENST00000496932 0.524256836482408 0.286490543299695 -0.0710123060431262 ENSG00000066322 ELOVL1
ENST00000290663 0.90170531074442 0.801617555027091 0.0177449304281623 ENSG00000159479 MED8
ENST00000372457 0.889630204487739 0.780149347692633 0.0196963601387263 ENSG00000159479 MED8
ENST00000372455 0.698938724021692 0.4848859173638 0.0533107003465195 ENSG00000159479 MED8
ENST00000436713 0.637802108535327 0.40929538915594 0.069659357390874 ENSG00000229431 RP1-92O14.6
ENST00000460803 0.670298925394786 0.449055563048615 0.0723514571332684 ENSG00000159479 MED8
ENST00000473560 0.564243368593437 0.327978222520134 0.0823550944532674 ENSG00000159479 MED8
ENST00000357658 0.903826428787328 0.805595591252283 -0.0251232786342055 ENSG00000198198 SZT2
ENST00000406439 0.664454521538906 0.441838061844631 -0.0698502368009569 ENSG00000198198 SZT2
ENST00000562955 0.124398937124709 0.0234104040222557 -0.104641165517471 ENSG00000198198 SZT2
ENST00000372442 0.162784688803775 0.0368610010789598 -0.104650893386645 ENSG00000198198 SZT2
ENST00000460536 0.575730736878109 0.339375756268733 -0.0521952488120698 ENSG00000198198 SZT2
ENST00000583037 0.31773676765438 0.117375724801986 -0.095997267103142 ENSG00000178922 HYI
ENST00000483618 0.637632578323805 0.40910354374433 -0.081567870096919 ENSG00000178922 HYI
ENST00000372425 0.31773676765438 0.117375724801986 -0.095997267103142 ENSG00000178922 HYI
ENST00000372433 0.286248380774173 0.0981452522555923 -0.105110034265482 ENSG00000178922 HYI
ENST00000372434 0.300024313861292 0.106406386818486 -0.100497632480315 ENSG00000178922 HYI
ENST00000470662 0.263056339269199 0.0849394590649157 -0.107793406516699 ENSG00000178922 HYI
ENST00000487366 0.248439360656467 0.076920906493684 -0.110247033289412 ENSG00000178922 HYI
ENST00000372430 0.247938976255394 0.0765969798771916 -0.111733921108887 ENSG00000178922 HYI
ENST00000372432 0.321240558228297 0.119585746646202 -0.0955582295592148 ENSG00000178922 HYI
ENST00000372427 0.312625504141528 0.114206273714593 -0.0968178819311598 ENSG00000178922 HYI
ENST00000372426 0.255601522095055 0.0808344576193753 -0.109227722417272 ENSG00000178922 HYI
ENST00000486909 0.31833701131416 0.117779293096309 -0.0972750723676456 ENSG00000178922 HYI
ENST00000496142 0.976221936726433 0.949331967153485 -0.00562733851175649 ENSG00000178922 HYI
ENST00000469587 0.708231503514094 0.498252662066892 -0.0594520148239314 ENSG00000178922 HYI
ENST00000496043 0.159473712002846 0.0355962413066313 -0.168253312557725 ENSG00000142949 PTPRF
ENST00000481019 0.161578519575027 0.0363705601031828 -0.167803099094553 ENSG00000142949 PTPRF
ENST00000359947 0.0037935442500646 5.94749945717482e-05 -0.201887190253561 ENSG00000142949 PTPRF
ENST00000438120 0.00773516180141002 0.000218370250356925 -0.200013665479764 ENSG00000142949 PTPRF
ENST00000436724 0.0413667581647356 0.00376636644902358 -0.199160736588049 ENSG00000142949 PTPRF
ENST00000372405 0.0390278479484018 0.00342836170086964 -0.206393399752466 ENSG00000142949 PTPRF
ENST00000372413 0.00318323489487717 4.34979466550093e-05 -0.203592967786421 ENSG00000142949 PTPRF
ENST00000372414 0.00318323489487717 4.34979466550093e-05 -0.203592967786421 ENSG00000142949 PTPRF
ENST00000437607 0.0460620081358352 0.00454745471789075 -0.202971801465006 ENSG00000142949 PTPRF
ENST00000467464 0.0234295934399303 0.0014121540764392 -0.271383836754989 ENSG00000142949 PTPRF
ENST00000412568 0.00751897449420501 0.000204966372227333 -0.202541396023287 ENSG00000142949 PTPRF
ENST00000429895 0.0030131290670874 3.95531188311241e-05 -0.20027985556549 ENSG00000142949 PTPRF
ENST00000414879 0.00812389318981228 0.000237057129300948 -0.187795586281429 ENSG00000142949 PTPRF
ENST00000422171 0.00812389318981228 0.000237057129300948 -0.187795586281429 ENSG00000142949 PTPRF
ENST00000496447 0.00489015906737151 9.00151908391543e-05 -0.182531806138015 ENSG00000142949 PTPRF
ENST00000372407 0.00456992502155597 7.9119075321444e-05 -0.181426395726617 ENSG00000142949 PTPRF
ENST00000463041 0.129767747318083 0.0252164096602882 -0.201704105265856 ENSG00000142949 PTPRF
ENST00000477970 0.0666050095690155 0.00827391968709629 -0.134838904490044 ENSG00000142949 PTPRF
ENST00000372396 0.00691017007336542 0.000176218949641856 -0.180275652206586 ENSG00000066135 KDM4A
ENST00000463151 0.00741761771803087 0.000199922634521631 -0.277930390144301 ENSG00000066135 KDM4A
ENST00000485249 0.0371665739142214 0.00314479232067351 -0.244952392015726 ENSG00000066135 KDM4A
ENST00000398804 0.34791655830869 0.138146555178565 -0.115899024835419 ENSG00000236200 KDM4A-AS1
ENST00000439057 0.227509065221378 0.0658117047010983 -0.146263006130803 ENSG00000236200 KDM4A-AS1
ENST00000434346 0.505860127858467 0.267801199631331 -0.112795862632581 ENSG00000236200 KDM4A-AS1
ENST00000453015 0.315548443280059 0.116177939683178 -0.155932198369477 ENSG00000236200 KDM4A-AS1
ENST00000418149 0.210649340446519 0.0576904600676986 -0.174906863358257 ENSG00000236200 KDM4A-AS1
ENST00000532911 0.196492824879262 0.0510823595956556 0.170196881260861 ENSG00000126091 ST3GAL3
ENST00000489897 0.464522997725753 0.229361254405234 0.089699769894789 ENSG00000126091 ST3GAL3
ENST00000372374 0.460407503242207 0.225756851001041 0.0882089957708312 ENSG00000126091 ST3GAL3
ENST00000372375 0.460407503242207 0.225756851001041 0.0882089957708312 ENSG00000126091 ST3GAL3
ENST00000545417 0.460407503242207 0.225756851001041 0.0882089957708312 ENSG00000126091 ST3GAL3
ENST00000372377 0.460407503242207 0.225756851001041 0.0882089957708312 ENSG00000126091 ST3GAL3
ENST00000361392 0.460407503242207 0.225756851001041 0.0882089957708312 ENSG00000126091 ST3GAL3
ENST00000361400 0.460407503242207 0.225756851001041 0.0882089957708312 ENSG00000126091 ST3GAL3
ENST00000353126 0.460407503242207 0.225756851001041 0.0882089957708312 ENSG00000126091 ST3GAL3
ENST00000530154 0.517097390394297 0.278673076422491 0.083457932579475 ENSG00000126091 ST3GAL3
ENST00000262915 0.460407503242207 0.225756851001041 0.0882089957708312 ENSG00000126091 ST3GAL3
ENST00000330208 0.460407503242207 0.225756851001041 0.0882089957708312 ENSG00000126091 ST3GAL3
ENST00000335430 0.460407503242207 0.225756851001041 0.0882089957708312 ENSG00000126091 ST3GAL3
ENST00000351035 0.460407503242207 0.225756851001041 0.0882089957708312 ENSG00000126091 ST3GAL3
ENST00000479383 0.180683086094536 0.0442702790615443 0.176511551278621 ENSG00000126091 ST3GAL3
ENST00000347631 0.464463859401848 0.229325930132283 0.089731036418126 ENSG00000126091 ST3GAL3
ENST00000484868 0.0302537763810313 0.00221267075329239 0.27351349020146 ENSG00000126091 ST3GAL3
ENST00000461066 0.181641252389523 0.0446384239560479 0.176616170294371 ENSG00000126091 ST3GAL3
ENST00000533997 0.496399355774485 0.259063699293463 0.0845467897006622 ENSG00000126091 ST3GAL3
ENST00000469715 0.496399355774485 0.259063699293463 0.0845467897006622 ENSG00000126091 ST3GAL3
ENST00000490541 0.496399355774485 0.259063699293463 0.0845467897006622 ENSG00000126091 ST3GAL3
ENST00000528371 0.496399355774485 0.259063699293463 0.0845467897006622 ENSG00000126091 ST3GAL3
ENST00000530581 0.496399355774485 0.259063699293463 0.0845467897006622 ENSG00000126091 ST3GAL3
ENST00000531816 0.496399355774485 0.259063699293463 0.0845467897006622 ENSG00000126091 ST3GAL3
ENST00000531993 0.496399355774485 0.259063699293463 0.0845467897006622 ENSG00000126091 ST3GAL3
ENST00000533212 0.496399355774485 0.259063699293463 0.0845467897006622 ENSG00000126091 ST3GAL3
ENST00000533933 0.496399355774485 0.259063699293463 0.0845467897006622 ENSG00000126091 ST3GAL3
ENST00000372369 0.496399355774485 0.259063699293463 0.0845467897006622 ENSG00000126091 ST3GAL3
ENST00000372372 0.496399355774485 0.259063699293463 0.0845467897006622 ENSG00000126091 ST3GAL3
ENST00000372368 0.496399355774485 0.259063699293463 0.0845467897006622 ENSG00000126091 ST3GAL3
ENST00000372367 0.496399355774485 0.259063699293463 0.0845467897006622 ENSG00000126091 ST3GAL3
ENST00000372366 0.496399355774485 0.259063699293463 0.0845467897006622 ENSG00000126091 ST3GAL3
ENST00000372365 0.496399355774485 0.259063699293463 0.0845467897006622 ENSG00000126091 ST3GAL3
ENST00000361746 0.496399355774485 0.259063699293463 0.0845467897006622 ENSG00000126091 ST3GAL3
ENST00000332628 0.496399355774485 0.259063699293463 0.0845467897006622 ENSG00000126091 ST3GAL3
ENST00000531451 0.495692173487137 0.258312879451834 0.0847834669097155 ENSG00000126091 ST3GAL3
ENST00000372362 0.495692173487137 0.258312879451834 0.0847834669097155 ENSG00000126091 ST3GAL3
ENST00000361812 0.495692173487137 0.258312879451834 0.0847834669097155 ENSG00000126091 ST3GAL3
ENST00000461375 0.949628781059719 0.894786790972587 0.00998707798390436 ENSG00000126091 ST3GAL3
ENST00000490502 0.869299749387453 0.744224156586264 -0.0300202122047098 ENSG00000126091 ST3GAL3
ENST00000372343 0.415488709326215 0.18867344457579 -0.0903355487954795 ENSG00000117408 IPO13
ENST00000489773 0.4665429793108 0.230998416027645 -0.125126514061938 ENSG00000117408 IPO13
ENST00000255108 0.0521826799863791 0.00553691406598706 -0.243982623686603 ENSG00000132768 DPH2
ENST00000412950 0.0705185064436676 0.00910039191661513 -0.23332106213001 ENSG00000132768 DPH2
ENST00000524776 0.0705185064436676 0.00910039191661513 -0.23332106213001 ENSG00000132768 DPH2
ENST00000495421 0.0521826799863791 0.00553691406598706 -0.243982623686603 ENSG00000132768 DPH2
ENST00000396758 0.0530192318424737 0.00570118060200389 -0.243076775870134 ENSG00000132768 DPH2
ENST00000459879 0.262859389422145 0.0848252023476705 -0.181682825605732 ENSG00000132768 DPH2
ENST00000472505 0.528683411012433 0.29115615111414 0.0678161698489839 ENSG00000117410 ATP6V0B
ENST00000472174 0.49408538930579 0.256922578260039 0.0659484816819742 ENSG00000117410 ATP6V0B
ENST00000532642 0.494433146116532 0.25720772268344 0.0659028195479686 ENSG00000117410 ATP6V0B
ENST00000236067 0.491071633171476 0.253917944898881 0.0663837648824325 ENSG00000117410 ATP6V0B
ENST00000471859 0.413162293402654 0.186557438458847 0.0779591480772218 ENSG00000117410 ATP6V0B
ENST00000472277 0.316778725162379 0.116884703994236 0.0958804067150437 ENSG00000117410 ATP6V0B
ENST00000461670 0.435474231818862 0.204606323822993 0.0860413344426121 ENSG00000117410 ATP6V0B
ENST00000468183 0.494728460655701 0.257426581500221 0.0659065617533133 ENSG00000117410 ATP6V0B
ENST00000473485 0.494728460655701 0.257426581500221 0.0659065617533133 ENSG00000117410 ATP6V0B
ENST00000496131 0.467595100239862 0.231889288097433 0.0733586935951512 ENSG00000117410 ATP6V0B
ENST00000498208 0.378622312280095 0.160282563532647 0.0963411856846644 ENSG00000117410 ATP6V0B
ENST00000532072 0.159957907698043 0.0357996770165365 0.160783375240853 ENSG00000117410 ATP6V0B
ENST00000498664 0.334922500220415 0.128892101576142 0.0972781452427869 ENSG00000117410 ATP6V0B
ENST00000372324 0.850941459743667 0.710395134966848 0.0278547300333367 ENSG00000117411 B4GALT2
ENST00000497866 0.840056043236572 0.691338464728229 -0.0384849735457932 ENSG00000117411 B4GALT2
ENST00000434555 0.786812787683838 0.60559654060155 0.0386197031261234 ENSG00000117411 B4GALT2
ENST00000356836 0.805629596520377 0.635407863663588 0.0355218384299071 ENSG00000117411 B4GALT2
ENST00000309519 0.553133817006016 0.316227869450187 0.0790988789425316 ENSG00000117411 B4GALT2
ENST00000485678 0.628236252178172 0.397146180777816 0.0719170277668783 ENSG00000117411 B4GALT2
ENST00000481924 0.817947888224847 0.654927775479181 0.0483498886744581 ENSG00000117411 B4GALT2
ENST00000361745 0.515197795030717 0.276902759340636 -0.0806088474191801 ENSG00000178028 DMAP1
ENST00000446292 0.414228956865196 0.187534390215172 -0.101632505943687 ENSG00000178028 DMAP1
ENST00000440641 0.368832235363625 0.153149728806178 -0.11905426733688 ENSG00000178028 DMAP1
ENST00000437511 0.445914685678085 0.21340229085553 -0.0998610290721839 ENSG00000178028 DMAP1
ENST00000471829 0.355063123229902 0.143124541457671 -0.125091120295701 ENSG00000178028 DMAP1
ENST00000487922 0.335864176066154 0.129543808400179 -0.12781533503397 ENSG00000178028 DMAP1
ENST00000315913 0.515234690644969 0.276942297886991 -0.0806131101392956 ENSG00000178028 DMAP1
ENST00000372289 0.515234690644969 0.276942297886991 -0.0806131101392956 ENSG00000178028 DMAP1
ENST00000372290 0.361326069806593 0.147657769161592 -0.129242588112966 ENSG00000178028 DMAP1
ENST00000488433 0.447735875659849 0.215137245349564 -0.0976349193103498 ENSG00000178028 DMAP1
ENST00000372257 0.77017560929135 0.581945207487926 -0.0330584775486903 ENSG00000117419 ERI3
ENST00000372259 0.72883310918225 0.524884003272814 -0.0409148013224638 ENSG00000117419 ERI3
ENST00000456170 0.743988303252962 0.544883439610585 -0.039334104844923 ENSG00000117419 ERI3
ENST00000537474 0.702405999561787 0.490095931207564 -0.042765543711742 ENSG00000117419 ERI3
ENST00000489710 0.919419394392977 0.834410773584639 -0.015071117688564 ENSG00000117419 ERI3
ENST00000479101 0.887629178976729 0.776580435584395 -0.0208969704609113 ENSG00000117419 ERI3
ENST00000462341 0.575588484851467 0.339205033597899 -0.0695314943903251 ENSG00000117419 ERI3
ENST00000452396 0.791568445957085 0.613129197653675 -0.0327655051927573 ENSG00000117419 ERI3
ENST00000495828 0.944584359806322 0.883837212709428 -0.0105890343330031 ENSG00000117419 ERI3
ENST00000457571 0.911439429591562 0.819945760404461 -0.0177369277924664 ENSG00000117419 ERI3
ENST00000355387 0.40043368439555 0.17653845960212 -0.0939079425047511 ENSG00000187147 RNF220
ENST00000361799 0.40043368439555 0.17653845960212 -0.0939079425047511 ENSG00000187147 RNF220
ENST00000372247 0.400429288718136 0.176480224304205 -0.0937531274080622 ENSG00000187147 RNF220
ENST00000443020 0.357656936103888 0.144895537476238 -0.104207148353354 ENSG00000187147 RNF220
ENST00000453863 0.335544606657655 0.129255398131525 -0.143889201237275 ENSG00000187147 RNF220
ENST00000335497 0.278714706236931 0.0938910496570513 -0.122654329023002 ENSG00000187147 RNF220
ENST00000440132 0.228459998369653 0.0663026300421829 -0.13407925393089 ENSG00000187147 RNF220
ENST00000474064 0.20835926773108 0.0566786441447301 -0.129354244979936 ENSG00000187147 RNF220
ENST00000471494 0.358674668455286 0.145734436494855 -0.110459414896162 ENSG00000187147 RNF220
ENST00000488865 0.290693080591039 0.100501416900051 -0.153351384273375 ENSG00000187147 RNF220
ENST00000497469 0.271063940920545 0.089645173189324 -0.136267362181547 ENSG00000187147 RNF220
ENST00000475378 0.138914956357716 0.028323711680789 -0.161290843787041 ENSG00000187147 RNF220
ENST00000484745 0.163357436620725 0.0370641648716657 -0.145026223321357 ENSG00000187147 RNF220
ENST00000372242 0.190816291540511 0.0485702302495817 -0.130107579529973 ENSG00000126106 TMEM53
ENST00000372243 0.190816291540511 0.0485702302495817 -0.130107579529973 ENSG00000126106 TMEM53
ENST00000372244 0.190816291540511 0.0485702302495817 -0.130107579529973 ENSG00000126106 TMEM53
ENST00000495630 0.228181550560068 0.0661480488428759 -0.120459300512074 ENSG00000126106 TMEM53
ENST00000474394 0.163055373389089 0.0369394951172607 -0.182961213890616 ENSG00000187147 RNF220
ENST00000480686 0.23711754966762 0.0709986328650471 -0.146224157844364 ENSG00000187147 RNF220
ENST00000474956 0.363873883339274 0.149596168312283 -0.136798760937146 ENSG00000187147 RNF220
ENST00000452259 0.167242851904 0.0387062927599125 -0.163809943841743 ENSG00000142945 KIF2C
ENST00000372224 0.046955535077989 0.004704902636607 -0.175884628544428 ENSG00000142945 KIF2C
ENST00000493027 0.16765795855327 0.0388927300451236 -0.163952306000436 ENSG00000142945 KIF2C
ENST00000372218 0.046955535077989 0.004704902636607 -0.175884628544428 ENSG00000142945 KIF2C
ENST00000455186 0.152167539076905 0.0329324018025897 -0.178464996754698 ENSG00000142945 KIF2C
ENST00000372222 0.0265283038587488 0.00175388540919272 -0.208189500723873 ENSG00000142945 KIF2C
ENST00000372217 0.0695732800163108 0.00888758998401903 -0.175719192440379 ENSG00000142945 KIF2C
ENST00000428791 0.51622821470438 0.277841227774048 -0.0999054886230489 ENSG00000225721 RP11-269F19.2
ENST00000497035 0.00127032876668996 1.00669522116677e-05 0.240731358200199 ENSG00000142937 RPS8
ENST00000396651 0.00173354607935559 1.62173989067797e-05 0.236927972015852 ENSG00000142937 RPS8
ENST00000372209 0.00173588477489521 1.63199125054429e-05 0.236859591819713 ENSG00000142937 RPS8
ENST00000470475 0.000418777771188082 1.97685151551752e-06 0.293526027728441 ENSG00000142937 RPS8
ENST00000485390 0.00173354607935559 1.62719929454733e-05 0.236895296987538 ENSG00000142937 RPS8
ENST00000464658 0.00246143697796983 2.85613541926113e-05 0.230913263496416 ENSG00000142937 RPS8
ENST00000484599 0.00252122371996284 2.96540244228808e-05 0.231637658090049 ENSG00000142937 RPS8
ENST00000474582 0.27667289749074 0.092692479851326 0.122371300485079 ENSG00000142937 RPS8
ENST00000372201 0.167367957454836 0.0387418675499367 -0.157697425925056 ENSG00000173846 PLK3
ENST00000465443 0.152781471125705 0.0331446257982217 -0.162708330616791 ENSG00000173846 PLK3
ENST00000476731 0.0444924080745094 0.00426215198857199 -0.29684156504131 ENSG00000173846 PLK3
ENST00000492398 0.481388044367897 0.244575518368378 -0.104510784834403 ENSG00000173846 PLK3
ENST00000461358 0.985789274085585 0.970010499527774 0.00432119816516829 ENSG00000173846 PLK3
ENST00000493100 0.176441981598235 0.0424943111110588 -0.201897699765486 ENSG00000173846 PLK3
ENST00000450269 0.350363138289402 0.139856054080817 -0.0990249846049134 ENSG00000222009 BTBD19
ENST00000453418 0.350363138289402 0.139856054080817 -0.0990249846049134 ENSG00000222009 BTBD19
ENST00000409335 0.311679303561589 0.113626358270426 -0.109248672615184 ENSG00000222009 BTBD19
ENST00000439563 0.165980701066701 0.0381800115964776 -0.137698262776753 ENSG00000222009 BTBD19
ENST00000485668 0.339132664540398 0.131813625610271 -0.0922585036472809 ENSG00000222009 BTBD19
ENST00000482715 0.2141173936697 0.0592810204774982 -0.128149063719937 ENSG00000222009 BTBD19
ENST00000475105 0.242327671137863 0.073692995417299 -0.137146553267057 ENSG00000222009 BTBD19
ENST00000495433 0.768367661929442 0.579548587069282 -0.0508261079186212 ENSG00000222009 BTBD19
ENST00000439363 0.460676201794967 0.226046539345141 0.0927193581824506 ENSG00000070785 EIF2B3
ENST00000360403 0.446174945198519 0.213681602273318 0.0838959903281903 ENSG00000070785 EIF2B3
ENST00000372183 0.26451184581329 0.085925629734783 0.120731277590129 ENSG00000070785 EIF2B3
ENST00000480675 0.681658839899225 0.462894160719552 0.0566557196114443 ENSG00000070785 EIF2B3
ENST00000477953 0.797462595016463 0.622795769610252 0.037747600450883 ENSG00000070785 EIF2B3
ENST00000372182 0.999575094971111 0.998626118760482 -0.000143380063429589 ENSG00000070785 EIF2B3
ENST00000487532 0.913280848993221 0.823939294743702 -0.0198046624580424 ENSG00000070785 EIF2B3
ENST00000497010 0.882227281474486 0.766759145081394 -0.02766340628441 ENSG00000070785 EIF2B3
ENST00000372168 0.434948530449245 0.204042442366833 -0.095595795580119 ENSG00000126107 HECTD3
ENST00000372172 0.184121437545581 0.0456599730363272 -0.134542924882727 ENSG00000126107 HECTD3
ENST00000486132 0.508290235152694 0.270089235898193 -0.0840717226891025 ENSG00000126107 HECTD3
ENST00000486296 0.718176476527681 0.510905799970246 -0.0544184924251312 ENSG00000126107 HECTD3
ENST00000466423 0.753230394398729 0.557256691858722 -0.0462443778604532 ENSG00000126107 HECTD3
ENST00000487488 0.976498808150003 0.949781221856523 0.00652927085727342 ENSG00000126107 HECTD3
ENST00000246337 0.966108084466407 0.927435871038931 0.00591112102410367 ENSG00000126088 UROD
ENST00000491773 0.946525665483517 0.888819310453195 0.00994606000739586 ENSG00000126088 UROD
ENST00000463092 0.946727646064415 0.889304062263253 0.0101391607044202 ENSG00000126088 UROD
ENST00000461035 0.914854579805542 0.826900446978575 0.018643859646831 ENSG00000126088 UROD
ENST00000491300 0.848052902627925 0.705334162035988 0.0248011422444204 ENSG00000126088 UROD
ENST00000434478 0.931086980991198 0.855639105596208 0.0121288925955227 ENSG00000126088 UROD
ENST00000494399 0.966109565588939 0.927465833430568 0.00590820043014561 ENSG00000126088 UROD
ENST00000460334 0.89129966364299 0.782870877704749 0.0188900392223301 ENSG00000126088 UROD
ENST00000462688 0.866263828043413 0.738772571750704 0.0218591385032603 ENSG00000126088 UROD
ENST00000460906 0.890159662001014 0.781103004879285 0.0191376817039722 ENSG00000126088 UROD
ENST00000490385 0.911162191525885 0.819389516100478 0.015646371289818 ENSG00000126088 UROD
ENST00000469548 0.767349108457334 0.57808308496819 0.0365365594673878 ENSG00000126088 UROD
ENST00000486699 0.776150980205027 0.591167937612088 0.0352750836089067 ENSG00000126088 UROD
ENST00000478467 0.791937545281728 0.613743180157526 0.0336146884525776 ENSG00000126088 UROD
ENST00000428106 0.819354591038768 0.657368220982558 0.0297371623329026 ENSG00000126088 UROD
ENST00000496439 0.912635199164842 0.821981498567403 0.0154797095139382 ENSG00000126088 UROD
ENST00000473012 0.927595149955508 0.849835334466915 0.0131797827271896 ENSG00000126088 UROD
ENST00000472254 0.970707613756651 0.937646289552305 -0.00588943573813905 ENSG00000126088 UROD
ENST00000466193 0.921293132752377 0.837921321809728 0.0170197517779309 ENSG00000126088 UROD
ENST00000465678 0.966154462889091 0.927642180585616 0.00757195577737304 ENSG00000126088 UROD
ENST00000359600 0.233141565243648 0.0687229484964432 0.178935010202112 ENSG00000162415 ZSWIM5
ENST00000464588 0.181696206866364 0.0446700483535327 0.195675633634375 ENSG00000162415 ZSWIM5
ENST00000401061 0.530429371793485 0.292991954189809 -0.0963588976510455 ENSG00000132763 MMACHC
ENST00000262746 0.106798081624794 0.0181378880434518 0.123025109161272 ENSG00000117450 PRDX1
ENST00000319248 0.106770001896772 0.018122451607112 0.123024447140317 ENSG00000117450 PRDX1
ENST00000372079 0.106971478207183 0.0181913152129911 0.122948539070182 ENSG00000117450 PRDX1
ENST00000447184 0.0920617571298522 0.0141978620932685 0.135365397978724 ENSG00000117450 PRDX1
ENST00000424390 0.0918191917833129 0.0141340770795225 0.1354464088968 ENSG00000117450 PRDX1
ENST00000483583 0.0696046325506738 0.00889710185981134 0.157253217596516 ENSG00000117450 PRDX1
ENST00000372070 0.911108148068798 0.819225288014604 0.0158909262216008 ENSG00000117448 AKR1A1
ENST00000434299 0.759144039600171 0.565850440735404 -0.0415948567056675 ENSG00000117448 AKR1A1
ENST00000496999 0.794820651019845 0.618215652704238 -0.0415174490950548 ENSG00000117448 AKR1A1
ENST00000476957 0.944209781343194 0.883183967381286 -0.010630407763109 ENSG00000117448 AKR1A1
ENST00000481885 0.842049325887184 0.694540169586451 -0.031244439133602 ENSG00000117448 AKR1A1
ENST00000351829 0.871116005210705 0.747522495063325 0.0229990851429591 ENSG00000117448 AKR1A1
ENST00000471651 0.829546410758757 0.673569594986872 -0.0349802859183675 ENSG00000117448 AKR1A1
ENST00000497973 0.311223467701389 0.113274692592413 0.11944222894039 ENSG00000117448 AKR1A1
ENST00000473038 0.515125402247967 0.276829215759941 0.0883868476815611 ENSG00000117448 AKR1A1
ENST00000495913 0.487498864711931 0.250444273632848 0.0953001935325417 ENSG00000117448 AKR1A1
ENST00000487654 0.435073826705891 0.204183336433436 0.108674706924416 ENSG00000117448 AKR1A1
ENST00000475919 0.455684324521034 0.22173628399549 0.122856278590041 ENSG00000117448 AKR1A1
ENST00000437901 0.243867272363493 0.0744313051780452 -0.0857198909542438 ENSG00000132780 NASP
ENST00000437362 0.243444147792445 0.0742283320396169 -0.0857300824448898 ENSG00000132780 NASP
ENST00000464190 0.25828566271054 0.0823398576900109 -0.112019465171463 ENSG00000132780 NASP
ENST00000528084 0.198153434960697 0.0517893255282838 -0.119190560602211 ENSG00000132780 NASP
ENST00000527359 0.239812221123576 0.0723809879022489 -0.0829607747023109 ENSG00000132780 NASP
ENST00000525515 0.293613259365746 0.10224865551352 -0.0830870437389489 ENSG00000132780 NASP
ENST00000453748 0.308122455946123 0.111513034828429 -0.0744044411295415 ENSG00000132780 NASP
ENST00000402363 0.236421364100555 0.070587546609645 -0.0841940556729766 ENSG00000132780 NASP
ENST00000537798 0.235745890120126 0.0701900367741194 -0.0843204990173039 ENSG00000132780 NASP
ENST00000527470 0.25607092148195 0.0810613987519512 -0.104493078419661 ENSG00000132780 NASP
ENST00000529333 0.264501246728782 0.0859047483244322 -0.103884689576119 ENSG00000132780 NASP
ENST00000531532 0.195003363808802 0.0504562429359581 -0.123170994483295 ENSG00000132780 NASP
ENST00000530840 0.375064583319654 0.157663936198831 -0.117454537127386 ENSG00000132780 NASP
ENST00000528238 0.255534578372227 0.0807822033053462 -0.0824841060568394 ENSG00000132780 NASP
ENST00000534101 0.269288076442429 0.0886311749374263 -0.102281629003416 ENSG00000132780 NASP
ENST00000350030 0.276394611211043 0.0925618387470921 -0.07813686516057 ENSG00000132780 NASP
ENST00000470768 0.17886319195523 0.0434829134097043 -0.115205811377236 ENSG00000132780 NASP
ENST00000372052 0.236405608876467 0.0705766082170401 -0.0841932068010577 ENSG00000132780 NASP
ENST00000351223 0.236405608876467 0.0705766082170401 -0.0841932068010577 ENSG00000132780 NASP
ENST00000530073 0.531633680831919 0.294617549519428 -0.0590266314345175 ENSG00000132780 NASP
ENST00000481782 0.617233070324937 0.385238599543251 -0.0505181056105987 ENSG00000132780 NASP
ENST00000531612 0.628553420844318 0.397500634463987 -0.0534499262467803 ENSG00000132780 NASP
ENST00000527932 0.544559158732513 0.307706592343739 -0.0742045585635275 ENSG00000132780 NASP
ENST00000534450 0.3762433078078 0.158461840144107 -0.091415861934009 ENSG00000132780 NASP
ENST00000479235 0.575998207790825 0.339603421236553 -0.0659539933360318 ENSG00000159592 GPBP1L1
ENST00000290795 0.763905697296941 0.573349809409923 0.0310361197221111 ENSG00000159592 GPBP1L1
ENST00000355105 0.763905697296941 0.573275448597729 0.0310373608616522 ENSG00000159592 GPBP1L1
ENST00000467032 0.255020282901302 0.0804851128211431 -0.168171706374735 ENSG00000159592 GPBP1L1
ENST00000487436 0.335544606657655 0.129243057950499 -0.137681265086774 ENSG00000159592 GPBP1L1
ENST00000468724 0.702059515865724 0.489522636097252 -0.0629316204510633 ENSG00000159592 GPBP1L1
ENST00000498128 0.074380925314678 0.00988424115984288 0.17751273432857 ENSG00000159592 GPBP1L1
ENST00000496278 0.350596718924468 0.140034412915051 -0.149594369867334 ENSG00000159592 GPBP1L1
ENST00000488278 0.833557643938041 0.680070749948657 0.0295640273973088 ENSG00000159592 GPBP1L1
ENST00000480941 0.83740154277801 0.686267351725369 0.029084228837719 ENSG00000159592 GPBP1L1
ENST00000480083 0.852803984560655 0.714194334455697 0.0266233886100088 ENSG00000159592 GPBP1L1
ENST00000493083 0.755660022042654 0.560780886706126 0.0425716762261572 ENSG00000159592 GPBP1L1
ENST00000460859 0.822943743621969 0.66276767894283 0.0330378474060574 ENSG00000159592 GPBP1L1
ENST00000372025 0.750861983255524 0.554243249814004 -0.057105377370815 ENSG00000159596 TMEM69
ENST00000496366 0.537892272042629 0.301092291300789 -0.102080270139225 ENSG00000159596 TMEM69
ENST00000359942 0.646704093959202 0.420312039864042 -0.0735008197887347 ENSG00000197429 IPP
ENST00000396478 0.335544606657655 0.129251742191518 -0.144613560751338 ENSG00000197429 IPP
ENST00000470809 0.615483527403297 0.383240293589431 0.0867502259020503 ENSG00000086015 MAST2
ENST00000372009 0.858124008974739 0.723384090214323 0.0171440037242139 ENSG00000086015 MAST2
ENST00000361297 0.849962616081839 0.708513253912389 0.0181606353809508 ENSG00000086015 MAST2
ENST00000372008 0.829869002867657 0.674211800560237 0.0226902710734346 ENSG00000086015 MAST2
ENST00000482881 0.700418165347221 0.487454617901427 0.0520781220985608 ENSG00000086015 MAST2
ENST00000262741 0.428456407245509 0.198556831561914 0.0904936634663618 ENSG00000117461 PIK3R3
ENST00000372006 0.432442137369403 0.201985757091158 0.0899032216427415 ENSG00000117461 PIK3R3
ENST00000340332 0.446415330122277 0.214050264692443 0.0875410098620037 ENSG00000117461 PIK3R3
ENST00000354242 0.446415330122277 0.214050264692443 0.0875410098620037 ENSG00000117461 PIK3R3
ENST00000420542 0.446415330122277 0.214050264692443 0.0875410098620037 ENSG00000117461 PIK3R3
ENST00000540385 0.532113149477638 0.295318272412793 0.0913731647325154 ENSG00000117461 PIK3R3
ENST00000423209 0.541837073475223 0.305172988653087 0.0914468637198308 ENSG00000117461 PIK3R3
ENST00000493202 0.865012819035549 0.736660558776057 0.032994992045773 ENSG00000117461 PIK3R3
ENST00000425892 0.954450777577091 0.903694570533639 0.0122110777156266 ENSG00000117461 PIK3R3
ENST00000396420 0.817921507203665 0.654885082351045 -0.0286179288383163 ENSG00000085998 POMGNT1
ENST00000371984 0.653412373038132 0.428307808495255 -0.0510363034566951 ENSG00000085998 POMGNT1
ENST00000371992 0.81791609212034 0.654859176855536 -0.0286135363727602 ENSG00000085998 POMGNT1
ENST00000535522 0.587933607673788 0.3525244919072 -0.064028665206746 ENSG00000085998 POMGNT1
ENST00000371986 0.657519556048398 0.433401615096499 -0.0505324005834423 ENSG00000085998 POMGNT1
ENST00000485714 0.615483527403297 0.383195663618982 -0.0794634783685199 ENSG00000085998 POMGNT1
ENST00000497439 0.802728431225381 0.631178023524597 -0.038855764957225 ENSG00000085998 POMGNT1
ENST00000489985 0.657556848802542 0.433469548636378 -0.0746166415602928 ENSG00000085998 POMGNT1
ENST00000442598 0.419561692025326 0.191610110936288 -0.100113245187362 ENSG00000085999 RAD54L
ENST00000371975 0.419545772026327 0.19158624423866 -0.10013678530902 ENSG00000085999 RAD54L
ENST00000496156 0.757034487688478 0.562802271263652 -0.034533259570239 ENSG00000132128 LRRC41
ENST00000343304 0.487761951687857 0.250714492552592 -0.0603199376833805 ENSG00000132128 LRRC41
ENST00000472710 0.759144039600171 0.5658369730409 -0.0302342379433297 ENSG00000132128 LRRC41
ENST00000498402 0.447347799090848 0.214784648930819 -0.0744720849333746 ENSG00000132128 LRRC41
ENST00000469150 0.754113013714963 0.558651453674975 -0.0483940691253642 ENSG00000132128 LRRC41
ENST00000311672 0.126864860244817 0.0242374630478666 0.1397576633826 ENSG00000173660 UQCRH
ENST00000489056 0.126864860244817 0.0242374630478666 0.1397576633826 ENSG00000173660 UQCRH
ENST00000486951 0.237114139775362 0.0709803089845985 0.104602760421273 ENSG00000173660 UQCRH
ENST00000496387 0.127376193635658 0.024424100264254 0.139741996083715 ENSG00000173660 UQCRH
ENST00000460947 0.0943252252855099 0.014777067229488 0.158097446022827 ENSG00000173660 UQCRH
ENST00000474844 0.510212169224768 0.271652542638048 -0.0811517130814104 ENSG00000117481 NSUN4
ENST00000307089 0.816654504674547 0.65300744540592 -0.0305515053085489 ENSG00000117481 NSUN4
ENST00000486270 0.518740286014948 0.28037242479137 -0.0889130105069615 ENSG00000117481 NSUN4
ENST00000536062 0.519607312778239 0.281393372584767 -0.0804998133317918 ENSG00000117481 NSUN4
ENST00000469918 0.324192432206828 0.121593227872296 -0.143691537720599 ENSG00000117481 NSUN4
ENST00000471871 0.53761957675008 0.300841250519125 -0.0777636306820641 ENSG00000117481 NSUN4
ENST00000537428 0.534332251461138 0.297585560265353 -0.0782620240745279 ENSG00000117481 NSUN4
ENST00000498008 0.614264005927603 0.381874798092104 -0.0656720351550233 ENSG00000117481 NSUN4
ENST00000495427 0.732590734555342 0.529645638371015 -0.0479835937412348 ENSG00000117481 NSUN4
ENST00000602433 0.554701316874031 0.318021245766464 -0.0971507940405724 ENSG00000269956 MKNK1-AS1
ENST00000342571 0.520745645128381 0.282693171238925 -0.0882667225742403 ENSG00000079277 MKNK1
ENST00000371946 0.607694350007111 0.374124780150477 -0.0647883904583105 ENSG00000079277 MKNK1
ENST00000341183 0.607694350007111 0.374124780150477 -0.0647883904583105 ENSG00000079277 MKNK1
ENST00000371944 0.520745645128381 0.282693171238925 -0.0882667225742403 ENSG00000079277 MKNK1
ENST00000371945 0.607694350007111 0.374124780150477 -0.0647883904583105 ENSG00000079277 MKNK1
ENST00000528077 0.640727029867818 0.412767165327509 -0.062850271884296 ENSG00000079277 MKNK1
ENST00000428112 0.752399748831009 0.556092653139885 -0.0458645979575914 ENSG00000079277 MKNK1
ENST00000531355 0.777291350752453 0.592456737697564 -0.0425044146065479 ENSG00000079277 MKNK1
ENST00000532783 0.898924632526272 0.797200663348998 -0.0268048679697287 ENSG00000079277 MKNK1
ENST00000496619 0.930838300019187 0.855125556863604 -0.016044114254123 ENSG00000079277 MKNK1
ENST00000528237 0.871625278324423 0.748381761595434 -0.034751467388515 ENSG00000079277 MKNK1
ENST00000526513 0.926729116314386 0.848284424489701 -0.0166667584862499 ENSG00000079277 MKNK1
ENST00000484301 0.869235658150003 0.744120922402361 -0.0295343463850599 ENSG00000079277 MKNK1
ENST00000545730 0.852335690846002 0.713128697460164 -0.0313322744889116 ENSG00000079277 MKNK1
ENST00000486716 0.760740651722325 0.5680531377664 -0.0534608979140408 ENSG00000079277 MKNK1
ENST00000529170 0.802842673177993 0.631347119366847 -0.0455996121463492 ENSG00000079277 MKNK1
ENST00000531769 0.789206551686654 0.609549828487792 -0.0444084207160692 ENSG00000079277 MKNK1
ENST00000465783 0.873342455119463 0.751655595808985 -0.0329371721195265 ENSG00000079277 MKNK1
ENST00000474868 0.864996584628926 0.736602663913096 -0.0350817677727443 ENSG00000079277 MKNK1
ENST00000576409 0.871055279619653 0.747358813463775 0.0245336620550201 ENSG00000123472 ATPAF1
ENST00000371937 0.871055279619653 0.747358813463775 0.0245336620550201 ENSG00000123472 ATPAF1
ENST00000574428 0.871055279619653 0.747358813463775 0.0245336620550201 ENSG00000123472 ATPAF1
ENST00000492233 0.631671777166895 0.401647131794224 -0.0726859924879334 ENSG00000123472 ATPAF1
ENST00000526821 0.762401745225006 0.570894034857829 -0.0489250601496918 ENSG00000123472 ATPAF1
ENST00000542495 0.82653329039377 0.668766232392738 -0.037999058714326 ENSG00000123472 ATPAF1
ENST00000529214 0.82653329039377 0.668766232392738 -0.037999058714326 ENSG00000123472 ATPAF1
ENST00000329231 0.945876214308519 0.887015717817093 -0.0123477712034402 ENSG00000123472 ATPAF1
ENST00000534216 0.808995005906663 0.639998670313726 -0.0454898406489609 ENSG00000123472 ATPAF1
ENST00000532925 0.906614485360557 0.810999398945621 -0.0241086770179496 ENSG00000123472 ATPAF1
ENST00000544071 0.909564429375047 0.815932267820557 0.010675654112872 ENSG00000159658 EFCAB14
ENST00000442839 0.732497199098338 0.529458917644645 0.033161079476438 ENSG00000228237 EFCAB14-AS1
ENST00000418985 0.728055058316344 0.523547210071735 0.0336156444513043 ENSG00000228237 EFCAB14-AS1
ENST00000371933 0.987669086434692 0.973980819321473 0.00151028705086105 ENSG00000159658 EFCAB14
ENST00000479745 0.796103662498 0.620212673772204 0.0386855200154721 ENSG00000159658 EFCAB14
ENST00000487741 0.731325076096292 0.528105826717301 0.0495756323813017 ENSG00000159658 EFCAB14
ENST00000481623 0.617618825583448 0.385717036022665 0.0825953123191011 ENSG00000159658 EFCAB14
ENST00000484461 0.836011497192094 0.684063522175337 0.0337889550070381 ENSG00000159658 EFCAB14
ENST00000371884 0.469722859448428 0.233724888568492 -0.0636326777853913 ENSG00000162367 TAL1
ENST00000371883 0.436481034909265 0.205535551875416 -0.0679461400240387 ENSG00000162367 TAL1
ENST00000294339 0.436481034909265 0.205535551875416 -0.0679461400240387 ENSG00000162367 TAL1
ENST00000459729 0.307602072869154 0.111190225864597 -0.112643578422294 ENSG00000162367 TAL1
ENST00000464796 0.576358510450868 0.34004384540426 -0.0809582310131355 ENSG00000162367 TAL1
ENST00000422216 0.659178800986174 0.435704882905956 -0.0771188244816437 ENSG00000226252 RP1-18D14.7
ENST00000337817 0.965317401840446 0.925138581979585 0.00616910772265511 ENSG00000123473 STIL
ENST00000360380 0.965317401840446 0.925138581979585 0.00616910772265511 ENSG00000123473 STIL
ENST00000371877 0.965317401840446 0.925138581979585 0.00616910772265511 ENSG00000123473 STIL
ENST00000243182 0.978713286833796 0.954988183444577 -0.00380866403068568 ENSG00000123473 STIL
ENST00000396221 0.978713286833796 0.954988183444577 -0.00380866403068568 ENSG00000123473 STIL
ENST00000447475 0.630533128861514 0.400148669357155 0.0621058546071424 ENSG00000123473 STIL
ENST00000418131 0.630981832684756 0.400750299119538 -0.0740223837442851 ENSG00000123473 STIL
ENST00000371873 0.0479719506030756 0.00485736860517839 0.184509122531586 ENSG00000162368 CMPK1
ENST00000371871 0.110856344889457 0.0192266861755278 0.150552691580767 ENSG00000162368 CMPK1
ENST00000471289 0.452170873873335 0.218569179541537 -0.118464146233958 ENSG00000162368 CMPK1
ENST00000450808 0.116124075833047 0.0207966507728799 0.160510180963497 ENSG00000162368 CMPK1
ENST00000371870 0.773454162803236 0.5872985062987 0.0332133730455681 ENSG00000162368 CMPK1
ENST00000371847 0.0302537763810313 0.00220965402327635 0.3364327043964 ENSG00000132122 SPATA6
ENST00000371843 0.0272861207614067 0.00184069292478326 0.339683901084347 ENSG00000132122 SPATA6
ENST00000396153 0.0173383009602974 0.000862582701818351 0.264854156508151 ENSG00000185104 FAF1
ENST00000371778 0.015625615692213 0.000732048320183978 0.269683697672059 ENSG00000185104 FAF1
ENST00000545823 0.320667092060904 0.119258103766898 0.128893152021435 ENSG00000185104 FAF1
ENST00000494400 0.0580657179504509 0.00657994936729355 0.232297955372765 ENSG00000185104 FAF1
ENST00000472808 0.41432171152956 0.18763437962542 0.126809317204144 ENSG00000185104 FAF1
ENST00000487898 0.00725378151868878 0.000189668228109018 0.315433165176375 ENSG00000185104 FAF1
ENST00000242719 0.0436921733978893 0.00414206760158577 0.192670511087336 ENSG00000123091 RNF11
ENST00000494873 0.163308727935304 0.0370367904478677 0.106492860724058 ENSG00000123091 RNF11
ENST00000486691 0.325151626411741 0.122285033933935 0.0984014509079456 ENSG00000123091 RNF11
ENST00000371730 0.745817353755255 0.547451317249008 0.0387633715182022 ENSG00000085832 EPS15
ENST00000371733 0.745817353755255 0.547451317249008 0.0387633715182022 ENSG00000085832 EPS15
ENST00000396122 0.925667734516433 0.846195556443738 -0.0134735458065406 ENSG00000085832 EPS15
ENST00000493793 0.890236206155324 0.78120900533819 -0.0242759279280261 ENSG00000085832 EPS15
ENST00000371727 0.945252026676031 0.885372986086543 0.0112349460090714 ENSG00000085832 EPS15
ENST00000471391 0.96446320842041 0.923164210257351 -0.00754012787307383 ENSG00000085832 EPS15
ENST00000465467 0.942954369834377 0.880612128898321 -0.0115674207704772 ENSG00000085832 EPS15
ENST00000371714 0.10301619768361 0.0171356338266426 0.112188490214076 ENSG00000117859 OSBPL9
ENST00000337809 0.115536876494652 0.0206216017349448 0.109561536786066 ENSG00000117859 OSBPL9
ENST00000371710 0.115536876494652 0.0206216017349448 0.109561536786066 ENSG00000117859 OSBPL9
ENST00000447887 0.104218357833943 0.0174249235529793 0.111926024132156 ENSG00000117859 OSBPL9
ENST00000495776 0.104218357833943 0.0174249235529793 0.111926024132156 ENSG00000117859 OSBPL9
ENST00000435686 0.104659634046689 0.0175718445696343 0.111781419113196 ENSG00000117859 OSBPL9
ENST00000435274 0.113882226524389 0.0201669101942609 0.108716619518002 ENSG00000117859 OSBPL9
ENST00000428468 0.104218357833943 0.0174249235529793 0.111926024132156 ENSG00000117859 OSBPL9
ENST00000453295 0.104218357833943 0.0174249235529793 0.111926024132156 ENSG00000117859 OSBPL9
ENST00000489990 0.107962045602773 0.0184460569300746 0.123315849939288 ENSG00000117859 OSBPL9
ENST00000530544 0.290586713627895 0.10044225413101 0.0800035596594314 ENSG00000117859 OSBPL9
ENST00000484890 0.527636643749207 0.290176019335187 0.0816134796525392 ENSG00000117859 OSBPL9
ENST00000534040 0.645770262831874 0.418910351551144 0.0592393208683816 ENSG00000117859 OSBPL9
ENST00000532975 0.662991884152202 0.440050929898461 0.0519446615518485 ENSG00000117859 OSBPL9
ENST00000527631 0.742800997759322 0.543199980692414 0.0421125639737544 ENSG00000117859 OSBPL9
ENST00000531828 0.395263411378366 0.172586578716761 0.0708576130864113 ENSG00000117859 OSBPL9
ENST00000361556 0.390070409208618 0.168592782459003 0.0730301990868223 ENSG00000117859 OSBPL9
ENST00000473207 0.654497212868764 0.429720857542399 0.0588758925532998 ENSG00000117859 OSBPL9
ENST00000533884 0.633385744908436 0.403922364044246 0.0618039329831004 ENSG00000117859 OSBPL9
ENST00000481937 0.635082150752084 0.405881316237878 0.069972058551398 ENSG00000117859 OSBPL9
ENST00000526917 0.708052633791589 0.498052134155858 0.0456704122524844 ENSG00000117859 OSBPL9
ENST00000462759 0.390061379117894 0.168573704168582 0.0730314418530182 ENSG00000117859 OSBPL9
ENST00000486942 0.389343309150976 0.168024593747311 0.0739015853128724 ENSG00000117859 OSBPL9
ENST00000524620 0.999849303143727 0.999652974311459 3.72014449728363e-05 ENSG00000117859 OSBPL9
ENST00000528603 0.726029247186601 0.520844779367268 0.0392753460622591 ENSG00000117859 OSBPL9
ENST00000475697 0.379360621732691 0.160820211088042 0.0745423360428085 ENSG00000117859 OSBPL9
ENST00000531061 0.715084789757931 0.507231784849885 0.0495557538636726 ENSG00000117859 OSBPL9
ENST00000531819 0.436084821112098 0.205187973952242 0.0704210777819541 ENSG00000117859 OSBPL9
ENST00000533825 0.65841143149327 0.434605892226336 0.0572254848889532 ENSG00000117859 OSBPL9
ENST00000440943 0.931125165996162 0.855787266973391 -0.0105243686702624 ENSG00000078618 NRD1
ENST00000352171 0.989791130860622 0.978103376068744 0.0012507624324407 ENSG00000078618 NRD1
ENST00000354831 0.989791130860622 0.978103376068744 0.0012507624324407 ENSG00000078618 NRD1
ENST00000485608 0.878143669743497 0.75979418664841 0.0157822866634613 ENSG00000078618 NRD1
ENST00000539524 0.887816764301226 0.776846437898809 0.0139438124387292 ENSG00000078618 NRD1
ENST00000588291 0.58580597139509 0.350588881819956 -0.071608233212806 ENSG00000266993 RP4-657D16.3
ENST00000586761 0.581418994657146 0.345408989886693 -0.0743422976959214 ENSG00000266993 RP4-657D16.3
ENST00000475310 0.760194663388038 0.567249229213332 -0.0577893463872071 ENSG00000078618 NRD1
ENST00000497358 0.756222192475554 0.561755201089102 -0.0449886071332778 ENSG00000078618 NRD1
ENST00000544028 0.881775040215322 0.76586821618188 0.0142444468759509 ENSG00000078618 NRD1
ENST00000591675 0.604458142746423 0.370602127156518 -0.0777528390891392 ENSG00000266993 RP4-657D16.3
ENST00000483007 0.748166675962376 0.550468127902855 0.0448239533811779 ENSG00000078618 NRD1
ENST00000473805 0.677088218909519 0.457552677602725 0.0554682429788352 ENSG00000078618 NRD1
ENST00000475715 0.660550910710226 0.437350818352798 0.0507260664138951 ENSG00000078618 NRD1
ENST00000491410 0.150537508931533 0.0324124392903784 -0.109057341922614 ENSG00000078618 NRD1
ENST00000468722 0.0744014197197849 0.00988892668383592 -0.172925717992041 ENSG00000078618 NRD1
ENST00000371655 0.434546906766189 0.203730927583151 -0.0594188790142193 ENSG00000169213 RAB3B
ENST00000469458 0.26710635117464 0.0872850414146378 0.124423352674311 ENSG00000117862 TXNDC12
ENST00000371626 0.520419370960807 0.282329859036122 0.0714801826604069 ENSG00000117862 TXNDC12
ENST00000472624 0.670755206520606 0.449587031556576 0.052388456298655 ENSG00000117862 TXNDC12
ENST00000471493 0.926729116314386 0.848261486187581 0.0185843068407678 ENSG00000117862 TXNDC12
ENST00000610127 0.68960997794038 0.472567287985885 0.0701734563284104 ENSG00000117862 TXNDC12
ENST00000313334 0.0972890907799717 0.0155300583460309 0.134636094528863 ENSG00000134717 BTF3L4
ENST00000477828 0.67341366558175 0.45247353152137 0.0511385835623855 ENSG00000134717 BTF3L4
ENST00000489308 0.29621723651706 0.103933018143003 0.102141827669423 ENSG00000134717 BTF3L4
ENST00000526132 0.659241237040018 0.435849043700293 0.0523647976993703 ENSG00000134717 BTF3L4
ENST00000472944 0.0884116404714939 0.0132339422016693 0.138063450307526 ENSG00000134717 BTF3L4
ENST00000524414 0.618501709855552 0.386715678527784 0.0832170320514705 ENSG00000134717 BTF3L4
ENST00000484036 0.602105595528104 0.36799214701058 0.0611405122661771 ENSG00000134717 BTF3L4
ENST00000533836 0.711104615928 0.501681552249338 0.0464111047514208 ENSG00000134717 BTF3L4
ENST00000361625 0.796248970455753 0.620523828793575 -0.0396195399791664 ENSG00000157077 ZFYVE9
ENST00000357206 0.669189886242983 0.447726354727167 0.0421024255685461 ENSG00000157077 ZFYVE9
ENST00000287727 0.647989605332997 0.421907972438166 0.0446932286844314 ENSG00000157077 ZFYVE9
ENST00000371591 0.757589050184358 0.563629977381376 0.0312643682020972 ENSG00000157077 ZFYVE9
ENST00000469134 0.180083905177726 0.0440218821198837 0.210554306617402 ENSG00000157077 ZFYVE9
ENST00000470844 0.291832097864355 0.101119000351792 -0.139276188028888 ENSG00000154222 CC2D1B
ENST00000371586 0.209805060114164 0.0573171133754378 -0.1189794103409 ENSG00000154222 CC2D1B
ENST00000284376 0.207728790954294 0.0563866202163149 -0.125621507297352 ENSG00000154222 CC2D1B
ENST00000491136 0.207472224906451 0.0562561405206686 -0.12562564857927 ENSG00000154222 CC2D1B
ENST00000438021 0.28313835100572 0.0964450458165961 -0.122483409289373 ENSG00000154222 CC2D1B
ENST00000460261 0.30067559752883 0.106811815464658 -0.108474432384746 ENSG00000154222 CC2D1B
ENST00000450942 0.382015256885667 0.162580261227624 -0.103159117750426 ENSG00000154222 CC2D1B
ENST00000438831 0.42315702175331 0.194443968339992 -0.0907768899449557 ENSG00000154222 CC2D1B
ENST00000371568 0.928090615951688 0.850690555906721 -0.019168876326826 ENSG00000085840 ORC1
ENST00000371566 0.928090615951688 0.850690555906721 -0.019168876326826 ENSG00000085840 ORC1
ENST00000257181 0.844053595511085 0.698145254985098 0.0254580409931757 ENSG00000134748 PRPF38A
ENST00000487160 0.152311406524325 0.032980266529518 0.19097224024144 ENSG00000134748 PRPF38A
ENST00000474048 0.549832888392491 0.312727749597025 0.0726484080988561 ENSG00000134748 PRPF38A
ENST00000528457 0.945343477371015 0.885694213562453 -0.00933784285150012 ENSG00000134744 ZCCHC11
ENST00000527941 0.975317092579312 0.947330556915414 -0.00446720525116302 ENSG00000134744 ZCCHC11
ENST00000257177 0.455843851401485 0.22191957533632 0.0839105648802462 ENSG00000134744 ZCCHC11
ENST00000371544 0.455684324521034 0.221757413736254 0.0839149490545807 ENSG00000134744 ZCCHC11
ENST00000531722 0.669975959326023 0.448644221236726 0.0651451547574739 ENSG00000134744 ZCCHC11
ENST00000474453 0.689984614849821 0.473151543135851 0.0621657323839072 ENSG00000134744 ZCCHC11
ENST00000469810 0.633931314573712 0.404579564032783 0.0747651271471787 ENSG00000134744 ZCCHC11
ENST00000528642 0.448319898067761 0.215567628831326 0.0939639707174638 ENSG00000134744 ZCCHC11
ENST00000484723 0.425313583932259 0.196121274590844 0.0987614419330192 ENSG00000134744 ZCCHC11
ENST00000371541 0.465145765875601 0.22987911698493 0.091628236184038 ENSG00000134744 ZCCHC11
ENST00000473856 0.501270105513533 0.263811412615694 0.0951991308079311 ENSG00000134744 ZCCHC11
ENST00000355809 0.845456919352588 0.70077753408435 0.039031358447976 ENSG00000134744 ZCCHC11
ENST00000371538 0.809895045209357 0.641324873020513 0.0352487507367849 ENSG00000162377 COA7
ENST00000486918 0.817535978402591 0.654263784295526 0.0378182013856598 ENSG00000162377 COA7
ENST00000443756 0.97004141982518 0.936190499555593 0.00557489326460946 ENSG00000162378 ZYG11B
ENST00000545132 0.912331251710721 0.821526293031795 0.0157048641205891 ENSG00000162378 ZYG11B
ENST00000294353 0.863045068020413 0.732792143277933 -0.0192688184067346 ENSG00000162378 ZYG11B
ENST00000371522 0.467826833355419 0.232213137389845 -0.101042381086344 ENSG00000121310 ECHDC2
ENST00000460612 0.484352683762305 0.247590742448133 -0.0984291191453505 ENSG00000121310 ECHDC2
ENST00000543419 0.243836278093233 0.074414732681605 -0.186942346250922 ENSG00000121310 ECHDC2
ENST00000463923 0.240095046792815 0.0725011757354692 -0.188205960586925 ENSG00000121310 ECHDC2
ENST00000371520 0.472511823594595 0.236078343699453 -0.100910424867436 ENSG00000121310 ECHDC2
ENST00000358358 0.472545137492812 0.236113680825863 -0.100902606778315 ENSG00000121310 ECHDC2
ENST00000476477 0.45250725216012 0.218834056095473 -0.105230376311775 ENSG00000121310 ECHDC2
ENST00000536120 0.45250725216012 0.218834056095473 -0.105230376311775 ENSG00000121310 ECHDC2
ENST00000479593 0.435934079801122 0.205092229820584 -0.124235980702261 ENSG00000121310 ECHDC2
ENST00000467988 0.469784774696247 0.233829395744084 -0.100919736891618 ENSG00000121310 ECHDC2
ENST00000487866 0.30064000648646 0.106755566063376 -0.168384546053514 ENSG00000121310 ECHDC2
ENST00000487851 0.630533128861514 0.40011164217816 -0.0839253395757351 ENSG00000121310 ECHDC2
ENST00000541281 0.838451770298922 0.68845728308705 -0.0357766624041868 ENSG00000121310 ECHDC2
ENST00000488268 0.581007457489672 0.344878132805187 -0.0888989107093554 ENSG00000121310 ECHDC2
ENST00000544365 0.655662757033598 0.431034087517971 -0.0743716268714135 ENSG00000121310 ECHDC2
ENST00000495920 0.683856239714907 0.465639741592559 -0.0676641498314058 ENSG00000121310 ECHDC2
ENST00000480312 0.700487547057964 0.487530513649206 -0.0642801482242582 ENSG00000121310 ECHDC2
ENST00000544531 0.795614584766594 0.619390892757203 -0.0456235750284697 ENSG00000121310 ECHDC2
ENST00000542552 0.971043513226498 0.938367066082313 -0.00786422325125252 ENSG00000121310 ECHDC2
ENST00000474789 0.84965276343618 0.707919213321144 -0.0373858930493773 ENSG00000121310 ECHDC2
ENST00000371514 0.388724413605254 0.167552477700683 0.0971015705133661 ENSG00000116171 SCP2
ENST00000478631 0.358055808232139 0.145148532028894 0.102421738151377 ENSG00000116171 SCP2
ENST00000528311 0.70351635817413 0.49179076370471 0.0462534654515945 ENSG00000116171 SCP2
ENST00000371509 0.578209705400832 0.342253501224519 0.0636271920109235 ENSG00000116171 SCP2
ENST00000407246 0.373336538927318 0.156445037607434 0.0983287033920092 ENSG00000116171 SCP2
ENST00000371513 0.559021069677679 0.322547026819392 0.0978977435098655 ENSG00000116171 SCP2
ENST00000430330 0.370528671609761 0.154275836823366 0.108291325965172 ENSG00000116171 SCP2
ENST00000408941 0.331091953675497 0.126208177398709 0.118441242015144 ENSG00000116171 SCP2
ENST00000478274 0.879670229165064 0.762448913800382 -0.0264668140765042 ENSG00000116171 SCP2
ENST00000484100 0.561603337423398 0.325236549776096 0.0726908162695417 ENSG00000116171 SCP2
ENST00000533119 0.545081965181497 0.308301677190632 0.074589011946214 ENSG00000116171 SCP2
ENST00000435345 0.454933920937723 0.22101537972586 0.0918820569868672 ENSG00000116171 SCP2
ENST00000488965 0.325001695623461 0.122181996324641 0.118294560107479 ENSG00000116171 SCP2
ENST00000371486 0.902661478499616 0.803431679237345 0.0233516166550843 ENSG00000157184 CPT2
ENST00000294360 0.423222574426845 0.194492980708137 0.108058320131904 ENSG00000162384 C1orf123
ENST00000483739 0.391615756041277 0.169702781056448 0.114716400216428 ENSG00000162384 C1orf123
ENST00000470385 0.379224737138202 0.16072870435031 0.118002092037519 ENSG00000162384 C1orf123
ENST00000478839 0.322760353113795 0.120585606945322 0.150350286550054 ENSG00000162384 C1orf123
ENST00000489755 0.111299579608501 0.0193617446666617 0.218553206004357 ENSG00000162384 C1orf123
ENST00000371470 0.964773041109347 0.923830747717723 0.00708182196709623 ENSG00000162385 MAGOH
ENST00000371466 0.960679927746481 0.915888476758762 0.00782307294823646 ENSG00000162385 MAGOH
ENST00000495868 0.756100485593835 0.561599445582098 0.0493056462251332 ENSG00000162385 MAGOH
ENST00000462941 0.963998435621323 0.922089881417767 0.00730482435461155 ENSG00000162385 MAGOH
ENST00000306052 0.242460889626439 0.0737702773961704 -0.0859468036127195 ENSG00000157193 LRP8
ENST00000529670 0.835576688422864 0.683267030585107 -0.0292379087311005 ENSG00000157193 LRP8
ENST00000371454 0.267950439775591 0.0878199360627395 -0.0904497786432603 ENSG00000157193 LRP8
ENST00000465675 0.277381192659246 0.0931565418456333 -0.0894522001101475 ENSG00000157193 LRP8
ENST00000354412 0.269682781652843 0.0888073127150689 -0.0900543080165791 ENSG00000157193 LRP8
ENST00000480045 0.211449903147866 0.0579905660092099 -0.104324366854887 ENSG00000157193 LRP8
ENST00000347547 0.213200899521911 0.0588531076555758 -0.105002713032146 ENSG00000157193 LRP8
ENST00000459674 0.341559286697553 0.133544956673424 -0.1040138360912 ENSG00000157193 LRP8
ENST00000460214 0.534517475930761 0.297764646494985 -0.0934730647210122 ENSG00000157193 LRP8
ENST00000481431 0.0428729662928553 0.00402297746413941 -0.28554593953579 ENSG00000157193 LRP8
ENST00000475501 0.066528561689383 0.00825915964484686 -0.234354489913596 ENSG00000157193 LRP8
ENST00000496580 0.76430034050076 0.57409018306853 -0.0451463207510537 ENSG00000157193 LRP8
ENST00000371429 0.611006211811539 0.377573624606703 0.0526993321721464 ENSG00000058804 NDC1
ENST00000540001 0.611006211811539 0.377573624606703 0.0526993321721464 ENSG00000058804 NDC1
ENST00000537333 0.851844674756586 0.712111803503078 0.0243900048544297 ENSG00000058804 NDC1
ENST00000234725 0.727063520779123 0.52217000218274 0.0431849964196791 ENSG00000058804 NDC1
ENST00000480952 0.898793983302703 0.796943543654192 0.0252033477982071 ENSG00000058804 NDC1
ENST00000464950 0.91859030502685 0.832911719373936 0.0199923772159912 ENSG00000058799 YIPF1
ENST00000371399 0.905952614155681 0.809587140233668 0.0227913170974574 ENSG00000058799 YIPF1
ENST00000072644 0.905952614155681 0.809587140233668 0.0227913170974574 ENSG00000058799 YIPF1
ENST00000539954 0.875480287838625 0.755065529172969 0.0330226800916354 ENSG00000058799 YIPF1
ENST00000371378 0.485142556694012 0.248414943552771 0.0944628255085383 ENSG00000081870 HSPB11
ENST00000194214 0.474335023765848 0.237839870630466 0.0969662927083718 ENSG00000081870 HSPB11
ENST00000371377 0.569464178628538 0.333348181622059 0.083228330010445 ENSG00000081870 HSPB11
ENST00000371376 0.617285849512903 0.385287153017498 0.0776944744874648 ENSG00000081870 HSPB11
ENST00000488884 0.891659671120107 0.783539977046533 0.0272084136607354 ENSG00000081870 HSPB11
ENST00000371370 0.87656584532961 0.757329801899994 -0.0240221913410718 ENSG00000116212 LRRC42
ENST00000371368 0.900768875767392 0.80029207694502 -0.0248342319085349 ENSG00000116212 LRRC42
ENST00000319223 0.87905720100189 0.761550304765476 -0.0236101315771902 ENSG00000116212 LRRC42
ENST00000444987 0.85408939405172 0.716187725646766 -0.0320617777577554 ENSG00000116212 LRRC42
ENST00000371348 0.101500079828104 0.01667311192138 0.160111775523425 ENSG00000116209 TMEM59
ENST00000371344 0.0906315434698355 0.0138148003337504 0.165556150364272 ENSG00000116209 TMEM59
ENST00000234831 0.205317718389281 0.0552583756384396 0.112483489526063 ENSG00000116209 TMEM59
ENST00000371341 0.221952084139378 0.0630116030388018 0.108089091423062 ENSG00000116209 TMEM59
ENST00000470395 0.0374238261210176 0.00318093579230368 0.221453776294314 ENSG00000116209 TMEM59
ENST00000420738 0.192170485616897 0.0490999024222184 0.105845312139772 ENSG00000116209 TMEM59
ENST00000440019 0.192331329352428 0.0491765029532686 0.105843094395933 ENSG00000116209 TMEM59
ENST00000452421 0.192170485616897 0.0490999024222184 0.105845312139772 ENSG00000116209 TMEM59
ENST00000371337 0.409289030641433 0.183340589260812 0.086560616480615 ENSG00000116209 TMEM59
ENST00000498272 0.69531288789204 0.480289309525606 0.0710702540814925 ENSG00000116205 TCEANC2
ENST00000234827 0.714731974256821 0.506732012088535 0.0711123914251372 ENSG00000116205 TCEANC2
ENST00000487096 0.941822565532568 0.878176675576814 -0.00990278005661332 ENSG00000116221 MRPL37
ENST00000360840 0.880161163525465 0.763141358256049 0.0190316823663195 ENSG00000116221 MRPL37
ENST00000605337 0.933944274248059 0.86166203691721 0.0105543786324389 ENSG00000116221 MRPL37
ENST00000490670 0.952932216830967 0.901196765796476 0.00862826927984574 ENSG00000116221 MRPL37
ENST00000336230 0.880161163525465 0.763139549736282 0.0190277838766134 ENSG00000116221 MRPL37
ENST00000398219 0.951185741583337 0.897404910349944 -0.0104929387668987 ENSG00000116221 MRPL37
ENST00000326956 0.975800301760885 0.948509957214744 -0.00482729532106241 ENSG00000157216 SSBP3
ENST00000528930 0.957013323200933 0.908745598662851 -0.011182409926905 ENSG00000157216 SSBP3
ENST00000417664 0.867476638838527 0.741425496813967 0.0261943363746744 ENSG00000157216 SSBP3
ENST00000371320 0.855378696987403 0.718532091275986 0.0287466288446682 ENSG00000157216 SSBP3
ENST00000371319 0.867179078150393 0.741045394807034 0.0261755057955014 ENSG00000157216 SSBP3
ENST00000533946 0.828807086343145 0.672501837990686 0.0336774037057518 ENSG00000157216 SSBP3
ENST00000357475 0.888590078398538 0.778046865441562 0.0233178942016813 ENSG00000157216 SSBP3
ENST00000426150 0.985644649101073 0.969762876382531 0.00304361904435584 ENSG00000157216 SSBP3
ENST00000444533 0.221494218366095 0.0627151173625711 -0.170325218054743 ENSG00000157216 SSBP3
ENST00000420121 0.0742995939772606 0.00986430948948461 -0.215812772933777 ENSG00000157216 SSBP3
ENST00000533209 0.907014838056811 0.811576100630245 -0.0201136066256248 ENSG00000157216 SSBP3
ENST00000525990 0.912725535765692 0.822270161527965 0.0190237476544693 ENSG00000157216 SSBP3
ENST00000528787 0.880304902568572 0.763382062294132 -0.0262451186568154 ENSG00000157216 SSBP3
ENST00000606515 0.842963503349739 0.696363034263811 0.0286040321259861 ENSG00000271723 MROH7-TTC4
ENST00000425300 0.796555464790063 0.6210357668496 0.0356731199386085 ENSG00000271723 MROH7-TTC4
ENST00000414150 0.792292314197266 0.614266662426533 0.0363020674869429 ENSG00000271723 MROH7-TTC4
ENST00000460155 0.861368872758239 0.729626810498183 0.0250555002393055 ENSG00000271723 MROH7-TTC4
ENST00000371281 0.879413086794415 0.762017312974789 0.0221085763515168 ENSG00000243725 TTC4
ENST00000371284 0.876697389266496 0.757604765738799 0.0225795370962523 ENSG00000243725 TTC4
ENST00000371269 0.0788159927031434 0.0109069229682687 -0.139597930795468 ENSG00000116133 DHCR24
ENST00000436604 0.17265392212078 0.0408601457590917 -0.126081151342927 ENSG00000116133 DHCR24
ENST00000537443 0.0211051449741837 0.00119664187804414 -0.197179602795833 ENSG00000116133 DHCR24
ENST00000535035 0.0376968000254708 0.00321773292651896 -0.168673287169321 ENSG00000116133 DHCR24
ENST00000415336 0.00401595393856962 6.41798569805295e-05 -0.368065640956275 ENSG00000242396 RP11-67L3.5
ENST00000294383 0.277491830616541 0.0932485832258146 -0.101698884943309 ENSG00000162402 USP24
ENST00000407756 0.279395126551923 0.094212365291108 -0.101517348993869 ENSG00000162402 USP24
ENST00000371250 0.256737185223244 0.0814392679203044 0.111737364095813 ENSG00000162407 PPAP2B
ENST00000472957 0.738895433611323 0.538049737940128 0.0560190450920249 ENSG00000162407 PPAP2B
ENST00000459962 0.903283476635265 0.804378348798938 0.024476955156263 ENSG00000162407 PPAP2B
ENST00000461655 0.138683222877631 0.0282472045226171 0.183886575331699 ENSG00000162407 PPAP2B
ENST00000371225 0.569602866538445 0.333627377306787 -0.0946606920575322 ENSG00000184292 TACSTD2
ENST00000472487 0.000714405689246757 4.25785376309727e-06 0.316432694152161 ENSG00000162601 MYSM1
ENST00000493821 0.00129372701229227 1.03206113271117e-05 0.315746621674359 ENSG00000162601 MYSM1
ENST00000401044 0.00246133882344902 2.85277604637679e-05 0.333360918978333 ENSG00000162601 MYSM1
ENST00000466774 0.00114848728050541 8.60606462472881e-06 0.392653326401275 ENSG00000162601 MYSM1
ENST00000483003 0.0487098056388862 0.00496674437961348 0.284840566697185 ENSG00000162601 MYSM1
ENST00000371222 0.21878406253248 0.0614847865182129 -0.12389270811384 ENSG00000177606 JUN
ENST00000544621 0.627113198818957 0.396077151732344 0.09431972498318 ENSG00000234807 LINC01135
ENST00000419531 0.627113198818957 0.396077151732344 0.09431972498318 ENSG00000234807 LINC01135
ENST00000474476 0.311405026035215 0.113415501577271 0.169285780340018 ENSG00000172456 FGGY
ENST00000371218 0.159975034106462 0.0358134486090206 0.201723430261938 ENSG00000172456 FGGY
ENST00000495718 0.283481060528829 0.0966387043289214 0.188431190891996 ENSG00000172456 FGGY
ENST00000303721 0.159975034106462 0.0358134486090206 0.201723430261938 ENSG00000172456 FGGY
ENST00000430447 0.311665717234419 0.113603058231115 0.158970275869121 ENSG00000172456 FGGY
ENST00000371212 0.181566603710318 0.0446095414727318 0.19017823313388 ENSG00000172456 FGGY
ENST00000371191 0.0166263314192368 0.000806725071825635 0.282618979026858 ENSG00000162599 NFIA
ENST00000476646 0.0421201770051542 0.00388840885072384 0.304664405941069 ENSG00000162599 NFIA
ENST00000407417 0.0145429202855721 0.000652876253696184 0.30182462852262 ENSG00000162599 NFIA
ENST00000479364 0.0453644135219917 0.00442284937277135 0.294253695050765 ENSG00000162599 NFIA
ENST00000371189 0.0177144571334939 0.000893676248272625 0.294667689464218 ENSG00000162599 NFIA
ENST00000403491 0.00748925455801746 0.000203507633852697 0.289989043669072 ENSG00000162599 NFIA
ENST00000371187 0.013661368284775 0.000586344147034408 0.295589695185239 ENSG00000162599 NFIA
ENST00000485903 0.0198061049872103 0.00107947872811788 0.293370435396671 ENSG00000162599 NFIA
ENST00000371185 0.0205279201467551 0.00114740243808719 0.29247632564319 ENSG00000162599 NFIA
ENST00000371184 0.0213934623793072 0.00122879483306347 0.290876297146646 ENSG00000162599 NFIA
ENST00000496712 0.00438538644435929 7.39132421776822e-05 0.38638378475005 ENSG00000162599 NFIA
ENST00000357977 0.313950934248771 0.115043942861642 0.142556899226803 ENSG00000162599 NFIA
ENST00000606498 0.111400491771497 0.0193895817637859 0.158056559787665 ENSG00000162604 TM2D1
ENST00000294613 0.113965625493867 0.0201921980743561 0.15680193417801 ENSG00000162604 TM2D1
ENST00000472357 0.0343447138024056 0.00274941292784732 0.312137885369718 ENSG00000162604 TM2D1
ENST00000371180 0.113965625493867 0.0201921980743561 0.15680193417801 ENSG00000162604 TM2D1
ENST00000488206 0.133754869798534 0.0265537958001387 0.150142262350157 ENSG00000162604 TM2D1
ENST00000472989 0.233669167017203 0.0690694987674501 0.137771996382722 ENSG00000162604 TM2D1
ENST00000488410 0.169607531440601 0.0397053246113008 0.181789653535068 ENSG00000162604 TM2D1
ENST00000468586 0.308976173476463 0.111952376362554 0.112083708222543 ENSG00000162604 TM2D1
ENST00000371178 0.250784312028757 0.0781192208495028 0.135917553833375 ENSG00000162604 TM2D1
ENST00000494926 0.263134367279865 0.0850291256704144 0.134589544886427 ENSG00000162604 TM2D1
ENST00000496465 0.263501097566083 0.0853262827045172 0.134437072386207 ENSG00000162604 TM2D1
ENST00000371177 0.269234668334027 0.0885391714834639 0.140593291957188 ENSG00000162604 TM2D1
ENST00000452143 0.526355587428138 0.2888286062465 0.120496592352651 ENSG00000162607 USP1
ENST00000442679 0.915196742139159 0.827397266129517 0.0268100279096177 ENSG00000162607 USP1
ENST00000371146 0.893132563713195 0.786512113349006 0.0226611285949107 ENSG00000162607 USP1
ENST00000339950 0.895294880720703 0.790559109128856 0.0222566825840373 ENSG00000162607 USP1
ENST00000251157 0.559634991243384 0.323302704296683 0.0615864360632684 ENSG00000116641 DOCK7
ENST00000454575 0.771101285470617 0.583308404418035 0.0386737797546706 ENSG00000116641 DOCK7
ENST00000340370 0.552923937847989 0.31595966052451 0.0626823655414462 ENSG00000116641 DOCK7
ENST00000404627 0.508370833829411 0.270196225820434 0.0815669021634858 ENSG00000116641 DOCK7
ENST00000317868 0.121650766676683 0.022513067291331 0.190942240782745 ENSG00000125703 ATG4C
ENST00000371120 0.121650766676683 0.022513067291331 0.190942240782745 ENSG00000125703 ATG4C
ENST00000371108 0.467745922692984 0.232044262839412 0.100079993703716 ENSG00000088035 ALG6
ENST00000263440 0.41523670559044 0.188496078051689 0.111666829933668 ENSG00000088035 ALG6
ENST00000603108 0.41523670559044 0.188496078051689 0.111666829933668 ENSG00000088035 ALG6
ENST00000371092 0.544805281123383 0.307915304326159 0.0878830306784293 ENSG00000142856 ITGB3BP
ENST00000271002 0.544805281123383 0.307915304326159 0.0878830306784293 ENSG00000142856 ITGB3BP
ENST00000489099 0.544054613766075 0.307194655194138 0.0872928970411544 ENSG00000142856 ITGB3BP
ENST00000461681 0.302614945204955 0.108071350834412 0.158436924676293 ENSG00000142856 ITGB3BP
ENST00000283568 0.385056555342042 0.164722501944407 0.131207688859893 ENSG00000142856 ITGB3BP
ENST00000476508 0.324009954754398 0.121389981993918 0.153553945753381 ENSG00000142856 ITGB3BP
ENST00000460394 0.52071209029303 0.282612248955701 0.103687414397444 ENSG00000142856 ITGB3BP
ENST00000462285 0.719448735715911 0.512793697314369 0.0636252189399833 ENSG00000142856 ITGB3BP
ENST00000489863 0.741451579658289 0.541127961635921 0.0602944172447298 ENSG00000142856 ITGB3BP
ENST00000465781 0.851711764420134 0.711499213606908 0.0398998279755386 ENSG00000142856 ITGB3BP
ENST00000460251 0.913268650283268 0.823623973333236 0.0241796381979214 ENSG00000142856 ITGB3BP
ENST00000478138 0.688872344387116 0.471616727447928 -0.0644138274991809 ENSG00000142856 ITGB3BP
ENST00000371084 0.570349909801563 0.334257731392031 0.0989411840179887 ENSG00000079739 PGM1
ENST00000540265 0.366716885151251 0.151577344095205 0.152812371768872 ENSG00000079739 PGM1
ENST00000371083 0.373341288497905 0.156451950708104 0.156782907919655 ENSG00000079739 PGM1
ENST00000371080 0.2184114556249 0.0613477723432736 0.192086505878707 ENSG00000185483 ROR1
ENST00000371079 0.121425397840422 0.0224009116837688 0.185886783987415 ENSG00000185483 ROR1
ENST00000482426 0.222320466021244 0.0631997643290655 0.193294081382451 ENSG00000185483 ROR1
ENST00000424995 0.260080571725866 0.0833681707123751 0.155897559938809 ENSG00000223949 RP11-24J23.2
ENST00000545203 0.835863316619129 0.683843079984579 0.0356520717397988 ENSG00000185483 ROR1
ENST00000371073 0.111219775057126 0.0193375961431884 0.16876051719411 ENSG00000158966 CACHD1
ENST00000290039 0.109635338314295 0.0188857455891817 0.170048076092786 ENSG00000158966 CACHD1
ENST00000495994 0.130391310787494 0.0254205232485688 0.160526280488571 ENSG00000158966 CACHD1
ENST00000470527 0.112699869764386 0.0197947489357995 0.161348920460248 ENSG00000158966 CACHD1
ENST00000294428 0.956399511138658 0.90758042231802 -0.0088509944248477 ENSG00000162437 RAVER2
ENST00000371072 0.933839148908933 0.861497675526636 -0.0131086124742465 ENSG00000162437 RAVER2
ENST00000430964 0.878367098218477 0.760309651226926 -0.0266308535378601 ENSG00000162437 RAVER2
ENST00000342505 0.0749910611258147 0.0100127834618073 -0.100640073657237 ENSG00000162434 JAK1
ENST00000481702 0.00668294876580063 0.00016460855621139 -0.224171126444883 ENSG00000162434 JAK1
ENST00000465376 0.0344181510795945 0.00275931039427416 -0.154099851902618 ENSG00000162434 JAK1
ENST00000471473 0.19841154380717 0.0518806966457896 -0.120820249498293 ENSG00000162434 JAK1
ENST00000494904 0.0488533899150907 0.00498589430164957 -0.207002204664536 ENSG00000162434 JAK1
ENST00000467764 0.0360468958714516 0.00298303403907264 -0.242253282463266 ENSG00000162434 JAK1
ENST00000395325 0.411481078813301 0.185228609944847 0.136766631121366 ENSG00000116675 DNAJC6
ENST00000344610 0.272966683819435 0.0906877538669351 0.092460286784748 ENSG00000116678 LEPR
ENST00000371065 0.364402864328957 0.149957792070602 0.0749063937802237 ENSG00000213625 LEPROT
ENST00000475108 0.729183901483952 0.525422006834055 0.0359398582461813 ENSG00000213625 LEPROT
ENST00000371059 0.25869101185453 0.0825810600214563 0.0953007157347209 ENSG00000116678 LEPR
ENST00000371060 0.252233215615697 0.0789436517603633 0.0998392957221877 ENSG00000116678 LEPR
ENST00000349533 0.236405608876467 0.0705753543522654 0.10269739592815 ENSG00000116678 LEPR
ENST00000497874 0.512781732151105 0.274454084174969 -0.0819418191175224 ENSG00000213625 LEPROT
ENST00000488747 0.813680959725818 0.647805953695511 0.0260886569817395 ENSG00000213625 LEPROT
ENST00000484243 0.991580073552325 0.982113915332255 -0.00140784981918407 ENSG00000213625 LEPROT
ENST00000406510 0.250032823734917 0.0777832751062032 0.100172026727377 ENSG00000116678 LEPR
ENST00000329654 0.0459869834647451 0.00453552447984453 0.175877220385277 ENSG00000184588 PDE4B
ENST00000341517 0.0313221037069564 0.00235662289523719 0.193249979337267 ENSG00000184588 PDE4B
ENST00000371049 0.0187130317568449 0.000980325098827053 0.221725240470626 ENSG00000184588 PDE4B
ENST00000423207 0.0416389918916149 0.00380872225045336 0.17836615929702 ENSG00000184588 PDE4B
ENST00000528771 0.00988278816495628 0.000332818747257985 0.286325830262458 ENSG00000184588 PDE4B
ENST00000371045 0.0403181208167956 0.00361719555950734 0.180604525762076 ENSG00000184588 PDE4B
ENST00000531025 0.0108139358994394 0.000383426385284516 0.28085717016864 ENSG00000184588 PDE4B
ENST00000526197 0.0114833809474099 0.000430022588656974 0.277952455987648 ENSG00000184588 PDE4B
ENST00000480109 0.310649648829199 0.112978915855529 0.096897405112791 ENSG00000184588 PDE4B
ENST00000534463 0.375132317725088 0.157751551007905 0.0973318823575814 ENSG00000184588 PDE4B
ENST00000524999 0.54030064856362 0.303531285117855 -0.0931723409145292 ENSG00000184588 PDE4B
ENST00000237247 0.148750443138702 0.0317876371112107 0.179778945602688 ENSG00000118473 SGIP1
ENST00000371039 0.141439629297596 0.029231988153991 0.181286795947492 ENSG00000118473 SGIP1
ENST00000493564 0.388095714000467 0.166955354139376 0.129684124428404 ENSG00000118473 SGIP1
ENST00000424320 0.0823558939556456 0.0117424779208449 0.229488025831919 ENSG00000118473 SGIP1
ENST00000371035 0.180869465192196 0.0443307746541033 0.172768364665671 ENSG00000118473 SGIP1
ENST00000468286 0.0749649257556284 0.0100053399767728 0.232480115963546 ENSG00000118473 SGIP1
ENST00000497055 0.351735657328819 0.14093497092243 0.138488528562635 ENSG00000118473 SGIP1
ENST00000371036 0.131567297709953 0.0258141772692691 0.183798148243088 ENSG00000118473 SGIP1
ENST00000371037 0.131645099321295 0.0258588561655527 0.18496293435044 ENSG00000118473 SGIP1
ENST00000483060 0.147957681005679 0.0314882444577548 0.241478273554815 ENSG00000118473 SGIP1
ENST00000480548 0.612241551250038 0.379273465094187 0.0911316758731254 ENSG00000118473 SGIP1
ENST00000435165 0.406256383546344 0.180995523265306 0.121480318721048 ENSG00000118473 SGIP1
ENST00000320161 0.876648848192583 0.757541400418003 0.0366229392940588 ENSG00000118473 SGIP1
ENST00000282670 0.231884383075689 0.0681169356948299 0.204766232381166 ENSG00000152760 TCTEX1D1
ENST00000371018 0.121627933242559 0.0224888304619918 0.169329227863553 ENSG00000198160 MIER1
ENST00000355977 0.121627933242559 0.0224888304619918 0.169329227863553 ENSG00000198160 MIER1
ENST00000357692 0.122657920923698 0.0228492890540701 0.168536685177596 ENSG00000198160 MIER1
ENST00000401041 0.210457415130873 0.0575934966656487 0.140291053663675 ENSG00000198160 MIER1
ENST00000371014 0.170126420125709 0.0398873650266384 0.153557619457365 ENSG00000198160 MIER1
ENST00000371016 0.170126420125709 0.0398873650266384 0.153557619457365 ENSG00000198160 MIER1
ENST00000371012 0.657246150088251 0.432999043174284 0.0740486897567743 ENSG00000198160 MIER1
ENST00000401042 0.149612608551691 0.0320692857845737 0.160216421679879 ENSG00000198160 MIER1
ENST00000355356 0.106784110326076 0.0181326991756115 0.175084229682366 ENSG00000198160 MIER1
ENST00000479067 0.81098709338358 0.643355219599894 0.037451478456145 ENSG00000198160 MIER1
ENST00000235345 0.730968202378514 0.527644087047884 0.0533301389595703 ENSG00000116704 SLC35D1
ENST00000506472 0.150448342935175 0.0323753867627746 0.231846648132294 ENSG00000116704 SLC35D1
ENST00000262345 0.263134367279865 0.085011855524114 0.215266899294323 ENSG00000081985 IL12RB2
ENST00000371000 0.263134367279865 0.085011855524114 0.215266899294323 ENSG00000081985 IL12RB2
ENST00000541374 0.243760569197048 0.0743858813134045 0.226274070120263 ENSG00000081985 IL12RB2
ENST00000544434 0.316052100045401 0.116437396000323 0.196047751318557 ENSG00000081985 IL12RB2
ENST00000370994 0.837634630230755 0.686912978793043 0.0178707431927325 ENSG00000142864 SERBP1
ENST00000370995 0.821555584629536 0.660711358103045 0.0193342705363039 ENSG00000142864 SERBP1
ENST00000361219 0.994416573597562 0.989184803494246 0.000584380003594307 ENSG00000142864 SERBP1
ENST00000370990 0.823915712417515 0.664345122299126 -0.0189308285456904 ENSG00000142864 SERBP1
ENST00000493607 0.831893655852734 0.677715304276612 0.0211639612043711 ENSG00000142864 SERBP1
ENST00000462814 0.779354174628608 0.595457459811971 -0.0275018835221202 ENSG00000142864 SERBP1
ENST00000484880 0.877297698115942 0.758460697987445 0.0174308207238736 ENSG00000142864 SERBP1
ENST00000490406 0.667890446038428 0.446133184737116 -0.0413099161744899 ENSG00000142864 SERBP1
ENST00000370986 0.624692654278906 0.393345749809209 0.0657431407716914 ENSG00000116717 GADD45A
ENST00000370985 0.963548194089002 0.921162112785909 -0.00908182240490709 ENSG00000116717 GADD45A
ENST00000460575 0.8026362510806 0.630919051494983 0.0525886415492006 ENSG00000116717 GADD45A
ENST00000484245 0.76565183947841 0.575952633742584 0.0672432089869285 ENSG00000116717 GADD45A
ENST00000370982 0.103549591368313 0.0172530312442148 0.137562447750011 ENSG00000172380 GNG12
ENST00000494936 0.254916801581088 0.0804334276649716 0.123380109403568 ENSG00000172380 GNG12
ENST00000420587 0.173763712264836 0.0413362792637369 0.082255825399903 ENSG00000232284 GNG12-AS1
ENST00000413628 0.174029387422368 0.0414426711434481 0.0822536221521952 ENSG00000232284 GNG12-AS1
ENST00000540432 0.655802659078035 0.43120631070538 0.0307150554421139 ENSG00000116729 WLS
ENST00000354777 0.655659520856218 0.431015556031243 0.0307160861188585 ENSG00000116729 WLS
ENST00000262348 0.733803856300885 0.531318152364802 0.025817593917134 ENSG00000116729 WLS
ENST00000370976 0.732590734555342 0.529666993989089 0.0259620606992841 ENSG00000116729 WLS
ENST00000498615 0.567065605907085 0.330777677370714 0.0640109714399657 ENSG00000116729 WLS
ENST00000491811 0.860231356380219 0.727530494662941 -0.0206120912426945 ENSG00000116729 WLS
ENST00000497187 0.824706281213398 0.665640681593932 -0.024348428454672 ENSG00000116729 WLS
ENST00000534713 0.699024315015186 0.485000599055685 0.0353482644170172 ENSG00000116729 WLS
ENST00000533537 0.626797073416395 0.395703929126573 0.046107883634896 ENSG00000116729 WLS
ENST00000530486 0.998936589128976 0.997649048287643 0.000149570446136956 ENSG00000116729 WLS
ENST00000370973 0.99739079109003 0.994602689351992 0.000348525197450282 ENSG00000116729 WLS
ENST00000471243 0.992542496519021 0.98449145201114 -0.00105592378695028 ENSG00000116729 WLS
ENST00000491076 0.983569292719485 0.965167537454339 -0.00235791681303562 ENSG00000116729 WLS
ENST00000527864 0.577271578184465 0.341153428482041 0.0590378982622672 ENSG00000116729 WLS
ENST00000370971 0.292540762393522 0.101579251350354 -0.102416121541399 ENSG00000116729 WLS
ENST00000456315 0.224971293622291 0.0646850378557568 0.160229276491719 ENSG00000024526 DEPDC1
ENST00000370966 0.224971293622291 0.0646850378557568 0.160229276491719 ENSG00000024526 DEPDC1
ENST00000488146 0.137092686209948 0.0276932677848987 0.232383877710467 ENSG00000024526 DEPDC1
ENST00000489862 0.724676960222969 0.519005117347414 0.0545896580909883 ENSG00000024526 DEPDC1
ENST00000525124 0.84416647258039 0.698327667694404 0.03851960849156 ENSG00000024526 DEPDC1
ENST00000588515 0.435669467361159 0.204739775270661 0.148632277419914 ENSG00000033122 LRRC7
ENST00000608744 0.46359318348964 0.228596509576585 0.140436347600264 ENSG00000033122 LRRC7
ENST00000609072 0.429267771013468 0.199302733270148 0.149767390306486 ENSG00000033122 LRRC7
ENST00000607936 0.365206702221938 0.150514915606072 0.168930685587065 ENSG00000033122 LRRC7
ENST00000370952 0.365405497389649 0.150707664300041 0.115266777350199 ENSG00000066557 LRRC40
ENST00000370951 0.828665258726152 0.67220074907627 0.0248192978749772 ENSG00000116754 SRSF11
ENST00000463877 0.856446727408135 0.720126483757724 -0.0260683525187929 ENSG00000116754 SRSF11
ENST00000405432 0.990503633139952 0.979881510098735 -0.00148762014122211 ENSG00000116754 SRSF11
ENST00000370950 0.745194107957233 0.546463232900402 0.0352858173398919 ENSG00000116754 SRSF11
ENST00000454435 0.813680959725818 0.647835238414483 0.035365435039606 ENSG00000116754 SRSF11
ENST00000475204 0.893241417478953 0.786696475397509 0.0197654387076337 ENSG00000116754 SRSF11
ENST00000395136 0.877548421158582 0.758851026622199 -0.0195485334336364 ENSG00000116754 SRSF11
ENST00000436161 0.977348654430457 0.951832095196127 0.00427695370723583 ENSG00000116754 SRSF11
ENST00000473950 0.82197212940619 0.66141232343534 0.032952826662619 ENSG00000116754 SRSF11
ENST00000469170 0.943711848392433 0.882130404985824 0.0117436271039656 ENSG00000116754 SRSF11
ENST00000486667 0.970798158473568 0.937784953516971 0.00563411831318725 ENSG00000116754 SRSF11
ENST00000481648 0.64273172424017 0.414958971162218 0.0643447784969068 ENSG00000116754 SRSF11
ENST00000463116 0.546527969194834 0.309825775387248 0.0996040758852648 ENSG00000116754 SRSF11
ENST00000484162 0.697629381849288 0.483048485603315 0.0388115644062362 ENSG00000116754 SRSF11
ENST00000370949 0.716803564687258 0.509349333469538 0.0364511395169449 ENSG00000116754 SRSF11
ENST00000463859 0.820340269623131 0.658649640042273 -0.0268605611089458 ENSG00000116754 SRSF11
ENST00000460795 0.845456919352588 0.700763507776266 -0.025155688650727 ENSG00000116754 SRSF11
ENST00000461935 0.372093714141453 0.155459118730734 0.088161122454234 ENSG00000116754 SRSF11
ENST00000489188 0.870090879121132 0.745449635028093 0.0220962884679377 ENSG00000116754 SRSF11
ENST00000370944 0.144986143670605 0.030534668003361 0.137848177356668 ENSG00000118454 ANKRD13C
ENST00000262346 0.141513997656303 0.0292548221265513 0.144855446916658 ENSG00000118454 ANKRD13C
ENST00000464236 0.794135844165472 0.617383580605462 0.0521717076389784 ENSG00000118454 ANKRD13C
ENST00000490846 0.700694078734647 0.487819746060844 0.0665367159736292 ENSG00000118454 ANKRD13C
ENST00000450461 0.159957907698043 0.0358032870050274 0.163305590017551 ENSG00000235079 ZRANB2-AS1
ENST00000426999 0.237510341906711 0.0712500641708833 0.144053772355273 ENSG00000235079 ZRANB2-AS1
ENST00000370920 0.369024630418118 0.153324359557416 0.108475494405664 ENSG00000132485 ZRANB2
ENST00000477096 0.245754035807827 0.0753214943276827 0.142291959620079 ENSG00000132485 ZRANB2
ENST00000254821 0.362941876856101 0.148888785187412 0.109666771494067 ENSG00000132485 ZRANB2
ENST00000487510 0.377039841699259 0.159079440713386 0.126225240464165 ENSG00000132485 ZRANB2
ENST00000479947 0.886253106118722 0.774194776336467 0.0243362453362966 ENSG00000132485 ZRANB2
ENST00000473260 0.78006146710875 0.596666433438092 0.043127186682668 ENSG00000132485 ZRANB2
ENST00000583678 0.0445744094319254 0.00427177056331483 0.260730832549944 ENSG00000229956 ZRANB2-AS2
ENST00000599146 0.136555332908216 0.0275202957339781 0.213411366861822 ENSG00000229956 ZRANB2-AS2
ENST00000594152 0.136555332908216 0.0275202957339781 0.213411366861822 ENSG00000229956 ZRANB2-AS2
ENST00000600103 0.173076533059521 0.0410343143254743 0.203666527291091 ENSG00000229956 ZRANB2-AS2
ENST00000357731 0.000180741097384618 6.36320006878956e-07 0.428594750523374 ENSG00000172260 NEGR1
ENST00000608579 0.324602329439469 0.121907244914819 0.17806129011039 ENSG00000229956 ZRANB2-AS2
ENST00000430605 0.32664307361543 0.123212046663545 0.177791390616646 ENSG00000229956 ZRANB2-AS2
ENST00000306821 0.000561582448229748 3.05113455167506e-06 0.387908543229664 ENSG00000172260 NEGR1
ENST00000434200 0.00303576425519609 4.02577856213134e-05 0.43314307610842 ENSG00000172260 NEGR1
ENST00000467479 0.000125272072759827 3.89828573310818e-07 0.481402065651911 ENSG00000172260 NEGR1
ENST00000370898 0.705035823481465 0.494188991970129 0.0699782074857852 ENSG00000254685 FPGT
ENST00000557284 0.828285443188612 0.671539442878234 0.0407206473410394 ENSG00000259030 FPGT-TNNI3K
ENST00000524915 0.770322345166238 0.582157661504737 0.0531649827203801 ENSG00000254685 FPGT
ENST00000370894 0.69623701027709 0.481294868086166 0.070854046803796 ENSG00000254685 FPGT
ENST00000370899 0.812956288270411 0.64664321963138 0.0439293073859744 ENSG00000259030 FPGT-TNNI3K
ENST00000609362 0.710999274047292 0.501493390554765 0.0677736375075336 ENSG00000254685 FPGT
ENST00000370895 0.813146336192917 0.64696594002928 0.0441905007794283 ENSG00000259030 FPGT-TNNI3K
ENST00000534632 0.851168821632586 0.710708401496089 0.0357806450971352 ENSG00000259030 FPGT-TNNI3K
ENST00000533006 0.805515476992896 0.635231134390094 0.0461937513725549 ENSG00000259030 FPGT-TNNI3K
ENST00000370891 0.828285443188612 0.671539442878234 0.0407206473410394 ENSG00000116783 TNNI3K
ENST00000370893 0.788368646792508 0.608176633138565 0.0496980338315454 ENSG00000259030 FPGT-TNNI3K
ENST00000534056 0.689705291110931 0.472750829359821 0.0723109093494892 ENSG00000254685 FPGT
ENST00000370872 0.63915649964563 0.41107008266212 0.0641538137151326 ENSG00000116791 CRYZ
ENST00000340866 0.649811785644387 0.424389574595589 0.0623260408478418 ENSG00000116791 CRYZ
ENST00000492102 0.23174059453927 0.0680203465715287 0.185645560305637 ENSG00000116791 CRYZ
ENST00000417775 0.62930365195287 0.398298702431965 0.0592674287541308 ENSG00000116791 CRYZ
ENST00000370871 0.77413815583213 0.588430334407085 0.0423576177305614 ENSG00000116791 CRYZ
ENST00000370870 0.800209904571515 0.627029515863229 -0.0392936563429196 ENSG00000116791 CRYZ
ENST00000441120 0.809728016021961 0.641049026002955 0.0401700149210512 ENSG00000116791 CRYZ
ENST00000457880 0.0400001740606521 0.00357007923524967 0.194960588440036 ENSG00000162623 TYW3
ENST00000370867 0.0397110098268722 0.00352973954354548 0.194964889680809 ENSG00000162623 TYW3
ENST00000421739 0.0849936783052832 0.0123822392709749 0.200424477134245 ENSG00000162623 TYW3
ENST00000479111 0.0811321816814336 0.0114403875433649 0.20281185554077 ENSG00000162623 TYW3
ENST00000483990 0.0926167470176292 0.0143335587197341 0.237743056989874 ENSG00000162623 TYW3
ENST00000467646 0.136048538980046 0.0273251625148329 0.19047663985186 ENSG00000162623 TYW3
ENST00000370859 0.00456463287404456 7.87265100970515e-05 0.409311626790887 ENSG00000137968 SLC44A5
ENST00000370855 0.00554027427849235 0.000112355672415528 0.411732422671662 ENSG00000137968 SLC44A5
ENST00000469525 0.0244882157653051 0.00151955515488766 0.41115732686515 ENSG00000137968 SLC44A5
ENST00000370841 0.995312541294471 0.990679762287931 0.000925344943282753 ENSG00000117054 ACADM
ENST00000525881 0.532895975565615 0.29599866784506 -0.111028154794714 ENSG00000117054 ACADM
ENST00000526129 0.730483999671416 0.52690128079254 -0.0491722134071647 ENSG00000117054 ACADM
ENST00000526196 0.888619783038408 0.778185290822833 -0.0219718794029646 ENSG00000117054 ACADM
ENST00000370834 0.9969564422932 0.993742283917104 -0.00062155168903109 ENSG00000117054 ACADM
ENST00000534146 0.538386183325963 0.301554191053683 -0.111317611509476 ENSG00000117054 ACADM
ENST00000532509 0.542825833895438 0.306188155465909 -0.087675259834353 ENSG00000117054 ACADM
ENST00000473018 0.531007529557525 0.293724414416569 -0.111811552938301 ENSG00000117054 ACADM
ENST00000541113 0.995811608962215 0.991581972397159 -0.000824728788107477 ENSG00000117054 ACADM
ENST00000530953 0.559369771293668 0.322918868792288 -0.0853922740859462 ENSG00000117054 ACADM
ENST00000534334 0.695260933511869 0.480125075619188 -0.0545752121778869 ENSG00000117054 ACADM
ENST00000525808 0.977745901332105 0.952748656350292 -0.00464731329750205 ENSG00000117054 ACADM
ENST00000543667 0.977745901332105 0.952748656350292 -0.00464731329750205 ENSG00000117054 ACADM
ENST00000420607 0.724863586988436 0.519320377845564 -0.0494818624224794 ENSG00000117054 ACADM
ENST00000529059 0.988213995777537 0.97522266738726 0.00254658500737826 ENSG00000117054 ACADM
ENST00000526930 0.598469813532748 0.364165832848817 -0.0924723273797299 ENSG00000117054 ACADM
ENST00000532207 0.873922163500299 0.752633527845392 -0.0329371024349678 ENSG00000117054 ACADM
ENST00000528016 0.769932229378771 0.581589025782011 0.044240832637887 ENSG00000117054 ACADM
ENST00000481374 0.439000185098054 0.207757956240909 0.137021941353828 ENSG00000117054 ACADM
ENST00000535300 0.841004142638174 0.692917151501817 -0.0252222581800356 ENSG00000137955 RABGGTB
ENST00000496055 0.869235658150003 0.744067064548727 -0.0209307186830303 ENSG00000137955 RABGGTB
ENST00000319942 0.864525829819574 0.735657119710768 -0.0216438237214035 ENSG00000137955 RABGGTB
ENST00000473406 0.843175819819525 0.696867775434278 -0.0257554655391624 ENSG00000137955 RABGGTB
ENST00000485459 0.870550025655634 0.746302165350295 -0.0216658546365397 ENSG00000137955 RABGGTB
ENST00000370826 0.976252692196378 0.949413112781705 -0.00480040049569942 ENSG00000137955 RABGGTB
ENST00000497648 0.610734317598972 0.377284810974721 -0.0678712031777167 ENSG00000137955 RABGGTB
ENST00000462042 0.993915305624488 0.988119586852574 -0.00115824827956065 ENSG00000137955 RABGGTB
ENST00000470201 0.867135738726634 0.740948512656595 -0.0221315063366003 ENSG00000137955 RABGGTB
ENST00000471759 0.863045068020413 0.732928366902116 -0.0218327357946847 ENSG00000137955 RABGGTB
ENST00000491266 0.883402045109811 0.768793562378823 -0.0199067874630029 ENSG00000137955 RABGGTB
ENST00000461653 0.846098720899762 0.702358219046196 -0.0248350651892695 ENSG00000137955 RABGGTB
ENST00000489450 0.924389156350541 0.844204541149702 -0.0130710851569803 ENSG00000137955 RABGGTB
ENST00000467748 0.73390181521753 0.531505205751758 -0.046173235514677 ENSG00000137955 RABGGTB
ENST00000459697 0.829462186719061 0.673475574988943 0.0371358462221832 ENSG00000137955 RABGGTB
ENST00000328299 0.0156530183984766 0.000734157708347701 0.270083312582056 ENSG00000184005 ST6GALNAC3
ENST00000464140 0.0406835726684362 0.0036666124182645 0.282430477351593 ENSG00000184005 ST6GALNAC3
ENST00000370812 0.118298995853636 0.0214060987104187 0.178884920999051 ENSG00000142892 PIGK
ENST00000445065 0.118298995853636 0.0214060987104187 0.178884920999051 ENSG00000142892 PIGK
ENST00000370813 0.201066407547119 0.0531772629417842 0.153706097042277 ENSG00000142892 PIGK
ENST00000487906 0.236169488820129 0.0704562914141195 0.160045623362814 ENSG00000142892 PIGK
ENST00000359130 0.386446795326083 0.165728432912793 0.123517097046782 ENSG00000142892 PIGK
ENST00000478391 0.291175921666294 0.100731643167853 0.144050852256587 ENSG00000142892 PIGK
ENST00000481346 0.08214679294283 0.0117001523304684 0.188530682991789 ENSG00000036549 ZZZ3
ENST00000370801 0.305505622631729 0.109754278346844 0.115075985639897 ENSG00000036549 ZZZ3
ENST00000476275 0.200261732618334 0.052825537797568 0.137317519668693 ENSG00000036549 ZZZ3
ENST00000370798 0.302614945204955 0.108061312235265 0.114988348839482 ENSG00000036549 ZZZ3
ENST00000433749 0.533542157549375 0.29662083692973 0.0957292535645261 ENSG00000036549 ZZZ3
ENST00000414381 0.502373596898734 0.264710126790574 0.102166150159823 ENSG00000036549 ZZZ3
ENST00000463166 0.346607358192468 0.137182273810376 0.140435821273941 ENSG00000036549 ZZZ3
ENST00000469944 0.456191124875747 0.222275800662042 0.11955618093614 ENSG00000036549 ZZZ3
ENST00000370794 0.735909909806909 0.534239792783534 0.0424323579920547 ENSG00000077254 USP33
ENST00000481579 0.776755291449523 0.591849173719422 0.0412846356815015 ENSG00000077254 USP33
ENST00000357428 0.881302500646121 0.765324320935242 0.0211233187756293 ENSG00000077254 USP33
ENST00000370793 0.735909909806909 0.534239792783534 0.0424323579920547 ENSG00000077254 USP33
ENST00000370792 0.772131412188457 0.584768948331942 0.0378445064302512 ENSG00000077254 USP33
ENST00000527390 0.67616668430912 0.45615105556011 0.0717246712378764 ENSG00000077254 USP33
ENST00000461986 0.965715144786932 0.926266134520866 0.0102605366487175 ENSG00000077254 USP33
ENST00000524536 0.392721629931661 0.170632134230121 0.122559325100775 ENSG00000077254 USP33
ENST00000525113 0.413302097540624 0.186682296067032 0.134275632002613 ENSG00000077254 USP33
ENST00000528150 0.391318792998246 0.169449876212271 0.140144907572577 ENSG00000077254 USP33
ENST00000530709 0.408394650954507 0.182611466508238 0.136190422845026 ENSG00000077254 USP33
ENST00000524778 0.374757680440011 0.157421055469843 0.145378402733817 ENSG00000077254 USP33
ENST00000370791 0.295751795160767 0.103607380476095 0.104388995088732 ENSG00000180488 FAM73A
ENST00000443751 0.603233568682462 0.369278625240997 0.0630949452495001 ENSG00000180488 FAM73A
ENST00000476203 0.9345112336823 0.862997973047133 0.0148924416076291 ENSG00000180488 FAM73A
ENST00000401035 0.647563791821272 0.421457328515439 0.0704651524043471 ENSG00000162614 NEXN
ENST00000457030 0.401484830839715 0.177345980737226 0.112029870671591 ENSG00000162614 NEXN
ENST00000330010 0.403429339710213 0.178806028503533 0.115071173554981 ENSG00000162614 NEXN
ENST00000294624 0.386689221968692 0.165920620948103 0.142123687835398 ENSG00000162614 NEXN
ENST00000334785 0.439055464782148 0.207795696111838 0.105660409695046 ENSG00000162614 NEXN
ENST00000440324 0.659046952728601 0.43541644228519 0.065854695921519 ENSG00000162614 NEXN
ENST00000342754 0.49108680167787 0.253932263450173 0.102874833738355 ENSG00000162614 NEXN
ENST00000464998 0.939267780451818 0.873032675956027 0.0161168084311365 ENSG00000162614 NEXN
ENST00000480732 0.341228223822814 0.13333649189173 0.157254521168867 ENSG00000162614 NEXN
ENST00000492724 0.405406975364275 0.180321592648876 0.101071441849809 ENSG00000162613 FUBP1
ENST00000488814 0.352046883992436 0.141131626393044 0.11521500702419 ENSG00000162613 FUBP1
ENST00000492405 0.348668873259152 0.138756777697945 0.112207202631188 ENSG00000162613 FUBP1
ENST00000489495 0.230130071530827 0.0671876024506378 0.168114487392155 ENSG00000162613 FUBP1
ENST00000483894 0.256044025597285 0.081023099485439 0.210937291395084 ENSG00000162613 FUBP1
ENST00000480673 0.360798543665771 0.147224236623553 0.171232926740496 ENSG00000162613 FUBP1
ENST00000474632 0.352662823478298 0.141518436186271 0.139725200390769 ENSG00000162613 FUBP1
ENST00000294623 0.28007701245219 0.0946069442510303 -0.0803282710042459 ENSG00000162613 FUBP1
ENST00000370768 0.163696899514431 0.0372423990851936 -0.104295637024044 ENSG00000162613 FUBP1
ENST00000370767 0.163696899514431 0.0372423990851936 -0.104295637024044 ENSG00000162613 FUBP1
ENST00000436586 0.117643659462917 0.0212192620919743 -0.113945009063236 ENSG00000162613 FUBP1
ENST00000487684 0.609139799412611 0.375601002649454 -0.0723328575184284 ENSG00000162613 FUBP1
ENST00000470287 0.193441869975968 0.0497002180472018 -0.140381536122504 ENSG00000162613 FUBP1
ENST00000421641 0.362853670057267 0.148813113303065 -0.102391103946915 ENSG00000162613 FUBP1
ENST00000487931 0.94114615100867 0.876877924879544 0.00972057372653412 ENSG00000162616 DNAJB4
ENST00000477671 0.92070513642045 0.836810868133978 0.0123786955802346 ENSG00000162616 DNAJB4
ENST00000484662 0.840883016870573 0.692710477217509 0.0239211573364215 ENSG00000162616 DNAJB4
ENST00000476882 0.395276286886092 0.172606707112357 0.0948123931225655 ENSG00000137960 GIPC2
ENST00000426517 0.901430313478641 0.801155902997051 0.0151906991798537 ENSG00000162616 DNAJB4
ENST00000370763 0.582566345670818 0.346877316355438 0.0721541299436642 ENSG00000162616 DNAJB4
ENST00000476396 0.814806497052008 0.649847474723911 -0.0321879778867821 ENSG00000162616 DNAJB4
ENST00000470323 0.903209906195017 0.804241376540346 -0.0276393685645782 ENSG00000137965 IFI44
ENST00000370747 0.983004356422122 0.963730269501149 -0.00486644620265689 ENSG00000137965 IFI44
ENST00000495254 0.983004356422122 0.963730269501149 -0.00486644620265689 ENSG00000137965 IFI44
ENST00000472152 0.983004356422122 0.963730269501149 -0.00486644620265689 ENSG00000137965 IFI44
ENST00000401034 0.0494136652758376 0.00507695618124351 0.195056621565789 ENSG00000162618 ELTD1
ENST00000370742 0.187634568449482 0.0471418276511615 0.131030698892375 ENSG00000162618 ELTD1
ENST00000370723 0.475055973319534 0.238721279858746 -0.0703221325776312 ENSG00000117114 LPHN2
ENST00000370730 0.423692033844476 0.194857030111784 -0.0753812115209437 ENSG00000117114 LPHN2
ENST00000370728 0.423692033844476 0.194857030111784 -0.0753812115209437 ENSG00000117114 LPHN2
ENST00000370727 0.475055973319534 0.238721279858746 -0.0703221325776312 ENSG00000117114 LPHN2
ENST00000370725 0.475055973319534 0.238721279858746 -0.0703221325776312 ENSG00000117114 LPHN2
ENST00000370721 0.475055973319534 0.238721279858746 -0.0703221325776312 ENSG00000117114 LPHN2
ENST00000469377 0.423976825368051 0.195124713350929 -0.0753794936802717 ENSG00000117114 LPHN2
ENST00000359929 0.509409471375724 0.27100858274453 -0.0651274466414268 ENSG00000117114 LPHN2
ENST00000370713 0.413139396081418 0.186498071241015 -0.0773887420081273 ENSG00000117114 LPHN2
ENST00000394879 0.411707801765713 0.18547181591695 -0.0773993599107062 ENSG00000117114 LPHN2
ENST00000370717 0.411707801765713 0.18547181591695 -0.0773993599107062 ENSG00000117114 LPHN2
ENST00000335786 0.411707801765713 0.18547181591695 -0.0773993599107062 ENSG00000117114 LPHN2
ENST00000271029 0.411707801765713 0.18547181591695 -0.0773993599107062 ENSG00000117114 LPHN2
ENST00000370715 0.413139396081418 0.186498071241015 -0.0773887420081273 ENSG00000117114 LPHN2
ENST00000319517 0.413139396081418 0.186498071241015 -0.0773887420081273 ENSG00000117114 LPHN2
ENST00000449420 0.100098376204557 0.0163031572525837 -0.158946944447524 ENSG00000117114 LPHN2
ENST00000468283 0.47182306299227 0.23558490916716 -0.113983063519633 ENSG00000117114 LPHN2
ENST00000402328 0.0586871544893863 0.00669680026043525 -0.180790938073545 ENSG00000117114 LPHN2
ENST00000464775 0.0330210083698338 0.00257929617368073 -0.234201470505408 ENSG00000117114 LPHN2
ENST00000472424 0.0529182372897098 0.00567518188892216 -0.213163230433958 ENSG00000117114 LPHN2
ENST00000472688 0.361885129543735 0.148105732548932 0.156522805607795 ENSG00000137941 TTLL7
ENST00000260505 0.269266856952087 0.0886113328309258 0.161730399857404 ENSG00000137941 TTLL7
ENST00000474957 0.269266856952087 0.0886113328309258 0.161730399857404 ENSG00000137941 TTLL7
ENST00000488014 0.269266856952087 0.0886113328309258 0.161730399857404 ENSG00000137941 TTLL7
ENST00000477524 0.269266856952087 0.0886113328309258 0.161730399857404 ENSG00000137941 TTLL7
ENST00000480174 0.298221785693119 0.105192756687695 0.158690066936131 ENSG00000137941 TTLL7
ENST00000370689 0.12985162426746 0.0252599698348358 0.124179578068104 ENSG00000142875 PRKACB
ENST00000370688 0.0140756168143013 0.00061470276360403 0.191856652744486 ENSG00000142875 PRKACB
ENST00000370685 0.33047317492443 0.125820619970004 0.0890645075764877 ENSG00000142875 PRKACB
ENST00000470673 0.339511659571596 0.132095235155779 0.0969492533964056 ENSG00000142875 PRKACB
ENST00000446538 0.809951295046683 0.641433494382887 0.0324897545677603 ENSG00000142875 PRKACB
ENST00000370684 0.862814146902524 0.73209733494974 0.0235534627453122 ENSG00000142875 PRKACB
ENST00000436133 0.828446274553413 0.671799699874212 0.0294030294401788 ENSG00000142875 PRKACB
ENST00000370682 0.428039526341829 0.198275670306682 0.0769355408737974 ENSG00000142875 PRKACB
ENST00000394838 0.428039526341829 0.198275670306682 0.0769355408737974 ENSG00000142875 PRKACB
ENST00000432111 0.786497175341556 0.605148100636083 0.03663501980394 ENSG00000142875 PRKACB
ENST00000450730 0.892621974545917 0.785654088962253 0.0189286694685455 ENSG00000142875 PRKACB
ENST00000370680 0.755382597956929 0.560388925569334 0.0409003936606383 ENSG00000142875 PRKACB
ENST00000413538 0.826588830343393 0.668907020942571 0.0300248254364419 ENSG00000142875 PRKACB
ENST00000417530 0.84051980679192 0.692130195996194 0.0278169698369302 ENSG00000142875 PRKACB
ENST00000394839 0.43232774596025 0.201698602402004 0.0761451678803747 ENSG00000142875 PRKACB
ENST00000467507 0.81865352566932 0.656032507931635 -0.0414432023270789 ENSG00000142875 PRKACB
ENST00000370656 0.505575377473177 0.267543831328617 -0.101932266807852 ENSG00000117133 RPF1
ENST00000370654 0.653084430786319 0.427894780803299 0.0580874618483608 ENSG00000117133 RPF1
ENST00000487806 0.0397358963814416 0.00353556850459173 0.210070860172997 ENSG00000174021 GNG5
ENST00000370645 0.0805688952391791 0.0113110276719305 0.180848904389054 ENSG00000174021 GNG5
ENST00000370641 0.0805688952391791 0.0113110276719305 0.180848904389054 ENSG00000174021 GNG5
ENST00000263717 0.182004247579791 0.0447817902963437 0.167713250180988 ENSG00000122432 SPATA1
ENST00000490879 0.149696944439182 0.0321186649984493 0.233515588801155 ENSG00000122432 SPATA1
ENST00000431031 0.276358692823144 0.0925043046593741 0.182522742457699 ENSG00000122432 SPATA1
ENST00000460286 0.364499525811569 0.150021601005846 0.142875838374232 ENSG00000122432 SPATA1
ENST00000370630 0.403339408754033 0.178760851369883 0.131616091844178 ENSG00000117151 CTBS
ENST00000477677 0.515074072987616 0.27674729790872 0.109319348132158 ENSG00000117151 CTBS
ENST00000465118 0.500826114643932 0.263346613217088 0.110850259681779 ENSG00000117151 CTBS
ENST00000370625 0.771346602236383 0.583643684947489 0.0573255703602302 ENSG00000117151 CTBS
ENST00000437941 0.432442137369403 0.201964076677851 0.136641917185766 ENSG00000117155 SSX2IP
ENST00000342203 0.432442137369403 0.201964076677851 0.136641917185766 ENSG00000117155 SSX2IP
ENST00000294661 0.307256994161027 0.110920475525549 0.128145074136011 ENSG00000162642 C1orf52
ENST00000471115 0.34168537435233 0.1336348038432 0.12264164859891 ENSG00000162642 C1orf52
ENST00000344356 0.63584820572922 0.407203096768902 0.0780250206615582 ENSG00000162642 C1orf52
ENST00000493514 0.63584820572922 0.407203096768902 0.0780250206615582 ENSG00000162642 C1orf52
ENST00000370580 0.63915649964563 0.411036699432898 0.0506219238381651 ENSG00000142867 BCL10
ENST00000427819 0.00962073728633807 0.000311815454447171 0.21440829218099 ENSG00000223653 RP11-131L23.1
ENST00000426125 0.00318323489487717 4.35266101344641e-05 0.295979309004988 ENSG00000223653 RP11-131L23.1
ENST00000535924 0.00223962663495672 2.47472556348808e-05 0.334449607397949 ENSG00000153904 DDAH1
ENST00000284031 0.00388992554054439 6.15502663359652e-05 0.30762513357839 ENSG00000153904 DDAH1
ENST00000483110 0.00223962663495672 2.47472556348808e-05 0.334449607397949 ENSG00000153904 DDAH1
ENST00000539042 0.00388201388623378 6.13227051478536e-05 0.307685807557715 ENSG00000153904 DDAH1
ENST00000426972 0.0117608925285552 0.000450964219900561 0.359686851610933 ENSG00000153904 DDAH1
ENST00000542148 0.00585673250615109 0.000125427872443788 0.324429100132038 ENSG00000153904 DDAH1
ENST00000488557 0.0608909618393977 0.00712009717416869 0.224190366496163 ENSG00000153904 DDAH1
ENST00000498304 0.00127305460345835 1.01053398816167e-05 0.391733266991404 ENSG00000153904 DDAH1
ENST00000467530 0.00125103187595012 9.84804691441368e-06 0.406913348776118 ENSG00000153904 DDAH1
ENST00000472448 0.00195782273738888 2.03426247321621e-05 0.418422443474949 ENSG00000153904 DDAH1
ENST00000467666 0.00280111406587456 3.53468025823383e-05 0.419052258216862 ENSG00000153904 DDAH1
ENST00000451137 0.0504920156547001 0.00525166496768516 -0.116338286458252 ENSG00000142871 CYR61
ENST00000480413 0.00703979337478963 0.000180324148883478 -0.211261854762482 ENSG00000142871 CYR61
ENST00000431532 0.870379629123522 0.745934030535591 0.020260405836769 ENSG00000117174 ZNHIT6
ENST00000370574 0.936316327197969 0.866830229005974 0.00998720190301094 ENSG00000117174 ZNHIT6
ENST00000359242 0.0788554742756573 0.0109176344610873 0.156467805346159 ENSG00000122417 ODF2L
ENST00000460698 0.0906315434698355 0.0138128763254888 0.158341411320516 ENSG00000122417 ODF2L
ENST00000394731 0.0788159927031434 0.010906971919718 0.156480995348941 ENSG00000122417 ODF2L
ENST00000370566 0.0788159927031434 0.010906971919718 0.156480995348941 ENSG00000122417 ODF2L
ENST00000370567 0.0788159927031434 0.010906971919718 0.156480995348941 ENSG00000122417 ODF2L
ENST00000317336 0.0788159927031434 0.010906971919718 0.156480995348941 ENSG00000122417 ODF2L
ENST00000462648 0.823215207091751 0.663346095288493 0.0380331422418547 ENSG00000122417 ODF2L
ENST00000294678 0.103015037101615 0.0171279829275186 0.143668663376636 ENSG00000122417 ODF2L
ENST00000531412 0.699656319281268 0.485771621171848 0.0716079450414938 ENSG00000122417 ODF2L
ENST00000476054 0.467826833355419 0.232213370206396 0.113248626426973 ENSG00000122417 ODF2L
ENST00000473792 0.844822907392862 0.699122754627909 0.0441443302950508 ENSG00000122417 ODF2L
ENST00000524695 0.079910658552299 0.0111659567142246 0.1715180093839 ENSG00000122417 ODF2L
ENST00000472144 0.390428566755799 0.168836265622182 0.150961471980146 ENSG00000122417 ODF2L
ENST00000534092 0.0504604535804421 0.00524572075090923 0.194144768017379 ENSG00000122417 ODF2L
ENST00000496592 0.0119884400837189 0.0004656963368008 0.214765148979971 ENSG00000122417 ODF2L
ENST00000488879 0.0141305451481337 0.000619748334649866 0.199265654652158 ENSG00000122417 ODF2L
ENST00000479890 0.0141305451481337 0.000619748334649866 0.199265654652158 ENSG00000122417 ODF2L
ENST00000486557 0.0584386717816605 0.00664019479120185 0.19416113360331 ENSG00000122417 ODF2L
ENST00000472368 0.027647966102854 0.00188577680346072 0.250628835859422 ENSG00000122417 ODF2L
ENST00000480440 0.526355587428138 0.288833108643434 0.128406066456797 ENSG00000122417 ODF2L
ENST00000394733 0.322952717152631 0.120708576331551 0.133564887248886 ENSG00000122417 ODF2L
ENST00000478286 0.215993085500249 0.0601934870191823 0.159669572103371 ENSG00000122417 ODF2L
ENST00000486215 0.00933330473645279 0.000297207649606845 0.318371263176306 ENSG00000122417 ODF2L
ENST00000370558 0.861677243780705 0.730242462783393 -0.0169879185578541 ENSG00000097033 SH3GLB1
ENST00000535010 0.706372228492518 0.495938708030336 -0.0349468643898899 ENSG00000097033 SH3GLB1
ENST00000482504 0.697914172175101 0.483319299076152 -0.0374801520106962 ENSG00000097033 SH3GLB1
ENST00000602603 0.842177263756658 0.694859821037427 0.0311506059787684 ENSG00000097033 SH3GLB1
ENST00000331835 0.173398770664138 0.0411966134159719 0.124452743958511 ENSG00000183291 SEP15
ENST00000370554 0.171956084942169 0.0406187684416433 0.125044646208154 ENSG00000183291 SEP15
ENST00000469566 0.179982114851517 0.0439614010668587 0.120160833453598 ENSG00000183291 SEP15
ENST00000401030 0.209836216791117 0.0573402916941754 0.113870737116324 ENSG00000183291 SEP15
ENST00000497861 0.396155873475836 0.17326301991482 0.0926925426688008 ENSG00000183291 SEP15
ENST00000467557 0.579094267156243 0.343168209846979 0.0667824780927743 ENSG00000183291 SEP15
ENST00000370551 0.0272951605661603 0.00184276094229832 0.238462860145 ENSG00000153936 HS2ST1
ENST00000370550 0.0204916421235363 0.0011438261551564 0.198157610727619 ENSG00000153936 HS2ST1
ENST00000591456 0.0572122379944789 0.00641007413557217 0.249401585601754 ENSG00000153936 HS2ST1
ENST00000370548 0.128150795967152 0.0246415464767202 0.143067567679297 ENSG00000267561 RP5-1052I5.2
ENST00000356813 0.126591039730843 0.0241293898162826 0.143537996935699 ENSG00000153936 HS2ST1
ENST00000370544 0.368867131919075 0.153200555402722 0.133694089332257 ENSG00000143013 LMO4
ENST00000370542 0.355680290030543 0.143512865607554 0.146193648405189 ENSG00000143013 LMO4
ENST00000489303 0.478896035539631 0.24219804379175 0.119467322763435 ENSG00000143013 LMO4
ENST00000316005 0.301000675569434 0.107022550623423 0.121284995433983 ENSG00000065243 PKN2
ENST00000370521 0.301110476081936 0.107104583082571 0.106215431115041 ENSG00000065243 PKN2
ENST00000370505 0.346577324784593 0.137156677286884 0.0977124259727995 ENSG00000065243 PKN2
ENST00000370513 0.394988891234966 0.172310916566548 0.0917948305565269 ENSG00000065243 PKN2
ENST00000436111 0.343514920712177 0.134789712556244 0.140669995385047 ENSG00000065243 PKN2
ENST00000544045 0.4415422723034 0.210042931991254 0.0837706086453076 ENSG00000065243 PKN2
ENST00000449189 0.74273457721788 0.54308003908075 0.0629245088207419 ENSG00000065243 PKN2
ENST00000495119 0.735800120395113 0.534092760026248 0.0675703446752623 ENSG00000065243 PKN2
ENST00000370500 1.8278379658806e-05 2.16914011167412e-08 0.438518532154677 ENSG00000137947 GTF2B
ENST00000448623 1.80621138554939e-05 2.09584253389873e-08 0.442454206219842 ENSG00000137947 GTF2B
ENST00000494819 1.19345299485107e-05 1.10457040385332e-08 0.450001608185996 ENSG00000137947 GTF2B
ENST00000418217 1.44761689463149e-05 1.60339428459032e-08 0.466960417734891 ENSG00000137947 GTF2B
ENST00000486078 2.95336030558866e-05 4.5562725741884e-08 0.492423326847465 ENSG00000137947 GTF2B
ENST00000471296 0.000206225141144214 7.75055829484932e-07 0.488296314312896 ENSG00000137947 GTF2B
ENST00000471471 0.000388789955208377 1.74301592545851e-06 0.475047715183528 ENSG00000137947 GTF2B
ENST00000446900 0.148929603546662 0.031849037843405 0.146323687416729 ENSG00000137944 CCBL2
ENST00000370491 0.180554317060257 0.0442178210519674 0.135260059385078 ENSG00000137944 CCBL2
ENST00000260508 0.18273125520098 0.0450598176647247 0.134670601575925 ENSG00000137944 CCBL2
ENST00000370485 0.170552007850875 0.0400730647950615 0.139045248460146 ENSG00000137944 CCBL2
ENST00000370486 0.21283461226118 0.0586172885494173 0.136656617734298 ENSG00000137944 CCBL2
ENST00000321792 0.0880794454536339 0.0131330952060386 0.188961150221782 ENSG00000213516 RBMXL1
ENST00000399794 0.0881962442420879 0.0131703011121144 0.18865997252196 ENSG00000213516 RBMXL1
ENST00000370481 0.989857079141366 0.978645338071699 -0.00222727964408291 ENSG00000117226 GBP3
ENST00000370482 0.989857079141366 0.978645338071699 -0.00222727964408291 ENSG00000117226 GBP3
ENST00000489444 0.989857079141366 0.978645338071699 -0.00222727964408291 ENSG00000117226 GBP3
ENST00000493594 0.883356162473188 0.768613858954901 -0.0238685932705097 ENSG00000117226 GBP3
ENST00000235878 0.933264904125951 0.86026957614834 -0.0147396496298996 ENSG00000117226 GBP3
ENST00000464839 0.442472364995596 0.210708071860335 0.119777409973792 ENSG00000162645 GBP2
ENST00000370466 0.524795403076684 0.287091228561103 0.101329167591522 ENSG00000162645 GBP2
ENST00000449440 0.810206071323957 0.641902343062276 0.0468683524710024 ENSG00000197147 LRRC8B
ENST00000358200 0.911767946644893 0.820469725586845 -0.0176541557932948 ENSG00000197147 LRRC8B
ENST00000330947 0.992018727529182 0.983158376015911 -0.00151341044715568 ENSG00000197147 LRRC8B
ENST00000439853 0.82733558313386 0.670288113431002 -0.0294342422331595 ENSG00000197147 LRRC8B
ENST00000443562 0.959582361272229 0.9134777047067 0.00742278364671815 ENSG00000231999 RP5-1007M22.2
ENST00000429074 0.0116292015899679 0.000443154479819187 0.285557139683621 ENSG00000230735 RP11-413E1.4
ENST00000370454 0.167094068514725 0.0386549394400082 0.123235115484224 ENSG00000171488 LRRC8C
ENST00000479252 0.164598438540924 0.0376205815012244 0.123928966565774 ENSG00000171488 LRRC8C
ENST00000370453 0.0863600601237368 0.0127218791347775 0.14783473614835 ENSG00000271949 RP11-302M6.4
ENST00000482063 0.0137460381902309 0.000592674642053743 0.267547038718143 ENSG00000171488 LRRC8C
ENST00000525774 0.0257469159213308 0.00166162578366193 0.276926304316286 ENSG00000171492 LRRC8D
ENST00000337338 0.0568772231953596 0.00634552387895327 0.180939509916511 ENSG00000171492 LRRC8D
ENST00000394593 0.0577306511936328 0.00651533701085593 0.180952727758103 ENSG00000171492 LRRC8D
ENST00000532201 0.0193006781810437 0.00103547753591822 0.275754332662841 ENSG00000171492 LRRC8D
ENST00000414841 0.0127250125356345 0.000516121501596956 0.293211551529569 ENSG00000171492 LRRC8D
ENST00000527156 0.0153837888632661 0.000714273092753334 0.284154006220223 ENSG00000171492 LRRC8D
ENST00000441269 0.0239992627082149 0.00146896158297886 0.263606387759661 ENSG00000171492 LRRC8D
ENST00000394583 0.971952598808671 0.940386791626802 0.00499860811588779 ENSG00000162664 ZNF326
ENST00000340281 0.935293641122024 0.86440188469309 0.0114252452782208 ENSG00000162664 ZNF326
ENST00000361911 0.585052675558061 0.349696211185715 -0.0997965501905615 ENSG00000162664 ZNF326
ENST00000370447 0.814827599989103 0.650044165331039 0.0288294128476638 ENSG00000162664 ZNF326
ENST00000455342 0.876448013648897 0.757113605376919 -0.020726772368284 ENSG00000162664 ZNF326
ENST00000370440 0.0468344006469317 0.00468350181972772 0.182674479949223 ENSG00000122482 ZNF644
ENST00000347275 0.0478674410220737 0.00484298151297316 0.182226478827114 ENSG00000122482 ZNF644
ENST00000337393 0.0449964696838093 0.00436383700371072 0.182170415161056 ENSG00000122482 ZNF644
ENST00000361321 0.0285030226022783 0.00198508222196525 0.195906066992595 ENSG00000122482 ZNF644
ENST00000467231 0.0290656791886299 0.00205991415714435 0.192223070344696 ENSG00000122482 ZNF644
ENST00000479798 0.743988303252962 0.544862792639714 0.0566366091172323 ENSG00000122482 ZNF644
ENST00000498303 0.00104862936461366 7.41129681869385e-06 0.374868694101191 ENSG00000122482 ZNF644
ENST00000370425 0.604685487203221 0.371036526681548 0.0941302164618053 ENSG00000162669 HFM1
ENST00000294696 0.604685487203221 0.371036526681548 0.0941302164618053 ENSG00000162669 HFM1
ENST00000370424 0.604685487203221 0.371036526681548 0.0941302164618053 ENSG00000162669 HFM1
ENST00000481900 0.635205336620867 0.406090188823451 0.0879952842235977 ENSG00000162669 HFM1
ENST00000488023 0.635178121257487 0.406032257644842 0.0879882399269759 ENSG00000162669 HFM1
ENST00000448819 0.637604757288423 0.409006108316334 0.0874880425442551 ENSG00000162669 HFM1
ENST00000427444 0.643639408946357 0.415943873633104 0.0862866265929252 ENSG00000162669 HFM1
ENST00000430031 0.707115199173868 0.496783280303857 -0.0647864385763939 ENSG00000097046 CDC7
ENST00000234626 0.993915305624488 0.987972596321368 -0.00139175163541906 ENSG00000097046 CDC7
ENST00000428239 0.979563326537718 0.956714297348974 0.00503206702154093 ENSG00000097046 CDC7
ENST00000212355 0.911208953069468 0.819570209348416 0.0177756629114998 ENSG00000069702 TGFBR3
ENST00000533089 0.983569292719485 0.964976433701062 -0.00354053733528589 ENSG00000069702 TGFBR3
ENST00000370399 0.856373966382142 0.720014876062795 0.0302465242715753 ENSG00000069702 TGFBR3
ENST00000525962 0.84594679081598 0.701994062826396 0.0332157642291585 ENSG00000069702 TGFBR3
ENST00000532540 0.803702205733723 0.632701285472125 0.0407053296068435 ENSG00000069702 TGFBR3
ENST00000465892 0.954450777577091 0.903687065186529 0.0109406222270567 ENSG00000069702 TGFBR3
ENST00000370360 0.105348286588926 0.0177596994163876 0.166847277562109 ENSG00000174842 GLMN
ENST00000534881 0.10543070955504 0.017784412975667 0.166840929621324 ENSG00000174842 GLMN
ENST00000495106 0.104215320425117 0.0174161707178092 0.166920217576629 ENSG00000174842 GLMN
ENST00000495852 0.271590987874275 0.0899442435825393 0.124361733457791 ENSG00000174842 GLMN
ENST00000463560 0.493606841964833 0.256458951119349 0.0897513343380637 ENSG00000174842 GLMN
ENST00000610020 0.813680959725818 0.647898339334199 0.0261096496299432 ENSG00000122484 RPAP2
ENST00000484158 0.859807945702962 0.726846418966987 -0.0301425353241855 ENSG00000122484 RPAP2
ENST00000477322 0.5238859040414 0.286089409352373 0.082278780013508 ENSG00000122484 RPAP2
ENST00000370331 0.16765795855327 0.0389061310240611 0.156953507658102 ENSG00000067208 EVI5
ENST00000540033 0.16765795855327 0.0389061310240611 0.156953507658102 ENSG00000067208 EVI5
ENST00000543509 0.170549862807867 0.0400451026232743 0.167996153938897 ENSG00000067208 EVI5
ENST00000491940 0.228356532164929 0.0662525715954184 0.167990529113718 ENSG00000067208 EVI5
ENST00000468580 0.41520003361777 0.188364460985152 0.125582023709093 ENSG00000067208 EVI5
ENST00000492613 0.111280122111936 0.0193568925078214 0.229736649937068 ENSG00000067208 EVI5
ENST00000474806 0.165726673956997 0.0380822366730651 0.18636337777688 ENSG00000067208 EVI5
ENST00000370321 0.0388190307187048 0.00339824555890085 0.11674964506048 ENSG00000122406 RPL5
ENST00000470843 0.0155416909992407 0.000726067210937776 0.145469450011119 ENSG00000122406 RPL5
ENST00000315741 0.0225233120129255 0.0013264625868999 0.13586577041457 ENSG00000122406 RPL5
ENST00000461952 0.0243928277432388 0.00150881149466018 0.14178551337827 ENSG00000122406 RPL5
ENST00000497519 0.300983775946767 0.106998357504316 0.0797562372348062 ENSG00000122406 RPL5
ENST00000540243 0.768237814308297 0.579386991220577 0.0377907558331229 ENSG00000143033 MTF2
ENST00000545708 0.768237814308297 0.579386991220577 0.0377907558331229 ENSG00000143033 MTF2
ENST00000370298 0.768237814308297 0.579386991220577 0.0377907558331229 ENSG00000143033 MTF2
ENST00000474314 0.632703631546925 0.40299514658519 -0.0773027740269725 ENSG00000143033 MTF2
ENST00000473430 0.689107236632297 0.471877490641866 -0.0644387121980638 ENSG00000143033 MTF2
ENST00000494963 0.629399109284104 0.39846700818916 -0.0770501176527374 ENSG00000143033 MTF2
ENST00000471953 0.997401686639197 0.99465548760335 -0.000472236154174074 ENSG00000143033 MTF2
ENST00000370303 0.988361302693802 0.975465572200688 0.00215329389643102 ENSG00000143033 MTF2
ENST00000467953 0.907945501055815 0.813175045401629 0.0193666824346664 ENSG00000143033 MTF2
ENST00000497976 0.743025791832219 0.543491735786451 0.0575616097569769 ENSG00000143033 MTF2
ENST00000476037 0.670003985000311 0.448715995756152 0.0685309223227636 ENSG00000143033 MTF2
ENST00000487263 0.43937171414821 0.208061239866093 0.125990677274366 ENSG00000143033 MTF2
ENST00000489480 0.773004023613738 0.586347861649908 -0.0506517441510982 ENSG00000143033 MTF2
ENST00000370282 0.514211049870663 0.27578863715884 0.0708014353729414 ENSG00000117500 TMED5
ENST00000370290 0.484054991994828 0.247348695697629 0.0760432204913186 ENSG00000117500 TMED5
ENST00000483033 0.797462595016463 0.622809891853802 0.0366794573765045 ENSG00000117500 TMED5
ENST00000479918 0.954509002656989 0.903780951953499 -0.00737652275781081 ENSG00000117500 TMED5
ENST00000370280 0.339925792659776 0.132433135422677 -0.1077757788694 ENSG00000117500 TMED5
ENST00000343253 0.965537414114116 0.925707838877744 -0.00627466518260904 ENSG00000122483 CCDC18
ENST00000528942 0.443666840407181 0.211715830679137 -0.127900153705313 ENSG00000122483 CCDC18
ENST00000334652 0.727560799840781 0.522874065767245 0.0497606234095426 ENSG00000122483 CCDC18
ENST00000557479 0.727560799840781 0.522874065767245 0.0497606234095426 ENSG00000122483 CCDC18
ENST00000338949 0.727560799840781 0.522874065767245 0.0497606234095426 ENSG00000122483 CCDC18
ENST00000401026 0.721958507146871 0.515727729993967 0.0506249375172249 ENSG00000122483 CCDC18
ENST00000370276 0.662469912767157 0.439550717260164 0.0597689171250594 ENSG00000122483 CCDC18
ENST00000481180 0.48531285575726 0.248676983661788 0.120921262801135 ENSG00000122483 CCDC18
ENST00000455267 0.738322720461121 0.537228374361556 0.0613367987020991 ENSG00000122483 CCDC18
ENST00000413606 0.134487114514742 0.0267913781311557 0.2128956280852 ENSG00000223745 RP4-717I23.3
ENST00000457025 0.0860318534942973 0.0126383638995763 0.251074844393569 ENSG00000223745 RP4-717I23.3
ENST00000446528 0.136217285514884 0.0274055975636417 0.240632375641445 ENSG00000223745 RP4-717I23.3
ENST00000451302 0.164802839422871 0.0377186816628325 0.190730292846013 ENSG00000223745 RP4-717I23.3
ENST00000415150 0.194873453208427 0.0503564273610037 0.223688776306994 ENSG00000223745 RP4-717I23.3
ENST00000455474 0.0817563151102226 0.0116183148214168 0.268771171707763 ENSG00000223745 RP4-717I23.3
ENST00000447577 0.0983576304428536 0.0158419606780081 0.238031335160301 ENSG00000223745 RP4-717I23.3
ENST00000442860 0.29857837924403 0.105456085213583 0.185262190182452 ENSG00000223745 RP4-717I23.3
ENST00000414430 0.225022528928338 0.0647107222607875 0.212531003568751 ENSG00000223745 RP4-717I23.3
ENST00000429859 0.0847055360444425 0.012320663090313 0.265955564686191 ENSG00000223745 RP4-717I23.3
ENST00000427669 0.225124511012155 0.0647786758306332 0.212503004002897 ENSG00000223745 RP4-717I23.3
ENST00000424517 0.198978753609534 0.0522097011520151 0.221483084038569 ENSG00000223745 RP4-717I23.3
ENST00000450843 0.0682070168625181 0.00859344197736469 0.289061148515454 ENSG00000223745 RP4-717I23.3
ENST00000440778 0.067144072465607 0.00835682036950466 0.294399825720755 ENSG00000223745 RP4-717I23.3
ENST00000421202 0.0608814920504168 0.0071181870806715 0.27523240724737 ENSG00000223745 RP4-717I23.3
ENST00000436200 0.0576479932524784 0.00649688680400496 0.327493535131778 ENSG00000223745 RP4-717I23.3
ENST00000432741 0.0504191008914371 0.00523676812354923 0.331725709163922 ENSG00000223745 RP4-717I23.3
ENST00000411670 0.0932772219220282 0.0144984441064863 0.257887471486199 ENSG00000223745 RP4-717I23.3
ENST00000370272 0.229232999846009 0.0667233856454339 0.113998980162112 ENSG00000117505 DR1
ENST00000370267 0.448683295116698 0.215837022804195 0.0779120604839068 ENSG00000117505 DR1
ENST00000481583 0.0836747473877283 0.0120659164471077 0.246907585514292 ENSG00000117505 DR1
ENST00000370256 0.0775640056934548 0.0105997356901721 0.145654815506163 ENSG00000137942 FNBP1L
ENST00000271234 0.0775640056934548 0.0105997356901721 0.145654815506163 ENSG00000137942 FNBP1L
ENST00000260506 0.0775640056934548 0.0105997356901721 0.145654815506163 ENSG00000137942 FNBP1L
ENST00000604705 0.0674272124125172 0.00842382824902919 0.175403217125387 ENSG00000137942 FNBP1L
ENST00000370253 0.0789017111120456 0.0109261167749931 0.14577184410641 ENSG00000137942 FNBP1L
ENST00000424449 0.762692534833503 0.571554277247755 -0.0399048055938367 ENSG00000137942 FNBP1L
ENST00000603526 0.0130450174259592 0.000541181637141815 -0.331088225473926 ENSG00000137942 FNBP1L
ENST00000370247 0.897365895573658 0.794252117635536 -0.0179998593351877 ENSG00000137936 BCAR3
ENST00000260502 0.947517253019054 0.890745887186638 0.00875764222719762 ENSG00000137936 BCAR3
ENST00000370244 0.946525665483517 0.888827276112214 -0.00847879783924292 ENSG00000137936 BCAR3
ENST00000539242 0.766714897799543 0.577257795454267 -0.039457625788177 ENSG00000137936 BCAR3
ENST00000370243 0.958801524749641 0.911720512629654 0.00719481112949815 ENSG00000137936 BCAR3
ENST00000538653 0.490217712504924 0.253095037291239 -0.113176291860159 ENSG00000137936 BCAR3
ENST00000417401 0.820697415865422 0.659152946343948 0.0460073079689014 ENSG00000224093 RP5-1033H22.2
ENST00000479503 0.668999736073955 0.447558256430704 0.0647474089722503 ENSG00000137936 BCAR3
ENST00000469315 0.201255802819749 0.0533557239824989 -0.182924697612076 ENSG00000137936 BCAR3
ENST00000436063 0.931427344675324 0.856459962484365 0.0116518534639704 ENSG00000067334 DNTTIP2
ENST00000496535 0.746401825849639 0.548214962004729 0.0588362126497438 ENSG00000067334 DNTTIP2
ENST00000359208 0.90790735873714 0.812978617964324 0.0152693957061299 ENSG00000067334 DNTTIP2
ENST00000460191 0.920183849772577 0.835723350843703 0.0139738880555941 ENSG00000067334 DNTTIP2
ENST00000496672 0.75247015365586 0.556205860483937 0.0464905720940076 ENSG00000067334 DNTTIP2
ENST00000528680 0.850272333363094 0.709144479915608 -0.0319154469689785 ENSG00000067334 DNTTIP2
ENST00000370238 0.016166227623874 0.00077144447804955 0.236428641466367 ENSG00000023909 GCLM
ENST00000467772 0.103764955629468 0.017307421255927 0.185781869310533 ENSG00000023909 GCLM
ENST00000370225 0.865134807549124 0.736930615550833 -0.035153717717503 ENSG00000198691 ABCA4
ENST00000552844 0.648161531611625 0.422138849244636 0.0455795085104511 ENSG00000137962 ARHGAP29
ENST00000260526 0.706646403301937 0.4962075644422 0.0389616692932615 ENSG00000137962 ARHGAP29
ENST00000482481 0.932455448653554 0.858802162367319 0.0103559915932058 ENSG00000137962 ARHGAP29
ENST00000370217 0.941576727156866 0.877652267928659 0.0104741437727262 ENSG00000137962 ARHGAP29
ENST00000394233 0.544845290394723 0.308045680475019 0.0587360072842106 ENSG00000117528 ABCD3
ENST00000454898 0.534019204568534 0.297191599953062 0.0585919905655378 ENSG00000117528 ABCD3
ENST00000536817 0.507932238885229 0.26969913377815 0.0640748541600365 ENSG00000117528 ABCD3
ENST00000370214 0.544951512970115 0.308141664983682 0.0587396279732746 ENSG00000117528 ABCD3
ENST00000315713 0.332129847832404 0.12688648311476 0.121509987995285 ENSG00000117528 ABCD3
ENST00000468860 0.348075415210838 0.138279837584536 0.121898531777616 ENSG00000117528 ABCD3
ENST00000484213 0.971362872782642 0.939470395914161 0.00595823653587563 ENSG00000117528 ABCD3
ENST00000464165 0.381205086779418 0.162069589696973 0.147237604122831 ENSG00000117528 ABCD3
ENST00000370206 0.480275348770953 0.243446978692864 -0.05703730256317 ENSG00000117519 CNN3
ENST00000538964 0.43798392019718 0.206933375317054 -0.0617851131556878 ENSG00000117519 CNN3
ENST00000394202 0.458793101284415 0.224384484496634 -0.0590951745898835 ENSG00000117519 CNN3
ENST00000545882 0.387689482343317 0.166682093135276 -0.0658219246338202 ENSG00000117519 CNN3
ENST00000461018 0.133590565643237 0.0264947546491901 -0.114592820895018 ENSG00000117519 CNN3
ENST00000487539 0.152857903723901 0.0331851919780495 -0.110103918200199 ENSG00000117519 CNN3
ENST00000415017 0.158731278466966 0.0353047799309166 -0.0948914902404259 ENSG00000117519 CNN3
ENST00000474409 0.519004110772457 0.280665575640501 -0.0593019433432912 ENSG00000117519 CNN3
ENST00000370205 0.919024286212137 0.833734638693263 -0.0224664924733667 ENSG00000172339 ALG14
ENST00000604534 0.67408950745971 0.453470896522704 -0.065881394991313 ENSG00000271092 TMEM56-RWDD3
ENST00000604203 0.728103044462563 0.523839797663614 0.0505510480558012 ENSG00000271092 TMEM56-RWDD3
ENST00000370202 0.700096905469061 0.486713995061003 0.055494832937965 ENSG00000122481 RWDD3
ENST00000429514 0.986270240693337 0.970989612878959 -0.00314547089668337 ENSG00000122481 RWDD3
ENST00000263893 0.700096905469061 0.486713995061003 0.055494832937965 ENSG00000122481 RWDD3
ENST00000492639 0.683870674228008 0.465694657100321 -0.071163329491268 ENSG00000122481 RWDD3
ENST00000495272 0.700096905469061 0.486713995061003 0.055494832937965 ENSG00000122481 RWDD3
ENST00000497058 0.700096905469061 0.486797163940716 0.0555104862177526 ENSG00000122481 RWDD3
ENST00000473397 0.700096905469061 0.486797163940716 0.0555104862177526 ENSG00000122481 RWDD3
ENST00000444665 0.307424221069315 0.111053599868339 0.146595902152685 ENSG00000228852 RP11-57H12.5
ENST00000468715 0.243306112388182 0.0741573700583188 0.170596585792083 ENSG00000137970 RPL7P9
ENST00000482253 0.00770469363891937 0.00021435918323516 0.226015986606385 ENSG00000117569 PTBP2
ENST00000609116 0.00972960973515066 0.000318808003690046 0.222244662490914 ENSG00000117569 PTBP2
ENST00000460706 0.0398540113996597 0.00355033295555191 0.260556257228355 ENSG00000117569 PTBP2
ENST00000370197 0.00717824181732205 0.00018636793916464 0.223962398415997 ENSG00000117569 PTBP2
ENST00000370198 0.00717824181732205 0.00018636793916464 0.223962398415997 ENSG00000117569 PTBP2
ENST00000476419 0.00684158734111104 0.000171763634772023 0.229659457905948 ENSG00000117569 PTBP2
ENST00000426398 0.00725706189265704 0.000189985766075881 0.223646858691675 ENSG00000117569 PTBP2
ENST00000394184 0.00735701925455395 0.000195303870686729 0.227422655746677 ENSG00000117569 PTBP2
ENST00000541987 0.00736218495543005 0.000196272153658064 0.228299026654941 ENSG00000117569 PTBP2
ENST00000459735 0.0378933428877735 0.00326674502301274 0.195036099311562 ENSG00000117569 PTBP2
ENST00000476783 0.0272951605661603 0.00184453510596885 0.209345803557602 ENSG00000117569 PTBP2
ENST00000492905 0.0272951605661603 0.00184453510596885 0.209345803557602 ENSG00000117569 PTBP2
ENST00000370192 0.00949937852228617 0.000307130581055205 0.292717761141874 ENSG00000188641 DPYD
ENST00000422980 0.218001665466047 0.061161426655429 0.194613675423074 ENSG00000232878 DPYD-AS1
ENST00000423006 0.010191925586609 0.000349142560872509 0.367288483849957 ENSG00000188641 DPYD
ENST00000306031 0.00269247484376527 3.33368567398777e-05 0.431675392884051 ENSG00000188641 DPYD
ENST00000424528 0.00342179450688237 4.98567086868896e-05 0.345797973341085 ENSG00000225206 MIR137HG
ENST00000418344 0.0181069837480952 0.000926677370423868 0.387844660017738 ENSG00000226053 RP5-1070A16.1
ENST00000370189 0.0578964619688324 0.00654755559865997 0.183332772672625 ENSG00000162627 SNX7
ENST00000529992 0.0581206425239568 0.00658847247166308 0.183310520164326 ENSG00000162627 SNX7
ENST00000306121 0.0587845578589584 0.00672299691271254 0.182852053591241 ENSG00000162627 SNX7
ENST00000528824 0.0675039120418266 0.00844433093185312 0.182439423378581 ENSG00000162627 SNX7
ENST00000263174 0.252324615176267 0.0789789121039865 0.0878671427012658 ENSG00000099260 PALMD
ENST00000605497 0.292741503216523 0.101680651480496 0.0836758143801478 ENSG00000099260 PALMD
ENST00000605613 0.404863971678732 0.179863618109414 -0.123892638844026 ENSG00000099260 PALMD
ENST00000496843 0.996602402466023 0.99321201731015 -0.00047356867764635 ENSG00000099260 PALMD
ENST00000361915 0.828185982200022 0.671413899756114 -0.0295728501980517 ENSG00000162688 AGL
ENST00000294724 0.859366760791249 0.726267405944085 -0.0245622678091431 ENSG00000162688 AGL
ENST00000370163 0.859366760791249 0.726267405944085 -0.0245622678091431 ENSG00000162688 AGL
ENST00000370165 0.859366760791249 0.726267405944085 -0.0245622678091431 ENSG00000162688 AGL
ENST00000361302 0.869186996399271 0.743834475508561 -0.0227080991687387 ENSG00000162688 AGL
ENST00000370161 0.912003298516616 0.820944289510284 -0.0156439886614468 ENSG00000162688 AGL
ENST00000361522 0.895153270401613 0.790209801643577 -0.0186850138180298 ENSG00000162688 AGL
ENST00000370155 0.336337415498168 0.129897848072118 0.132185190891371 ENSG00000117620 SLC35A3
ENST00000465289 0.307256994161027 0.110932246095485 0.134813106191608 ENSG00000117620 SLC35A3
ENST00000427993 0.413993377395859 0.18723839771988 0.112441683807098 ENSG00000117620 SLC35A3
ENST00000533028 0.311373859350918 0.113382788967683 0.133796942570283 ENSG00000117620 SLC35A3
ENST00000370153 0.33279861487255 0.127359461483485 0.133674271043058 ENSG00000117620 SLC35A3
ENST00000422078 0.631257276795666 0.401025123468643 0.0782111734923869 ENSG00000117620 SLC35A3
ENST00000370156 0.438001482408409 0.206956119155355 0.110986556219694 ENSG00000117620 SLC35A3
ENST00000370152 0.338489270589156 0.131424772187927 0.0891352781129326 ENSG00000156875 HIAT1
ENST00000432294 0.413138099594669 0.186481143281487 0.0866629051594237 ENSG00000241073 RP4-714D9.2
ENST00000287482 0.525089403201428 0.287425155857816 0.102812303605043 ENSG00000156876 SASS6
ENST00000462159 0.525089403201428 0.287425155857816 0.102812303605043 ENSG00000156876 SASS6
ENST00000535161 0.640099772560418 0.412069661993759 0.0783400620036684 ENSG00000156876 SASS6
ENST00000370141 0.863904373120806 0.734533931650207 0.0302076665822248 ENSG00000122435 TRMT13
ENST00000482437 0.680803232221362 0.46195063743476 0.0761556659559705 ENSG00000122435 TRMT13
ENST00000370132 0.136555332908216 0.0275173562932038 0.145661481390569 ENSG00000137992 DBT
ENST00000370128 0.548296075689261 0.311529396503781 0.0673459440676775 ENSG00000137996 RTCA
ENST00000498617 0.818313816752996 0.655440549401405 -0.0333529588240876 ENSG00000137996 RTCA
ENST00000483474 0.660256593065836 0.43694692901253 -0.0590727941076686 ENSG00000137996 RTCA
ENST00000260563 0.583617563501504 0.347974247898983 0.0648887922336444 ENSG00000137996 RTCA
ENST00000370126 0.944827720496819 0.88441388117714 -0.013399570791074 ENSG00000137996 RTCA
ENST00000542213 0.0713100757829894 0.00924203556047684 0.240487770835409 ENSG00000079335 CDC14A
ENST00000455467 0.0776973344825401 0.0106363971913887 0.246647164646468 ENSG00000079335 CDC14A
ENST00000370125 0.0638007438410887 0.00771356452852678 0.205640253768951 ENSG00000079335 CDC14A
ENST00000361544 0.0676898553335308 0.0084854422481293 0.241414317447569 ENSG00000079335 CDC14A
ENST00000370124 0.0898466198980387 0.0135991950026976 0.236708962055334 ENSG00000079335 CDC14A
ENST00000336454 0.0643123493146259 0.00781612262335879 0.205310947613905 ENSG00000079335 CDC14A
ENST00000544534 0.113597847541858 0.0200925846454526 0.18920944415764 ENSG00000079335 CDC14A
ENST00000370113 0.74948218084402 0.551999945732449 -0.0448051126442955 ENSG00000162694 EXTL2
ENST00000370114 0.760194663388038 0.567288578959577 -0.0425010639395351 ENSG00000162694 EXTL2
ENST00000535414 0.457027752771755 0.223053334260607 -0.092681393438776 ENSG00000162694 EXTL2
ENST00000450240 0.662707092490705 0.439756693619289 -0.0589532230638183 ENSG00000162694 EXTL2
ENST00000416479 0.381685427086376 0.162369430618292 -0.105504852918663 ENSG00000162694 EXTL2
ENST00000494907 0.492114246321941 0.254999368689017 -0.106216247120939 ENSG00000162694 EXTL2
ENST00000370112 0.116078435689569 0.0207854159029569 0.148942188008676 ENSG00000162695 SLC30A7
ENST00000357650 0.221486033647684 0.0627055555644118 0.135738152857451 ENSG00000162695 SLC30A7
ENST00000370105 0.145983352753518 0.0308524793039648 0.151241713175298 ENSG00000117543 DPH5
ENST00000488789 0.204673959500915 0.0549385693922977 0.130145240957456 ENSG00000117543 DPH5
ENST00000370109 0.145021192542692 0.0305458738864828 0.151050115132092 ENSG00000117543 DPH5
ENST00000492067 0.0339914108969999 0.00270760575994906 0.259403298312334 ENSG00000117543 DPH5
ENST00000481871 0.0772982563765596 0.0105332950674565 0.203681410020879 ENSG00000117543 DPH5
ENST00000464270 0.152857903723901 0.0331861625919912 0.149813018089758 ENSG00000117543 DPH5
ENST00000342173 0.153193641957453 0.0333257124304654 0.149865478135738 ENSG00000117543 DPH5
ENST00000466807 0.124900529612432 0.0235838497877085 0.15825812320177 ENSG00000117543 DPH5
ENST00000477293 0.126060111119722 0.0239356230548747 0.157560043696547 ENSG00000117543 DPH5
ENST00000498372 0.126574414766398 0.0241161281575994 0.157527748194175 ENSG00000117543 DPH5
ENST00000488176 0.110588417656272 0.0191417892980377 0.162602110653841 ENSG00000117543 DPH5
ENST00000490732 0.10629855277589 0.0179899777802786 0.165501959748274 ENSG00000117543 DPH5
ENST00000476507 0.558411397260387 0.321878640689327 0.088554584356876 ENSG00000117543 DPH5
ENST00000453011 0.499944462392041 0.262211011524577 0.105184759569599 ENSG00000233184 RP11-421L21.3
ENST00000446527 0.203280817185591 0.0542813041947468 0.161438784747016 ENSG00000233184 RP11-421L21.3
ENST00000416329 0.178005447191286 0.0431334269543763 0.192555200561713 ENSG00000233184 RP11-421L21.3
ENST00000449473 0.249204147363821 0.0773351390209197 0.172944058667544 ENSG00000233184 RP11-421L21.3
ENST00000305352 0.753478317100217 0.557631762470238 -0.0299749205623912 ENSG00000170989 S1PR1
ENST00000475821 0.151143597761864 0.0325929831786673 -0.172546976203798 ENSG00000170989 S1PR1
ENST00000475289 0.585164401447639 0.349813497274451 -0.0926578558766024 ENSG00000170989 S1PR1
ENST00000524631 0.896755100385154 0.793302913868062 0.026091756544339 ENSG00000185946 RNPC3
ENST00000533099 0.846082086448527 0.702238968537586 0.0344639406477453 ENSG00000185946 RNPC3
ENST00000423855 0.85020287289533 0.708836844503472 0.0340253342192354 ENSG00000185946 RNPC3
ENST00000361318 0.844831863171528 0.699379412180507 0.0304394636918538 ENSG00000198890 PRMT6
ENST00000370078 0.850671316573179 0.709871582701627 0.029364258736355 ENSG00000198890 PRMT6
ENST00000565488 0.442809629660014 0.211043843722375 0.0822645126075172 ENSG00000085491 SLC25A24
ENST00000264128 0.441783057858504 0.210263314038987 0.0829588261011409 ENSG00000085491 SLC25A24
ENST00000370041 0.453332153444115 0.219611414142444 0.0851777102046313 ENSG00000085491 SLC25A24
ENST00000405454 0.742180863764387 0.542196624672987 0.0508133569233974 ENSG00000162636 FAM102B
ENST00000370035 0.721778902541708 0.515435353892507 0.0547386342931749 ENSG00000162636 FAM102B
ENST00000483371 0.43806895790011 0.206997229900792 0.120266539942535 ENSG00000162636 FAM102B
ENST00000370025 0.301071451058952 0.107075504396973 -0.0961308536835069 ENSG00000134186 PRPF38B
ENST00000370022 0.361830270376283 0.148078509759737 -0.120627233866704 ENSG00000134186 PRPF38B
ENST00000467302 0.361830270376283 0.148078509759737 -0.120627233866704 ENSG00000134186 PRPF38B
ENST00000370021 0.301071451058952 0.107075504396973 -0.0961308536835069 ENSG00000134186 PRPF38B
ENST00000485810 0.224073560215317 0.0642330850115816 -0.161152483410627 ENSG00000134186 PRPF38B
ENST00000483586 0.743965458371543 0.544772208321064 0.061535030428188 ENSG00000116266 STXBP3
ENST00000469338 0.643607098744793 0.41588904760199 0.0845590465831386 ENSG00000116266 STXBP3
ENST00000370008 0.761352943488265 0.56918026608634 0.0471326023023688 ENSG00000116266 STXBP3
ENST00000485167 0.940793029845288 0.876105918961588 0.0157240606158655 ENSG00000116266 STXBP3
ENST00000472099 0.394708762497615 0.172090293563822 -0.123876838695269 ENSG00000116266 STXBP3
ENST00000357393 0.808097798224717 0.638633704777204 0.0262807458233928 ENSG00000162641 AKNAD1
ENST00000406462 0.903779818054543 0.805415861566791 -0.0172110560909482 ENSG00000121957 GPSM2
ENST00000264126 0.929778673865281 0.853387227289581 0.0149300736276751 ENSG00000121957 GPSM2
ENST00000369968 0.850261553210152 0.709093241089058 0.0237367422218241 ENSG00000121940 CLCC1
ENST00000369969 0.850261553210152 0.709093241089058 0.0237367422218241 ENSG00000121940 CLCC1
ENST00000356970 0.766881513311368 0.577483419259095 0.0326083969817736 ENSG00000121940 CLCC1
ENST00000369971 0.766881513311368 0.577483419259095 0.0326083969817736 ENSG00000121940 CLCC1
ENST00000415331 0.766881513311368 0.577483419259095 0.0326083969817736 ENSG00000121940 CLCC1
ENST00000369976 0.714229985579807 0.506126767033188 0.0398841065361159 ENSG00000121940 CLCC1
ENST00000473062 0.918317659694637 0.832360158021774 -0.014832326548772 ENSG00000121940 CLCC1
ENST00000482889 0.969626026358684 0.934771913275143 -0.00561797414442481 ENSG00000121940 CLCC1
ENST00000369970 0.836406518213677 0.684694250478235 0.0291130655993239 ENSG00000121940 CLCC1
ENST00000302500 0.62319037515601 0.391832808417062 0.0620871450012472 ENSG00000121940 CLCC1
ENST00000348264 0.62319037515601 0.391832808417062 0.0620871450012472 ENSG00000121940 CLCC1
ENST00000400794 0.767592250236711 0.578386752448136 0.0368914539664385 ENSG00000085433 WDR47
ENST00000361054 0.780654493892721 0.597624422875086 0.0351123035463697 ENSG00000085433 WDR47
ENST00000369962 0.780654493892721 0.597624422875086 0.0351123035463697 ENSG00000085433 WDR47
ENST00000369965 0.778126451837495 0.593452365857682 0.0355028753721411 ENSG00000085433 WDR47
ENST00000357672 0.778126451837495 0.593452365857682 0.0355028753721411 ENSG00000085433 WDR47
ENST00000461096 0.802935978546954 0.631524298752173 0.0328436484431068 ENSG00000197780 TAF13
ENST00000338366 0.977158682704548 0.951466698193771 -0.00450617089702272 ENSG00000197780 TAF13
ENST00000338272 0.671439528497616 0.450332567900833 0.0482418065240073 ENSG00000215717 TMEM167B
ENST00000479160 0.97879970495934 0.955245745763867 0.00475760814870548 ENSG00000215717 TMEM167B
ENST00000234677 0.964940508370763 0.924238620297015 0.00458832416843186 ENSG00000031698 SARS
ENST00000482384 0.263841318286069 0.0855016293405993 -0.135912638840441 ENSG00000031698 SARS
ENST00000477544 0.738805555215522 0.537887987434767 0.0312544689532438 ENSG00000031698 SARS
ENST00000369923 0.965140739853343 0.924573253631403 0.00456421772157328 ENSG00000031698 SARS
ENST00000471705 0.134027729393917 0.0266645180065061 0.162284727918801 ENSG00000031698 SARS
ENST00000468588 0.60779048233629 0.374203433193154 -0.0735434263712575 ENSG00000031698 SARS
ENST00000256637 0.375241820424812 0.157852025963063 -0.109642076208352 ENSG00000134243 SORT1
ENST00000271308 0.509546700771522 0.271154773768856 0.0588138269227966 ENSG00000143106 PSMA5
ENST00000538610 0.528989250761951 0.291437763680738 0.0562457889876234 ENSG00000143106 PSMA5
ENST00000490870 0.483825324971931 0.247006802994016 0.0625076655092288 ENSG00000143106 PSMA5
ENST00000477897 0.141978881309254 0.0293986830328031 0.149006949835866 ENSG00000143106 PSMA5
ENST00000484563 0.193209723160277 0.0495301319029771 0.114202441948534 ENSG00000143106 PSMA5
ENST00000491287 0.547466736074045 0.310769432455434 0.0715942027404118 ENSG00000143106 PSMA5
ENST00000310611 0.657174066285697 0.432853267568179 -0.0741956625077844 ENSG00000174151 CYB561D1
ENST00000528785 0.635799011528727 0.407112907591695 -0.0781730710299035 ENSG00000174151 CYB561D1
ENST00000430195 0.657174066285697 0.432853267568179 -0.0741956625077844 ENSG00000174151 CYB561D1
ENST00000369851 0.416171431284287 0.189150873098776 0.0663749699294821 ENSG00000065135 GNAI3
ENST00000351050 0.903610866733388 0.805031495671598 0.0224820294610121 ENSG00000134183 GNAT2
ENST00000531734 0.426246518362602 0.196916797654928 -0.128885139155969 ENSG00000116337 AMPD2
ENST00000526301 0.531357695657137 0.294163897827465 -0.0986227207806465 ENSG00000116337 AMPD2
ENST00000342115 0.467626079746142 0.231952514336868 -0.103325379568696 ENSG00000116337 AMPD2
ENST00000474459 0.763069332032183 0.572128434684186 -0.0608126928239576 ENSG00000116337 AMPD2
ENST00000528667 0.592853244373175 0.358093084273875 -0.0853434216583222 ENSG00000116337 AMPD2
ENST00000256578 0.34781368041403 0.138077064257509 -0.128328279753362 ENSG00000116337 AMPD2
ENST00000358729 0.407909672435055 0.182272285992856 -0.12367530276707 ENSG00000116337 AMPD2
ENST00000369840 0.439598721590071 0.208224140992181 -0.114058414844492 ENSG00000116337 AMPD2
ENST00000528454 0.369118370015043 0.153373041257322 -0.134821462643753 ENSG00000116337 AMPD2
ENST00000393688 0.471458403561553 0.235290933641019 -0.103921426348985 ENSG00000116337 AMPD2
ENST00000476688 0.54295221545132 0.306295239041309 -0.113155122403876 ENSG00000116337 AMPD2
ENST00000429410 0.298167504569909 0.105066587953481 0.148763663691143 ENSG00000134201 GSTM5
ENST00000431955 0.29175542582368 0.10107327912712 0.149581228908297 ENSG00000241720 RP4-735C1.4
ENST00000256594 0.29456986767001 0.102867764281867 0.150480563359988 ENSG00000134202 GSTM3
ENST00000540225 0.295412883804399 0.103310176878127 0.150436723784864 ENSG00000134202 GSTM3
ENST00000361066 0.292540762393522 0.101572754078668 0.155412369871026 ENSG00000134202 GSTM3
ENST00000486823 0.342299247336445 0.134077999991778 0.14415212340599 ENSG00000134202 GSTM3
ENST00000488824 0.281931000627941 0.0956608893244188 0.160694294784595 ENSG00000134202 GSTM3
ENST00000344188 0.803386452691196 0.632291320201716 -0.058038166719573 ENSG00000184371 CSF1
ENST00000329608 0.698127795195034 0.483723009122144 -0.0795208319815928 ENSG00000184371 CSF1
ENST00000369799 0.598116704023832 0.363819692682174 0.0460316572209487 ENSG00000168710 AHCYL1
ENST00000475081 0.851751166049101 0.711888110738938 -0.0219857014421272 ENSG00000168710 AHCYL1
ENST00000359172 0.992907535014193 0.98535651635248 -0.000990163796913011 ENSG00000168710 AHCYL1
ENST00000393614 0.949632525191384 0.89486055248215 -0.00731928530835258 ENSG00000168710 AHCYL1
ENST00000481423 0.745539924925369 0.547084556759995 0.0397379456549275 ENSG00000168710 AHCYL1
ENST00000369796 0.260356723664762 0.0835322169360222 -0.119476674040109 ENSG00000143093 STRIP1
ENST00000369795 0.265596312405156 0.0864312023730106 -0.11920155509955 ENSG00000143093 STRIP1
ENST00000485775 0.265596312405156 0.0864312023730106 -0.11920155509955 ENSG00000143093 STRIP1
ENST00000473429 0.244726915212297 0.0749055173765695 -0.105478167892154 ENSG00000143093 STRIP1
ENST00000469655 0.711195522872686 0.501819827645979 -0.0637119426963103 ENSG00000116396 KCNC4
ENST00000369787 0.73709685304565 0.535636607394597 -0.0596878576646383 ENSG00000116396 KCNC4
ENST00000413138 0.741387558153004 0.54105796640863 -0.0588085196688077 ENSG00000116396 KCNC4
ENST00000438661 0.740784453210543 0.540299202849299 -0.0588714191511048 ENSG00000116396 KCNC4
ENST00000412512 0.512013328540926 0.273553265594594 -0.0832400597701192 ENSG00000116396 KCNC4
ENST00000459877 0.825525630833254 0.66719278501997 -0.0414407833695443 ENSG00000116396 KCNC4
ENST00000369784 0.290418133449344 0.100341860398649 0.135064572643997 ENSG00000162775 RBM15
ENST00000602849 0.544764471081424 0.307870689626048 -0.0907861523059468 ENSG00000162775 RBM15
ENST00000487146 0.283396120285302 0.0965928653233136 0.137951946937318 ENSG00000162775 RBM15
ENST00000369779 0.435758211954974 0.204810209326798 0.11361972419434 ENSG00000168679 SLC16A4
ENST00000472422 0.432448959419682 0.201994645742729 0.114836934198273 ENSG00000168679 SLC16A4
ENST00000369781 0.426763828972573 0.197290837745466 0.11610034273939 ENSG00000168679 SLC16A4
ENST00000461647 0.426043904000028 0.19675578124312 0.116133380998807 ENSG00000168679 SLC16A4
ENST00000437429 0.522116142124278 0.284338121360709 0.0983088817659492 ENSG00000168679 SLC16A4
ENST00000528649 0.516297386860758 0.277933531305948 0.0996757494878917 ENSG00000168679 SLC16A4
ENST00000492412 0.460092503389332 0.225353658815387 0.11257130484853 ENSG00000168679 SLC16A4
ENST00000541986 0.460092503389332 0.225353658815387 0.11257130484853 ENSG00000168679 SLC16A4
ENST00000590413 0.15980513018214 0.0357438049457355 0.117212327733978 ENSG00000224699 LAMTOR5-AS1
ENST00000474861 0.261292936246892 0.0840472197254216 0.10498710354147 ENSG00000134248 LAMTOR5
ENST00000464240 0.261212658559296 0.0840057707539609 0.10498632077779 ENSG00000134248 LAMTOR5
ENST00000483260 0.261292936246892 0.0840472197254216 0.10498710354147 ENSG00000134248 LAMTOR5
ENST00000602318 0.261212658559296 0.0840057707539609 0.10498632077779 ENSG00000134248 LAMTOR5
ENST00000256644 0.260020550514926 0.0833401359768419 0.105297302693237 ENSG00000134248 LAMTOR5
ENST00000602858 0.281172235424965 0.0952257308377679 0.101169407610023 ENSG00000134248 LAMTOR5
ENST00000531779 0.26874658904293 0.0883182958466878 0.107020444834195 ENSG00000134248 LAMTOR5
ENST00000457535 0.75553793777136 0.560575596200783 -0.087851409466524 ENSG00000224699 LAMTOR5-AS1
ENST00000440689 0.656817249278128 0.432358426646748 0.0758448860252201 ENSG00000232811 RP11-96K19.2
ENST00000369763 0.774713192596267 0.589163667545586 0.0475766882952235 ENSG00000121931 LRIF1
ENST00000494675 0.88475844111406 0.771362272287616 0.0286742353220173 ENSG00000121931 LRIF1
ENST00000485275 0.79288464455066 0.615110537614394 0.0443712978482758 ENSG00000121931 LRIF1
ENST00000484310 0.0586803560751252 0.00669402401406279 0.165335864801833 ENSG00000156171 DRAM2
ENST00000286692 0.0586692719163139 0.00669166526557728 0.165367044706799 ENSG00000156171 DRAM2
ENST00000539140 0.0590856555884911 0.00677703231659451 0.165323072749094 ENSG00000156171 DRAM2
ENST00000461449 0.246550205756225 0.0757865794194163 0.137018530440697 ENSG00000156171 DRAM2
ENST00000496430 0.0975585395083739 0.0156051984173853 0.155194952033661 ENSG00000156171 DRAM2
ENST00000480600 0.04637437653741 0.00460998199759403 0.204495147502487 ENSG00000156171 DRAM2
ENST00000462092 0.0706051310057548 0.00911994967407764 0.177646638393873 ENSG00000156171 DRAM2
ENST00000490780 0.153365358031788 0.0333974457455265 0.17103203056102 ENSG00000156171 DRAM2
ENST00000463682 0.1551932820549 0.0340231221350984 0.171131139173547 ENSG00000156171 DRAM2
ENST00000498239 0.748345378797042 0.550708152674256 0.0459474638751632 ENSG00000134255 CEPT1
ENST00000545121 0.770993358697714 0.583081448416365 0.0426071290184146 ENSG00000134255 CEPT1
ENST00000480324 0.531992592309974 0.295081412764692 -0.106257220153811 ENSG00000134255 CEPT1
ENST00000476865 0.410577041704492 0.184498992549833 -0.132962668293902 ENSG00000134255 CEPT1
ENST00000357172 0.691366775381447 0.475010973219922 0.0556013808130161 ENSG00000134255 CEPT1
ENST00000460443 0.894364352826257 0.788723246368925 0.0225489994244812 ENSG00000134255 CEPT1
ENST00000478042 0.723980448124185 0.518258080251768 0.0508515882621005 ENSG00000134255 CEPT1
ENST00000473474 0.571001925416887 0.334919050558271 0.102597963493484 ENSG00000134255 CEPT1
ENST00000467362 0.766368878023502 0.576834293693189 0.0564606197070144 ENSG00000134255 CEPT1
ENST00000445680 0.673690841008498 0.452799398805035 0.0596973939257424 ENSG00000243960 RP11-552M11.4
ENST00000416099 0.550327789621681 0.313170498057425 0.0849400066072792 ENSG00000243960 RP11-552M11.4
ENST00000235090 0.860683234478675 0.7281290054051 0.0195048334747461 ENSG00000116455 WDR77
ENST00000411751 0.825476063932441 0.66699650208621 -0.0266430395037275 ENSG00000116455 WDR77
ENST00000449340 0.849400321563219 0.707585333606712 -0.0241057082616528 ENSG00000116455 WDR77
ENST00000497278 0.905435186326889 0.808491216694189 0.0171362784033516 ENSG00000116455 WDR77
ENST00000459665 0.977793888976568 0.952869012816395 0.00465981004704777 ENSG00000116455 WDR77
ENST00000493119 0.783593872924581 0.601548481410213 0.0339340319042152 ENSG00000116459 ATP5F1
ENST00000369722 0.233478587014568 0.0689387714646954 0.101933127905425 ENSG00000116459 ATP5F1
ENST00000369721 0.21539168104049 0.059877112537341 0.10635651956834 ENSG00000116459 ATP5F1
ENST00000483994 0.222307992551422 0.0631822368002374 0.107934770910055 ENSG00000116459 ATP5F1
ENST00000468818 0.214668551747877 0.0595129985956975 0.106683193007529 ENSG00000116459 ATP5F1
ENST00000464154 0.517505670071572 0.279102278110213 0.0616951136519218 ENSG00000116459 ATP5F1
ENST00000356415 0.0407677254156857 0.00368167978858719 0.172234813030887 ENSG00000116473 RAP1A
ENST00000433097 0.0512833171652414 0.00538400784912317 0.164429272093109 ENSG00000116473 RAP1A
ENST00000369709 0.0669863965036854 0.00833366277261398 0.156047672497828 ENSG00000116473 RAP1A
ENST00000436150 0.0427932695583607 0.00401010946429324 0.170147712836751 ENSG00000116473 RAP1A
ENST00000545460 0.0804084637725812 0.011277902255422 0.145049813191284 ENSG00000116473 RAP1A
ENST00000494982 0.079052553163594 0.0109626406152707 0.151604807390567 ENSG00000116473 RAP1A
ENST00000527570 0.508220315321518 0.269975498666359 0.0648487399949207 ENSG00000197852 FAM212B
ENST00000357260 0.586999998366121 0.351738347846626 -0.0828281575224567 ENSG00000197852 FAM212B
ENST00000534365 0.55589088057849 0.319172358600585 -0.0887701126164687 ENSG00000197852 FAM212B
ENST00000533164 0.720447452203552 0.513981057259104 -0.051806171519983 ENSG00000064703 DDX20
ENST00000369702 0.93486974780203 0.863629078541006 0.0111122616644526 ENSG00000064703 DDX20
ENST00000536167 0.71168470246886 0.502393499756101 -0.0536705134297677 ENSG00000064703 DDX20
ENST00000475700 0.945101903682835 0.885097609503944 -0.010076362704925 ENSG00000064703 DDX20
ENST00000271277 0.122225454526113 0.022685498198942 0.120275285601514 ENSG00000143079 CTTNBP2NL
ENST00000441739 0.0476398045534581 0.00480941027497965 0.181340693045824 ENSG00000143079 CTTNBP2NL
ENST00000607039 0.609861638061273 0.37631773657212 0.0560527870423853 ENSG00000143079 CTTNBP2NL
ENST00000256640 0.00555641814670451 0.000113035553708548 0.362888894988907 ENSG00000134245 WNT2B
ENST00000369686 0.0147314946663965 0.000669537238477801 0.304146368582561 ENSG00000134245 WNT2B
ENST00000360743 0.263268091099826 0.0851391705979346 0.126615361562409 ENSG00000007341 ST7L
ENST00000358039 0.27750277061344 0.0932559186151468 0.123568623672896 ENSG00000007341 ST7L
ENST00000490715 0.346544164855978 0.137121726766058 0.108137205263885 ENSG00000007341 ST7L
ENST00000361846 0.265953352670033 0.086681456391802 0.12587082829205 ENSG00000007341 ST7L
ENST00000480988 0.270659365143909 0.0893537431283119 0.127435450057783 ENSG00000007341 ST7L
ENST00000495109 0.293349623466483 0.102101249502516 0.158343780060821 ENSG00000007341 ST7L
ENST00000544629 0.229299888111357 0.0667662312129789 0.138828653694882 ENSG00000007341 ST7L
ENST00000498197 0.720810678463166 0.514468297505672 0.0755592117951646 ENSG00000007341 ST7L
ENST00000369669 0.232683503383257 0.0685112228609044 0.142836923490441 ENSG00000007341 ST7L
ENST00000490067 0.225380386285946 0.0648907335877358 0.140282546605664 ENSG00000007341 ST7L
ENST00000369668 0.195458149236143 0.0506563894992865 0.142397721398837 ENSG00000007341 ST7L
ENST00000497457 0.165906634153068 0.0381410905531288 0.151721392086793 ENSG00000007341 ST7L
ENST00000343210 0.157095323560579 0.0347454148954842 0.154280693808212 ENSG00000007341 ST7L
ENST00000369666 0.157095323560579 0.0347454148954842 0.154280693808212 ENSG00000007341 ST7L
ENST00000538187 0.118139693367527 0.0213408140213344 0.17826539612927 ENSG00000007341 ST7L
ENST00000463235 0.246884110862133 0.0759836236188906 0.112625327715227 ENSG00000007341 ST7L
ENST00000418497 0.164966378206406 0.0377679590202243 0.166316166351033 ENSG00000007341 ST7L
ENST00000543570 0.163972095029813 0.0373460883905372 0.153512788694529 ENSG00000007341 ST7L
ENST00000497235 0.583892516431174 0.348399954555618 0.0720969416265237 ENSG00000007341 ST7L
ENST00000369664 0.473527875482006 0.236973106952473 0.0961573390249819 ENSG00000007341 ST7L
ENST00000466360 0.858223658723103 0.723603889947539 0.0305769785174592 ENSG00000007341 ST7L
ENST00000479436 0.991751632341669 0.982610762986762 0.00181982288773387 ENSG00000007341 ST7L
ENST00000470519 0.769170768364621 0.580471312388341 -0.045838494665329 ENSG00000007341 ST7L
ENST00000459630 0.762614147987511 0.571354755132615 -0.0468873410937354 ENSG00000007341 ST7L
ENST00000263168 0.46423868773096 0.229092325694315 0.0642650011188482 ENSG00000116489 CAPZA1
ENST00000485542 0.129954055009901 0.0252885974740716 0.152240867140378 ENSG00000116489 CAPZA1
ENST00000476936 0.58580597139509 0.35059219438126 0.0512468138997816 ENSG00000116489 CAPZA1
ENST00000498626 0.86467815960953 0.735946458111639 0.0167829492725857 ENSG00000116489 CAPZA1
ENST00000466066 0.957278796344751 0.909149152619722 -0.00735151290057932 ENSG00000116489 CAPZA1
ENST00000476820 0.904749610273514 0.807306410643851 -0.0178362022369302 ENSG00000116489 CAPZA1
ENST00000413052 0.245884259116687 0.0753905863373767 -0.10508478759895 ENSG00000155363 MOV10
ENST00000369645 0.253049000776347 0.0793624715972708 -0.103962986792723 ENSG00000155363 MOV10
ENST00000369644 0.257141307185761 0.0816732924237343 -0.103231359050269 ENSG00000155363 MOV10
ENST00000496577 0.259128311038973 0.0828442493895085 -0.102828251967399 ENSG00000155363 MOV10
ENST00000475429 0.517650061095442 0.279338553100353 -0.0973942876304276 ENSG00000155363 MOV10
ENST00000468624 0.256447956447148 0.0812434051292761 -0.10332661774079 ENSG00000155363 MOV10
ENST00000357443 0.259551472127095 0.0830905076866436 -0.102633066228107 ENSG00000155363 MOV10
ENST00000421943 0.411502383633254 0.185257973793529 -0.128166332934383 ENSG00000225075 RP11-426L16.3
ENST00000490413 0.423153723278031 0.194411709629023 -0.131080237705406 ENSG00000155363 MOV10
ENST00000339083 0.169565764003115 0.0396850872469136 0.147480926320049 ENSG00000155366 RHOC
ENST00000369633 0.167538841726725 0.0388344426840293 0.148109680981316 ENSG00000155366 RHOC
ENST00000369642 0.169618950642728 0.039710234426372 0.147402652229956 ENSG00000155366 RHOC
ENST00000285735 0.168178194214231 0.0391156946656051 0.147863990856639 ENSG00000155366 RHOC
ENST00000468093 0.164753994528731 0.0376955498812095 0.148993937110555 ENSG00000155366 RHOC
ENST00000369638 0.163497636120548 0.0371194543536121 0.149449843586875 ENSG00000155366 RHOC
ENST00000369637 0.159232427625641 0.0355086276982138 0.151025065684207 ENSG00000155366 RHOC
ENST00000369636 0.153214848824452 0.0333437039175607 0.152360841554405 ENSG00000155366 RHOC
ENST00000473074 0.138367055105004 0.0281408438658155 0.161009988180022 ENSG00000155366 RHOC
ENST00000484280 0.13997300992237 0.0287332351227133 0.157469565313655 ENSG00000155366 RHOC
ENST00000369632 0.122738090524222 0.0228728943337706 0.166312281673385 ENSG00000155366 RHOC
ENST00000425265 0.131608840051946 0.0258306233025429 0.163630139857248 ENSG00000155366 RHOC
ENST00000534717 0.176440146351042 0.0424890411636371 0.153782635178772 ENSG00000155366 RHOC
ENST00000436685 0.132588791924424 0.0261952124602381 0.162193457927349 ENSG00000155366 RHOC
ENST00000471038 0.139825917579866 0.0286643223224748 0.157299591452273 ENSG00000271810 RP11-426L16.10
ENST00000607158 0.139624735995817 0.0285874927515576 0.151237396297849 ENSG00000271810 RP11-426L16.10
ENST00000605933 0.139548877954452 0.0285443822465337 0.151147804695611 ENSG00000271810 RP11-426L16.10
ENST00000606505 0.139548877954452 0.0285443822465337 0.151147804695611 ENSG00000271810 RP11-426L16.10
ENST00000606954 0.139548877954452 0.0285443822465337 0.151147804695611 ENSG00000271810 RP11-426L16.10
ENST00000528831 0.113735819022682 0.0201319853183782 0.159752184436405 ENSG00000155366 RHOC
ENST00000484054 0.117770947939781 0.0212521032437833 0.158325419079659 ENSG00000155366 RHOC
ENST00000414971 0.139882107835227 0.0286869080969064 0.154200948740981 ENSG00000155366 RHOC
ENST00000478447 0.14043968546383 0.0288827354551004 0.155104412207096 ENSG00000155366 RHOC
ENST00000527563 0.249197631760442 0.0773298311666853 0.13555085648804 ENSG00000155366 RHOC
ENST00000456651 0.688799531713579 0.471494219199185 0.0715138110204472 ENSG00000224167 RP3-522D1.1
ENST00000422022 0.768360153055013 0.579529913565577 0.0558589634151809 ENSG00000224167 RP3-522D1.1
ENST00000369626 0.257201141462539 0.081705849234767 0.081054151997086 ENSG00000155380 SLC16A1
ENST00000538576 0.258539077459415 0.0824888257662346 0.0809518778302662 ENSG00000155380 SLC16A1
ENST00000458229 0.352354294041973 0.141315262695719 -0.0636165881636021 ENSG00000155380 SLC16A1
ENST00000433570 0.61171572691114 0.378613601537061 -0.0402747569597475 ENSG00000155380 SLC16A1
ENST00000443580 0.363559658765878 0.149361519642512 -0.0781187181454643 ENSG00000155380 SLC16A1
ENST00000429288 0.401705010466482 0.177521419409023 -0.070901635486416 ENSG00000155380 SLC16A1
ENST00000481750 0.505441999795638 0.267397483992646 -0.0943315799572966 ENSG00000155380 SLC16A1
ENST00000478835 0.967149302491244 0.930268597539904 0.00599564064027982 ENSG00000155380 SLC16A1
ENST00000435800 0.00196574743563251 2.05027257952414e-05 0.339445882630583 ENSG00000226419 SLC16A1-AS1
ENST00000428411 0.0508993414135842 0.00531416534121968 0.252586659644314 ENSG00000226419 SLC16A1-AS1
ENST00000420168 0.0341912406398184 0.00273028591245587 0.269432469085673 ENSG00000226419 SLC16A1-AS1
ENST00000413231 0.597187115396197 0.362952660204267 0.0907754513793389 ENSG00000236066 RP11-389O22.1
ENST00000421157 0.80760547326927 0.638092057101245 0.0469954608684084 ENSG00000238198 RP11-31F15.2
ENST00000361127 0.90466422736943 0.807155438565259 -0.0154149538299207 ENSG00000198799 LRIG2
ENST00000492207 0.7798002756752 0.596137614984652 -0.0371828812460734 ENSG00000198799 LRIG2
ENST00000466161 0.385534427795233 0.165089604855684 -0.115188075251577 ENSG00000198799 LRIG2
ENST00000369617 0.00370150066065597 5.63622616076884e-05 0.33116807127881 ENSG00000081026 MAGI3
ENST00000307546 0.00646966401563898 0.00015560156600859 0.29670985222062 ENSG00000081026 MAGI3
ENST00000369615 0.0066275490702129 0.000161496204878142 0.296005517018502 ENSG00000081026 MAGI3
ENST00000369611 0.00328297374628675 4.66249967183907e-05 0.334813955865276 ENSG00000081026 MAGI3
ENST00000486456 0.00251214315363567 2.94147222461857e-05 0.392967672012029 ENSG00000081026 MAGI3
ENST00000474926 0.514468942413289 0.275967655774931 0.0667308800682652 ENSG00000116793 PHTF1
ENST00000369596 0.551780548371056 0.314767888081027 0.0456988670235598 ENSG00000116793 PHTF1
ENST00000393357 0.551780548371056 0.314767888081027 0.0456988670235598 ENSG00000116793 PHTF1
ENST00000369604 0.557526259290939 0.320765612305562 0.0441662143387632 ENSG00000116793 PHTF1
ENST00000369600 0.557526259290939 0.320765612305562 0.0441662143387632 ENSG00000116793 PHTF1
ENST00000369598 0.559049667129249 0.322600384796442 0.0439502176972181 ENSG00000116793 PHTF1
ENST00000481652 0.307709395394125 0.111284632515271 0.156319015591229 ENSG00000116793 PHTF1
ENST00000357783 0.758967122019519 0.56551794992528 0.0255107805933055 ENSG00000116793 PHTF1
ENST00000412670 0.882001555209267 0.76637688370924 -0.0217791930460019 ENSG00000116793 PHTF1
ENST00000447664 0.994727190487746 0.989790161887319 0.000579009078547367 ENSG00000116793 PHTF1
ENST00000472612 0.74558668432879 0.547146654618467 0.0604031721714347 ENSG00000116793 PHTF1
ENST00000486855 0.830180316120565 0.674869746029733 0.0404290844801752 ENSG00000116793 PHTF1
ENST00000446739 0.985534425909569 0.96956380045006 -0.00266635684749292 ENSG00000116793 PHTF1
ENST00000493212 0.843056621727233 0.696599317134005 0.0332528873195856 ENSG00000116793 PHTF1
ENST00000261441 0.333238034161958 0.12765505041566 0.13076473748867 ENSG00000081019 RSBN1
ENST00000476412 0.734412574492269 0.532252776695613 0.0573213757305189 ENSG00000081019 RSBN1
ENST00000419536 0.59589149685965 0.361389700636384 0.0713393904817315 ENSG00000226167 AP4B1-AS1
ENST00000256658 0.755878473541405 0.561180123702869 -0.0379079057069736 ENSG00000134262 AP4B1
ENST00000369569 0.755583537906469 0.560637625035573 -0.0379186588983378 ENSG00000134262 AP4B1
ENST00000369567 0.754959189973922 0.559718322707772 -0.0380220193137034 ENSG00000134262 AP4B1
ENST00000479285 0.968433805927507 0.932397990577523 0.0072611588999866 ENSG00000134262 AP4B1
ENST00000462591 0.795614584766594 0.619378877642653 -0.0471990097808575 ENSG00000134262 AP4B1
ENST00000484201 0.702726892153458 0.490694721379018 -0.0508074111823565 ENSG00000134262 AP4B1
ENST00000369566 0.513494783189368 0.275085766219787 -0.0820387742110668 ENSG00000134262 AP4B1
ENST00000369564 0.48284150010052 0.246065232102019 -0.0883550814489422 ENSG00000134262 AP4B1
ENST00000489499 0.51909748474465 0.280763983263766 -0.0829901690651841 ENSG00000134262 AP4B1
ENST00000432415 0.638095711733764 0.409904493522403 -0.0633769420252178 ENSG00000134262 AP4B1
ENST00000489092 0.581418994657146 0.345421408816999 -0.0744206369965246 ENSG00000134262 AP4B1
ENST00000369571 0.458501298386766 0.224096673575631 -0.0976737980846686 ENSG00000134262 AP4B1
ENST00000369563 0.894186361167515 0.788290954896153 0.0293851163265696 ENSG00000118655 DCLRE1B
ENST00000466480 0.878129214881676 0.759770101041561 0.0335584231867583 ENSG00000118655 DCLRE1B
ENST00000426820 0.237419045817636 0.0711758523249922 -0.107082558945828 ENSG00000163349 HIPK1
ENST00000369559 0.300530588233714 0.106693100888834 -0.0988044890247765 ENSG00000163349 HIPK1
ENST00000369554 0.481063467657701 0.24415054088457 -0.0695507250891353 ENSG00000163349 HIPK1
ENST00000369558 0.481033764165099 0.244129122864891 -0.0695506196786708 ENSG00000163349 HIPK1
ENST00000369561 0.20568291590959 0.0554363534707924 -0.113880535170673 ENSG00000163349 HIPK1
ENST00000369555 0.207724873577336 0.0563804121060626 -0.110388922593429 ENSG00000163349 HIPK1
ENST00000340480 0.376572750992596 0.158744588526131 -0.091031856059733 ENSG00000163349 HIPK1
ENST00000369553 0.0989087741801495 0.0160092165141933 -0.161164893880279 ENSG00000163349 HIPK1
ENST00000406344 0.433503736373509 0.202883707921387 -0.0829086031734669 ENSG00000163349 HIPK1
ENST00000361587 0.525958726905772 0.288511564580007 -0.0764445821314355 ENSG00000163349 HIPK1
ENST00000358465 0.204332189068232 0.0547748968704381 0.112245987510491 ENSG00000197323 TRIM33
ENST00000492227 0.829806987010376 0.674051999997194 0.0426021338869765 ENSG00000197323 TRIM33
ENST00000369543 0.666631151534781 0.444558478999875 0.0496231083324888 ENSG00000197323 TRIM33
ENST00000448034 0.840939717527257 0.692808628161012 0.0271642741558923 ENSG00000197323 TRIM33
ENST00000450349 0.855413985959072 0.718663248663383 0.0248728017943372 ENSG00000197323 TRIM33
ENST00000369541 0.14831889465815 0.031621833195686 0.163772055340869 ENSG00000116752 BCAS2
ENST00000485021 0.170590578651758 0.0400906642137987 0.158429014536082 ENSG00000116752 BCAS2
ENST00000369535 0.182016498800015 0.0447895133190822 0.114830401100862 ENSG00000213281 NRAS
ENST00000339438 0.545462586480659 0.308667998805416 -0.040509139987148 ENSG00000009307 CSDE1
ENST00000438362 0.54247525384496 0.305874103068456 -0.0413785267222069 ENSG00000009307 CSDE1
ENST00000358528 0.545462586480659 0.308667998805416 -0.040509139987148 ENSG00000009307 CSDE1
ENST00000261443 0.572802322617726 0.336586224833349 -0.0385841797443804 ENSG00000009307 CSDE1
ENST00000530886 0.577676145852536 0.341758140745075 -0.0381221494726465 ENSG00000009307 CSDE1
ENST00000369530 0.582566345670818 0.346875544493223 -0.0377115883804509 ENSG00000009307 CSDE1
ENST00000483407 0.730743317682101 0.527242495289322 0.0309086096011593 ENSG00000009307 CSDE1
ENST00000534699 0.436064455637973 0.205172641655742 -0.0507482394016439 ENSG00000009307 CSDE1
ENST00000483030 0.256889473747892 0.0815492567212187 -0.0820993028216841 ENSG00000009307 CSDE1
ENST00000530784 0.240259444132213 0.0726015068919412 -0.106618413436033 ENSG00000009307 CSDE1
ENST00000529046 0.468763276294085 0.233022306775995 -0.0564401607062317 ENSG00000009307 CSDE1
ENST00000525132 0.452809216296034 0.219224884225023 -0.0573678378745128 ENSG00000009307 CSDE1
ENST00000534389 0.698135092828473 0.483802508387473 -0.0367341776272402 ENSG00000009307 CSDE1
ENST00000525878 0.747076047800308 0.549119088012514 -0.0301997157253111 ENSG00000009307 CSDE1
ENST00000525970 0.919024286212137 0.833672674281793 -0.0114738628184916 ENSG00000009307 CSDE1
ENST00000533818 0.84008734006221 0.691386375479409 -0.0236572975243087 ENSG00000009307 CSDE1
ENST00000524652 0.866020966709962 0.73842278790991 -0.0199098519337875 ENSG00000009307 CSDE1
ENST00000369528 0.839470457115543 0.69038575346578 0.0299092387078987 ENSG00000052723 SIKE1
ENST00000060969 0.962739351220708 0.919501831867107 -0.00871650256232448 ENSG00000052723 SIKE1
ENST00000355485 0.715482968053202 0.507797712990197 -0.0342677115484665 ENSG00000173218 VANGL1
ENST00000369510 0.715482968053202 0.507797712990197 -0.0342677115484665 ENSG00000173218 VANGL1
ENST00000310260 0.655325350872047 0.430598674621974 -0.0505753472381891 ENSG00000173218 VANGL1
ENST00000369509 0.564145040350534 0.327836870353382 -0.0646885745409367 ENSG00000173218 VANGL1
ENST00000418797 0.0267110173329295 0.00177543148456059 -0.20915262941546 ENSG00000163399 ATP1A1
ENST00000295598 0.0185695524845986 0.00096885070521955 -0.153713822571531 ENSG00000163399 ATP1A1
ENST00000598661 0.495898948893663 0.258467195662769 -0.104231826578652 ENSG00000269279 AL136376.1
ENST00000488733 0.0867630614590933 0.012818999507498 -0.206744071002145 ENSG00000163399 ATP1A1
ENST00000537345 0.0139174408903606 0.000606109755477593 -0.158068342828528 ENSG00000163399 ATP1A1
ENST00000369494 0.0212861578435888 0.0012200968913894 -0.23728373341957 ENSG00000163399 ATP1A1
ENST00000369496 0.0146189128356264 0.000659440404154565 -0.159518168262276 ENSG00000163399 ATP1A1
ENST00000463382 0.0115311308567977 0.000433533917635231 -0.270280512906763 ENSG00000163399 ATP1A1
ENST00000491156 0.43247396218979 0.20201202693302 -0.102149907419898 ENSG00000163399 ATP1A1
ENST00000608511 0.0639188861555973 0.00774551140670547 -0.125895929280545 ENSG00000203865 ATP1A1OS
ENST00000493908 0.77572005630896 0.590624295236909 -0.0273186211206671 ENSG00000203865 ATP1A1OS
ENST00000440951 0.73960208488702 0.538841941432014 -0.0393093839630553 ENSG00000163399 ATP1A1
ENST00000479960 0.628214930505939 0.397087766500919 0.0644942746683019 ENSG00000163399 ATP1A1
ENST00000369489 0.965140739853343 0.924558654235217 0.00693013213163413 ENSG00000116815 CD58
ENST00000464088 0.987015098568017 0.972883195644152 0.00250073025436617 ENSG00000116815 CD58
ENST00000457047 0.701050392132978 0.488249177924615 0.059283063990956 ENSG00000116815 CD58
ENST00000526981 0.909387864910006 0.815689941988992 0.0202625053623784 ENSG00000116815 CD58
ENST00000369487 0.591771826352947 0.357002921970227 0.0793462500966214 ENSG00000116815 CD58
ENST00000393203 0.376650158778414 0.158812314287224 -0.0905813971964384 ENSG00000134247 PTGFRN
ENST00000497385 0.39250976253552 0.170489695144753 -0.11035219408435 ENSG00000134247 PTGFRN
ENST00000369466 0.540672206210201 0.30399220751532 -0.063802516150527 ENSG00000116830 TTF2
ENST00000356554 0.847032387748614 0.703926255228104 -0.0216494856601704 ENSG00000198162 MAN1A2
ENST00000482811 0.494375240646734 0.257145006102292 -0.0846358733893321 ENSG00000198162 MAN1A2
ENST00000449370 0.99837527057792 0.996690226805798 -0.000279602545585797 ENSG00000198162 MAN1A2
ENST00000421535 0.688055795713725 0.470615863505328 0.0504149976149257 ENSG00000198162 MAN1A2
ENST00000422329 0.667356791947165 0.445473392377255 0.0590580658917495 ENSG00000198162 MAN1A2
ENST00000369443 0.703752596666791 0.4922749417874 0.0477056737399128 ENSG00000196505 GDAP2
ENST00000369442 0.831213851632607 0.676652508053142 0.0320924750883479 ENSG00000196505 GDAP2
ENST00000369441 0.268622400613797 0.088266857728818 -0.163405799063037 ENSG00000065183 WDR3
ENST00000487202 0.233281947728893 0.0688043171297074 -0.185598592619046 ENSG00000065183 WDR3
ENST00000349139 0.467968669288374 0.232346989267386 -0.0778521655042108 ENSG00000065183 WDR3
ENST00000471680 0.239829929517778 0.0723894950697063 -0.186626705254561 ENSG00000065183 WDR3
ENST00000466857 0.837561648651813 0.68649154234888 0.0385986388719928 ENSG00000155761 SPAG17
ENST00000336338 0.759394306205938 0.566198803312475 0.0553437867125722 ENSG00000155761 SPAG17
ENST00000478697 0.787974484463656 0.607406043794189 0.0495345548160609 ENSG00000155761 SPAG17
ENST00000469128 0.772155334289581 0.584825780951668 0.0523205673461786 ENSG00000155761 SPAG17
ENST00000369426 0.0412001726636752 0.00374087723944233 0.247141383543727 ENSG00000116874 WARS2
ENST00000235521 0.0435990786277074 0.0041281372561403 0.243401866656679 ENSG00000116874 WARS2
ENST00000537870 0.118847976877305 0.0216041642061541 0.230691704744832 ENSG00000116874 WARS2
ENST00000495746 0.208376488407669 0.0566920552274983 0.197500161485537 ENSG00000116874 WARS2
ENST00000440150 0.781091510227338 0.598267957727365 0.0378510917395193 ENSG00000231365 RP11-418J17.1
ENST00000413531 0.529749910723644 0.292244997851076 0.0726171504006884 ENSG00000231365 RP11-418J17.1
ENST00000418015 0.30084349958128 0.106897015468514 0.109995500220958 ENSG00000231365 RP11-418J17.1
ENST00000434856 0.663993282594578 0.441328464190521 0.0722117713944784 ENSG00000198857 HSD3BP5
ENST00000421812 0.443267254728868 0.211412506477115 -0.0894841800290196 ENSG00000143067 ZNF697
ENST00000493622 0.984251900651035 0.96679625373618 0.00476024012344957 ENSG00000092621 PHGDH
ENST00000369409 0.80760547326927 0.638043086501929 -0.0471932541517135 ENSG00000092621 PHGDH
ENST00000462324 0.89701154308953 0.79373701382404 0.0306210689704153 ENSG00000092621 PHGDH
ENST00000369407 0.514535972305661 0.276085026451222 -0.112158621475138 ENSG00000092621 PHGDH
ENST00000256646 0.0750492985271499 0.0100354031087412 -0.125243218539809 ENSG00000134250 NOTCH2
ENST00000479412 0.0918191917833129 0.014129960336068 -0.167649037616762 ENSG00000134250 NOTCH2
ENST00000602566 0.997401686639197 0.994741452066402 0.000698027578752369 ENSG00000134250 NOTCH2
ENST00000437515 0.427809777205478 0.198055181699046 0.078886915148836 ENSG00000230806 RP11-343N15.1
ENST00000367123 0.635240746280895 0.406178671092322 0.0622488217216734 ENSG00000171943 SRGAP2C
ENST00000304465 0.617916381777082 0.386080614861839 0.0659167681020823 ENSG00000171943 SRGAP2C
ENST00000602412 0.926626079783842 0.848013331760671 0.0184257104405141 ENSG00000269996 RP11-343N15.5
ENST00000417218 0.0426322842125431 0.00397945311605738 0.260165153620685 ENSG00000227082 AL592494.5
ENST00000467933 0.165582587860172 0.0379879935940497 0.155914830875857 ENSG00000196369 SRGAP2B
ENST00000491897 0.159473712002846 0.0356006786182956 0.160748308080839 ENSG00000196369 SRGAP2B
ENST00000429694 0.791241898055001 0.612657165015174 0.0356333455582818 ENSG00000225241 RP11-640M9.2
ENST00000421407 0.789206551686654 0.60949107271781 0.0359638075814099 ENSG00000225241 RP11-640M9.2
ENST00000447534 0.821449738055001 0.660342083631418 0.0355573874563126 ENSG00000225241 RP11-640M9.2
ENST00000439352 0.990503633139952 0.979913767851805 0.00238753284493722 ENSG00000225241 RP11-640M9.2
ENST00000428365 0.884534287049587 0.771041376293155 0.0235226399559002 ENSG00000225241 RP11-640M9.2
ENST00000449960 0.76426770456827 0.57392940938959 0.0399302997711333 ENSG00000225241 RP11-640M9.2
ENST00000419820 0.811598386744225 0.644610672945824 0.0394499823230335 ENSG00000225241 RP11-640M9.2
ENST00000423405 0.733251070122078 0.530685857367062 0.045736286058671 ENSG00000225241 RP11-640M9.2
ENST00000448227 0.680480598811729 0.461582608482071 0.0672425387608945 ENSG00000225241 RP11-640M9.2
ENST00000437451 0.737401898472904 0.536062467419245 0.0523205272349849 ENSG00000225241 RP11-640M9.2
ENST00000437133 0.76991127097013 0.581542441834055 0.0413355233978015 ENSG00000225241 RP11-640M9.2
ENST00000446541 0.895180061149189 0.790285226754734 0.0220409180470579 ENSG00000225241 RP11-640M9.2
ENST00000428366 0.492197364060903 0.255123068358419 -0.108100326144468 ENSG00000225241 RP11-640M9.2
ENST00000338347 0.826994160937934 0.66968521289464 -0.0351734242469779 ENSG00000168614 NBPF9
ENST00000440491 0.826994160937934 0.66968521289464 -0.0351734242469779 ENSG00000168614 NBPF9
ENST00000491652 0.826994160937934 0.66968521289464 -0.0351734242469779 ENSG00000168614 NBPF9
ENST00000375552 0.831921019420749 0.677819719267932 -0.034195432262091 ENSG00000168614 NBPF9
ENST00000496755 0.826994160937934 0.66968521289464 -0.0351734242469779 ENSG00000168614 NBPF9
ENST00000468645 0.826994160937934 0.66968521289464 -0.0351734242469779 ENSG00000168614 NBPF9
ENST00000281815 0.815406500925094 0.65114337170231 -0.0372321109087916 ENSG00000168614 NBPF9
ENST00000473761 0.945240180302115 0.885339280942525 -0.0139982322641839 ENSG00000168614 NBPF9
ENST00000313382 0.952815504898253 0.900801570568281 -0.00727327395834702 ENSG00000178104 PDE4DIP
ENST00000524974 0.885891713100485 0.773646911993105 -0.0207106247757148 ENSG00000178104 PDE4DIP
ENST00000369354 0.756670734601845 0.562242503675986 -0.035791502778149 ENSG00000178104 PDE4DIP
ENST00000369356 0.759699570388273 0.566673308803006 -0.0354801153953043 ENSG00000178104 PDE4DIP
ENST00000369359 0.992342560862968 0.98400043387739 -0.00116999960422033 ENSG00000178104 PDE4DIP
ENST00000530740 0.992342560862968 0.98400043387739 -0.00116999960422033 ENSG00000178104 PDE4DIP
ENST00000530062 0.858841355754692 0.725355521431763 0.0263191357221403 ENSG00000178104 PDE4DIP
ENST00000525886 0.684930446647108 0.466922086151657 -0.0485482201717938 ENSG00000178104 PDE4DIP
ENST00000467859 0.584337625508733 0.348919808688972 -0.0773569255038231 ENSG00000178104 PDE4DIP
ENST00000369349 0.786780748985626 0.605540757888975 -0.0346722016051932 ENSG00000178104 PDE4DIP
ENST00000491426 0.752199489343316 0.555799430363085 0.0546727764638982 ENSG00000178104 PDE4DIP
ENST00000369351 0.784109544201372 0.60226155650199 -0.0349553125954102 ENSG00000178104 PDE4DIP
ENST00000313431 0.588606573931271 0.353320748502576 -0.0636347056679638 ENSG00000178104 PDE4DIP
ENST00000533963 0.41155451579333 0.185300594916662 -0.116531075318754 ENSG00000178104 PDE4DIP
ENST00000529945 0.536033091297329 0.299331497203838 -0.0731509056824187 ENSG00000178104 PDE4DIP
ENST00000479408 0.279614705331971 0.094341711784629 -0.11365980394303 ENSG00000178104 PDE4DIP
ENST00000532801 0.605199748950726 0.371599460826745 0.0598459905997925 ENSG00000178104 PDE4DIP
ENST00000496572 0.363422712642478 0.149228585482396 0.144358683639637 ENSG00000178104 PDE4DIP
ENST00000530078 0.148553783396214 0.0317267583917045 0.207858434885835 ENSG00000178104 PDE4DIP
ENST00000497529 0.15484999609637 0.0339249289302494 0.205601643866225 ENSG00000178104 PDE4DIP
ENST00000369348 0.105049108486033 0.0176815605404108 0.227264066222707 ENSG00000178104 PDE4DIP
ENST00000527063 0.105906417169219 0.0178956834349548 0.227169382400081 ENSG00000178104 PDE4DIP
ENST00000532803 0.148359744120775 0.0316467600790569 0.209221832221324 ENSG00000178104 PDE4DIP
ENST00000533163 0.148359744120775 0.0316467600790569 0.209221832221324 ENSG00000178104 PDE4DIP
ENST00000528552 0.110852798918768 0.0192240932947379 0.225223528811053 ENSG00000178104 PDE4DIP
ENST00000533259 0.142938443039132 0.0297115182217907 0.211216784803103 ENSG00000178104 PDE4DIP
ENST00000530822 0.153199091234954 0.0333338637886255 0.20715703073601 ENSG00000178104 PDE4DIP
ENST00000531369 0.152721884719229 0.0331061599151989 0.208435593766664 ENSG00000178104 PDE4DIP
ENST00000533396 0.0245015432450148 0.00152149724689609 0.329104869128737 ENSG00000178104 PDE4DIP
ENST00000453618 0.541775703820506 0.305107182869123 0.0530831974638876 ENSG00000223380 SEC22B
ENST00000500203 0.714997438734105 0.507104289806433 0.0441954677290935 ENSG00000223380 SEC22B
ENST00000362074 0.688055795713725 0.470547883017762 0.0563548100726577 ENSG00000213240 NOTCH2NL
ENST00000344859 0.581814241432708 0.345772657894225 0.0615570525644048 ENSG00000213240 NOTCH2NL
ENST00000468030 0.569025359696638 0.332806192786088 0.0606650381721969 ENSG00000255168 RP11-458D21.5
ENST00000369340 0.526524700023741 0.289036990353095 0.0836507277554453 ENSG00000213240 NOTCH2NL
ENST00000369339 0.747683536250174 0.54988590194873 -0.040262599351089 ENSG00000163386 NBPF10
ENST00000464433 0.670838455474806 0.449748628670554 0.0728140771756654 ENSG00000163386 NBPF10
ENST00000448873 0.880420778142632 0.763683075024471 0.0257681448060814 ENSG00000163386 NBPF10
ENST00000369338 0.917329216523087 0.83083254294674 -0.0170687335464701 ENSG00000163386 NBPF10
ENST00000490598 0.532246279554944 0.295469357659551 0.100445292176728 ENSG00000163386 NBPF10
ENST00000342960 0.73554165862951 0.53369019795146 0.0534765481862494 ENSG00000163386 NBPF10
ENST00000605176 0.453649427241954 0.219852991849191 -0.104079233043645 ENSG00000163386 NBPF10
ENST00000446572 0.0513195619204391 0.00539051978873954 0.262057858384534 ENSG00000121851 POLR3GL
ENST00000369314 0.0513195619204391 0.00539051978873954 0.262057858384534 ENSG00000121851 POLR3GL
ENST00000369313 0.0602798285522185 0.00700711942140645 0.254209835106649 ENSG00000121851 POLR3GL
ENST00000471706 0.0526400595988606 0.00562292649969501 0.260475343321502 ENSG00000121851 POLR3GL
ENST00000600340 0.871764036384369 0.748595855766765 -0.0157004098151836 ENSG00000234222 RP11-315I20.1
ENST00000369308 0.810622566163292 0.642566330014422 -0.0236606240238015 ENSG00000152022 LIX1L
ENST00000598103 0.861645153159965 0.729979162809276 -0.0179678983894279 ENSG00000234222 RP11-315I20.1
ENST00000598354 0.876798905841053 0.757762930731908 -0.016081837941117 ENSG00000234222 RP11-315I20.1
ENST00000599469 0.876798905841053 0.757762930731908 -0.016081837941117 ENSG00000234222 RP11-315I20.1
ENST00000597144 0.878367098218477 0.760273362608653 -0.0159780969809308 ENSG00000234222 RP11-315I20.1
ENST00000437207 0.83701496057689 0.685636734080643 0.0373327061522584 ENSG00000234222 RP11-315I20.1
ENST00000595518 0.859294993935149 0.726135178262704 -0.0188166399478812 ENSG00000234222 RP11-315I20.1
ENST00000595494 0.741914282791056 0.54168890018824 -0.0327611905586905 ENSG00000234222 RP11-315I20.1
ENST00000437797 0.765283113114368 0.575417012559296 -0.030235262500328 ENSG00000234222 RP11-315I20.1
ENST00000599626 0.767737261490807 0.578543816429537 -0.0299883140936751 ENSG00000234222 RP11-315I20.1
ENST00000599147 0.767737261490807 0.578543816429537 -0.0299883140936751 ENSG00000234222 RP11-315I20.1
ENST00000448561 0.636490658495654 0.407874701831911 -0.044918749378793 ENSG00000234222 RP11-315I20.1
ENST00000421764 0.642067817389583 0.414170630932084 -0.0443298384802389 ENSG00000234222 RP11-315I20.1
ENST00000412239 0.889955247129808 0.780774698608655 -0.0150400195183903 ENSG00000234222 RP11-315I20.1
ENST00000601726 0.767737261490807 0.578543816429537 -0.0299883140936751 ENSG00000234222 RP11-315I20.1
ENST00000447686 0.495686781389394 0.258252035315046 0.0917929207312568 ENSG00000234222 RP11-315I20.1
ENST00000484825 0.407564198301132 0.181987552727087 0.0869600676180046 ENSG00000131795 RBM8A
ENST00000498663 0.474901861293972 0.238469196044784 0.0779861173755746 ENSG00000131795 RBM8A
ENST00000330165 0.565869543260285 0.329622418420474 0.053563954790764 ENSG00000131795 RBM8A
ENST00000596355 0.500310536188354 0.262669941231116 0.0886637916035715 ENSG00000234222 RP11-315I20.1
ENST00000369307 0.254740898148622 0.0803379378358553 0.112047858258791 ENSG00000131795 RBM8A
ENST00000361928 0.520138249041638 0.282065509266685 -0.0758528873296873 ENSG00000211451 GNRHR2
ENST00000312753 0.667508488957686 0.44571457346458 -0.0555006057427125 ENSG00000211451 GNRHR2
ENST00000581100 0.66640690488839 0.444250766629865 -0.054693683854235 ENSG00000211451 GNRHR2
ENST00000369306 0.729183901483952 0.525387850418094 0.0468786912646397 ENSG00000131779 PEX11B
ENST00000537888 0.730187230428211 0.526542798001793 0.0468377233988534 ENSG00000131779 PEX11B
ENST00000428634 0.296921321588544 0.10437407550507 0.146579480911333 ENSG00000131779 PEX11B
ENST00000369304 0.138674819370353 0.0282422554078127 -0.187063767066581 ENSG00000143127 ITGA10
ENST00000539363 0.0365845106721176 0.00305685368420694 -0.261022569670494 ENSG00000143127 ITGA10
ENST00000538811 0.0379777952531917 0.00327619430784168 -0.260672170235077 ENSG00000143127 ITGA10
ENST00000393046 0.0109691010420207 0.000395002768308635 -0.314816366191134 ENSG00000131788 PIAS3
ENST00000369299 0.011224789274851 0.000414749734433795 -0.313198406604361 ENSG00000131788 PIAS3
ENST00000393045 0.015363521631272 0.00071247650387246 -0.223756480303899 ENSG00000131788 PIAS3
ENST00000369298 0.015363521631272 0.00071247650387246 -0.223756480303899 ENSG00000131788 PIAS3
ENST00000484423 0.00413065015956748 6.69387656233393e-05 -0.371722018531381 ENSG00000131788 PIAS3
ENST00000475261 0.107926443834038 0.0184348310687921 -0.170632322605747 ENSG00000131788 PIAS3
ENST00000472114 0.202378975493264 0.0538350116905696 -0.150461732196946 ENSG00000131788 PIAS3
ENST00000334163 0.837626005837415 0.686885929754777 0.0302766847806223 ENSG00000186141 POLR3C
ENST00000369294 0.821306513204092 0.660086164016084 0.0330887719220604 ENSG00000186141 POLR3C
ENST00000471254 0.88702896684702 0.775629200353042 0.0229208853085096 ENSG00000186141 POLR3C
ENST00000466003 0.9430470083167 0.880810556403765 0.0127101014369268 ENSG00000186141 POLR3C
ENST00000369291 0.39941360497311 0.175567345763837 0.0758467800764811 ENSG00000121848 RNF115
ENST00000539368 0.315548443280059 0.116176827456433 0.111241454792875 ENSG00000121848 RNF115
ENST00000542738 0.383761808610069 0.163657543138318 0.11685755421401 ENSG00000121848 RNF115
ENST00000313835 0.141638271479848 0.029299189110825 0.205051161539783 ENSG00000117262 GPR89A
ENST00000460277 0.149476711801132 0.0320330895254016 0.202146870330664 ENSG00000117262 GPR89A
ENST00000454423 0.149476711801132 0.0320330895254016 0.202146870330664 ENSG00000117262 GPR89A
ENST00000534502 0.161743938661111 0.0364450538114408 0.205830313703359 ENSG00000117262 GPR89A
ENST00000462900 0.125722144958487 0.0238220314885547 0.222732175344106 ENSG00000117262 GPR89A
ENST00000491285 0.713933972124431 0.505596932644932 0.0716765774297985 ENSG00000232637 WI2-3658N16.1
ENST00000446760 0.402750266308688 0.178276697213606 0.136669855451861 ENSG00000186275 NBPF12
ENST00000442909 0.381929047401023 0.162513355392753 0.14159037832868 ENSG00000186275 NBPF12
ENST00000254101 0.838416298867622 0.688139397957966 0.0339554688608042 ENSG00000131791 PRKAB2
ENST00000606856 0.224442313244657 0.064409637593543 0.157633441005504 ENSG00000273071 RP11-337C18.10
ENST00000527849 0.779672062745736 0.595967635087097 0.0546623350223998 ENSG00000131781 FMO5
ENST00000369259 0.960181927887341 0.914818304321361 -0.00620766743567629 ENSG00000131778 CHD1L
ENST00000431239 0.960181927887341 0.914818304321361 -0.00620766743567629 ENSG00000131778 CHD1L
ENST00000467213 0.960181927887341 0.914818304321361 -0.00620766743567629 ENSG00000131778 CHD1L
ENST00000488864 0.975434650247462 0.94778618428108 0.00422539896090322 ENSG00000131778 CHD1L
ENST00000369258 0.960181927887341 0.914818304321361 -0.00620766743567629 ENSG00000131778 CHD1L
ENST00000361293 0.960182449847225 0.914831462421854 -0.00620822605213458 ENSG00000131778 CHD1L
ENST00000492728 0.286931474848795 0.0985091418747357 0.167335954122369 ENSG00000131778 CHD1L
ENST00000485113 0.503553197980848 0.265703507741394 -0.115010585280277 ENSG00000131778 CHD1L
ENST00000469625 0.173745972827628 0.0413293602211317 -0.213064229180854 ENSG00000131778 CHD1L
ENST00000234739 0.931045309392157 0.855519646561944 -0.0142350204864097 ENSG00000116128 BCL9
ENST00000310701 0.906340489872733 0.810243707490757 -0.0252354458505467 ENSG00000122497 NBPF14
ENST00000369219 0.911758978753927 0.820449633382337 -0.0237738627034318 ENSG00000122497 NBPF14
ENST00000369202 0.335584175760447 0.129350289769504 -0.143850306813805 ENSG00000203832 NBPF20
ENST00000464336 0.80560271842503 0.635334044343953 -0.0247871878343484 ENSG00000243452 NBPF15
ENST00000478419 0.752383608358427 0.556021199040815 -0.0389550307870451 ENSG00000243452 NBPF15
ENST00000488031 0.957138164911608 0.908977729814854 -0.00622285913791956 ENSG00000243452 NBPF15
ENST00000442702 0.865012819035549 0.736632024252974 -0.0184775215662007 ENSG00000243452 NBPF15
ENST00000492711 0.948842272623357 0.89333462530556 -0.0124482668157 ENSG00000243452 NBPF15
ENST00000369187 0.95119546741853 0.897502058057271 -0.00717185209952198 ENSG00000243452 NBPF15
ENST00000452399 0.00267956158959613 3.31063029802986e-05 0.311148298545818 ENSG00000232527 RP11-14N7.2
ENST00000539543 0.00262824015905105 3.1987047123566e-05 0.311646244254295 ENSG00000232527 RP11-14N7.2
ENST00000271628 0.254740898148622 0.0803338700355887 -0.098111427484731 ENSG00000143368 SF3B4
ENST00000457312 0.292741503216523 0.101706014877569 -0.110070420758953 ENSG00000143368 SF3B4
ENST00000466496 0.951847977510883 0.898872005429012 -0.0122837475412782 ENSG00000014914 MTMR11
ENST00000482025 0.951847977510883 0.898846665337132 -0.0122874313738581 ENSG00000014914 MTMR11
ENST00000369140 0.953933033011713 0.90285216370884 0.0120168732924604 ENSG00000014914 MTMR11
ENST00000482343 0.951878672208736 0.899027031746916 -0.0122707613978816 ENSG00000014914 MTMR11
ENST00000492824 0.951878672208736 0.899027031746916 -0.0122707613978816 ENSG00000014914 MTMR11
ENST00000439741 0.951878672208736 0.899006006946701 -0.0122740887251354 ENSG00000014914 MTMR11
ENST00000361405 0.951878672208736 0.899006006946701 -0.0122740887251354 ENSG00000014914 MTMR11
ENST00000406732 0.951878672208736 0.899006006946701 -0.0122740887251354 ENSG00000014914 MTMR11
ENST00000369135 0.330364487400278 0.125726739844057 0.0892904601938037 ENSG00000163113 OTUD7B
ENST00000417191 0.0434103586108393 0.00410221676952749 0.193411446180858 ENSG00000163113 OTUD7B
ENST00000369130 0.756339263530061 0.561896475241112 0.0368065195744467 ENSG00000136631 VPS45
ENST00000462852 0.367201564065642 0.15187253543367 -0.142615452564296 ENSG00000136631 VPS45
ENST00000369128 0.762291617691992 0.570620592787014 0.0360397520147267 ENSG00000136631 VPS45
ENST00000460366 0.39213462470246 0.17014607875057 -0.145365916698183 ENSG00000136631 VPS45
ENST00000535106 0.725163418527094 0.519611683824936 0.0418745826007997 ENSG00000136631 VPS45
ENST00000497638 0.440837188001631 0.209394612579053 -0.133455109820495 ENSG00000136631 VPS45
ENST00000419023 0.808995005906663 0.639963484580372 -0.0395549073915399 ENSG00000136631 VPS45
ENST00000491789 0.484041249828626 0.247291091146754 0.0901846408470996 ENSG00000136631 VPS45
ENST00000484306 0.484879130895713 0.248005367016174 0.0952121912788819 ENSG00000136631 VPS45
ENST00000369126 0.948807732546337 0.893184647077106 -0.00911183590768743 ENSG00000023902 PLEKHO1
ENST00000025469 0.942472277817048 0.879677245975785 -0.0102033769033412 ENSG00000023902 PLEKHO1
ENST00000369124 0.951878672208736 0.89897446782149 -0.00864108354791903 ENSG00000023902 PLEKHO1
ENST00000479194 0.670819343177966 0.449716322885013 -0.0530398117406339 ENSG00000023902 PLEKHO1
ENST00000492304 0.990411245039272 0.979650305866652 0.0023801411947012 ENSG00000023902 PLEKHO1
ENST00000466659 0.639961122487798 0.411877126625162 -0.0565757714488496 ENSG00000023902 PLEKHO1
ENST00000477309 0.885706589664579 0.773391813984464 0.0238092438637369 ENSG00000023902 PLEKHO1
ENST00000441340 0.710332759493374 0.500676929531221 -0.0539334169307268 ENSG00000023902 PLEKHO1
ENST00000485470 0.175442421271636 0.0420081874480364 -0.219367914784934 ENSG00000023902 PLEKHO1
ENST00000314136 0.821170626369189 0.659783533273083 0.0307875669744921 ENSG00000143401 ANP32E
ENST00000369119 0.691333319463009 0.4749697553673 0.053186531203936 ENSG00000143401 ANP32E
ENST00000369116 0.820801462336581 0.659354692558299 0.0307992402264897 ENSG00000143401 ANP32E
ENST00000436748 0.853666474113047 0.715398542835052 -0.0254396079530512 ENSG00000143401 ANP32E
ENST00000534437 0.675211577419091 0.455061566542868 0.0619585153190853 ENSG00000143401 ANP32E
ENST00000369114 0.826729344177132 0.669088380475797 -0.0299129902814313 ENSG00000143401 ANP32E
ENST00000369115 0.749898566224093 0.552799956672046 -0.0415006220501995 ENSG00000143401 ANP32E
ENST00000533654 0.692855103940484 0.477148121264832 -0.0501191356395108 ENSG00000143401 ANP32E
ENST00000534220 0.277292314713893 0.093112221675106 -0.117871651726819 ENSG00000143401 ANP32E
ENST00000532744 0.355194154334483 0.14321294915861 -0.103280509524028 ENSG00000143401 ANP32E
ENST00000369109 0.469522726085062 0.233551013579199 0.069903119759856 ENSG00000117362 APH1A
ENST00000360244 0.492923142204335 0.255830744080286 0.0667774340033964 ENSG00000117362 APH1A
ENST00000414276 0.468093358820267 0.232469682704236 0.0702206575023288 ENSG00000117362 APH1A
ENST00000461320 0.296212755097418 0.10392189737308 0.109275288568037 ENSG00000117362 APH1A
ENST00000236017 0.341228223822814 0.133328638063618 0.10266113347587 ENSG00000117362 APH1A
ENST00000486308 0.250942181291488 0.0782020795717642 0.133636239436084 ENSG00000117362 APH1A
ENST00000486720 0.385633794723991 0.165157161542085 0.105937818558373 ENSG00000117362 APH1A
ENST00000476538 0.770135740588068 0.581888992042172 0.0454763688106328 ENSG00000117362 APH1A
ENST00000369102 0.74649770053065 0.548402148995688 0.0424773044989894 ENSG00000118292 C1orf54
ENST00000369099 0.788906874637356 0.60891431603492 0.0453763604652252 ENSG00000118292 C1orf54
ENST00000369098 0.788265092004969 0.608044805249575 0.0453930149139321 ENSG00000118292 C1orf54
ENST00000309092 0.897434126867103 0.794376942425251 -0.0244758704472725 ENSG00000187145 MRPS21
ENST00000369084 0.902477730423002 0.803053932143961 -0.0234265844570266 ENSG00000187145 MRPS21
ENST00000324862 0.358058071808518 0.14515885086765 -0.0896475942905599 ENSG00000117360 PRPF3
ENST00000496202 0.860872065391105 0.728693846629531 0.0244471338477918 ENSG00000117360 PRPF3
ENST00000543398 0.629555377009648 0.398619533451855 -0.0564097591049264 ENSG00000117360 PRPF3
ENST00000414970 0.355953053113635 0.1437536110809 -0.0897914521128046 ENSG00000117360 PRPF3
ENST00000467329 0.161807850507369 0.0364733871019328 -0.140002177830925 ENSG00000117360 PRPF3
ENST00000476970 0.237510341906711 0.0712540421031593 -0.166090986381862 ENSG00000117360 PRPF3
ENST00000470824 0.143808577766373 0.0300146594264312 -0.217546570773151 ENSG00000117360 PRPF3
ENST00000492220 0.991527437639968 0.981994163490216 -0.00165011155304314 ENSG00000163125 RPRD2
ENST00000401000 0.831307419911852 0.676783485016911 0.0264937925948271 ENSG00000163125 RPRD2
ENST00000539519 0.981684509749043 0.960870272306376 0.00374889459729347 ENSG00000163125 RPRD2
ENST00000369067 0.993831999100961 0.987453717272207 0.0016326013690881 ENSG00000163125 RPRD2
ENST00000369068 0.991360633344888 0.981739707091353 0.00167139185426199 ENSG00000163125 RPRD2
ENST00000438568 0.251939661527068 0.078745470494569 -0.166479954477903 ENSG00000143374 TARS2
ENST00000369054 0.351953745592189 0.141082005105866 -0.137118341705432 ENSG00000143374 TARS2
ENST00000369064 0.376240753910987 0.158450842431506 -0.13178106251793 ENSG00000143374 TARS2
ENST00000606933 0.344569669227643 0.13551659440505 -0.139360006957988 ENSG00000143374 TARS2
ENST00000369051 0.376240753910987 0.158450842431506 -0.13178106251793 ENSG00000143374 TARS2
ENST00000467982 0.378740110971121 0.160389535802963 -0.130365090354495 ENSG00000143374 TARS2
ENST00000442435 0.137411894746309 0.0278125052328728 -0.239826031686126 ENSG00000237781 RP11-54A4.2
ENST00000369041 0.190305327749083 0.0483257601328635 -0.205994417420323 ENSG00000143382 ADAMTSL4
ENST00000271643 0.351440252042577 0.140597837383288 -0.148414740945355 ENSG00000143382 ADAMTSL4
ENST00000369039 0.362536722318459 0.148574488346028 -0.148536706228372 ENSG00000143382 ADAMTSL4
ENST00000369038 0.390818479419251 0.169088937706252 -0.141975962390086 ENSG00000143382 ADAMTSL4
ENST00000369026 0.749171769264987 0.551671918490123 0.0285518826333809 ENSG00000143384 MCL1
ENST00000464132 0.244425615479083 0.0746986472411148 0.109017183421926 ENSG00000143384 MCL1
ENST00000307940 0.854140377324197 0.716387829869807 0.0168638560075918 ENSG00000143384 MCL1
ENST00000369016 0.708888143305507 0.499042223321731 0.0335332252469357 ENSG00000143420 ENSA
ENST00000369014 0.850941459743667 0.710384418846532 0.0192487581652221 ENSG00000143420 ENSA
ENST00000369009 0.816769616202647 0.653284301602558 0.0238073760301205 ENSG00000143420 ENSA
ENST00000361532 0.672335495700083 0.451350159641907 0.038858595557821 ENSG00000143420 ENSA
ENST00000361631 0.786169782852482 0.604790641637937 0.0263022024392748 ENSG00000143420 ENSA
ENST00000509582 0.955359973068852 0.905818358040072 -0.00608621700435851 ENSG00000143420 ENSA
ENST00000339643 0.937279329749989 0.868391356754215 -0.0084604229454182 ENSG00000143420 ENSA
ENST00000271690 0.981164980219951 0.959533526127363 -0.00269351082350732 ENSG00000143420 ENSA
ENST00000356527 0.996841711137791 0.993555665333067 -0.000431526939501573 ENSG00000143420 ENSA
ENST00000513281 0.905108352505275 0.808008422970564 0.0146120979305329 ENSG00000143420 ENSA
ENST00000505321 0.827176025677768 0.669984331667193 -0.0257501767909859 ENSG00000143420 ENSA
ENST00000503345 0.701050392132978 0.488212346876574 -0.0437527657374941 ENSG00000143420 ENSA
ENST00000354702 0.75553793777136 0.560583865272412 -0.0411617695144701 ENSG00000143420 ENSA
ENST00000503241 0.591460374434356 0.356548295740433 -0.0590708667611241 ENSG00000143420 ENSA
ENST00000362052 0.635808092718874 0.407127106088081 -0.0586445874461886 ENSG00000143420 ENSA
ENST00000271732 0.79879259770207 0.62515765966811 0.0294196718646971 ENSG00000143457 GOLPH3L
ENST00000540514 0.429021800369363 0.199105028132897 -0.0925462267150481 ENSG00000143457 GOLPH3L
ENST00000427665 0.302290233444856 0.107888662746838 -0.119708790159322 ENSG00000143457 GOLPH3L
ENST00000358595 0.984251900651035 0.96677859093632 0.00253236646899083 ENSG00000143437 ARNT
ENST00000471844 0.994004252223184 0.988486302485107 0.000884482666293623 ENSG00000143437 ARNT
ENST00000354396 0.986451547657371 0.971337204135201 0.00221381852487704 ENSG00000143437 ARNT
ENST00000515192 0.804717925890699 0.634020827118251 -0.0294431637950043 ENSG00000143437 ARNT
ENST00000505755 0.648466232568171 0.422516179574004 -0.0527859510845423 ENSG00000143437 ARNT
ENST00000497108 0.512507998416733 0.274125113039153 -0.0938914140935597 ENSG00000143437 ARNT
ENST00000505979 0.291626490475533 0.101016924624186 -0.142654968475857 ENSG00000143437 ARNT
ENST00000504358 0.272977414394519 0.0906949183203719 -0.146514255105977 ENSG00000143437 ARNT
ENST00000525956 0.609767411952703 0.376220609067961 -0.0889826578047766 ENSG00000143379 SETDB1
ENST00000487584 0.609394734578493 0.375870693170772 -0.0888494875030818 ENSG00000143379 SETDB1
ENST00000271640 0.0911659591329651 0.0139370604086394 -0.151011808920169 ENSG00000143379 SETDB1
ENST00000448029 0.657413137132615 0.433216979115357 -0.0796378618301848 ENSG00000143379 SETDB1
ENST00000368962 0.596232195553646 0.361754723287668 -0.0848509887973652 ENSG00000143379 SETDB1
ENST00000534805 0.24963854599167 0.0776028006834182 -0.139547775579997 ENSG00000143379 SETDB1
ENST00000368969 0.0909312945943972 0.0138856699415566 -0.151017941764665 ENSG00000143379 SETDB1
ENST00000459773 0.181215919449158 0.0444767012965762 -0.124814784733855 ENSG00000143379 SETDB1
ENST00000368963 0.596525915871536 0.362226168330293 -0.0842292478779668 ENSG00000143379 SETDB1
ENST00000498193 0.100954563453475 0.0165199340449876 -0.151723562615126 ENSG00000143379 SETDB1
ENST00000368964 0.635302407773299 0.406356739694201 -0.0822097778404052 ENSG00000143379 SETDB1
ENST00000482825 0.766368878023502 0.576841362946265 -0.0281008557974489 ENSG00000143418 CERS2
ENST00000561294 0.919973092130063 0.835421175559301 0.00989535905350362 ENSG00000143418 CERS2
ENST00000560793 0.965869253676871 0.926863922340797 0.00496827061006321 ENSG00000143418 CERS2
ENST00000345896 0.89493272966161 0.789677363382121 0.0125262816678292 ENSG00000143418 CERS2
ENST00000271688 0.89627950963233 0.792291279232998 0.0123612283923144 ENSG00000143418 CERS2
ENST00000368954 0.894691370980249 0.789226951886897 0.0125453760245591 ENSG00000143418 CERS2
ENST00000560481 0.969117203751637 0.933618217846997 -0.00622827572984143 ENSG00000259357 RP11-316M1.12
ENST00000561111 0.811587231151296 0.644582011079728 -0.0318351052737509 ENSG00000259357 RP11-316M1.12
ENST00000460664 0.763102762565355 0.572183686405133 0.034375847014336 ENSG00000143418 CERS2
ENST00000368949 0.657861469919952 0.433920123881408 0.0472913744008732 ENSG00000143418 CERS2
ENST00000361419 0.602573233298239 0.368493010376003 0.059494901752136 ENSG00000143418 CERS2
ENST00000559660 0.444897368648758 0.212648963147574 0.0915618162812067 ENSG00000143418 CERS2
ENST00000558062 0.465823509841477 0.230365784577916 0.084668605277025 ENSG00000143418 CERS2
ENST00000559020 0.313833938682435 0.114924987738348 0.130205112427547 ENSG00000143418 CERS2
ENST00000421609 0.381355601400779 0.162193922957609 0.100700288396287 ENSG00000143418 CERS2
ENST00000457392 0.631794715508301 0.401791415089405 0.0666676774652149 ENSG00000143418 CERS2
ENST00000368926 0.586347992133973 0.351113325241136 -0.0921036427225817 ENSG00000143443 C1orf56
ENST00000465135 0.414054639618786 0.187287943636953 -0.092917022630669 ENSG00000143443 C1orf56
ENST00000439374 0.975093013571891 0.946784777337613 0.00256053032191506 ENSG00000197622 CDC42SE1
ENST00000357235 0.0410590901547475 0.00372288078694243 -0.130753648154788 ENSG00000197622 CDC42SE1
ENST00000540998 0.0410590901547475 0.00372288078694243 -0.130753648154788 ENSG00000197622 CDC42SE1
ENST00000483763 0.0291262285457839 0.00207138775563807 -0.146761622387933 ENSG00000197622 CDC42SE1
ENST00000492796 0.0784978902312354 0.0108360396739251 -0.13898261194723 ENSG00000197622 CDC42SE1
ENST00000470278 0.0622178743625495 0.00743359168236739 -0.166261999926105 ENSG00000197622 CDC42SE1
ENST00000491825 0.146012112537443 0.0308680483525073 -0.145950176369066 ENSG00000197622 CDC42SE1
ENST00000368921 0.216075496107719 0.0602221516795958 0.084162573562402 ENSG00000213190 MLLT11
ENST00000368917 0.693596116071122 0.478079133051621 0.064194687092742 ENSG00000143458 GABPB2
ENST00000368918 0.774907013358636 0.589515422615362 -0.0480622323984648 ENSG00000143458 GABPB2
ENST00000368912 0.471164903820495 0.235007777223036 -0.0906943184956261 ENSG00000143434 SEMA6C
ENST00000368913 0.471164903820495 0.235007777223036 -0.0906943184956261 ENSG00000143434 SEMA6C
ENST00000368914 0.42343283262463 0.194651021819809 -0.0991925809734363 ENSG00000143434 SEMA6C
ENST00000341697 0.414228956865196 0.18754703637812 -0.100801311072054 ENSG00000143434 SEMA6C
ENST00000602841 0.418764018083691 0.19097389680694 0.0970835758549067 ENSG00000163156 SCNM1
ENST00000461862 0.0580144223504942 0.00657184169639757 0.234138355736736 ENSG00000163156 SCNM1
ENST00000368905 0.137018351688739 0.0276623898351281 0.178769724379561 ENSG00000163156 SCNM1
ENST00000368902 0.108980260732775 0.0187283553070354 0.193211766840009 ENSG00000163156 SCNM1
ENST00000497147 0.145352968241303 0.0306751705151974 0.194270753882874 ENSG00000163156 SCNM1
ENST00000491094 0.916210445311317 0.829287699046006 0.0140004341096709 ENSG00000163159 VPS72
ENST00000368892 0.999224698750272 0.998012543101001 0.000161407129631672 ENSG00000163159 VPS72
ENST00000354473 0.98170135605532 0.960999151438521 -0.00316977138594004 ENSG00000163159 VPS72
ENST00000496809 0.975434650247462 0.947795467822974 -0.00441645745666668 ENSG00000163159 VPS72
ENST00000471423 0.871474627948616 0.748079437452465 0.0259864117102674 ENSG00000163159 VPS72
ENST00000463470 0.951277054668329 0.897704297900855 0.0107252275749703 ENSG00000163159 VPS72
ENST00000447555 0.866263828043413 0.738896383772977 -0.0239668811223672 ENSG00000143398 PIP5K1A
ENST00000349792 0.184121437545581 0.0456678628965865 -0.10177573071965 ENSG00000143398 PIP5K1A
ENST00000409426 0.184128435732422 0.0456905974037623 -0.101775589787838 ENSG00000143398 PIP5K1A
ENST00000441902 0.187120259174015 0.0468867770551274 -0.105660961745282 ENSG00000143398 PIP5K1A
ENST00000368890 0.184128435732422 0.0456905974037623 -0.101775589787838 ENSG00000143398 PIP5K1A
ENST00000424999 0.791937545281728 0.613739555955237 -0.0381892777919212 ENSG00000143398 PIP5K1A
ENST00000368888 0.164966378206406 0.0377689616466342 -0.114246559763643 ENSG00000143398 PIP5K1A
ENST00000454769 0.738195970143762 0.537106945404512 -0.0459351907149911 ENSG00000143398 PIP5K1A
ENST00000418435 0.901472199726911 0.801259503347561 -0.0230749500376543 ENSG00000143398 PIP5K1A
ENST00000468772 0.779980234408865 0.596504509056102 -0.0539690767260944 ENSG00000143398 PIP5K1A
ENST00000481713 0.942072367784971 0.878744990960807 -0.0145388226115909 ENSG00000143398 PIP5K1A
ENST00000486048 0.394502470768924 0.1719052618244 -0.130900363449497 ENSG00000143398 PIP5K1A
ENST00000464105 0.00317114428072699 4.31940300108253e-05 -0.425827534947378 ENSG00000143398 PIP5K1A
ENST00000414290 0.0131751795601113 0.000549494230522975 -0.254162493414559 ENSG00000143398 PIP5K1A
ENST00000486866 0.00108727587695195 7.94249443995015e-06 -0.442083667583523 ENSG00000143398 PIP5K1A
ENST00000489625 0.39213462470246 0.170162536675087 -0.118822972907937 ENSG00000143398 PIP5K1A
ENST00000368884 0.644614788023227 0.417441618013055 0.0487837322949197 ENSG00000159352 PSMD4
ENST00000368881 0.644764029336605 0.417736253408027 0.0487788915834203 ENSG00000159352 PSMD4
ENST00000461434 0.845829297505977 0.701537746637352 0.0267305862258151 ENSG00000159352 PSMD4
ENST00000462970 0.596525915871536 0.362218775856362 0.0563325729640129 ENSG00000159352 PSMD4
ENST00000476855 0.628971332572318 0.398005435859459 0.0508562290769875 ENSG00000159352 PSMD4
ENST00000437736 0.602221342113367 0.368111061015432 0.0576832404130375 ENSG00000159352 PSMD4
ENST00000469786 0.673694599230774 0.452828692656587 0.053087865844548 ENSG00000159352 PSMD4
ENST00000445776 0.520957686554711 0.282971510552102 0.0739230274927119 ENSG00000159352 PSMD4
ENST00000491857 0.391813910232909 0.169891468145001 0.0996819658959993 ENSG00000159352 PSMD4
ENST00000427779 0.670236981578515 0.448960414841574 0.0564288541655577 ENSG00000159352 PSMD4
ENST00000470396 0.703167329946286 0.491435514565632 0.0551999775185259 ENSG00000159352 PSMD4
ENST00000453615 0.865922056168136 0.738218933105861 -0.032527227923607 ENSG00000159352 PSMD4
ENST00000336715 0.875746636907366 0.755512982642495 -0.0263342857801542 ENSG00000143373 ZNF687
ENST00000449313 0.659565290863517 0.436185044607244 -0.0656951789598901 ENSG00000143373 ZNF687
ENST00000324048 0.697920247435573 0.483396224579208 -0.0591175159615362 ENSG00000143373 ZNF687
ENST00000368879 0.697920247435573 0.483396224579208 -0.0591175159615362 ENSG00000143373 ZNF687
ENST00000368874 0.539931934491817 0.303160400777048 -0.0523440355479426 ENSG00000143393 PI4KB
ENST00000271657 0.610209174777631 0.376688839061856 -0.0455482461075599 ENSG00000143393 PI4KB
ENST00000368875 0.520513933221008 0.282428718262457 -0.0545400568981889 ENSG00000143393 PI4KB
ENST00000368873 0.523602037234934 0.285817022079033 -0.0549054806883982 ENSG00000143393 PI4KB
ENST00000529142 0.486664815516273 0.249823282649613 -0.0583456242585996 ENSG00000143393 PI4KB
ENST00000368872 0.418350600476502 0.190599163328421 -0.0660442118395859 ENSG00000143393 PI4KB
ENST00000455060 0.971856976751609 0.94028146031922 -0.00601504637018193 ENSG00000143393 PI4KB
ENST00000489889 0.726111328755832 0.521037705018426 0.0575202616261435 ENSG00000143393 PI4KB
ENST00000430800 0.320505390077668 0.119126121593234 -0.0950020721628417 ENSG00000143393 PI4KB
ENST00000489223 0.241869016082784 0.0734536681199535 -0.112676764315925 ENSG00000143393 PI4KB
ENST00000438243 0.24438050668725 0.0746789842408837 -0.129873591362053 ENSG00000143393 PI4KB
ENST00000290524 0.167598674067595 0.0388659908599375 -0.1321225019644 ENSG00000143390 RFX5
ENST00000368870 0.256969213902312 0.0815833077715108 -0.12073779594137 ENSG00000143390 RFX5
ENST00000436637 0.284675321255226 0.0972615969230102 -0.149660264535151 ENSG00000143390 RFX5
ENST00000452671 0.287919484535185 0.0990533534330295 -0.113031161678963 ENSG00000143390 RFX5
ENST00000452513 0.239400469972853 0.0721841077396752 -0.124214632240812 ENSG00000143390 RFX5
ENST00000392746 0.224703997825251 0.0645262155967024 -0.131526174490435 ENSG00000143390 RFX5
ENST00000422595 0.632010065783816 0.402057346795812 -0.07030867921715 ENSG00000143390 RFX5
ENST00000450506 0.713400937700761 0.504895394848172 -0.0572664608725947 ENSG00000143390 RFX5
ENST00000458484 0.762745226809841 0.571656218617578 -0.0498142900568067 ENSG00000143390 RFX5
ENST00000421986 0.833660860742165 0.680282388057459 -0.0355159692545069 ENSG00000143390 RFX5
ENST00000430227 0.852556747037733 0.713857065542044 -0.0315895608631288 ENSG00000143390 RFX5
ENST00000435314 0.921555817742694 0.838544148153362 -0.0184452504189487 ENSG00000143390 RFX5
ENST00000478564 0.924155951876192 0.843876118205049 -0.0172629594311917 ENSG00000143390 RFX5
ENST00000412774 0.947517253019054 0.890828392913857 -0.0121369222081418 ENSG00000143390 RFX5
ENST00000437327 0.813119588051854 0.646872634637464 -0.0406745276100405 ENSG00000143390 RFX5
ENST00000436271 0.764968703761909 0.574934415613669 -0.0525378232830636 ENSG00000143390 RFX5
ENST00000494217 0.788926459634832 0.608939835277946 -0.0474639863210977 ENSG00000143390 RFX5
ENST00000479681 0.729183901483952 0.525400140053098 -0.0612427058058486 ENSG00000143390 RFX5
ENST00000444392 0.582037025945726 0.34604951937516 -0.0888161359157237 ENSG00000143390 RFX5
ENST00000290541 0.215914574358983 0.0601431372161226 0.130891476951664 ENSG00000159377 PSMB4
ENST00000495288 0.159489575874746 0.0356374735000916 0.15359950122325 ENSG00000159377 PSMB4
ENST00000495805 0.164225676642074 0.0374818000896328 0.152289652653404 ENSG00000159377 PSMB4
ENST00000476467 0.215033771048066 0.0597046543067579 0.131034599960786 ENSG00000159377 PSMB4
ENST00000493673 0.215869583891593 0.0600992944828794 0.130883300738577 ENSG00000159377 PSMB4
ENST00000474100 0.153420825623693 0.0334196394902809 0.142202619614191 ENSG00000159377 PSMB4
ENST00000466425 0.825154150255203 0.666399100658378 -0.0380863634365944 ENSG00000159377 PSMB4
ENST00000392723 0.289065106091462 0.0996421986284491 -0.0949842997363445 ENSG00000143442 POGZ
ENST00000358476 0.371376512881619 0.15491364581561 -0.0730156307980478 ENSG00000143442 POGZ
ENST00000361398 0.381333832149913 0.162179636099676 -0.0717117394392563 ENSG00000143442 POGZ
ENST00000271715 0.381333832149913 0.162179636099676 -0.0717117394392563 ENSG00000143442 POGZ
ENST00000368863 0.371376512881619 0.15491364581561 -0.0730156307980478 ENSG00000143442 POGZ
ENST00000409503 0.325086127155507 0.122247540979548 -0.0780086152063278 ENSG00000143442 POGZ
ENST00000531094 0.197211177488902 0.0514058409916874 -0.0964893137488306 ENSG00000143442 POGZ
ENST00000540984 0.210518194822227 0.057615126183644 -0.0945503513020721 ENSG00000143442 POGZ
ENST00000491586 0.208367252592691 0.0566835637104895 -0.0945808080497052 ENSG00000143442 POGZ
ENST00000529669 0.519547045477498 0.2811921047043 -0.0833504085602441 ENSG00000143442 POGZ
ENST00000441516 0.582490842033852 0.346780172705711 -0.0805685492263436 ENSG00000143442 POGZ
ENST00000485040 0.788265092004969 0.608001903817575 -0.0319640604359676 ENSG00000143442 POGZ
ENST00000467287 0.792303216217366 0.614304268473969 -0.0338876802635874 ENSG00000143442 POGZ
ENST00000533461 0.927597644107546 0.849868731169566 -0.0140066701927578 ENSG00000143442 POGZ
ENST00000533351 0.856455764205942 0.720166479715284 -0.0250236711039145 ENSG00000143442 POGZ
ENST00000450842 0.946336789422607 0.888475218297557 -0.0104162194208113 ENSG00000143442 POGZ
ENST00000476128 0.701150957857597 0.488380639892767 -0.0533536873526752 ENSG00000143442 POGZ
ENST00000368841 0.515197795030717 0.276908879613947 0.0676235524770531 ENSG00000143376 SNX27
ENST00000458013 0.515197795030717 0.276908879613947 0.0676235524770531 ENSG00000143376 SNX27
ENST00000368843 0.514535972305661 0.276048838385448 0.0676466746929106 ENSG00000143376 SNX27
ENST00000368838 0.92374334885576 0.842451887862559 0.0200875616102482 ENSG00000143376 SNX27
ENST00000368830 0.660617278142585 0.437490501950622 0.048463293120863 ENSG00000143436 MRPL9
ENST00000467306 0.654437388333494 0.429661414345034 0.049392381911023 ENSG00000143436 MRPL9
ENST00000468006 0.830235371704853 0.674947592605089 0.0311762346143954 ENSG00000143436 MRPL9
ENST00000368829 0.534903612903834 0.298214106952716 0.0648076517464046 ENSG00000143436 MRPL9
ENST00000495867 0.447347799090848 0.214755333040305 0.0964050262939753 ENSG00000143436 MRPL9
ENST00000478926 0.756897916378234 0.562505519420312 0.0426190125315185 ENSG00000143436 MRPL9
ENST00000486707 0.598511632804978 0.364249323067469 0.0673484305744815 ENSG00000143436 MRPL9
ENST00000492684 0.719076234448141 0.512125476992414 0.0509407357299985 ENSG00000143436 MRPL9
[truncated: 6,735,380 more chars]
