# Supplementary material for: High-throughput allele-specific expression across 250 environmental conditions
Source: Genome Res. 2016 Dec;26(12):1627–38. doi: 10.1101/gr.209759.116 (PMC5131815; doi:10.1101/gr.209759.116)
Supplement: Supplemental Material [file supp_gr.209759.116_Supplemental_Table_S6.tar.gz › DEG_results/DP4_DEG_stats_CO2.txt]

t.id padj pval logFC ensg g.id
ENST00000440200 0.939166252964044 0.731680354118942 0.0289185072668458 ENSG00000230021 RP5-857K21.4
ENST00000416931 0.776435794595328 0.130910695645652 0.138106301410008 ENSG00000225972 MTND1P23
ENST00000414273 0.872314559072164 0.478822966018272 -0.0627241856483732 ENSG00000237973 hsa-mir-6723
ENST00000379370 0.776435794595328 0.106728998281458 0.0872858852970653 ENSG00000188157 AGRN
ENST00000360001 0.819576486874739 0.292409665606252 0.0463828955219644 ENSG00000078808 SDF4
ENST00000465727 0.819576486874739 0.293119324650833 0.0463482410772223 ENSG00000078808 SDF4
ENST00000263741 0.819576486874739 0.293119324650833 0.0463482410772223 ENSG00000078808 SDF4
ENST00000482621 0.997004945879141 0.984463417210896 -0.000687395660735052 ENSG00000221978 CCNL2
ENST00000408952 0.997004945879141 0.984463417210896 -0.000687395660735052 ENSG00000221978 CCNL2
ENST00000400809 0.962757482434128 0.815054200944116 -0.00813953519947347 ENSG00000221978 CCNL2
ENST00000496007 0.964629131884288 0.822455873927627 -0.00781192481861336 ENSG00000221978 CCNL2
ENST00000481223 0.972450935869984 0.866138434099265 -0.00583925287652831 ENSG00000221978 CCNL2
ENST00000418865 0.998139486581334 0.991092719448143 0.000427597066622797 ENSG00000221978 CCNL2
ENST00000488340 0.953495686664787 0.780803164167618 -0.00997594398906095 ENSG00000221978 CCNL2
ENST00000378609 0.781296476538777 0.137942508186369 0.0375224770227652 ENSG00000078369 GNB1
ENST00000461893 0.892951117212829 0.564894630267525 0.0294676916323671 ENSG00000078369 GNB1
ENST00000471354 0.776435794595328 0.0766963015538459 0.0725340823645455 ENSG00000078369 GNB1
ENST00000439272 0.803988509491779 0.239076669048393 0.0519455726877103 ENSG00000078369 GNB1
ENST00000434686 0.791107625111094 0.192352645135134 0.0589124590481753 ENSG00000078369 GNB1
ENST00000472614 0.816295969868675 0.258773580030338 0.0617905294873427 ENSG00000078369 GNB1
ENST00000378536 0.981497221305557 0.896017406607202 0.00530349366514862 ENSG00000157933 SKI
ENST00000508416 0.968755965823966 0.841770711369978 0.0114376109273362 ENSG00000157933 SKI
ENST00000605895 0.864404810060725 0.45102803685201 0.0310878864245944 ENSG00000157916 RER1
ENST00000378513 0.861284445599819 0.444551003971825 0.0318235353633032 ENSG00000157916 RER1
ENST00000378512 0.861284445599819 0.444780178335384 0.0318260009604949 ENSG00000157916 RER1
ENST00000484532 0.820046384390777 0.301143081831763 0.0533578154237057 ENSG00000116251 RPL22
ENST00000234875 0.819576486874739 0.297959573699366 0.0528737342173254 ENSG00000116251 RPL22
ENST00000480661 0.776435794595328 0.129487251351202 0.0846749314922905 ENSG00000116251 RPL22
ENST00000497965 0.776435794595328 0.130675867691185 0.0846771967175958 ENSG00000116251 RPL22
ENST00000471204 0.776435794595328 0.128030384930385 0.0853824160384133 ENSG00000116251 RPL22
ENST00000465387 0.776435794595328 0.127519468814339 0.0857052369317774 ENSG00000116251 RPL22
ENST00000462296 0.776435794595328 0.117813726208136 0.0887884185278904 ENSG00000116251 RPL22
ENST00000465335 0.776435794595328 0.112118469634435 0.090082647960057 ENSG00000116251 RPL22
ENST00000343813 0.880709831385276 0.526806608941425 0.0231568876303702 ENSG00000116237 ICMT
ENST00000377748 0.891287950910229 0.556937447173467 0.0307703071908751 ENSG00000171680 PLEKHG5
ENST00000400913 0.868852126807754 0.456213674603659 0.0387490937924603 ENSG00000171680 PLEKHG5
ENST00000489097 0.843199263147077 0.390220750581086 0.0458835838959441 ENSG00000171680 PLEKHG5
ENST00000340850 0.879877164411888 0.51582960588247 0.0337857903919264 ENSG00000171680 PLEKHG5
ENST00000377725 0.860108005197606 0.438736502690833 0.0409832472541974 ENSG00000171680 PLEKHG5
ENST00000377728 0.8704605828623 0.472266302059671 0.0384598453961688 ENSG00000171680 PLEKHG5
ENST00000377732 0.872965661254716 0.483006364693422 0.0374098806065724 ENSG00000171680 PLEKHG5
ENST00000400915 0.877562714119806 0.492512492680867 0.0366527069318857 ENSG00000171680 PLEKHG5
ENST00000377740 0.873132809583093 0.483308482941696 0.0374693306288858 ENSG00000171680 PLEKHG5
ENST00000377737 0.872314559072164 0.481014080214474 0.0376436151362738 ENSG00000171680 PLEKHG5
ENST00000535355 0.835574653640461 0.372954118671983 0.0469949305750902 ENSG00000171680 PLEKHG5
ENST00000537245 0.88695214090364 0.54814202488224 0.0330434293855762 ENSG00000171680 PLEKHG5
ENST00000544978 0.880720622479469 0.530534304298187 0.0346095571153617 ENSG00000171680 PLEKHG5
ENST00000054666 0.776435794595328 0.0909841880012999 -0.063118295045481 ENSG00000049245 VAMP3
ENST00000493373 0.926712675239669 0.682008276344533 0.0169080737086078 ENSG00000116288 PARK7
ENST00000460192 0.997004945879141 0.984489690592307 0.0008352512056644 ENSG00000116288 PARK7
ENST00000338639 0.945503254240225 0.755852630888398 0.01297123969927 ENSG00000116288 PARK7
ENST00000493678 0.945503254240225 0.755932900641573 0.0129570702906565 ENSG00000116288 PARK7
ENST00000377493 0.945503254240225 0.755852630888398 0.01297123969927 ENSG00000116288 PARK7
ENST00000465354 0.992470608859242 0.959034923130928 0.00219565687856374 ENSG00000116288 PARK7
ENST00000377491 0.944010073691893 0.74820217122768 0.0133553329761137 ENSG00000116288 PARK7
ENST00000377488 0.944663468749797 0.752280461433861 0.0131215797548391 ENSG00000116288 PARK7
ENST00000497113 0.982589186492863 0.898700729250405 0.00544915763432433 ENSG00000116288 PARK7
ENST00000469225 0.954940174382624 0.783659692280821 0.0118291196978142 ENSG00000116288 PARK7
ENST00000337907 0.833267028174545 0.36429527301027 -0.0458484451776939 ENSG00000142599 RERE
ENST00000377464 0.949627686555078 0.768665919670477 -0.0119469097076289 ENSG00000142599 RERE
ENST00000400907 0.891786717275037 0.560298721498107 -0.026971191122127 ENSG00000142599 RERE
ENST00000476556 0.911801047686033 0.623733161201808 -0.0224613238568915 ENSG00000142599 RERE
ENST00000400908 0.835644457112757 0.373369110965287 -0.0488136292070505 ENSG00000142599 RERE
ENST00000480342 0.809502442675222 0.245017518085571 -0.0726341699349136 ENSG00000142599 RERE
ENST00000234590 0.954144907442891 0.781973585470898 0.0111331862104225 ENSG00000074800 ENO1
ENST00000464920 0.927627601836957 0.687079753384885 0.017010829430465 ENSG00000074800 ENO1
ENST00000497492 0.982589186492863 0.902229957115643 0.0044680420111376 ENSG00000074800 ENO1
ENST00000486051 0.987057059479863 0.931548114876994 -0.00307668597288761 ENSG00000074800 ENO1
ENST00000492343 0.994331431921122 0.964766329350154 -0.00165022279791207 ENSG00000074800 ENO1
ENST00000489867 0.958821843049725 0.803628884431287 -0.0112885611237034 ENSG00000074800 ENO1
ENST00000328089 0.931613964208751 0.694779612548088 -0.0192721329108183 ENSG00000171621 SPSB1
ENST00000450402 0.910886354543563 0.619612953216631 -0.0288067877558946 ENSG00000171621 SPSB1
ENST00000377298 0.878515242433052 0.505949231447947 0.0222334564337009 ENSG00000171603 CLSTN1
ENST00000377288 0.878515242433052 0.505949231447947 0.0222334564337009 ENSG00000171603 CLSTN1
ENST00000435891 0.839882949391143 0.382048577065439 0.033228049545683 ENSG00000171603 CLSTN1
ENST00000361311 0.878515242433052 0.505833930700231 0.0222333845090269 ENSG00000171603 CLSTN1
ENST00000253251 0.948235448535928 0.765275016316344 -0.0106066129948965 ENSG00000130939 UBE4B
ENST00000377157 0.917073902586867 0.657211380780158 -0.0156010847040293 ENSG00000130939 UBE4B
ENST00000343090 0.829192061941955 0.349542683485856 -0.0353522300583097 ENSG00000130939 UBE4B
ENST00000377093 0.972896576332523 0.868230146466023 -0.00696673043196504 ENSG00000054523 KIF1B
ENST00000263934 0.987807387257396 0.938853547078895 -0.00299237287639367 ENSG00000054523 KIF1B
ENST00000377086 0.972417564786604 0.864834593538007 0.00642056224451058 ENSG00000054523 KIF1B
ENST00000377083 0.990551736504331 0.952284273339915 0.00250360255373101 ENSG00000054523 KIF1B
ENST00000377081 0.982751620438455 0.906825103920171 0.00436535814361401 ENSG00000054523 KIF1B
ENST00000491493 0.891605117635561 0.55867603137639 -0.0228843311487685 ENSG00000142657 PGD
ENST00000541529 0.89745111041414 0.575166287205687 -0.0187613584381994 ENSG00000142657 PGD
ENST00000477958 0.850351124851651 0.40885036626186 -0.0359368165340866 ENSG00000142657 PGD
ENST00000270776 0.870188715456302 0.471111746859 -0.0243814301713311 ENSG00000142657 PGD
ENST00000483936 0.936642115703294 0.720317182751162 -0.0121991116369747 ENSG00000142657 PGD
ENST00000538557 0.861284445599819 0.444076128166338 -0.0261280544463857 ENSG00000142657 PGD
ENST00000465632 0.868852126807754 0.457324545912799 -0.0318771847857776 ENSG00000142657 PGD
ENST00000460189 0.883413671443763 0.540445877320819 -0.0216323007514398 ENSG00000142657 PGD
ENST00000498356 0.914617951885414 0.643245180967362 -0.0199515221008344 ENSG00000142657 PGD
ENST00000240185 0.921753109667399 0.670321087076888 -0.0175446266549533 ENSG00000120948 TARDBP
ENST00000439080 0.982589186492863 0.89937455855728 -0.00582284665061797 ENSG00000120948 TARDBP
ENST00000473869 0.912383318772511 0.625634078628602 -0.0198005698211061 ENSG00000120948 TARDBP
ENST00000315091 0.922039925065733 0.671002877318513 -0.0174345448894376 ENSG00000120948 TARDBP
ENST00000477447 0.879877164411888 0.516411184149283 -0.0294125261917294 ENSG00000120948 TARDBP
ENST00000304457 0.850816292516383 0.409851305120416 0.0318411939377048 ENSG00000171824 EXOSC10
ENST00000376936 0.850816292516383 0.40991590065556 0.0318434011329559 ENSG00000171824 EXOSC10
ENST00000544779 0.850816292516383 0.410056694740485 0.0318357805560966 ENSG00000171824 EXOSC10
ENST00000361445 0.754724423624408 0.0111835800531304 0.0987674665592908 ENSG00000198793 MTOR
ENST00000485046 0.776435794595328 0.0945455140007202 0.0819761351653315 ENSG00000083444 PLOD1
ENST00000376369 0.776435794595328 0.126550226990922 0.0641620973136022 ENSG00000083444 PLOD1
ENST00000196061 0.776435794595328 0.117806643550182 0.0647133425697813 ENSG00000083444 PLOD1
ENST00000491536 0.820623813753819 0.306276809473966 0.0502419417769068 ENSG00000083444 PLOD1
ENST00000444836 0.776435794595328 0.104207062382839 0.0597399335166258 ENSG00000116688 MFN2
ENST00000235329 0.776435794595328 0.103193113891041 0.0600042255415195 ENSG00000116688 MFN2
ENST00000356315 0.833191834206587 0.364136911191684 0.0362199029650946 ENSG00000048707 VPS13D
ENST00000358136 0.833191834206587 0.364136911191684 0.0362199029650946 ENSG00000048707 VPS13D
ENST00000011700 0.873532370516334 0.483948282584848 0.0281669868808592 ENSG00000048707 VPS13D
ENST00000375980 0.834230650862974 0.368660868455598 0.0458890403236705 ENSG00000142634 EFHD2
ENST00000480945 0.874742166678331 0.485711229582892 0.0255712388377228 ENSG00000197312 DDI2
ENST00000375771 0.942440354080633 0.743997443973816 0.0115788525047216 ENSG00000162458 FBLIM1
ENST00000375766 0.945503254240225 0.755886049419576 0.0110493369184613 ENSG00000162458 FBLIM1
ENST00000400773 0.946991950946276 0.762831148764 0.0107130126518926 ENSG00000162458 FBLIM1
ENST00000332305 0.846331826997625 0.401737065617173 0.0318739335619301 ENSG00000162458 FBLIM1
ENST00000375759 0.754724423624408 0.0135635993089569 0.110661295306926 ENSG00000065526 SPEN
ENST00000358432 0.819576486874739 0.297004884995311 0.0457662013058793 ENSG00000142627 EPHA2
ENST00000401088 0.827427183292612 0.339681166265688 -0.0336421965983768 ENSG00000055070 SZRD1
ENST00000401089 0.827427183292612 0.339681166265688 -0.0336421965983768 ENSG00000055070 SZRD1
ENST00000492354 0.827427183292612 0.339681166265688 -0.0336421965983768 ENSG00000055070 SZRD1
ENST00000491418 0.85166703612223 0.413504660046134 -0.030402126532149 ENSG00000187144 SPATA21
ENST00000466212 0.776435794595328 0.0771943711754973 -0.0645299810745334 ENSG00000187144 SPATA21
ENST00000337132 0.982751620438455 0.908504791557913 -0.00480291957041717 ENSG00000157191 NECAP2
ENST00000406746 0.982751620438455 0.908486661160986 -0.00480405830797549 ENSG00000157191 NECAP2
ENST00000443980 0.982751620438455 0.908486661160986 -0.00480405830797549 ENSG00000157191 NECAP2
ENST00000492095 0.982751620438455 0.908486661160986 -0.00480405830797549 ENSG00000157191 NECAP2
ENST00000496239 0.982751620438455 0.908486661160986 -0.00480405830797549 ENSG00000157191 NECAP2
ENST00000375436 0.859661161910961 0.434586857798299 0.0288162412362782 ENSG00000179051 RCC2
ENST00000375433 0.938426249832108 0.727677006737736 0.0143582147826654 ENSG00000179051 RCC2
ENST00000455833 0.906934401922167 0.599911155488925 0.0251810330869511 ENSG00000169991 IFFO2
ENST00000375254 0.754724423624408 0.0552967992094152 0.0688870669520535 ENSG00000127481 UBR4
ENST00000375226 0.754724423624408 0.0553218489101941 0.0688881230442757 ENSG00000127481 UBR4
ENST00000375267 0.754724423624408 0.0553218489101941 0.0688881230442757 ENSG00000127481 UBR4
ENST00000375217 0.754724423624408 0.0553218489101941 0.0688881230442757 ENSG00000127481 UBR4
ENST00000417040 0.785996834234316 0.14389951348655 0.0679456845264035 ENSG00000127481 UBR4
ENST00000419533 0.794395786816664 0.205796400434596 0.0646746007302439 ENSG00000127481 UBR4
ENST00000437898 0.776435794595328 0.103023926089102 0.0686363429222193 ENSG00000230424 RP1-43E13.2
ENST00000477853 0.754724423624408 0.0282657750260686 0.0912786959357666 ENSG00000127463 EMC1
ENST00000375199 0.754724423624408 0.0235623383769143 0.0965306779166248 ENSG00000127463 EMC1
ENST00000375208 0.754724423624408 0.0108168918422541 0.11600366513757 ENSG00000127463 EMC1
ENST00000401084 0.844889564651089 0.39568677366209 0.0280607901228884 ENSG00000077549 CAPZB
ENST00000264203 0.844889564651089 0.39568677366209 0.0280607901228884 ENSG00000077549 CAPZB
ENST00000375144 0.818141677019346 0.272659953674367 0.0405158635130734 ENSG00000077549 CAPZB
ENST00000375142 0.844889564651089 0.395701659801049 0.0280627054707656 ENSG00000077549 CAPZB
ENST00000433834 0.944010073691893 0.748697116098979 0.0104344839015092 ENSG00000077549 CAPZB
ENST00000264202 0.96322317817953 0.817377810915286 0.00786944483925582 ENSG00000077549 CAPZB
ENST00000413711 0.936043560510001 0.717862727295381 0.0125288202030984 ENSG00000077549 CAPZB
ENST00000459967 0.876152013522497 0.488682038657036 0.0256475046632255 ENSG00000077549 CAPZB
ENST00000482808 0.982751620438455 0.904503304284064 0.00487528293121433 ENSG00000077549 CAPZB
ENST00000602624 0.923871313268278 0.675098114736906 0.0137622708831618 ENSG00000244038 DDOST
ENST00000375048 0.924975748816821 0.677214824543821 0.0136698900735478 ENSG00000244038 DDOST
ENST00000415136 0.923348971358689 0.673847746720506 0.0139855116853544 ENSG00000244038 DDOST
ENST00000464364 0.985756791216461 0.925511765803904 -0.00391272750205134 ENSG00000244038 DDOST
ENST00000312239 0.98535731226032 0.923295155540128 -0.00355473972288687 ENSG00000127483 HP1BP3
ENST00000375003 0.998966694566123 0.995212666243979 -0.000231275710308121 ENSG00000127483 HP1BP3
ENST00000488722 0.959023892592328 0.806451398560916 -0.0104895920219467 ENSG00000127483 HP1BP3
ENST00000419948 0.909960694054167 0.615947844955853 -0.0215460139268978 ENSG00000127483 HP1BP3
ENST00000438032 0.98813728142711 0.945812604346577 0.00272932489633344 ENSG00000127483 HP1BP3
ENST00000424732 0.975807692023139 0.878329854779515 0.00612105426238686 ENSG00000127483 HP1BP3
ENST00000417710 0.980085313171244 0.892660772775629 -0.00653532221622952 ENSG00000127483 HP1BP3
ENST00000264211 0.820623813753819 0.308914337939066 0.0433780105419689 ENSG00000075151 EIF4G3
ENST00000400422 0.969267216437808 0.846459281387311 -0.00950361549398205 ENSG00000075151 EIF4G3
ENST00000602326 0.969267216437808 0.846459281387311 -0.00950361549398205 ENSG00000075151 EIF4G3
ENST00000374935 0.821882126003476 0.326835206926963 0.0419710330793263 ENSG00000075151 EIF4G3
ENST00000537738 0.754724423624408 0.0475033940877165 0.0866269361837009 ENSG00000075151 EIF4G3
ENST00000374937 0.829338077836931 0.351201082222575 0.0402023360415673 ENSG00000075151 EIF4G3
ENST00000536266 0.776435794595328 0.133293009204577 0.0634917033200434 ENSG00000075151 EIF4G3
ENST00000356916 0.815538221980366 0.256902131736202 -0.0688702430424457 ENSG00000075151 EIF4G3
ENST00000374927 0.996797389063156 0.981424492031482 -0.00127748208806901 ENSG00000075151 EIF4G3
ENST00000438975 0.794395786816664 0.201899606013597 -0.0814974267071046 ENSG00000075151 EIF4G3
ENST00000411888 0.79037572081633 0.169299229755555 -0.0890426530019676 ENSG00000075151 EIF4G3
ENST00000415912 0.754724423624408 0.0145623438428388 0.0893407794832682 ENSG00000117298 ECE1
ENST00000357071 0.754724423624408 0.0223093234271597 0.0824332691097564 ENSG00000117298 ECE1
ENST00000374893 0.754724423624408 0.0274645313395145 0.0851059760155458 ENSG00000117298 ECE1
ENST00000436918 0.754724423624408 0.0246981919107689 0.0864108686622999 ENSG00000117298 ECE1
ENST00000264205 0.754724423624408 0.0255832612269455 0.0863169188519487 ENSG00000117298 ECE1
ENST00000526194 0.754724423624408 0.0117807181046597 0.093646156378963 ENSG00000117298 ECE1
ENST00000528294 0.75739688995505 0.0651852165475684 0.0679951332437734 ENSG00000117298 ECE1
ENST00000473505 0.754724423624408 0.0274740594080664 0.107932833677064 ENSG00000117298 ECE1
ENST00000481130 0.754724423624408 0.0501267523494742 0.111455310967954 ENSG00000117298 ECE1
ENST00000463334 0.776435794595328 0.106713368174556 0.0861227963795136 ENSG00000117298 ECE1
ENST00000400301 0.939846191986617 0.736388883651745 -0.0133136736837544 ENSG00000090686 USP48
ENST00000308271 0.938556866213976 0.728614085097398 -0.0137021056532719 ENSG00000090686 USP48
ENST00000374732 0.926712675239669 0.684018919826012 0.0168998062624395 ENSG00000090686 USP48
ENST00000529637 0.919927878925276 0.665807506252748 -0.0177177979756311 ENSG00000090686 USP48
ENST00000421625 0.776435794595328 0.121323642792668 -0.071525624374888 ENSG00000090686 USP48
ENST00000344642 0.794395786816664 0.202193339406333 0.067067977509702 ENSG00000187942 LDLRAD2
ENST00000543870 0.830501362620379 0.355131318430629 0.0492312307587363 ENSG00000187942 LDLRAD2
ENST00000484271 0.774534939324116 0.0749105192502952 0.125640232187026 ENSG00000187942 LDLRAD2
ENST00000486901 0.794395786816664 0.202261911826712 0.0703040482445848 ENSG00000142798 HSPG2
ENST00000374695 0.776435794595328 0.126912487013884 0.0783502000588991 ENSG00000142798 HSPG2
ENST00000481644 0.794395786816664 0.208577296029356 0.0796633081545937 ENSG00000142798 HSPG2
ENST00000469378 0.754724423624408 0.00561081801313045 0.160364369284595 ENSG00000142798 HSPG2
ENST00000426143 0.776435794595328 0.0838787811956866 0.0975385541848238 ENSG00000142798 HSPG2
ENST00000471322 0.776435794595328 0.105514160325062 0.0882063083180257 ENSG00000142798 HSPG2
ENST00000374676 0.786470033127525 0.15946475688822 0.0742145944730137 ENSG00000142798 HSPG2
ENST00000453796 0.75739688995505 0.0583095924245004 0.114600504372407 ENSG00000142798 HSPG2
ENST00000430507 0.79477115396716 0.214681341889365 0.0907331463839451 ENSG00000142798 HSPG2
ENST00000493940 0.776435794595328 0.118554592894615 0.093007345921634 ENSG00000142798 HSPG2
ENST00000427897 0.794395786816664 0.208440225264173 0.08531607473069 ENSG00000142798 HSPG2
ENST00000498495 0.879582918243132 0.511697654553275 0.0542682176443009 ENSG00000142798 HSPG2
ENST00000480900 0.792395121468127 0.195644488805087 0.0791973615787444 ENSG00000142798 HSPG2
ENST00000412328 0.801447837063563 0.235967156460921 0.0692938956984128 ENSG00000142798 HSPG2
ENST00000374673 0.794395786816664 0.201907873610732 0.0814581979129296 ENSG00000142798 HSPG2
ENST00000439717 0.816885291456435 0.268492615591837 0.0653054917331977 ENSG00000142798 HSPG2
ENST00000400259 0.880709831385276 0.522594469756826 -0.0192625270791592 ENSG00000070831 CDC42
ENST00000344548 0.880709831385276 0.525827131246979 -0.0191440956850679 ENSG00000070831 CDC42
ENST00000315554 0.835644457112757 0.375156232047488 0.0296169584794195 ENSG00000070831 CDC42
ENST00000498236 0.833302385483204 0.364721957715887 0.0300395625826601 ENSG00000070831 CDC42
ENST00000421089 0.807899415266257 0.243268892450027 0.0347464970675425 ENSG00000070831 CDC42
ENST00000411827 0.868852126807754 0.457413676246025 0.025748378222665 ENSG00000070831 CDC42
ENST00000544305 0.998139486581334 0.991001316069179 -0.000628574976695226 ENSG00000133216 EPHB2
ENST00000374630 0.98535731226032 0.920015048400302 0.00500033855842144 ENSG00000133216 EPHB2
ENST00000400191 0.981109957078517 0.895146406646202 0.00584531602756113 ENSG00000133216 EPHB2
ENST00000374632 0.99816106815466 0.99256769014354 -0.000429265553074048 ENSG00000133216 EPHB2
ENST00000374627 0.943854956621766 0.747467414223408 0.0161946471182311 ENSG00000133216 EPHB2
ENST00000356634 0.882261266733975 0.537036127964345 0.0224337853885032 ENSG00000004487 KDM1A
ENST00000400181 0.882261266733975 0.536903932693849 0.0224332879034669 ENSG00000004487 KDM1A
ENST00000542151 0.882261266733975 0.537036127964345 0.0224337853885032 ENSG00000004487 KDM1A
ENST00000427154 0.976115986275257 0.88042609312998 0.00472573112466656 ENSG00000240553 RP1-184J9.2
ENST00000374623 0.859727083010339 0.437006933797344 0.0250647341662417 ENSG00000169641 LUZP1
ENST00000418342 0.958428434531546 0.800838738083651 -0.0076381507247078 ENSG00000169641 LUZP1
ENST00000302291 0.956252886073491 0.788287160289593 -0.00810754108645666 ENSG00000169641 LUZP1
ENST00000314174 0.967571237681967 0.832335806254899 -0.00823650521162123 ENSG00000169641 LUZP1
ENST00000471849 0.880709831385276 0.52456342353228 -0.0307522702112397 ENSG00000169641 LUZP1
ENST00000478691 0.98535731226032 0.919777203863845 -0.00355531684470933 ENSG00000125944 HNRNPR
ENST00000374616 0.999794154883586 0.999499814109625 -2.19343314868103e-05 ENSG00000125944 HNRNPR
ENST00000476660 0.923871313268278 0.674998453057484 0.0181326070647447 ENSG00000125944 HNRNPR
ENST00000374612 0.999603432432083 0.998548998431627 6.36384528770179e-05 ENSG00000125944 HNRNPR
ENST00000302271 0.999514123272889 0.998194451395558 7.92540281445311e-05 ENSG00000125944 HNRNPR
ENST00000427764 0.973027916389689 0.869088699330808 0.0056735229218428 ENSG00000125944 HNRNPR
ENST00000606561 0.969746777356207 0.847919815083664 0.0068326732198482 ENSG00000125944 HNRNPR
ENST00000426846 0.967173338153132 0.831028122223556 0.00751887202484992 ENSG00000125944 HNRNPR
ENST00000463552 0.986814559158839 0.929061438381233 0.00355026382851945 ENSG00000125944 HNRNPR
ENST00000470941 0.886322605678025 0.546351413677569 -0.0263403427554344 ENSG00000125944 HNRNPR
ENST00000476451 0.933335246092324 0.700107117409023 -0.0158636020476549 ENSG00000125944 HNRNPR
ENST00000374550 0.997723208516634 0.988692956346684 -0.000645082608431798 ENSG00000142676 RPL11
ENST00000467075 0.89204370077259 0.562585939584305 -0.0271868218939305 ENSG00000142676 RPL11
ENST00000482370 0.997446097251236 0.987792305122691 -0.000696567562182449 ENSG00000142676 RPL11
ENST00000443624 0.984647320997246 0.91577134475924 -0.00476937817730611 ENSG00000142676 RPL11
ENST00000458455 0.999096613773609 0.996677993333757 -0.000190132396105719 ENSG00000142676 RPL11
ENST00000323848 0.754724423624408 0.03436749642906 0.0771773156256966 ENSG00000133226 SRRM1
ENST00000447431 0.754724423624408 0.0195424324464698 0.0893412675835382 ENSG00000133226 SRRM1
ENST00000374389 0.754724423624408 0.0236274455947695 0.0869707616542304 ENSG00000133226 SRRM1
ENST00000479034 0.754724423624408 0.0204680105752782 0.0937791470005247 ENSG00000133226 SRRM1
ENST00000374379 0.791107625111094 0.177015302174325 -0.0578256510772368 ENSG00000169504 CLIC4
ENST00000497755 0.870188715456302 0.470850923317231 0.0281846978147813 ENSG00000169504 CLIC4
ENST00000488683 0.791107625111094 0.17711356363167 -0.0577739732724485 ENSG00000169504 CLIC4
ENST00000489758 0.968293299794974 0.83560517842337 0.00933472901170863 ENSG00000169504 CLIC4
ENST00000374358 0.820623813753819 0.310063083873363 -0.0461734891714767 ENSG00000183726 TMEM50A
ENST00000498135 0.835574653640461 0.370303082937713 -0.0445163345377144 ENSG00000183726 TMEM50A
ENST00000491936 0.820845200659462 0.32109873485354 -0.0467157245010755 ENSG00000183726 TMEM50A
ENST00000480937 0.820845200659462 0.32179199711804 -0.0464832822831448 ENSG00000183726 TMEM50A
ENST00000354177 0.909960694054167 0.616014056918963 0.0210969443316709 ENSG00000162430 SEPN1
ENST00000361547 0.909960694054167 0.616014056918963 0.0210969443316709 ENSG00000162430 SEPN1
ENST00000374315 0.909960694054167 0.616014056918963 0.0210969443316709 ENSG00000162430 SEPN1
ENST00000559265 0.918456482572053 0.661879690753585 0.0178337010949207 ENSG00000255054 RP1-317E23.6
ENST00000527604 0.9773666756981 0.885801218767764 0.00585558727805861 ENSG00000255054 RP1-317E23.6
ENST00000426559 0.819576486874739 0.277147491210216 -0.0450519258988493 ENSG00000117632 STMN1
ENST00000455785 0.819576486874739 0.288954269067442 -0.0440698410774509 ENSG00000117632 STMN1
ENST00000399728 0.819576486874739 0.288312073032786 -0.0441116111003408 ENSG00000117632 STMN1
ENST00000465604 0.820046384390777 0.302050496138258 -0.0431176320948413 ENSG00000117632 STMN1
ENST00000357865 0.819576486874739 0.296053003444946 -0.0436730102535861 ENSG00000117632 STMN1
ENST00000374291 0.820046384390777 0.300977990305635 -0.0437342465861971 ENSG00000117632 STMN1
ENST00000485226 0.850816292516383 0.410344134894717 -0.0357549272564648 ENSG00000117632 STMN1
ENST00000446334 0.834037985493794 0.367909577297055 -0.0409099195922168 ENSG00000117632 STMN1
ENST00000270792 0.945288217578104 0.754382003147644 0.0157844066746279 ENSG00000142669 SH3BGRL3
ENST00000319041 0.950747553706008 0.771008465715677 0.0147320908886533 ENSG00000142669 SH3BGRL3
ENST00000468388 0.819576486874739 0.275446383634665 0.0565044409675928 ENSG00000198830 HMGN2
ENST00000479815 0.973975788203303 0.871852447847853 -0.00689391465685866 ENSG00000198830 HMGN2
ENST00000460563 0.819576486874739 0.279385367274855 -0.0471417888124436 ENSG00000198830 HMGN2
ENST00000464888 0.983964760825917 0.912856980646936 -0.0047498094436834 ENSG00000198830 HMGN2
ENST00000463817 0.801238192655755 0.227101796403591 -0.0533592895259052 ENSG00000198830 HMGN2
ENST00000467700 0.81058340255642 0.246415807054482 -0.0506720588787329 ENSG00000198830 HMGN2
ENST00000361427 0.791107625111094 0.188267370329393 -0.0564296702709607 ENSG00000198830 HMGN2
ENST00000466194 0.801823916276997 0.237123291037377 -0.0528863206846206 ENSG00000198830 HMGN2
ENST00000493418 0.872314559072164 0.480460484758682 -0.0310246102508312 ENSG00000198830 HMGN2
ENST00000324856 0.859661161910961 0.431643152139821 0.030228263733637 ENSG00000117713 ARID1A
ENST00000457599 0.880439732008075 0.519257398561018 0.0261161862729431 ENSG00000117713 ARID1A
ENST00000374152 0.783564010169501 0.140409215429899 0.0650764801317268 ENSG00000117713 ARID1A
ENST00000321265 0.754724423624408 0.0124652665901448 0.103437377669027 ENSG00000090273 NUDC
ENST00000430629 0.982589186492863 0.903752969300593 0.003995294734138 ENSG00000158195 WASF2
ENST00000536657 0.945503254240225 0.756179967409586 0.0123949256620834 ENSG00000158195 WASF2
ENST00000373943 0.776435794595328 0.0853406568942072 -0.0731482840130377 ENSG00000117758 STX12
ENST00000373871 0.835644457112757 0.374890837803224 -0.0367538937535081 ENSG00000158161 EYA3
ENST00000436342 0.835644457112757 0.374890837803224 -0.0367538937535081 ENSG00000158161 EYA3
ENST00000263697 0.82992724362731 0.354229230962764 0.045920441219095 ENSG00000126698 DNAJC8
ENST00000489277 0.82992724362731 0.354229230962764 0.045920441219095 ENSG00000126698 DNAJC8
ENST00000373839 0.922430455476011 0.672467071454446 0.0183816491516765 ENSG00000204138 PHACTR4
ENST00000493669 0.912383318772511 0.626631969032061 0.0229223275553002 ENSG00000204138 PHACTR4
ENST00000398958 0.859661161910961 0.435765250702198 0.0284061861938722 ENSG00000180198 RCC1
ENST00000413987 0.987252845694011 0.931928154314798 0.00381070495639386 ENSG00000242125 SNHG3
ENST00000427469 0.958488750568862 0.801858538481116 0.0100523338786046 ENSG00000180198 RCC1
ENST00000434290 0.957322159910111 0.794293630745482 0.0103091633037077 ENSG00000180198 RCC1
ENST00000373833 0.859661161910961 0.436631697742751 0.0283519987644636 ENSG00000180198 RCC1
ENST00000542507 0.99205710182074 0.958326885959935 0.00181102823483588 ENSG00000198492 YTHDF2
ENST00000373812 0.99205710182074 0.958373728440091 0.00181134787416651 ENSG00000198492 YTHDF2
ENST00000541996 0.994740025861243 0.969103413859811 0.00134340906312703 ENSG00000198492 YTHDF2
ENST00000478283 0.881869389994604 0.532554787731828 0.0222924315558237 ENSG00000198492 YTHDF2
ENST00000373795 0.998149685217542 0.991634863300576 -0.00035959658797985 ENSG00000116350 SRSF4
ENST00000546138 0.982751620438455 0.906268445958964 -0.00400217601232992 ENSG00000116350 SRSF4
ENST00000466448 0.958752644474455 0.803321951386197 -0.00874922136038332 ENSG00000116350 SRSF4
ENST00000605204 0.869787320876868 0.469508849241322 -0.0279309630198951 ENSG00000116350 SRSF4
ENST00000294507 0.996797389063156 0.981883003495694 0.000809974395110402 ENSG00000162511 LAPTM5
ENST00000424085 0.958488750568862 0.802130946818319 -0.00952407712524432 ENSG00000134644 PUM1
ENST00000257075 0.958488750568862 0.802130946818319 -0.00952407712524432 ENSG00000134644 PUM1
ENST00000373747 0.958488750568862 0.802058204576214 -0.00952897977416015 ENSG00000134644 PUM1
ENST00000525843 0.923460357652105 0.674330625089314 -0.0160622653471244 ENSG00000134644 PUM1
ENST00000426105 0.972450935869984 0.866409674798719 -0.00632221570604149 ENSG00000134644 PUM1
ENST00000440538 0.972570662364132 0.866723650455981 -0.00630520626803419 ENSG00000134644 PUM1
ENST00000498419 0.869787320876868 0.468438968066886 -0.0321544887355348 ENSG00000134644 PUM1
ENST00000373741 0.973027916389689 0.868728437847199 -0.00621323405308209 ENSG00000134644 PUM1
ENST00000423018 0.972321160868613 0.8637291556395 -0.00644844781054878 ENSG00000134644 PUM1
ENST00000373742 0.98813728142711 0.946081150559186 -0.00256931588980752 ENSG00000134644 PUM1
ENST00000526215 0.989526186088018 0.949078781329673 0.0027570125491458 ENSG00000134644 PUM1
ENST00000457433 0.816295969868675 0.267816227991456 0.049274993062652 ENSG00000142910 TINAGL1
ENST00000271064 0.816295969868675 0.259592121653025 0.0502257510297114 ENSG00000142910 TINAGL1
ENST00000537531 0.893689771585399 0.568218892218459 0.0285925434580865 ENSG00000142910 TINAGL1
ENST00000461030 0.895780427357331 0.570434015548817 0.0284253948102794 ENSG00000142910 TINAGL1
ENST00000478398 0.826352793794239 0.334667156610544 0.0473430963847413 ENSG00000142910 TINAGL1
ENST00000481165 0.816295969868675 0.261684587822837 0.049862654761195 ENSG00000142910 TINAGL1
ENST00000468635 0.777439656578811 0.135723906290921 0.0739446506120728 ENSG00000142910 TINAGL1
ENST00000498429 0.776435794595328 0.126464041762778 0.0778242782157088 ENSG00000142910 TINAGL1
ENST00000463112 0.785996834234316 0.144741432209033 0.0645179929482434 ENSG00000142910 TINAGL1
ENST00000602889 0.776435794595328 0.122500455112216 -0.0594778288899184 ENSG00000269967 RP11-84A19.4
ENST00000602725 0.776435794595328 0.111369425727154 -0.0648590835875649 ENSG00000184007 PTP4A2
ENST00000344035 0.776435794595328 0.120322194748821 -0.0566629913875318 ENSG00000184007 PTP4A2
ENST00000356536 0.809502442675222 0.24501304657358 -0.0446944457102797 ENSG00000184007 PTP4A2
ENST00000457805 0.816295969868675 0.26740587981813 -0.0501790061003521 ENSG00000184007 PTP4A2
ENST00000327300 0.754724423624408 0.0281467136761214 -0.0707931455890922 ENSG00000121774 KHDRBS1
ENST00000307714 0.754724423624408 0.0287427882900165 -0.0705396285336832 ENSG00000121774 KHDRBS1
ENST00000492989 0.820623813753819 0.309073648426226 -0.0333984197053294 ENSG00000121774 KHDRBS1
ENST00000484270 0.754724423624408 0.0434509228707831 -0.0653625161098294 ENSG00000121774 KHDRBS1
ENST00000373625 0.936642115703294 0.720555397000448 0.0107292573494653 ENSG00000025800 KPNA6
ENST00000471599 0.985509163238838 0.924995157390859 -0.00306864009544066 ENSG00000025800 KPNA6
ENST00000515055 0.845693936281548 0.399765705119708 0.0322832401904011 ENSG00000250135 RP4-622L5.2
ENST00000373610 0.791107625111094 0.180215252458147 0.0523313708100051 ENSG00000084652 TXLNA
ENST00000373609 0.791107625111094 0.183735368744993 0.0518877984630052 ENSG00000084652 TXLNA
ENST00000373586 0.987807387257396 0.942263643569741 -0.00334973183467485 ENSG00000084623 EIF3I
ENST00000471486 0.934928095999752 0.711881973019397 -0.0183306494945256 ENSG00000084623 EIF3I
ENST00000483517 0.982589186492863 0.902378805423862 -0.00608895509473428 ENSG00000084623 EIF3I
ENST00000474371 0.993718387308854 0.963447167475808 -0.00221622200719461 ENSG00000084623 EIF3I
ENST00000373548 0.819576486874739 0.287621010415226 0.0406758018020329 ENSG00000116478 HDAC1
ENST00000373541 0.833074017422018 0.363520382407752 0.035053585025104 ENSG00000116478 HDAC1
ENST00000329421 0.786518726345433 0.164746430884381 -0.0675504175426146 ENSG00000175130 MARCKSL1
ENST00000414241 0.893293719873237 0.56750879967447 0.0199100781191568 ENSG00000162521 RBBP4
ENST00000373493 0.995747726413774 0.976108524127126 -0.00102115358750628 ENSG00000162521 RBBP4
ENST00000492348 0.932241144629395 0.697087970566944 0.0134794879028854 ENSG00000162521 RBBP4
ENST00000544435 0.932241144629395 0.697087970566944 0.0134794879028854 ENSG00000162521 RBBP4
ENST00000373485 0.934928095999752 0.711366740539152 0.0128226388728946 ENSG00000162521 RBBP4
ENST00000458695 0.924975748816821 0.676850070731175 0.0147302988075755 ENSG00000162521 RBBP4
ENST00000373477 0.97389827270811 0.870895849604312 -0.00634712344988677 ENSG00000134684 YARS
ENST00000427524 0.824228785092053 0.329116985583068 0.0325683871102852 ENSG00000236065 RP1-117O3.2
ENST00000373449 0.816295969868675 0.262656254781715 0.0393474398193657 ENSG00000004455 AK2
ENST00000548033 0.829192061941955 0.34981854165722 0.0346953024036089 ENSG00000004455 AK2
ENST00000460428 0.876660716628718 0.489769443084899 -0.0271407224274526 ENSG00000116560 SFPQ
ENST00000470472 0.912383318772511 0.629721048762895 -0.0178243057723743 ENSG00000116560 SFPQ
ENST00000357214 0.98994932916613 0.949600627216362 0.00205218866278724 ENSG00000116560 SFPQ
ENST00000373297 0.817402496214891 0.270568592295391 -0.0461143921954366 ENSG00000146463 ZMYM4
ENST00000314607 0.817402496214891 0.270568592295391 -0.0461143921954366 ENSG00000146463 ZMYM4
ENST00000457946 0.852212724174779 0.416105447998313 -0.0337679822135631 ENSG00000146463 ZMYM4
ENST00000373237 0.839918990605711 0.383145393597668 0.0351668536247116 ENSG00000126067 PSMB2
ENST00000373191 0.820975027514273 0.322416469164378 -0.0524624230562724 ENSG00000126070 AGO3
ENST00000316156 0.776435794595328 0.0893283819877735 0.0750785322055059 ENSG00000116871 MAP7D1
ENST00000373150 0.776435794595328 0.0891805924900718 0.0750888045056323 ENSG00000116871 MAP7D1
ENST00000373151 0.776435794595328 0.0891805924900718 0.0750888045056323 ENSG00000116871 MAP7D1
ENST00000354618 0.754724423624408 0.0461539200576922 0.0719856728480089 ENSG00000054118 THRAP3
ENST00000469141 0.754724423624408 0.0261703282421372 0.0833821027519535 ENSG00000054118 THRAP3
ENST00000373019 0.767063836233248 0.0697506595453986 0.0642499766114288 ENSG00000183431 SF3A3
ENST00000448721 0.776435794595328 0.126034120088896 0.0558312878156179 ENSG00000183431 SF3A3
ENST00000372967 0.820046384390777 0.301591084823463 -0.0470279436916475 ENSG00000168653 NDUFS5
ENST00000372969 0.820046384390777 0.301591084823463 -0.0470279436916475 ENSG00000168653 NDUFS5
ENST00000545844 0.972022368880658 0.859785431471733 0.00733971853777002 ENSG00000127603 MACF1
ENST00000567887 0.971921463962088 0.859337997969117 0.00736354870856148 ENSG00000127603 MACF1
ENST00000372915 0.972022368880658 0.859894218994963 0.00733347443146852 ENSG00000127603 MACF1
ENST00000539005 0.971921463962088 0.859301050302751 0.00736500748490427 ENSG00000127603 MACF1
ENST00000317713 0.971921463962088 0.859301050302751 0.00736500748490427 ENSG00000127603 MACF1
ENST00000361689 0.972022368880658 0.859894218994963 0.00733347443146852 ENSG00000127603 MACF1
ENST00000524432 0.884518372693235 0.541977436432682 -0.0350442994637417 ENSG00000127603 MACF1
ENST00000467673 0.820623813753819 0.31968985405814 -0.0843177327478842 ENSG00000127603 MACF1
ENST00000564288 0.916339320831151 0.649899392301681 0.018096213622006 ENSG00000127603 MACF1
ENST00000536367 0.832872492479113 0.359944479456435 -0.0607579887866522 ENSG00000127603 MACF1
ENST00000496804 0.934928095999752 0.70403488534617 0.0194878613133406 ENSG00000127603 MACF1
ENST00000530262 0.99431466657615 0.964684509054234 0.00222740456482046 ENSG00000127603 MACF1
ENST00000476350 0.982589186492863 0.899957444999477 0.00617098574041425 ENSG00000127603 MACF1
ENST00000372925 0.897061471409268 0.574504294020658 0.0217776008625484 ENSG00000127603 MACF1
ENST00000289893 0.886322605678025 0.54699801633386 0.0227988931868863 ENSG00000127603 MACF1
ENST00000482035 0.95347198508604 0.780667759940898 -0.0150824396117471 ENSG00000127603 MACF1
ENST00000469490 0.84907640862142 0.406796134925567 0.0354257329478827 ENSG00000127603 MACF1
ENST00000360115 0.819576486874739 0.282645488969154 0.0375382362122611 ENSG00000127603 MACF1
ENST00000497964 0.930336751130731 0.692171033525204 0.0159069457942881 ENSG00000127603 MACF1
ENST00000446276 0.860108005197606 0.437925342784401 0.0289420048428843 ENSG00000127603 MACF1
ENST00000442046 0.877562714119806 0.494201956908772 0.0266224581496175 ENSG00000127603 MACF1
ENST00000422234 0.936642115703294 0.720379813640752 0.0165651000052436 ENSG00000127603 MACF1
ENST00000462496 0.934101848489544 0.702300730496754 0.0178335741517776 ENSG00000127603 MACF1
ENST00000496360 0.776435794595328 0.103426338700125 0.0718017352453834 ENSG00000127603 MACF1
ENST00000497807 0.783339444853604 0.138756635688803 0.0626219404809376 ENSG00000127603 MACF1
ENST00000372856 0.860366557972455 0.439593995434967 -0.0260208947440898 ENSG00000090621 PABPC4
ENST00000372857 0.860108005197606 0.438558223182274 -0.0260858697550322 ENSG00000090621 PABPC4
ENST00000372858 0.837189916032261 0.37696902785753 -0.0295052002609008 ENSG00000090621 PABPC4
ENST00000372862 0.831183253881278 0.357630917642198 -0.0307721053128159 ENSG00000090621 PABPC4
ENST00000421687 0.801447837063563 0.233832941369351 -0.0417068506620538 ENSG00000090621 PABPC4
ENST00000527718 0.794276864959954 0.200273351544095 -0.0568161590751859 ENSG00000090621 PABPC4
ENST00000470443 0.820845200659462 0.321451038111817 -0.0362084349497886 ENSG00000090621 PABPC4
ENST00000415255 0.898555975124051 0.577414628793125 -0.0214877410719438 ENSG00000228060 RP11-69E11.8
ENST00000372797 0.994492970840971 0.966108583252236 0.0012644393672253 ENSG00000131236 CAP1
ENST00000372802 0.996144058034079 0.977513849925431 0.000839673774774251 ENSG00000131236 CAP1
ENST00000449311 0.957159341653055 0.791628377387309 -0.00932249155847557 ENSG00000131236 CAP1
ENST00000421589 0.934928095999752 0.710679068892409 -0.0128811968169971 ENSG00000131236 CAP1
ENST00000414893 0.878515242433052 0.501557532330717 -0.0221418919189205 ENSG00000131236 CAP1
ENST00000414281 0.934928095999752 0.707918120460606 -0.0129978214067655 ENSG00000131236 CAP1
ENST00000420216 0.926241355634173 0.679779829854294 -0.0143905411147194 ENSG00000131236 CAP1
ENST00000372792 0.983712800632203 0.911167518658979 -0.00339288026483016 ENSG00000131236 CAP1
ENST00000372798 0.956361436237585 0.788897302887966 -0.0079477874563607 ENSG00000131236 CAP1
ENST00000340450 0.999096613773609 0.995525512113601 0.000166722406913897 ENSG00000131236 CAP1
ENST00000372805 0.98535731226032 0.921401251675868 -0.00292907289140788 ENSG00000131236 CAP1
ENST00000435719 0.891786717275037 0.560207230432579 -0.0195074281924248 ENSG00000131236 CAP1
ENST00000427843 0.903641817606967 0.590512770050122 -0.018556616587141 ENSG00000131236 CAP1
ENST00000417287 0.935025116856462 0.714417794179985 -0.0127440529117383 ENSG00000131236 CAP1
ENST00000424977 0.934928095999752 0.705436812725223 -0.013101869516107 ENSG00000131236 CAP1
ENST00000479759 0.999096613773609 0.995966296458844 0.000207762647596542 ENSG00000131236 CAP1
ENST00000461993 0.971921463962088 0.85681648517122 0.00767623523743687 ENSG00000131236 CAP1
ENST00000433473 0.791107625111094 0.190192028322052 0.05509376748012 ENSG00000131238 PPT1
ENST00000529905 0.797656144713237 0.220035134474858 0.0519989156987014 ENSG00000131238 PPT1
ENST00000372759 0.754724423624408 0.0483649596951782 -0.0981903125348546 ENSG00000084073 ZMPSTE24
ENST00000372621 0.754724423624408 0.0386615185528897 0.0785325844416788 ENSG00000171793 CTPS1
ENST00000372597 0.841499360699447 0.386210035429072 -0.0567658747203732 ENSG00000010803 SCMH1
ENST00000372596 0.841499360699447 0.386210035429072 -0.0567658747203732 ENSG00000010803 SCMH1
ENST00000337495 0.841499360699447 0.386210035429072 -0.0567658747203732 ENSG00000010803 SCMH1
ENST00000372572 0.933915583737452 0.70146954550125 0.0161018453717531 ENSG00000198815 FOXJ3
ENST00000372573 0.934928095999752 0.711503901404695 0.0155696711834029 ENSG00000198815 FOXJ3
ENST00000361346 0.934928095999752 0.713837291192368 0.0154062070924365 ENSG00000198815 FOXJ3
ENST00000361776 0.934928095999752 0.713837291192368 0.0154062070924365 ENSG00000198815 FOXJ3
ENST00000545068 0.91745178256913 0.660793950397698 0.0186912588920089 ENSG00000198815 FOXJ3
ENST00000321358 0.853994830017753 0.421378547388348 0.0321685243899513 ENSG00000065978 YBX1
ENST00000332220 0.828365607232327 0.344312513583224 0.0411542650376606 ENSG00000065978 YBX1
ENST00000436427 0.819576486874739 0.283583188106015 0.0439596581743893 ENSG00000065978 YBX1
ENST00000467957 0.786470033127525 0.146819518489475 0.0641157917879802 ENSG00000065978 YBX1
ENST00000397054 0.909954813701552 0.614886262537319 0.0210201430836486 ENSG00000117385 LEPRE1
ENST00000460031 0.912383318772511 0.626682871226332 0.0203280953443244 ENSG00000117385 LEPRE1
ENST00000236040 0.910370879393904 0.617957448196178 0.0208267996421053 ENSG00000117385 LEPRE1
ENST00000495874 0.910370879393904 0.617957448196178 0.0208267996421053 ENSG00000117385 LEPRE1
ENST00000296388 0.910370879393904 0.617957448196178 0.0208267996421053 ENSG00000117385 LEPRE1
ENST00000431635 0.76931205307854 0.0716274785666242 0.0757352624310793 ENSG00000117395 EBNA1BP2
ENST00000236051 0.76931205307854 0.0718788574382774 0.0754872976048193 ENSG00000117395 EBNA1BP2
ENST00000372476 0.794395786816664 0.205381694463244 0.0529955019322056 ENSG00000066056 TIE1
ENST00000538015 0.819576486874739 0.287408496669812 0.0534253201324378 ENSG00000066056 TIE1
ENST00000441333 0.819576486874739 0.288577911904533 0.0539997972236727 ENSG00000066056 TIE1
ENST00000433781 0.785996834234316 0.143565977884894 0.0625652037882483 ENSG00000066056 TIE1
ENST00000488437 0.863378733290425 0.449961028920148 0.0392194873611666 ENSG00000066056 TIE1
ENST00000473014 0.794395786816664 0.204592462075924 0.0553165488134225 ENSG00000066056 TIE1
ENST00000372458 0.872965661254716 0.482624950100666 -0.0326142549489069 ENSG00000066322 ELOVL1
ENST00000413844 0.872700950922327 0.482148863972119 -0.0326613682924956 ENSG00000066322 ELOVL1
ENST00000464204 0.869239729382471 0.464453457663267 -0.0346176496570556 ENSG00000066322 ELOVL1
ENST00000470968 0.870537794052904 0.473070294354238 -0.0339079777537469 ENSG00000066322 ELOVL1
ENST00000487209 0.896101156522972 0.571119309526621 -0.0270075654318189 ENSG00000066322 ELOVL1
ENST00000470769 0.90418680814737 0.591643860157084 -0.0254648128412442 ENSG00000066322 ELOVL1
ENST00000562955 0.776435794595328 0.128767048864411 0.0552251539542545 ENSG00000198198 SZT2
ENST00000372442 0.811088498645372 0.247907056407997 0.0456423367219066 ENSG00000198198 SZT2
ENST00000460536 0.946754337840691 0.761536957213618 0.0132012492068432 ENSG00000198198 SZT2
ENST00000583037 0.899901872916686 0.582702653571346 0.0266320414732935 ENSG00000178922 HYI
ENST00000372425 0.899901872916686 0.582702653571346 0.0266320414732935 ENSG00000178922 HYI
ENST00000372433 0.880709831385276 0.529916313896799 0.031517705352449 ENSG00000178922 HYI
ENST00000372434 0.896101156522972 0.5710560633389 0.0278621330897071 ENSG00000178922 HYI
ENST00000470662 0.859661161910961 0.431776350448863 0.0390339516423316 ENSG00000178922 HYI
ENST00000487366 0.849749488988461 0.408124012874535 0.0409181910710444 ENSG00000178922 HYI
ENST00000372430 0.869239729382471 0.464941826428365 0.0364497317996139 ENSG00000178922 HYI
ENST00000372432 0.903951189617564 0.590976327271053 0.0260849367090547 ENSG00000178922 HYI
ENST00000372427 0.906432631564801 0.597717621130397 0.0255744746588485 ENSG00000178922 HYI
ENST00000372426 0.850816292516383 0.411737696586214 0.0407428758436159 ENSG00000178922 HYI
ENST00000486909 0.887712435791883 0.54996266871943 0.0293863125280022 ENSG00000178922 HYI
ENST00000359947 0.776435794595328 0.127585107094308 0.0580190226599389 ENSG00000142949 PTPRF
ENST00000438120 0.791107625111094 0.176936096640806 0.0553895901232649 ENSG00000142949 PTPRF
ENST00000372413 0.776435794595328 0.10971534339475 0.0603708608870907 ENSG00000142949 PTPRF
ENST00000372414 0.776435794595328 0.10971534339475 0.0603708608870907 ENSG00000142949 PTPRF
ENST00000412568 0.794787181236752 0.216466777382465 0.0516044893013765 ENSG00000142949 PTPRF
ENST00000429895 0.786999996538244 0.166660860810817 0.0515187275252168 ENSG00000142949 PTPRF
ENST00000414879 0.816295969868675 0.264565928282 0.0436556016323248 ENSG00000142949 PTPRF
ENST00000422171 0.816295969868675 0.264565928282 0.0436556016323248 ENSG00000142949 PTPRF
ENST00000496447 0.819576486874739 0.27501000310827 0.0392204112391736 ENSG00000142949 PTPRF
ENST00000372407 0.796845414042591 0.21838649697884 0.0437102617039621 ENSG00000142949 PTPRF
ENST00000477970 0.971921463962088 0.858033670743951 0.00720884254514025 ENSG00000142949 PTPRF
ENST00000489897 0.934928095999752 0.713417759540557 -0.0214577820591262 ENSG00000126091 ST3GAL3
ENST00000372374 0.934928095999752 0.713488101720436 -0.0209141980783077 ENSG00000126091 ST3GAL3
ENST00000372375 0.934928095999752 0.713488101720436 -0.0209141980783077 ENSG00000126091 ST3GAL3
ENST00000545417 0.934928095999752 0.713488101720436 -0.0209141980783077 ENSG00000126091 ST3GAL3
ENST00000372377 0.934928095999752 0.713488101720436 -0.0209141980783077 ENSG00000126091 ST3GAL3
ENST00000361392 0.934928095999752 0.713488101720436 -0.0209141980783077 ENSG00000126091 ST3GAL3
ENST00000361400 0.934928095999752 0.713488101720436 -0.0209141980783077 ENSG00000126091 ST3GAL3
ENST00000353126 0.934928095999752 0.713488101720436 -0.0209141980783077 ENSG00000126091 ST3GAL3
ENST00000530154 0.94083925481054 0.740792321592223 -0.0199737327697637 ENSG00000126091 ST3GAL3
ENST00000262915 0.934928095999752 0.713488101720436 -0.0209141980783077 ENSG00000126091 ST3GAL3
ENST00000330208 0.934928095999752 0.713488101720436 -0.0209141980783077 ENSG00000126091 ST3GAL3
ENST00000335430 0.934928095999752 0.713488101720436 -0.0209141980783077 ENSG00000126091 ST3GAL3
ENST00000351035 0.934928095999752 0.713488101720436 -0.0209141980783077 ENSG00000126091 ST3GAL3
ENST00000347631 0.935928281443773 0.715891345023118 -0.0212698018484518 ENSG00000126091 ST3GAL3
ENST00000533997 0.913778600131061 0.638343402114824 -0.0276451658669161 ENSG00000126091 ST3GAL3
ENST00000469715 0.913778600131061 0.638343402114824 -0.0276451658669161 ENSG00000126091 ST3GAL3
ENST00000490541 0.913778600131061 0.638343402114824 -0.0276451658669161 ENSG00000126091 ST3GAL3
ENST00000528371 0.913778600131061 0.638343402114824 -0.0276451658669161 ENSG00000126091 ST3GAL3
ENST00000530581 0.913778600131061 0.638343402114824 -0.0276451658669161 ENSG00000126091 ST3GAL3
ENST00000531816 0.913778600131061 0.638343402114824 -0.0276451658669161 ENSG00000126091 ST3GAL3
ENST00000531993 0.913778600131061 0.638343402114824 -0.0276451658669161 ENSG00000126091 ST3GAL3
ENST00000533212 0.913778600131061 0.638343402114824 -0.0276451658669161 ENSG00000126091 ST3GAL3
ENST00000533933 0.913778600131061 0.638343402114824 -0.0276451658669161 ENSG00000126091 ST3GAL3
ENST00000372369 0.913778600131061 0.638343402114824 -0.0276451658669161 ENSG00000126091 ST3GAL3
ENST00000372372 0.913778600131061 0.638343402114824 -0.0276451658669161 ENSG00000126091 ST3GAL3
ENST00000372368 0.913778600131061 0.638343402114824 -0.0276451658669161 ENSG00000126091 ST3GAL3
ENST00000372367 0.913778600131061 0.638343402114824 -0.0276451658669161 ENSG00000126091 ST3GAL3
ENST00000372366 0.913778600131061 0.638343402114824 -0.0276451658669161 ENSG00000126091 ST3GAL3
ENST00000372365 0.913778600131061 0.638343402114824 -0.0276451658669161 ENSG00000126091 ST3GAL3
ENST00000361746 0.913778600131061 0.638343402114824 -0.0276451658669161 ENSG00000126091 ST3GAL3
ENST00000332628 0.913778600131061 0.638343402114824 -0.0276451658669161 ENSG00000126091 ST3GAL3
ENST00000531451 0.913778600131061 0.638403996940193 -0.0276741884295998 ENSG00000126091 ST3GAL3
ENST00000372362 0.913778600131061 0.638403996940193 -0.0276741884295998 ENSG00000126091 ST3GAL3
ENST00000361812 0.913778600131061 0.638403996940193 -0.0276741884295998 ENSG00000126091 ST3GAL3
ENST00000497035 0.754724423624408 0.0324624422445919 -0.0881156342476274 ENSG00000142937 RPS8
ENST00000396651 0.754724423624408 0.0409591594593633 -0.084847659726367 ENSG00000142937 RPS8
ENST00000372209 0.754724423624408 0.0410666689130244 -0.0848055118703001 ENSG00000142937 RPS8
ENST00000470475 0.754724423624408 0.0111344837550808 -0.119564625566794 ENSG00000142937 RPS8
ENST00000485390 0.754724423624408 0.0409780997054442 -0.0848426824864433 ENSG00000142937 RPS8
ENST00000464658 0.76931205307854 0.0712800949246407 -0.075646343985252 ENSG00000142937 RPS8
ENST00000484599 0.76931205307854 0.0722374950877677 -0.0757842711784697 ENSG00000142937 RPS8
ENST00000474582 0.921146000196532 0.66890597501758 -0.0239976145719718 ENSG00000142937 RPS8
ENST00000262746 0.754724423624408 0.0126617362902482 -0.0980393199474386 ENSG00000117450 PRDX1
ENST00000319248 0.754724423624408 0.0126475761411189 -0.0980414144479193 ENSG00000117450 PRDX1
ENST00000372079 0.754724423624408 0.0128897351194134 -0.0977745570222372 ENSG00000117450 PRDX1
ENST00000447184 0.754724423624408 0.0073969574328862 -0.111775304228481 ENSG00000117450 PRDX1
ENST00000424390 0.754724423624408 0.00739230785931589 -0.111777224939062 ENSG00000117450 PRDX1
ENST00000483583 0.754724423624408 0.00369774690658631 -0.132357171074651 ENSG00000117450 PRDX1
ENST00000437901 0.972417564786604 0.865146999838895 0.00657310318111421 ENSG00000132780 NASP
ENST00000437362 0.972417564786604 0.864689176214652 0.00659241374565866 ENSG00000132780 NASP
ENST00000527359 0.972417564786604 0.865661880267963 0.00627848062665232 ENSG00000132780 NASP
ENST00000525515 0.957436186769452 0.797561538327482 -0.0105092370411733 ENSG00000132780 NASP
ENST00000453748 0.973027916389689 0.869035309335311 0.00621356111931697 ENSG00000132780 NASP
ENST00000402363 0.880439732008075 0.519875911847901 0.0238237069888086 ENSG00000132780 NASP
ENST00000537798 0.879926016162346 0.517802816306905 0.0239438978240283 ENSG00000132780 NASP
ENST00000528238 0.955134540235403 0.784610783975021 0.0102933102330588 ENSG00000132780 NASP
ENST00000350030 0.886322605678025 0.546568670538293 0.0222640956650381 ENSG00000132780 NASP
ENST00000372052 0.880439732008075 0.519886305617187 0.0238220897416501 ENSG00000132780 NASP
ENST00000351223 0.880439732008075 0.519886305617187 0.0238220897416501 ENSG00000132780 NASP
ENST00000290795 0.968755965823966 0.842584685408349 0.00868915789568474 ENSG00000159592 GPBP1L1
ENST00000355105 0.968755965823966 0.842628409586529 0.00868551181696223 ENSG00000159592 GPBP1L1
ENST00000372009 0.917073902586867 0.657522741048248 0.0175028111516549 ENSG00000086015 MAST2
ENST00000361297 0.91745178256913 0.660638667907495 0.017374950776772 ENSG00000086015 MAST2
ENST00000311672 0.776435794595328 0.0893895231353963 -0.0833137195629337 ENSG00000173660 UQCRH
ENST00000489056 0.776435794595328 0.0893895231353963 -0.0833137195629337 ENSG00000173660 UQCRH
ENST00000496387 0.776435794595328 0.0898148247058568 -0.0832953299868708 ENSG00000173660 UQCRH
ENST00000460947 0.776435794595328 0.0931155465870193 -0.0865076833333389 ENSG00000173660 UQCRH
ENST00000544071 0.786470033127525 0.153515569315101 -0.0530894033556201 ENSG00000159658 EFCAB14
ENST00000371933 0.776435794595328 0.0803882807186004 -0.0658406501916573 ENSG00000159658 EFCAB14
ENST00000371873 0.776435794595328 0.105663217997232 -0.0823371119238789 ENSG00000162368 CMPK1
ENST00000371871 0.776435794595328 0.109176430925271 -0.0815609744696949 ENSG00000162368 CMPK1
ENST00000450808 0.776435794595328 0.110848332390722 -0.0874792221008915 ENSG00000162368 CMPK1
ENST00000396153 0.868852126807754 0.457915278774875 -0.0462047676198552 ENSG00000185104 FAF1
ENST00000371778 0.860726306017394 0.441036132172011 -0.0481913133111381 ENSG00000185104 FAF1
ENST00000242719 0.754724423624408 0.0296089087257378 -0.11332679322233 ENSG00000123091 RNF11
ENST00000371730 0.938426249832108 0.72798614979757 -0.0175452336471092 ENSG00000085832 EPS15
ENST00000371733 0.938426249832108 0.72798614979757 -0.0175452336471092 ENSG00000085832 EPS15
ENST00000371714 0.75739688995505 0.0639815359101262 -0.0692114767673005 ENSG00000117859 OSBPL9
ENST00000337809 0.75739688995505 0.0594146632406342 -0.0707288208441846 ENSG00000117859 OSBPL9
ENST00000371710 0.75739688995505 0.0594146632406342 -0.0707288208441846 ENSG00000117859 OSBPL9
ENST00000447887 0.75739688995505 0.0650838065078818 -0.0689420938736274 ENSG00000117859 OSBPL9
ENST00000495776 0.75739688995505 0.0650838065078818 -0.0689420938736274 ENSG00000117859 OSBPL9
ENST00000435686 0.75739688995505 0.0656457870851962 -0.0687992455321799 ENSG00000117859 OSBPL9
ENST00000435274 0.755958141715742 0.0560190500585769 -0.07112962891101 ENSG00000117859 OSBPL9
ENST00000428468 0.75739688995505 0.0650838065078818 -0.0689420938736274 ENSG00000117859 OSBPL9
ENST00000453295 0.75739688995505 0.0650838065078818 -0.0689420938736274 ENSG00000117859 OSBPL9
ENST00000530544 0.75739688995505 0.0654192758001022 -0.0714717128313378 ENSG00000117859 OSBPL9
ENST00000531828 0.776435794595328 0.0882706180225504 -0.0706946614311648 ENSG00000117859 OSBPL9
ENST00000361556 0.776435794595328 0.087201557531784 -0.0719380692023029 ENSG00000117859 OSBPL9
ENST00000462759 0.776435794595328 0.0871773417682754 -0.0719418114514501 ENSG00000117859 OSBPL9
ENST00000486942 0.776435794595328 0.0870804838873532 -0.0726819926679322 ENSG00000117859 OSBPL9
ENST00000475697 0.776435794595328 0.0883531605663438 -0.0732767163762797 ENSG00000117859 OSBPL9
ENST00000440943 0.889554385079146 0.554338040904674 0.0274648641010796 ENSG00000078618 NRD1
ENST00000352171 0.984107511651924 0.914660241757358 -0.00380224292054607 ENSG00000078618 NRD1
ENST00000354831 0.984107511651924 0.914660241757358 -0.00380224292054607 ENSG00000078618 NRD1
ENST00000485608 0.939950628153485 0.736909889727681 -0.0134633867429021 ENSG00000078618 NRD1
ENST00000539524 0.971921463962088 0.858585836718829 -0.00680724366365741 ENSG00000078618 NRD1
ENST00000544028 0.906986391667819 0.602265752695034 -0.0194686848038302 ENSG00000078618 NRD1
ENST00000371655 0.934928095999752 0.706096848310362 0.013607256931522 ENSG00000169213 RAB3B
ENST00000306052 0.934928095999752 0.709047687746189 0.0145134067145924 ENSG00000157193 LRP8
ENST00000371454 0.891786717275037 0.561073926600013 0.0247808083353866 ENSG00000157193 LRP8
ENST00000465675 0.906207349896619 0.596460750065134 0.0226893195664229 ENSG00000157193 LRP8
ENST00000354412 0.898819617502325 0.579367112565866 0.0236071794481872 ENSG00000157193 LRP8
ENST00000480045 0.898781141330786 0.57915920855532 0.0244991053398618 ENSG00000157193 LRP8
ENST00000347547 0.880709831385276 0.524776466175169 0.0283572794092443 ENSG00000157193 LRP8
ENST00000371348 0.754724423624408 0.0311029640063781 -0.113922669269368 ENSG00000116209 TMEM59
ENST00000234831 0.75739688995505 0.0585431232934382 -0.0873480979731939 ENSG00000116209 TMEM59
ENST00000371341 0.776435794595328 0.0846609707088135 -0.0791349005665157 ENSG00000116209 TMEM59
ENST00000420738 0.776435794595328 0.0887685192431114 -0.073496430541173 ENSG00000116209 TMEM59
ENST00000440019 0.776435794595328 0.0888051322576884 -0.0735083916599008 ENSG00000116209 TMEM59
ENST00000452421 0.776435794595328 0.0887685192431114 -0.073496430541173 ENSG00000116209 TMEM59
ENST00000326956 0.816295969868675 0.262996331420899 0.0654879905928591 ENSG00000157216 SSBP3
ENST00000417664 0.968293299794974 0.834678528649927 0.0128753274718601 ENSG00000157216 SSBP3
ENST00000371320 0.969964761211344 0.848719166059926 0.0118202734621201 ENSG00000157216 SSBP3
ENST00000371319 0.968293299794974 0.836882213323483 0.0126707394888993 ENSG00000157216 SSBP3
ENST00000533946 0.98535731226032 0.924487072176728 0.00587162740266057 ENSG00000157216 SSBP3
ENST00000357475 0.97322358715466 0.869921241735422 0.0105440491990168 ENSG00000157216 SSBP3
ENST00000525990 0.936649890084626 0.720883334013527 0.0236739268527296 ENSG00000157216 SSBP3
ENST00000371269 0.826310732748942 0.334222589407398 0.0406459470003833 ENSG00000116133 DHCR24
ENST00000436604 0.896101156522972 0.570994864794962 0.0274823037140601 ENSG00000116133 DHCR24
ENST00000537443 0.792031133104025 0.192996653149199 0.0625160627583125 ENSG00000116133 DHCR24
ENST00000535035 0.860366557972455 0.440393325164698 0.0350194523508024 ENSG00000116133 DHCR24
ENST00000294383 0.897743168790925 0.57584161842965 0.0268248558469005 ENSG00000162402 USP24
ENST00000407756 0.898819617502325 0.579480290055066 0.0265978064730602 ENSG00000162402 USP24
ENST00000371222 0.923348971358689 0.673796939787742 0.0215878866082551 ENSG00000177606 JUN
ENST00000371191 0.966497295143144 0.828835970950381 -0.0143313695567637 ENSG00000162599 NFIA
ENST00000407417 0.926712675239669 0.683019905187529 -0.0284935607288175 ENSG00000162599 NFIA
ENST00000479364 0.939950628153485 0.737656675488972 -0.0275971095719614 ENSG00000162599 NFIA
ENST00000371189 0.936642115703294 0.720406402560462 -0.0250224047438688 ENSG00000162599 NFIA
ENST00000403491 0.914673627195053 0.643837833624893 -0.0282295851514632 ENSG00000162599 NFIA
ENST00000371187 0.933195080101098 0.699681015483476 -0.0260928268168609 ENSG00000162599 NFIA
ENST00000485903 0.935931178759556 0.716263787120314 -0.0257254118092495 ENSG00000162599 NFIA
ENST00000371185 0.934928095999752 0.710765906431294 -0.0263086945502699 ENSG00000162599 NFIA
ENST00000371184 0.934928095999752 0.711819038291147 -0.0262230104920896 ENSG00000162599 NFIA
ENST00000371079 0.819576486874739 0.275759001389357 -0.0697418511131031 ENSG00000185483 ROR1
ENST00000342505 0.994492970840971 0.9656286430689 0.00126737993677048 ENSG00000162434 JAK1
ENST00000465376 0.975827901251709 0.879508458325752 0.00616717508572484 ENSG00000162434 JAK1
ENST00000344610 0.776435794595328 0.132138225070891 -0.0651945869568708 ENSG00000116678 LEPR
ENST00000371065 0.754724423624408 0.0449712027297882 -0.0843736525029068 ENSG00000213625 LEPROT
ENST00000371059 0.776435794595328 0.125127152859784 -0.0666640869984913 ENSG00000116678 LEPR
ENST00000371060 0.776435794595328 0.126025469206507 -0.0685391067328597 ENSG00000116678 LEPR
ENST00000349533 0.776435794595328 0.116000972361349 -0.0703603250799509 ENSG00000116678 LEPR
ENST00000406510 0.776435794595328 0.115828843103915 -0.0704037098892498 ENSG00000116678 LEPR
ENST00000329654 0.819576486874739 0.291998614195187 -0.0506370337778796 ENSG00000184588 PDE4B
ENST00000341517 0.868852126807754 0.456952395866365 -0.0367953562483673 ENSG00000184588 PDE4B
ENST00000371049 0.861284445599819 0.445121886145634 -0.040101388294788 ENSG00000184588 PDE4B
ENST00000423207 0.820623813753819 0.309234265641631 -0.0486105782697236 ENSG00000184588 PDE4B
ENST00000528771 0.827427183292612 0.339482739502038 -0.0602507573224214 ENSG00000184588 PDE4B
ENST00000371045 0.819576486874739 0.282656321536899 -0.0517095094497565 ENSG00000184588 PDE4B
ENST00000531025 0.832872492479113 0.361728186386813 -0.0570116970003589 ENSG00000184588 PDE4B
ENST00000526197 0.835249969498054 0.369882255084285 -0.0559303227862865 ENSG00000184588 PDE4B
ENST00000237247 0.972321160868613 0.863753164791188 -0.0111804090109723 ENSG00000118473 SGIP1
ENST00000371039 0.966034283419866 0.826074547436268 -0.0142103936203549 ENSG00000118473 SGIP1
ENST00000371035 0.975426762398758 0.877139376343913 -0.0103512607721101 ENSG00000118473 SGIP1
ENST00000371036 0.953913618318298 0.781721141593911 -0.0177606032365688 ENSG00000118473 SGIP1
ENST00000371037 0.958488750568862 0.801760532706488 -0.0162058407099571 ENSG00000118473 SGIP1
ENST00000371018 0.932827825096695 0.698352514466235 -0.0226872476722273 ENSG00000198160 MIER1
ENST00000355977 0.932827825096695 0.698352514466235 -0.0226872476722273 ENSG00000198160 MIER1
ENST00000357692 0.934928095999752 0.709539696977168 -0.0217636720208271 ENSG00000198160 MIER1
ENST00000355356 0.921069572529873 0.668516279270924 -0.0250739208761239 ENSG00000198160 MIER1
ENST00000370994 0.9129791197545 0.633930694436528 -0.016017519052387 ENSG00000142864 SERBP1
ENST00000370995 0.936043560510001 0.717407499518499 -0.0121133480851391 ENSG00000142864 SERBP1
ENST00000361219 0.955594958144147 0.787068025586421 0.00890198019405819 ENSG00000142864 SERBP1
ENST00000370990 0.949403525595925 0.766883702241645 0.00990070434588392 ENSG00000142864 SERBP1
ENST00000493607 0.939950628153485 0.737701195850236 -0.0133720772582969 ENSG00000142864 SERBP1
ENST00000484880 0.939142407158816 0.73147205455163 -0.0150770598501911 ENSG00000142864 SERBP1
ENST00000490406 0.859661161910961 0.436092256633493 0.032781250194594 ENSG00000142864 SERBP1
ENST00000370982 0.754724423624408 0.0222323169152554 -0.100143630884839 ENSG00000172380 GNG12
ENST00000420587 0.794395786816664 0.201673900205359 -0.0403844569221924 ENSG00000232284 GNG12-AS1
ENST00000413628 0.794395786816664 0.201849109684479 -0.040386717502134 ENSG00000232284 GNG12-AS1
ENST00000540432 0.832872492479113 0.359915101837803 -0.0281164462283408 ENSG00000116729 WLS
ENST00000354777 0.832872492479113 0.35985620589438 -0.0281103975284449 ENSG00000116729 WLS
ENST00000262348 0.876152013522497 0.48864355985889 -0.0225052673449848 ENSG00000116729 WLS
ENST00000370976 0.872965661254716 0.483100854468096 -0.02282595451155 ENSG00000116729 WLS
ENST00000534713 0.861284445599819 0.443725988579813 -0.0309671653500081 ENSG00000116729 WLS
ENST00000533537 0.844516237822374 0.394682607730149 -0.0367703691608191 ENSG00000116729 WLS
ENST00000530486 0.914435878502258 0.641576122034614 -0.018793190190442 ENSG00000116729 WLS
ENST00000370973 0.924105298280851 0.675410821251418 -0.0171570110541749 ENSG00000116729 WLS
ENST00000471243 0.936940742547575 0.722966406301214 -0.0153637960278878 ENSG00000116729 WLS
ENST00000491076 0.934928095999752 0.710946429753731 -0.0160228321611874 ENSG00000116729 WLS
ENST00000370951 0.776435794595328 0.133140527108788 -0.0672829363466517 ENSG00000116754 SRSF11
ENST00000405432 0.791107625111094 0.191222185254373 -0.0590649157532131 ENSG00000116754 SRSF11
ENST00000370950 0.776435794595328 0.128380221144654 -0.0678901706577787 ENSG00000116754 SRSF11
ENST00000454435 0.754724423624408 0.0215796280746547 -0.138198955991034 ENSG00000116754 SRSF11
ENST00000475204 0.75739688995505 0.0644063186647741 -0.104557135666135 ENSG00000116754 SRSF11
ENST00000395136 0.801447837063563 0.230074561177308 -0.0587777510024601 ENSG00000116754 SRSF11
ENST00000436161 0.776435794595328 0.0853706446950492 -0.0941804923421738 ENSG00000116754 SRSF11
ENST00000473950 0.754724423624408 0.0341406813346879 -0.123607241960761 ENSG00000116754 SRSF11
ENST00000469170 0.754724423624408 0.0330436292419678 -0.131514384414003 ENSG00000116754 SRSF11
ENST00000486667 0.776435794595328 0.0837274298452862 -0.0965922592480976 ENSG00000116754 SRSF11
ENST00000484162 0.861284445599819 0.444808141564565 -0.0328229505869769 ENSG00000116754 SRSF11
ENST00000370949 0.955206289119266 0.784742312025477 -0.0117813002771817 ENSG00000116754 SRSF11
ENST00000463859 0.946754337840691 0.761361774614813 0.0146797196463859 ENSG00000116754 SRSF11
ENST00000461935 0.877562714119806 0.494842890629734 -0.0335347356461201 ENSG00000116754 SRSF11
ENST00000370920 0.786470033127525 0.162577386591067 -0.0822733365051316 ENSG00000132485 ZRANB2
ENST00000254821 0.786470033127525 0.160660662383366 -0.082658263780704 ENSG00000132485 ZRANB2
ENST00000357731 0.820623813753819 0.31317572010243 -0.0672049654450653 ENSG00000172260 NEGR1
ENST00000306821 0.801447837063563 0.22959056696287 -0.0778746564640002 ENSG00000172260 NEGR1
ENST00000434200 0.878515242433052 0.499683660965043 -0.0563353884637691 ENSG00000172260 NEGR1
ENST00000535300 0.927377190694389 0.6862501772509 -0.0203570280673342 ENSG00000137955 RABGGTB
ENST00000496055 0.91745178256913 0.658702595533871 -0.0223343213817338 ENSG00000137955 RABGGTB
ENST00000319942 0.9129791197545 0.633140279827514 -0.0241300134541901 ENSG00000137955 RABGGTB
ENST00000471759 0.926712675239669 0.683623096690687 -0.02058881751988 ENSG00000137955 RABGGTB
ENST00000328299 0.869239729382471 0.463753207357417 -0.0458162311273162 ENSG00000184005 ST6GALNAC3
ENST00000370801 0.786470033127525 0.155387007712737 -0.0798426676124125 ENSG00000036549 ZZZ3
ENST00000370798 0.786470033127525 0.160841831231977 -0.0784007884574313 ENSG00000036549 ZZZ3
ENST00000294623 0.900422077809549 0.583423823732122 0.0207441105452166 ENSG00000162613 FUBP1
ENST00000370768 0.835644457112757 0.374696769962222 0.0350301966181345 ENSG00000162613 FUBP1
ENST00000370767 0.835644457112757 0.374696769962222 0.0350301966181345 ENSG00000162613 FUBP1
ENST00000436586 0.822768863791305 0.327632116119428 0.0382326769178899 ENSG00000162613 FUBP1
ENST00000487931 0.794395786816664 0.208439534662668 -0.0613891518843403 ENSG00000162616 DNAJB4
ENST00000477671 0.791107625111094 0.182539605100926 -0.0629198250733354 ENSG00000162616 DNAJB4
ENST00000484662 0.790215709538187 0.169120036495754 -0.0652727890298952 ENSG00000162616 DNAJB4
ENST00000476882 0.754724423624408 0.0425433224397637 -0.108418409829491 ENSG00000137960 GIPC2
ENST00000426517 0.791107625111094 0.171550638262074 -0.0652232907044885 ENSG00000162616 DNAJB4
ENST00000370763 0.765712313999846 0.0689142008602362 -0.108026208857826 ENSG00000162616 DNAJB4
ENST00000476396 0.855399166166944 0.424090303901333 -0.0443241902688996 ENSG00000162616 DNAJB4
ENST00000401034 0.776435794595328 0.107798457708735 -0.0859229668339279 ENSG00000162618 ELTD1
ENST00000370742 0.791107625111094 0.177277348018266 -0.0673270800310503 ENSG00000162618 ELTD1
ENST00000370723 0.968293299794974 0.83552146854561 -0.00961568621569317 ENSG00000117114 LPHN2
ENST00000370730 0.983712800632203 0.912079494532661 0.00497314536972804 ENSG00000117114 LPHN2
ENST00000370728 0.983712800632203 0.912079494532661 0.00497314536972804 ENSG00000117114 LPHN2
ENST00000370727 0.968293299794974 0.83552146854561 -0.00961568621569317 ENSG00000117114 LPHN2
ENST00000370725 0.968293299794974 0.83552146854561 -0.00961568621569317 ENSG00000117114 LPHN2
ENST00000370721 0.968293299794974 0.83552146854561 -0.00961568621569317 ENSG00000117114 LPHN2
ENST00000469377 0.984107511651924 0.913275968090438 0.00490788031116117 ENSG00000117114 LPHN2
ENST00000359929 0.972321160868613 0.863614715016853 -0.00788769132456651 ENSG00000117114 LPHN2
ENST00000370713 0.981632193195552 0.896618237315908 0.00589585884090172 ENSG00000117114 LPHN2
ENST00000394879 0.98535731226032 0.91870557104046 0.00462118996522743 ENSG00000117114 LPHN2
ENST00000370717 0.98535731226032 0.91870557104046 0.00462118996522743 ENSG00000117114 LPHN2
ENST00000335786 0.98535731226032 0.91870557104046 0.00462118996522743 ENSG00000117114 LPHN2
ENST00000271029 0.98535731226032 0.91870557104046 0.00462118996522743 ENSG00000117114 LPHN2
ENST00000370715 0.981632193195552 0.896618237315908 0.00589585884090172 ENSG00000117114 LPHN2
ENST00000319517 0.981632193195552 0.896618237315908 0.00589585884090172 ENSG00000117114 LPHN2
ENST00000449420 0.984107511651924 0.914520546269492 -0.00554629585217519 ENSG00000117114 LPHN2
ENST00000370689 0.798594024375916 0.222425211580379 -0.0524408567737312 ENSG00000142875 PRKACB
ENST00000370685 0.859661161910961 0.431134810941933 -0.0354700857431438 ENSG00000142875 PRKACB
ENST00000370682 0.842257249516292 0.387419654384815 -0.0401007670120372 ENSG00000142875 PRKACB
ENST00000394838 0.842257249516292 0.387419654384815 -0.0401007670120372 ENSG00000142875 PRKACB
ENST00000394839 0.837450617807448 0.378144731102532 -0.0407862283020358 ENSG00000142875 PRKACB
ENST00000370580 0.839918990605711 0.382701407198849 -0.0425162851445041 ENSG00000142867 BCL10
ENST00000427819 0.776435794595328 0.0903674706278352 -0.078205255667824 ENSG00000223653 RP11-131L23.1
ENST00000426125 0.776435794595328 0.128416546997796 -0.0844738056223915 ENSG00000223653 RP11-131L23.1
ENST00000535924 0.776435794595328 0.084321339997786 -0.104666469098174 ENSG00000153904 DDAH1
ENST00000284031 0.785996834234316 0.145096249815913 -0.0858398787701732 ENSG00000153904 DDAH1
ENST00000483110 0.776435794595328 0.084321339997786 -0.104666469098174 ENSG00000153904 DDAH1
ENST00000539042 0.785996834234316 0.145105157963327 -0.0858361027330393 ENSG00000153904 DDAH1
ENST00000426972 0.816295969868675 0.259017459268736 -0.0911284012813584 ENSG00000153904 DDAH1
ENST00000542148 0.776435794595328 0.124665701721711 -0.102313343893399 ENSG00000153904 DDAH1
ENST00000498304 0.754724423624408 0.0447028095330871 -0.139494344820257 ENSG00000153904 DDAH1
ENST00000467530 0.754724423624408 0.0420733193413187 -0.147483322156047 ENSG00000153904 DDAH1
ENST00000467666 0.754724423624408 0.0478549524278063 -0.159196641408897 ENSG00000153904 DDAH1
ENST00000451137 0.987807387257396 0.942395582670308 -0.00226509789001483 ENSG00000142871 CYR61
ENST00000480413 0.869787320876868 0.469042108917131 0.0320160405526228 ENSG00000142871 CYR61
ENST00000359242 0.754724423624408 0.0132161139336396 -0.119457011135367 ENSG00000122417 ODF2L
ENST00000460698 0.754724423624408 0.0459938706000682 -0.101605245489847 ENSG00000122417 ODF2L
ENST00000394731 0.754724423624408 0.0139662519342629 -0.118505321678101 ENSG00000122417 ODF2L
ENST00000370566 0.754724423624408 0.0139662519342629 -0.118505321678101 ENSG00000122417 ODF2L
ENST00000370567 0.754724423624408 0.0139662519342629 -0.118505321678101 ENSG00000122417 ODF2L
ENST00000317336 0.754724423624408 0.0139662519342629 -0.118505321678101 ENSG00000122417 ODF2L
ENST00000294678 0.754724423624408 0.00973867572860348 -0.122458351241955 ENSG00000122417 ODF2L
ENST00000370558 0.917073902586867 0.657619104089012 -0.0168476329138501 ENSG00000097033 SH3GLB1
ENST00000535010 0.968755965823966 0.840513491747596 0.00816941615970451 ENSG00000097033 SH3GLB1
ENST00000482504 0.94317184540924 0.745235970693511 0.0137258459318359 ENSG00000097033 SH3GLB1
ENST00000331835 0.754724423624408 0.0551984920772966 -0.0911163215348564 ENSG00000183291 SEP15
ENST00000370554 0.754724423624408 0.0549527948267486 -0.0914193197715883 ENSG00000183291 SEP15
ENST00000469566 0.75739688995505 0.0583762865630928 -0.08863580062774 ENSG00000183291 SEP15
ENST00000401030 0.776435794595328 0.0901282863633176 -0.0801085711815152 ENSG00000183291 SEP15
ENST00000370550 0.776435794595328 0.081463152973944 -0.084481096364649 ENSG00000153936 HS2ST1
ENST00000370521 0.877562714119806 0.493326804515115 -0.0351706426637903 ENSG00000065243 PKN2
ENST00000370505 0.878515242433052 0.506357185017591 -0.0342432498164508 ENSG00000065243 PKN2
ENST00000370513 0.921146000196532 0.669482694235665 -0.0225252340485323 ENSG00000065243 PKN2
ENST00000370454 0.793569643995925 0.197887493884426 -0.0585060910595626 ENSG00000171488 LRRC8C
ENST00000479252 0.794787181236752 0.216563607486767 -0.0561116547166077 ENSG00000171488 LRRC8C
ENST00000370453 0.801447837063563 0.228135758468967 -0.0543437177008692 ENSG00000271949 RP11-302M6.4
ENST00000482063 0.819576486874739 0.292357034250698 -0.0640584765475008 ENSG00000171488 LRRC8C
ENST00000370440 0.75739688995505 0.0619456024465859 -0.0954472359926885 ENSG00000122482 ZNF644
ENST00000347275 0.75739688995505 0.0634239819997048 -0.095031631045448 ENSG00000122482 ZNF644
ENST00000337393 0.76931205307854 0.0726612837468633 -0.09084527032539 ENSG00000122482 ZNF644
ENST00000361321 0.776435794595328 0.111335854809328 -0.0801718832612231 ENSG00000122482 ZNF644
ENST00000467231 0.786470033127525 0.156505923715314 -0.0704372523657401 ENSG00000122482 ZNF644
ENST00000370331 0.904440194132998 0.592772571436008 -0.0318120379963084 ENSG00000067208 EVI5
ENST00000540033 0.904440194132998 0.592772571436008 -0.0318120379963084 ENSG00000067208 EVI5
ENST00000543509 0.864975099919677 0.451990548652648 -0.048434091486629 ENSG00000067208 EVI5
ENST00000370321 0.764868320804881 0.0683366593956047 -0.0548812754015992 ENSG00000122406 RPL5
ENST00000470843 0.754724423624408 0.00704980609885061 -0.0881809915103135 ENSG00000122406 RPL5
ENST00000315741 0.754724423624408 0.010403441250429 -0.0823352908000071 ENSG00000122406 RPL5
ENST00000461952 0.754724423624408 0.00638410987774614 -0.0927134228092046 ENSG00000122406 RPL5
ENST00000497519 0.996797389063156 0.98253369000465 -0.000835544328109895 ENSG00000122406 RPL5
ENST00000370282 0.776435794595328 0.0927394168519707 -0.0865409309004224 ENSG00000117500 TMED5
ENST00000370272 0.8532957771099 0.419756283270799 -0.0399262662241267 ENSG00000117505 DR1
ENST00000370256 0.776435794595328 0.0957488146019244 -0.0734986662118744 ENSG00000137942 FNBP1L
ENST00000271234 0.776435794595328 0.0957488146019244 -0.0734986662118744 ENSG00000137942 FNBP1L
ENST00000260506 0.776435794595328 0.0957488146019244 -0.0734986662118744 ENSG00000137942 FNBP1L
ENST00000604705 0.776435794595328 0.097190553680836 -0.0860126960188715 ENSG00000137942 FNBP1L
ENST00000370253 0.776435794595328 0.0914383942213471 -0.0748336675479723 ENSG00000137942 FNBP1L
ENST00000260502 0.844889564651089 0.395330080407833 0.0423566683918031 ENSG00000137936 BCAR3
ENST00000370244 0.82849189977005 0.345416555788656 0.0446022426600545 ENSG00000137936 BCAR3
ENST00000370243 0.833419382287678 0.365500114120361 0.0458864686787404 ENSG00000137936 BCAR3
ENST00000370238 0.868852126807754 0.456982839148922 -0.0416787358224094 ENSG00000023909 GCLM
ENST00000552844 0.794395786816664 0.210016220956973 -0.0534400199924318 ENSG00000137962 ARHGAP29
ENST00000260526 0.794395786816664 0.209628385615236 -0.053996434093316 ENSG00000137962 ARHGAP29
ENST00000482481 0.921069572529873 0.668354734854879 -0.0190675542318466 ENSG00000137962 ARHGAP29
ENST00000370217 0.819576486874739 0.288425674558154 -0.0554562505554706 ENSG00000137962 ARHGAP29
ENST00000370206 0.819576486874739 0.298027646846823 -0.0394495846749768 ENSG00000117519 CNN3
ENST00000538964 0.820623813753819 0.317950020841991 -0.0379225519028607 ENSG00000117519 CNN3
ENST00000394202 0.820845200659462 0.320985933821687 -0.0375543467194566 ENSG00000117519 CNN3
ENST00000545882 0.868852126807754 0.457295284523248 -0.0276512771682119 ENSG00000117519 CNN3
ENST00000487539 0.858391336058821 0.42963155253477 -0.0327539950170084 ENSG00000117519 CNN3
ENST00000415017 0.833545477126741 0.365610367835193 -0.0330417149937882 ENSG00000117519 CNN3
ENST00000482253 0.754724423624408 0.0411995245663467 -0.0995029166506631 ENSG00000117569 PTBP2
ENST00000609116 0.754724423624408 0.0555618599476532 -0.0937755171606805 ENSG00000117569 PTBP2
ENST00000370197 0.754724423624408 0.0526023186532648 -0.092645768660877 ENSG00000117569 PTBP2
ENST00000370198 0.754724423624408 0.0526023186532648 -0.092645768660877 ENSG00000117569 PTBP2
ENST00000476419 0.754724423624408 0.0374617737691164 -0.101564521138412 ENSG00000117569 PTBP2
ENST00000426398 0.754724423624408 0.0526000519156373 -0.0926365043574948 ENSG00000117569 PTBP2
ENST00000394184 0.754724423624408 0.044519303096038 -0.0979572416608895 ENSG00000117569 PTBP2
ENST00000541987 0.754724423624408 0.0409477403245655 -0.100064423035334 ENSG00000117569 PTBP2
ENST00000370192 0.873532370516334 0.483921568819908 -0.0446379982377583 ENSG00000188641 DPYD
ENST00000263174 0.824713156100213 0.329787389302065 -0.0384165829050991 ENSG00000099260 PALMD
ENST00000605497 0.816295969868675 0.264484206859969 -0.0450422257961932 ENSG00000099260 PALMD
ENST00000370112 0.776435794595328 0.0771631571110805 -0.0891692293404641 ENSG00000162695 SLC30A7
ENST00000305352 0.837450617807448 0.378040491069801 -0.03532143109088 ENSG00000170989 S1PR1
ENST00000565488 0.986409469842571 0.927425201043308 -0.00468692319142499 ENSG00000085491 SLC25A24
ENST00000264128 0.986814559158839 0.930940727879712 -0.00448878841579238 ENSG00000085491 SLC25A24
ENST00000370041 0.997446097251236 0.986234249086722 -0.000936739016158306 ENSG00000085491 SLC25A24
ENST00000357393 0.879877164411888 0.516225119631112 -0.0291794623923437 ENSG00000162641 AKNAD1
ENST00000234677 0.837275660985841 0.377292928720875 0.0339495418558831 ENSG00000031698 SARS
ENST00000477544 0.861989640755156 0.448154803383185 0.0310562994969909 ENSG00000031698 SARS
ENST00000369923 0.836792537961046 0.376633877680647 0.0339717258157047 ENSG00000031698 SARS
ENST00000271308 0.815371880863037 0.255986346035719 -0.0487387046329945 ENSG00000143106 PSMA5
ENST00000538610 0.799768879647721 0.225220659531544 -0.051935214239284 ENSG00000143106 PSMA5
ENST00000490870 0.791107625111094 0.178943774294656 -0.0582757829751359 ENSG00000143106 PSMA5
ENST00000369851 0.870188715456302 0.471302217590924 -0.0285943616856689 ENSG00000065135 GNAI3
ENST00000369799 0.906622233128965 0.598172134216071 0.0215247713959149 ENSG00000168710 AHCYL1
ENST00000369722 0.842864784321024 0.388263658541837 -0.0382754234498855 ENSG00000116459 ATP5F1
ENST00000369721 0.819576486874739 0.276587655143971 -0.0487088771945273 ENSG00000116459 ATP5F1
ENST00000483994 0.786470033127525 0.154381576585762 -0.0656281870777435 ENSG00000116459 ATP5F1
ENST00000468818 0.819576486874739 0.275167289138273 -0.0489264276230721 ENSG00000116459 ATP5F1
ENST00000356415 0.816295969868675 0.26543122039195 -0.0528619857290078 ENSG00000116473 RAP1A
ENST00000369709 0.801447837063563 0.230481181528137 -0.0565403229492865 ENSG00000116473 RAP1A
ENST00000436150 0.801447837063563 0.231114450483542 -0.0566781758475242 ENSG00000116473 RAP1A
ENST00000527570 0.955299579489517 0.785401293909715 -0.0127985269592283 ENSG00000197852 FAM212B
ENST00000271277 0.819576486874739 0.296822660475618 -0.043196719790837 ENSG00000143079 CTTNBP2NL
ENST00000263168 0.794787181236752 0.216610696523127 -0.0504204996120011 ENSG00000116489 CAPZA1
ENST00000476936 0.843224209783492 0.391004836206791 -0.0366529407680267 ENSG00000116489 CAPZA1
ENST00000498626 0.883413671443763 0.540223098305868 -0.0245547246870779 ENSG00000116489 CAPZA1
ENST00000339083 0.98535731226032 0.922041910944724 -0.00535976387470237 ENSG00000155366 RHOC
ENST00000369633 0.981439427974584 0.895899941965723 -0.00716564204867151 ENSG00000155366 RHOC
ENST00000369642 0.98535731226032 0.919932053920001 -0.00550302155948038 ENSG00000155366 RHOC
ENST00000285735 0.982589186492863 0.903277145663356 -0.00665370274026986 ENSG00000155366 RHOC
ENST00000468093 0.980827606556176 0.894412750753253 -0.0072691161586697 ENSG00000155366 RHOC
ENST00000369638 0.9773666756981 0.885412264667733 -0.00789316779396372 ENSG00000155366 RHOC
ENST00000369637 0.975331592443469 0.876658831060685 -0.00851747891138506 ENSG00000155366 RHOC
ENST00000369636 0.972022368880658 0.860571821463598 -0.00960768080968039 ENSG00000155366 RHOC
ENST00000473074 0.978886347978339 0.889245450210544 -0.00784232908058688 ENSG00000155366 RHOC
ENST00000484280 0.957436186769452 0.797823599126747 -0.0141028952210512 ENSG00000155366 RHOC
ENST00000369632 0.934928095999752 0.711958624707946 -0.020664453570019 ENSG00000155366 RHOC
ENST00000425265 0.934928095999752 0.704813125114784 -0.0213100639657738 ENSG00000155366 RHOC
ENST00000534717 0.980571227704278 0.89362052218857 -0.00778727596825258 ENSG00000155366 RHOC
ENST00000436685 0.891786717275037 0.562104535603961 -0.0325387141424914 ENSG00000155366 RHOC
ENST00000471038 0.9129791197545 0.63223270116175 -0.0264777416229939 ENSG00000271810 RP11-426L16.10
ENST00000607158 0.9081201229736 0.608419154219609 -0.0272610920113989 ENSG00000271810 RP11-426L16.10
ENST00000605933 0.9081201229736 0.609393526096983 -0.027163467975349 ENSG00000271810 RP11-426L16.10
ENST00000606505 0.9081201229736 0.609393526096983 -0.027163467975349 ENSG00000271810 RP11-426L16.10
ENST00000606954 0.9081201229736 0.609393526096983 -0.027163467975349 ENSG00000271810 RP11-426L16.10
ENST00000528831 0.882261266733975 0.534984149533529 -0.0328785283129451 ENSG00000155366 RHOC
ENST00000484054 0.882261266733975 0.536831679015995 -0.0327581316416008 ENSG00000155366 RHOC
ENST00000414971 0.92034520723701 0.667141057065594 -0.0234314517396179 ENSG00000155366 RHOC
ENST00000478447 0.879877164411888 0.513724052638722 -0.0359649956480317 ENSG00000155366 RHOC
ENST00000369626 0.786470033127525 0.146166408592521 -0.0525268557407454 ENSG00000155380 SLC16A1
ENST00000538576 0.786470033127525 0.1493946941173 -0.0521739471550492 ENSG00000155380 SLC16A1
ENST00000458229 0.9081201229736 0.606584435396863 0.018047374202168 ENSG00000155380 SLC16A1
ENST00000433570 0.968293299794974 0.835629211570343 0.00770206123688273 ENSG00000155380 SLC16A1
ENST00000369596 0.978749820141033 0.888992370258637 -0.00522390159996268 ENSG00000116793 PHTF1
ENST00000393357 0.978749820141033 0.888992370258637 -0.00522390159996268 ENSG00000116793 PHTF1
ENST00000369604 0.968755965823966 0.84337370677444 -0.00724684097193947 ENSG00000116793 PHTF1
ENST00000369600 0.968755965823966 0.84337370677444 -0.00724684097193947 ENSG00000116793 PHTF1
ENST00000369598 0.968293299794974 0.835617924253056 -0.00760389196847317 ENSG00000116793 PHTF1
ENST00000357783 0.987807387257396 0.934347035487042 0.00304842248798754 ENSG00000116793 PHTF1
ENST00000369554 0.819576486874739 0.284498325870273 -0.0503218331916952 ENSG00000163349 HIPK1
ENST00000369558 0.819576486874739 0.284458947340218 -0.0503237667442518 ENSG00000163349 HIPK1
ENST00000358465 0.972321160868613 0.863329317339527 -0.00804939714834379 ENSG00000197323 TRIM33
ENST00000369535 0.816295969868675 0.264155579095193 -0.0492530840892505 ENSG00000213281 NRAS
ENST00000339438 0.932241144629395 0.696895301416038 -0.0116924092976664 ENSG00000009307 CSDE1
ENST00000438362 0.918602859900917 0.662426033860511 -0.0133060731659078 ENSG00000009307 CSDE1
ENST00000358528 0.932241144629395 0.696895301416038 -0.0116924092976664 ENSG00000009307 CSDE1
ENST00000261443 0.917073902586867 0.656697186205071 -0.0134628869989038 ENSG00000009307 CSDE1
ENST00000530886 0.913133662638851 0.634943350464923 -0.0143625061422417 ENSG00000009307 CSDE1
ENST00000369530 0.9129791197545 0.634745110001604 -0.014368028590092 ENSG00000009307 CSDE1
ENST00000483407 0.877632728486418 0.495900614870114 -0.027351886610186 ENSG00000009307 CSDE1
ENST00000534699 0.944215084397376 0.749811532448021 -0.00965410169935421 ENSG00000009307 CSDE1
ENST00000483030 0.95837621586484 0.800656460281249 0.00937360141676634 ENSG00000009307 CSDE1
ENST00000529046 0.912383318772511 0.626261072392124 -0.0177529893362448 ENSG00000009307 CSDE1
ENST00000525132 0.927627601836957 0.68736103233407 -0.014734755517398 ENSG00000009307 CSDE1
ENST00000525878 0.859661161910961 0.43436231394587 -0.03136133002676 ENSG00000009307 CSDE1
ENST00000525970 0.868852126807754 0.459356310810932 -0.0322183015384758 ENSG00000009307 CSDE1
ENST00000533818 0.940252851343518 0.738788918489943 -0.0158049127656976 ENSG00000009307 CSDE1
ENST00000524652 0.944014935522967 0.748776614535655 -0.0152091112455664 ENSG00000009307 CSDE1
ENST00000295598 0.820623813753819 0.309022773980966 0.0362942571354754 ENSG00000163399 ATP1A1
ENST00000537345 0.819576486874739 0.294358427777031 0.0370622365069692 ENSG00000163399 ATP1A1
ENST00000369496 0.820623813753819 0.31904703293031 0.0357740157966774 ENSG00000163399 ATP1A1
ENST00000608511 0.904721915208074 0.594320224362688 0.0197266961700965 ENSG00000203865 ATP1A1OS
ENST00000493908 0.922039925065733 0.670963298342635 -0.017445494426145 ENSG00000203865 ATP1A1OS
ENST00000356554 0.981936987221545 0.8970015094239 -0.00581722743591437 ENSG00000198162 MAN1A2
ENST00000256646 0.914135457176773 0.640694916818833 0.0182430634480982 ENSG00000134250 NOTCH2
ENST00000467933 0.891786717275037 0.559230955972929 -0.0343393074736713 ENSG00000196369 SRGAP2B
ENST00000491897 0.887348131043272 0.549197339753432 -0.0358734378875976 ENSG00000196369 SRGAP2B
ENST00000313382 0.859661161910961 0.436225022051325 -0.0362544766489619 ENSG00000178104 PDE4DIP
ENST00000369359 0.849749488988461 0.408019293537863 -0.0385038065251473 ENSG00000178104 PDE4DIP
ENST00000530740 0.849749488988461 0.408019293537863 -0.0385038065251473 ENSG00000178104 PDE4DIP
ENST00000453618 0.820623813753819 0.305079417768429 -0.0420888490957916 ENSG00000223380 SEC22B
ENST00000330165 0.953108487551518 0.777451821869422 -0.0124722025789413 ENSG00000131795 RBM8A
ENST00000464336 0.878411468581158 0.499418771741953 -0.0283946436939711 ENSG00000243452 NBPF15
ENST00000314136 0.957159341653055 0.791945822286701 -0.0143929045480413 ENSG00000143401 ANP32E
ENST00000369119 0.91745178256913 0.660638365492005 -0.0255659054974991 ENSG00000143401 ANP32E
ENST00000369116 0.95837621586484 0.800725410064887 -0.0137594765837495 ENSG00000143401 ANP32E
ENST00000369109 0.794395786816664 0.211426225649127 -0.0579289233289567 ENSG00000117362 APH1A
ENST00000360244 0.792395121468127 0.195025562407661 -0.0601191876433642 ENSG00000117362 APH1A
ENST00000414276 0.794395786816664 0.206777975943799 -0.058641079113781 ENSG00000117362 APH1A
ENST00000369026 0.869887955384516 0.46974384010101 -0.026724283637322 ENSG00000143384 MCL1
ENST00000307940 0.986814559158839 0.931058763684915 -0.00328862000846392 ENSG00000143384 MCL1
ENST00000369016 0.882977037488408 0.538574111726382 -0.0241399145771371 ENSG00000143420 ENSA
ENST00000369014 0.997263077102923 0.985822954778562 -0.000733276760364957 ENSG00000143420 ENSA
ENST00000369009 0.987807387257396 0.940290635727716 -0.00315526719538004 ENSG00000143420 ENSA
ENST00000361532 0.906934401922167 0.601788318799679 -0.0217106723038226 ENSG00000143420 ENSA
ENST00000482825 0.930838843503063 0.692667327704316 0.016293067396035 ENSG00000143418 CERS2
ENST00000561294 0.819576486874739 0.284749515370184 -0.0413937841032675 ENSG00000143418 CERS2
ENST00000345896 0.794395786816664 0.211536049898979 -0.0477655965016311 ENSG00000143418 CERS2
ENST00000271688 0.794395786816664 0.211530452290161 -0.04774699345798 ENSG00000143418 CERS2
ENST00000368954 0.794395786816664 0.211429624875512 -0.047749581549849 ENSG00000143418 CERS2
ENST00000439374 0.914135457176773 0.640923847549353 -0.0140235828663641 ENSG00000197622 CDC42SE1
ENST00000357235 0.776435794595328 0.127667615389539 0.0556779178491351 ENSG00000197622 CDC42SE1
ENST00000540998 0.776435794595328 0.127667615389539 0.0556779178491351 ENSG00000197622 CDC42SE1
ENST00000368921 0.791107625111094 0.175321733037673 -0.0484623287129425 ENSG00000213190 MLLT11
ENST00000349792 0.807899415266257 0.243627151822051 0.0475268317512772 ENSG00000143398 PIP5K1A
ENST00000409426 0.807899415266257 0.243679797801762 0.0475258404400627 ENSG00000143398 PIP5K1A
ENST00000441902 0.797656144713237 0.219810570993909 0.0525325920668957 ENSG00000143398 PIP5K1A
ENST00000368890 0.807899415266257 0.243679797801762 0.0475258404400627 ENSG00000143398 PIP5K1A
ENST00000368888 0.812599297028765 0.250915795219428 0.0507226561908796 ENSG00000143398 PIP5K1A
ENST00000368884 0.820623813753819 0.310069139380052 -0.0481176185130337 ENSG00000159352 PSMD4
ENST00000368881 0.820623813753819 0.310406397271851 -0.048107808845928 ENSG00000159352 PSMD4
ENST00000476855 0.820623813753819 0.304714138149546 -0.0486886858336592 ENSG00000159352 PSMD4
ENST00000290541 0.819576486874739 0.297707275397534 -0.0566012759309714 ENSG00000159377 PSMB4
ENST00000495288 0.793569643995925 0.198767893962889 -0.0734778444251902 ENSG00000159377 PSMB4
ENST00000495805 0.793569643995925 0.198476173755697 -0.0736118499262647 ENSG00000159377 PSMB4
ENST00000476467 0.819576486874739 0.296359379485506 -0.0567255281396288 ENSG00000159377 PSMB4
ENST00000493673 0.819576486874739 0.297817690865494 -0.0565757973736071 ENSG00000159377 PSMB4
ENST00000358476 0.859727083010339 0.437124165685823 0.0316812739848129 ENSG00000143442 POGZ
ENST00000361398 0.859661161910961 0.436581088835829 0.0317034461184121 ENSG00000143442 POGZ
ENST00000271715 0.859661161910961 0.436581088835829 0.0317034461184121 ENSG00000143442 POGZ
ENST00000368863 0.859727083010339 0.437124165685823 0.0316812739848129 ENSG00000143442 POGZ
ENST00000409503 0.827427183292612 0.337730309169114 0.0387590264793644 ENSG00000143442 POGZ
ENST00000531094 0.819576486874739 0.276324663480403 0.0433570220454085 ENSG00000143442 POGZ
ENST00000540984 0.811136355022002 0.249489951792521 0.0462215502306459 ENSG00000143442 POGZ
ENST00000491586 0.801447837063563 0.233258473372311 0.0477231350648466 ENSG00000143442 POGZ
ENST00000368811 0.981403702184648 0.895802627686343 -0.00475837906264863 ENSG00000197747 S100A10
ENST00000368809 0.968755965823966 0.840746095721861 -0.00730830819332383 ENSG00000197747 S100A10
ENST00000478574 0.968755965823966 0.843218440917735 -0.00681242086447001 ENSG00000197747 S100A10
ENST00000478348 0.970210846973853 0.850000755568746 -0.0066341398810477 ENSG00000197747 S100A10
ENST00000432386 0.963743881987669 0.818419906583952 -0.00982068257510514 ENSG00000229021 NBPF18P
ENST00000271638 0.952684007188041 0.775696396221751 -0.012285843352506 ENSG00000163191 S100A11
ENST00000478109 0.945503254240225 0.757305762706917 -0.0132851153094453 ENSG00000163191 S100A11
ENST00000420695 0.820623813753819 0.319874431909193 -0.0460250520938927 ENSG00000238279 BX470102.3
ENST00000496817 0.861989640755156 0.44786243220001 -0.0353921326317619 ENSG00000197956 S100A6
ENST00000368719 0.861989640755156 0.44786243220001 -0.0353921326317619 ENSG00000197956 S100A6
ENST00000368720 0.86174577013853 0.446951079488385 -0.0354627563681527 ENSG00000197956 S100A6
ENST00000462776 0.861284445599819 0.444165652448999 -0.0356825184794565 ENSG00000197956 S100A6
ENST00000462951 0.820623813753819 0.313150824072011 -0.0474363048474288 ENSG00000197956 S100A6
ENST00000368704 0.801447837063563 0.235364492068926 -0.045810670843907 ENSG00000188643 S100A16
ENST00000368706 0.819576486874739 0.294419551818926 -0.0400812267507506 ENSG00000188643 S100A16
ENST00000368703 0.79477115396716 0.215321660581915 -0.0474939766220521 ENSG00000188643 S100A16
ENST00000368705 0.786470033127525 0.157047157867066 -0.0556823434712081 ENSG00000188643 S100A16
ENST00000474991 0.776435794595328 0.107911186879751 -0.0628088311209792 ENSG00000188643 S100A16
ENST00000361891 0.819576486874739 0.288024540371304 -0.0383755920205279 ENSG00000143621 ILF2
ENST00000480213 0.794395786816664 0.209467426443388 -0.0551852813487817 ENSG00000143621 ILF2
ENST00000368684 0.986814559158839 0.928935067527937 -0.0040455666486281 ENSG00000143621 ILF2
ENST00000368655 0.982589186492863 0.903933425634449 0.00545039976608578 ENSG00000143614 GATAD2B
ENST00000368575 0.812861027223527 0.251912858974068 0.0561377081500578 ENSG00000143545 RAB13
ENST00000462680 0.816295969868675 0.263290009655737 0.0549984095883604 ENSG00000143545 RAB13
ENST00000368567 0.888511861987796 0.551821320718633 -0.0310761145564566 ENSG00000177954 RPS27
ENST00000392558 0.88251769664576 0.537818118130612 -0.032205030850016 ENSG00000177954 RPS27
ENST00000493224 0.888511861987796 0.551821320718633 -0.0310761145564566 ENSG00000177954 RPS27
ENST00000477151 0.888511861987796 0.551821320718633 -0.0310761145564566 ENSG00000177954 RPS27
ENST00000368533 0.994592740338996 0.967642739265728 -0.00126742416206823 ENSG00000143549 TPM3
ENST00000368545 0.824713156100213 0.32989492297165 -0.0366359501288516 ENSG00000143549 TPM3
ENST00000469717 0.990944042837522 0.95339331212716 -0.00182185698952292 ENSG00000143549 TPM3
ENST00000330188 0.991027032282614 0.954080567622704 -0.00179506388613294 ENSG00000143549 TPM3
ENST00000341485 0.991027032282614 0.954118198503568 -0.00179383071542279 ENSG00000143549 TPM3
ENST00000341372 0.991027032282614 0.954074970635066 -0.0017953153759192 ENSG00000143549 TPM3
ENST00000328159 0.986658759112549 0.928094151290346 -0.00278588171869693 ENSG00000143549 TPM3
ENST00000509409 0.982751620438455 0.906396272814423 0.00353199039777187 ENSG00000143549 TPM3
ENST00000271850 0.886322605678025 0.546898220400896 0.0188414085227394 ENSG00000143549 TPM3
ENST00000312970 0.816295969868675 0.2577890051744 0.0366424952181369 ENSG00000143549 TPM3
ENST00000513769 0.9773666756981 0.885710999230439 -0.00623156686764782 ENSG00000143549 TPM3
ENST00000302206 0.843224209783492 0.392158002142632 0.0298410903894075 ENSG00000143549 TPM3
ENST00000368531 0.776435794595328 0.109006857716079 0.0562760010258386 ENSG00000143549 TPM3
ENST00000323144 0.776435794595328 0.10826448861193 0.0564122113348842 ENSG00000143549 TPM3
ENST00000368530 0.776435794595328 0.0991335867152427 0.0602986844422796 ENSG00000143549 TPM3
ENST00000504663 0.786470033127525 0.151494590324264 0.0867971617471194 ENSG00000143549 TPM3
ENST00000509601 0.776435794595328 0.0857351959455426 0.062910893632016 ENSG00000143549 TPM3
ENST00000505010 0.783339444853604 0.139177548429191 0.0598264954847784 ENSG00000143549 TPM3
ENST00000368527 0.76931205307854 0.070505694066935 0.0654460055935896 ENSG00000143549 TPM3
ENST00000473036 0.776435794595328 0.111691511057247 0.0555794744330266 ENSG00000143549 TPM3
ENST00000368521 0.819576486874739 0.288961812308259 0.0399151543630044 ENSG00000143612 C1orf43
ENST00000362076 0.819576486874739 0.287169541904498 0.0400811902459146 ENSG00000143612 C1orf43
ENST00000350592 0.819576486874739 0.287169541904498 0.0400811902459146 ENSG00000143612 C1orf43
ENST00000368519 0.832872492479113 0.359435265996663 0.0345425581555745 ENSG00000143612 C1orf43
ENST00000368518 0.991445954559477 0.956410680848778 0.00242394031354486 ENSG00000143612 C1orf43
ENST00000343815 0.754724423624408 0.0223146432303971 0.0680251041442944 ENSG00000143569 UBAP2L
ENST00000428931 0.776435794595328 0.088409762318268 0.0497204986012975 ENSG00000143569 UBAP2L
ENST00000271877 0.776435794595328 0.097458962720628 0.0483859975810245 ENSG00000143569 UBAP2L
ENST00000412596 0.811088498645372 0.247659581839041 0.0500029951162805 ENSG00000143569 UBAP2L
ENST00000368504 0.776435794595328 0.124533860455725 0.0642304818363426 ENSG00000143569 UBAP2L
ENST00000437652 0.794395786816664 0.202917298485569 0.0548796499923412 ENSG00000143569 UBAP2L
ENST00000361546 0.75739688995505 0.063236805808781 0.0550576053813006 ENSG00000143569 UBAP2L
ENST00000368489 0.791107625111094 0.191853972709148 0.0523634842624967 ENSG00000143515 ATP8B2
ENST00000486773 0.776435794595328 0.117965693256475 -0.0648545514069475 ENSG00000169291 SHE
ENST00000555188 0.776435794595328 0.107813128737521 -0.0685401497894869 ENSG00000169291 SHE
ENST00000304760 0.801447837063563 0.233498231444591 -0.0499511937035953 ENSG00000169291 SHE
ENST00000292205 0.897018351072271 0.574294578523078 0.0174373755545535 ENSG00000160710 ADAR
ENST00000368474 0.913778600131061 0.637074140140758 0.0152168844109172 ENSG00000160710 ADAR
ENST00000368471 0.897018351072271 0.574294578523078 0.0174373755545535 ENSG00000160710 ADAR
ENST00000529168 0.801447837063563 0.235681456966287 0.0475138581340426 ENSG00000160710 ADAR
ENST00000483463 0.984763586514757 0.916020635039905 -0.00391258592002188 ENSG00000163348 PYGO2
ENST00000368450 0.872314559072164 0.477588503851901 0.0245793060262947 ENSG00000160691 SHC1
ENST00000368453 0.872314559072164 0.477588503851901 0.0245793060262947 ENSG00000160691 SHC1
ENST00000448116 0.879926016162346 0.518163184095601 0.0220012120610405 ENSG00000160691 SHC1
ENST00000368449 0.879926016162346 0.518163184095601 0.0220012120610405 ENSG00000160691 SHC1
ENST00000368445 0.87993120646111 0.518240172347901 0.0220006139471706 ENSG00000160691 SHC1
ENST00000606391 0.882261266733975 0.535090695881401 0.0210421639804635 ENSG00000160691 SHC1
ENST00000444664 0.946367976268516 0.759610594301959 0.013974742628299 ENSG00000160691 SHC1
ENST00000412170 0.801447837063563 0.230331405901622 0.0573819583749367 ENSG00000160691 SHC1
ENST00000366442 0.845693936281548 0.39949728903287 0.0397050299983525 ENSG00000160691 SHC1
ENST00000473905 0.811136355022002 0.248934958020707 0.0583388396749019 ENSG00000143537 ADAM15
ENST00000527418 0.820845200659462 0.321099328869445 0.046493626996077 ENSG00000143537 ADAM15
ENST00000526491 0.820623813753819 0.318545077691621 0.0466361416773402 ENSG00000143537 ADAM15
ENST00000449910 0.820623813753819 0.318545077691621 0.0466361416773402 ENSG00000143537 ADAM15
ENST00000360674 0.820623813753819 0.318545077691621 0.0466361416773402 ENSG00000143537 ADAM15
ENST00000529473 0.820623813753819 0.318545077691621 0.0466361416773402 ENSG00000143537 ADAM15
ENST00000368410 0.820623813753819 0.319664321425637 0.0465326640997128 ENSG00000143537 ADAM15
ENST00000368412 0.820623813753819 0.318545077691621 0.0466361416773402 ENSG00000143537 ADAM15
ENST00000359280 0.820623813753819 0.318545077691621 0.0466361416773402 ENSG00000143537 ADAM15
ENST00000356955 0.820623813753819 0.318545077691621 0.0466361416773402 ENSG00000143537 ADAM15
ENST00000355956 0.820623813753819 0.318545077691621 0.0466361416773402 ENSG00000143537 ADAM15
ENST00000271836 0.820623813753819 0.319664321425637 0.0465326640997128 ENSG00000143537 ADAM15
ENST00000461564 0.83088747267438 0.356008549901819 0.0427081647132353 ENSG00000143537 ADAM15
ENST00000368413 0.820623813753819 0.319664321425637 0.0465326640997128 ENSG00000143537 ADAM15
ENST00000487956 0.792031133104025 0.193099362488046 0.0656798893940775 ENSG00000143537 ADAM15
ENST00000531455 0.821804338109689 0.326282808381016 0.0458762596218663 ENSG00000143537 ADAM15
ENST00000447332 0.827333366503896 0.336976894663836 0.0442838103658643 ENSG00000143537 ADAM15
ENST00000472434 0.820845200659462 0.320523303624825 0.0464427636295302 ENSG00000143537 ADAM15
ENST00000447866 0.878515242433052 0.50725748628784 0.025042635150447 ENSG00000160752 FDPS
ENST00000468479 0.936043560510001 0.718556698123437 0.0135130590551423 ENSG00000160752 FDPS
ENST00000461507 0.979253770986674 0.890160271252918 0.00542431131763237 ENSG00000160752 FDPS
ENST00000467076 0.936043560510001 0.718590067330728 0.0135112035815506 ENSG00000160752 FDPS
ENST00000368356 0.878515242433052 0.507318064625252 0.0250374839875817 ENSG00000160752 FDPS
ENST00000474345 0.969964761211344 0.848714810531903 0.00761346022358322 ENSG00000160752 FDPS
ENST00000471117 0.981632193195552 0.896658362125815 0.00512831806352135 ENSG00000160752 FDPS
ENST00000495308 0.982329270534269 0.897683677404767 0.00507326082790662 ENSG00000160752 FDPS
ENST00000487002 0.919994949493879 0.666280625012543 0.0200619567125631 ENSG00000160752 FDPS
ENST00000491013 0.957159341653055 0.790309690708265 0.0100802912164196 ENSG00000160752 FDPS
ENST00000356657 0.878515242433052 0.50540487283261 0.0251441893661136 ENSG00000160752 FDPS
ENST00000465559 0.967226306130456 0.831257231732641 0.00868643932045531 ENSG00000160752 FDPS
ENST00000470171 0.967226306130456 0.83146193390324 0.00804572464034836 ENSG00000160752 FDPS
ENST00000489003 0.991203196585373 0.955140200521557 0.00218903485604287 ENSG00000160752 FDPS
ENST00000477057 0.964629131884288 0.822554930893419 0.00856830745924063 ENSG00000160752 FDPS
ENST00000446880 0.925852289404776 0.679269569085588 -0.0160368523502956 ENSG00000225855 RUSC1-AS1
ENST00000543656 0.96823649909666 0.834120934447261 -0.00809900904621202 ENSG00000225855 RUSC1-AS1
ENST00000443642 0.995347974690026 0.972257722365426 -0.00137301503270022 ENSG00000225855 RUSC1-AS1
ENST00000492244 0.791107625111094 0.177477026635448 0.0589179310644626 ENSG00000160752 FDPS
ENST00000368346 0.965589028527158 0.824964940709615 -0.00840415740619516 ENSG00000116539 ASH1L
ENST00000392403 0.978897550418944 0.889569547702068 -0.00535479873919254 ENSG00000116539 ASH1L
ENST00000538143 0.917207098459742 0.657912264717958 0.0140323103534916 ENSG00000125459 MSTO1
ENST00000452804 0.899534583522613 0.581732620580914 0.0174734908169344 ENSG00000125459 MSTO1
ENST00000538914 0.907318523365067 0.602962647961577 0.0160469420819347 ENSG00000203761 MSTO2P
ENST00000471642 0.937019092635631 0.723212191289909 -0.0151045509824078 ENSG00000132676 DAP3
ENST00000368336 0.912383318772511 0.626165731952914 -0.0209630980021433 ENSG00000132676 DAP3
ENST00000343043 0.90967502185525 0.613729448865994 -0.0219814604036607 ENSG00000132676 DAP3
ENST00000421487 0.90967502185525 0.613729448865994 -0.0219814604036607 ENSG00000132676 DAP3
ENST00000535183 0.90967502185525 0.613729448865994 -0.0219814604036607 ENSG00000132676 DAP3
ENST00000437809 0.850816292516383 0.411926315951563 0.0318901265497955 ENSG00000116580 GON4L
ENST00000368331 0.845256546410739 0.398375624504059 0.0329186273122986 ENSG00000116580 GON4L
ENST00000368315 0.824713156100213 0.329576743044407 0.0405754949562497 ENSG00000116584 ARHGEF2
ENST00000313695 0.869534701446568 0.466676188963532 0.0306715003827745 ENSG00000116584 ARHGEF2
ENST00000361247 0.845256546410739 0.397712252729828 0.035580511551895 ENSG00000116584 ARHGEF2
ENST00000368316 0.839159258737699 0.380593473738298 0.0363303065859084 ENSG00000116584 ARHGEF2
ENST00000477754 0.831183253881278 0.357021885000804 0.0382262919962508 ENSG00000116584 ARHGEF2
ENST00000462460 0.839159258737699 0.380593473738298 0.0363303065859084 ENSG00000116584 ARHGEF2
ENST00000313667 0.819576486874739 0.28491160435528 0.048560091961092 ENSG00000116584 ARHGEF2
ENST00000295702 0.943657504316066 0.746380205297932 0.0130777509023634 ENSG00000163479 SSR2
ENST00000488179 0.942467468293074 0.744193886322927 0.0131970437521551 ENSG00000163479 SSR2
ENST00000529008 0.94083925481054 0.741233458266479 0.0133476234920632 ENSG00000163479 SSR2
ENST00000496742 0.94083925481054 0.741233458266479 0.0133476234920632 ENSG00000163479 SSR2
ENST00000484320 0.94083925481054 0.741233458266479 0.0133476234920632 ENSG00000163479 SSR2
ENST00000532074 0.94083925481054 0.741233458266479 0.0133476234920632 ENSG00000163479 SSR2
ENST00000480176 0.940210211562095 0.738637343173236 0.0134857068862959 ENSG00000163479 SSR2
ENST00000473699 0.98535731226032 0.923843162829041 -0.00403545080005291 ENSG00000163479 SSR2
ENST00000480567 0.971921463962088 0.856591676677342 -0.00754690546894484 ENSG00000163479 SSR2
ENST00000531790 0.857840490691335 0.427732570615675 -0.0346528728965155 ENSG00000163479 SSR2
ENST00000368311 0.818888974049056 0.273205796804936 -0.0514046429069053 ENSG00000163479 SSR2
ENST00000472898 0.816295969868675 0.2623439842056 -0.0530889617629478 ENSG00000163479 SSR2
ENST00000474377 0.816295969868675 0.260556398914546 -0.0533169416310623 ENSG00000163479 SSR2
ENST00000466905 0.816295969868675 0.260556398914546 -0.0533169416310623 ENSG00000163479 SSR2
ENST00000531917 0.816295969868675 0.260636790264415 -0.0533197321267101 ENSG00000163479 SSR2
ENST00000526212 0.794395786816664 0.202005980221511 -0.0653990353316295 ENSG00000163479 SSR2
ENST00000502751 0.815538221980366 0.256185744690714 0.0579004662818341 ENSG00000160789 LMNA
ENST00000368301 0.817535644975237 0.272296286815328 0.0570890363151526 ENSG00000160789 LMNA
ENST00000347559 0.791107625111094 0.186631027380045 0.0694205520083858 ENSG00000160789 LMNA
ENST00000361308 0.817402496214891 0.271933776100271 0.0586272041752878 ENSG00000160789 LMNA
ENST00000368300 0.791107625111094 0.18661773146408 0.0694206711737821 ENSG00000160789 LMNA
ENST00000470199 0.794395786816664 0.201622390188832 0.0690179742994659 ENSG00000160789 LMNA
ENST00000469565 0.811220534718251 0.249743193654547 0.0638996370699831 ENSG00000160789 LMNA
ENST00000368299 0.814675245912211 0.255150185233383 0.0594869776646033 ENSG00000160789 LMNA
ENST00000502357 0.776435794595328 0.0991733884154075 0.095428700931072 ENSG00000160789 LMNA
ENST00000448611 0.786470033127525 0.147589055165009 0.0772124751586815 ENSG00000160789 LMNA
ENST00000515459 0.791107625111094 0.171838236023739 0.0769955397955959 ENSG00000160789 LMNA
ENST00000368297 0.801447837063563 0.230846928362692 0.0649123120621114 ENSG00000160789 LMNA
ENST00000504687 0.786518726345433 0.164424665874487 0.0788661418461239 ENSG00000160789 LMNA
ENST00000473598 0.79477115396716 0.216193682836795 0.0654964886806055 ENSG00000160789 LMNA
ENST00000392353 0.801447837063563 0.232736680072993 0.0647130446873978 ENSG00000160789 LMNA
ENST00000515824 0.801361904330911 0.22742334278487 0.0684714107211362 ENSG00000160789 LMNA
ENST00000496738 0.819576486874739 0.293642194173188 0.0559911086335748 ENSG00000160789 LMNA
ENST00000368298 0.872314559072164 0.477245685541307 0.0400596552676874 ENSG00000160789 LMNA
ENST00000498722 0.85977402702959 0.4372558573646 0.0457179527614775 ENSG00000160789 LMNA
ENST00000508500 0.86403775821906 0.450704438501752 0.0442317909900482 ENSG00000160789 LMNA
ENST00000459904 0.882261266733975 0.537450138668691 0.0387611634712035 ENSG00000160789 LMNA
ENST00000361813 0.968293299794974 0.836209320036026 0.00799592473308356 ENSG00000198952 SMG5
ENST00000368267 0.953108487551518 0.777663128921651 0.0110382275184233 ENSG00000198952 SMG5
ENST00000295688 0.933915583737452 0.701539953829191 0.012383184928697 ENSG00000163468 CCT3
ENST00000368259 0.933915583737452 0.701544973701512 0.0123843739448589 ENSG00000163468 CCT3
ENST00000368258 0.933915583737452 0.701539953829191 0.012383184928697 ENSG00000163468 CCT3
ENST00000368261 0.934928095999752 0.705247577443219 0.0122304057842141 ENSG00000163468 CCT3
ENST00000368262 0.934928095999752 0.705247577443219 0.0122304057842141 ENSG00000163468 CCT3
ENST00000472765 0.938322033555009 0.727009564157889 0.0113512143935952 ENSG00000163468 CCT3
ENST00000413555 0.983712800632203 0.911657392319699 -0.00402576328778861 ENSG00000163468 CCT3
ENST00000496684 0.963102173111507 0.816583347939908 -0.00854495153517847 ENSG00000163468 CCT3
ENST00000533194 0.939451382611949 0.734321748158506 -0.0124646919245178 ENSG00000163468 CCT3
ENST00000463132 0.90967502185525 0.613740685268957 -0.0190685365239852 ENSG00000163468 CCT3
ENST00000490221 0.892831262047824 0.564494975798089 -0.0216221262078771 ENSG00000163468 CCT3
ENST00000446905 0.90967502185525 0.613762752026279 -0.0190647195422995 ENSG00000163468 CCT3
ENST00000478640 0.785996834234316 0.145519990115421 -0.0594614393447486 ENSG00000163468 CCT3
ENST00000415548 0.819576486874739 0.291687742468697 -0.0440626095114609 ENSG00000163468 CCT3
ENST00000348159 0.880709831385276 0.52302229685116 0.030503991379954 ENSG00000116604 MEF2D
ENST00000340875 0.880709831385276 0.523015512970316 0.0305019419618295 ENSG00000116604 MEF2D
ENST00000353795 0.880709831385276 0.523015512970316 0.0305019419618295 ENSG00000116604 MEF2D
ENST00000368240 0.880709831385276 0.523015512970316 0.0305019419618295 ENSG00000116604 MEF2D
ENST00000368223 0.800339276772835 0.226548427784219 0.0543004772459977 ENSG00000132688 NES
ENST00000357325 0.805088381108277 0.240941386629278 0.0435141254350077 ENSG00000143321 HDGF
ENST00000368209 0.801447837063563 0.236064834270625 0.0440244715117887 ENSG00000143321 HDGF
ENST00000537739 0.807059166191326 0.242522130768728 0.0433684668084504 ENSG00000143321 HDGF
ENST00000465180 0.819576486874739 0.276418373820663 0.0406634368183003 ENSG00000143321 HDGF
ENST00000416666 0.819576486874739 0.286942268500656 0.0450570943691507 ENSG00000143321 HDGF
ENST00000482651 0.819576486874739 0.296869939051567 0.0473151308599848 ENSG00000143321 HDGF
ENST00000368206 0.820623813753819 0.303645210258366 0.0444322252156118 ENSG00000143321 HDGF
ENST00000469145 0.827427183292612 0.337845638240632 0.0430954623903203 ENSG00000143321 HDGF
ENST00000471377 0.817822089118083 0.272499527848285 0.0502220712631193 ENSG00000143321 HDGF
ENST00000495212 0.829192061941955 0.34995525607753 0.0456070605746337 ENSG00000143321 HDGF
ENST00000338302 0.816295969868675 0.25915278831614 0.0482628605677664 ENSG00000187800 PEAR1
ENST00000292357 0.816295969868675 0.259136926287428 0.0482615456432414 ENSG00000187800 PEAR1
ENST00000469390 0.861284445599819 0.44281992582998 0.0340974368779077 ENSG00000187800 PEAR1
ENST00000340979 0.75739688995505 0.0656705011175674 -0.0808058776750267 ENSG00000163565 IFI16
ENST00000368131 0.75739688995505 0.0656705011175674 -0.0808058776750267 ENSG00000163565 IFI16
ENST00000493884 0.75739688995505 0.0657076706244635 -0.0808025578030369 ENSG00000163565 IFI16
ENST00000368132 0.75739688995505 0.0657076706244635 -0.0808025578030369 ENSG00000163565 IFI16
ENST00000483916 0.75739688995505 0.0657076706244635 -0.0808025578030369 ENSG00000163565 IFI16
ENST00000295809 0.75739688995505 0.0656705011175674 -0.0808058776750267 ENSG00000163565 IFI16
ENST00000359709 0.759121263480298 0.0665131961475024 -0.0805953608069935 ENSG00000163565 IFI16
ENST00000430894 0.759121263480298 0.0665131961475024 -0.0805953608069935 ENSG00000163565 IFI16
ENST00000448393 0.776435794595328 0.0873111826450415 -0.0742678312388733 ENSG00000163565 IFI16
ENST00000368096 0.985477988314424 0.924730235210917 0.00420172665305613 ENSG00000158710 TAGLN2
ENST00000368097 0.984122794237811 0.914925965881392 0.00474672335029654 ENSG00000158710 TAGLN2
ENST00000478033 0.98535731226032 0.921050816197544 0.00411169916253609 ENSG00000158710 TAGLN2
ENST00000320307 0.976925464356563 0.883529120017941 0.00604697479662807 ENSG00000158710 TAGLN2
ENST00000397334 0.985996976136759 0.925995005338939 0.00384989357643559 ENSG00000158710 TAGLN2
ENST00000360472 0.926712675239669 0.681526407171269 0.0146535291327813 ENSG00000162734 PEA15
ENST00000368077 0.971921463962088 0.858829361164217 0.00676671120293133 ENSG00000162734 PEA15
ENST00000368076 0.926712675239669 0.681503215062362 0.0146525889623065 ENSG00000162734 PEA15
ENST00000488858 0.868852126807754 0.458488546442545 0.0312554183127389 ENSG00000162734 PEA15
ENST00000368073 0.982589186492863 0.903771558753499 0.00435357928614527 ENSG00000132716 DCAF8
ENST00000326837 0.982589186492863 0.903926747836076 0.00434716566590421 ENSG00000132716 DCAF8
ENST00000368074 0.982589186492863 0.903926747836076 0.00434716566590421 ENSG00000132716 DCAF8
ENST00000556710 0.912383318772511 0.628430127207985 0.0166054461016909 ENSG00000258465 DCAF8
ENST00000608310 0.912383318772511 0.628430127207985 0.0166054461016909 ENSG00000132716 DCAF8
ENST00000368069 0.968755965823966 0.843233436749837 -0.00518566674750539 ENSG00000122218 COPA
ENST00000241704 0.971150404150936 0.853676731961892 -0.00481326327652355 ENSG00000122218 COPA
ENST00000294785 0.776435794595328 0.0884756890348081 0.0722830147653795 ENSG00000162736 NCSTN
ENST00000368063 0.776435794595328 0.0893205455095378 0.0720929498959498 ENSG00000162736 NCSTN
ENST00000392212 0.776435794595328 0.0783844063015593 0.0745320958427423 ENSG00000162736 NCSTN
ENST00000368026 0.898767644703647 0.578678153712722 -0.0202254646737709 ENSG00000158769 F11R
ENST00000367942 0.811136355022002 0.248402518040222 -0.0418305869908539 ENSG00000118217 ATF6
ENST00000538489 0.811136355022002 0.248646553105172 -0.0586670258399425 ENSG00000152332 UHMK1
ENST00000489294 0.811088498645372 0.247975289745769 -0.058748017378972 ENSG00000152332 UHMK1
ENST00000367926 0.993197310713006 0.961849849465293 0.00200224066207335 ENSG00000117143 UAP1
ENST00000271469 0.993197310713006 0.961849849465293 0.00200224066207335 ENSG00000117143 UAP1
ENST00000367924 0.990980137628889 0.953609314928222 0.00243737285150608 ENSG00000117143 UAP1
ENST00000367925 0.990980137628889 0.953609314928222 0.00243737285150608 ENSG00000117143 UAP1
ENST00000421743 0.776435794595328 0.0842330094376086 0.0850126257706876 ENSG00000117152 RGS4
ENST00000367909 0.776435794595328 0.0845561384098209 0.0849070600344322 ENSG00000117152 RGS4
ENST00000367908 0.776435794595328 0.0876810252322716 0.084318575440628 ENSG00000117152 RGS4
ENST00000491263 0.776435794595328 0.0876810252322716 0.084318575440628 ENSG00000117152 RGS4
ENST00000469495 0.754724423624408 0.054886121634675 -0.0970247067224013 ENSG00000143248 RGS5
ENST00000313961 0.776435794595328 0.0851594574627543 -0.0804863043909914 ENSG00000143248 RGS5
ENST00000367903 0.819576486874739 0.289653516304003 -0.0364632618835785 ENSG00000143248 RGS5
ENST00000530507 0.819576486874739 0.283952091286351 -0.0374857300956707 ENSG00000143248 RGS5
ENST00000527988 0.821804338109689 0.326117304704997 -0.0341453257445901 ENSG00000143248 RGS5
ENST00000531954 0.919045268136933 0.663350975445882 -0.014356076566306 ENSG00000143248 RGS5
ENST00000525894 0.978414708297662 0.887913927987692 -0.00489098243691321 ENSG00000143248 RGS5
ENST00000531476 0.926730283420999 0.684562698781054 0.0147585333087912 ENSG00000143248 RGS5
ENST00000530241 0.906934401922167 0.601331597055477 0.0183317355661174 ENSG00000143248 RGS5
ENST00000534288 0.829338077836931 0.351060565879722 0.0332452611666272 ENSG00000143248 RGS5
ENST00000415437 0.754724423624408 0.0156081891570047 0.117968329923377 ENSG00000232892 RP11-267N12.1
ENST00000428971 0.786470033127525 0.146099662516708 0.0570613577381349 ENSG00000143248 RGS5
ENST00000359523 0.788119047027399 0.168088417532544 -0.0460638021785 ENSG00000197965 MPZL1
ENST00000392121 0.791107625111094 0.181610013809785 -0.0446145982694863 ENSG00000197965 MPZL1
ENST00000271375 0.754724423624408 0.00205325205712248 -0.112383619618669 ENSG00000213064 SFT2D2
ENST00000392078 0.754724423624408 0.0101254587194737 0.0815869316523931 ENSG00000117523 PRRC2C
ENST00000426496 0.754724423624408 0.0101254587194737 0.0815869316523931 ENSG00000117523 PRRC2C
ENST00000476522 0.754724423624408 0.0502200550258334 0.0782403654088152 ENSG00000117523 PRRC2C
ENST00000367742 0.754724423624408 0.034508439320298 0.0644495064532926 ENSG00000117523 PRRC2C
ENST00000338920 0.754724423624408 0.0344990399354032 0.0644507646501312 ENSG00000117523 PRRC2C
ENST00000495585 0.776435794595328 0.101418230197494 0.0615437057987082 ENSG00000117523 PRRC2C
ENST00000432694 0.754724423624408 0.00738051609242574 -0.151273124187916 ENSG00000224228 RP1-15D23.2
ENST00000367718 0.82983960745189 0.353810906408855 -0.0440470326084341 ENSG00000117586 TNFSF4
ENST00000281834 0.859661161910961 0.435199106578378 -0.0349430093276597 ENSG00000117586 TNFSF4
ENST00000340385 0.754724423624408 0.0169471840755179 -0.0868203032537217 ENSG00000117592 PRDX6
ENST00000470017 0.754724423624408 0.0250595612179826 -0.0904568969884688 ENSG00000117592 PRDX6
ENST00000449289 0.811136355022002 0.249167666008158 -0.0542803011957808 ENSG00000234741 GAS5
ENST00000450589 0.811088498645372 0.248088736690017 -0.0544032433842378 ENSG00000234741 GAS5
ENST00000431268 0.811136355022002 0.249167666008158 -0.0542803011957808 ENSG00000234741 GAS5
ENST00000414075 0.794395786816664 0.204460976140762 -0.059088640564083 ENSG00000234741 GAS5
ENST00000436656 0.811136355022002 0.249167666008158 -0.0542803011957808 ENSG00000234741 GAS5
ENST00000430245 0.800339276772835 0.226222595489649 -0.0566631216395776 ENSG00000234741 GAS5
ENST00000412059 0.811088498645372 0.248088736690017 -0.0544032433842378 ENSG00000234741 GAS5
ENST00000452197 0.811088498645372 0.247991474815077 -0.0544080040694928 ENSG00000234741 GAS5
ENST00000456812 0.816295969868675 0.2621631886072 -0.0522989523541074 ENSG00000234741 GAS5
ENST00000448718 0.816295969868675 0.2621631886072 -0.0522989523541074 ENSG00000234741 GAS5
ENST00000436285 0.816295969868675 0.2621631886072 -0.0522989523541074 ENSG00000234741 GAS5
ENST00000422183 0.816295969868675 0.2621631886072 -0.0522989523541074 ENSG00000234741 GAS5
ENST00000454068 0.816295969868675 0.260637906595729 -0.0531639434395568 ENSG00000234741 GAS5
ENST00000449589 0.811088498645372 0.247613396730029 -0.0544869967781828 ENSG00000234741 GAS5
ENST00000422008 0.817402496214891 0.271789513069124 -0.051970036051018 ENSG00000234741 GAS5
ENST00000442067 0.817402496214891 0.270075628330369 -0.051360026101161 ENSG00000234741 GAS5
ENST00000455838 0.815538221980366 0.256336752694354 -0.0564413831682134 ENSG00000234741 GAS5
ENST00000416952 0.836471636662022 0.376379148221143 -0.0445556297392778 ENSG00000234741 GAS5
ENST00000456293 0.811088498645372 0.247117680405327 -0.057979211206637 ENSG00000234741 GAS5
ENST00000443799 0.804231935828811 0.239801903825934 -0.0586247489463563 ENSG00000234741 GAS5
ENST00000451607 0.819576486874739 0.298297822443717 -0.0528657293559503 ENSG00000234741 GAS5
ENST00000421068 0.794395786816664 0.207695808255659 -0.0651141048339075 ENSG00000234741 GAS5
ENST00000432536 0.819576486874739 0.279919166717701 -0.055483771651005 ENSG00000234741 GAS5
ENST00000425771 0.805088381108277 0.240890306685103 -0.0606272561508593 ENSG00000234741 GAS5
ENST00000367696 0.791107625111094 0.188294308455441 -0.0603535577100787 ENSG00000135870 RC3H1
ENST00000251507 0.829657179681915 0.353566983746301 -0.0802077304178389 ENSG00000152061 RABGAP1L
ENST00000367681 0.860127171493012 0.439165699060431 -0.0347795353879029 ENSG00000116161 CACYBP
ENST00000367679 0.86828790659869 0.455428129120201 -0.0333197117711646 ENSG00000116161 CACYBP
ENST00000367667 0.880709831385276 0.525134047033799 -0.0385062323098594 ENSG00000143207 RFWD2
ENST00000367669 0.893293719873237 0.567138760286615 -0.0339224019072533 ENSG00000143207 RFWD2
ENST00000367666 0.916339320831151 0.649979875581643 -0.0274983517818162 ENSG00000143207 RFWD2
ENST00000308769 0.879926016162346 0.518085452855382 -0.0392482360591612 ENSG00000143207 RFWD2
ENST00000448150 0.76931205307854 0.0728136798621518 -0.111551582760229 ENSG00000075391 RASAL2
ENST00000367649 0.776435794595328 0.109013018488684 -0.109030403279337 ENSG00000075391 RASAL2
ENST00000367635 0.986814559158839 0.930806106196871 -0.00510700239741092 ENSG00000116191 RALGPS2
ENST00000502732 0.898335907631313 0.576945467565061 -0.0157757913847449 ENSG00000143322 ABL2
ENST00000408940 0.869787320876868 0.469228324859759 -0.0205707734480045 ENSG00000143322 ABL2
ENST00000344730 0.891786717275037 0.562000156117554 -0.0182445308130396 ENSG00000143322 ABL2
ENST00000512653 0.966034283419866 0.826567347011255 -0.00674456578101304 ENSG00000143322 ABL2
ENST00000511413 0.98535731226032 0.923505986787938 -0.00319952448719092 ENSG00000143322 ABL2
ENST00000367623 0.98535731226032 0.923505986787938 -0.00319952448719092 ENSG00000143322 ABL2
ENST00000507173 0.98535731226032 0.923505986787938 -0.00319952448719092 ENSG00000143322 ABL2
ENST00000504405 0.917073902586867 0.65685408432108 -0.0138699413409814 ENSG00000143322 ABL2
ENST00000392043 0.823253093116036 0.327987766462303 -0.0376475703272029 ENSG00000143322 ABL2
ENST00000509520 0.786470033127525 0.155385834918037 -0.0568903431660022 ENSG00000143322 ABL2
ENST00000504324 0.786470033127525 0.154210442275366 -0.0570804945258777 ENSG00000143322 ABL2
ENST00000367612 0.977893406643229 0.887182962079211 -0.00549916226677323 ENSG00000169905 TOR1AIP2
ENST00000609928 0.980281822118547 0.893001373527442 0.00534952428318311 ENSG00000169905 TOR1AIP2
ENST00000482587 0.880709831385276 0.527696674222821 0.0255800585608407 ENSG00000169905 TOR1AIP2
ENST00000367607 0.934928095999752 0.704561561428842 -0.0170892615205469 ENSG00000135837 CEP350
ENST00000367602 0.893293719873237 0.567105183639776 0.0243942471103398 ENSG00000116260 QSOX1
ENST00000392029 0.984107511651924 0.914385444662172 0.00581521466811267 ENSG00000116260 QSOX1
ENST00000367600 0.911445491725886 0.623253734189141 0.0216652293222231 ENSG00000116260 QSOX1
ENST00000443059 0.894618487575769 0.569045303806106 0.0280085410438192 ENSG00000116260 QSOX1
ENST00000331872 0.820046384390777 0.300251728563255 -0.0380477641054525 ENSG00000135821 GLUL
ENST00000417584 0.820623813753819 0.311630828676925 -0.0372093177138827 ENSG00000135821 GLUL
ENST00000311223 0.820046384390777 0.300251728563255 -0.0380477641054525 ENSG00000135821 GLUL
ENST00000491322 0.820623813753819 0.303790845069941 -0.0381469727322192 ENSG00000135821 GLUL
ENST00000339526 0.819654109368027 0.298670112241369 -0.0382562363864595 ENSG00000135821 GLUL
ENST00000367549 0.898767644703647 0.57879498638352 0.0191862444147102 ENSG00000135829 DHX9
ENST00000485081 0.791107625111094 0.175706032442662 0.0574678490999508 ENSG00000135829 DHX9
ENST00000258341 0.912383318772511 0.630751732368718 0.0161612876133169 ENSG00000135862 LAMC1
ENST00000367537 0.995311665020657 0.971647726872515 -0.00141535047903439 ENSG00000116698 SMG7
ENST00000347615 0.994932028614067 0.969940658433295 -0.0015023039537883 ENSG00000116698 SMG7
ENST00000507469 0.995747726413774 0.975063837061081 -0.00124602435302751 ENSG00000116698 SMG7
ENST00000515829 0.99793203068845 0.990036998800092 -0.000498116347642403 ENSG00000116698 SMG7
ENST00000367534 0.776435794595328 0.0996645950312822 -0.072771358661569 ENSG00000162704 ARPC5
ENST00000462965 0.754724423624408 0.050298690531474 -0.0959580802788076 ENSG00000162704 ARPC5
ENST00000359856 0.776435794595328 0.095917760051507 -0.0737341330367364 ENSG00000162704 ARPC5
ENST00000294742 0.75920510579989 0.0665705953793416 -0.0819569621897572 ENSG00000162704 ARPC5
ENST00000602490 0.75739688995505 0.0597960713912394 -0.0870411058130798 ENSG00000162704 ARPC5
ENST00000304685 0.901347544134388 0.585982867399077 -0.0252113770139811 ENSG00000143344 RGL1
ENST00000536277 0.914135457176773 0.640433634413416 -0.0239685312266562 ENSG00000143344 RGL1
ENST00000360851 0.904106646068874 0.591293376120994 -0.0245650796233202 ENSG00000143344 RGL1
ENST00000539189 0.919051805389205 0.663476876912697 -0.0221656937032732 ENSG00000143344 RGL1
ENST00000318130 0.819576486874739 0.297333766127376 -0.0531069802536855 ENSG00000116406 EDEM3
ENST00000367498 0.935025116856462 0.714380331415085 -0.0152351350470829 ENSG00000116679 IVNS1ABP
ENST00000480769 0.956252886073491 0.788169791795374 -0.0129232118711223 ENSG00000116679 IVNS1ABP
ENST00000459929 0.919994949493879 0.666263401604616 -0.0178333794317668 ENSG00000116679 IVNS1ABP
ENST00000392007 0.926712675239669 0.682908340142722 -0.018168074379569 ENSG00000116679 IVNS1ABP
ENST00000367478 0.786470033127525 0.153832922491159 0.0619891267944075 ENSG00000047410 TPR
ENST00000367468 0.791107625111094 0.186633771825158 -0.141414702045748 ENSG00000073756 PTGS2
ENST00000432079 0.75739688995505 0.0655999206974478 -0.10139520375526 ENSG00000116747 TROVE2
ENST00000367445 0.754724423624408 0.0377397521700883 -0.115102933162159 ENSG00000116747 TROVE2
ENST00000367443 0.754724423624408 0.0377397521700883 -0.115102933162159 ENSG00000116747 TROVE2
ENST00000367444 0.754724423624408 0.0377397521700883 -0.115102933162159 ENSG00000116747 TROVE2
ENST00000367435 0.872314559072164 0.479906833686324 -0.034633009254162 ENSG00000134371 CDC73
ENST00000294732 0.972570662364132 0.866901065081953 0.00944837186715111 ENSG00000066279 ASPM
ENST00000367409 0.972570662364132 0.866901065081953 0.00944837186715111 ENSG00000066279 ASPM
ENST00000367408 0.936022786927891 0.716417617026697 0.0207920200261873 ENSG00000066279 ASPM
ENST00000367385 0.76931205307854 0.0716314576028981 -0.106309973994202 ENSG00000151414 NEK7
ENST00000538004 0.878056207878501 0.497322051811986 -0.0378901821531868 ENSG00000151414 NEK7
ENST00000432296 0.817402496214891 0.271839584529488 -0.0728747888752084 ENSG00000229989 MIR181A1HG
ENST00000358823 0.859727083010339 0.437101720246509 -0.0325905562748866 ENSG00000118200 CAMSAP2
ENST00000413307 0.898781141330786 0.579002241643378 -0.0229233706899738 ENSG00000118200 CAMSAP2
ENST00000236925 0.86403775821906 0.450570700683799 -0.0318508561239355 ENSG00000118200 CAMSAP2
ENST00000367306 0.957322159910111 0.795667703606602 0.0107142615017475 ENSG00000159176 CSRP1
ENST00000533402 0.939950628153485 0.737229313651928 0.0148023237614415 ENSG00000159176 CSRP1
ENST00000527662 0.934928095999752 0.712326092218091 0.016223651630287 ENSG00000159176 CSRP1
ENST00000532313 0.967173338153132 0.830817040261228 0.00908789728557149 ENSG00000159176 CSRP1
ENST00000340006 0.957159341653055 0.791951415959099 0.0109295310840953 ENSG00000159176 CSRP1
ENST00000531916 0.964387780154817 0.821681329180315 0.00919578563055817 ENSG00000159176 CSRP1
ENST00000532460 0.958845603563853 0.804658918034827 0.0103799048004174 ENSG00000159176 CSRP1
ENST00000526256 0.883413671443763 0.54065343215197 0.0257974831426354 ENSG00000159176 CSRP1
ENST00000533432 0.861444981921279 0.446222871840458 0.0328963547938653 ENSG00000159176 CSRP1
ENST00000530120 0.880709831385276 0.529801823872265 0.0274174090472337 ENSG00000159176 CSRP1
ENST00000526317 0.879926016162346 0.51726556100222 0.0283597234513334 ENSG00000159176 CSRP1
ENST00000526723 0.879926016162346 0.51726556100222 0.0283597234513334 ENSG00000159176 CSRP1
ENST00000524951 0.888511861987796 0.552499889127814 0.0256816937462271 ENSG00000159176 CSRP1
ENST00000458271 0.945503254240225 0.757202821456103 0.0132884225777088 ENSG00000159176 CSRP1
ENST00000527573 0.983059482871025 0.909530114125752 0.00493666178055107 ENSG00000159176 CSRP1
ENST00000529975 0.962449413483669 0.813462364777499 0.0106437521963995 ENSG00000159176 CSRP1
ENST00000533188 0.98535731226032 0.9220206168161 0.00443385439488801 ENSG00000159176 CSRP1
ENST00000471596 0.949627686555078 0.768206739736842 0.0133528755880602 ENSG00000159176 CSRP1
ENST00000367302 0.869534701446568 0.467342312657431 0.0289824588303756 ENSG00000134369 NAV1
ENST00000367296 0.936642115703294 0.720663051124553 0.0141444027266175 ENSG00000134369 NAV1
ENST00000367300 0.936668012479328 0.721716960433093 0.014087227215067 ENSG00000134369 NAV1
ENST00000367297 0.936668012479328 0.721716960433093 0.014087227215067 ENSG00000134369 NAV1
ENST00000295624 0.936668012479328 0.721716960433093 0.014087227215067 ENSG00000134369 NAV1
ENST00000413035 0.910421615234562 0.618051910078473 0.0188852702679209 ENSG00000231871 IPO9-AS1
ENST00000490213 0.877650908554796 0.496270268431813 0.0329531260759209 ENSG00000134369 NAV1
ENST00000367295 0.880709831385276 0.526982006048411 0.0242693082762319 ENSG00000134369 NAV1
ENST00000361565 0.899101374780843 0.580360895910221 -0.0161749781056805 ENSG00000198700 IPO9
ENST00000367287 0.983059482871025 0.909891888580917 -0.00512376630182454 ENSG00000134375 TIMM17A
ENST00000367265 0.841494426557346 0.385898025587977 -0.0351953498935622 ENSG00000117139 KDM5B
ENST00000367264 0.839195423190422 0.38111155051019 -0.0355085077355339 ENSG00000117139 KDM5B
ENST00000357681 0.968293299794974 0.83686477242352 -0.00652982149713208 ENSG00000058668 ATP2B4
ENST00000367218 0.968293299794974 0.837295162680386 -0.00651240147677465 ENSG00000058668 ATP2B4
ENST00000367219 0.968293299794974 0.837295162680386 -0.00651240147677465 ENSG00000058668 ATP2B4
ENST00000391954 0.968293299794974 0.837295162680386 -0.00651240147677465 ENSG00000058668 ATP2B4
ENST00000341360 0.859661161910961 0.431972960861213 0.0316906513940349 ENSG00000058668 ATP2B4
ENST00000484746 0.853123491645432 0.417949955831276 -0.032348604899083 ENSG00000058668 ATP2B4
ENST00000453771 0.8704605828623 0.472532465670371 -0.0298002455505333 ENSG00000058673 ZC3H11A
ENST00000466470 0.820623813753819 0.311398124152524 -0.0463403923765538 ENSG00000058673 ZC3H11A
ENST00000432282 0.811088498645372 0.248011196940549 -0.0503849994583433 ENSG00000058673 ZC3H11A
ENST00000461980 0.820623813753819 0.30518899516743 -0.0474522567500429 ENSG00000058673 ZC3H11A
ENST00000367214 0.91745178256913 0.660300058764639 -0.0175393063151119 ENSG00000058673 ZC3H11A
ENST00000367212 0.918666637422625 0.662807165676994 -0.0173728287315511 ENSG00000058673 ZC3H11A
ENST00000332127 0.910886354543563 0.619400687721153 -0.0196210779001597 ENSG00000058673 ZC3H11A
ENST00000495527 0.98813728142711 0.944960185895934 -0.00285594409905879 ENSG00000058673 ZC3H11A
ENST00000545588 0.966034283419866 0.825986260300127 -0.00917430059424409 ENSG00000058673 ZC3H11A
ENST00000367210 0.972022368880658 0.860904031388127 0.00713402637295814 ENSG00000058673 ZC3H11A
ENST00000443515 0.915858158381335 0.648008290858946 0.0192451540804197 ENSG00000226330 RP11-739N20.2
ENST00000357992 0.754724423624408 0.0361636602372428 -0.0966817877770829 ENSG00000158711 ELK4
ENST00000367142 0.786518726345433 0.165134812136272 -0.0512184037286461 ENSG00000069275 NUCKS1
ENST00000598338 0.776435794595328 0.127423862264843 -0.0697048121929607 ENSG00000268313 AC119673.1
ENST00000295713 0.983712800632203 0.911885820022722 -0.00361355416558435 ENSG00000163486 SRGAP2
ENST00000414007 0.937339634872214 0.724139361908795 0.0118034001269625 ENSG00000163486 SRGAP2
ENST00000419187 0.936043560510001 0.717844932860154 0.0134278334142153 ENSG00000163486 SRGAP2
ENST00000367064 0.853500438876473 0.42048105328205 -0.0339626482588447 ENSG00000196352 CD55
ENST00000367063 0.820046384390777 0.299266864366364 -0.0438874959765345 ENSG00000196352 CD55
ENST00000391921 0.852212724174779 0.415428164854756 -0.0343535767530201 ENSG00000196352 CD55
ENST00000367067 0.85166703612223 0.413870920985082 -0.0304804107235459 ENSG00000196352 CD55
ENST00000488171 0.832872492479113 0.361226849305519 -0.0399924995229025 ENSG00000196352 CD55
ENST00000314754 0.835644457112757 0.374943475984964 -0.0373788335169561 ENSG00000196352 CD55
ENST00000367062 0.897743168790925 0.575687288493703 -0.0216562161403614 ENSG00000196352 CD55
ENST00000367065 0.897743168790925 0.575687288493703 -0.0216562161403614 ENSG00000196352 CD55
ENST00000391920 0.897743168790925 0.575687288493703 -0.0216562161403614 ENSG00000196352 CD55
ENST00000482390 0.858391336058821 0.428872025083653 -0.0290144881931739 ENSG00000196352 CD55
ENST00000343420 0.816295969868675 0.266542695668237 -0.0514322184463743 ENSG00000196352 CD55
ENST00000465534 0.816295969868675 0.267221369180359 -0.0477049816336645 ENSG00000196352 CD55
ENST00000476590 0.819576486874739 0.287471871963727 -0.0514076481847535 ENSG00000196352 CD55
ENST00000361067 0.859661161910961 0.436020646566374 -0.0362419009883642 ENSG00000117335 CD46
ENST00000367042 0.859661161910961 0.436020646566374 -0.0362419009883642 ENSG00000117335 CD46
ENST00000367041 0.859661161910961 0.436020646566374 -0.0362419009883642 ENSG00000117335 CD46
ENST00000367047 0.859661161910961 0.436020646566374 -0.0362419009883642 ENSG00000117335 CD46
ENST00000441839 0.859661161910961 0.436020646566374 -0.0362419009883642 ENSG00000117335 CD46
ENST00000358170 0.859661161910961 0.436020646566374 -0.0362419009883642 ENSG00000117335 CD46
ENST00000322875 0.859661161910961 0.436020646566374 -0.0362419009883642 ENSG00000117335 CD46
ENST00000322918 0.859661161910961 0.436020646566374 -0.0362419009883642 ENSG00000117335 CD46
ENST00000357714 0.859661161910961 0.436020646566374 -0.0362419009883642 ENSG00000117335 CD46
ENST00000354848 0.859661161910961 0.436020646566374 -0.0362419009883642 ENSG00000117335 CD46
ENST00000469535 0.859661161910961 0.436043835379267 -0.0362403810060298 ENSG00000117335 CD46
ENST00000360212 0.859661161910961 0.43661630087141 -0.0361836718591353 ENSG00000117335 CD46
ENST00000480003 0.909274366787399 0.6121775997912 -0.020813797771358 ENSG00000117335 CD46
ENST00000488596 0.917073902586867 0.654292609656573 -0.0230585634557645 ENSG00000117335 CD46
ENST00000462968 0.857449767137732 0.427031678845066 -0.0415234771415202 ENSG00000117335 CD46
ENST00000367033 0.776435794595328 0.129621084541514 0.0558712975006532 ENSG00000076356 PLXNA2
ENST00000483048 0.92034520723701 0.667019830814536 0.0176951595373551 ENSG00000076356 PLXNA2
ENST00000486969 0.776435794595328 0.085195179655793 0.0857982150876911 ENSG00000076356 PLXNA2
ENST00000366997 0.765085915650545 0.0684481531868269 -0.0883088628662921 ENSG00000123684 LPGAT1
ENST00000443622 0.899901872916686 0.582708008035461 -0.0193444601517828 ENSG00000228470 RP11-176D17.3
ENST00000366956 0.944315806305474 0.751318120157573 -0.010204086023608 ENSG00000152104 PTPN14
ENST00000543945 0.892353221712176 0.563468470200515 0.022425377346346 ENSG00000152104 PTPN14
ENST00000486173 0.917073902586867 0.652841133754652 -0.0288783071050571 ENSG00000152104 PTPN14
ENST00000366955 0.754724423624408 0.0527271880808541 0.0991426306745287 ENSG00000117724 CENPF
ENST00000366923 0.99816106815466 0.993016628190846 0.000386132816951649 ENSG00000136628 EPRS
ENST00000609181 0.932241144629395 0.697091182910509 0.019720595180721 ENSG00000136628 EPRS
ENST00000477030 0.938426249832108 0.728056163813334 0.0185276985807516 ENSG00000136628 EPRS
ENST00000366922 0.966034283419866 0.827303103367095 -0.0097107134051846 ENSG00000067704 IARS2
ENST00000302637 0.966034283419866 0.827277090582128 -0.00971343704371137 ENSG00000067704 IARS2
ENST00000358951 0.821636917568705 0.324728124024496 -0.0472043712146224 ENSG00000118873 RAB3GAP2
ENST00000344922 0.967021615927569 0.830460414627671 -0.010705954130815 ENSG00000154305 MIA3
ENST00000344441 0.968293299794974 0.835267940210733 -0.010415708170344 ENSG00000154305 MIA3
ENST00000433674 0.754724423624408 0.051807416102702 0.0453087982522346 ENSG00000162909 CAPN2
ENST00000434648 0.754724423624408 0.0093534883378267 0.127173350542419 ENSG00000162909 CAPN2
ENST00000295006 0.754724423624408 0.0490854744677878 0.0457314213101015 ENSG00000162909 CAPN2
ENST00000480581 0.754724423624408 0.00485863822973497 0.122661918588157 ENSG00000162909 CAPN2
ENST00000474026 0.892839222962209 0.564619780219316 -0.0167859807781715 ENSG00000162909 CAPN2
ENST00000487223 0.909954813701552 0.61516010414839 -0.0147946363763541 ENSG00000162909 CAPN2
ENST00000472601 0.93313246596874 0.699172631575338 0.0142057481844027 ENSG00000162909 CAPN2
ENST00000498027 0.982329270534269 0.897665289381731 0.00518036258841286 ENSG00000162909 CAPN2
ENST00000492664 0.987807387257396 0.941707166631107 -0.00302514210824133 ENSG00000162909 CAPN2
ENST00000463997 0.855017365856231 0.423844644901965 -0.0327436661814588 ENSG00000162909 CAPN2
ENST00000323699 0.819576486874739 0.286041279011977 -0.0552185872934106 ENSG00000143753 DEGS1
ENST00000391877 0.820046384390777 0.299013255010664 -0.0545984427706901 ENSG00000143753 DEGS1
ENST00000414423 0.90967502185525 0.613409665398707 -0.0188993874321988 ENSG00000162923 WDR26
ENST00000295024 0.90967502185525 0.613409665398707 -0.0188993874321988 ENSG00000162923 WDR26
ENST00000480676 0.884944841781201 0.543477031459507 -0.0263089433662958 ENSG00000162923 WDR26
ENST00000486652 0.994932028614067 0.969813330484832 0.0013304388535237 ENSG00000162923 WDR26
ENST00000366852 0.991837625699464 0.957180852122149 0.00188956646855178 ENSG00000162923 WDR26
ENST00000272163 0.819576486874739 0.282965019340049 -0.0521768437802397 ENSG00000143815 LBR
ENST00000338179 0.819576486874739 0.282398961792027 -0.0522462866937033 ENSG00000143815 LBR
ENST00000366844 0.803988509491779 0.239363162782889 -0.0478982783391128 ENSG00000154380 ENAH
ENST00000488523 0.776435794595328 0.111668836555321 -0.0830314934136294 ENSG00000154380 ENAH
ENST00000358675 0.880709831385276 0.528088457856629 -0.0308247833315302 ENSG00000154380 ENAH
ENST00000366843 0.98535731226032 0.923656463741376 -0.00419901915685662 ENSG00000154380 ENAH
ENST00000284563 0.883413671443763 0.540495361400728 0.0281179267312304 ENSG00000154380 ENAH
ENST00000304786 0.754724423624408 0.00793172478851117 -0.130327254046424 ENSG00000143742 SRP9
ENST00000366839 0.754724423624408 0.00797088921549455 -0.130232981852935 ENSG00000143742 SRP9
ENST00000366838 0.776435794595328 0.0806310103818667 -0.0798722529233878 ENSG00000143742 SRP9
ENST00000366816 0.754724423624408 0.0240165423958446 -0.102354402732826 ENSG00000163041 H3F3A
ENST00000366815 0.754724423624408 0.0250610192008277 -0.101699772478416 ENSG00000163041 H3F3A
ENST00000366814 0.754724423624408 0.0352410224945413 -0.106372862313792 ENSG00000163041 H3F3A
ENST00000366813 0.754724423624408 0.020995633648187 -0.10467617177443 ENSG00000163041 H3F3A
ENST00000366794 0.797405784208819 0.219141717929585 0.0512673173869947 ENSG00000143799 PARP1
ENST00000272117 0.869239729382471 0.460860305400152 0.0366942518109872 ENSG00000143772 ITPKB
ENST00000429204 0.860366557972455 0.439941264967246 0.0373839219979726 ENSG00000143772 ITPKB
ENST00000366767 0.868852126807754 0.456776648662529 -0.0288236020361688 ENSG00000143776 CDC42BPA
ENST00000366769 0.880670294275927 0.521239152983833 -0.0250987497790914 ENSG00000143776 CDC42BPA
ENST00000448940 0.862498693528473 0.449047480405746 -0.0294971151427255 ENSG00000143776 CDC42BPA
ENST00000334218 0.880709831385276 0.52961130809408 -0.0245761901699699 ENSG00000143776 CDC42BPA
ENST00000366764 0.880709831385276 0.52961130809408 -0.0245761901699699 ENSG00000143776 CDC42BPA
ENST00000366766 0.880709831385276 0.52961130809408 -0.0245761901699699 ENSG00000143776 CDC42BPA
ENST00000442054 0.868852126807754 0.456776032702788 -0.0303032712092808 ENSG00000143776 CDC42BPA
ENST00000535525 0.876152013522497 0.488957922233358 -0.028230653837713 ENSG00000143776 CDC42BPA
ENST00000366765 0.879877164411888 0.513649158851046 -0.0270073868637703 ENSG00000143776 CDC42BPA
ENST00000441725 0.934928095999752 0.713407246736965 -0.0167845838491681 ENSG00000143776 CDC42BPA
ENST00000272102 0.904303581450599 0.592197222741877 0.0186608154981641 ENSG00000143761 ARF1
ENST00000540651 0.904303581450599 0.592197222741877 0.0186608154981641 ENSG00000143761 ARF1
ENST00000477821 0.904440194132998 0.593412847182364 0.0185952117982677 ENSG00000143761 ARF1
ENST00000470670 0.820046384390777 0.301277614454536 0.0369488722645247 ENSG00000143761 ARF1
ENST00000478424 0.926712675239669 0.682091160157434 0.0140621974048157 ENSG00000143761 ARF1
ENST00000470558 0.861284445599819 0.444394553819542 0.0270938252212668 ENSG00000143761 ARF1
ENST00000473949 0.820046384390777 0.301943744259225 0.0370212730574012 ENSG00000143761 ARF1
ENST00000477451 0.853994830017753 0.421384630353421 0.0285203436140757 ENSG00000143761 ARF1
ENST00000478336 0.850351124851651 0.40904211473274 0.0297270380588095 ENSG00000143761 ARF1
ENST00000469235 0.82849189977005 0.345216167217589 0.033956969318448 ENSG00000143761 ARF1
ENST00000541182 0.9081201229736 0.608600722957721 0.0178141424228507 ENSG00000143761 ARF1
ENST00000473546 0.776435794595328 0.0771210201039356 0.0628355162184462 ENSG00000143761 ARF1
ENST00000482962 0.820975027514273 0.322555802905727 0.0352965138122789 ENSG00000143761 ARF1
ENST00000497165 0.820623813753819 0.31655695062503 0.0405962276771148 ENSG00000143761 ARF1
ENST00000490705 0.786470033127525 0.161458281466972 0.05806326373158 ENSG00000143761 ARF1
ENST00000366730 0.976115986275257 0.880640685498223 -0.00873153561023264 ENSG00000143774 GUK1
ENST00000391865 0.972022368880658 0.861160728164959 -0.0102207112122456 ENSG00000143774 GUK1
ENST00000462807 0.971150404150936 0.853628041030568 -0.0107205229073752 ENSG00000143774 GUK1
ENST00000485838 0.972321160868613 0.864024727840589 -0.00999619306455142 ENSG00000143774 GUK1
ENST00000366726 0.972321160868613 0.864008203406757 -0.00999563430153146 ENSG00000143774 GUK1
ENST00000492871 0.972321160868613 0.86368063912852 -0.0100269725248693 ENSG00000143774 GUK1
ENST00000366728 0.972321160868613 0.863636950529994 -0.0100285219037811 ENSG00000143774 GUK1
ENST00000312726 0.972321160868613 0.86368063912852 -0.0100269725248693 ENSG00000143774 GUK1
ENST00000453943 0.932827825096695 0.698259927657651 -0.0225593244935567 ENSG00000143774 GUK1
ENST00000366723 0.975331592443469 0.876486724056052 -0.00904030969180566 ENSG00000143774 GUK1
ENST00000493138 0.972321160868613 0.86400335225512 -0.00999213936015634 ENSG00000143774 GUK1
ENST00000366722 0.975331592443469 0.876560799476297 -0.00903658159997607 ENSG00000143774 GUK1
ENST00000498092 0.959245030908011 0.807480634821142 -0.0141404393942503 ENSG00000143774 GUK1
ENST00000435153 0.975331592443469 0.876560799476297 -0.00903658159997607 ENSG00000143774 GUK1
ENST00000366721 0.969297048700529 0.846601219751095 -0.0112236792185787 ENSG00000143774 GUK1
ENST00000460224 0.98813728142711 0.944318344625694 -0.00410419917086166 ENSG00000143774 GUK1
ENST00000412265 0.945288217578104 0.753591398302094 -0.0184087487233698 ENSG00000143774 GUK1
ENST00000366718 0.957159341653055 0.79146878591269 -0.0168321298294713 ENSG00000143774 GUK1
ENST00000470040 0.964387780154817 0.821344834188471 -0.0145920135075831 ENSG00000143774 GUK1
ENST00000543760 0.831183253881278 0.357387144595057 0.040059570728156 ENSG00000143641 GALNT2
ENST00000366672 0.791107625111094 0.190827360853146 0.0490301725550934 ENSG00000143641 GALNT2
ENST00000439617 0.904588732395278 0.593705510107161 -0.0333552047621007 ENSG00000162946 DISC1
ENST00000366637 0.906934401922167 0.600731588175161 -0.0326957075137375 ENSG00000162946 DISC1
ENST00000366607 0.819576486874739 0.27992255499985 -0.0385686142992731 ENSG00000173726 TOMM20
ENST00000366603 0.889418035439784 0.553827457715287 -0.0335563569394132 ENSG00000054267 ARID4B
ENST00000264183 0.910886354543563 0.621925982322508 -0.0270843712563913 ENSG00000054267 ARID4B
ENST00000349213 0.910886354543563 0.621925982322508 -0.0270843712563913 ENSG00000054267 ARID4B
ENST00000421364 0.935150867593225 0.714865131180343 -0.0199775250477719 ENSG00000054267 ARID4B
ENST00000491632 0.932651789074194 0.697828662592499 -0.0217343343623421 ENSG00000054267 ARID4B
ENST00000366595 0.754724423624408 0.0532311323821268 0.0713072617881162 ENSG00000116962 NID1
ENST00000264187 0.754724423624408 0.0533540697238893 0.0712633334216233 ENSG00000116962 NID1
ENST00000366582 0.971921463962088 0.858126824824921 -0.00695401857874667 ENSG00000119285 HEATR1
ENST00000366581 0.993225760455418 0.962121973785038 0.00192749494968249 ENSG00000119285 HEATR1
ENST00000366577 0.914617951885414 0.643043208672866 0.0171018194434983 ENSG00000116984 MTR
ENST00000366542 0.776435794595328 0.0934739172257549 -0.0788536441177609 ENSG00000143702 CEP170
ENST00000366543 0.776435794595328 0.0994300453480247 -0.0765357318659663 ENSG00000143702 CEP170
ENST00000366544 0.776435794595328 0.0994300453480247 -0.0765357318659663 ENSG00000143702 CEP170
ENST00000468254 0.754724423624408 0.0373041462095031 -0.119154405083655 ENSG00000143702 CEP170
ENST00000481987 0.754724423624408 0.0156274531466153 -0.13497756238314 ENSG00000143702 CEP170
ENST00000336415 0.776435794595328 0.115524729092999 -0.0746586123232047 ENSG00000143702 CEP170
ENST00000490813 0.754724423624408 0.0487432600551782 -0.118009447034943 ENSG00000143702 CEP170
ENST00000413359 0.754724423624408 0.0367624759018517 -0.11986953592593 ENSG00000143702 CEP170
ENST00000464936 0.754724423624408 0.0277850084739437 -0.13227847155407 ENSG00000143702 CEP170
ENST00000522191 0.799768879647721 0.225464852305718 -0.0747276556477052 ENSG00000143702 CEP170
ENST00000523424 0.803988509491779 0.239388839800601 -0.0741336323599989 ENSG00000143702 CEP170
ENST00000522522 0.790215709538187 0.169212857633177 -0.0796749054312135 ENSG00000143702 CEP170
ENST00000522995 0.791107625111094 0.175247411693554 -0.0784543723751084 ENSG00000143702 CEP170
ENST00000355875 0.876152013522497 0.488817762496524 -0.0377935666085659 ENSG00000054282 SDCCAG8
ENST00000366541 0.869239729382471 0.462906651934414 -0.0401910340650277 ENSG00000054282 SDCCAG8
ENST00000343783 0.869777239261049 0.468078860618339 -0.0397249386994532 ENSG00000054282 SDCCAG8
ENST00000435549 0.837699254465848 0.378608738793673 -0.0490109077951817 ENSG00000054282 SDCCAG8
ENST00000336199 0.793424682669582 0.196965943154905 -0.0689704259392936 ENSG00000117020 AKT3
ENST00000366540 0.791107625111094 0.192326496765484 -0.0716016786971185 ENSG00000117020 AKT3
ENST00000366539 0.798729385192297 0.223387276427399 -0.0685494989718946 ENSG00000117020 AKT3
ENST00000263826 0.794395786816664 0.204831637446635 -0.0747840988237476 ENSG00000117020 AKT3
ENST00000552631 0.835574653640461 0.371302650391381 -0.0711598923402727 ENSG00000117020 AKT3
ENST00000463991 0.821804338109689 0.326359114280274 -0.0842037597510104 ENSG00000117020 AKT3
ENST00000490018 0.824713156100213 0.330143042799882 -0.0834412602871162 ENSG00000117020 AKT3
ENST00000366535 0.86403775821906 0.450760204429551 -0.0356366213741643 ENSG00000035687 ADSS
ENST00000302550 0.870537794052904 0.473246504326155 -0.0322549945050241 ENSG00000121644 DESI2
ENST00000475997 0.96502368563562 0.823336729681603 -0.01128184831223 ENSG00000188206 HNRNPU-AS1
ENST00000489705 0.963025353154153 0.81587084319625 -0.0133552941773554 ENSG00000188206 HNRNPU-AS1
ENST00000444376 0.861989640755156 0.447600652234162 0.0289038452995554 ENSG00000153187 HNRNPU
ENST00000283179 0.854660143929152 0.422596985724462 0.0305429369391624 ENSG00000153187 HNRNPU
ENST00000366525 0.9081201229736 0.607717192983629 0.0223681620566891 ENSG00000153187 HNRNPU
ENST00000483966 0.939950628153485 0.737089110194661 0.0135137425188324 ENSG00000153187 HNRNPU
ENST00000440865 0.835806099470029 0.375830150654276 -0.039992919359849 ENSG00000153187 HNRNPU
ENST00000465881 0.939913277603422 0.736723955526575 -0.0166022628275484 ENSG00000153187 HNRNPU
ENST00000476241 0.855792826990186 0.424879690451346 0.034932444656272 ENSG00000153187 HNRNPU
ENST00000541742 0.776435794595328 0.125765747744062 -0.141004617617957 ENSG00000185420 SMYD3
ENST00000490107 0.777773915105863 0.136316709397069 -0.135296775386855 ENSG00000185420 SMYD3
ENST00000388985 0.780518415531565 0.137619747809625 -0.135327313708599 ENSG00000185420 SMYD3
ENST00000492487 0.776435794595328 0.133495009604415 -0.143824969222772 ENSG00000185420 SMYD3
ENST00000391836 0.785996834234316 0.144490521507155 -0.137844084911279 ENSG00000185420 SMYD3
ENST00000453676 0.776435794595328 0.124873081886192 -0.147937436526795 ENSG00000185420 SMYD3
ENST00000462422 0.786518726345433 0.164773860342634 -0.131450251233803 ENSG00000185420 SMYD3
ENST00000366508 0.999096613773609 0.996953576969485 -0.000213121072535164 ENSG00000153207 AHCTF1
ENST00000326225 0.999096613773609 0.996980944540078 -0.000211247088692706 ENSG00000153207 AHCTF1
ENST00000391829 0.999096613773609 0.996980944540078 -0.000211247088692706 ENSG00000153207 AHCTF1
ENST00000421406 0.801823916276997 0.236423057463778 -0.0617761357392696 ENSG00000227671 MIR3916
ENST00000252804 0.754724423624408 0.039452590235085 0.0624921612639072 ENSG00000130508 PXDN
ENST00000493654 0.776769824610417 0.13526698352506 0.0573571278511233 ENSG00000130508 PXDN
ENST00000478155 0.754724423624408 0.0245164090767291 0.0890796999885006 ENSG00000130508 PXDN
ENST00000453308 0.754724423624408 0.0131918565024695 0.0904556021926859 ENSG00000130508 PXDN
ENST00000433670 0.791107625111094 0.187349080700395 0.0619130031393483 ENSG00000130508 PXDN
ENST00000304921 0.880439732008075 0.519764461129604 -0.026250428067147 ENSG00000171863 RPS7
ENST00000407445 0.879877164411888 0.516378625634393 -0.0263976574470714 ENSG00000171863 RPS7
ENST00000462576 0.880439732008075 0.519764461129604 -0.026250428067147 ENSG00000171863 RPS7
ENST00000403564 0.880439732008075 0.519764461129604 -0.026250428067147 ENSG00000171863 RPS7
ENST00000491937 0.879877164411888 0.516383766909704 -0.026407126940627 ENSG00000171863 RPS7
ENST00000406376 0.880439732008075 0.519737885491192 -0.0262514214333539 ENSG00000171863 RPS7
ENST00000481006 0.880439732008075 0.519737885491192 -0.0262514214333539 ENSG00000171863 RPS7
ENST00000479123 0.801447837063563 0.231075224189829 -0.0513804811303655 ENSG00000171863 RPS7
ENST00000472966 0.839285587058569 0.38135260192561 0.0467201814976692 ENSG00000171863 RPS7
ENST00000496383 0.987807387257396 0.939928429574953 0.00311206397314502 ENSG00000134313 KIDINS220
ENST00000256707 0.932241144629395 0.696059560224085 0.016154399443903 ENSG00000134313 KIDINS220
ENST00000418530 0.932241144629395 0.696059560224085 0.016154399443903 ENSG00000134313 KIDINS220
ENST00000427284 0.932241144629395 0.696059560224085 0.016154399443903 ENSG00000134313 KIDINS220
ENST00000473731 0.929344869866357 0.690820372345937 0.0164400331991465 ENSG00000134313 KIDINS220
ENST00000488729 0.957893126529039 0.798875794474706 0.0117078259054991 ENSG00000134313 KIDINS220
ENST00000489024 0.997723208516634 0.989033469629687 -0.000697328613074793 ENSG00000134313 KIDINS220
ENST00000281419 0.854583999724343 0.422502994062029 -0.0289781658221335 ENSG00000151693 ASAP2
ENST00000315273 0.854854708770082 0.423403622726797 -0.0289226720199856 ENSG00000151693 ASAP2
ENST00000360635 0.922963242080645 0.673115729423529 0.0172340452699047 ENSG00000119185 ITGB1BP1
ENST00000310823 0.936642115703294 0.720229822448311 -0.0149586713215592 ENSG00000151694 ADAM17
ENST00000238081 0.776435794595328 0.0900258543300079 -0.0584915402779059 ENSG00000134308 YWHAQ
ENST00000381844 0.776435794595328 0.0891737128355376 -0.058589571285136 ENSG00000134308 YWHAQ
ENST00000474715 0.75739688995505 0.0633540574483819 -0.069586375255144 ENSG00000134308 YWHAQ
ENST00000446619 0.817402496214891 0.270214680929759 -0.0365502508751306 ENSG00000134308 YWHAQ
ENST00000360566 0.99377433389669 0.963832152276098 0.00215321354345446 ENSG00000171848 RRM2
ENST00000304567 0.987807387257396 0.941582608684158 0.00347847426005164 ENSG00000171848 RRM2
ENST00000307845 0.987807387257396 0.938366755454787 -0.00397895999504782 ENSG00000115756 HPCAL1
ENST00000381765 0.970210846973853 0.850362567810657 -0.00963494872214874 ENSG00000115756 HPCAL1
ENST00000234111 0.791107625111094 0.182082682038156 0.0486620604858148 ENSG00000115758 ODC1
ENST00000405333 0.791107625111094 0.181757196196656 0.0496919494395286 ENSG00000115758 ODC1
ENST00000381661 0.826408934465401 0.335127451787718 -0.0364186579733796 ENSG00000143882 ATP6V1C2
ENST00000272227 0.819576486874739 0.281270929990472 -0.0341169585556003 ENSG00000143870 PDIA6
ENST00000404371 0.819576486874739 0.279928943495633 -0.0342342628028421 ENSG00000143870 PDIA6
ENST00000404824 0.820623813753819 0.309746947269168 -0.0322005348582766 ENSG00000143870 PDIA6
ENST00000540494 0.817402496214891 0.270728663592215 -0.0349310143231789 ENSG00000143870 PDIA6
ENST00000381611 0.819576486874739 0.287487581949904 -0.0338237097970959 ENSG00000143870 PDIA6
ENST00000489662 0.754724423624408 0.013865510102219 -0.123558706754274 ENSG00000143870 PDIA6
ENST00000315872 0.946754337840691 0.761906522890434 -0.0127954900257691 ENSG00000134318 ROCK2
ENST00000401753 0.996797389063156 0.982640477684328 0.000976123910604677 ENSG00000134318 ROCK2
ENST00000261535 0.869239729382471 0.465387504132124 -0.0419203464813236 ENSG00000134318 ROCK2
ENST00000449576 0.819576486874739 0.280502530068653 0.0446515170605169 ENSG00000134324 LPIN1
ENST00000396099 0.819576486874739 0.295102587569994 0.0433858500722651 ENSG00000134324 LPIN1
ENST00000425416 0.820623813753819 0.305290216686856 0.042490051910067 ENSG00000134324 LPIN1
ENST00000256720 0.898836447992906 0.579846693276014 0.0204894666555214 ENSG00000134324 LPIN1
ENST00000396097 0.992646686397711 0.960218145541596 0.0020654603518918 ENSG00000134324 LPIN1
ENST00000441750 0.910779351045474 0.618895224896209 -0.02410865532243 ENSG00000151779 NBAS
ENST00000281513 0.910779351045474 0.618895224896209 -0.02410865532243 ENSG00000151779 NBAS
ENST00000442506 0.975807692023139 0.878241704047776 -0.00771367220139026 ENSG00000151779 NBAS
ENST00000381341 0.959023892592328 0.80625882705823 -0.00901766410741304 ENSG00000079785 DDX1
ENST00000233084 0.957436186769452 0.797151382913638 -0.00946272010578839 ENSG00000079785 DDX1
ENST00000351948 0.90378006522444 0.590662696899385 0.0283456639764108 ENSG00000163029 SMC6
ENST00000448223 0.903624665024079 0.590441169935689 0.0283538858901482 ENSG00000163029 SMC6
ENST00000381272 0.934928095999752 0.707334444525916 0.0195346969422365 ENSG00000163029 SMC6
ENST00000402989 0.939142407158816 0.731519417602889 0.0169151782958648 ENSG00000163029 SMC6
ENST00000175091 0.754724423624408 0.0466096230493426 -0.0874455719507562 ENSG00000068697 LAPTM4A
ENST00000483117 0.754724423624408 0.0238381661025539 -0.119869109298907 ENSG00000068697 LAPTM4A
ENST00000338086 0.878515242433052 0.508027107267151 -0.0289767772116261 ENSG00000055917 PUM2
ENST00000319801 0.878515242433052 0.508027107267151 -0.0289767772116261 ENSG00000055917 PUM2
ENST00000361078 0.878515242433052 0.508027107267151 -0.0289767772116261 ENSG00000055917 PUM2
ENST00000440577 0.859661161910961 0.435902827124907 -0.0358534175511523 ENSG00000055917 PUM2
ENST00000536417 0.962366032520093 0.812920743655719 -0.0104852972907197 ENSG00000055917 PUM2
ENST00000403432 0.962366032520093 0.813019372786141 -0.0104808706727234 ENSG00000055917 PUM2
ENST00000272233 0.754724423624408 0.00211035153299761 -0.106158903439076 ENSG00000143878 RHOB
ENST00000486442 0.754724423624408 0.0538671735564721 0.0985669913725648 ENSG00000119771 KLHL29
ENST00000361999 0.983964760825917 0.912866041293665 -0.00444225226986424 ENSG00000198399 ITSN2
ENST00000355123 0.982589186492863 0.899687945688666 -0.00509121345293501 ENSG00000198399 ITSN2
ENST00000406921 0.968755965823966 0.842718821805888 -0.00852807537432628 ENSG00000198399 ITSN2
ENST00000435504 0.882261266733975 0.536060472707819 -0.0255422129587732 ENSG00000143970 ASXL2
ENST00000336112 0.912383318772511 0.627544169507053 -0.0203985404230766 ENSG00000143970 ASXL2
ENST00000495146 0.936668012479328 0.721303413321848 0.0138891510400309 ENSG00000084733 RAB10
ENST00000264710 0.862273731985097 0.448759812782856 -0.0281817504069496 ENSG00000084733 RAB10
ENST00000380649 0.835644457112757 0.374834142015365 -0.0260298874062395 ENSG00000084754 HADHA
ENST00000457468 0.843859197656956 0.393645324848035 -0.0342290048604698 ENSG00000084754 HADHA
ENST00000317799 0.829338077836931 0.351429196752468 -0.0364489054827105 ENSG00000138029 HADHB
ENST00000405867 0.829161055894795 0.346381884750264 -0.0368335454995581 ENSG00000138029 HADHB
ENST00000537713 0.817402496214891 0.271967308773373 -0.0441189845813956 ENSG00000138029 HADHB
ENST00000545822 0.82849189977005 0.344499070990844 -0.0369643110519426 ENSG00000138029 HADHB
ENST00000447619 0.75739688995505 0.0579538437583912 -0.107270058107963 ENSG00000228474 OST4
ENST00000456793 0.75739688995505 0.0592005091638811 -0.106842255218923 ENSG00000228474 OST4
ENST00000429985 0.75739688995505 0.0575654105844224 -0.107344778933106 ENSG00000228474 OST4
ENST00000264705 0.877562714119806 0.494737682689906 0.0324715876750502 ENSG00000084774 CAD
ENST00000403525 0.878142740826982 0.498702153809728 0.0322081327122932 ENSG00000084774 CAD
ENST00000344034 0.845885392144072 0.40085866289106 0.0365181833579734 ENSG00000115241 PPM1G
ENST00000472077 0.845885392144072 0.40085866289106 0.0365181833579734 ENSG00000115241 PPM1G
ENST00000350803 0.846382290363149 0.402559281252285 0.0364013304336328 ENSG00000115241 PPM1G
ENST00000233557 0.940715959629415 0.740454103508412 -0.0119790542945893 ENSG00000115216 NRBP1
ENST00000379852 0.937870532264781 0.72564587804119 -0.012685221099237 ENSG00000115216 NRBP1
ENST00000379863 0.937870532264781 0.72564587804119 -0.012685221099237 ENSG00000115216 NRBP1
ENST00000379619 0.979336846488387 0.89059841652927 0.00562507108602784 ENSG00000075426 FOSL2
ENST00000264716 0.979336846488387 0.89059841652927 0.00562507108602784 ENSG00000075426 FOSL2
ENST00000358506 0.786470033127525 0.15553096186939 -0.0659700347912154 ENSG00000213639 PPP1CB
ENST00000296122 0.776435794595328 0.13015605674285 -0.0710962794355022 ENSG00000213639 PPP1CB
ENST00000395366 0.786470033127525 0.161005125816547 -0.065083597191903 ENSG00000213639 PPP1CB
ENST00000462832 0.776435794595328 0.0773176216235985 -0.0917196994645085 ENSG00000163806 SPDYA
ENST00000407426 0.934928095999752 0.70556513633905 -0.0195253474294906 ENSG00000163811 WDR43
ENST00000295065 0.776435794595328 0.0820739177017826 -0.102411417707531 ENSG00000162959 MEMO1
ENST00000446765 0.776435794595328 0.133813278233794 -0.0889757919056614 ENSG00000162961 DPY30
ENST00000404530 0.776435794595328 0.120281972522593 -0.0922599930066519 ENSG00000162959 MEMO1
ENST00000490459 0.776435794595328 0.120262434756669 -0.0922561062434077 ENSG00000162959 MEMO1
ENST00000426310 0.776435794595328 0.110332041522864 -0.097148492992392 ENSG00000162959 MEMO1
ENST00000421745 0.791107625111094 0.187470734702176 -0.0630234944330975 ENSG00000115760 BIRC6
ENST00000404816 0.912383318772511 0.627534323613901 -0.0204951170497329 ENSG00000049323 LTBP1
ENST00000354476 0.912383318772511 0.627073086484728 -0.0206227625730098 ENSG00000049323 LTBP1
ENST00000390003 0.850846276185487 0.412198022489726 -0.0329324770926531 ENSG00000049323 LTBP1
ENST00000418533 0.850846276185487 0.412198022489726 -0.0329324770926531 ENSG00000049323 LTBP1
ENST00000402934 0.850816292516383 0.409950894075421 -0.0330382681127166 ENSG00000049323 LTBP1
ENST00000404525 0.850816292516383 0.409840589145779 -0.033098701033384 ENSG00000049323 LTBP1
ENST00000407925 0.851245546424239 0.412687008909365 -0.0328484534182742 ENSG00000049323 LTBP1
ENST00000272273 0.878515242433052 0.504708045634887 -0.0302017442547612 ENSG00000049323 LTBP1
ENST00000238823 0.868852126807754 0.459217800070668 -0.0295132643754153 ENSG00000119812 FAM98A
ENST00000403368 0.868852126807754 0.456531689210208 -0.0296980466061773 ENSG00000119812 FAM98A
ENST00000280527 0.839159258737699 0.380361636390519 -0.025348185282249 ENSG00000150938 CRIM1
ENST00000426856 0.878515242433052 0.508708450063966 -0.0324760569014822 ENSG00000150938 CRIM1
ENST00000428774 0.995747726413774 0.97509957826279 0.00160693119040456 ENSG00000150938 CRIM1
ENST00000481321 0.919994949493879 0.666069340656631 0.0184133037839261 ENSG00000150938 CRIM1
ENST00000413985 0.922113958898361 0.671335531225703 0.0151010805147274 ENSG00000150938 CRIM1
ENST00000406220 0.845256546410739 0.397327017195955 -0.033146226624671 ENSG00000217075 AC007401.2
ENST00000414288 0.935931178759556 0.715986461425957 0.0186683000585481 ENSG00000171055 FEZ2
ENST00000413938 0.996144058034079 0.979526968220809 0.00115466939464173 ENSG00000171055 FEZ2
ENST00000379245 0.995347974690026 0.97279560593688 0.00152429668001572 ENSG00000171055 FEZ2
ENST00000441005 0.954604809283869 0.783067271864111 0.0136259266667555 ENSG00000171055 FEZ2
ENST00000305852 0.99535837008561 0.973862009464132 0.00147890548949608 ENSG00000171055 FEZ2
ENST00000405912 0.994492970840971 0.966265590165941 0.00189544161414717 ENSG00000171055 FEZ2
ENST00000451623 0.991230581820154 0.955810818150157 0.00248095201195272 ENSG00000171055 FEZ2
ENST00000487282 0.970783693401929 0.852220246277861 0.00948684978983082 ENSG00000171055 FEZ2
ENST00000357996 0.976687061723005 0.881963106431479 0.00712035113348372 ENSG00000171055 FEZ2
ENST00000233057 0.861284445599819 0.444843367548069 0.036612687412238 ENSG00000055332 EIF2AK2
ENST00000234170 0.9081201229736 0.605998102256198 -0.0254445734259086 ENSG00000115816 CEBPZ
ENST00000379066 0.829192061941955 0.349237734662927 -0.0445706710513388 ENSG00000115825 PRKD3
ENST00000234179 0.839285587058569 0.381258038426933 -0.0419808589564577 ENSG00000115825 PRKD3
ENST00000313117 0.917073902586867 0.653271774912676 -0.0199227055110916 ENSG00000115875 SRSF7
ENST00000425778 0.917073902586867 0.653271774912676 -0.0199227055110916 ENSG00000115875 SRSF7
ENST00000425941 0.930928866455956 0.69285706575826 -0.0178980350139127 ENSG00000115875 SRSF7
ENST00000446327 0.915266619696422 0.645853725916044 -0.0210779885322738 ENSG00000115875 SRSF7
ENST00000409276 0.906207349896619 0.596582621264565 -0.0245590836198339 ENSG00000115875 SRSF7
ENST00000431066 0.907371071997647 0.603060507195789 -0.0241635614973065 ENSG00000115875 SRSF7
ENST00000443213 0.906934401922167 0.600372697690279 -0.0243144878504141 ENSG00000115875 SRSF7
ENST00000415527 0.861989640755156 0.4482446686128 -0.0366073042633961 ENSG00000115875 SRSF7
ENST00000426016 0.887712435791883 0.549905840955857 -0.0282900855916998 ENSG00000115904 SOS1
ENST00000402219 0.872782716461634 0.482279716137758 -0.033438727622177 ENSG00000115904 SOS1
ENST00000395038 0.901788869106881 0.586803553822933 -0.0274439862295481 ENSG00000115904 SOS1
ENST00000263881 0.761149086181947 0.0674688105913418 -0.0971630868448992 ENSG00000011566 MAP4K3
ENST00000341681 0.75739688995505 0.0661437984458666 -0.0976042161028013 ENSG00000011566 MAP4K3
ENST00000330266 0.791107625111094 0.180683342156257 -0.0570080840040407 ENSG00000115970 THADA
ENST00000405975 0.952684007188041 0.775856129263388 -0.0152493805637056 ENSG00000115970 THADA
ENST00000415080 0.952684007188041 0.775856129263388 -0.0152493805637056 ENSG00000115970 THADA
ENST00000405006 0.953246790889039 0.779729228280611 -0.014978226347912 ENSG00000115970 THADA
ENST00000398653 0.953246790889039 0.779729228280611 -0.014978226347912 ENSG00000115970 THADA
ENST00000260665 0.964387780154817 0.820335113713273 -0.00970116077006579 ENSG00000138095 LRPPRC
ENST00000306156 0.893293719873237 0.566615678655306 0.0331474457087683 ENSG00000171132 PRKCE
ENST00000480453 0.859661161910961 0.436231173265407 0.0672633759445296 ENSG00000171132 PRKCE
ENST00000476675 0.827427183292612 0.339707894788102 0.0844051990480085 ENSG00000171132 PRKCE
ENST00000449347 0.832872492479113 0.35952930068678 0.0411239921765023 ENSG00000116016 EPAS1
ENST00000263734 0.827877061158961 0.342309858134958 0.0331150276141804 ENSG00000116016 EPAS1
ENST00000466465 0.9129791197545 0.633060434807623 0.0197314951111817 ENSG00000116016 EPAS1
ENST00000429761 0.956252886073491 0.788515682026889 0.00911987659146256 ENSG00000228925 AC016722.4
ENST00000444761 0.892741953177341 0.564227675617667 0.0185298919995014 ENSG00000180398 MCFD2
ENST00000409105 0.880709831385276 0.529626081112766 0.0207292357818323 ENSG00000180398 MCFD2
ENST00000409913 0.880709831385276 0.529573091184786 0.0207305807243301 ENSG00000180398 MCFD2
ENST00000319466 0.880709831385276 0.529063215797372 0.0207407917489622 ENSG00000180398 MCFD2
ENST00000409800 0.881869389994604 0.532725698908578 0.0205458728417629 ENSG00000180398 MCFD2
ENST00000493804 0.926712675239669 0.68237630088449 0.0156477623534005 ENSG00000180398 MCFD2
ENST00000409207 0.917073902586867 0.656045419900356 0.016536890195477 ENSG00000180398 MCFD2
ENST00000470873 0.946581085230601 0.760148033615397 0.0123912462572455 ENSG00000180398 MCFD2
ENST00000422269 0.776435794595328 0.0799581008284578 -0.0803656726678485 ENSG00000273269 RP11-761B3.1
ENST00000272298 0.776435794595328 0.0842116768840868 -0.0821048739113715 ENSG00000143933 CALM2
ENST00000460218 0.776435794595328 0.0836995716725141 -0.0835966711089588 ENSG00000143933 CALM2
ENST00000432899 0.776435794595328 0.0837576257126101 -0.0822474366360402 ENSG00000143933 CALM2
ENST00000482532 0.776435794595328 0.0871541396196559 -0.0872491921443303 ENSG00000143933 CALM2
ENST00000456319 0.776435794595328 0.104673726942428 -0.0785335835526593 ENSG00000143933 CALM2
ENST00000409563 0.776435794595328 0.0989317550361663 -0.0799984884790342 ENSG00000143933 CALM2
ENST00000484408 0.776435794595328 0.119708277242944 -0.0761425841578668 ENSG00000143933 CALM2
ENST00000489742 0.776435794595328 0.130340353120196 -0.0660027883603987 ENSG00000143933 CALM2
ENST00000445503 0.776435794595328 0.116707662633276 0.0667182994420645 ENSG00000116062 MSH6
ENST00000234420 0.866124023320482 0.453120035702483 0.0314524462526901 ENSG00000116062 MSH6
ENST00000540021 0.776435794595328 0.111657356245045 0.0678069863589936 ENSG00000116062 MSH6
ENST00000434234 0.850600875429682 0.409318024114006 0.0359058503577462 ENSG00000138081 FBXO11
ENST00000405808 0.848445318273339 0.405595793960969 0.036079242860133 ENSG00000138081 FBXO11
ENST00000402508 0.794395786816664 0.208170347784117 -0.0602639904867347 ENSG00000138081 FBXO11
ENST00000403359 0.794395786816664 0.201907132735599 -0.0606184522134144 ENSG00000138081 FBXO11
ENST00000316377 0.794110648085548 0.200149055207698 -0.0609400890607112 ENSG00000138081 FBXO11
ENST00000492225 0.843199263147077 0.388868198644817 -0.0481851613649959 ENSG00000138081 FBXO11
ENST00000406625 0.797656144713237 0.219948710698322 -0.0510863267516478 ENSG00000270898 ASB3
ENST00000352846 0.801447837063563 0.231469572583828 -0.0500288237381387 ENSG00000115239 GPR75-ASB3
ENST00000498475 0.786470033127525 0.156671436560617 -0.0619519246452043 ENSG00000270898 ASB3
ENST00000459916 0.819576486874739 0.278764995706616 -0.0491908852768212 ENSG00000270898 ASB3
ENST00000421748 0.995202199256778 0.970978300891249 0.00136780878668295 ENSG00000068878 PSME4
ENST00000404125 0.968755965823966 0.84086829915662 0.007378372158569 ENSG00000068878 PSME4
ENST00000389993 0.958095565172043 0.799986122831684 0.00931284766894591 ENSG00000068878 PSME4
ENST00000356805 0.776435794595328 0.125376963713883 0.0451562410280044 ENSG00000115306 SPTBN1
ENST00000389980 0.85614099639718 0.425432096883593 0.030624997519395 ENSG00000115306 SPTBN1
ENST00000333896 0.754724423624408 0.0461400487910149 0.0703937829727907 ENSG00000115306 SPTBN1
ENST00000496323 0.754724423624408 0.0265396589937508 0.0913877460653283 ENSG00000115306 SPTBN1
ENST00000467371 0.926712675239669 0.682176190140038 0.0206959433596033 ENSG00000115306 SPTBN1
ENST00000394609 0.776435794595328 0.0860146913227757 -0.0735856640592863 ENSG00000115310 RTN4
ENST00000405240 0.75739688995505 0.0623227842460552 -0.0744615479394907 ENSG00000115310 RTN4
ENST00000357376 0.75739688995505 0.0610526267623498 -0.0746324234091986 ENSG00000115310 RTN4
ENST00000317610 0.75739688995505 0.059867086990153 -0.0607065179212877 ENSG00000115310 RTN4
ENST00000337526 0.75739688995505 0.059867086990153 -0.0607065179212877 ENSG00000115310 RTN4
ENST00000357732 0.75739688995505 0.059867086990153 -0.0607065179212877 ENSG00000115310 RTN4
ENST00000394611 0.75739688995505 0.0600341693557499 -0.060676162460354 ENSG00000115310 RTN4
ENST00000404909 0.75739688995505 0.0598479108712186 -0.0607113829047373 ENSG00000115310 RTN4
ENST00000486085 0.76931205307854 0.0709606858083632 -0.0796632256536886 ENSG00000115310 RTN4
ENST00000491592 0.776435794595328 0.106975546784086 -0.0852315122077401 ENSG00000115310 RTN4
ENST00000485749 0.776435794595328 0.110821990286434 -0.0847041239517417 ENSG00000115310 RTN4
ENST00000354474 0.754724423624408 0.0481926384853415 -0.0619941321478373 ENSG00000115310 RTN4
ENST00000402434 0.754724423624408 0.0372959967708121 -0.0618046547717404 ENSG00000115310 RTN4
ENST00000438462 0.754724423624408 0.0275767599224413 -0.0815954131930855 ENSG00000115310 RTN4
ENST00000427710 0.987807387257396 0.933978330718454 0.0034288256294588 ENSG00000115310 RTN4
ENST00000402285 0.821209995204192 0.324096605135166 -0.0487437990608973 ENSG00000143947 RPS27A
ENST00000272317 0.820623813753819 0.312075666901702 -0.0501035875909152 ENSG00000143947 RPS27A
ENST00000449323 0.819576486874739 0.280551752541352 -0.052092518850414 ENSG00000143947 RPS27A
ENST00000404735 0.820623813753819 0.312574070799126 -0.0501303530423017 ENSG00000143947 RPS27A
ENST00000463185 0.754724423624408 0.0388935596307979 -0.0981830964235309 ENSG00000143947 RPS27A
ENST00000471772 0.776435794595328 0.127316305053018 -0.0728978773994732 ENSG00000143947 RPS27A
ENST00000478196 0.817402496214891 0.271553622705338 -0.0530426015849977 ENSG00000143947 RPS27A
ENST00000494756 0.776435794595328 0.129154538236445 -0.0727246182599552 ENSG00000143947 RPS27A
ENST00000495843 0.820623813753819 0.313647194914804 -0.0499833565536165 ENSG00000143947 RPS27A
ENST00000468810 0.776435794595328 0.108760974350419 -0.0730759382434677 ENSG00000143947 RPS27A
ENST00000336838 0.925830753720236 0.679174498723963 0.0201666761268675 ENSG00000115355 CCDC88A
ENST00000263630 0.934815470220185 0.703495997853938 0.0183330357319875 ENSG00000115355 CCDC88A
ENST00000436346 0.933880615780676 0.700842896541036 0.0185023203652025 ENSG00000115355 CCDC88A
ENST00000413716 0.850816292516383 0.410144362617537 0.0420573920395527 ENSG00000115355 CCDC88A
ENST00000272313 0.980056374938853 0.892569802439696 0.00726715891625168 ENSG00000138041 SMEK2
ENST00000407823 0.99816106815466 0.992565168158555 0.000505574288696211 ENSG00000138041 SMEK2
ENST00000345102 0.997004945879141 0.985041938221572 0.00101708504913824 ENSG00000138041 SMEK2
ENST00000394555 0.776435794595328 0.0878069842798955 -0.0578891391447659 ENSG00000115380 EFEMP1
ENST00000394554 0.776435794595328 0.0897024321252798 -0.0578729476975886 ENSG00000115380 EFEMP1
ENST00000424836 0.776435794595328 0.126985880240883 -0.0507280397705307 ENSG00000115380 EFEMP1
ENST00000355426 0.776435794595328 0.105365385968503 -0.0546427933045536 ENSG00000115380 EFEMP1
ENST00000438672 0.876152013522497 0.488798998551088 0.0252501002423128 ENSG00000115380 EFEMP1
ENST00000452161 0.876056220939753 0.48723696465241 0.0257103173366512 ENSG00000115380 EFEMP1
ENST00000439193 0.909299011796187 0.612254140788137 0.0192770360194442 ENSG00000115380 EFEMP1
ENST00000440439 0.934444925801837 0.702638581612692 0.0146478189895809 ENSG00000115380 EFEMP1
ENST00000429909 0.971339169513744 0.854340444388374 0.00720011721346228 ENSG00000115380 EFEMP1
ENST00000452337 0.982751620438455 0.906072037972835 -0.00464865572385799 ENSG00000115380 EFEMP1
ENST00000421664 0.986814559158839 0.930639871771552 0.00347555327608045 ENSG00000115380 EFEMP1
ENST00000480016 0.957322159910111 0.795734402422674 0.0121162426671001 ENSG00000115380 EFEMP1
ENST00000424207 0.965030906817603 0.823470136269794 0.0105554674480615 ENSG00000115380 EFEMP1
ENST00000497698 0.972450935869984 0.866188401596651 0.00830441028953126 ENSG00000115380 EFEMP1
ENST00000606639 0.931467110316953 0.694335330747784 -0.0218312984963314 ENSG00000272180 RP11-481J13.1
ENST00000607540 0.776435794595328 0.0851043820947691 -0.0928394360128965 ENSG00000271894 RP11-482H16.1
ENST00000407595 0.776435794595328 0.0919793091142144 -0.1079964944055 ENSG00000055813 CCDC85A
ENST00000411912 0.922189194474125 0.671824176685587 -0.0189529209615934 ENSG00000115464 USP34
ENST00000398571 0.880709831385276 0.522776704159465 -0.0313565089874866 ENSG00000115464 USP34
ENST00000463046 0.819576486874739 0.279231597570054 -0.0525391559433416 ENSG00000115464 USP34
ENST00000472706 0.944010073691893 0.747988228170811 -0.0185463093945454 ENSG00000115464 USP34
ENST00000578974 0.835574653640461 0.372682457671227 -0.050357780354021 ENSG00000270820 RP11-355B11.2
ENST00000401558 0.957322159910111 0.795423186319563 -0.0112438476229443 ENSG00000082898 XPO1
ENST00000428210 0.957322159910111 0.795343491153415 -0.011238324541728 ENSG00000082898 XPO1
ENST00000481073 0.843199263147077 0.389157760778732 -0.0417890579136043 ENSG00000082898 XPO1
ENST00000404992 0.880709831385276 0.529707687208091 -0.0293358097488933 ENSG00000082898 XPO1
ENST00000406957 0.972417564786604 0.865561672079438 -0.00739365683902495 ENSG00000082898 XPO1
ENST00000394440 0.951451278345643 0.773026319897037 -0.00925890909640832 ENSG00000115484 CCT4
ENST00000461540 0.956686147358466 0.789362289576008 -0.0105991717035516 ENSG00000115484 CCT4
ENST00000425779 0.861481830208858 0.446371010316484 -0.0267681926809798 ENSG00000236498 AC107081.5
ENST00000544079 0.94317184540924 0.745552786127499 -0.0104303525205425 ENSG00000115484 CCT4
ENST00000544185 0.939451382611949 0.733129690811733 -0.0108501638763736 ENSG00000115484 CCT4
ENST00000538252 0.938426249832108 0.728040113401466 -0.0110213244636333 ENSG00000115484 CCT4
ENST00000494188 0.776435794595328 0.104913101339252 -0.0523527998461994 ENSG00000138069 RAB1A
ENST00000409892 0.776435794595328 0.111636830243584 -0.0561513160544769 ENSG00000138069 RAB1A
ENST00000409784 0.776435794595328 0.111126522233966 -0.0562261565980149 ENSG00000138069 RAB1A
ENST00000398529 0.776435794595328 0.132040633589073 -0.0545230685489137 ENSG00000138069 RAB1A
ENST00000409751 0.776435794595328 0.132533466720584 -0.0544192247618476 ENSG00000138069 RAB1A
ENST00000260638 0.776435794595328 0.0891951526875017 -0.0687201107603489 ENSG00000138069 RAB1A
ENST00000356214 0.835574653640461 0.370892898042628 -0.0292371909900371 ENSG00000138069 RAB1A
ENST00000260641 0.878515242433052 0.500366571201504 -0.0284021353925273 ENSG00000138071 ACTR2
ENST00000476840 0.902316020811448 0.588040207391954 0.0213967322899759 ENSG00000138071 ACTR2
ENST00000471552 0.9081201229736 0.605967715024451 0.0202970039756585 ENSG00000138071 ACTR2
ENST00000542850 0.987807387257396 0.937294834413486 -0.00257726009148607 ENSG00000138071 ACTR2
ENST00000377982 0.859661161910961 0.432028575649118 -0.0296110964408298 ENSG00000138071 ACTR2
ENST00000406334 0.819576486874739 0.284717032333943 -0.0547351279100974 ENSG00000273398 RP11-474G23.1
ENST00000234310 0.776435794595328 0.0837732612832776 -0.0964203122895156 ENSG00000221823 PPP3R1
ENST00000357308 0.785996834234316 0.142730539156783 -0.0666061320299382 ENSG00000198380 GFPT1
ENST00000361060 0.785996834234316 0.142730539156783 -0.0666061320299382 ENSG00000198380 GFPT1
ENST00000606389 0.982751620438455 0.905530788658949 -0.00554472628539126 ENSG00000188971 RP11-427H3.3
ENST00000339092 0.965386477544223 0.824571636978834 0.010535531237881 ENSG00000188971 RP11-427H3.3
ENST00000409068 0.901788869106881 0.586721918884296 -0.0208945856286011 ENSG00000115977 AAK1
ENST00000409085 0.868852126807754 0.458509661856973 -0.0334846082465783 ENSG00000115977 AAK1
ENST00000406297 0.910886354543563 0.620560650857033 -0.0222531396368207 ENSG00000115977 AAK1
ENST00000394295 0.826310732748942 0.333590288604852 -0.0445142408606929 ENSG00000196975 ANXA4
ENST00000536030 0.835574653640461 0.373000789807461 -0.0418503386180459 ENSG00000196975 ANXA4
ENST00000596028 0.827844730695341 0.341767270110938 0.0358602788936771 ENSG00000179818 PCBP1-AS1
ENST00000452431 0.837450617807448 0.377722846918825 0.0352149371604972 ENSG00000179818 PCBP1-AS1
ENST00000303577 0.880709831385276 0.525718016207613 0.0233896689131025 ENSG00000169564 PCBP1
ENST00000470096 0.776435794595328 0.0874929529310536 -0.0808234275032935 ENSG00000115998 C2orf42
ENST00000433529 0.776435794595328 0.125078566519903 -0.0758497107067529 ENSG00000116001 TIA1
ENST00000415783 0.776435794595328 0.125078566519903 -0.0758497107067529 ENSG00000116001 TIA1
ENST00000282574 0.776435794595328 0.10356431726877 -0.0808385846750057 ENSG00000116001 TIA1
ENST00000445587 0.776435794595328 0.085938149139713 -0.086316578516626 ENSG00000116001 TIA1
ENST00000454815 0.754724423624408 0.0544154493108887 -0.109934480691335 ENSG00000116001 TIA1
ENST00000416149 0.776435794595328 0.113820714034827 -0.0840637005491942 ENSG00000116001 TIA1
ENST00000474809 0.786470033127525 0.161725347032041 -0.0733170378905823 ENSG00000116001 TIA1
ENST00000410075 0.896615538830651 0.572620960222344 0.0278861096194002 ENSG00000075292 ZNF638
ENST00000377802 0.910370879393904 0.617479961432454 0.024564918050803 ENSG00000075292 ZNF638
ENST00000355812 0.95347198508604 0.780652833111036 0.0124935155024593 ENSG00000075292 ZNF638
ENST00000409544 0.95347198508604 0.780652833111036 0.0124935155024593 ENSG00000075292 ZNF638
ENST00000264447 0.95347198508604 0.780652833111036 0.0124935155024593 ENSG00000075292 ZNF638
ENST00000487638 0.995347974690026 0.972360125384892 -0.00164583144769128 ENSG00000075292 ZNF638
ENST00000409407 0.968293299794974 0.836340923382276 0.00961893516093412 ENSG00000075292 ZNF638
ENST00000409582 0.820623813753819 0.305557342134109 0.0506711533850238 ENSG00000135636 DYSF
ENST00000409762 0.820623813753819 0.305557342134109 0.0506711533850238 ENSG00000135636 DYSF
ENST00000413539 0.820623813753819 0.305557342134109 0.0506711533850238 ENSG00000135636 DYSF
ENST00000429174 0.820623813753819 0.305557342134109 0.0506711533850238 ENSG00000135636 DYSF
ENST00000258104 0.820623813753819 0.305491701921846 0.0506642340269635 ENSG00000135636 DYSF
ENST00000409744 0.820046384390777 0.302731262076889 0.0509601149363573 ENSG00000135636 DYSF
ENST00000410020 0.820046384390777 0.302731262076889 0.0509601149363573 ENSG00000135636 DYSF
ENST00000410041 0.820046384390777 0.302731262076889 0.0509601149363573 ENSG00000135636 DYSF
ENST00000409651 0.820046384390777 0.302731262076889 0.0509601149363573 ENSG00000135636 DYSF
ENST00000409366 0.820046384390777 0.302731262076889 0.0509601149363573 ENSG00000135636 DYSF
ENST00000394120 0.820046384390777 0.302731262076889 0.0509601149363573 ENSG00000135636 DYSF
ENST00000479049 0.809502442675222 0.244918666315692 0.0587105353896649 ENSG00000135636 DYSF
ENST00000272427 0.830187000438411 0.35492466480855 -0.0698849876283022 ENSG00000144036 EXOC6B
ENST00000410104 0.819576486874739 0.289794619471954 -0.0888020982327634 ENSG00000144036 EXOC6B
ENST00000410112 0.801447837063563 0.230482135690657 -0.107232606836041 ENSG00000144036 EXOC6B
ENST00000471927 0.878515242433052 0.507787280010838 0.0281759210316257 ENSG00000135624 CCT7
ENST00000469844 0.869787320876868 0.469131280821058 0.0287225614465616 ENSG00000135624 CCT7
ENST00000473197 0.918499264019976 0.66216966324225 0.0201510415696037 ENSG00000135624 CCT7
ENST00000492253 0.934928095999752 0.713069512371713 0.0157820283729002 ENSG00000135624 CCT7
ENST00000539919 0.916051868641535 0.649339417231345 0.0147738220814326 ENSG00000135624 CCT7
ENST00000540468 0.916051868641535 0.649339417231345 0.0147738220814326 ENSG00000135624 CCT7
ENST00000258091 0.916051868641535 0.649380849851157 0.0147730886466195 ENSG00000135624 CCT7
ENST00000461290 0.891786717275037 0.560250159320747 0.0237235688349693 ENSG00000135624 CCT7
ENST00000399032 0.832872492479113 0.361114847138757 0.0380180835135994 ENSG00000135624 CCT7
ENST00000398422 0.915350193000162 0.646472104036003 0.0149165548626836 ENSG00000135624 CCT7
ENST00000480489 0.878515242433052 0.502794481854123 0.0288610702831908 ENSG00000135624 CCT7
ENST00000409924 0.91745178256913 0.659511208517699 0.0166825427462424 ENSG00000135624 CCT7
ENST00000537131 0.915350193000162 0.646472104036003 0.0149165548626836 ENSG00000135624 CCT7
ENST00000538797 0.915350193000162 0.646436730327026 0.01491762811128 ENSG00000135624 CCT7
ENST00000473786 0.953108487551518 0.777874278694265 0.00988251257195136 ENSG00000135624 CCT7
ENST00000482064 0.869239729382471 0.464924735603757 0.0316924741039119 ENSG00000135624 CCT7
ENST00000488856 0.968913225983928 0.844900586906746 0.00808553278217626 ENSG00000135624 CCT7
ENST00000396049 0.791107625111094 0.177949215541034 -0.0641983863336197 ENSG00000114978 MOB1A
ENST00000361874 0.791107625111094 0.173794983400121 0.0539704039730914 ENSG00000204843 DCTN1
ENST00000394003 0.791107625111094 0.173794983400121 0.0539704039730914 ENSG00000204843 DCTN1
ENST00000497666 0.845256546410739 0.398721978250142 0.0399398236526573 ENSG00000204843 DCTN1
ENST00000407639 0.820046384390777 0.299380052681011 0.045886483253331 ENSG00000204843 DCTN1
ENST00000434055 0.786470033127525 0.157943063400017 0.0546487840006163 ENSG00000204843 DCTN1
ENST00000409438 0.820046384390777 0.299380052681011 0.045886483253331 ENSG00000204843 DCTN1
ENST00000409240 0.786470033127525 0.156511340940151 0.0548489097987879 ENSG00000204843 DCTN1
ENST00000409868 0.786470033127525 0.157943063400017 0.0546487840006163 ENSG00000204843 DCTN1
ENST00000466110 0.831183253881278 0.358108027697399 0.0411166501867861 ENSG00000204843 DCTN1
ENST00000409567 0.791107625111094 0.183767894273669 0.0527276166405543 ENSG00000204843 DCTN1
ENST00000490746 0.926730283420999 0.684600001696486 -0.0220404087642525 ENSG00000115363 EVA1A
ENST00000485891 0.926730283420999 0.684570383857568 -0.0220384971386597 ENSG00000115363 EVA1A
ENST00000393913 0.919286863352992 0.664802556652797 -0.0233199094927745 ENSG00000115363 EVA1A
ENST00000233712 0.917073902586867 0.655091354767131 -0.024206915220377 ENSG00000115363 EVA1A
ENST00000410113 0.917073902586867 0.656272692427357 -0.0239291415924463 ENSG00000115363 EVA1A
ENST00000410071 0.982589186492863 0.903974397849012 0.00718982445183372 ENSG00000115363 EVA1A
ENST00000358788 0.75739688995505 0.0661245451243549 -0.0965545027241722 ENSG00000115364 MRPL19
ENST00000474298 0.912383318772511 0.628878999857792 -0.023871943870842 ENSG00000186854 TRABD2A
ENST00000489999 0.912383318772511 0.629613190266262 -0.0238230695170269 ENSG00000186854 TRABD2A
ENST00000233143 0.9129791197545 0.632168936963014 -0.0236769128412584 ENSG00000034510 TMSB10
ENST00000409785 0.794395786816664 0.206523056194773 -0.0596649217540687 ENSG00000176407 KCMF1
ENST00000282120 0.968755965823966 0.841508155197699 -0.00661383488686405 ENSG00000152291 TGOLN2
ENST00000377386 0.968755965823966 0.843163908390053 -0.00654634520617743 ENSG00000152291 TGOLN2
ENST00000398263 0.968755965823966 0.841508155197699 -0.00661383488686405 ENSG00000152291 TGOLN2
ENST00000409015 0.982589186492863 0.900280684148524 -0.00484001851130895 ENSG00000152291 TGOLN2
ENST00000409232 0.982589186492863 0.900280684148524 -0.00484001851130895 ENSG00000152291 TGOLN2
ENST00000306434 0.819576486874739 0.29044145920713 0.0370604790344776 ENSG00000168906 MAT2A
ENST00000481412 0.872965661254716 0.483075966279812 0.0287827257970873 ENSG00000168906 MAT2A
ENST00000409017 0.859661161910961 0.434046465543939 0.030671637989628 ENSG00000168906 MAT2A
ENST00000263857 0.754724423624408 0.0243570310102859 0.0902896260930864 ENSG00000068654 POLR1A
ENST00000254636 0.879926016162346 0.517791492300672 -0.0253303232376658 ENSG00000132305 IMMT
ENST00000410111 0.878515242433052 0.505338032055238 -0.0260962634983437 ENSG00000132305 IMMT
ENST00000449247 0.878142740826982 0.498014580909794 -0.0266006000427293 ENSG00000132305 IMMT
ENST00000419070 0.889058432317786 0.55319497388077 -0.0245134913086889 ENSG00000132305 IMMT
ENST00000442664 0.878515242433052 0.501735974352738 -0.0263810484835957 ENSG00000132305 IMMT
ENST00000409051 0.878515242433052 0.501641041356048 -0.0263888471211671 ENSG00000132305 IMMT
ENST00000263856 0.786470033127525 0.156816587637394 -0.0522052152140507 ENSG00000115561 CHMP3
ENST00000409727 0.786518726345433 0.165276306718003 -0.0526687826718577 ENSG00000115561 CHMP3
ENST00000439940 0.880709831385276 0.525758028778898 -0.0223509159200886 ENSG00000115561 CHMP3
ENST00000604011 0.880709831385276 0.525758028778898 -0.0223509159200886 ENSG00000249884 RNF103-CHMP3
ENST00000409054 0.869239729382471 0.463627790589379 -0.0376383250098394 ENSG00000222041 LINC00152
ENST00000331944 0.859661161910961 0.434956578044404 -0.038654044616443 ENSG00000222041 LINC00152
ENST00000409139 0.878515242433052 0.500779062288723 -0.0323160455828286 ENSG00000222041 LINC00152
ENST00000409898 0.878515242433052 0.505436896116052 -0.0319867616677856 ENSG00000222041 LINC00152
ENST00000419680 0.859661161910961 0.436555169837992 -0.0384646921834175 ENSG00000222041 LINC00152
ENST00000414584 0.860366557972455 0.440323236353903 -0.0381956774061186 ENSG00000222041 LINC00152
ENST00000455131 0.859661161910961 0.436629312850587 -0.0384624728203778 ENSG00000222041 LINC00152
ENST00000423846 0.859661161910961 0.436600369587653 -0.0384570446474362 ENSG00000222041 LINC00152
ENST00000437561 0.819576486874739 0.297077966016762 -0.0515582951027177 ENSG00000222041 LINC00152
ENST00000420871 0.86959655060817 0.467706267132216 -0.0504471627881167 ENSG00000174501 ANKRD36C
ENST00000456556 0.931757301799955 0.695003525118156 -0.0251686403436468 ENSG00000174501 ANKRD36C
ENST00000419039 0.880709831385276 0.523298076866152 -0.0436931109334333 ENSG00000174501 ANKRD36C
ENST00000534304 0.912383318772511 0.630734007901676 -0.0342575249148815 ENSG00000174501 ANKRD36C
ENST00000337288 0.820623813753819 0.305362071418156 -0.0332520903154212 ENSG00000084090 STARD7
ENST00000479456 0.776435794595328 0.0932918862746898 -0.0685913464450578 ENSG00000084090 STARD7
ENST00000323853 0.776435794595328 0.108858109673835 0.0633366785148112 ENSG00000144028 SNRNP200
ENST00000349783 0.776435794595328 0.108858109673835 0.0633366785148112 ENSG00000144028 SNRNP200
ENST00000461153 0.795764978167465 0.217408364288369 -0.0784036550572229 ENSG00000135976 ANKRD36
ENST00000420699 0.794395786816664 0.200504787185497 -0.0810591359379702 ENSG00000135976 ANKRD36
ENST00000186436 0.754724423624408 0.0338647750468742 -0.101277975153818 ENSG00000075568 TMEM131
ENST00000264968 0.754724423624408 0.0360754653110607 -0.0999018095684474 ENSG00000071073 MGAT4A
ENST00000393487 0.754724423624408 0.0277747684294728 -0.104061578151663 ENSG00000071073 MGAT4A
ENST00000424491 0.820046384390777 0.302051199199366 -0.0484973623451345 ENSG00000241962 C2orf15
ENST00000289371 0.872314559072164 0.478820331389893 0.0340947170627783 ENSG00000158417 EIF5B
ENST00000335681 0.937870532264781 0.725667268959147 -0.0171540986097876 ENSG00000170485 NPAS2
ENST00000427413 0.820623813753819 0.315016674782513 -0.0605943283261593 ENSG00000170485 NPAS2
ENST00000542504 0.880709831385276 0.525451265643738 -0.0319067873967001 ENSG00000170485 NPAS2
ENST00000264258 0.776435794595328 0.123104711305208 -0.0742586550202408 ENSG00000071082 RPL31
ENST00000409000 0.776435794595328 0.0865180083578045 -0.0841093305749173 ENSG00000071082 RPL31
ENST00000409028 0.776435794595328 0.102848174316941 -0.0725994481479356 ENSG00000071082 RPL31
ENST00000409320 0.776435794595328 0.130906711623244 -0.0733011949597216 ENSG00000071082 RPL31
ENST00000409733 0.776435794595328 0.130961532255172 -0.0732604937509406 ENSG00000071082 RPL31
ENST00000409650 0.776435794595328 0.105151969592982 -0.0724625059486227 ENSG00000071082 RPL31
ENST00000409038 0.776435794595328 0.10498608330763 -0.0724719312075731 ENSG00000071082 RPL31
ENST00000419276 0.776435794595328 0.130941939957312 -0.0732607435870126 ENSG00000071082 RPL31
ENST00000456292 0.776435794595328 0.120460729820095 -0.0755646989191327 ENSG00000071082 RPL31
ENST00000409711 0.776435794595328 0.11976587132336 -0.0755096634165353 ENSG00000071082 RPL31
ENST00000441435 0.776435794595328 0.0874206935056381 -0.0745076920275402 ENSG00000071082 RPL31
ENST00000376840 0.828365607232327 0.343848707354504 -0.0418705014067964 ENSG00000204634 TBC1D8
ENST00000409318 0.827877061158961 0.34314657379877 -0.0418207277595178 ENSG00000204634 TBC1D8
ENST00000424632 0.82849189977005 0.344457968516329 -0.0380539678267093 ENSG00000163162 RNF149
ENST00000295317 0.812861027223527 0.252089812240208 -0.0482359856215088 ENSG00000163162 RNF149
ENST00000427603 0.91745178256913 0.659736105771233 -0.0290186845113221 ENSG00000071054 MAP4K4
ENST00000425019 0.971921463962088 0.858924527688147 -0.00479144286063844 ENSG00000071054 MAP4K4
ENST00000302217 0.982751620438455 0.908954541345667 -0.00306864971149171 ENSG00000071054 MAP4K4
ENST00000324219 0.982751620438455 0.908954541345667 -0.00306864971149171 ENSG00000071054 MAP4K4
ENST00000350198 0.982751620438455 0.908954541345667 -0.00306864971149171 ENSG00000071054 MAP4K4
ENST00000413150 0.937176225693421 0.723395256488566 -0.00895247636803808 ENSG00000071054 MAP4K4
ENST00000347699 0.981632193195552 0.896509420860732 -0.00349885842119183 ENSG00000071054 MAP4K4
ENST00000456652 0.958186818053394 0.800131476626073 -0.00669601991695015 ENSG00000071054 MAP4K4
ENST00000417294 0.945288217578104 0.754106331907119 -0.00833269332442558 ENSG00000071054 MAP4K4
ENST00000350878 0.927010390701299 0.685540318598132 0.00988972444064406 ENSG00000071054 MAP4K4
ENST00000476609 0.776435794595328 0.118604160700022 0.0502461525553849 ENSG00000071054 MAP4K4
ENST00000421882 0.944010073691893 0.748710521262755 0.00833758625673302 ENSG00000071054 MAP4K4
ENST00000233954 0.794395786816664 0.202298668293654 0.0664626289697267 ENSG00000115602 IL1RL1
ENST00000393393 0.968293299794974 0.836217462592145 0.0132042676041322 ENSG00000115602 IL1RL1
ENST00000473175 0.982589186492863 0.900028379942482 -0.00918222256305276 ENSG00000115602 IL1RL1
ENST00000410040 0.791107625111094 0.18691863052463 0.0674308053623081 ENSG00000115604 IL18R1
ENST00000404917 0.832872492479113 0.362049045310238 0.0494952534056452 ENSG00000115602 IL1RL1
ENST00000311734 0.798594024375916 0.222802589477766 0.0639962122568572 ENSG00000115602 IL1RL1
ENST00000409584 0.819576486874739 0.284723602313857 0.0571173404559757 ENSG00000115602 IL1RL1
ENST00000482701 0.869239729382471 0.465866909414132 0.0431782964957754 ENSG00000115602 IL1RL1
ENST00000427077 0.860726306017394 0.440990758100532 0.0418419018227479 ENSG00000115602 IL1RL1
ENST00000409177 0.827010634785553 0.336053484184464 0.0343227266280685 ENSG00000115641 FHL2
ENST00000344213 0.820623813753819 0.318526023100216 0.0359421421373347 ENSG00000115641 FHL2
ENST00000393353 0.821209995204192 0.323650404375229 0.0356443250918576 ENSG00000115641 FHL2
ENST00000530340 0.820845200659462 0.321725737151774 0.0357580403159456 ENSG00000115641 FHL2
ENST00000393352 0.820845200659462 0.320892719253688 0.0358468025135454 ENSG00000115641 FHL2
ENST00000322142 0.820975027514273 0.321970959159105 0.0357676629810103 ENSG00000115641 FHL2
ENST00000336660 0.820623813753819 0.319300406129359 0.0359686654114367 ENSG00000115641 FHL2
ENST00000358129 0.820818517849437 0.320128011523433 0.0358799516259325 ENSG00000115641 FHL2
ENST00000409807 0.816885291456435 0.268707989523722 0.039651605821275 ENSG00000115641 FHL2
ENST00000408995 0.825267766025879 0.330803534904888 0.0350835627098434 ENSG00000115641 FHL2
ENST00000452732 0.839159258737699 0.380839429565341 0.0357152326865503 ENSG00000115641 FHL2
ENST00000544547 0.75739688995505 0.0595010304792308 -0.102271871667528 ENSG00000169756 LIMS1
ENST00000428064 0.776435794595328 0.0774774748473435 -0.11879351917044 ENSG00000169756 LIMS1
ENST00000332345 0.776435794595328 0.0932952212376323 -0.0893077415569366 ENSG00000169756 LIMS1
ENST00000393310 0.754724423624408 0.0169528748750056 -0.108742141675774 ENSG00000169756 LIMS1
ENST00000410093 0.75739688995505 0.0615043154338865 -0.0925148005409954 ENSG00000169756 LIMS1
ENST00000409441 0.776435794595328 0.0967846186197845 -0.0809022315774651 ENSG00000169756 LIMS1
ENST00000338045 0.776435794595328 0.0791762715543204 -0.0850141518833816 ENSG00000169756 LIMS1
ENST00000542845 0.776435794595328 0.115538462515338 -0.0782185246905708 ENSG00000169756 LIMS1
ENST00000283195 0.987807387257396 0.935720800288816 0.00362771374976781 ENSG00000153201 RANBP2
ENST00000418513 0.968755965823966 0.844360759409879 -0.0120727371388412 ENSG00000172985 SH3RF3
ENST00000309415 0.953246790889039 0.779622397985204 -0.0169561544291387 ENSG00000172985 SH3RF3
ENST00000356688 0.794395786816664 0.204938114736801 -0.0533658006320591 ENSG00000186522 SEPT10
ENST00000397712 0.794395786816664 0.204998535365217 -0.0533643029759506 ENSG00000186522 SEPT10
ENST00000397714 0.792395121468127 0.195829617158717 -0.0545325920759456 ENSG00000186522 SEPT10
ENST00000334001 0.791107625111094 0.177030353857379 -0.0552140955767392 ENSG00000186522 SEPT10
ENST00000437928 0.779322563070445 0.137325070810144 -0.0619644857726308 ENSG00000186522 SEPT10
ENST00000545389 0.776435794595328 0.130696576680578 -0.0666965082931524 ENSG00000186522 SEPT10
ENST00000415095 0.776435794595328 0.114817920485806 -0.0698522428291148 ENSG00000186522 SEPT10
ENST00000609220 0.820623813753819 0.319906949546831 -0.0607301399713802 ENSG00000172965 MIR4435-1HG
ENST00000609902 0.827427183292612 0.338894726622498 -0.055117312330126 ENSG00000172965 MIR4435-1HG
ENST00000439362 0.797941303363333 0.220974310134168 -0.0645053227859066 ENSG00000172965 MIR4435-1HG
ENST00000431385 0.817402496214891 0.271873165634005 -0.0594647048202329 ENSG00000172965 MIR4435-1HG
ENST00000443467 0.819576486874739 0.284532640869688 -0.0579075243927199 ENSG00000172965 MIR4435-1HG
ENST00000451884 0.934928095999752 0.713893539548334 -0.0291045217287392 ENSG00000172965 MIR4435-1HG
ENST00000432818 0.820623813753819 0.311695567279699 -0.0551028025255445 ENSG00000172965 MIR4435-1HG
ENST00000444301 0.820046384390777 0.299536132936809 -0.0536625961318362 ENSG00000172965 MIR4435-1HG
ENST00000453478 0.801447837063563 0.227865463790246 -0.0619489616848014 ENSG00000172965 MIR4435-1HG
ENST00000409569 0.820623813753819 0.303535105892345 -0.0494149072246481 ENSG00000172965 MIR4435-1HG
ENST00000419736 0.820623813753819 0.303537685611822 -0.0494138883583739 ENSG00000172965 MIR4435-1HG
ENST00000308604 0.820468889054424 0.303346776279278 -0.0494048720682307 ENSG00000172965 MIR4435-1HG
ENST00000604981 0.819576486874739 0.295989581486284 -0.0501679874155648 ENSG00000172965 MIR4435-1HG
ENST00000442293 0.820975027514273 0.322698194422638 -0.0464189644141951 ENSG00000172965 MIR4435-1HG
ENST00000441075 0.820046384390777 0.302153238868392 -0.0494927787682307 ENSG00000172965 MIR4435-1HG
ENST00000295408 0.878515242433052 0.50767242469045 0.0313947705251918 ENSG00000153208 MERTK
ENST00000421804 0.878769192213084 0.509708315150002 0.0313506013069416 ENSG00000153208 MERTK
ENST00000409780 0.878515242433052 0.506551094561759 0.031584957459692 ENSG00000153208 MERTK
ENST00000439966 0.878515242433052 0.505099135647489 0.0321163910883181 ENSG00000153208 MERTK
ENST00000283206 0.884944841781201 0.543642565841588 -0.0330335088566043 ENSG00000153214 TMEM87B
ENST00000233336 0.984770600005209 0.916340469967927 -0.0041103114539872 ENSG00000114999 TTL
ENST00000272542 0.994914273904824 0.969471723211765 -0.00133746277418278 ENSG00000144136 SLC20A1
ENST00000498224 0.878515242433052 0.506461868330729 -0.0287345221577293 ENSG00000144136 SLC20A1
ENST00000433924 0.917073902586867 0.656515064789418 -0.0196363914603975 ENSG00000144136 SLC20A1
ENST00000456264 0.880709831385276 0.528862875375793 -0.0281959321390055 ENSG00000144136 SLC20A1
ENST00000413135 0.925888253140694 0.679399806003159 -0.0181345426931519 ENSG00000144136 SLC20A1
ENST00000480984 0.903951189617564 0.591132110351834 -0.024280710354856 ENSG00000144136 SLC20A1
ENST00000490674 0.917073902586867 0.655729885082201 0.0170940621729493 ENSG00000144136 SLC20A1
ENST00000263238 0.827282255580272 0.336792453072797 -0.0355537580354529 ENSG00000115091 ACTR3
ENST00000443297 0.85707663381345 0.426613043688399 0.0342272642807335 ENSG00000115091 ACTR3
ENST00000415792 0.926730283420999 0.684314574518818 0.0148864298552727 ENSG00000115091 ACTR3
ENST00000446821 0.994740025861243 0.968689390764009 -0.0014215288817968 ENSG00000115091 ACTR3
ENST00000536059 0.912383318772511 0.625860885836874 -0.0165701425413924 ENSG00000115091 ACTR3
ENST00000535589 0.869239729382471 0.464097683296158 -0.0268047535538691 ENSG00000115091 ACTR3
ENST00000478928 0.819576486874739 0.282644692569762 -0.0468518392500938 ENSG00000115091 ACTR3
ENST00000263239 0.934928095999752 0.713191985016124 -0.0188223734652157 ENSG00000088205 DDX18
ENST00000355857 0.945288217578104 0.754170480819858 -0.0152389520074584 ENSG00000155368 DBI
ENST00000492375 0.919286863352992 0.664412202612088 -0.022438885844461 ENSG00000155368 DBI
ENST00000535617 0.945288217578104 0.754172234725638 -0.0152382353488499 ENSG00000155368 DBI
ENST00000535757 0.945288217578104 0.754172234725638 -0.0152382353488499 ENSG00000155368 DBI
ENST00000409094 0.945503254240225 0.756959930962311 -0.0150453061062189 ENSG00000155368 DBI
ENST00000311521 0.944010073691893 0.748519779972088 -0.0155998720383525 ENSG00000155368 DBI
ENST00000460901 0.944010073691893 0.748606465714926 -0.0155885274030322 ENSG00000155368 DBI
ENST00000542275 0.940061949178855 0.738272995288505 -0.0162585450222532 ENSG00000155368 DBI
ENST00000393103 0.944010073691893 0.748280458736637 -0.0156318624169729 ENSG00000155368 DBI
ENST00000474855 0.918516893561638 0.662246500960242 -0.0160684984469133 ENSG00000144118 RALB
ENST00000272519 0.995756378808248 0.976639794317428 -0.00102756526240018 ENSG00000144118 RALB
ENST00000420510 0.996797389063156 0.981430328505646 0.000922445289029167 ENSG00000144118 RALB
ENST00000404963 0.995756378808248 0.976697419142921 -0.00102517130089987 ENSG00000144118 RALB
ENST00000470417 0.996144058034079 0.97739850221034 -0.000994598546024919 ENSG00000144118 RALB
ENST00000409078 0.776435794595328 0.116114489884259 -0.0669041646654541 ENSG00000074054 CLASP1
ENST00000541859 0.786470033127525 0.153629590268315 -0.0608313436499259 ENSG00000074054 CLASP1
ENST00000455322 0.776435794595328 0.116186183997501 -0.0669074819399366 ENSG00000074054 CLASP1
ENST00000541377 0.776435794595328 0.116186183997501 -0.0669074819399366 ENSG00000074054 CLASP1
ENST00000263710 0.776435794595328 0.116186183997501 -0.0669074819399366 ENSG00000074054 CLASP1
ENST00000397587 0.776435794595328 0.116186183997501 -0.0669074819399366 ENSG00000074054 CLASP1
ENST00000452274 0.801447837063563 0.233202145039513 -0.0555361051116184 ENSG00000074054 CLASP1
ENST00000389682 0.914941541147048 0.644695934624246 -0.0196284427822531 ENSG00000211460 TSN
ENST00000467324 0.913778600131061 0.637472815777093 -0.0204505688968161 ENSG00000211460 TSN
ENST00000490104 0.916403761170314 0.650629753694826 -0.0198554518799137 ENSG00000211460 TSN
ENST00000322313 0.957494657481517 0.798101592466958 0.0100463068587603 ENSG00000136709 WDR33
ENST00000438277 0.965127337883706 0.824163098508435 -0.0110850815057994 ENSG00000136731 UGGT1
ENST00000375990 0.910886354543563 0.619561809112139 0.0146535174236317 ENSG00000136731 UGGT1
ENST00000376723 0.904588732395278 0.593800841271054 0.0173647756325641 ENSG00000136731 UGGT1
ENST00000259253 0.910886354543563 0.621181062880099 0.0145838131089811 ENSG00000136731 UGGT1
ENST00000409031 0.879877164411888 0.512393880149775 0.0334161111253912 ENSG00000136699 SMPD4
ENST00000431183 0.879877164411888 0.512393880149775 0.0334161111253912 ENSG00000136699 SMPD4
ENST00000409185 0.996797389063156 0.981419213665135 0.000830708921308839 ENSG00000152102 FAM168B
ENST00000403716 0.900721753433039 0.584566517721179 -0.0188204818082824 ENSG00000115762 PLEKHB2
ENST00000234115 0.899534583522613 0.581272445251401 -0.0189829117439771 ENSG00000115762 PLEKHB2
ENST00000404460 0.898767644703647 0.578618901565768 -0.018866330946559 ENSG00000115762 PLEKHB2
ENST00000303908 0.869887955384516 0.469976015141652 -0.0251088410225022 ENSG00000115762 PLEKHB2
ENST00000355171 0.754724423624408 0.0517772816056376 -0.0957103301478035 ENSG00000197927 C2orf27A
ENST00000329321 0.995347974690026 0.972633861414177 -0.00122311906312494 ENSG00000183840 GPR39
ENST00000470071 0.98813728142711 0.946271153670456 -0.00243207035947011 ENSG00000183840 GPR39
ENST00000397463 0.883413671443763 0.540204521385084 -0.0187062940469131 ENSG00000150551 LYPD1
ENST00000345008 0.835574653640461 0.370995114540611 -0.0349386638186393 ENSG00000150551 LYPD1
ENST00000409261 0.923871313268278 0.675092631252869 -0.0392059400167988 ENSG00000176771 NCKAP5
ENST00000409213 0.931467110316953 0.694253617373836 -0.0367927954939335 ENSG00000176771 NCKAP5
ENST00000317721 0.933195080101098 0.699681005403976 -0.036234619019686 ENSG00000176771 NCKAP5
ENST00000405974 0.933195080101098 0.699681005403976 -0.036234619019686 ENSG00000176771 NCKAP5
ENST00000427594 0.931467110316953 0.694520076778448 -0.0389127157078332 ENSG00000176771 NCKAP5
ENST00000481801 0.841105228505019 0.38548628748431 -0.060760093119494 ENSG00000152127 MGAT5
ENST00000468758 0.859661161910961 0.436104612321697 -0.0544823319856076 ENSG00000152127 MGAT5
ENST00000409645 0.995202199256778 0.970725270265515 0.00147412738601909 ENSG00000152127 MGAT5
ENST00000281923 0.904440194132998 0.593158327677327 0.0258434370833586 ENSG00000152127 MGAT5
ENST00000264158 0.958488750568862 0.801415730892026 0.00993207137021671 ENSG00000115839 RAB3GAP1
ENST00000539493 0.972896576332523 0.868474396330588 0.00631908447196978 ENSG00000115839 RAB3GAP1
ENST00000442034 0.972417564786604 0.864992465048485 0.00678380120742338 ENSG00000115839 RAB3GAP1
ENST00000487003 0.991445954559477 0.956325312425369 0.00217538912947957 ENSG00000115839 RAB3GAP1
ENST00000409478 0.794395786816664 0.211889438934109 -0.0695534039123533 ENSG00000048991 R3HDM1
ENST00000329971 0.794395786816664 0.211889438934109 -0.0695534039123533 ENSG00000048991 R3HDM1
ENST00000264160 0.794395786816664 0.211794128975064 -0.0695328476973622 ENSG00000048991 R3HDM1
ENST00000272638 0.936668012479328 0.722275410394756 -0.0155936408274779 ENSG00000144224 UBXN4
ENST00000490163 0.945288217578104 0.754147073174325 -0.0146817138364051 ENSG00000144224 UBXN4
ENST00000488372 0.786470033127525 0.163485085941517 -0.0983189458987741 ENSG00000204406 MBD5
ENST00000407073 0.791107625111094 0.179459690398376 -0.0875396530700448 ENSG00000204406 MBD5
ENST00000496158 0.786701516123107 0.165711454642229 -0.0978753650115858 ENSG00000204406 MBD5
ENST00000478804 0.801447837063563 0.230978023841193 -0.102076911970941 ENSG00000204406 MBD5
ENST00000303319 0.776435794595328 0.102719561977969 -0.0747862198870778 ENSG00000168288 MMADHC
ENST00000428879 0.776435794595328 0.0992288640432612 -0.0755982800770189 ENSG00000168288 MMADHC
ENST00000422782 0.776435794595328 0.105786422799578 -0.0741807439153962 ENSG00000168288 MMADHC
ENST00000375734 0.919994949493879 0.665989408001976 0.0196200321074153 ENSG00000115963 RND3
ENST00000263895 0.919994949493879 0.665989408001976 0.0196200321074153 ENSG00000115963 RND3
ENST00000409557 0.973193960466894 0.869713779487562 -0.00733826080780808 ENSG00000115963 RND3
ENST00000444746 0.951489839215725 0.773963715469648 -0.0163322351634113 ENSG00000080345 RIF1
ENST00000453091 0.953108487551518 0.777826590121095 -0.0160641880225913 ENSG00000080345 RIF1
ENST00000428287 0.951489839215725 0.773963715469648 -0.0163322351634113 ENSG00000080345 RIF1
ENST00000243326 0.914135457176773 0.639920158225967 -0.0257809991154347 ENSG00000080345 RIF1
ENST00000430328 0.946754337840691 0.7605628229953 -0.0173807607722567 ENSG00000080345 RIF1
ENST00000446896 0.761149086181947 0.0674909858976024 -0.104665934987135 ENSG00000162980 ARL5A
ENST00000295087 0.75739688995505 0.0575882666670057 -0.117970307532161 ENSG00000162980 ARL5A
ENST00000288670 0.883413671443763 0.539782797927924 -0.0308253060084206 ENSG00000157827 FMNL2
ENST00000410080 0.886322605678025 0.546804362965086 -0.0294012929223979 ENSG00000196504 PRPF40A
ENST00000426248 0.785996834234316 0.142563770273707 -0.0690096891141398 ENSG00000144283 PKP4
ENST00000389757 0.786470033127525 0.150305373371407 -0.0670180711225578 ENSG00000144283 PKP4
ENST00000389759 0.786470033127525 0.158990368916191 -0.0658253527345037 ENSG00000144283 PKP4
ENST00000454300 0.934928095999752 0.711587882008717 -0.0145803584890607 ENSG00000115183 TANC1
ENST00000263635 0.934928095999752 0.711590099321251 -0.0145794734528325 ENSG00000115183 TANC1
ENST00000470074 0.982589186492863 0.902606142086817 -0.00505902984331955 ENSG00000115183 TANC1
ENST00000343439 0.75739688995505 0.057897406599145 -0.101763209168085 ENSG00000123636 BAZ2B
ENST00000355831 0.75739688995505 0.057897406599145 -0.101763209168085 ENSG00000123636 BAZ2B
ENST00000392782 0.75739688995505 0.0581627298069515 -0.101650624672057 ENSG00000123636 BAZ2B
ENST00000392783 0.75739688995505 0.0590171994846048 -0.101386513435922 ENSG00000123636 BAZ2B
ENST00000409175 0.793569643995925 0.198260540392669 -0.065099007274925 ENSG00000136536 MARCH7
ENST00000539065 0.786470033127525 0.163950345214374 -0.0732737938597659 ENSG00000136536 MARCH7
ENST00000259050 0.799768879647721 0.22500873229857 -0.0668160491548222 ENSG00000136536 MARCH7
ENST00000409591 0.842139225679358 0.387090894082046 -0.0458944323724119 ENSG00000136536 MARCH7
ENST00000474820 0.850816292516383 0.411000553284725 -0.0353958555616754 ENSG00000153250 RBMS1
ENST00000348849 0.86403775821906 0.450605395823853 -0.0322481127567675 ENSG00000153250 RBMS1
ENST00000409289 0.872405786229547 0.481813243093678 -0.0304336830696064 ENSG00000153250 RBMS1
ENST00000409075 0.860513587434024 0.440582049051466 -0.0332774085059615 ENSG00000153250 RBMS1
ENST00000392753 0.859661161910961 0.434348486053114 -0.0377551997726813 ENSG00000153250 RBMS1
ENST00000409972 0.854583999724343 0.422279020301621 -0.0348890582117771 ENSG00000153250 RBMS1
ENST00000491781 0.938054289562246 0.726361262586272 -0.0182402181834437 ENSG00000153250 RBMS1
ENST00000259075 0.893293719873237 0.566588030334341 -0.0326653528853428 ENSG00000136560 TANK
ENST00000432002 0.966034283419866 0.825784675385995 -0.0123999330519941 ENSG00000136560 TANK
ENST00000392749 0.891516800725618 0.557616874012489 -0.0341207387620206 ENSG00000136560 TANK
ENST00000429217 0.910886354543563 0.620218003420175 -0.028772866244845 ENSG00000136560 TANK
ENST00000402568 0.915266619696422 0.645945013901551 -0.0256348861235144 ENSG00000136560 TANK
ENST00000406287 0.915266619696422 0.645945013901551 -0.0256348861235144 ENSG00000136560 TANK
ENST00000457887 0.958821843049725 0.803781693546019 -0.0143636695188646 ENSG00000136560 TANK
ENST00000405852 0.891786717275037 0.56126550958469 -0.0338074212130951 ENSG00000136560 TANK
ENST00000409682 0.917073902586867 0.656621035670188 -0.0162326572308896 ENSG00000115233 PSMD14
ENST00000260970 0.957322159910111 0.795828891416978 -0.0151984638366235 ENSG00000138398 PPIG
ENST00000422006 0.776435794595328 0.0823781364465646 -0.0955019581783317 ENSG00000138385 SSB
ENST00000260956 0.79477115396716 0.215590604063036 -0.0654328591613518 ENSG00000138385 SSB
ENST00000417292 0.760494445750005 0.0672259132716644 -0.100793038065878 ENSG00000138385 SSB
ENST00000409333 0.806401917756357 0.241686650719963 -0.0626497060959371 ENSG00000138385 SSB
ENST00000409837 0.829192061941955 0.347549827154834 -0.0527883537990261 ENSG00000138382 METTL5
ENST00000272793 0.824713156100213 0.33027811288059 -0.0515209004427746 ENSG00000144357 UBR3
ENST00000418381 0.824989287659689 0.330637518439033 -0.0515117666971429 ENSG00000144357 UBR3
ENST00000360843 0.777773915105863 0.136500142537698 -0.0706902143801598 ENSG00000198586 TLK1
ENST00000431350 0.777773915105863 0.136500142537698 -0.0706902143801598 ENSG00000198586 TLK1
ENST00000442919 0.776435794595328 0.131153273737139 -0.0717546274085371 ENSG00000198586 TLK1
ENST00000359766 0.784436993538684 0.141134530285276 -0.0717302871078296 ENSG00000198586 TLK1
ENST00000452242 0.754724423624408 0.0540461960726287 0.0812212905953284 ENSG00000077380 DYNC1I2
ENST00000340296 0.877562714119806 0.49444866542956 0.021008049610359 ENSG00000077380 DYNC1I2
ENST00000263811 0.877562714119806 0.494155913366542 0.021012038582223 ENSG00000077380 DYNC1I2
ENST00000534253 0.877562714119806 0.494155913366542 0.021012038582223 ENSG00000077380 DYNC1I2
ENST00000397119 0.877562714119806 0.494155913366542 0.021012038582223 ENSG00000077380 DYNC1I2
ENST00000410079 0.874742166678331 0.485353638809582 0.0215484557597809 ENSG00000077380 DYNC1I2
ENST00000438879 0.76931205307854 0.0708140894580699 0.0816161752208188 ENSG00000077380 DYNC1I2
ENST00000508530 0.877860644467052 0.49678333901792 0.0208981201637203 ENSG00000077380 DYNC1I2
ENST00000409197 0.882261266733975 0.53470833014254 0.0189798928085628 ENSG00000077380 DYNC1I2
ENST00000409317 0.880709831385276 0.530422305811186 0.0192792773290633 ENSG00000077380 DYNC1I2
ENST00000409773 0.880991633301686 0.530871804349776 0.0191427282921213 ENSG00000077380 DYNC1I2
ENST00000409453 0.880709831385276 0.530469740212018 0.0191608396438528 ENSG00000077380 DYNC1I2
ENST00000445378 0.754724423624408 0.0437878270514826 0.0882157649106426 ENSG00000077380 DYNC1I2
ENST00000358002 0.880709831385276 0.523876586785923 0.0195300231327771 ENSG00000077380 DYNC1I2
ENST00000435234 0.776435794595328 0.0840905143377881 0.068206978025613 ENSG00000077380 DYNC1I2
ENST00000425485 0.75739688995505 0.0591544878731541 0.0837157092608226 ENSG00000077380 DYNC1I2
ENST00000482454 0.944645663622141 0.751954888091623 -0.0104417272902839 ENSG00000077380 DYNC1I2
ENST00000479806 0.776435794595328 0.11274002013823 -0.0622166400196055 ENSG00000077380 DYNC1I2
ENST00000412899 0.968755965823966 0.843552581216285 0.00797477098825697 ENSG00000091409 ITGA6
ENST00000409532 0.96299420338244 0.815319854947079 0.00828649321980886 ENSG00000091409 ITGA6
ENST00000264107 0.958364195422474 0.800532328322966 -0.00893682364753177 ENSG00000091409 ITGA6
ENST00000343713 0.958845603563853 0.804917000934767 -0.00873825920010596 ENSG00000091409 ITGA6
ENST00000375221 0.958845603563853 0.804917000934767 -0.00873825920010596 ENSG00000091409 ITGA6
ENST00000264106 0.958845603563853 0.804917000934767 -0.00873825920010596 ENSG00000091409 ITGA6
ENST00000442250 0.953246790889039 0.779345771791352 0.0101986536549769 ENSG00000091409 ITGA6
ENST00000458358 0.953246790889039 0.779345771791352 0.0101986536549769 ENSG00000091409 ITGA6
ENST00000409080 0.968293299794974 0.837447500503819 -0.00725009190129009 ENSG00000091409 ITGA6
ENST00000497107 0.936668012479328 0.721422140088582 0.019094078094017 ENSG00000091409 ITGA6
ENST00000442417 0.91745178256913 0.660170556939033 -0.017196633591389 ENSG00000225205 AC093818.1
ENST00000416789 0.968755965823966 0.843664361940762 -0.00782251542108774 ENSG00000091409 ITGA6
ENST00000469534 0.877562714119806 0.495711849589827 0.0341781267701932 ENSG00000091409 ITGA6
ENST00000475302 0.879582918243132 0.51148434943609 -0.0281974543743224 ENSG00000091409 ITGA6
ENST00000450443 0.816295969868675 0.259093218724468 -0.0564893960196391 ENSG00000225205 AC093818.1
ENST00000284719 0.877562714119806 0.495321500270646 -0.0261840718267932 ENSG00000138430 OLA1
ENST00000344357 0.893054453284951 0.565459847662755 -0.0222930138415134 ENSG00000138430 OLA1
ENST00000428402 0.88695214090364 0.548354190902953 -0.0232412283674761 ENSG00000138430 OLA1
ENST00000409546 0.894890525573816 0.569394913583088 -0.0218081155810861 ENSG00000138430 OLA1
ENST00000284727 0.827427183292612 0.338228339200791 -0.0476896011332508 ENSG00000154518 ATP5G3
ENST00000409194 0.8337896327009 0.366071848533729 -0.0454940533361817 ENSG00000154518 ATP5G3
ENST00000392541 0.829192061941955 0.348725986157063 -0.0472031913840129 ENSG00000154518 ATP5G3
ENST00000497075 0.828690457566657 0.345779397807184 -0.0474679687730749 ENSG00000154518 ATP5G3
ENST00000392524 0.846847477511198 0.403436173028475 0.0280715850126378 ENSG00000170144 HNRNPA3
ENST00000411529 0.879877164411888 0.516059970613989 0.0212788847967608 ENSG00000170144 HNRNPA3
ENST00000435711 0.799209680047349 0.224303507908858 0.0414397541503433 ENSG00000170144 HNRNPA3
ENST00000432457 0.776435794595328 0.0907374146670074 0.0759046926914284 ENSG00000170144 HNRNPA3
ENST00000483137 0.783339444853604 0.139417801473083 0.0586804577373385 ENSG00000170144 HNRNPA3
ENST00000397063 0.786470033127525 0.162659215832169 -0.057682882345803 ENSG00000116044 NFE2L2
ENST00000397062 0.776435794595328 0.129370961917547 -0.0623032601550106 ENSG00000116044 NFE2L2
ENST00000446151 0.791107625111094 0.172918461443536 -0.0565830502359131 ENSG00000116044 NFE2L2
ENST00000464747 0.791107625111094 0.172549657688223 -0.0553329370949091 ENSG00000116044 NFE2L2
ENST00000449627 0.832872492479113 0.362508627075966 -0.0371704441744547 ENSG00000116044 NFE2L2
ENST00000586532 0.776435794595328 0.0883378624644392 -0.0746110686691219 ENSG00000116044 NFE2L2
ENST00000264167 0.82983960745189 0.354001350815817 -0.0398677496730567 ENSG00000018510 AGPS
ENST00000409888 0.942440354080633 0.743742174671969 -0.0128440387116816 ENSG00000018510 AGPS
ENST00000428443 0.856410939020119 0.426061368545442 -0.0420189648680894 ENSG00000187231 SESTD1
ENST00000392415 0.792395121468127 0.195098544378529 -0.0721760209853538 ENSG00000170035 UBE2E3
ENST00000410062 0.793424682669582 0.197676152149812 -0.0718276590075986 ENSG00000170035 UBE2E3
ENST00000602710 0.794395786816664 0.200963056588976 -0.0717386987612705 ENSG00000170035 UBE2E3
ENST00000602762 0.816295969868675 0.26406723438384 -0.0623266393874119 ENSG00000170035 UBE2E3
ENST00000431877 0.791107625111094 0.170420529432477 -0.051805273519543 ENSG00000138434 SSFA2
ENST00000320370 0.791107625111094 0.170420529432477 -0.051805273519543 ENSG00000138434 SSFA2
ENST00000409001 0.791107625111094 0.169998981084118 -0.0518704261330617 ENSG00000138434 SSFA2
ENST00000428267 0.79477115396716 0.215941265515237 -0.0467353581524224 ENSG00000138434 SSFA2
ENST00000454579 0.79477115396716 0.215941265515237 -0.0467353581524224 ENSG00000138434 SSFA2
ENST00000440623 0.786470033127525 0.15335022409904 -0.0548873234096734 ENSG00000138434 SSFA2
ENST00000416081 0.786999996538244 0.167486549896193 -0.0552646875291984 ENSG00000138434 SSFA2
ENST00000491720 0.786470033127525 0.158204636060396 -0.0567770540432897 ENSG00000138434 SSFA2
ENST00000409136 0.776435794595328 0.0867773355071114 -0.0672617133651421 ENSG00000138434 SSFA2
ENST00000264065 0.904440194132998 0.593322162286492 -0.0261333763515824 ENSG00000077232 DNAJC10
ENST00000491074 0.869787320876868 0.469110856348702 -0.0357461612656445 ENSG00000077232 DNAJC10
ENST00000537515 0.801447837063563 0.231690712966151 -0.0704044988339563 ENSG00000077232 DNAJC10
ENST00000418559 0.851768040400539 0.414282324706986 -0.0393674355263527 ENSG00000077232 DNAJC10
ENST00000361354 0.850351124851651 0.409029498963556 -0.0373652267158605 ENSG00000061676 NCKAP1
ENST00000360982 0.8532957771099 0.419461552885439 -0.0370253508778294 ENSG00000061676 NCKAP1
ENST00000337859 0.9129791197545 0.633411980034711 -0.0224133413338173 ENSG00000065548 ZC3H15
ENST00000261023 0.791107625111094 0.180052906460801 -0.0728031368902913 ENSG00000138448 ITGAV
ENST00000374907 0.791107625111094 0.179426306171115 -0.0729090271523962 ENSG00000138448 ITGAV
ENST00000433736 0.912383318772511 0.627247040364071 -0.023943601244443 ENSG00000138448 ITGAV
ENST00000453665 0.785996834234316 0.143050006417064 -0.0843028657634386 ENSG00000227227 AC017101.10
ENST00000453517 0.699555696897405 0.00142973540373283 -0.159282129453515 ENSG00000224063 AC007319.1
ENST00000412276 0.754724423624408 0.00265509821468259 -0.146808274786309 ENSG00000224063 AC007319.1
ENST00000392370 0.754724423624408 0.00262267186128687 -0.169655797505739 ENSG00000064989 CALCRL
ENST00000409998 0.754724423624408 0.00262267186128687 -0.169655797505739 ENSG00000064989 CALCRL
ENST00000410068 0.754724423624408 0.0127972923400404 -0.139846963592345 ENSG00000064989 CALCRL
ENST00000447403 0.754724423624408 0.0149977062971451 -0.153763287727891 ENSG00000064989 CALCRL
ENST00000410102 0.754724423624408 0.0121662014237733 -0.161505738036666 ENSG00000064989 CALCRL
ENST00000474212 0.754724423624408 0.0113726771799727 -0.166168225827104 ENSG00000064989 CALCRL
ENST00000485973 0.754724423624408 0.0119421831775536 -0.165384952021072 ENSG00000064989 CALCRL
ENST00000461244 0.754724423624408 0.0130865932318403 -0.165260641025751 ENSG00000064989 CALCRL
ENST00000392365 0.754724423624408 0.00570988227132641 -0.144566633111848 ENSG00000003436 TFPI
ENST00000233156 0.754724423624408 0.0105921516729335 -0.119870780488133 ENSG00000003436 TFPI
ENST00000426055 0.75739688995505 0.0662123072310388 -0.0847441058048136 ENSG00000003436 TFPI
ENST00000481132 0.754724423624408 0.0291988219463077 -0.113950915937898 ENSG00000003436 TFPI
ENST00000409676 0.776435794595328 0.111964622246738 -0.0713844176969173 ENSG00000003436 TFPI
ENST00000339091 0.776435794595328 0.111932489625557 -0.0713859711366302 ENSG00000003436 TFPI
ENST00000437725 0.785996834234316 0.14405070171066 -0.0665464433255154 ENSG00000003436 TFPI
ENST00000421427 0.786470033127525 0.149820639814404 -0.0648469674156057 ENSG00000003436 TFPI
ENST00000453013 0.785996834234316 0.144616424852754 -0.0659892456175516 ENSG00000003436 TFPI
ENST00000417013 0.791107625111094 0.172759672674628 -0.0618882526455018 ENSG00000003436 TFPI
ENST00000420747 0.791107625111094 0.190193835137827 -0.0598935906072124 ENSG00000003436 TFPI
ENST00000359135 0.754724423624408 0.0386610624830447 -0.133198259981306 ENSG00000144366 GULP1
ENST00000409580 0.754724423624408 0.0382748324276957 -0.133460271148118 ENSG00000144366 GULP1
ENST00000374866 0.792395121468127 0.193772593138572 0.0515874171082748 ENSG00000204262 COL5A2
ENST00000320717 0.776435794595328 0.125546634335337 -0.084312956668406 ENSG00000115419 GLS
ENST00000338435 0.784436993538684 0.141127158610647 -0.0853732091168651 ENSG00000115419 GLS
ENST00000457316 0.835574653640461 0.371370998573964 -0.0528530764918593 ENSG00000115419 GLS
ENST00000409428 0.861284445599819 0.444943544982867 -0.0466776607088029 ENSG00000115419 GLS
ENST00000412247 0.848387132246053 0.405344247586178 -0.0510658137464695 ENSG00000115419 GLS
ENST00000410026 0.970210846973853 0.849467850287117 -0.0100167422503825 ENSG00000173559 NABP1
ENST00000304141 0.931301679822054 0.693417283022418 0.018446920553091 ENSG00000168497 SDPR
ENST00000260983 0.880709831385276 0.526185036386016 -0.0263352816253851 ENSG00000138411 HECW2
ENST00000409111 0.873532370516334 0.483990377229646 -0.0300194806904523 ENSG00000138411 HECW2
ENST00000335508 0.934928095999752 0.706775725997741 0.016473130851369 ENSG00000115524 SF3B1
ENST00000388968 0.98535731226032 0.923687580417831 0.00328856269902893 ENSG00000144381 HSPD1
ENST00000345042 0.984122794237811 0.914906239510847 0.00366990485583774 ENSG00000144381 HSPD1
ENST00000491249 0.835220755362276 0.369814253231345 -0.037939500600915 ENSG00000144381 HSPD1
ENST00000430176 0.754724423624408 0.0280985202787992 0.0812796069024685 ENSG00000144381 HSPD1
ENST00000486181 0.754724423624408 0.0111119534521022 0.0915979203972685 ENSG00000144381 HSPD1
ENST00000452200 0.754724423624408 0.0404891208470748 0.076631844904019 ENSG00000144381 HSPD1
ENST00000440114 0.754724423624408 0.0351560444377357 0.0799859871697488 ENSG00000144381 HSPD1
ENST00000476746 0.754724423624408 0.0468653787934336 0.0780345548920712 ENSG00000144381 HSPD1
ENST00000461097 0.76931205307854 0.0721419862571132 0.0795598697270322 ENSG00000144381 HSPD1
ENST00000544407 0.767063836233248 0.0699399581692103 0.0804990163028604 ENSG00000144381 HSPD1
ENST00000426480 0.98535731226032 0.920848695578296 -0.00369050606249127 ENSG00000144381 HSPD1
ENST00000233893 0.814542427978513 0.254567777095229 -0.0616877666598238 ENSG00000115541 HSPE1
ENST00000409729 0.814542427978513 0.254505994402577 -0.0616642202457567 ENSG00000115541 HSPE1
ENST00000473395 0.817402496214891 0.270222013891982 -0.059104948873828 ENSG00000115541 HSPE1
ENST00000409468 0.814675245912211 0.254867061870472 -0.0615931370478766 ENSG00000115541 HSPE1
ENST00000604458 0.819576486874739 0.286809762427561 -0.0537279848146531 ENSG00000270757 HSPE1-MOB4
ENST00000495200 0.879968174540258 0.518652128190263 -0.0355665684364879 ENSG00000115541 HSPE1
ENST00000465573 0.805088381108277 0.240293381254686 -0.0637480769308075 ENSG00000115541 HSPE1
ENST00000463841 0.798594024375916 0.222240321161045 -0.0662997310599738 ENSG00000115541 HSPE1
ENST00000428675 0.939950628153485 0.738054587375264 -0.0288766011089428 ENSG00000115896 PLCL1
ENST00000435320 0.943209293359091 0.745712410730632 -0.0276796598428939 ENSG00000115896 PLCL1
ENST00000487695 0.917073902586867 0.655661498211845 -0.0389085738029012 ENSG00000115896 PLCL1
ENST00000358677 0.819576486874739 0.297075112945189 0.0436090901203586 ENSG00000196141 SPATS2L
ENST00000450637 0.840085531061588 0.384374577107557 -0.0376249572328288 ENSG00000082153 BZW1
ENST00000452206 0.820818517849437 0.320205213111403 -0.0422206696049058 ENSG00000082153 BZW1
ENST00000410110 0.814675245912211 0.254889997345171 -0.0483909274280319 ENSG00000082153 BZW1
ENST00000409600 0.853504737461268 0.420601164007374 -0.0329535229215929 ENSG00000082153 BZW1
ENST00000464483 0.986323384108612 0.926708792284863 0.00404459003463923 ENSG00000082153 BZW1
ENST00000409226 0.843199263147077 0.389965877984442 -0.0361913277459156 ENSG00000082153 BZW1
ENST00000452790 0.973975788203303 0.871830277417791 -0.00631803360041357 ENSG00000082153 BZW1
ENST00000447069 0.991445954559477 0.956359628305003 -0.00234978032334089 ENSG00000082153 BZW1
ENST00000419090 0.826352793794239 0.334745458227083 -0.0418325673172945 ENSG00000082153 BZW1
ENST00000463310 0.887506175326908 0.549660001699349 -0.0275397007479114 ENSG00000082153 BZW1
ENST00000359893 0.816295969868675 0.266102753021808 0.048790097021487 ENSG00000082153 BZW1
ENST00000309955 0.837450617807448 0.377859627324461 -0.0233983970017783 ENSG00000003402 CFLAR
ENST00000443227 0.880709831385276 0.522278147806966 -0.0176925853530444 ENSG00000003402 CFLAR
ENST00000341222 0.878142740826982 0.498640374275618 -0.0210146329918769 ENSG00000003402 CFLAR
ENST00000340870 0.892741953177341 0.564265907576694 -0.0162036417186453 ENSG00000003402 CFLAR
ENST00000355558 0.869239729382471 0.464190327989969 -0.0201553982333645 ENSG00000003402 CFLAR
ENST00000341582 0.869534701446568 0.467147621625585 -0.0200173344797765 ENSG00000003402 CFLAR
ENST00000342795 0.860108005197606 0.438562944778782 -0.0232011978527147 ENSG00000003402 CFLAR
ENST00000395148 0.859661161910961 0.435776300128876 -0.0246667353919927 ENSG00000003402 CFLAR
ENST00000441224 0.834037985493794 0.367838667297397 -0.0320914171981931 ENSG00000003402 CFLAR
ENST00000433445 0.839918990605711 0.382568869714049 -0.035253909913379 ENSG00000003402 CFLAR
ENST00000423241 0.879877164411888 0.516487375820694 -0.0183578879258207 ENSG00000003402 CFLAR
ENST00000439154 0.870537794052904 0.472680138529616 -0.0217059207288162 ENSG00000003402 CFLAR
ENST00000440180 0.816295969868675 0.263704055276386 -0.0388099082755633 ENSG00000003402 CFLAR
ENST00000461820 0.791107625111094 0.183433972374316 -0.052163822036487 ENSG00000003402 CFLAR
ENST00000457277 0.821209995204192 0.324419423533601 -0.0293508688558044 ENSG00000003402 CFLAR
ENST00000461422 0.860127171493012 0.439197096221834 -0.027990926178337 ENSG00000003402 CFLAR
ENST00000494258 0.906622233128965 0.598138214952183 -0.0212112538643596 ENSG00000003402 CFLAR
ENST00000470178 0.869246641173426 0.466107478306108 -0.0290540893721335 ENSG00000003402 CFLAR
ENST00000462763 0.860726306017394 0.441008204591402 -0.0287044891843993 ENSG00000003402 CFLAR
ENST00000479953 0.884944841781201 0.543609800529668 -0.0193489336248148 ENSG00000003402 CFLAR
ENST00000474842 0.897018351072271 0.574312275193597 -0.0231079501981158 ENSG00000003402 CFLAR
ENST00000332624 0.893293719873237 0.566832769358781 0.0269098757782827 ENSG00000115993 TRAK2
ENST00000392246 0.791107625111094 0.182142636121759 -0.0780839781516688 ENSG00000116030 SUMO1
ENST00000392245 0.791107625111094 0.182142636121759 -0.0780839781516688 ENSG00000116030 SUMO1
ENST00000409368 0.794395786816664 0.205668975673024 -0.073727195597676 ENSG00000116030 SUMO1
ENST00000392244 0.79477115396716 0.213907580822134 -0.0720906802392424 ENSG00000116030 SUMO1
ENST00000409712 0.801823916276997 0.23638136714166 -0.0689738156189637 ENSG00000116030 SUMO1
ENST00000409181 0.819011619937049 0.273327849427831 -0.0636368387879885 ENSG00000116030 SUMO1
ENST00000409498 0.791107625111094 0.186758023919657 -0.0757806835756338 ENSG00000116030 SUMO1
ENST00000409205 0.792847857632122 0.19625186960587 -0.07510377565218 ENSG00000116030 SUMO1
ENST00000409627 0.807899415266257 0.243428823048759 -0.0706349791319224 ENSG00000116030 SUMO1
ENST00000264279 0.970453230943021 0.850838195837174 0.00915071745533256 ENSG00000055044 NOP58
ENST00000374580 0.754724423624408 0.00788829234151705 -0.101022085498903 ENSG00000204217 BMPR2
ENST00000374574 0.754724423624408 0.00632301341007405 -0.106242343014811 ENSG00000204217 BMPR2
ENST00000295851 0.991828467263153 0.957041234629714 0.0021807869025712 ENSG00000138443 ABI2
ENST00000261017 0.891786717275037 0.558986829680633 0.0258697165928132 ENSG00000138443 ABI2
ENST00000457812 0.843350222038255 0.392491252484631 -0.0344999060813752 ENSG00000173166 RAPH1
ENST00000319170 0.820845200659462 0.320391437998568 -0.0508875902356306 ENSG00000173166 RAPH1
ENST00000415947 0.819576486874739 0.285092207499438 -0.0973044283199995 ENSG00000116117 PARD3B
ENST00000406610 0.827877061158961 0.342544562800807 -0.078454471599269 ENSG00000116117 PARD3B
ENST00000462231 0.819576486874739 0.29630375136985 -0.09095677630781 ENSG00000116117 PARD3B
ENST00000358768 0.828365607232327 0.344306075213193 -0.0801027044794026 ENSG00000116117 PARD3B
ENST00000351153 0.828365607232327 0.344306075213193 -0.0801027044794026 ENSG00000116117 PARD3B
ENST00000349953 0.828365607232327 0.344306075213193 -0.0801027044794026 ENSG00000116117 PARD3B
ENST00000355117 0.866637724356495 0.453773523657653 0.0303399924746708 ENSG00000118257 NRP2
ENST00000540841 0.916571550573812 0.651241069243921 0.0148682506586012 ENSG00000118257 NRP2
ENST00000540178 0.869239729382471 0.465836282525433 0.0219917039887547 ENSG00000118257 NRP2
ENST00000360409 0.869239729382471 0.465836282525433 0.0219917039887547 ENSG00000118257 NRP2
ENST00000417189 0.864884579219148 0.451730604488826 0.0305056349483967 ENSG00000118257 NRP2
ENST00000357785 0.861989640755156 0.447398170734108 0.0253091969776549 ENSG00000118257 NRP2
ENST00000357118 0.791107625111094 0.172781335625415 0.0474538094506618 ENSG00000118257 NRP2
ENST00000272849 0.791107625111094 0.187340096396002 0.0462433767324983 ENSG00000118257 NRP2
ENST00000412873 0.876152013522497 0.488303184644481 0.0231219455907717 ENSG00000118257 NRP2
ENST00000467850 0.9081201229736 0.606521417595829 -0.0206103013057777 ENSG00000118257 NRP2
ENST00000233190 0.987807387257396 0.938780943652041 -0.00240973040706858 ENSG00000023228 NDUFS1
ENST00000423725 0.915414278369669 0.647024149138012 0.0154407109262272 ENSG00000023228 NDUFS1
ENST00000457011 0.899534583522613 0.580967564739036 0.0186303022807948 ENSG00000023228 NDUFS1
ENST00000440274 0.89811134929019 0.576655223545435 0.0188410370579538 ENSG00000023228 NDUFS1
ENST00000455934 0.882977037488408 0.538588050556616 0.020765581418737 ENSG00000023228 NDUFS1
ENST00000449699 0.882261266733975 0.534320927821699 0.0209964727358661 ENSG00000023228 NDUFS1
ENST00000432169 0.892951117212829 0.565144069127174 0.0194759565362528 ENSG00000023228 NDUFS1
ENST00000236957 0.927627601836957 0.687403365285298 -0.0165903676210263 ENSG00000114942 EEF1B2
ENST00000392221 0.927627601836957 0.687403365285298 -0.0165903676210263 ENSG00000114942 EEF1B2
ENST00000392222 0.927627601836957 0.687403365285298 -0.0165903676210263 ENSG00000114942 EEF1B2
ENST00000445505 0.799768879647721 0.225203435858611 -0.0518336314765609 ENSG00000114942 EEF1B2
ENST00000479587 0.861284445599819 0.444182239873397 -0.0358178630328739 ENSG00000114942 EEF1B2
ENST00000429769 0.926712675239669 0.683093597680633 -0.0168366953328094 ENSG00000114942 EEF1B2
ENST00000460760 0.868967696023321 0.459876091627814 -0.0346237518781004 ENSG00000114942 EEF1B2
ENST00000415904 0.827877061158961 0.341864640781318 -0.0440435433305028 ENSG00000114942 EEF1B2
ENST00000435123 0.819576486874739 0.284145083852235 -0.0484595251924453 ENSG00000114942 EEF1B2
ENST00000455150 0.944515554936511 0.751789048968124 -0.013280034247421 ENSG00000114942 EEF1B2
ENST00000482103 0.879877164411888 0.51460336891465 0.0342919458155332 ENSG00000114942 EEF1B2
ENST00000309446 0.880709831385276 0.52164436135432 -0.0283035890093591 ENSG00000118263 KLF7
ENST00000421199 0.891786717275037 0.559702317245439 -0.0280961660041924 ENSG00000118263 KLF7
ENST00000423015 0.892741953177341 0.56414655847856 -0.0298110637323863 ENSG00000118263 KLF7
ENST00000458272 0.868852126807754 0.458915419920245 -0.04102542212541 ENSG00000118263 KLF7
ENST00000432329 0.75739688995505 0.0646543713054241 -0.0910472445926542 ENSG00000118260 CREB1
ENST00000353267 0.75739688995505 0.0646543713054241 -0.0910472445926542 ENSG00000118260 CREB1
ENST00000345146 0.776435794595328 0.125379691740311 -0.0580466874358326 ENSG00000138413 IDH1
ENST00000446179 0.776435794595328 0.121187640652934 -0.060972463294063 ENSG00000138413 IDH1
ENST00000415913 0.776435794595328 0.121171065505858 -0.0609673689278035 ENSG00000138413 IDH1
ENST00000264380 0.882261266733975 0.536701881475846 -0.0311287244306257 ENSG00000115020 PIKFYVE
ENST00000421182 0.909960694054167 0.616731907247841 0.0246140407589598 ENSG00000115414 FN1
ENST00000323926 0.909960694054167 0.616668560995645 0.0246183316853034 ENSG00000115414 FN1
ENST00000336916 0.909960694054167 0.616668560995645 0.0246183316853034 ENSG00000115414 FN1
ENST00000357867 0.909960694054167 0.616668560995645 0.0246183316853034 ENSG00000115414 FN1
ENST00000354785 0.909960694054167 0.616668560995645 0.0246183316853034 ENSG00000115414 FN1
ENST00000345488 0.909960694054167 0.616779133410528 0.0246106473941433 ENSG00000115414 FN1
ENST00000346544 0.909960694054167 0.616779133410528 0.0246106473941433 ENSG00000115414 FN1
ENST00000357009 0.909960694054167 0.616779133410528 0.0246106473941433 ENSG00000115414 FN1
ENST00000359671 0.909960694054167 0.616779133410528 0.0246106473941433 ENSG00000115414 FN1
ENST00000443816 0.909960694054167 0.616385141116406 0.0246485916879953 ENSG00000115414 FN1
ENST00000446046 0.909960694054167 0.616385141116406 0.0246485916879953 ENSG00000115414 FN1
ENST00000492816 0.950205901434706 0.770180270259703 0.0123273046028544 ENSG00000115414 FN1
ENST00000432072 0.909960694054167 0.6163801907193 0.0246487273915875 ENSG00000115414 FN1
ENST00000498719 0.851245546424239 0.412684200612463 -0.0330170175164258 ENSG00000115414 FN1
ENST00000356005 0.909960694054167 0.6163801907193 0.0246487273915875 ENSG00000115414 FN1
ENST00000456923 0.951326821095917 0.772601718369196 0.0122795965189945 ENSG00000115414 FN1
ENST00000494446 0.839918990605711 0.383851780003282 0.0333212432125992 ENSG00000115414 FN1
ENST00000469569 0.816295969868675 0.265639652344958 0.0522595744698726 ENSG00000115414 FN1
ENST00000473614 0.791107625111094 0.184638276188792 0.0578400654259271 ENSG00000115414 FN1
ENST00000480024 0.892831262047824 0.564495773057315 0.0238833493528168 ENSG00000115414 FN1
ENST00000461974 0.869239729382471 0.463717716795647 0.0352344463144049 ENSG00000115414 FN1
ENST00000485567 0.845256546410739 0.397147720768911 0.0411643335688177 ENSG00000115414 FN1
ENST00000460217 0.861284445599819 0.442942466665829 0.0368222307093852 ENSG00000115414 FN1
ENST00000438981 0.861300189319009 0.445981783156085 0.0367947913867211 ENSG00000115414 FN1
ENST00000474036 0.910886354543563 0.619735087537577 0.0268775645465429 ENSG00000115414 FN1
ENST00000490833 0.869777239261049 0.468034351043861 0.0406414445665158 ENSG00000115414 FN1
ENST00000480737 0.880670294275927 0.521500114794908 0.0375791304141696 ENSG00000115414 FN1
ENST00000471193 0.830688169180894 0.355265964759788 0.0601417983015003 ENSG00000115414 FN1
ENST00000426059 0.852240129644424 0.416399762710629 0.0512855308404997 ENSG00000115414 FN1
ENST00000496542 0.997004945879141 0.984955833173582 0.00144699449071788 ENSG00000115414 FN1
ENST00000417485 0.891786717275037 0.561376431931319 -0.0369611784230209 ENSG00000237525 AC012668.2
ENST00000445174 0.868852126807754 0.457840321104084 -0.0586264003056494 ENSG00000235770 LINC00607
ENST00000423530 0.853123491645432 0.417669869629775 -0.064561456317388 ENSG00000235770 LINC00607
ENST00000413563 0.844889564651089 0.395019780503118 -0.0708091831600244 ENSG00000235770 LINC00607
ENST00000451392 0.844516237822374 0.394355922079629 -0.0723709417492797 ENSG00000235770 LINC00607
ENST00000417922 0.839159258737699 0.380907930934141 -0.0784096480334487 ENSG00000235770 LINC00607
ENST00000392133 0.926712675239669 0.681079783482085 0.0124295043256635 ENSG00000079246 XRCC5
ENST00000392132 0.927416476476824 0.686408497048955 0.0122093927436052 ENSG00000079246 XRCC5
ENST00000429133 0.943779524825914 0.746785459978944 -0.0145598891083278 ENSG00000079246 XRCC5
ENST00000417391 0.939722887210085 0.735479299008157 -0.0151302636014242 ENSG00000079246 XRCC5
ENST00000451695 0.849700816867711 0.407721779816577 -0.0390519788604054 ENSG00000079246 XRCC5
ENST00000460284 0.883413671443763 0.540423355990622 0.0208852683983597 ENSG00000079246 XRCC5
ENST00000471649 0.968293299794974 0.835401739346733 -0.00957247417065507 ENSG00000079246 XRCC5
ENST00000273067 0.995747726413774 0.975807212969108 0.00130800813847839 ENSG00000144583 MARCH4
ENST00000491306 0.829338077836931 0.352687517128913 -0.0528317749729876 ENSG00000197756 RPL37A
ENST00000478153 0.833302385483204 0.365060524644917 -0.0521827985619706 ENSG00000197756 RPL37A
ENST00000490649 0.8337896327009 0.365951446708386 -0.0520838641215747 ENSG00000197756 RPL37A
ENST00000487233 0.8337896327009 0.366024276219965 -0.0520785802908643 ENSG00000197756 RPL37A
ENST00000600880 0.826352793794239 0.334554994848771 -0.0539565565838213 ENSG00000197756 RPL37A
ENST00000446558 0.827010634785553 0.335895611988952 -0.0537443180591001 ENSG00000197756 RPL37A
ENST00000420712 0.834037985493794 0.366723510719353 -0.0519964039925454 ENSG00000197756 RPL37A
ENST00000359681 0.8337896327009 0.366323891806162 -0.0520411132189951 ENSG00000197756 RPL37A
ENST00000456586 0.8341204694164 0.368007264064778 -0.0518828166736534 ENSG00000197756 RPL37A
ENST00000598925 0.827010634785553 0.336501515406273 -0.0537611343841423 ENSG00000197756 RPL37A
ENST00000427280 0.827010634785553 0.336501515406273 -0.0537611343841423 ENSG00000197756 RPL37A
ENST00000441179 0.827427183292612 0.337374013242722 -0.0536951680754663 ENSG00000197756 RPL37A
ENST00000315717 0.859571053235086 0.430918927267906 -0.0250481305481487 ENSG00000163466 ARPC2
ENST00000420104 0.791107625111094 0.172244462680167 -0.0554864307119114 ENSG00000163466 ARPC2
ENST00000489598 0.785996834234316 0.145612546426584 -0.0589822290949324 ENSG00000163466 ARPC2
ENST00000491780 0.792395121468127 0.19395624476222 -0.0524769713979384 ENSG00000163466 ARPC2
ENST00000420201 0.791107625111094 0.1771089218238 -0.0465444321799927 ENSG00000163466 ARPC2
ENST00000478612 0.807899415266257 0.24360124008232 -0.0367011967527145 ENSG00000163466 ARPC2
ENST00000480062 0.783339444853604 0.139727140715699 -0.0542945867322554 ENSG00000163466 ARPC2
ENST00000414983 0.792395121468127 0.194376755796025 -0.0416964289491166 ENSG00000163466 ARPC2
ENST00000295685 0.859571053235086 0.430917658322888 -0.025048553929812 ENSG00000163466 ARPC2
ENST00000465395 0.786470033127525 0.16115673020076 -0.0486395676689781 ENSG00000163466 ARPC2
ENST00000472753 0.776435794595328 0.131588324159349 -0.0549802658618772 ENSG00000163466 ARPC2
ENST00000484961 0.754724423624408 0.0504054554273861 -0.0847684015171759 ENSG00000163466 ARPC2
ENST00000470146 0.794606802995147 0.212219947187061 -0.0420135809768903 ENSG00000163466 ARPC2
ENST00000477992 0.820623813753819 0.307262131454292 -0.0350830689293417 ENSG00000163466 ARPC2
ENST00000462034 0.868101589669594 0.455226796165081 -0.0300480661027449 ENSG00000163466 ARPC2
ENST00000456575 0.971921463962088 0.856794921492438 -0.00774817754269119 ENSG00000163466 ARPC2
ENST00000273077 0.937870532264781 0.72546375604566 0.0162980298958619 ENSG00000127838 PNKD
ENST00000472650 0.946916561264455 0.762190420390146 0.0143471243215488 ENSG00000127838 PNKD
ENST00000258412 0.945503254240225 0.756952324059856 0.0146705393644299 ENSG00000135926 TMBIM1
ENST00000396809 0.916552910995051 0.65109820780404 0.0214785144102765 ENSG00000135926 TMBIM1
ENST00000444881 0.91385759983327 0.638519438491099 0.0223546158836105 ENSG00000135926 TMBIM1
ENST00000465082 0.889058432317786 0.553013407801909 0.0289891164130257 ENSG00000135926 TMBIM1
ENST00000445635 0.957159341653055 0.790908815231109 0.0122769988007542 ENSG00000135926 TMBIM1
ENST00000281821 0.987807387257396 0.940508510594866 0.00342064742111107 ENSG00000116106 EPHA4
ENST00000357430 0.95296677356972 0.77698708390933 -0.0112294565518345 ENSG00000123983 ACSL3
ENST00000392066 0.88695270233874 0.548556388491543 -0.0238132469061885 ENSG00000123983 ACSL3
ENST00000233055 0.994492970840971 0.96731377041822 0.00167839325732821 ENSG00000085449 WDFY1
ENST00000264414 0.880709831385276 0.522105922965101 0.0281888565576725 ENSG00000036257 CUL3
ENST00000344951 0.880709831385276 0.522105922965101 0.0281888565576725 ENSG00000036257 CUL3
ENST00000409096 0.892304029090165 0.563337512036354 0.0263074571437888 ENSG00000036257 CUL3
ENST00000409777 0.903446589117363 0.590013020156606 0.0245677693579096 ENSG00000036257 CUL3
ENST00000409592 0.835574653640461 0.37084856243728 0.045352202995923 ENSG00000135905 DOCK10
ENST00000258390 0.877603880140728 0.49579296208636 0.0341357753376704 ENSG00000135905 DOCK10
ENST00000310078 0.826310732748942 0.334048021394309 -0.0415287838014232 ENSG00000173744 AGFG1
ENST00000409315 0.891786717275037 0.559753037666053 -0.0289379822487539 ENSG00000173744 AGFG1
ENST00000283943 0.998139486581334 0.991260356094777 0.000391075790235923 ENSG00000153827 TRIP12
ENST00000389045 0.972321160868613 0.863437323368334 0.00624996089061737 ENSG00000153827 TRIP12
ENST00000389044 0.972417564786604 0.865107244106325 0.00617814887374805 ENSG00000153827 TRIP12
ENST00000543084 0.994914273904824 0.969552340037741 0.00163170443924422 ENSG00000153827 TRIP12
ENST00000479037 0.999794154883586 0.999530496087467 2.58118437329295e-05 ENSG00000153827 TRIP12
ENST00000264052 0.968516194560228 0.838259953156142 -0.00701951738573153 ENSG00000067066 SP100
ENST00000427101 0.993197310713006 0.961440940299199 0.00203996581688044 ENSG00000067066 SP100
ENST00000409824 0.994492970840971 0.967149718033895 0.00173866145384354 ENSG00000067066 SP100
ENST00000409341 0.994698191488306 0.968164327765007 0.00168506093338111 ENSG00000067066 SP100
ENST00000409112 0.912383318772511 0.630181085697319 -0.0177695348948864 ENSG00000067066 SP100
ENST00000340126 0.820845200659462 0.32104316411065 -0.0338386468562847 ENSG00000067066 SP100
ENST00000341950 0.970210846973853 0.849980469863841 -0.00791595873133436 ENSG00000067066 SP100
ENST00000409897 0.99816106815466 0.992298963075762 0.000407291508772183 ENSG00000067066 SP100
ENST00000258418 0.814675245912211 0.255021752863673 -0.044037661758433 ENSG00000135932 CAB39
ENST00000373635 0.917073902586867 0.653879190885902 0.0132657129027686 ENSG00000173692 PSMD1
ENST00000308696 0.917073902586867 0.653879190885902 0.0132657129027686 ENSG00000173692 PSMD1
ENST00000431051 0.916051868641535 0.649383529351214 0.0144525333822547 ENSG00000173692 PSMD1
ENST00000409643 0.934001847240623 0.702146550595952 0.0115701448006115 ENSG00000173692 PSMD1
ENST00000322723 0.754724423624408 0.0438050130265837 0.0817182221083251 ENSG00000115053 NCL
ENST00000461347 0.754724423624408 0.0449724878764215 0.0812158468380824 ENSG00000115053 NCL
ENST00000356936 0.776435794595328 0.116983037334906 0.0736194836109411 ENSG00000115053 NCL
ENST00000466274 0.755295527770724 0.0558187768063697 0.0936473419465857 ENSG00000115053 NCL
ENST00000494618 0.835644457112757 0.375111915736565 0.0429810759495323 ENSG00000115053 NCL
ENST00000454824 0.754724423624408 0.00742941703467593 0.109460497513079 ENSG00000115053 NCL
ENST00000417652 0.754724423624408 0.00809901983027269 0.108376117595632 ENSG00000115053 NCL
ENST00000453992 0.754724423624408 0.00836959864933992 0.105561179135611 ENSG00000115053 NCL
ENST00000436894 0.754724423624408 0.00818266671904819 0.109296502999572 ENSG00000115053 NCL
ENST00000484328 0.754724423624408 0.0426353399169767 0.0982319514783957 ENSG00000115053 NCL
ENST00000466801 0.851768040400539 0.414620407682155 0.0312880622023077 ENSG00000187514 PTMA
ENST00000448874 0.942467468293074 0.744154343190436 0.0124859630211919 ENSG00000187514 PTMA
ENST00000409321 0.878515242433052 0.501852873511481 0.0251946303142713 ENSG00000187514 PTMA
ENST00000409115 0.942393594984401 0.7434000705052 0.0125255859254542 ENSG00000187514 PTMA
ENST00000341369 0.942393594984401 0.7434000705052 0.0125255859254542 ENSG00000187514 PTMA
ENST00000481928 0.9423790192244 0.743096240805003 0.0125413795932922 ENSG00000187514 PTMA
ENST00000468027 0.819576486874739 0.296940590980817 0.0404278997237209 ENSG00000187514 PTMA
ENST00000409683 0.949909396673938 0.769358975352013 0.0109055169383779 ENSG00000187514 PTMA
ENST00000410064 0.824713156100213 0.330087154494045 0.0407960118245304 ENSG00000187514 PTMA
ENST00000412128 0.996144058034079 0.979649010881659 0.00101515098071048 ENSG00000187514 PTMA
ENST00000440384 0.819576486874739 0.278235646833194 0.0617844462659544 ENSG00000187514 PTMA
ENST00000467816 0.819576486874739 0.284812287093465 0.0464132450266982 ENSG00000187514 PTMA
ENST00000409098 0.872314559072164 0.479425547923852 -0.028502560178316 ENSG00000135930 EIF4E2
ENST00000409514 0.872314559072164 0.479425547923852 -0.028502560178316 ENSG00000135930 EIF4E2
ENST00000373566 0.868852126807754 0.45667118209067 0.0308199130604058 ENSG00000204120 GIGYF2
ENST00000373563 0.869239729382471 0.46496374637733 0.0304438623617035 ENSG00000204120 GIGYF2
ENST00000409480 0.869239729382471 0.46488392205739 0.0304473442976486 ENSG00000204120 GIGYF2
ENST00000409547 0.870593967915924 0.473756636648426 0.0298898161835092 ENSG00000204120 GIGYF2
ENST00000409196 0.870593967915924 0.473756636648426 0.0298898161835092 ENSG00000204120 GIGYF2
ENST00000409451 0.869239729382471 0.46488392205739 0.0304473442976486 ENSG00000204120 GIGYF2
ENST00000392011 0.974145975304691 0.872738704575193 0.00596002295812285 ENSG00000130147 SH3BP4
ENST00000416021 0.965660542537454 0.825177320027961 -0.0125904110946786 ENSG00000130147 SH3BP4
ENST00000409212 0.994492970840971 0.96632040970326 0.00157978493651681 ENSG00000130147 SH3BP4
ENST00000344528 0.994492970840971 0.966332472593924 0.00157916268620514 ENSG00000130147 SH3BP4
ENST00000409457 0.965033416245025 0.823631596776184 -0.0182278145497019 ENSG00000157985 AGAP1
ENST00000336665 0.932241144629395 0.696894591374037 -0.0243654652349276 ENSG00000157985 AGAP1
ENST00000304032 0.939451382611949 0.734177745759333 -0.0203737948425882 ENSG00000157985 AGAP1
ENST00000308482 0.998176153154192 0.993512287043799 0.000271511768852632 ENSG00000124831 LRRFIP1
ENST00000498053 0.976216068543049 0.881220359341471 0.00587373945866674 ENSG00000124831 LRRFIP1
ENST00000289175 0.98919307014266 0.948405257825087 0.00232314125297243 ENSG00000124831 LRRFIP1
ENST00000244815 0.987807387257396 0.941153827454278 0.00269043721506694 ENSG00000124831 LRRFIP1
ENST00000392000 0.97322358715466 0.869894618454738 0.00584440435847274 ENSG00000124831 LRRFIP1
ENST00000483443 0.938426249832108 0.72782899561267 0.0149001827171879 ENSG00000124831 LRRFIP1
ENST00000391975 0.786470033127525 0.147265498966845 0.0515147592673233 ENSG00000115677 HDLBP
ENST00000391976 0.786470033127525 0.15384385973524 0.0469465834399526 ENSG00000115677 HDLBP
ENST00000310931 0.786470033127525 0.15004231715362 0.0473738447529955 ENSG00000115677 HDLBP
ENST00000427183 0.785996834234316 0.144147108875019 0.051649971028132 ENSG00000115677 HDLBP
ENST00000487169 0.776435794595328 0.124006988280683 0.0661368307622858 ENSG00000115677 HDLBP
ENST00000373292 0.776435794595328 0.105541052109948 0.0635764176207373 ENSG00000115677 HDLBP
ENST00000484412 0.786470033127525 0.162837407930123 0.0784636006168804 ENSG00000115677 HDLBP
ENST00000470482 0.817402496214891 0.270215977876649 0.0537430474990762 ENSG00000115677 HDLBP
ENST00000483086 0.794395786816664 0.203776695204536 0.0646092254794339 ENSG00000115677 HDLBP
ENST00000479169 0.75739688995505 0.0621250439823668 0.0929848256415494 ENSG00000115677 HDLBP
ENST00000427487 0.776435794595328 0.114101098009874 0.0738149783529184 ENSG00000115677 HDLBP
ENST00000452931 0.829338077836931 0.352254934941835 0.03938768193587 ENSG00000115677 HDLBP
ENST00000498595 0.786470033127525 0.160257651814125 0.0655801003277379 ENSG00000115677 HDLBP
ENST00000477477 0.79477115396716 0.214520465688416 0.0583697513281571 ENSG00000115677 HDLBP
ENST00000453141 0.776435794595328 0.121383581317431 0.0641974877152531 ENSG00000115677 HDLBP
ENST00000422933 0.987323223567887 0.932147345882441 0.00315186819827162 ENSG00000115677 HDLBP
ENST00000428482 0.970784118279457 0.852316873540009 0.00565870746083898 ENSG00000115677 HDLBP
ENST00000442714 0.995747726413774 0.976039568515249 -0.00103654770463923 ENSG00000115677 HDLBP
ENST00000452065 0.974145975304691 0.873250450040736 -0.00554055130804871 ENSG00000115677 HDLBP
ENST00000444092 0.976878093119496 0.882956500298617 0.0052298576472559 ENSG00000115677 HDLBP
ENST00000430918 0.958068931055077 0.799592292344878 0.00792351618014483 ENSG00000115677 HDLBP
ENST00000441124 0.987807387257396 0.936703063269329 -0.00247751800503432 ENSG00000115677 HDLBP
ENST00000426343 0.972104425758639 0.861957676035589 0.006311471265125 ENSG00000115677 HDLBP
ENST00000413241 0.996144058034079 0.977907201328765 -0.000871416903287056 ENSG00000115677 HDLBP
ENST00000423693 0.996797389063156 0.981193326903038 -0.000741658303995147 ENSG00000115677 HDLBP
ENST00000425989 0.987807387257396 0.937091924532743 0.00246018331941212 ENSG00000115677 HDLBP
ENST00000449864 0.945503254240225 0.757626730603864 0.011365431659808 ENSG00000115677 HDLBP
ENST00000420451 0.957159341653055 0.791262190231285 -0.00828531712914308 ENSG00000115677 HDLBP
ENST00000422080 0.990255123801 0.95099364519667 0.00223147367168052 ENSG00000115677 HDLBP
ENST00000458564 0.994668525879802 0.967847624832542 -0.00147245349744215 ENSG00000115677 HDLBP
ENST00000427007 0.979887198396379 0.89228636452653 0.00522504872356116 ENSG00000115677 HDLBP
ENST00000449504 0.97389827270811 0.87147345228856 0.00626163960774208 ENSG00000115677 HDLBP
ENST00000417540 0.98535731226032 0.921933039260893 -0.00332023440300534 ENSG00000115677 HDLBP
ENST00000462130 0.967226306130456 0.831652263720753 -0.00738124131172734 ENSG00000115677 HDLBP
ENST00000496569 0.996144058034079 0.979597141012732 -0.00108631126637967 ENSG00000115677 HDLBP
ENST00000391973 0.85166703612223 0.413925888159439 -0.0277015865701833 ENSG00000168385 SEPT2
ENST00000492978 0.998663046267976 0.99477847877524 -0.000232841679166139 ENSG00000168385 SEPT2
ENST00000428282 0.982066018366172 0.897184125560393 0.00444006716798491 ENSG00000168385 SEPT2
ENST00000360051 0.844889564651089 0.395819175000701 -0.0290009136141804 ENSG00000168385 SEPT2
ENST00000445030 0.916571550573812 0.651625976969614 0.0178514216276785 ENSG00000168385 SEPT2
ENST00000407017 0.860366557972455 0.440037303356282 0.0282063583027731 ENSG00000168385 SEPT2
ENST00000428524 0.950573970988321 0.770649269596742 0.0118890546063647 ENSG00000168385 SEPT2
ENST00000469434 0.951451278345643 0.772953635547759 0.0104943533757306 ENSG00000168385 SEPT2
ENST00000495463 0.953246790889039 0.779082952342409 0.0102607104842336 ENSG00000168385 SEPT2
ENST00000391971 0.827427183292612 0.341353670639167 -0.032966438969747 ENSG00000168385 SEPT2
ENST00000482304 0.97867795085694 0.888645398534017 -0.00561051166785253 ENSG00000168385 SEPT2
ENST00000475474 0.957159341653055 0.791928662872769 0.00968686338187542 ENSG00000168385 SEPT2
ENST00000469175 0.958962774710591 0.80533147575577 -0.00900589377792001 ENSG00000168385 SEPT2
ENST00000401990 0.910886354543563 0.621738975930672 -0.0156044580072959 ENSG00000168385 SEPT2
ENST00000407971 0.827427183292612 0.341353670639167 -0.032966438969747 ENSG00000168385 SEPT2
ENST00000457335 0.964387780154817 0.820407437487171 -0.00825364226298453 ENSG00000168385 SEPT2
ENST00000436795 0.974808307917774 0.87476513430662 -0.00571733349758815 ENSG00000168385 SEPT2
ENST00000494824 0.940252851343518 0.738849797940625 -0.011856910975184 ENSG00000168385 SEPT2
ENST00000411484 0.990278999945633 0.951631502782949 -0.00223846338837885 ENSG00000168385 SEPT2
ENST00000462147 0.957224067603828 0.792237060816462 -0.00958546559328144 ENSG00000168385 SEPT2
ENST00000434955 0.933061881649187 0.6986891384343 0.014259728529509 ENSG00000168385 SEPT2
ENST00000466211 0.958846871739798 0.8051055666013 -0.00873831775886519 ENSG00000168385 SEPT2
ENST00000402092 0.827427183292612 0.341353670639167 -0.032966438969747 ENSG00000168385 SEPT2
ENST00000484740 0.987807387257396 0.934334548822446 -0.00329586922958687 ENSG00000168385 SEPT2
ENST00000473479 0.959245030908011 0.807499525515555 0.0089848230184314 ENSG00000168385 SEPT2
ENST00000441533 0.986658759112549 0.928380568933654 -0.00359730624496234 ENSG00000168385 SEPT2
ENST00000464128 0.985509163238838 0.924881187238382 -0.00324260282968117 ENSG00000168385 SEPT2
ENST00000425899 0.915266619696422 0.645882131338052 0.0170088610470268 ENSG00000168385 SEPT2
ENST00000467971 0.937339634872214 0.723899043780732 -0.0128794642362315 ENSG00000168385 SEPT2
ENST00000443492 0.946754337840691 0.761997425920303 -0.0111773115946997 ENSG00000168385 SEPT2
ENST00000437066 0.989958663625172 0.949893975809449 -0.00234203069834906 ENSG00000168385 SEPT2
ENST00000475823 0.987040650914494 0.931467555194492 0.00316545874067324 ENSG00000168385 SEPT2
ENST00000449239 0.982589186492863 0.899357792696033 0.0049502759869516 ENSG00000168385 SEPT2
ENST00000366210 0.820845200659462 0.321381835073324 0.0396929789541308 ENSG00000168385 SEPT2
ENST00000421717 0.852608026658684 0.417137927408571 -0.0330811539940866 ENSG00000168385 SEPT2
ENST00000481500 0.923846630525264 0.674673597463631 -0.0178608511967039 ENSG00000168385 SEPT2
ENST00000451310 0.851768040400539 0.414765212710864 -0.0406890632422658 ENSG00000168385 SEPT2
ENST00000414896 0.859661161910961 0.435112640254987 -0.0375570879316214 ENSG00000223374 AC005104.3
ENST00000316586 0.976115986275257 0.880743894261812 0.00689986858624723 ENSG00000115694 STK25
ENST00000403346 0.988510326101233 0.947047880132104 -0.00309367275393483 ENSG00000115694 STK25
ENST00000401869 0.996144058034079 0.97883245183314 -0.00123708987847729 ENSG00000115694 STK25
ENST00000405883 0.990050646450714 0.95056088899405 -0.00288421878860777 ENSG00000115694 STK25
ENST00000405585 0.985645395587187 0.92534219627911 -0.00447653917906737 ENSG00000115694 STK25
ENST00000543554 0.982589186492863 0.901486851292708 -0.00590400088979826 ENSG00000115694 STK25
ENST00000535007 0.99205710182074 0.9582871882265 -0.00255144033333358 ENSG00000115694 STK25
ENST00000256496 0.801447837063563 0.232927318209257 -0.0574490948881478 ENSG00000134108 ARL8B
ENST00000439325 0.819576486874739 0.282636435104933 -0.05835323865841 ENSG00000233912 AC026202.3
ENST00000256497 0.9773666756981 0.884846165212706 0.0058295687153039 ENSG00000134109 EDEM1
ENST00000402198 0.785996834234316 0.143281748101079 0.0478537582282774 ENSG00000168137 SETD5
ENST00000402466 0.785996834234316 0.143281748101079 0.0478537582282774 ENSG00000168137 SETD5
ENST00000443339 0.931757301799955 0.695009369235541 0.0159063507112122 ENSG00000168137 SETD5
ENST00000406341 0.786470033127525 0.148549986865087 0.0473577294906815 ENSG00000168137 SETD5
ENST00000407969 0.786470033127525 0.162882929716733 0.0437721768720933 ENSG00000168137 SETD5
ENST00000302463 0.820845200659462 0.321310111787467 0.0330401985542185 ENSG00000168137 SETD5
ENST00000493918 0.820623813753819 0.312662020187822 0.0332031273052892 ENSG00000168137 SETD5
ENST00000399686 0.786470033127525 0.157679852626146 0.0480609674266888 ENSG00000168137 SETD5
ENST00000413704 0.845693936281548 0.399494633329473 0.0300928568335411 ENSG00000168137 SETD5
ENST00000466242 0.820046384390777 0.302785145283473 0.0365521319422799 ENSG00000168137 SETD5
ENST00000498623 0.997723208516634 0.989018544588681 0.000530149333664685 ENSG00000241553 ARPC4
ENST00000287613 0.972321160868613 0.863131244017623 0.00676921508768206 ENSG00000241553 ARPC4
ENST00000397261 0.979336846488387 0.891016673698424 0.00534969293143145 ENSG00000241553 ARPC4
ENST00000417500 0.987807387257396 0.942813483205415 0.00280640231653969 ENSG00000241553 ARPC4
ENST00000418163 0.972417564786604 0.864771617916675 0.00668933439604531 ENSG00000250151 ARPC4-TTLL3
ENST00000424442 0.978749820141033 0.88891330464221 0.00536206815612155 ENSG00000250151 ARPC4-TTLL3
ENST00000440787 0.980827606556176 0.894109289323809 0.00525001351774924 ENSG00000241553 ARPC4
ENST00000397256 0.96322317817953 0.817262382584039 0.00791946692436065 ENSG00000250151 ARPC4-TTLL3
ENST00000433034 0.998088094639677 0.990784048061024 -0.000452959011027352 ENSG00000241553 ARPC4
ENST00000453882 0.972022368880658 0.860122241762366 0.00690735342414863 ENSG00000250151 ARPC4-TTLL3
ENST00000530758 0.820623813753819 0.315847619116187 -0.0445993818473828 ENSG00000254999 BRK1
ENST00000256463 0.821209995204192 0.323522243325986 -0.0438086928940946 ENSG00000254999 BRK1
ENST00000337354 0.987807387257396 0.935356667582282 0.00366191258594173 ENSG00000157020 SEC13
ENST00000350697 0.987807387257396 0.935356667582282 0.00366191258594173 ENSG00000157020 SEC13
ENST00000397109 0.987807387257396 0.939017649495462 0.00345748705165017 ENSG00000157020 SEC13
ENST00000479868 0.972022368880658 0.860260862028111 -0.00807506437725411 ENSG00000157020 SEC13
ENST00000397117 0.987323223567887 0.932257000283329 0.00383888908640664 ENSG00000157020 SEC13
ENST00000383801 0.987807387257396 0.935350592648282 0.00366171161501755 ENSG00000157020 SEC13
ENST00000477547 0.972097761246659 0.861672890292809 -0.00792704754850864 ENSG00000157020 SEC13
ENST00000438284 0.983059482871025 0.90967664296808 -0.00511412207062751 ENSG00000196639 HRH1
ENST00000431010 0.939451382611949 0.732162423799949 -0.0141041402744382 ENSG00000196639 HRH1
ENST00000446450 0.786470033127525 0.155650024867815 -0.0808186827841903 ENSG00000197548 ATG7
ENST00000354956 0.786470033127525 0.153901769193304 -0.0809692806003743 ENSG00000197548 ATG7
ENST00000354449 0.776435794595328 0.126098315829252 -0.0779504993762905 ENSG00000197548 ATG7
ENST00000273038 0.791107625111094 0.181431398984602 -0.0571872547128581 ENSG00000144560 VGLL4
ENST00000430365 0.8337896327009 0.365811008201497 -0.0466423116117829 ENSG00000144560 VGLL4
ENST00000426568 0.819576486874739 0.292467282828097 -0.0522030466504133 ENSG00000144560 VGLL4
ENST00000404339 0.819576486874739 0.28997848763715 -0.052431914792121 ENSG00000144560 VGLL4
ENST00000445411 0.816295969868675 0.261280289591253 -0.0561941814441849 ENSG00000144560 VGLL4
ENST00000418000 0.806891260864668 0.241936151183132 -0.0585218653832669 ENSG00000144560 VGLL4
ENST00000417206 0.819576486874739 0.294773577010311 -0.0553900090963317 ENSG00000144560 VGLL4
ENST00000417466 0.819576486874739 0.288859795787023 -0.0562365571283556 ENSG00000144560 VGLL4
ENST00000419541 0.819576486874739 0.294475023500934 -0.0561360414414845 ENSG00000144560 VGLL4
ENST00000251849 0.819576486874739 0.296057697303833 -0.035557974585098 ENSG00000132155 RAF1
ENST00000442415 0.819576486874739 0.294029566193499 -0.0357674458172764 ENSG00000132155 RAF1
ENST00000542177 0.776435794595328 0.100507791809874 -0.0614981838861759 ENSG00000132155 RAF1
ENST00000423275 0.776435794595328 0.100495376346065 -0.0614969673375638 ENSG00000132155 RAF1
ENST00000454887 0.876152013522497 0.488212503857005 -0.0359715826077612 ENSG00000144712 CAND2
ENST00000429711 0.871559728365235 0.475458004129474 -0.0371643056831181 ENSG00000144713 RPL32
ENST00000396957 0.871933326001884 0.476001821134031 -0.0371107804409963 ENSG00000144713 RPL32
ENST00000273223 0.872314559072164 0.480248433111328 -0.0369733837907343 ENSG00000144713 RPL32
ENST00000435983 0.872314559072164 0.480302513931587 -0.0369722229373131 ENSG00000144713 RPL32
ENST00000396953 0.872314559072164 0.479699107138791 -0.0370337334645335 ENSG00000144713 RPL32
ENST00000457131 0.872314559072164 0.4803191585811 -0.0370391986498494 ENSG00000144713 RPL32
ENST00000452606 0.871293673432989 0.474905561527301 -0.037444847248555 ENSG00000144713 RPL32
ENST00000434963 0.801447837063563 0.235936159125211 -0.0632725732714918 ENSG00000144713 RPL32
ENST00000306077 0.932241144629395 0.696909979108066 0.0142394188717477 ENSG00000170876 TMEM43
ENST00000285046 0.878515242433052 0.500806632830684 0.0224291246970096 ENSG00000154783 FGD5
ENST00000543601 0.845693936281548 0.399879388073578 0.0285633264138742 ENSG00000154783 FGD5
ENST00000468662 0.872314559072164 0.479351359547326 0.0271937562079254 ENSG00000154783 FGD5
ENST00000430166 0.851245546424239 0.413045826715001 -0.0275740433745208 ENSG00000225733 FGD5-AS1
ENST00000424349 0.821209995204192 0.32425430365379 -0.0399301167449305 ENSG00000225733 FGD5-AS1
ENST00000439011 0.938749679014525 0.729450394684866 0.0123535677230407 ENSG00000177463 NR2C2
ENST00000413194 0.949627686555078 0.767715123250011 0.0105281481592678 ENSG00000177463 NR2C2
ENST00000383791 0.951046158815053 0.771966483824605 0.0112948764677997 ENSG00000131370 SH3BP5
ENST00000412806 0.945288217578104 0.75394970159991 0.012251069756361 ENSG00000131370 SH3BP5
ENST00000253688 0.91745178256913 0.660765532179583 0.0184441548555208 ENSG00000131370 SH3BP5
ENST00000426925 0.91745178256913 0.660765532179583 0.0184441548555208 ENSG00000131370 SH3BP5
ENST00000408919 0.910886354543563 0.621795579271789 0.0205241170544878 ENSG00000131370 SH3BP5
ENST00000383777 0.832872492479113 0.362986602361853 -0.0362609431949852 ENSG00000206560 ANKRD28
ENST00000399451 0.828976705705719 0.346146862241101 -0.0376619893982188 ENSG00000206560 ANKRD28
ENST00000412318 0.829192061941955 0.34924890506996 -0.0374456541425135 ENSG00000206560 ANKRD28
ENST00000497037 0.932271387645672 0.697183355801055 -0.0166104290491443 ENSG00000206560 ANKRD28
ENST00000451422 0.952862534370447 0.776462350001235 -0.0130219028362374 ENSG00000206560 ANKRD28
ENST00000498524 0.950205901434706 0.770152394250005 -0.013691294589017 ENSG00000206560 ANKRD28
ENST00000253692 0.961083611925711 0.811104385302019 -0.0140263859684479 ENSG00000131374 TBC1D5
ENST00000429383 0.989958663625172 0.950056882414769 -0.00411965158110986 ENSG00000131374 TBC1D5
ENST00000414318 0.98813728142711 0.945998657119823 -0.00440028669597446 ENSG00000131374 TBC1D5
ENST00000446818 0.984763586514757 0.916194134235263 0.00674347023723732 ENSG00000131374 TBC1D5
ENST00000415814 0.96252251483984 0.813841722891677 -0.0201666639567182 ENSG00000131374 TBC1D5
ENST00000452492 0.969605385568107 0.846960854243699 -0.0168987227505423 ENSG00000131374 TBC1D5
ENST00000412981 0.968913225983928 0.844863262985496 -0.0172388425638555 ENSG00000131374 TBC1D5
ENST00000428355 0.968293299794974 0.837483582783987 -0.0180743889028341 ENSG00000131374 TBC1D5
ENST00000425944 0.968293299794974 0.836491669381753 -0.0181803292341272 ENSG00000131374 TBC1D5
ENST00000430169 0.959023892592328 0.80589403293993 -0.0217341889776972 ENSG00000131374 TBC1D5
ENST00000445294 0.959481731719454 0.808289340134186 -0.0215144531731209 ENSG00000131374 TBC1D5
ENST00000414349 0.967987202678555 0.832906834141804 -0.0187356867505165 ENSG00000131374 TBC1D5
ENST00000443499 0.964387780154817 0.821499880584286 -0.020068307633051 ENSG00000131374 TBC1D5
ENST00000497531 0.967173338153132 0.831037059345317 -0.019035928981364 ENSG00000131374 TBC1D5
ENST00000444756 0.967173338153132 0.830935599005708 -0.0190443201106182 ENSG00000131374 TBC1D5
ENST00000443386 0.975331592443469 0.876769357776834 -0.0139139121769214 ENSG00000131374 TBC1D5
ENST00000446863 0.964654465766573 0.822703729506618 -0.0199441730005956 ENSG00000131374 TBC1D5
ENST00000425792 0.817402496214891 0.270396321140628 -0.0936086312317438 ENSG00000182247 UBE2E2
ENST00000452894 0.821209995204192 0.323411935799126 -0.0878014555726145 ENSG00000182247 UBE2E2
ENST00000335798 0.819576486874739 0.276786869613138 -0.0915110935481344 ENSG00000182247 UBE2E2
ENST00000396703 0.816295969868675 0.267436902315791 -0.0932478605268637 ENSG00000182247 UBE2E2
ENST00000306627 0.754724423624408 0.0149693609726497 -0.10765242586006 ENSG00000170142 UBE2E1
ENST00000346855 0.754724423624408 0.0149693609726497 -0.10765242586006 ENSG00000170142 UBE2E1
ENST00000495141 0.801447837063563 0.229926817984286 -0.0621610495684422 ENSG00000170142 UBE2E1
ENST00000442670 0.858312556162366 0.428175756019196 -0.0385218866682477 ENSG00000170142 UBE2E1
ENST00000467766 0.816885291456435 0.268778379605643 -0.05429795367927 ENSG00000170142 UBE2E1
ENST00000424381 0.754724423624408 0.00752045975617637 -0.121799547469999 ENSG00000170142 UBE2E1
ENST00000475680 0.754724423624408 0.0060767782506736 -0.125139054912573 ENSG00000170142 UBE2E1
ENST00000452012 0.754724423624408 0.00693236309811523 -0.123236011382477 ENSG00000170142 UBE2E1
ENST00000421515 0.75739688995505 0.0627514011271599 -0.0641386061499386 ENSG00000197885 NKIRAS1
ENST00000307839 0.76931205307854 0.0721504241891034 -0.0625879413884842 ENSG00000174748 RPL15
ENST00000422218 0.786470033127525 0.163464381824036 -0.0604813127254028 ENSG00000174748 RPL15
ENST00000434031 0.798729385192297 0.223608535218625 -0.0512492540264538 ENSG00000174748 RPL15
ENST00000413699 0.76931205307854 0.0713879671760683 -0.0627576652312064 ENSG00000174748 RPL15
ENST00000456530 0.76931205307854 0.0715898951198932 -0.0627496133784572 ENSG00000174748 RPL15
ENST00000412097 0.801447837063563 0.228943703630311 -0.0506629323760531 ENSG00000174748 RPL15
ENST00000415719 0.787791637322019 0.167938579596333 -0.0553884196511051 ENSG00000174748 RPL15
ENST00000490223 0.786470033127525 0.161747160201811 -0.0560677594336188 ENSG00000174748 RPL15
ENST00000465786 0.786470033127525 0.16265328620125 -0.0559163037954877 ENSG00000174748 RPL15
ENST00000435882 0.786470033127525 0.153975529184665 -0.0549605200241065 ENSG00000174748 RPL15
ENST00000354811 0.786470033127525 0.153760692895399 -0.0572307058965573 ENSG00000174748 RPL15
ENST00000436146 0.759265612673902 0.06667274244943 -0.0638456699409929 ENSG00000174748 RPL15
ENST00000435706 0.891605117635561 0.558700761064087 -0.0250541553436267 ENSG00000077097 TOP2B
ENST00000264331 0.89359199148108 0.56792107053518 -0.0244975720496296 ENSG00000077097 TOP2B
ENST00000424225 0.835574653640461 0.371942826423111 -0.0410979440074586 ENSG00000077097 TOP2B
ENST00000429845 0.835644457112757 0.375493042152275 -0.0822543357535841 ENSG00000163491 NEK10
ENST00000341435 0.827427183292612 0.340392766893898 -0.0932481481760412 ENSG00000163491 NEK10
ENST00000419036 0.776435794595328 0.115372066260514 -0.0888901013255984 ENSG00000033867 SLC4A7
ENST00000295736 0.786470033127525 0.15946338565266 -0.0769912293080972 ENSG00000033867 SLC4A7
ENST00000428386 0.786470033127525 0.15946338565266 -0.0769912293080972 ENSG00000033867 SLC4A7
ENST00000454389 0.819576486874739 0.297917636504806 -0.0608553269868002 ENSG00000033867 SLC4A7
ENST00000445684 0.819576486874739 0.297943869948893 -0.0608542158376677 ENSG00000033867 SLC4A7
ENST00000457377 0.819576486874739 0.297917636504806 -0.0608553269868002 ENSG00000033867 SLC4A7
ENST00000455077 0.819576486874739 0.297917636504806 -0.0608553269868002 ENSG00000033867 SLC4A7
ENST00000446700 0.819576486874739 0.297917636504806 -0.0608553269868002 ENSG00000033867 SLC4A7
ENST00000440156 0.819576486874739 0.297917636504806 -0.0608553269868002 ENSG00000033867 SLC4A7
ENST00000438530 0.819576486874739 0.297917636504806 -0.0608553269868002 ENSG00000033867 SLC4A7
ENST00000437179 0.819576486874739 0.297917636504806 -0.0608553269868002 ENSG00000033867 SLC4A7
ENST00000435667 0.819576486874739 0.297917636504806 -0.0608553269868002 ENSG00000033867 SLC4A7
ENST00000425128 0.819576486874739 0.297917636504806 -0.0608553269868002 ENSG00000033867 SLC4A7
ENST00000388777 0.819576486874739 0.297917636504806 -0.0608553269868002 ENSG00000033867 SLC4A7
ENST00000437266 0.820623813753819 0.316435131998783 -0.0591518247790749 ENSG00000033867 SLC4A7
ENST00000428179 0.829192061941955 0.350061699731514 -0.0527958601995848 ENSG00000033867 SLC4A7
ENST00000428005 0.87719393289647 0.491624976795416 -0.0448585765120234 ENSG00000033867 SLC4A7
ENST00000434693 0.819654109368027 0.298668573091452 -0.0824409340737804 ENSG00000144642 RBMS3
ENST00000471426 0.819576486874739 0.283912092754063 -0.0920128370052276 ENSG00000144642 RBMS3
ENST00000396583 0.820046384390777 0.3009649432731 -0.0820372798670954 ENSG00000144642 RBMS3
ENST00000383767 0.826352793794239 0.33447120318173 -0.0793265908953424 ENSG00000144642 RBMS3
ENST00000445033 0.829192061941955 0.348665713826303 -0.0795299264191475 ENSG00000144642 RBMS3
ENST00000273139 0.829161055894795 0.346395115393271 -0.0775242921086956 ENSG00000144642 RBMS3
ENST00000383766 0.820623813753819 0.311689408838625 -0.0826216461675923 ENSG00000144642 RBMS3
ENST00000452462 0.826310732748942 0.333892003404731 -0.0793393856962106 ENSG00000144642 RBMS3
ENST00000456853 0.827427183292612 0.33731092756177 -0.0789529882474254 ENSG00000144642 RBMS3
ENST00000497205 0.944010073691893 0.748660523396362 -0.0294826524459429 ENSG00000144642 RBMS3
ENST00000295754 0.917073902586867 0.656762573096582 -0.0136754178179917 ENSG00000163513 TGFBR2
ENST00000359013 0.917073902586867 0.657635340086851 -0.0136294352188324 ENSG00000163513 TGFBR2
ENST00000453168 0.754724423624408 0.0308755893879513 -0.109050775185514 ENSG00000163527 STT3B
ENST00000295770 0.775315217877836 0.0750371004644425 -0.0758071295628062 ENSG00000163527 STT3B
ENST00000423527 0.754724423624408 0.0209382125194421 -0.119121633998755 ENSG00000163527 STT3B
ENST00000396556 0.841636497971376 0.386544121741024 -0.0555670084876138 ENSG00000144645 OSBPL10
ENST00000438237 0.880709831385276 0.523688270084877 -0.0423463925123398 ENSG00000144645 OSBPL10
ENST00000487007 0.939451382611949 0.733212678346407 -0.0145717088726639 ENSG00000153551 CMTM7
ENST00000205636 0.81148064947353 0.250110234459965 -0.0595248221661246 ENSG00000091317 CMTM6
ENST00000320954 0.959023892592328 0.806359553526231 0.00954543356623056 ENSG00000170275 CRTAP
ENST00000449224 0.998176153154192 0.993316823539263 -0.000369166536167309 ENSG00000170275 CRTAP
ENST00000463736 0.776435794595328 0.111433156203305 -0.0621261947845919 ENSG00000153558 FBXL2
ENST00000283629 0.829338077836931 0.352669551424899 -0.0327813787229402 ENSG00000153560 UBP1
ENST00000447368 0.835644457112757 0.373481840289978 -0.0314122463826937 ENSG00000153560 UBP1
ENST00000283628 0.869246641173426 0.466122790814549 -0.0283456716953605 ENSG00000153560 UBP1
ENST00000399362 0.837450617807448 0.377997978410863 -0.0420279584685433 ENSG00000163539 CLASP2
ENST00000468888 0.839918990605711 0.383527317984766 -0.0415681265610724 ENSG00000163539 CLASP2
ENST00000307312 0.837450617807448 0.377997978410863 -0.0420279584685433 ENSG00000163539 CLASP2
ENST00000359576 0.837450617807448 0.377997978410863 -0.0420279584685433 ENSG00000163539 CLASP2
ENST00000480013 0.835644457112757 0.375632717873773 -0.0470118729573983 ENSG00000163539 CLASP2
ENST00000307296 0.878515242433052 0.509107923324534 -0.0232264602997855 ENSG00000170248 PDCD6IP
ENST00000457054 0.877650908554796 0.496091633209451 -0.0239925467954389 ENSG00000170248 PDCD6IP
ENST00000536378 0.932241144629395 0.696538981961946 0.0151920676115166 ENSG00000076242 MLH1
ENST00000421307 0.945503254240225 0.755349009101538 0.0130418505339501 ENSG00000093167 LRRFIP2
ENST00000354379 0.945503254240225 0.755346694747845 0.0130405047801335 ENSG00000093167 LRRFIP2
ENST00000336686 0.971921463962088 0.859212594394378 0.00755557238435219 ENSG00000093167 LRRFIP2
ENST00000421276 0.943657504316066 0.746300773948285 0.0135110079939017 ENSG00000093167 LRRFIP2
ENST00000396428 0.987807387257396 0.942038663817118 0.00322496675165631 ENSG00000093167 LRRFIP2
ENST00000440230 0.97389827270811 0.87087765313868 0.00708005971639367 ENSG00000093167 LRRFIP2
ENST00000416425 0.936668012479328 0.722236558020181 -0.0187997586542262 ENSG00000093167 LRRFIP2
ENST00000361924 0.9129791197545 0.633102757272271 0.0197353316988563 ENSG00000144674 GOLGA4
ENST00000444882 0.9129791197545 0.63311674782532 0.0197342904663283 ENSG00000144674 GOLGA4
ENST00000356847 0.9129791197545 0.633041205238457 0.0197390461844108 ENSG00000144674 GOLGA4
ENST00000429018 0.965071738225591 0.824010239632162 0.010195180543111 ENSG00000144674 GOLGA4
ENST00000437131 0.869239729382471 0.462330720256814 0.0315004475842162 ENSG00000144674 GOLGA4
ENST00000301821 0.794395786816664 0.204271889243262 -0.0445021951483393 ENSG00000168028 RPSA
ENST00000477325 0.821209995204192 0.323953300252857 -0.0351417807143728 ENSG00000168028 RPSA
ENST00000475346 0.880709831385276 0.524117107417179 -0.0239987933604921 ENSG00000168028 RPSA
ENST00000487876 0.88616991970792 0.545267923301294 -0.0227677271339379 ENSG00000168028 RPSA
ENST00000458478 0.794395786816664 0.203228988707148 -0.0447166809148932 ENSG00000168028 RPSA
ENST00000443003 0.794395786816664 0.202425462017823 -0.0446786260053219 ENSG00000168028 RPSA
ENST00000444512 0.817402496214891 0.269856515407927 -0.040070697637657 ENSG00000168028 RPSA
ENST00000490490 0.791107625111094 0.191744013478093 -0.050005176462966 ENSG00000168028 RPSA
ENST00000478027 0.819576486874739 0.277058349461376 -0.0431436779758075 ENSG00000168028 RPSA
ENST00000495394 0.790680384236149 0.169430009560807 -0.0582145763421622 ENSG00000168028 RPSA
ENST00000338970 0.776435794595328 0.121138765676649 -0.0655936664304131 ENSG00000188846 RPL14
ENST00000465325 0.76931205307854 0.0733972660743975 -0.0804319929979185 ENSG00000188846 RPL14
ENST00000396203 0.776435794595328 0.121138765676649 -0.0655936664304131 ENSG00000188846 RPL14
ENST00000416518 0.776435794595328 0.121082510187528 -0.0655883270972953 ENSG00000188846 RPL14
ENST00000435633 0.776435794595328 0.122157733700357 -0.0653446968115929 ENSG00000188846 RPL14
ENST00000479563 0.776435794595328 0.119545989284758 -0.0658644898526476 ENSG00000188846 RPL14
ENST00000465280 0.776435794595328 0.10676773137413 -0.0729461094989761 ENSG00000188846 RPL14
ENST00000481798 0.776435794595328 0.116362521551139 -0.0662801503300049 ENSG00000188846 RPL14
ENST00000461368 0.776435794595328 0.0970726855681952 -0.073406038345869 ENSG00000188846 RPL14
ENST00000426215 0.932241144629395 0.696891473316258 -0.0149312300310468 ENSG00000168036 CTNNB1
ENST00000405570 0.892091294345016 0.562909136219419 -0.0161422255282767 ENSG00000168036 CTNNB1
ENST00000433400 0.962366032520093 0.813063349081393 -0.00948424852244914 ENSG00000168036 CTNNB1
ENST00000431914 0.982497334142537 0.89790203361576 -0.00480678546142016 ENSG00000168036 CTNNB1
ENST00000396183 0.820623813753819 0.315373259816669 -0.027764772505293 ENSG00000168036 CTNNB1
ENST00000349496 0.820623813753819 0.315421099092635 -0.0277640913716614 ENSG00000168036 CTNNB1
ENST00000453024 0.914135457176773 0.640770754811853 -0.0126248032410992 ENSG00000168036 CTNNB1
ENST00000396185 0.820623813753819 0.316019211628912 -0.0277196028414313 ENSG00000168036 CTNNB1
ENST00000450969 0.94960454921806 0.767264547295673 -0.0111981596359383 ENSG00000168036 CTNNB1
ENST00000488914 0.955299579489517 0.785347273456453 -0.013225789464587 ENSG00000168036 CTNNB1
ENST00000465552 0.855571186825368 0.424231994733228 -0.0339739988481385 ENSG00000168036 CTNNB1
ENST00000471014 0.76931205307854 0.071579045513027 -0.086532500756772 ENSG00000168036 CTNNB1
ENST00000487159 0.982589186492863 0.900969661162099 -0.00415248352691021 ENSG00000182606 TRAK1
ENST00000484786 0.831183253881278 0.357774933071199 0.0356775186227394 ENSG00000182606 TRAK1
ENST00000327628 0.934928095999752 0.70586813182926 0.0122052789889008 ENSG00000182606 TRAK1
ENST00000396175 0.909954813701552 0.615065995498017 0.0178839916607597 ENSG00000182606 TRAK1
ENST00000417572 0.80383427151713 0.238295934064228 -0.0447291573098882 ENSG00000093183 SEC22C
ENST00000232978 0.877562714119806 0.492758431131216 -0.031328005668965 ENSG00000114857 NKTR
ENST00000468735 0.776435794595328 0.0777705821135255 -0.0989073572590115 ENSG00000114857 NKTR
ENST00000429888 0.877562714119806 0.494375530099243 -0.0312118060200685 ENSG00000114857 NKTR
ENST00000438017 0.870593967915924 0.474123917184163 -0.0327071692347309 ENSG00000230084 RP4-613B23.1
ENST00000445452 0.879877164411888 0.516058826351417 -0.0306064871527811 ENSG00000230084 RP4-613B23.1
ENST00000465584 0.776435794595328 0.0852109134669125 -0.106222907099707 ENSG00000114857 NKTR
ENST00000434363 0.786999996538244 0.16701665678273 0.0645365034763783 ENSG00000230084 RP4-613B23.1
ENST00000431549 0.776435794595328 0.122342498019937 -0.0742091976880578 ENSG00000181061 HIGD1A
ENST00000321331 0.776435794595328 0.0959610306149001 -0.0795386989106742 ENSG00000181061 HIGD1A
ENST00000418900 0.776435794595328 0.0963831007240009 -0.0794343976746018 ENSG00000181061 HIGD1A
ENST00000470543 0.776435794595328 0.0951791275994646 -0.0802041347100631 ENSG00000181061 HIGD1A
ENST00000430190 0.81058340255642 0.246503435901551 -0.0558635753223675 ENSG00000181061 HIGD1A
ENST00000454177 0.816719736995211 0.268255388298401 -0.0462731615094381 ENSG00000163788 SNRK
ENST00000429705 0.776435794595328 0.0969978859509832 -0.0647231890296099 ENSG00000163788 SNRK
ENST00000296088 0.776435794595328 0.0969978859509832 -0.0647231890296099 ENSG00000163788 SNRK
ENST00000437827 0.817402496214891 0.271486424790167 -0.0456422300434533 ENSG00000163788 SNRK
ENST00000462810 0.814542427978513 0.253854313929164 -0.0552888628852962 ENSG00000163788 SNRK
ENST00000468628 0.776435794595328 0.123730588107362 -0.0559861307234882 ENSG00000163788 SNRK
ENST00000292246 0.882261266733975 0.534805313132612 -0.0307385703874248 ENSG00000160746 ANO10
ENST00000350459 0.882261266733975 0.537328150006433 -0.0306578126233002 ENSG00000160746 ANO10
ENST00000396091 0.882261266733975 0.537401214124499 -0.0306135353744919 ENSG00000160746 ANO10
ENST00000414522 0.880670294275927 0.521468571849544 -0.0319335357539677 ENSG00000160746 ANO10
ENST00000451430 0.868825630915037 0.455835599342159 -0.0372919445528699 ENSG00000160746 ANO10
ENST00000383740 0.845208951485598 0.396804650812826 0.0410550958425518 ENSG00000160796 NBEAL2
ENST00000450053 0.845208951485598 0.396804650812826 0.0410550958425518 ENSG00000160796 NBEAL2
ENST00000292309 0.845208951485598 0.396804650812826 0.0410550958425518 ENSG00000160796 NBEAL2
ENST00000431180 0.949426451645426 0.767027408917659 0.0138221498136797 ENSG00000181555 SETD2
ENST00000330022 0.957322159910111 0.796727518412654 0.0119246476101779 ENSG00000181555 SETD2
ENST00000445387 0.952729011706366 0.776055260798295 0.0130930165949429 ENSG00000181555 SETD2
ENST00000409792 0.99793203068845 0.989997102211668 -0.000570887560492965 ENSG00000181555 SETD2
ENST00000254480 0.945288217578104 0.753548567867838 0.009942043837131 ENSG00000173473 SMARCC1
ENST00000425518 0.801447837063563 0.23033440219508 0.0392126405946104 ENSG00000173473 SMARCC1
ENST00000264724 0.754724423624408 0.0358139965103461 0.0756256007613992 ENSG00000047849 MAP4
ENST00000383737 0.786470033127525 0.162544058374541 0.0402515656088087 ENSG00000047849 MAP4
ENST00000429422 0.754724423624408 0.0375410152336997 0.0756917000715352 ENSG00000047849 MAP4
ENST00000395734 0.786470033127525 0.157506750965728 0.040800759353373 ENSG00000047849 MAP4
ENST00000426837 0.786470033127525 0.163173261895993 0.0407654893527706 ENSG00000047849 MAP4
ENST00000360240 0.819576486874739 0.28190338917307 0.0318076991716652 ENSG00000047849 MAP4
ENST00000420772 0.754724423624408 0.0362279375143972 0.0828719477388297 ENSG00000047849 MAP4
ENST00000441748 0.754724423624408 0.0315407310968044 0.0864641225221054 ENSG00000047849 MAP4
ENST00000335271 0.754724423624408 0.0317456925642772 0.0863818105875387 ENSG00000047849 MAP4
ENST00000383736 0.754724423624408 0.0367417716111453 0.0836199530260895 ENSG00000047849 MAP4
ENST00000482752 0.896615538830651 0.572530072049664 0.0187169103196541 ENSG00000047849 MAP4
ENST00000423088 0.891786717275037 0.560401560667379 0.0248069115186705 ENSG00000047849 MAP4
ENST00000439356 0.968755965823966 0.842047298412933 -0.0121737986024762 ENSG00000047849 MAP4
ENST00000468075 0.982589186492863 0.899407708348273 -0.00767064802956503 ENSG00000047849 MAP4
ENST00000479126 0.990134744434455 0.950706910465678 -0.00357476777013598 ENSG00000232112 TMA7
ENST00000438607 0.982751620438455 0.908751197585034 -0.00641203562506129 ENSG00000232112 TMA7
ENST00000477624 0.983712800632203 0.911423099533094 -0.00622138702950481 ENSG00000232112 TMA7
ENST00000438872 0.982589186492863 0.899708157094449 -0.00703873524780556 ENSG00000244380 RP11-24C3.2
ENST00000435578 0.869534701446568 0.467024470352387 -0.0394243265421264 ENSG00000244380 RP11-24C3.2
ENST00000296444 0.910886354543563 0.62104029653759 0.0291142236122604 ENSG00000164054 SHISA5
ENST00000444115 0.917073902586867 0.653991845517488 0.0265311612618555 ENSG00000164054 SHISA5
ENST00000466424 0.946754337840691 0.7610718654634 0.0184335185122552 ENSG00000164054 SHISA5
ENST00000494854 0.946429797375091 0.759801927916435 0.018560651257294 ENSG00000164054 SHISA5
ENST00000426002 0.949627686555078 0.767902610207963 0.0179035283916995 ENSG00000164054 SHISA5
ENST00000465449 0.946754337840691 0.761288787669479 0.0184474581814685 ENSG00000164054 SHISA5
ENST00000417962 0.90968361763106 0.613832530752498 0.0297597442548321 ENSG00000164054 SHISA5
ENST00000442747 0.917073902586867 0.654025870002396 0.0265297097527029 ENSG00000164054 SHISA5
ENST00000443308 0.9081201229736 0.60999521848232 0.0300943634001709 ENSG00000164054 SHISA5
ENST00000457914 0.754724423624408 0.0424156137933575 -0.0950496163690024 ENSG00000114302 PRKAR2A
ENST00000265563 0.75739688995505 0.0578555755915833 -0.0722637864706841 ENSG00000114302 PRKAR2A
ENST00000454963 0.776435794595328 0.112881260221783 -0.0608616224369801 ENSG00000114302 PRKAR2A
ENST00000296446 0.816885291456435 0.268928928901753 -0.0470903891359759 ENSG00000114302 PRKAR2A
ENST00000356401 0.961033845613763 0.8109990258344 0.0087603997943131 ENSG00000177479 ARIH2
ENST00000395474 0.906934401922167 0.601431908359213 0.0257906569292541 ENSG00000178252 WDR6
ENST00000608424 0.9081201229736 0.606576283855511 0.0254211108606208 ENSG00000178252 WDR6
ENST00000415265 0.916599503530833 0.651735604270836 0.0222050693872921 ENSG00000178252 WDR6
ENST00000452875 0.912828894289572 0.631506361470807 0.0238083337138292 ENSG00000178252 WDR6
ENST00000420783 0.913778600131061 0.635880451122135 0.0231414388137341 ENSG00000178252 WDR6
ENST00000471162 0.910886354543563 0.621249139296037 0.0242442806527508 ENSG00000178252 WDR6
ENST00000448293 0.916051868641535 0.649051592384286 0.0224459522440205 ENSG00000178252 WDR6
ENST00000429182 0.982589186492863 0.899406676505641 -0.00478879915952542 ENSG00000178035 IMPDH2
ENST00000326739 0.971921463962088 0.857742935967438 -0.00637651475729854 ENSG00000178035 IMPDH2
ENST00000442157 0.887348131043272 0.549311054667361 -0.0253492978052192 ENSG00000178035 IMPDH2
ENST00000306125 0.984315780919534 0.915268313165157 0.00509698092145903 ENSG00000172053 QARS
ENST00000430182 0.986658759112549 0.92850521674397 0.00429647639231344 ENSG00000172053 QARS
ENST00000414533 0.986658759112549 0.92850521674397 0.00429647639231344 ENSG00000172053 QARS
ENST00000464962 0.98535731226032 0.919965531607325 0.0048285455749202 ENSG00000172053 QARS
ENST00000418109 0.823340414725897 0.328083362210866 0.0409549280799586 ENSG00000172037 LAMB2
ENST00000305544 0.823340414725897 0.328131118606148 0.0409558708852715 ENSG00000172037 LAMB2
ENST00000351842 0.926712675239669 0.681746121964247 -0.0151028426102139 ENSG00000114316 USP4
ENST00000265560 0.936943057087899 0.723029963292053 -0.0130965347623886 ENSG00000114316 USP4
ENST00000419783 0.860120658585937 0.439019919486572 -0.0435605582409161 ENSG00000233276 GPX1
ENST00000419349 0.861284445599819 0.442969187209613 -0.043197942503572 ENSG00000233276 GPX1
ENST00000496791 0.798594024375916 0.221620771420072 -0.0700301657377873 ENSG00000233276 GPX1
ENST00000418115 0.814036598729258 0.252991068460557 -0.0314496060868804 ENSG00000067560 RHOA
ENST00000454011 0.889554385079146 0.554853753641676 -0.0161562032434059 ENSG00000067560 RHOA
ENST00000422781 0.906622233128965 0.598199523766581 -0.0149590891873165 ENSG00000067560 RHOA
ENST00000445425 0.776435794595328 0.116660367902724 0.0504543692181608 ENSG00000067560 RHOA
ENST00000431929 0.837450617807448 0.377688865861607 0.0304858560966764 ENSG00000067560 RHOA
ENST00000515359 0.891605117635561 0.558466718218775 0.0253562441330922 ENSG00000173402 DAG1
ENST00000545947 0.889554385079146 0.554857201821848 0.0255484201422102 ENSG00000173402 DAG1
ENST00000541308 0.889554385079146 0.554857201821848 0.0255484201422102 ENSG00000173402 DAG1
ENST00000539901 0.889554385079146 0.554857201821848 0.0255484201422102 ENSG00000173402 DAG1
ENST00000538711 0.889554385079146 0.554857201821848 0.0255484201422102 ENSG00000173402 DAG1
ENST00000308775 0.889554385079146 0.554857201821848 0.0255484201422102 ENSG00000173402 DAG1
ENST00000442092 0.917073902586867 0.655742899193838 0.020344408436089 ENSG00000004534 RBM6
ENST00000266022 0.917073902586867 0.655681156972149 0.0203474206523626 ENSG00000004534 RBM6
ENST00000443081 0.917073902586867 0.655681156972149 0.0203474206523626 ENSG00000004534 RBM6
ENST00000419610 0.917073902586867 0.655681156972149 0.0203474206523626 ENSG00000004534 RBM6
ENST00000539992 0.917073902586867 0.655681156972149 0.0203474206523626 ENSG00000004534 RBM6
ENST00000441115 0.972321160868613 0.862340111241674 0.00808911540625441 ENSG00000004534 RBM6
ENST00000422955 0.917073902586867 0.655681156972149 0.0203474206523626 ENSG00000004534 RBM6
ENST00000454079 0.917073902586867 0.657626934671718 0.0202290486505533 ENSG00000004534 RBM6
ENST00000425608 0.982751620438455 0.905570449275308 -0.00611598833575713 ENSG00000004534 RBM6
ENST00000434592 0.840288224481131 0.384525378305268 0.0359704148919671 ENSG00000004534 RBM6
ENST00000347869 0.99535837008561 0.974228003843022 -0.00112200010767594 ENSG00000003756 RBM5
ENST00000464087 0.995311665020657 0.971754380754939 -0.00122963310809071 ENSG00000003756 RBM5
ENST00000413852 0.776435794595328 0.077690180694958 0.0922482747565548 ENSG00000001617 SEMA3F
ENST00000002829 0.776435794595328 0.0762226498303184 0.0926039964401999 ENSG00000001617 SEMA3F
ENST00000434342 0.754724423624408 0.0518554856961396 0.102569411162784 ENSG00000001617 SEMA3F
ENST00000422163 0.998176153154192 0.993240382475695 -0.000354559462370628 ENSG00000114353 GNAI2
ENST00000446079 0.998149685217542 0.991515252240769 -0.00044523994631177 ENSG00000114353 GNAI2
ENST00000491100 0.999096613773609 0.995482756722395 -0.000242049391176905 ENSG00000114353 GNAI2
ENST00000313601 0.996150601239363 0.979797654264904 -0.0010828566389666 ENSG00000114353 GNAI2
ENST00000536647 0.996144058034079 0.979429851597228 -0.00110255680028394 ENSG00000114353 GNAI2
ENST00000441156 0.996246930976128 0.980023764312685 -0.00107054942684381 ENSG00000114353 GNAI2
ENST00000440628 0.977196655352193 0.883909421903486 -0.00610231325019294 ENSG00000114353 GNAI2
ENST00000451956 0.976878093119496 0.883041635994291 -0.00637825695618988 ENSG00000114353 GNAI2
ENST00000490122 0.991027032282614 0.954091519845341 0.00243949260223398 ENSG00000114353 GNAI2
ENST00000266027 0.99535837008561 0.974176527883114 0.0013930083764296 ENSG00000114353 GNAI2
ENST00000492383 0.946754337840691 0.760840349799114 -0.0130051063827202 ENSG00000114353 GNAI2
ENST00000447092 0.98813728142711 0.945530239413321 0.00331439028242321 ENSG00000068001 HYAL2
ENST00000357750 0.98813728142711 0.944038962883779 0.00340659150156471 ENSG00000068001 HYAL2
ENST00000395139 0.995347974690026 0.972318839965823 0.00171866570675751 ENSG00000068001 HYAL2
ENST00000442581 0.98813728142711 0.944222790848293 0.00339316699189643 ENSG00000068001 HYAL2
ENST00000481597 0.936649890084626 0.7210458757573 0.0185708507489681 ENSG00000068001 HYAL2
ENST00000462137 0.936043560510001 0.718578737751608 0.0186767371278539 ENSG00000114383 TUSC2
ENST00000528157 0.816295969868675 0.257794779472501 -0.0518743101206651 ENSG00000145050 MANF
ENST00000446668 0.811136355022002 0.249004025857145 -0.0527424645369671 ENSG00000145050 MANF
ENST00000470900 0.815371880863037 0.255719063804889 -0.0520559990641407 ENSG00000145050 MANF
ENST00000409535 0.812704935489877 0.251277213308812 -0.0445371839363775 ENSG00000164080 RAD54L2
ENST00000294189 0.776435794595328 0.110741249576738 -0.0810143963624997 ENSG00000162244 RPL29
ENST00000466397 0.776435794595328 0.110746743372996 -0.0810134619216514 ENSG00000162244 RPL29
ENST00000480306 0.776435794595328 0.110741249576738 -0.0810143963624997 ENSG00000162244 RPL29
ENST00000479017 0.776435794595328 0.111427628949971 -0.0810135487141199 ENSG00000162244 RPL29
ENST00000495383 0.776435794595328 0.111427628949971 -0.0810135487141199 ENSG00000162244 RPL29
ENST00000475248 0.776435794595328 0.111242336949664 -0.0810101377160559 ENSG00000162244 RPL29
ENST00000492277 0.776435794595328 0.110844990910667 -0.0811000695896621 ENSG00000162244 RPL29
ENST00000481629 0.776435794595328 0.0786769021013934 -0.0926503749984364 ENSG00000162244 RPL29
ENST00000486565 0.776435794595328 0.0782273304068315 -0.0932986512609393 ENSG00000162244 RPL29
ENST00000296490 0.919286863352992 0.664858708529953 -0.0135486254670654 ENSG00000164091 WDR82
ENST00000487402 0.94317184540924 0.745180810898736 -0.0113523497299325 ENSG00000164091 WDR82
ENST00000479054 0.917073902586867 0.653659500529501 0.0194894499981085 ENSG00000010322 NISCH
ENST00000345716 0.916051868641535 0.648609578670321 0.0198047008993323 ENSG00000010322 NISCH
ENST00000489895 0.94317184540924 0.745407665713758 0.0143096779915239 ENSG00000010322 NISCH
ENST00000321725 0.816295969868675 0.267085353415118 0.0524317302116415 ENSG00000010327 STAB1
ENST00000481607 0.859364022278999 0.430701826039356 0.0453356209485999 ENSG00000010327 STAB1
ENST00000481626 0.906934401922167 0.599542333077003 0.026629592252412 ENSG00000010327 STAB1
ENST00000462741 0.866636874031059 0.453715942555422 0.0370370090201388 ENSG00000010327 STAB1
ENST00000307092 0.940690799104147 0.739593373733895 -0.0136029249196693 ENSG00000168268 NT5DC2
ENST00000307076 0.923871313268278 0.67485127843869 -0.0172160258536088 ENSG00000168268 NT5DC2
ENST00000422318 0.926712675239669 0.682861676129783 -0.0167234583534626 ENSG00000168268 NT5DC2
ENST00000492555 0.906934401922167 0.599578349908495 -0.0219407116684365 ENSG00000168268 NT5DC2
ENST00000459839 0.906934401922167 0.601813753790873 -0.0217502940466834 ENSG00000168268 NT5DC2
ENST00000489316 0.843350222038255 0.392898049871042 -0.0368295945244566 ENSG00000168268 NT5DC2
ENST00000476842 0.914049689239788 0.638837827093705 -0.0210760335124282 ENSG00000168273 SMIM4
ENST00000356770 0.91745178256913 0.659328002536954 -0.0190992764537238 ENSG00000163939 PBRM1
ENST00000394830 0.997246715655496 0.985741034271021 -0.000779352670787175 ENSG00000163939 PBRM1
ENST00000296302 0.997723208516634 0.988950543909121 -0.000602603029345429 ENSG00000163939 PBRM1
ENST00000337303 0.998437071008133 0.994421732049041 -0.000304138869884807 ENSG00000163939 PBRM1
ENST00000412587 0.998437071008133 0.994421732049041 -0.000304138869884807 ENSG00000163939 PBRM1
ENST00000409057 0.997907587711389 0.989815378238255 -0.000555910542843697 ENSG00000163939 PBRM1
ENST00000410007 0.997907587711389 0.989815378238255 -0.000555910542843697 ENSG00000163939 PBRM1
ENST00000409114 0.994740025861243 0.968598621633469 -0.00171261202832173 ENSG00000163939 PBRM1
ENST00000409767 0.994740025861243 0.968945138303882 -0.00169523684813521 ENSG00000163939 PBRM1
ENST00000423351 0.996144058034079 0.977324157456354 -0.00125034178223673 ENSG00000163939 PBRM1
ENST00000446103 0.982589186492863 0.902667900660928 -0.00537926203899326 ENSG00000163939 PBRM1
ENST00000418458 0.811220534718251 0.249687915888925 -0.056228300160522 ENSG00000163938 GNL3
ENST00000394799 0.812861027223527 0.251996033739639 -0.0559896527756628 ENSG00000163938 GNL3
ENST00000496254 0.814542427978513 0.254671532886984 -0.0558157181502031 ENSG00000163938 GNL3
ENST00000462138 0.776435794595328 0.103154391705535 0.0805620700168441 ENSG00000163931 TKT
ENST00000423525 0.776435794595328 0.103154391705535 0.0805620700168441 ENSG00000163931 TKT
ENST00000460343 0.786470033127525 0.157332119736395 0.0712898689034158 ENSG00000163931 TKT
ENST00000461139 0.79477115396716 0.214250740060409 0.0662025851883456 ENSG00000163931 TKT
ENST00000423516 0.776435794595328 0.0924988719906817 0.0822893256861947 ENSG00000163931 TKT
ENST00000450814 0.776435794595328 0.0924988719906817 0.0822893256861947 ENSG00000163931 TKT
ENST00000296289 0.776435794595328 0.0924766524685735 0.0822888576966413 ENSG00000163931 TKT
ENST00000469678 0.776435794595328 0.0922146056876628 0.0823877070763808 ENSG00000163931 TKT
ENST00000472528 0.776435794595328 0.082812761257599 0.0868119992978848 ENSG00000163931 TKT
ENST00000288221 0.917073902586867 0.653476845743032 -0.0292358342287236 ENSG00000187672 ERC2
ENST00000460849 0.913778600131061 0.636373135155476 -0.0308688732922617 ENSG00000187672 ERC2
ENST00000303436 0.794787181236752 0.217010584787447 -0.0429680659705924 ENSG00000168374 ARF4
ENST00000496292 0.79477115396716 0.213364043799526 -0.0432909519097254 ENSG00000168374 ARF4
ENST00000489843 0.79477115396716 0.213744800129143 -0.0432384730679889 ENSG00000168374 ARF4
ENST00000486310 0.79613610581561 0.217696921316437 -0.0428695109573069 ENSG00000168374 ARF4
ENST00000483848 0.947530127035893 0.763975440497919 0.0105477140555137 ENSG00000168374 ARF4
ENST00000463880 0.912381454879194 0.624435118875324 0.0168230758101473 ENSG00000168374 ARF4
ENST00000493378 0.89538238468249 0.570062479488318 0.0205141222796722 ENSG00000168374 ARF4
ENST00000295951 0.841105228505019 0.385506563064801 -0.0452687488491402 ENSG00000163681 SLMAP
ENST00000295952 0.835644457112757 0.374179919923092 -0.0482782853895152 ENSG00000163681 SLMAP
ENST00000428312 0.832872492479113 0.362220869624203 -0.0498572322675898 ENSG00000163681 SLMAP
ENST00000449503 0.834037985493794 0.367287842657453 -0.0493802162360804 ENSG00000163681 SLMAP
ENST00000358537 0.776435794595328 0.0773326546247062 0.0678922084949221 ENSG00000136068 FLNB
ENST00000348383 0.776435794595328 0.0773295420637749 0.0678926274320744 ENSG00000136068 FLNB
ENST00000357272 0.776435794595328 0.0773295420637749 0.0678926274320744 ENSG00000136068 FLNB
ENST00000429972 0.776435794595328 0.0773326546247062 0.0678922084949221 ENSG00000136068 FLNB
ENST00000490882 0.776435794595328 0.134723760732828 0.0590939952551064 ENSG00000136068 FLNB
ENST00000295956 0.776435794595328 0.0773326546247062 0.0678922084949221 ENSG00000136068 FLNB
ENST00000493452 0.786470033127525 0.156941241805634 0.0567773847402903 ENSG00000136068 FLNB
ENST00000419752 0.776435794595328 0.0854484820897248 0.0671236783924313 ENSG00000136068 FLNB
ENST00000481470 0.754724423624408 0.0431705775073086 0.0826584226560099 ENSG00000136068 FLNB
ENST00000466455 0.819576486874739 0.283782045900654 0.0511288662423695 ENSG00000136068 FLNB
ENST00000488720 0.820623813753819 0.310747832494321 0.0497701500485325 ENSG00000244161 FLNB-AS1
ENST00000484981 0.811088498645372 0.24779705196895 0.0614805177053607 ENSG00000136068 FLNB
ENST00000295874 0.767063836233248 0.0697833403074468 -0.107443216639541 ENSG00000144724 PTPRG
ENST00000474889 0.754724423624408 0.0509326738763551 -0.105826820686228 ENSG00000144724 PTPRG
ENST00000295903 0.769735100217565 0.0738571540919013 0.0987332237868755 ENSG00000163638 ADAMTS9
ENST00000498707 0.776435794595328 0.0829329574998402 0.0946566936042967 ENSG00000163638 ADAMTS9
ENST00000330909 0.819576486874739 0.284096605351561 -0.0926388483734249 ENSG00000151276 MAGI1
ENST00000402939 0.820623813753819 0.306541491173189 -0.0919792422610839 ENSG00000151276 MAGI1
ENST00000483466 0.820623813753819 0.303705341360869 -0.0930737208981495 ENSG00000151276 MAGI1
ENST00000497477 0.819576486874739 0.297093108485186 -0.0945403269673065 ENSG00000151276 MAGI1
ENST00000470990 0.820623813753819 0.311014924510635 -0.0890197557596673 ENSG00000151276 MAGI1
ENST00000464060 0.819576486874739 0.291955594736174 -0.100746208239396 ENSG00000151276 MAGI1
ENST00000383701 0.870188715456302 0.470633053073765 -0.0295426808591427 ENSG00000163378 EOGT
ENST00000295571 0.878515242433052 0.506576662863601 -0.0272184492631293 ENSG00000163378 EOGT
ENST00000595925 0.820623813753819 0.319316611860838 -0.0472650112155168 ENSG00000244513 CTD-2013N24.2
ENST00000398559 0.786470033127525 0.160359757182915 -0.0648597266704033 ENSG00000144747 TMF1
ENST00000543976 0.786470033127525 0.160297678943936 -0.0648575702546797 ENSG00000144747 TMF1
ENST00000361055 0.786470033127525 0.15104386689115 -0.073062821966428 ENSG00000144744 UBA3
ENST00000415609 0.786470033127525 0.15104386689115 -0.073062821966428 ENSG00000144744 UBA3
ENST00000349511 0.786470033127525 0.15104386689115 -0.073062821966428 ENSG00000144744 UBA3
ENST00000273258 0.820046384390777 0.299299490831843 -0.0414728707375661 ENSG00000144746 ARL6IP5
ENST00000478935 0.820046384390777 0.300803404474091 -0.041245887519647 ENSG00000144746 ARL6IP5
ENST00000398540 0.75739688995505 0.0660643480714622 -0.081987441465596 ENSG00000114541 FRMD4B
ENST00000542259 0.75739688995505 0.0657552062842723 -0.0820705801542883 ENSG00000114541 FRMD4B
ENST00000470070 0.820623813753819 0.318596810382027 -0.0573914368261827 ENSG00000114541 FRMD4B
ENST00000473029 0.868967696023321 0.459920402404748 -0.0443962400493167 ENSG00000114541 FRMD4B
ENST00000460709 0.791107625111094 0.17333468879103 -0.0776269626363664 ENSG00000114541 FRMD4B
ENST00000459638 0.776435794595328 0.114820112008408 -0.0937662025534459 ENSG00000114541 FRMD4B
ENST00000318789 0.808507646015461 0.244023470692166 -0.0586496368204172 ENSG00000114861 FOXP1
ENST00000475937 0.845256546410739 0.398576845598307 -0.0423874043924823 ENSG00000114861 FOXP1
ENST00000327590 0.878515242433052 0.505540492204852 -0.0362083696763075 ENSG00000114861 FOXP1
ENST00000498215 0.801224137735112 0.22701189496429 -0.0631731067504183 ENSG00000114861 FOXP1
ENST00000493089 0.82849189977005 0.345027715275712 -0.0516342919270678 ENSG00000114861 FOXP1
ENST00000484350 0.861284445599819 0.444739998724667 -0.0396998401262632 ENSG00000114861 FOXP1
ENST00000468577 0.827877061158961 0.3424117445561 -0.0484433389890494 ENSG00000114861 FOXP1
ENST00000356692 0.868852126807754 0.45752409114303 -0.0324503849620812 ENSG00000163605 PPP4R2
ENST00000295862 0.906432631564801 0.597358591755269 -0.0227382676214231 ENSG00000163605 PPP4R2
ENST00000394284 0.906432631564801 0.597358591755269 -0.0227382676214231 ENSG00000163605 PPP4R2
ENST00000429644 0.907318523365067 0.602884932697184 -0.0225427009085847 ENSG00000114480 GBE1
ENST00000489715 0.910886354543563 0.622043035190138 -0.0213284096241884 ENSG00000114480 GBE1
ENST00000309534 0.864884579219148 0.451810305535811 -0.0382490327809214 ENSG00000163320 CGGBP1
ENST00000398392 0.819576486874739 0.293435358719133 -0.0590805195583343 ENSG00000163320 CGGBP1
ENST00000462901 0.841843809310732 0.38678860146931 -0.0401442779290053 ENSG00000163320 CGGBP1
ENST00000467332 0.846382290363149 0.40204054036818 -0.0388911754094448 ENSG00000163320 CGGBP1
ENST00000483910 0.946991950946276 0.762875438331523 -0.0161509498732694 ENSG00000064225 ST3GAL6
ENST00000460774 0.987775965792985 0.933134152574814 -0.00476516845072473 ENSG00000064225 ST3GAL6
ENST00000469105 0.971921463962088 0.85553290142482 -0.00966789572016546 ENSG00000064225 ST3GAL6
ENST00000466482 0.984107511651924 0.913516332803783 -0.0062224614647274 ENSG00000064225 ST3GAL6
ENST00000462152 0.956252886073491 0.788224704739801 -0.0144616646385063 ENSG00000064225 ST3GAL6
ENST00000265261 0.972022368880658 0.861529298581486 -0.00916162261869432 ENSG00000064225 ST3GAL6
ENST00000486249 0.972022368880658 0.861529298581486 -0.00916162261869432 ENSG00000064225 ST3GAL6
ENST00000497008 0.972104425758639 0.861892740272152 -0.0095617855416618 ENSG00000064225 ST3GAL6
ENST00000486334 0.976216068543049 0.88116461323391 -0.00837531768695104 ENSG00000064225 ST3GAL6
ENST00000497621 0.944215084397376 0.749869126229614 -0.0173476560336225 ENSG00000064225 ST3GAL6
ENST00000394162 0.940690799104147 0.740050795974656 -0.0180736297016626 ENSG00000064225 ST3GAL6
ENST00000491912 0.998050761178987 0.990599924484808 -0.000567550871887353 ENSG00000064225 ST3GAL6
ENST00000326840 0.891786717275037 0.562117026174889 -0.0261376991079628 ENSG00000057019 DCBLD2
ENST00000326857 0.896652445099037 0.573313569829496 -0.0250270342675647 ENSG00000057019 DCBLD2
ENST00000495502 0.997004945879141 0.984469947889782 -0.000958452876614129 ENSG00000064225 ST3GAL6
ENST00000469648 0.791107625111094 0.181243130085637 -0.0826459228041078 ENSG00000057019 DCBLD2
ENST00000486004 0.792395121468127 0.194164306098853 -0.0814037053076737 ENSG00000057019 DCBLD2
ENST00000452013 0.820623813753819 0.319131950098099 -0.0635536044659249 ENSG00000144810 COL8A1
ENST00000261037 0.878515242433052 0.502393564187444 -0.0295328108658039 ENSG00000144810 COL8A1
ENST00000273342 0.935025116856462 0.714307178811415 -0.0181441811534091 ENSG00000144810 COL8A1
ENST00000421999 0.869239729382471 0.461200919183836 -0.0436981579575814 ENSG00000184220 CMSS1
ENST00000463526 0.853123491645432 0.418449436799228 -0.0527100443604055 ENSG00000184220 CMSS1
ENST00000491299 0.838892842584986 0.379791478773147 -0.0545092782945727 ENSG00000184220 CMSS1
ENST00000496116 0.874742166678331 0.485669234486325 -0.0452139629945279 ENSG00000184220 CMSS1
ENST00000354552 0.833302385483204 0.3648483014794 -0.0589892510600681 ENSG00000168386 FILIP1L
ENST00000331335 0.845256546410739 0.397701124645964 -0.055682940597916 ENSG00000168386 FILIP1L
ENST00000418917 0.801447837063563 0.23217006671571 -0.0514264535799376 ENSG00000114354 TFG
ENST00000490574 0.801447837063563 0.232152053462983 -0.0514230649412487 ENSG00000114354 TFG
ENST00000240851 0.801447837063563 0.235070530002951 -0.0511644714092316 ENSG00000114354 TFG
ENST00000476228 0.801447837063563 0.228853744204325 -0.0518254193483111 ENSG00000114354 TFG
ENST00000471714 0.971921463962088 0.85847918420451 -0.00916936149885087 ENSG00000154175 ABI3BP
ENST00000470336 0.994698191488306 0.968031183471997 -0.0021946790332851 ENSG00000154175 ABI3BP
ENST00000284322 0.971921463962088 0.858598573460828 -0.00916848748048196 ENSG00000154175 ABI3BP
ENST00000383691 0.979336846488387 0.890659831233046 0.00773222875912444 ENSG00000154175 ABI3BP
ENST00000495591 0.979336846488387 0.890659831233046 0.00773222875912444 ENSG00000154175 ABI3BP
ENST00000487012 0.936043560510001 0.718855369769202 0.0204553016274557 ENSG00000154175 ABI3BP
ENST00000495063 0.997004945879141 0.984943987949084 -0.00111366694016269 ENSG00000154175 ABI3BP
ENST00000265260 0.798729385192297 0.223158383504338 -0.0577285896799458 ENSG00000081154 PCNP
ENST00000460231 0.796410603270026 0.218099130904108 -0.0585031811923062 ENSG00000081154 PCNP
ENST00000469941 0.798729385192297 0.223279167104785 -0.0577039604276832 ENSG00000081154 PCNP
ENST00000296024 0.798729385192297 0.223279167104785 -0.0577039604276832 ENSG00000081154 PCNP
ENST00000486406 0.92449064254147 0.675832770486972 -0.0191380138808533 ENSG00000081154 PCNP
ENST00000464595 0.906934401922167 0.59964308526682 -0.0241075391883448 ENSG00000114391 RPL24
ENST00000394077 0.907371071997647 0.603239048656663 -0.0238665937888606 ENSG00000114391 RPL24
ENST00000495401 0.906934401922167 0.600612585559086 -0.0240450836083852 ENSG00000114391 RPL24
ENST00000488288 0.881982549532166 0.532980752176413 -0.0284419020196255 ENSG00000114391 RPL24
ENST00000469605 0.906248999370312 0.59675731841447 -0.0243424563865453 ENSG00000114391 RPL24
ENST00000470961 0.888511861987796 0.55241673811449 -0.0309586412807271 ENSG00000114391 RPL24
ENST00000306107 0.951451278345643 0.773434674925431 -0.0141424143575912 ENSG00000170017 ALCAM
ENST00000472644 0.922149349646274 0.671548020148026 -0.0216136160801524 ENSG00000170017 ALCAM
ENST00000486979 0.98535731226032 0.921681181276947 -0.00545093757268586 ENSG00000170017 ALCAM
ENST00000389927 0.951046158815053 0.772042337610849 -0.0155351680457326 ENSG00000170017 ALCAM
ENST00000465413 0.951046158815053 0.772042337610849 -0.0155351680457326 ENSG00000170017 ALCAM
ENST00000491388 0.926712675239669 0.684004283671569 -0.0228745414606091 ENSG00000170017 ALCAM
ENST00000415149 0.882633885979716 0.53806713344924 -0.0283548616842086 ENSG00000114439 BBX
ENST00000393923 0.817402496214891 0.270981728843356 0.0520670547558408 ENSG00000144824 PHLDB2
ENST00000412622 0.816295969868675 0.262504117918024 0.0534864255831871 ENSG00000144824 PHLDB2
ENST00000431670 0.816295969868675 0.262504117918024 0.0534864255831871 ENSG00000144824 PHLDB2
ENST00000498699 0.79477115396716 0.212691449953918 0.0592025907901899 ENSG00000144824 PHLDB2
ENST00000393925 0.819576486874739 0.293624760760872 0.0503546655794033 ENSG00000144824 PHLDB2
ENST00000481953 0.822088000440215 0.32708742972002 0.0471966813211498 ENSG00000144824 PHLDB2
ENST00000495180 0.859661161910961 0.436420738295183 0.0419253994494457 ENSG00000144824 PHLDB2
ENST00000240922 0.776435794595328 0.0844562840565121 -0.0771566377225381 ENSG00000121579 NAA50
ENST00000477813 0.776435794595328 0.102698445900773 -0.0756544857818053 ENSG00000121579 NAA50
ENST00000497525 0.754724423624408 0.0363472184431467 -0.100399772285564 ENSG00000121579 NAA50
ENST00000497255 0.785524616213906 0.14173015148238 -0.066878392447843 ENSG00000121579 NAA50
ENST00000493454 0.776435794595328 0.122654410287842 -0.0788981620577949 ENSG00000121579 NAA50
ENST00000481432 0.786470033127525 0.161523720347704 -0.0628667518889583 ENSG00000121579 NAA50
ENST00000493900 0.791107625111094 0.176580194808732 -0.060489167103443 ENSG00000121579 NAA50
ENST00000273398 0.892951117212829 0.564953819658156 -0.0250422324067097 ENSG00000114573 ATP6V1A
ENST00000462705 0.776435794595328 0.0765980726734011 -0.115407970558274 ENSG00000181722 ZBTB20
ENST00000393785 0.776435794595328 0.105185190981998 -0.106620563540779 ENSG00000181722 ZBTB20
ENST00000481632 0.776435794595328 0.111027119469917 -0.105260144598987 ENSG00000181722 ZBTB20
ENST00000471418 0.786470033127525 0.151928185628066 -0.0961454141397919 ENSG00000181722 ZBTB20
ENST00000357258 0.76931205307854 0.0736005109054423 -0.11601701337076 ENSG00000181722 ZBTB20
ENST00000464560 0.786470033127525 0.153172599147482 -0.0957546074802364 ENSG00000181722 ZBTB20
ENST00000479879 0.785996834234316 0.145134903997936 -0.0968085134006613 ENSG00000181722 ZBTB20
ENST00000463890 0.776435794595328 0.0881360427717797 -0.117880316515127 ENSG00000181722 ZBTB20
ENST00000480832 0.791107625111094 0.189212278355673 -0.092704885543026 ENSG00000181722 ZBTB20
ENST00000491500 0.791107625111094 0.174604986647206 -0.0953812465004573 ENSG00000181722 ZBTB20
ENST00000492665 0.776435794595328 0.0928508824870153 -0.116986605238681 ENSG00000181722 ZBTB20
ENST00000264245 0.853123491645432 0.418460055300163 0.0282883749657321 ENSG00000031081 ARHGAP31
ENST00000264235 0.843199263147077 0.389495434877388 -0.0438360313245947 ENSG00000082701 GSK3B
ENST00000316626 0.823986725079275 0.32871464091869 -0.0642370132787319 ENSG00000082701 GSK3B
ENST00000295633 0.999096613773609 0.996020263874176 0.000160620929501764 ENSG00000163430 FSTL1
ENST00000480823 0.822088000440215 0.327089997538021 0.0394622628849531 ENSG00000163430 FSTL1
ENST00000424703 0.829161055894795 0.346648254292651 0.0277350204880775 ENSG00000163430 FSTL1
ENST00000469005 0.9081201229736 0.607581225759471 0.0197524807217004 ENSG00000163430 FSTL1
ENST00000464690 0.940210211562095 0.738587762253881 0.0133294918437962 ENSG00000163430 FSTL1
ENST00000314583 0.912383318772511 0.626955895976948 -0.0216575748762488 ENSG00000180353 HCLS1
ENST00000428394 0.9081201229736 0.609022484229628 -0.0226964848546602 ENSG00000180353 HCLS1
ENST00000495491 0.92803715907665 0.687989077853029 -0.0183259262851404 ENSG00000180353 HCLS1
ENST00000340645 0.879877164411888 0.515939405731001 0.0279395153303917 ENSG00000173230 GOLGB1
ENST00000393667 0.879877164411888 0.515939405731001 0.0279395153303917 ENSG00000173230 GOLGB1
ENST00000482512 0.882261266733975 0.535904797479827 0.0269237066792853 ENSG00000173230 GOLGB1
ENST00000494517 0.896664086734842 0.573700485865086 0.0310028411390748 ENSG00000173230 GOLGB1
ENST00000609469 0.879877164411888 0.514230006578987 -0.0309304788990677 ENSG00000272758 RP11-299J3.8
ENST00000344337 0.879926016162346 0.517255522752029 -0.0255618740993875 ENSG00000114030 KPNA1
ENST00000494339 0.93340018371154 0.700234750161763 -0.0147785852893206 ENSG00000114030 KPNA1
ENST00000489923 0.945940722551556 0.758660923644494 -0.0119011825341425 ENSG00000065485 PDIA5
ENST00000316218 0.945940722551556 0.758660923644494 -0.0119011825341425 ENSG00000065485 PDIA5
ENST00000296181 0.794395786816664 0.212111216812203 0.0508880088486539 ENSG00000082781 ITGB5
ENST00000311127 0.968755965823966 0.842222161696578 0.00713371825195151 ENSG00000173706 HEG1
ENST00000360647 0.776435794595328 0.0802939263608304 -0.0859550579567781 ENSG00000163848 ZNF148
ENST00000468369 0.786470033127525 0.155358603706191 -0.0709608983858169 ENSG00000163848 ZNF148
ENST00000484491 0.786470033127525 0.148552680046084 -0.0718257715258965 ENSG00000163848 ZNF148
ENST00000544464 0.786470033127525 0.148552680046084 -0.0718257715258965 ENSG00000163848 ZNF148
ENST00000492394 0.786470033127525 0.151096906720641 -0.0713624711720466 ENSG00000163848 ZNF148
ENST00000485866 0.791107625111094 0.185990007965274 -0.0661201638707615 ENSG00000163848 ZNF148
ENST00000434178 0.754724423624408 0.0461671481421469 0.0815369695283302 ENSG00000074416 MGLL
ENST00000398104 0.754724423624408 0.0461509473595685 0.0815349712142538 ENSG00000074416 MGLL
ENST00000265052 0.754724423624408 0.0484465839007372 0.0806312279279163 ENSG00000074416 MGLL
ENST00000453507 0.75739688995505 0.0654676734173577 0.0883061395686615 ENSG00000074416 MGLL
ENST00000464451 0.932241144629395 0.697038141510542 0.0116388623973723 ENSG00000058262 SEC61A1
ENST00000243253 0.958068931055077 0.799236325432855 0.0069584433028131 ENSG00000058262 SEC61A1
ENST00000481210 0.879877164411888 0.51221989620736 0.026651157907557 ENSG00000058262 SEC61A1
ENST00000424880 0.962735073055038 0.81430533162519 0.00644905460698147 ENSG00000058262 SEC61A1
ENST00000585057 0.996867720212482 0.98300042795478 0.000646074354714349 ENSG00000175792 RUVBL1
ENST00000472125 0.999514123272889 0.997908523667892 -7.64498866708553e-05 ENSG00000175792 RUVBL1
ENST00000464873 0.9773666756981 0.885052606028963 0.00407410864683695 ENSG00000175792 RUVBL1
ENST00000483956 0.996144058034079 0.978421969620561 -0.000863583725873229 ENSG00000058262 SEC61A1
ENST00000296255 0.861528273681183 0.446719893580358 0.026698868659508 ENSG00000163902 RPN1
ENST00000497289 0.86546676000286 0.452589816742002 0.026332443458953 ENSG00000163902 RPN1
ENST00000265062 0.990278999945633 0.95163644393131 0.00203413256253448 ENSG00000075785 RAB7A
ENST00000482525 0.970784118279457 0.852419678047564 -0.00627481602749205 ENSG00000075785 RAB7A
ENST00000491681 0.799376278496252 0.224447026968063 0.0551959279237101 ENSG00000075785 RAB7A
ENST00000483906 0.75739688995505 0.0661642348600798 0.0760469283431512 ENSG00000075785 RAB7A
ENST00000485280 0.776435794595328 0.123040331245288 0.0618254378664971 ENSG00000075785 RAB7A
ENST00000502976 0.794395786816664 0.208238005136321 -0.0461965916363587 ENSG00000169714 CNBP
ENST00000422453 0.794395786816664 0.208238005136321 -0.0461965916363587 ENSG00000169714 CNBP
ENST00000446936 0.794395786816664 0.207203327305966 -0.0463125833359725 ENSG00000169714 CNBP
ENST00000451728 0.794395786816664 0.207203327305966 -0.0463125833359725 ENSG00000169714 CNBP
ENST00000500450 0.800339276772835 0.226572841143364 -0.0447014388983676 ENSG00000169714 CNBP
ENST00000504813 0.800339276772835 0.226572841143364 -0.0447014388983676 ENSG00000169714 CNBP
ENST00000441626 0.75739688995505 0.0595359159340339 -0.0644239056851047 ENSG00000169714 CNBP
ENST00000502372 0.786999996538244 0.167182739441701 -0.0478117559468183 ENSG00000169714 CNBP
ENST00000512338 0.912383318772511 0.624639301217846 -0.019234809396139 ENSG00000169714 CNBP
ENST00000314797 0.877860644467052 0.496864031694992 0.0281584553950539 ENSG00000181789 COPG1
ENST00000515725 0.877860644467052 0.496864031694992 0.0281584553950539 ENSG00000181789 COPG1
ENST00000509889 0.837450617807448 0.377809311087077 0.0401842897567769 ENSG00000181789 COPG1
ENST00000324093 0.76931205307854 0.0710328377908549 0.0802463077809337 ENSG00000004399 PLXND1
ENST00000393239 0.76931205307854 0.0710328377908549 0.0802463077809337 ENSG00000004399 PLXND1
ENST00000501038 0.754724423624408 0.0466101158765224 0.131610086824362 ENSG00000004399 PLXND1
ENST00000504689 0.754724423624408 0.0369361315544731 0.135593174635855 ENSG00000004399 PLXND1
ENST00000504524 0.754724423624408 0.0381286443259892 0.123917763384771 ENSG00000004399 PLXND1
ENST00000512744 0.776435794595328 0.0982813503064869 0.0774934433355619 ENSG00000004399 PLXND1
ENST00000506979 0.797656144713237 0.220291862609794 0.0618184543545028 ENSG00000004399 PLXND1
ENST00000393238 0.829334464758126 0.3506320706175 -0.0603964353054852 ENSG00000172765 TMCC1
ENST00000426664 0.83931752124778 0.38142244685924 -0.0559266510715391 ENSG00000172765 TMCC1
ENST00000329333 0.820623813753819 0.305851471225798 -0.0704677910117515 ENSG00000172765 TMCC1
ENST00000505616 0.832872492479113 0.362679091587552 -0.0725912264184812 ENSG00000172765 TMCC1
ENST00000505330 0.906934401922167 0.599086361576046 -0.0201592481168951 ENSG00000017260 ATP2C1
ENST00000504381 0.893293719873237 0.5672269347354 -0.0219982462971932 ENSG00000017260 ATP2C1
ENST00000507488 0.893293719873237 0.5672269347354 -0.0219982462971932 ENSG00000017260 ATP2C1
ENST00000393221 0.895288828427379 0.569943890248864 -0.021840531751555 ENSG00000017260 ATP2C1
ENST00000533801 0.893293719873237 0.567115017250881 -0.0219992450268933 ENSG00000017260 ATP2C1
ENST00000510168 0.906934401922167 0.599748936517797 -0.0201018071690607 ENSG00000017260 ATP2C1
ENST00000508532 0.906934401922167 0.60193476625419 -0.0200006547094768 ENSG00000017260 ATP2C1
ENST00000504948 0.914049689239788 0.638815494121312 -0.0180697062887398 ENSG00000017260 ATP2C1
ENST00000513801 0.907371071997647 0.603214233495514 -0.0200638366665541 ENSG00000017260 ATP2C1
ENST00000328560 0.9081201229736 0.608297836204632 -0.0197373959507748 ENSG00000017260 ATP2C1
ENST00000428331 0.914435878502258 0.641496846351753 -0.0178636701287435 ENSG00000017260 ATP2C1
ENST00000359644 0.9081201229736 0.609589368300594 -0.0196757303638128 ENSG00000017260 ATP2C1
ENST00000422190 0.9081201229736 0.609589368300594 -0.0196757303638128 ENSG00000017260 ATP2C1
ENST00000504612 0.934928095999752 0.713508761257663 -0.0141231316968576 ENSG00000017260 ATP2C1
ENST00000514654 0.926712675239669 0.682339942077026 -0.0175459194602336 ENSG00000017260 ATP2C1
ENST00000260818 0.853776535552347 0.420921738717066 -0.0412249561458148 ENSG00000138246 DNAJC13
ENST00000471702 0.819950498711654 0.298832170152823 -0.0479194102516516 ENSG00000113971 NPHP3
ENST00000264993 0.917073902586867 0.653382265553822 0.0171945867219097 ENSG00000091527 CDV3
ENST00000503932 0.776435794595328 0.118508283044016 0.0670344609281062 ENSG00000091527 CDV3
ENST00000508481 0.776435794595328 0.104923147247739 0.071120434543145 ENSG00000091527 CDV3
ENST00000420115 0.924975748816821 0.677456270292031 0.0164198649394559 ENSG00000091527 CDV3
ENST00000515421 0.868852126807754 0.458581677542129 0.0278286619242646 ENSG00000091527 CDV3
ENST00000249883 0.819576486874739 0.281810913125521 0.0412580969639252 ENSG00000114019 AMOTL2
ENST00000422605 0.819576486874739 0.281630918363675 0.0412565118874628 ENSG00000114019 AMOTL2
ENST00000514516 0.819576486874739 0.281076881215636 0.0412555212113589 ENSG00000114019 AMOTL2
ENST00000506326 0.92820418661408 0.688344687988083 0.0152416046378797 ENSG00000114019 AMOTL2
ENST00000383202 0.880709831385276 0.526726001053694 -0.0359479059843719 ENSG00000118007 STAG1
ENST00000236698 0.880709831385276 0.525615490835978 -0.0360450919583943 ENSG00000118007 STAG1
ENST00000483235 0.878515242433052 0.506519307028112 -0.0381308772849361 ENSG00000118007 STAG1
ENST00000434713 0.878515242433052 0.504800624805469 -0.0382880080900718 ENSG00000118007 STAG1
ENST00000487065 0.819576486874739 0.276688677482068 -0.0706671578652227 ENSG00000118007 STAG1
ENST00000333188 0.899901872916686 0.582622971961722 0.0197650750871532 ENSG00000184432 COPB2
ENST00000507777 0.906944859372531 0.602147226843492 0.018751277616663 ENSG00000184432 COPB2
ENST00000512309 0.867117780653017 0.45432573281925 0.0307254537183421 ENSG00000184432 COPB2
ENST00000509883 0.801447837063563 0.22886687778052 -0.0531169171901563 ENSG00000177311 ZBTB38
ENST00000514251 0.794395786816664 0.205054740054725 -0.0536691746785436 ENSG00000177311 ZBTB38
ENST00000452898 0.869239729382471 0.465310826174284 -0.0452166331528097 ENSG00000155903 RASA2
ENST00000286364 0.845208951485598 0.396506402126074 -0.0508591467270732 ENSG00000155903 RASA2
ENST00000475483 0.776435794595328 0.113160353886469 -0.0727838019455781 ENSG00000069849 ATP1B3
ENST00000286371 0.776435794595328 0.116611078881008 -0.0558923728181727 ENSG00000069849 ATP1B3
ENST00000465172 0.776435794595328 0.116795145153115 -0.0558865520647632 ENSG00000069849 ATP1B3
ENST00000539728 0.776435794595328 0.117473229894521 -0.0557468925685279 ENSG00000069849 ATP1B3
ENST00000466678 0.776435794595328 0.124428529671885 -0.0545202586914476 ENSG00000069849 ATP1B3
ENST00000462082 0.776435794595328 0.107237344882776 -0.0595928646997341 ENSG00000069849 ATP1B3
ENST00000484727 0.794395786816664 0.202837958469647 -0.0568808236073309 ENSG00000069849 ATP1B3
ENST00000264951 0.827010634785553 0.336021428838616 -0.0532670420507368 ENSG00000114127 XRN1
ENST00000488497 0.893689771585399 0.568173563704764 0.0291264166574428 ENSG00000163714 U2SURP
ENST00000397933 0.974778226731388 0.87461628953472 0.00817622867684676 ENSG00000163714 U2SURP
ENST00000473835 0.975331592443469 0.876816291334564 0.0080272864256793 ENSG00000163714 U2SURP
ENST00000493598 0.95837621586484 0.800731921390765 0.0129057612298732 ENSG00000163714 U2SURP
ENST00000463563 0.972321160868613 0.862784756323137 0.00900590473749244 ENSG00000163714 U2SURP
ENST00000480247 0.910886354543563 0.621023519248882 -0.0281132994427921 ENSG00000243415 RP11-274H2.2
ENST00000461497 0.877860644467052 0.496708168566855 -0.0410649411996985 ENSG00000152952 PLOD2
ENST00000282903 0.954192056941387 0.782138043509511 -0.0141011486971078 ENSG00000152952 PLOD2
ENST00000360060 0.954192056941387 0.782138043509511 -0.0141011486971078 ENSG00000152952 PLOD2
ENST00000494950 0.936640417553456 0.719832367314124 -0.01827089047406 ENSG00000152952 PLOD2
ENST00000495700 0.893054453284951 0.565442104608407 -0.0414790286884374 ENSG00000152952 PLOD2
ENST00000478436 0.872314559072164 0.48047529464131 -0.0400144004246349 ENSG00000152952 PLOD2
ENST00000469350 0.934928095999752 0.712024724087721 0.0180455064904689 ENSG00000152952 PLOD2
ENST00000480704 0.99816106815466 0.992910164153585 -0.000483747058611523 ENSG00000152952 PLOD2
ENST00000354952 0.845697197802479 0.400233171152596 -0.0516810699279641 ENSG00000114698 PLSCR4
ENST00000383083 0.845697197802479 0.400233171152596 -0.0516810699279641 ENSG00000114698 PLSCR4
ENST00000433593 0.845532770746414 0.399186456442185 -0.0518119704990127 ENSG00000114698 PLSCR4
ENST00000489011 0.754724423624408 0.0248225723735532 -0.101933896243721 ENSG00000244468 RP11-206M11.7
ENST00000296059 0.754724423624408 0.0243289881419 -0.102288841524592 ENSG00000163762 TM4SF18
ENST00000305366 0.754724423624408 0.0532961569542708 -0.0709052837943735 ENSG00000169908 TM4SF1
ENST00000472441 0.754724423624408 0.0436718650568251 -0.0963085287497879 ENSG00000169908 TM4SF1
ENST00000493348 0.754724423624408 0.0367171215455736 -0.0786432910853319 ENSG00000169908 TM4SF1
ENST00000493298 0.798121281094358 0.221419722497696 -0.045971391344711 ENSG00000169908 TM4SF1
ENST00000465804 0.787791637322019 0.167966650520794 -0.058864835235793 ENSG00000018408 WWTR1
ENST00000360632 0.846263387526632 0.401595718843401 -0.0431408145431594 ENSG00000018408 WWTR1
ENST00000467467 0.839918990605711 0.382782368080249 -0.0458769552247304 ENSG00000018408 WWTR1
ENST00000471586 0.972022368880658 0.860783477491112 -0.00764727580007622 ENSG00000018408 WWTR1
ENST00000494754 0.99816106815466 0.992345905638715 0.000413900357901122 ENSG00000018408 WWTR1
ENST00000472417 0.998437071008133 0.994379204481952 -0.000329769531874443 ENSG00000018408 WWTR1
ENST00000479238 0.835574653640461 0.371537747529049 -0.0579178525873202 ENSG00000018408 WWTR1
ENST00000481585 0.794395786816664 0.206483100296544 -0.0573854463351166 ENSG00000206199 ANKUB1
ENST00000239940 0.786470033127525 0.157633282008183 -0.0664150900208728 ENSG00000070087 PFN2
ENST00000361136 0.754724423624408 0.0377897834789989 -0.101215785843984 ENSG00000196428 TSC22D2
ENST00000361875 0.75739688995505 0.0646333372240948 -0.0905232246668055 ENSG00000196428 TSC22D2
ENST00000480589 0.754724423624408 0.0314918329954736 -0.125177046981579 ENSG00000196428 TSC22D2
ENST00000466814 0.754724423624408 0.0286962240380522 -0.122268910541965 ENSG00000196428 TSC22D2
ENST00000485421 0.754724423624408 0.0318673370221229 -0.130276475438043 ENSG00000196428 TSC22D2
ENST00000239944 0.754724423624408 0.00226701247486254 -0.117363054281354 ENSG00000120742 SERP1
ENST00000479209 0.754724423624408 0.00665405553355376 -0.0918619039868675 ENSG00000120742 SERP1
ENST00000487799 0.777773915105863 0.136313432638972 -0.0605194331121539 ENSG00000144895 EIF2A
ENST00000460851 0.776435794595328 0.13204299822053 -0.0609428486504268 ENSG00000144895 EIF2A
ENST00000406576 0.786470033127525 0.154586369880056 -0.0582089176513674 ENSG00000144895 EIF2A
ENST00000491195 0.791107625111094 0.178653071713541 -0.0554601579137421 ENSG00000120742 SERP1
ENST00000273435 0.783339444853604 0.140124393178211 -0.0599433075729254 ENSG00000144895 EIF2A
ENST00000477551 0.776435794595328 0.134460314793253 -0.0608875754076074 ENSG00000144895 EIF2A
ENST00000477171 0.934928095999752 0.705277468868976 -0.0204785921808713 ENSG00000152601 MBNL1
ENST00000282486 0.786470033127525 0.153841297333405 -0.0774438386714696 ENSG00000152601 MBNL1
ENST00000282488 0.786470033127525 0.153841297333405 -0.0774438386714696 ENSG00000152601 MBNL1
ENST00000355460 0.786470033127525 0.153349658993239 -0.0775427809068012 ENSG00000152601 MBNL1
ENST00000461436 0.919596113210059 0.665264250412314 -0.0226646955744338 ENSG00000152601 MBNL1
ENST00000495875 0.816295969868675 0.266956288834991 -0.083868053129481 ENSG00000152601 MBNL1
ENST00000493459 0.786470033127525 0.154629421206603 -0.0780868781640809 ENSG00000152601 MBNL1
ENST00000324210 0.786470033127525 0.153438485259563 -0.0775859261212011 ENSG00000152601 MBNL1
ENST00000459747 0.800558658515126 0.226687726682652 -0.0938795708518168 ENSG00000152601 MBNL1
ENST00000460591 0.816295969868675 0.262725948148137 -0.083866133643099 ENSG00000152601 MBNL1
ENST00000498502 0.776435794595328 0.13490281407887 -0.0797217818267472 ENSG00000152601 MBNL1
ENST00000324196 0.776435794595328 0.134902744934683 -0.0797212971682429 ENSG00000152601 MBNL1
ENST00000357472 0.776435794595328 0.134902744934683 -0.0797212971682429 ENSG00000152601 MBNL1
ENST00000545754 0.776435794595328 0.134902744934683 -0.0797212971682429 ENSG00000152601 MBNL1
ENST00000485910 0.776435794595328 0.130238790454021 -0.0828978285586293 ENSG00000152601 MBNL1
ENST00000463374 0.776435794595328 0.131156220723422 -0.0818914920675185 ENSG00000152601 MBNL1
ENST00000485509 0.801447837063563 0.233504129651366 -0.0865716628014661 ENSG00000152601 MBNL1
ENST00000492948 0.801447837063563 0.233504129651366 -0.0865716628014661 ENSG00000152601 MBNL1
ENST00000465907 0.801447837063563 0.233504129651366 -0.0865716628014661 ENSG00000152601 MBNL1
ENST00000464596 0.798594024375916 0.221996943697766 -0.0890308116893537 ENSG00000152601 MBNL1
ENST00000460166 0.98535731226032 0.92134609158148 -0.00456776762540489 ENSG00000152601 MBNL1
ENST00000478535 0.918666637422625 0.662748313965853 -0.0197057920599199 ENSG00000152601 MBNL1
ENST00000497971 0.819576486874739 0.277653109303779 -0.0672199384664226 ENSG00000152601 MBNL1
ENST00000463255 0.794395786816664 0.208299122228977 -0.0761590362349265 ENSG00000243305 RP11-362A9.3
ENST00000265044 0.76931205307854 0.0705924878434424 -0.0746832740394242 ENSG00000114850 SSR3
ENST00000467789 0.754724423624408 0.0520050032255804 -0.0804187552779798 ENSG00000114850 SSR3
ENST00000498205 0.754724423624408 0.0222665623601489 -0.104098305078491 ENSG00000114850 SSR3
ENST00000476217 0.754724423624408 0.0338789280846376 -0.0837759534798971 ENSG00000114850 SSR3
ENST00000478842 0.754724423624408 0.0154515412250475 -0.11051143853205 ENSG00000114850 SSR3
ENST00000464138 0.754724423624408 0.0398989332595296 -0.0935877890771316 ENSG00000114850 SSR3
ENST00000463503 0.754724423624408 0.0410576916308552 -0.0837782396303808 ENSG00000114850 SSR3
ENST00000496050 0.754724423624408 0.0296862666257471 -0.0904977615821975 ENSG00000114850 SSR3
ENST00000467733 0.754724423624408 0.0397606634734256 -0.083007114868026 ENSG00000114850 SSR3
ENST00000487238 0.860108005197606 0.438105412072403 -0.0387052006826482 ENSG00000243176 RP11-550I24.2
ENST00000488040 0.820623813753819 0.314084023749314 -0.0456087583488471 ENSG00000243176 RP11-550I24.2
ENST00000475102 0.849151955946898 0.407057039246351 -0.0395495622524493 ENSG00000243176 RP11-550I24.2
ENST00000362010 0.939905212006798 0.736593700891667 -0.0131874778786119 ENSG00000197415 VEPH1
ENST00000392833 0.94083925481054 0.741041742058792 -0.012946687812844 ENSG00000197415 VEPH1
ENST00000543418 0.939451382611949 0.733750812220603 -0.0133550774783767 ENSG00000197415 VEPH1
ENST00000392832 0.946991950946276 0.76279606699625 -0.0118894240723996 ENSG00000197415 VEPH1
ENST00000479987 0.967226306130456 0.83179893330514 0.00852422534269159 ENSG00000197415 VEPH1
ENST00000295927 0.997446097251236 0.986397693383265 -0.000844894118448203 ENSG00000163661 PTX3
ENST00000487753 0.951451278345643 0.77363179713086 0.0140870984593009 ENSG00000197415 VEPH1
ENST00000473907 0.984122794237811 0.914850910007208 0.00545343336626089 ENSG00000197415 VEPH1
ENST00000475050 0.993725118239115 0.963653926963288 0.00232947811799268 ENSG00000197415 VEPH1
ENST00000461299 0.987807387257396 0.936377576839294 0.00410009342870554 ENSG00000197415 VEPH1
ENST00000489602 0.987807387257396 0.938026387662247 0.00399001535665645 ENSG00000197415 VEPH1
ENST00000486715 0.850600875429682 0.409273985362272 -0.0338208153382653 ENSG00000168827 GFM1
ENST00000478576 0.916363108851408 0.650177991657361 -0.0189846526143085 ENSG00000168827 GFM1
ENST00000478254 0.850816292516383 0.411945863148755 -0.0336605510892451 ENSG00000168827 GFM1
ENST00000264263 0.852271870361614 0.41648786732978 -0.033335923650265 ENSG00000168827 GFM1
ENST00000476809 0.987807387257396 0.936537470693491 0.00420212812045554 ENSG00000250588 IQCJ-SCHIP1
ENST00000485419 0.994862086415583 0.969347756799571 0.00193235794399928 ENSG00000250588 IQCJ-SCHIP1
ENST00000337808 0.995747726413774 0.974941213157439 0.00157932522585995 ENSG00000250588 IQCJ-SCHIP1
ENST00000412423 0.995347974690026 0.972520722734198 0.00173161379554981 ENSG00000250588 IQCJ-SCHIP1
ENST00000527095 0.995347974690026 0.972520722734198 0.00173161379554981 ENSG00000250588 IQCJ-SCHIP1
ENST00000460298 0.994492970840971 0.967126763007104 0.00226068749562058 ENSG00000250588 IQCJ-SCHIP1
ENST00000473061 0.993197310713006 0.961902725617665 -0.0025469486080319 ENSG00000250588 IQCJ-SCHIP1
ENST00000483754 0.946581085230601 0.760173008913103 -0.0159465849290328 ENSG00000248710 RP11-432B6.3
ENST00000357388 0.99816106815466 0.992471425379018 0.000505359888541693 ENSG00000113810 SMC4
ENST00000360111 0.999096613773609 0.996381300670485 -0.000242230665970456 ENSG00000113810 SMC4
ENST00000469762 0.988499267778668 0.946790437914589 -0.00359073265737536 ENSG00000113810 SMC4
ENST00000469858 0.980971226218417 0.894631788784241 -0.00728188237795289 ENSG00000113810 SMC4
ENST00000462787 0.994492970840971 0.967015765163195 -0.00222625023729165 ENSG00000113810 SMC4
ENST00000344722 0.996797389063156 0.982379594880012 0.00119983448652931 ENSG00000113810 SMC4
ENST00000462668 0.919286863352992 0.664218606957793 0.0237756009333154 ENSG00000113810 SMC4
ENST00000334256 0.868976668936429 0.460011441370073 -0.0272319990761714 ENSG00000186432 KPNA4
ENST00000470487 0.786470033127525 0.148511824529174 -0.0554938239211576 ENSG00000173905 GOLIM4
ENST00000264674 0.832872492479113 0.362948127143075 0.0438184128803284 ENSG00000085276 MECOM
ENST00000392736 0.832872492479113 0.362948127143075 0.0438184128803284 ENSG00000085276 MECOM
ENST00000464456 0.82849189977005 0.344743674436851 0.0446024260997083 ENSG00000085276 MECOM
ENST00000494292 0.872314559072164 0.478731141117122 -0.0609180881272843 ENSG00000085276 MECOM
ENST00000481315 0.883413671443763 0.540529901321306 -0.051122468933995 ENSG00000085276 MECOM
ENST00000485957 0.832872492479113 0.361643279709279 -0.0760351349949149 ENSG00000085276 MECOM
ENST00000486748 0.835644457112757 0.374258566675053 -0.0749271450730704 ENSG00000085276 MECOM
ENST00000337002 0.776435794595328 0.129407123274143 -0.064793269379225 ENSG00000008952 SEC62
ENST00000480708 0.820623813753819 0.312289916828118 -0.044453702885285 ENSG00000008952 SEC62
ENST00000495893 0.942393594984401 0.743514250473254 -0.0171802452335812 ENSG00000173889 PHC3
ENST00000259119 0.926712675239669 0.683653939889027 -0.0204859537386349 ENSG00000136603 SKIL
ENST00000426052 0.915266619696422 0.646018134710644 -0.0230522469247634 ENSG00000136603 SKIL
ENST00000413427 0.934928095999752 0.704901560567117 -0.0192524988709354 ENSG00000136603 SKIL
ENST00000458537 0.788204862898458 0.168262615115059 -0.0765999537203148 ENSG00000136603 SKIL
ENST00000064724 0.859661161910961 0.435084247532396 -0.0300099296494743 ENSG00000013297 CLDN11
ENST00000486975 0.861284445599819 0.443373073706949 -0.0294575740373232 ENSG00000013297 CLDN11
ENST00000451576 0.896615538830651 0.57200046907576 -0.0221391811258581 ENSG00000013297 CLDN11
ENST00000489485 0.876152013522497 0.488609097323062 -0.0288585570497854 ENSG00000013297 CLDN11
ENST00000468358 0.894890525573816 0.569386081596089 0.024992500346002 ENSG00000013297 CLDN11
ENST00000471373 0.891516800725618 0.557793136138333 -0.0242532379996139 ENSG00000013297 CLDN11
ENST00000477531 0.882261266733975 0.535714195671488 -0.0262647956125797 ENSG00000013297 CLDN11
ENST00000436636 0.996797389063156 0.981505824340765 0.00120855262864592 ENSG00000154310 TNIK
ENST00000369326 0.98813728142711 0.945532439329743 0.0036507039174444 ENSG00000154310 TNIK
ENST00000538048 0.98813728142711 0.945532439329743 0.0036507039174444 ENSG00000154310 TNIK
ENST00000341852 0.996144058034079 0.978018319866954 -0.00151286211349579 ENSG00000154310 TNIK
ENST00000284483 0.983712800632203 0.912178305702264 0.00626619214745402 ENSG00000154310 TNIK
ENST00000357327 0.983712800632203 0.912178305702264 0.00626619214745402 ENSG00000154310 TNIK
ENST00000460047 0.983712800632203 0.912178305702264 0.00626619214745402 ENSG00000154310 TNIK
ENST00000470834 0.983712800632203 0.912178305702264 0.00626619214745402 ENSG00000154310 TNIK
ENST00000475336 0.983712800632203 0.912178305702264 0.00626619214745402 ENSG00000154310 TNIK
ENST00000488470 0.983712800632203 0.912178305702264 0.00626619214745402 ENSG00000154310 TNIK
ENST00000356327 0.913778600131061 0.637601054095641 -0.0261209207937653 ENSG00000075651 PLD1
ENST00000351298 0.912383318772511 0.626309915749979 -0.0270448447183419 ENSG00000075651 PLD1
ENST00000342215 0.912383318772511 0.626320631909588 -0.027045856244322 ENSG00000075651 PLD1
ENST00000340989 0.931467110316953 0.694030311631976 -0.02436717952794 ENSG00000075651 PLD1
ENST00000392699 0.812861027223527 0.252014323138543 -0.0869267425164948 ENSG00000075420 FNDC3B
ENST00000421757 0.79477115396716 0.215379296922518 -0.0982595144418897 ENSG00000075420 FNDC3B
ENST00000415807 0.819576486874739 0.284271574201393 -0.056333931909834 ENSG00000075420 FNDC3B
ENST00000469491 0.819576486874739 0.290368357379749 -0.0662864889901373 ENSG00000075420 FNDC3B
ENST00000336824 0.801447837063563 0.236127431347568 -0.0606547105919141 ENSG00000075420 FNDC3B
ENST00000423424 0.79477115396716 0.214358098141633 -0.0992346235137877 ENSG00000075420 FNDC3B
ENST00000416957 0.827010634785553 0.336404992680561 -0.0525950078422406 ENSG00000075420 FNDC3B
ENST00000478016 0.811511128853266 0.250226631701393 -0.097008026125247 ENSG00000075420 FNDC3B
ENST00000443501 0.834037985493794 0.367629323854183 -0.0693996393563685 ENSG00000075420 FNDC3B
ENST00000476794 0.776435794595328 0.119718567996208 -0.133420160580934 ENSG00000075420 FNDC3B
ENST00000457714 0.916552910995051 0.651060888969254 -0.0437502006631409 ENSG00000169760 NLGN1
ENST00000361589 0.899534583522613 0.581569262474258 -0.0531891958836528 ENSG00000169760 NLGN1
ENST00000415045 0.892395173279672 0.563613249548367 -0.0573640673292082 ENSG00000169760 NLGN1
ENST00000545397 0.896652445099037 0.573564731030339 -0.0547290414982648 ENSG00000169760 NLGN1
ENST00000401917 0.903093074340797 0.589439704375916 -0.0532925180936504 ENSG00000169760 NLGN1
ENST00000430069 0.776435794595328 0.101205756844656 -0.0737585061522363 ENSG00000177565 TBL1XR1
ENST00000457928 0.791107625111094 0.188043174036457 -0.0627937127230655 ENSG00000177565 TBL1XR1
ENST00000428970 0.786999996538244 0.166023440537293 -0.0942480698071623 ENSG00000177565 TBL1XR1
ENST00000424913 0.786470033127525 0.163333534612537 -0.0948843919554816 ENSG00000177565 TBL1XR1
ENST00000437738 0.791107625111094 0.172320064678261 -0.0929203580805704 ENSG00000177565 TBL1XR1
ENST00000431421 0.787790742916716 0.167810646780321 -0.0937372770563819 ENSG00000177565 TBL1XR1
ENST00000352800 0.788420022802661 0.168441335678014 -0.0935788406601517 ENSG00000177565 TBL1XR1
ENST00000450267 0.790965770895198 0.169582060057436 -0.0979902466467812 ENSG00000177565 TBL1XR1
ENST00000431674 0.791107625111094 0.172691149719001 -0.0978229944504705 ENSG00000177565 TBL1XR1
ENST00000422066 0.791107625111094 0.179246318363688 -0.0967302223477754 ENSG00000177565 TBL1XR1
ENST00000443315 0.801447837063563 0.228750954528745 -0.0980197768115835 ENSG00000177565 TBL1XR1
ENST00000422442 0.794787181236752 0.216872150231291 -0.100674392607964 ENSG00000177565 TBL1XR1
ENST00000427349 0.79613610581561 0.217719710372043 -0.101340291738876 ENSG00000177565 TBL1XR1
ENST00000413084 0.79477115396716 0.214813601939581 -0.10372875650554 ENSG00000177565 TBL1XR1
ENST00000311417 0.754724423624408 0.00562656381682501 -0.112737925682642 ENSG00000172667 ZMAT3
ENST00000432729 0.75739688995505 0.0606388640808319 -0.0845099876083017 ENSG00000172667 ZMAT3
ENST00000232564 0.75739688995505 0.0565626948785567 -0.0752976210644018 ENSG00000114450 GNB4
ENST00000357559 0.820623813753819 0.304711415282809 -0.0416074927400029 ENSG00000114416 FXR1
ENST00000305586 0.854854708770082 0.423494913765638 -0.0320614226940211 ENSG00000114416 FXR1
ENST00000475315 0.878515242433052 0.501434183654262 -0.0273913302019898 ENSG00000114416 FXR1
ENST00000491062 0.872186501600425 0.476804487821119 -0.0291662291495111 ENSG00000114416 FXR1
ENST00000468861 0.872314559072164 0.480695813080368 -0.0287821463920011 ENSG00000114416 FXR1
ENST00000445140 0.849700816867711 0.407658806550781 -0.033250565088579 ENSG00000114416 FXR1
ENST00000472339 0.874553891865016 0.484902309505853 -0.028516510122 ENSG00000114416 FXR1
ENST00000480918 0.874742166678331 0.485127602734728 -0.029058053863019 ENSG00000114416 FXR1
ENST00000323116 0.786470033127525 0.162396503673671 -0.0753713130359163 ENSG00000058063 ATP11B
ENST00000305135 0.901347544134388 0.58588020695674 0.0202552025865553 ENSG00000163872 YEATS2
ENST00000444495 0.794395786816664 0.20622463191223 0.0350906805451645 ENSG00000145191 EIF2B5
ENST00000382456 0.984107511651924 0.914417623536907 -0.00367324090719383 ENSG00000161203 AP2M1
ENST00000292807 0.983264985266581 0.910394036299394 -0.00384105380737335 ENSG00000161203 AP2M1
ENST00000487958 0.937339634872214 0.724032112646246 -0.0168126728172886 ENSG00000161203 AP2M1
ENST00000411763 0.936043560510001 0.717777145459681 -0.0122755541047845 ENSG00000161203 AP2M1
ENST00000427072 0.910540804384317 0.618368489543407 -0.024016986829167 ENSG00000161203 AP2M1
ENST00000448139 0.945503254240225 0.756182083630604 -0.0148125980754328 ENSG00000161203 AP2M1
ENST00000466598 0.903154495500932 0.589539336758619 -0.0261547260320376 ENSG00000161203 AP2M1
ENST00000460862 0.934928095999752 0.707542437207604 -0.0178396946267554 ENSG00000161203 AP2M1
ENST00000455925 0.909960694054167 0.616214116460707 -0.0241653188316957 ENSG00000161203 AP2M1
ENST00000439647 0.976687061723005 0.881967476557226 -0.00506875457987525 ENSG00000161203 AP2M1
ENST00000432591 0.90664109374165 0.598748934336109 -0.0196898061063712 ENSG00000161203 AP2M1
ENST00000472560 0.92449064254147 0.67599721231721 -0.0165491731327653 ENSG00000161203 AP2M1
ENST00000431779 0.934928095999752 0.708742718154831 -0.0168901177665204 ENSG00000161203 AP2M1
ENST00000490151 0.98535731226032 0.92140479261566 -0.00414525337708901 ENSG00000161203 AP2M1
ENST00000468048 0.997723208516634 0.989303603381473 0.000600132771815124 ENSG00000161203 AP2M1
ENST00000461733 0.936668012479328 0.72244035778825 0.0129433286069658 ENSG00000161203 AP2M1
ENST00000310118 0.913778600131061 0.635836021629892 0.0148786881253038 ENSG00000175166 PSMD2
ENST00000417952 0.797941303363333 0.22112622564829 0.047592496481714 ENSG00000175166 PSMD2
ENST00000459910 0.791107625111094 0.186492539648536 0.0541590308386461 ENSG00000175166 PSMD2
ENST00000487475 0.820623813753819 0.319770148374397 0.0394836732944645 ENSG00000175166 PSMD2
ENST00000433010 0.826310732748942 0.334087161213231 0.0382699005981455 ENSG00000175166 PSMD2
ENST00000445558 0.827333366503896 0.336936530604306 0.0400042329404574 ENSG00000175166 PSMD2
ENST00000435761 0.933335246092324 0.70006059301483 0.0129345170932 ENSG00000175166 PSMD2
ENST00000439383 0.934001847240623 0.701807515160358 0.0128541393553524 ENSG00000175166 PSMD2
ENST00000485937 0.821209995204192 0.324352028628677 0.0453641864466789 ENSG00000175166 PSMD2
ENST00000491149 0.827427183292612 0.337980710309468 -0.0427410409558249 ENSG00000175166 PSMD2
ENST00000432855 0.860108005197606 0.438107887948332 0.0300917719162904 ENSG00000175166 PSMD2
ENST00000496925 0.879877164411888 0.513990430273574 0.0253765899128017 ENSG00000175166 PSMD2
ENST00000473991 0.934928095999752 0.70805879507322 -0.0156066770242224 ENSG00000175166 PSMD2
ENST00000346169 0.754724423624408 0.018665864555556 0.0747656400513791 ENSG00000114867 EIF4G1
ENST00000414031 0.754724423624408 0.018665864555556 0.0747656400513791 ENSG00000114867 EIF4G1
ENST00000392537 0.754724423624408 0.018665864555556 0.0747656400513791 ENSG00000114867 EIF4G1
ENST00000444134 0.75739688995505 0.0602151325616515 0.0901678966549593 ENSG00000114867 EIF4G1
ENST00000442406 0.754724423624408 0.018665864555556 0.0747656400513791 ENSG00000114867 EIF4G1
ENST00000450424 0.754724423624408 0.0427972653009356 0.0749113363329453 ENSG00000114867 EIF4G1
ENST00000421110 0.754724423624408 0.0419771683122287 0.073964085140636 ENSG00000114867 EIF4G1
ENST00000382330 0.754724423624408 0.0198463388697288 0.0741589307460215 ENSG00000114867 EIF4G1
ENST00000413967 0.754724423624408 0.0463857181060862 0.0701460665947253 ENSG00000114867 EIF4G1
ENST00000426123 0.754724423624408 0.0463857181060862 0.0701460665947253 ENSG00000114867 EIF4G1
ENST00000350481 0.754724423624408 0.018665864555556 0.0747656400513791 ENSG00000114867 EIF4G1
ENST00000352767 0.754724423624408 0.0198763816503137 0.0741256091238484 ENSG00000114867 EIF4G1
ENST00000427845 0.754724423624408 0.0174277121288059 0.075911692739817 ENSG00000114867 EIF4G1
ENST00000342981 0.754724423624408 0.0185411221260323 0.0748368361196634 ENSG00000114867 EIF4G1
ENST00000319274 0.754724423624408 0.0186427924687394 0.0748037516051265 ENSG00000114867 EIF4G1
ENST00000424196 0.754724423624408 0.0177351941537082 0.0754751945173185 ENSG00000114867 EIF4G1
ENST00000411531 0.754724423624408 0.0176702367873122 0.0752823510753641 ENSG00000114867 EIF4G1
ENST00000444861 0.776435794595328 0.0754807771430139 0.0643721725893454 ENSG00000114867 EIF4G1
ENST00000441154 0.754724423624408 0.0149154901650592 0.0777847586776542 ENSG00000114867 EIF4G1
ENST00000434061 0.754724423624408 0.021258257642872 0.0732700073100252 ENSG00000114867 EIF4G1
ENST00000435046 0.754724423624408 0.0208359399472336 0.0735471162992438 ENSG00000114867 EIF4G1
ENST00000448284 0.754724423624408 0.0238421461412364 0.0951789617879652 ENSG00000114867 EIF4G1
ENST00000422614 0.776435794595328 0.0950914485881226 0.0765355656647304 ENSG00000114867 EIF4G1
ENST00000460829 0.776435794595328 0.104699001272422 0.0739136270322588 ENSG00000114867 EIF4G1
ENST00000475721 0.776435794595328 0.104655417861608 0.0742609106608613 ENSG00000114867 EIF4G1
ENST00000287546 0.878515242433052 0.506758363120132 -0.029144389550976 ENSG00000156931 VPS8
ENST00000437079 0.878515242433052 0.506758363120132 -0.029144389550976 ENSG00000156931 VPS8
ENST00000436792 0.878515242433052 0.506758363120132 -0.029144389550976 ENSG00000156931 VPS8
ENST00000446204 0.878515242433052 0.506758363120132 -0.029144389550976 ENSG00000156931 VPS8
ENST00000382199 0.833302385483204 0.365216951876244 -0.0456869284704621 ENSG00000073792 IGF2BP2
ENST00000421047 0.825607511262517 0.331275987264417 -0.0497787762286119 ENSG00000073792 IGF2BP2
ENST00000457616 0.832872492479113 0.362327230663383 -0.0459115541526046 ENSG00000073792 IGF2BP2
ENST00000346192 0.832872492479113 0.362327230663383 -0.0459115541526046 ENSG00000073792 IGF2BP2
ENST00000494906 0.978347336048927 0.88778828674693 0.00635359343408348 ENSG00000073792 IGF2BP2
ENST00000461957 0.801447837063563 0.23323149346274 -0.0812269009504879 ENSG00000073792 IGF2BP2
ENST00000493302 0.819576486874739 0.27617304212979 -0.0822265255410629 ENSG00000073792 IGF2BP2
ENST00000466476 0.794787181236752 0.216311319125751 -0.0851801997783636 ENSG00000073792 IGF2BP2
ENST00000453386 0.791107625111094 0.176250442648325 -0.0479972805217425 ENSG00000136527 TRA2B
ENST00000492417 0.754724423624408 0.029887919810089 -0.0812943084883836 ENSG00000136527 TRA2B
ENST00000463328 0.754724423624408 0.0234947854534808 -0.0986407172550008 ENSG00000136527 TRA2B
ENST00000487615 0.814542427978513 0.254705612862743 -0.0420248872757467 ENSG00000136527 TRA2B
ENST00000456380 0.839195423190422 0.381145653372813 -0.0319262718721167 ENSG00000136527 TRA2B
ENST00000382191 0.951958246581624 0.774580879156926 0.01006278006456 ENSG00000136527 TRA2B
ENST00000465245 0.880709831385276 0.524322108775522 0.0227955497514361 ENSG00000136527 TRA2B
ENST00000439351 0.869239729382471 0.465443398510027 0.0279370892761915 ENSG00000090520 DNAJB11
ENST00000265028 0.869239729382471 0.462355928038491 0.0282067451904145 ENSG00000090520 DNAJB11
ENST00000445596 0.829338077836931 0.350899034584347 -0.0547602518290831 ENSG00000156976 EIF4A2
ENST00000323963 0.776435794595328 0.104351760963265 -0.0740179779791687 ENSG00000156976 EIF4A2
ENST00000426808 0.776435794595328 0.105345700660667 -0.0737894480571668 ENSG00000156976 EIF4A2
ENST00000465222 0.844516237822374 0.394399450739591 -0.049744404906798 ENSG00000156976 EIF4A2
ENST00000486805 0.834230650862974 0.368591139399352 -0.0524590904687809 ENSG00000156976 EIF4A2
ENST00000465032 0.845256546410739 0.39864998548975 -0.0478288671711649 ENSG00000156976 EIF4A2
ENST00000465267 0.859661161910961 0.432022347485867 -0.0442163023060844 ENSG00000156976 EIF4A2
ENST00000495049 0.791107625111094 0.18885132294437 -0.0744141063620302 ENSG00000156976 EIF4A2
ENST00000429589 0.776435794595328 0.122552876517285 -0.0717605626757938 ENSG00000156976 EIF4A2
ENST00000425053 0.776435794595328 0.105832181262574 -0.0737063784589778 ENSG00000156976 EIF4A2
ENST00000440191 0.776435794595328 0.105345700660667 -0.0737894480571668 ENSG00000156976 EIF4A2
ENST00000485101 0.776435794595328 0.106154884265026 -0.0736475168234624 ENSG00000156976 EIF4A2
ENST00000475653 0.776435794595328 0.125298970394197 -0.0773142928521264 ENSG00000156976 EIF4A2
ENST00000443963 0.776435794595328 0.105345700660667 -0.0737894480571668 ENSG00000156976 EIF4A2
ENST00000356531 0.776435794595328 0.106154884265026 -0.0736475168234624 ENSG00000156976 EIF4A2
ENST00000498746 0.820623813753819 0.31174888625801 -0.0586529987718156 ENSG00000156976 EIF4A2
ENST00000467585 0.786470033127525 0.164159027220579 -0.0803862130130783 ENSG00000156976 EIF4A2
ENST00000468362 0.776435794595328 0.0834514354225353 -0.081461934246405 ENSG00000156976 EIF4A2
ENST00000492144 0.75739688995505 0.0648575987515133 -0.0911869192295229 ENSG00000156976 EIF4A2
ENST00000497177 0.783746605445322 0.140567551068118 -0.0715308924717154 ENSG00000156976 EIF4A2
ENST00000494445 0.81013874802199 0.245530579157245 -0.0536418901817675 ENSG00000156976 EIF4A2
ENST00000496382 0.79477115396716 0.212589950322239 -0.0579399413807158 ENSG00000156976 EIF4A2
ENST00000169298 0.884843225240295 0.542468166634329 -0.0281569902984241 ENSG00000073849 ST6GAL1
ENST00000457772 0.884835325164539 0.542404987696459 -0.0281402346924567 ENSG00000073849 ST6GAL1
ENST00000448637 0.888511861987796 0.551218700870995 -0.0453232604063796 ENSG00000145012 LPP
ENST00000416784 0.861284445599819 0.441546018975575 -0.0597993221708913 ENSG00000145012 LPP
ENST00000430340 0.901788869106881 0.586851296849657 -0.0440691904967732 ENSG00000145012 LPP
ENST00000414139 0.860018746381347 0.437663812191299 -0.0623695613216247 ENSG00000145012 LPP
ENST00000454789 0.860108005197606 0.438931824698222 -0.0623074063354268 ENSG00000145012 LPP
ENST00000426274 0.87644066690998 0.489570188865314 -0.0582759150496207 ENSG00000145012 LPP
ENST00000420410 0.846616420498663 0.403158650135934 -0.0691488681780667 ENSG00000145012 LPP
ENST00000443217 0.922275183833857 0.672005889486537 -0.0360164941751878 ENSG00000145012 LPP
ENST00000312675 0.786470033127525 0.159992815501358 -0.0724881033219637 ENSG00000145012 LPP
ENST00000543006 0.785996834234316 0.143365658513499 -0.0751076424418426 ENSG00000145012 LPP
ENST00000457242 0.872314559072164 0.47952348804505 -0.0596114114553835 ENSG00000145012 LPP
ENST00000494233 0.801447837063563 0.233748719255374 -0.0854532017451806 ENSG00000145012 LPP
ENST00000392455 0.894890525573816 0.569403049624352 -0.0242584074742184 ENSG00000152492 CCDC50
ENST00000392456 0.853994830017753 0.421592384439144 -0.0309183919063365 ENSG00000152492 CCDC50
ENST00000361150 0.968008763050308 0.8338609241835 -0.00977991965144639 ENSG00000198836 OPA1
ENST00000361510 0.968008763050308 0.8338609241835 -0.00977991965144639 ENSG00000198836 OPA1
ENST00000361715 0.968008763050308 0.8338609241835 -0.00977991965144639 ENSG00000198836 OPA1
ENST00000361828 0.968008763050308 0.8338609241835 -0.00977991965144639 ENSG00000198836 OPA1
ENST00000361908 0.968008763050308 0.8338609241835 -0.00977991965144639 ENSG00000198836 OPA1
ENST00000392438 0.968008763050308 0.833720932243027 -0.00978626766954237 ENSG00000198836 OPA1
ENST00000439040 0.776435794595328 0.116947967074694 -0.0763950479075717 ENSG00000133657 ATP13A3
ENST00000256031 0.776435794595328 0.108792352987905 -0.0792985312969083 ENSG00000133657 ATP13A3
ENST00000392432 0.835574653640461 0.372074413956943 0.038867194742887 ENSG00000145014 TMEM44
ENST00000273580 0.835574653640461 0.372074413956943 0.038867194742887 ENSG00000145014 TMEM44
ENST00000381975 0.8337896327009 0.366265557849672 0.0392210739944011 ENSG00000145014 TMEM44
ENST00000347147 0.834037985493794 0.366594674817133 0.0393374309246195 ENSG00000145014 TMEM44
ENST00000473092 0.834230650862974 0.368153111675765 0.0391471625992096 ENSG00000145014 TMEM44
ENST00000329759 0.879877164411888 0.513810670811865 0.0297599239282993 ENSG00000185112 FAM43A
ENST00000310380 0.972022368880658 0.860950029288414 -0.00816271896329697 ENSG00000173950 XXYLT1
ENST00000437101 0.999794154883586 0.999190610968267 -4.89142676782421e-05 ENSG00000173950 XXYLT1
ENST00000355729 0.968293299794974 0.836085091202942 -0.0100821293090873 ENSG00000173950 XXYLT1
ENST00000429994 0.987807387257396 0.939432239992942 0.0042528931990535 ENSG00000173950 XXYLT1
ENST00000418940 0.973975788203303 0.872335754574751 0.00917448091447622 ENSG00000173950 XXYLT1
ENST00000491138 0.997446097251236 0.986882994995694 0.000986231836614195 ENSG00000173950 XXYLT1
ENST00000326793 0.754724423624408 0.0268906379953169 -0.100888720713683 ENSG00000114331 ACAP2
ENST00000426789 0.938556866213976 0.728916131592869 0.0182552806052944 ENSG00000072274 TFRC
ENST00000420415 0.803988509491779 0.239479172328841 0.0575219191792664 ENSG00000072274 TFRC
ENST00000360110 0.803988509491779 0.239479172328841 0.0575219191792664 ENSG00000072274 TFRC
ENST00000540528 0.803988509491779 0.239479172328841 0.0575219191792664 ENSG00000072274 TFRC
ENST00000392396 0.807629947715445 0.242853388154677 0.0571115084324154 ENSG00000072274 TFRC
ENST00000535031 0.76931205307854 0.0736953067723575 0.0893889151730381 ENSG00000072274 TFRC
ENST00000441879 0.959023892592328 0.806110236304181 0.0085265638458431 ENSG00000161217 PCYT1A
ENST00000419333 0.963025353154153 0.815751191226048 0.00827677534335341 ENSG00000161217 PCYT1A
ENST00000415111 0.965033416245025 0.8236631465393 -0.00867408651654869 ENSG00000163959 SLC51A
ENST00000292823 0.914971465641699 0.644936213864435 0.0160652594124805 ENSG00000161217 PCYT1A
ENST00000296328 0.964387780154817 0.821187483571225 -0.0102936269980971 ENSG00000163960 UBXN7
ENST00000327134 0.754724423624408 0.0085101868516845 -0.0932595348291538 ENSG00000180370 PAK2
ENST00000447325 0.94083925481054 0.740921984653238 -0.0134478691917259 ENSG00000114503 NCBP2
ENST00000321256 0.944315806305474 0.751505544429943 -0.0128800038720755 ENSG00000114503 NCBP2
ENST00000463783 0.944315806305474 0.751505544429943 -0.0128800038720755 ENSG00000114503 NCBP2
ENST00000428425 0.944315806305474 0.751505544429943 -0.0128800038720755 ENSG00000114503 NCBP2
ENST00000427641 0.944010073691893 0.748046876905804 -0.0130737845635586 ENSG00000114503 NCBP2
ENST00000314062 0.791107625111094 0.18717640125392 -0.0706414939830351 ENSG00000075711 DLG1
ENST00000346964 0.791107625111094 0.18717640125392 -0.0706414939830351 ENSG00000075711 DLG1
ENST00000357674 0.791107625111094 0.18717640125392 -0.0706414939830351 ENSG00000075711 DLG1
ENST00000419354 0.791107625111094 0.18201788859603 -0.0728102338736163 ENSG00000075711 DLG1
ENST00000452595 0.801447837063563 0.235620575088187 -0.0662365403689067 ENSG00000075711 DLG1
ENST00000422288 0.794395786816664 0.20404752164252 -0.0719020672822119 ENSG00000075711 DLG1
ENST00000448528 0.793424682669582 0.197657454158529 -0.0732302841791289 ENSG00000075711 DLG1
ENST00000443183 0.816295969868675 0.263892908120608 -0.063529606304239 ENSG00000075711 DLG1
ENST00000450955 0.801447837063563 0.233078799865161 -0.0684338196376736 ENSG00000075711 DLG1
ENST00000392382 0.794395786816664 0.210898975965513 -0.071065707352175 ENSG00000075711 DLG1
ENST00000419227 0.786470033127525 0.154562457506111 -0.0824140065949441 ENSG00000075711 DLG1
ENST00000392381 0.831183253881278 0.35713703678545 -0.0550336274355679 ENSG00000075711 DLG1
ENST00000471733 0.827427183292612 0.337181826241442 -0.0574251797030571 ENSG00000075711 DLG1
ENST00000428395 0.982589186492863 0.903872946019127 -0.00615826209767258 ENSG00000122068 FYTTD1
ENST00000241502 0.982589186492863 0.903510227982897 -0.00615886772116186 ENSG00000122068 FYTTD1
ENST00000438796 0.929746179001 0.691316066630204 -0.0158454105677284 ENSG00000186001 LRCH3
ENST00000265239 0.886322605678025 0.546059777772659 -0.0272444961965213 ENSG00000114473 IQCG
ENST00000416896 0.879877164411888 0.515409495040503 -0.0297484887624935 ENSG00000114473 IQCG
ENST00000480302 0.880439732008075 0.520332552442163 -0.0294762470287977 ENSG00000114473 IQCG
ENST00000464167 0.879926016162346 0.517013975318931 -0.0299411281826812 ENSG00000182899 RPL35A
ENST00000485439 0.878515242433052 0.501401198345384 -0.0311855416641455 ENSG00000182899 RPL35A
ENST00000496582 0.819576486874739 0.291233226388038 -0.0489168761300528 ENSG00000182899 RPL35A
ENST00000329092 0.878515242433052 0.499962692878139 -0.0312715121070663 ENSG00000182899 RPL35A
ENST00000448864 0.878769192213084 0.510085023444778 -0.0304504481631389 ENSG00000182899 RPL35A
ENST00000429437 0.878769192213084 0.509928649658149 -0.0304606079691085 ENSG00000182899 RPL35A
ENST00000442341 0.879877164411888 0.514544744430746 -0.0303394853619706 ENSG00000182899 RPL35A
ENST00000439255 0.878515242433052 0.507715855811159 -0.0308158154814179 ENSG00000182899 RPL35A
ENST00000474640 0.929682319613955 0.691193797355391 -0.0246589053906232 ENSG00000182899 RPL35A
ENST00000362003 0.845532770746414 0.399163318659529 0.0295230227710078 ENSG00000185619 PCGF3
ENST00000314167 0.786470033127525 0.152877755212261 0.0689189416096689 ENSG00000178950 GAK
ENST00000511163 0.786470033127525 0.152953843510671 0.0689092412810451 ENSG00000178950 GAK
ENST00000382952 0.754724423624408 0.0528240109669642 0.0864334765503747 ENSG00000159692 CTBP1
ENST00000290921 0.754724423624408 0.0528377195241502 0.0864333972729587 ENSG00000159692 CTBP1
ENST00000508803 0.754724423624408 0.0288410681166262 0.0654022168719503 ENSG00000109685 WHSC1
ENST00000514045 0.786470033127525 0.161706043858766 0.0504975356791657 ENSG00000109685 WHSC1
ENST00000353275 0.754724423624408 0.00315312405433599 0.0809074020519139 ENSG00000109685 WHSC1
ENST00000382892 0.754724423624408 0.00315312405433599 0.0809074020519139 ENSG00000109685 WHSC1
ENST00000382891 0.754724423624408 0.00315312405433599 0.0809074020519139 ENSG00000109685 WHSC1
ENST00000420906 0.754724423624408 0.033308467715791 0.075209849046902 ENSG00000109685 WHSC1
ENST00000312087 0.754724423624408 0.00310680362826023 0.0810195504552962 ENSG00000109685 WHSC1
ENST00000382895 0.754724423624408 0.00310574181541499 0.0810181916045848 ENSG00000109685 WHSC1
ENST00000503128 0.754724423624408 0.0278234973168003 0.073440168675324 ENSG00000109685 WHSC1
ENST00000398261 0.754724423624408 0.0266325020563949 0.0743679443515635 ENSG00000109685 WHSC1
ENST00000482415 0.754724423624408 0.026748761220063 0.0814193845726578 ENSG00000109685 WHSC1
ENST00000314289 0.754724423624408 0.0514226126703577 0.0819592533754264 ENSG00000063978 RNF4
ENST00000541204 0.754724423624408 0.0514514079738491 0.081957633313934 ENSG00000063978 RNF4
ENST00000508684 0.998050761178987 0.990284005537239 0.000449262125643612 ENSG00000087274 ADD1
ENST00000264758 0.794395786816664 0.208245102559366 0.0402759365131773 ENSG00000087274 ADD1
ENST00000446856 0.794395786816664 0.208245102559366 0.0402759365131773 ENSG00000087274 ADD1
ENST00000398125 0.794395786816664 0.208245102559366 0.0402759365131773 ENSG00000087274 ADD1
ENST00000513328 0.848455878998482 0.405812100660589 0.0262639406244256 ENSG00000087274 ADD1
ENST00000509039 0.997446097251236 0.986396814988937 0.000630249156235443 ENSG00000087274 ADD1
ENST00000503455 0.837450617807448 0.378017657902875 0.0278466120386629 ENSG00000087274 ADD1
ENST00000355842 0.794395786816664 0.204601299322881 0.0405495813917677 ENSG00000087274 ADD1
ENST00000503169 0.879926016162346 0.517005994817663 0.0230857189950842 ENSG00000087274 ADD1
ENST00000398123 0.820046384390777 0.301795895649809 0.0329312834384428 ENSG00000087274 ADD1
ENST00000398129 0.786518726345433 0.165104208834409 0.0452659984361754 ENSG00000087274 ADD1
ENST00000514940 0.878769192213084 0.509615886132538 0.0262068236313023 ENSG00000087274 ADD1
ENST00000513762 0.776435794595328 0.111363685354259 0.0754295182771869 ENSG00000087274 ADD1
ENST00000355072 0.827427183292612 0.339117480803282 0.0363392320588843 ENSG00000197386 HTT
ENST00000510626 0.827877061158961 0.343088797125949 0.0385096945404144 ENSG00000197386 HTT
ENST00000506631 0.791107625111094 0.172789469223277 -0.065184236293604 ENSG00000159788 RGS12
ENST00000543385 0.791107625111094 0.177919901679617 -0.0663908954649407 ENSG00000159788 RGS12
ENST00000344733 0.814429071491149 0.253327819046363 -0.0514263754245837 ENSG00000159788 RGS12
ENST00000336727 0.797656144713237 0.219856167899744 -0.0547431273593962 ENSG00000159788 RGS12
ENST00000514268 0.776435794595328 0.124510465321082 -0.0762945988902221 ENSG00000159788 RGS12
ENST00000382788 0.792395121468127 0.19564530547373 -0.058011326938322 ENSG00000159788 RGS12
ENST00000306648 0.843199263147077 0.389772216163594 -0.0421426030526037 ENSG00000159788 RGS12
ENST00000500728 0.754724423624408 0.0404958779222728 0.0937593557414612 ENSG00000163956 LRPAP1
ENST00000282908 0.958068931055077 0.799654052423344 -0.0205637226580461 ENSG00000152953 STK32B
ENST00000512018 0.971921463962088 0.856003685943075 -0.015318161796094 ENSG00000152953 STK32B
ENST00000382674 0.939451382611949 0.734576620493658 0.0137193260938231 ENSG00000072840 EVC
ENST00000320912 0.843859197656956 0.393649905565973 -0.0303998726321435 ENSG00000179010 MRFAP1
ENST00000507420 0.946754337840691 0.760552276318909 0.0131875454573307 ENSG00000179010 MRFAP1
ENST00000382581 0.845208951485598 0.396208703528766 -0.030238191185207 ENSG00000179010 MRFAP1
ENST00000512914 0.845208951485598 0.396208703528766 -0.030238191185207 ENSG00000179010 MRFAP1
ENST00000608442 0.860108005197606 0.437858328409805 0.0308819316886547 ENSG00000272620 AFAP1-AS1
ENST00000360265 0.891786717275037 0.56071436144201 0.0191457302699109 ENSG00000196526 AFAP1
ENST00000358461 0.918666637422625 0.662895988039994 0.0146312540615419 ENSG00000196526 AFAP1
ENST00000420658 0.918666637422625 0.662895988039994 0.0146312540615419 ENSG00000196526 AFAP1
ENST00000382543 0.882261266733975 0.537200184887994 0.0222507693648966 ENSG00000196526 AFAP1
ENST00000506360 0.776435794595328 0.10805885235256 0.0774062565912096 ENSG00000125089 SH3TC1
ENST00000502669 0.776435794595328 0.108201030068455 0.0773998176108344 ENSG00000125089 SH3TC1
ENST00000245105 0.76931205307854 0.072190021361826 0.0857330488797957 ENSG00000125089 SH3TC1
ENST00000515682 0.76931205307854 0.0726067927317839 0.0857706255333889 ENSG00000125089 SH3TC1
ENST00000539824 0.76931205307854 0.0726067927317839 0.0857706255333889 ENSG00000125089 SH3TC1
ENST00000499869 0.754724423624408 0.0395881547155548 0.0677642465365032 ENSG00000071127 WDR1
ENST00000382452 0.754724423624408 0.0395770122245775 0.067764835448592 ENSG00000071127 WDR1
ENST00000382451 0.754724423624408 0.0395770122245775 0.067764835448592 ENSG00000071127 WDR1
ENST00000515743 0.75739688995505 0.0646799976547108 0.0768366275956013 ENSG00000071127 WDR1
ENST00000502702 0.754724423624408 0.0283796643471779 0.0774271441179488 ENSG00000071127 WDR1
ENST00000502962 0.776435794595328 0.0772455445181974 0.0747802131676205 ENSG00000071127 WDR1
ENST00000506246 0.760494445750005 0.0671582908707291 0.0845985628611 ENSG00000071127 WDR1
ENST00000504739 0.759265612673902 0.0667260721053739 0.0847668348924539 ENSG00000071127 WDR1
ENST00000508949 0.754724423624408 0.027535974499712 0.101430346168948 ENSG00000071127 WDR1
ENST00000505543 0.754724423624408 0.0286280955714417 0.100762922909337 ENSG00000071127 WDR1
ENST00000508079 0.754724423624408 0.00792204810059435 0.0913251269183762 ENSG00000071127 WDR1
ENST00000264785 0.754724423624408 0.00929267046351053 0.097514360658313 ENSG00000071127 WDR1
ENST00000505851 0.754724423624408 0.00537477030337874 0.096714776607974 ENSG00000071127 WDR1
ENST00000514319 0.754724423624408 0.0217508416434847 0.0816764581928453 ENSG00000071127 WDR1
ENST00000515018 0.75739688995505 0.0584505285389301 0.0749074198123516 ENSG00000071127 WDR1
ENST00000040738 0.794395786816664 0.203783513036044 0.0586293072725414 ENSG00000038219 BOD1L1
ENST00000515064 0.776435794595328 0.112798325887926 -0.127837591074425 ENSG00000169744 LDB2
ENST00000441778 0.776435794595328 0.11283667619209 -0.127786702403607 ENSG00000169744 LDB2
ENST00000304523 0.776435794595328 0.112542500213198 -0.127896909234822 ENSG00000169744 LDB2
ENST00000502640 0.776435794595328 0.112719546028604 -0.127828810449862 ENSG00000169744 LDB2
ENST00000507464 0.776435794595328 0.120677828295894 -0.0952561897162833 ENSG00000169744 LDB2
ENST00000503178 0.794395786816664 0.206997632792334 -0.0869341258880479 ENSG00000169744 LDB2
ENST00000508918 0.776435794595328 0.127907554349635 -0.127472592438928 ENSG00000169744 LDB2
ENST00000512345 0.776435794595328 0.133822704527478 -0.128601291796912 ENSG00000169744 LDB2
ENST00000503153 0.786999996538244 0.166836743575767 -0.116169332820186 ENSG00000169744 LDB2
ENST00000504886 0.819576486874739 0.277832836545406 -0.097126575208671 ENSG00000169744 LDB2
ENST00000506732 0.776435794595328 0.134697202230765 -0.131215575427406 ENSG00000169744 LDB2
ENST00000508804 0.811220534718251 0.249931680762091 -0.104731318223481 ENSG00000169744 LDB2
ENST00000513457 0.79477115396716 0.213541614274716 -0.113249932127862 ENSG00000169744 LDB2
ENST00000510825 0.776435794595328 0.0887603374525668 -0.150029938496834 ENSG00000169744 LDB2
ENST00000504189 0.776435794595328 0.0892145735068924 -0.154106842693975 ENSG00000169744 LDB2
ENST00000251496 0.954940174382624 0.783965784807245 -0.0152564543886553 ENSG00000109805 NCAPG
ENST00000514176 0.956252886073491 0.788597368781956 -0.0150912559275839 ENSG00000109805 NCAPG
ENST00000326877 0.785996834234316 0.144382042782726 -0.0774448499906523 ENSG00000178177 LCORL
ENST00000503823 0.957436186769452 0.797922249710515 0.0163615554330521 ENSG00000145147 SLIT2
ENST00000504154 0.968755965823966 0.842976396591063 0.0119489442784695 ENSG00000145147 SLIT2
ENST00000273739 0.955594958144147 0.787013503880994 0.0172532240620383 ENSG00000145147 SLIT2
ENST00000503837 0.948242791180092 0.765383471282823 0.0190996729904988 ENSG00000145147 SLIT2
ENST00000336812 0.950361516838224 0.770414373090902 0.0109214609909813 ENSG00000109606 DHX15
ENST00000399878 0.996144058034079 0.97884247405801 -0.00104217875724113 ENSG00000091490 SEL1L3
ENST00000264868 0.998050761178987 0.990436928830415 -0.000470545398624545 ENSG00000091490 SEL1L3
ENST00000502949 0.999514123272889 0.998272241330372 -8.80976678862138e-05 ENSG00000091490 SEL1L3
ENST00000508802 0.783339444853604 0.138873442226007 -0.064709704413467 ENSG00000065882 TBC1D1
ENST00000261439 0.791107625111094 0.1822294577425 -0.0576209553610716 ENSG00000065882 TBC1D1
ENST00000510573 0.782891700141632 0.138436051200963 -0.0651750434338327 ENSG00000065882 TBC1D1
ENST00000515037 0.952729011706366 0.776102298829369 0.011501241446763 ENSG00000197712 FAM114A1
ENST00000358869 0.999096613773609 0.996634054286843 0.000150926489779857 ENSG00000197712 FAM114A1
ENST00000261425 0.754724423624408 0.0417075413693543 -0.0919473091293729 ENSG00000109790 KLHL5
ENST00000508137 0.754724423624408 0.0430041184367354 -0.0914292250586407 ENSG00000109790 KLHL5
ENST00000359687 0.754724423624408 0.00746665936501907 -0.11214774683539 ENSG00000109790 KLHL5
ENST00000295955 0.786470033127525 0.16285499644901 -0.0492406673386192 ENSG00000163682 RPL9
ENST00000503277 0.786470033127525 0.161822709058664 -0.0486608882995194 ENSG00000163682 RPL9
ENST00000449470 0.786999996538244 0.167277374341662 -0.0487591968780567 ENSG00000163682 RPL9
ENST00000508595 0.786999996538244 0.167279451448006 -0.0487588268989711 ENSG00000163682 RPL9
ENST00000511643 0.812861027223527 0.251986839972328 -0.0657609432514914 ENSG00000163682 RPL9
ENST00000506581 0.791107625111094 0.173510723279561 -0.0601194332865825 ENSG00000163682 RPL9
ENST00000514842 0.786999996538244 0.167143944889342 -0.0487587775411727 ENSG00000163682 RPL9
ENST00000503040 0.786470033127525 0.164084857231324 -0.0491149471968328 ENSG00000163682 RPL9
ENST00000504470 0.776435794595328 0.109983516172158 -0.0588190720318173 ENSG00000163682 RPL9
ENST00000511075 0.791107625111094 0.173703289246888 -0.0572637363245962 ENSG00000163682 RPL9
ENST00000437992 0.791107625111094 0.182344638874387 -0.0566614342453815 ENSG00000163682 RPL9
ENST00000261427 0.888511861987796 0.550936483866676 -0.0252660423733744 ENSG00000078140 UBE2K
ENST00000510934 0.975827901251709 0.879380296697463 -0.00781473222299416 ENSG00000078140 UBE2K
ENST00000295963 0.966497295143144 0.828816785426602 -0.0104479717377527 ENSG00000078140 UBE2K
ENST00000513231 0.982751620438455 0.904866569540668 -0.00593675424346929 ENSG00000078140 UBE2K
ENST00000438068 0.870593967915924 0.473914619546947 -0.0323309395032803 ENSG00000078140 UBE2K
ENST00000503368 0.972417564786604 0.865431496054196 -0.00828420799595105 ENSG00000078140 UBE2K
ENST00000445950 0.877014327120941 0.491001287432009 -0.0310534855434277 ENSG00000078140 UBE2K
ENST00000510719 0.981403702184648 0.895669497455786 -0.00654267918858773 ENSG00000078140 UBE2K
ENST00000303538 0.997004945879141 0.984375155367696 0.000845353096817887 ENSG00000121892 PDS5A
ENST00000503396 0.991203196585373 0.955019436505499 0.00288081505496989 ENSG00000121892 PDS5A
ENST00000295974 0.859661161910961 0.433563449209945 -0.0375698692484529 ENSG00000163697 APBB2
ENST00000543538 0.776435794595328 0.112040860364141 -0.0621304801025512 ENSG00000163697 APBB2
ENST00000513127 0.788420022802661 0.168417836166392 -0.0654971481267871 ENSG00000250906 RP11-632F7.3
ENST00000513140 0.880485621249266 0.520888557857116 -0.0322011559172914 ENSG00000163697 APBB2
ENST00000513611 0.852240129644424 0.416365233358896 -0.0374663454074781 ENSG00000163697 APBB2
ENST00000508593 0.892423051482589 0.563765669785481 -0.0294902489638537 ENSG00000163697 APBB2
ENST00000502841 0.891786717275037 0.560232225945159 -0.0261229072643045 ENSG00000163697 APBB2
ENST00000506352 0.888511861987796 0.551243104613027 -0.0310056658436504 ENSG00000163697 APBB2
ENST00000504305 0.843350222038255 0.393077915043548 -0.0398304001462373 ENSG00000163697 APBB2
ENST00000512510 0.819576486874739 0.278657309222078 -0.054596963276787 ENSG00000163697 APBB2
ENST00000507831 0.819576486874739 0.278188018531678 -0.0553348371974235 ENSG00000163697 APBB2
ENST00000513493 0.820623813753819 0.307647274049743 -0.0535518483045672 ENSG00000163697 APBB2
ENST00000514094 0.834037985493794 0.367435706165021 -0.0476322161064852 ENSG00000163697 APBB2
ENST00000509475 0.89865814559325 0.577539530804523 -0.0300159394681351 ENSG00000163697 APBB2
ENST00000509446 0.98535731226032 0.919150950245517 -0.00611999664601122 ENSG00000163697 APBB2
ENST00000508707 0.971308058863179 0.854095815847632 -0.0115920281167584 ENSG00000163697 APBB2
ENST00000503264 0.963208134904724 0.817088546401575 -0.0148326443531738 ENSG00000163697 APBB2
ENST00000508676 0.966034283419866 0.826800992583625 -0.01412212656301 ENSG00000163697 APBB2
ENST00000503503 0.968755965823966 0.839451194454341 -0.0130805888450227 ENSG00000163697 APBB2
ENST00000506999 0.978679483636705 0.888734916113658 -0.00903905154928165 ENSG00000163697 APBB2
ENST00000503555 0.997446097251236 0.987432440106159 -0.00105208686936423 ENSG00000163697 APBB2
ENST00000511572 0.987807387257396 0.934219845248184 -0.00544691211562565 ENSG00000163697 APBB2
ENST00000502682 0.98535731226032 0.919785996189572 -0.00664040488554175 ENSG00000163697 APBB2
ENST00000503431 0.754724423624408 0.0132647455574265 -0.0881427473665511 ENSG00000154277 UCHL1
ENST00000284440 0.754724423624408 0.0133891544449342 -0.0881651588064938 ENSG00000154277 UCHL1
ENST00000381760 0.754724423624408 0.0133891544449342 -0.0881651588064938 ENSG00000154277 UCHL1
ENST00000512419 0.754724423624408 0.0133891544449342 -0.0881651588064938 ENSG00000154277 UCHL1
ENST00000505232 0.754724423624408 0.0150126498463524 -0.0887415485893574 ENSG00000154277 UCHL1
ENST00000504818 0.754724423624408 0.00923451236635872 -0.101672855456022 ENSG00000154277 UCHL1
ENST00000508768 0.754724423624408 0.013943022960845 -0.0874117947041483 ENSG00000154277 UCHL1
ENST00000512788 0.754724423624408 0.0128465022072608 -0.0903245531515188 ENSG00000154277 UCHL1
ENST00000472501 0.754724423624408 0.0133891544449342 -0.0881651588064938 ENSG00000154277 UCHL1
ENST00000514764 0.754724423624408 0.037634361681593 -0.0811599688642773 ENSG00000154277 UCHL1
ENST00000504986 0.754724423624408 0.0125240791562533 -0.137545689834226 ENSG00000109133 TMEM33
ENST00000325094 0.754724423624408 0.0125191665529691 -0.137598035177384 ENSG00000109133 TMEM33
ENST00000503238 0.982589186492863 0.899491072300014 0.00558096860049672 ENSG00000075539 FRYL
ENST00000537810 0.954940174382624 0.784162686171706 -0.0124766454591072 ENSG00000075539 FRYL
ENST00000358350 0.954940174382624 0.784162686171706 -0.0124766454591072 ENSG00000075539 FRYL
ENST00000264319 0.954940174382624 0.784162686171706 -0.0124766454591072 ENSG00000075539 FRYL
ENST00000507711 0.851768040400539 0.414737156677783 -0.0438210870149627 ENSG00000075539 FRYL
ENST00000507166 0.776435794595328 0.133137191578946 -0.0703539486277434 ENSG00000145216 FIP1L1
ENST00000263921 0.819576486874739 0.283687105070841 -0.0556414294364698 ENSG00000109220 CHIC2
ENST00000511222 0.879582918243132 0.511560739476939 0.0226606754524764 ENSG00000250646 RP11-530I17.1
ENST00000263923 0.999514123272889 0.998327991006347 -7.84644245989545e-05 ENSG00000128052 KDR
ENST00000512566 0.953108487551518 0.77829652734791 -0.0150184910809511 ENSG00000128052 KDR
ENST00000506198 0.86942409126904 0.466295159709496 -0.0305804588992168 ENSG00000134851 TMEM165
ENST00000381334 0.854583999724343 0.422182175978938 -0.0334002593818082 ENSG00000134851 TMEM165
ENST00000508404 0.835574653640461 0.371835295681575 -0.0374073473107205 ENSG00000134851 TMEM165
ENST00000542052 0.835574653640461 0.371835295681575 -0.0374073473107205 ENSG00000134851 TMEM165
ENST00000608091 0.776435794595328 0.120091564484811 -0.0744393403521642 ENSG00000134851 TMEM165
ENST00000506103 0.785524616213906 0.141804315968669 -0.073037171912517 ENSG00000134851 TMEM165
ENST00000514888 0.792395121468127 0.195662983999187 -0.0555745516477815 ENSG00000128050 PAICS
ENST00000264221 0.792395121468127 0.195554544047465 -0.0555748638890578 ENSG00000128050 PAICS
ENST00000505164 0.800339276772835 0.226503313989705 -0.0551747817014745 ENSG00000128050 PAICS
ENST00000399688 0.791107625111094 0.188261522069614 -0.0565556810927802 ENSG00000128050 PAICS
ENST00000512576 0.79477115396716 0.212781406560917 -0.0565554509466029 ENSG00000128050 PAICS
ENST00000342756 0.980987247745461 0.894798039564857 -0.0046020517332503 ENSG00000174780 SRP72
ENST00000510663 0.972321160868613 0.862697755523033 0.00618912950224257 ENSG00000174780 SRP72
ENST00000309042 0.996144058034079 0.979604691444904 -0.00128565431155119 ENSG00000084093 REST
ENST00000381227 0.957322159910111 0.795703442089371 0.0111279314820988 ENSG00000047315 POLR2B
ENST00000431623 0.957436186769452 0.797926611086013 0.0110119951574382 ENSG00000047315 POLR2B
ENST00000441246 0.79477115396716 0.212457179702725 0.0499252570695 ENSG00000047315 POLR2B
ENST00000314595 0.955436793304518 0.78622943748999 0.0116032845273596 ENSG00000047315 POLR2B
ENST00000478188 0.869777239261049 0.468147506680328 -0.0334571099413072 ENSG00000047315 POLR2B
ENST00000512512 0.794395786816664 0.21105927549964 -0.0518337026701448 ENSG00000163453 IGFBP7
ENST00000295666 0.776435794595328 0.0790014141979926 -0.0562768605635561 ENSG00000163453 IGFBP7
ENST00000514062 0.803872513195712 0.238772630485354 -0.0487418052421627 ENSG00000163453 IGFBP7
ENST00000537922 0.776435794595328 0.076350030729466 -0.058196014115443 ENSG00000163453 IGFBP7
ENST00000322244 0.810547647031576 0.245814819115589 -0.0580170074778649 ENSG00000033178 UBA6
ENST00000310613 0.823343980491233 0.328186821337684 -0.0522000609537527 ENSG00000173597 SULT1B1
ENST00000254799 0.776435794595328 0.124819521465372 -0.0656964824027051 ENSG00000132463 GRSF1
ENST00000439371 0.791107625111094 0.17649732893815 -0.0609471471911168 ENSG00000132463 GRSF1
ENST00000505068 0.776435794595328 0.109370508558928 -0.0698720680650926 ENSG00000132463 GRSF1
ENST00000499044 0.786470033127525 0.155497718433183 -0.0647318761480257 ENSG00000132463 GRSF1
ENST00000511449 0.776435794595328 0.132226569016865 -0.0834247863752272 ENSG00000173542 MOB1B
ENST00000358602 0.882261266733975 0.536978926734283 -0.0272696333289554 ENSG00000132466 ANKRD17
ENST00000558247 0.87212683665999 0.476599376916842 -0.0320942730131777 ENSG00000132466 ANKRD17
ENST00000330838 0.886905666730276 0.547825632357328 -0.0266894700239265 ENSG00000132466 ANKRD17
ENST00000509867 0.88695214090364 0.548331302055155 -0.0246051385210186 ENSG00000132466 ANKRD17
ENST00000561029 0.849749488988461 0.40808534417679 -0.0438915516037472 ENSG00000132466 ANKRD17
ENST00000560372 0.927270223648003 0.685793602906336 -0.0169979119097913 ENSG00000132466 ANKRD17
ENST00000395719 0.776435794595328 0.110290902721075 -0.0628203124884659 ENSG00000138757 G3BP2
ENST00000359707 0.776435794595328 0.129652435649451 -0.0595853494189639 ENSG00000138757 G3BP2
ENST00000357854 0.776435794595328 0.125719178006283 -0.0604599690215961 ENSG00000138757 G3BP2
ENST00000514213 0.955518305224684 0.786752908356479 -0.0124569444939748 ENSG00000138768 USO1
ENST00000538159 0.955518305224684 0.786752908356479 -0.0124569444939748 ENSG00000138768 USO1
ENST00000264904 0.912383318772511 0.629090089201046 -0.0228395053627651 ENSG00000138768 USO1
ENST00000441296 0.880709831385276 0.524782914905036 -0.0344028497247892 ENSG00000138768 USO1
ENST00000264896 0.893293719873237 0.56767261114571 -0.0234657535522994 ENSG00000138760 SCARB2
ENST00000452464 0.996144058034079 0.978242616832105 0.00112279730563064 ENSG00000138760 SCARB2
ENST00000264893 0.878515242433052 0.506473841213941 -0.0230505731700139 ENSG00000138758 SEPT11
ENST00000502584 0.994613518462833 0.967728527523371 -0.00142666524459993 ENSG00000138758 SEPT11
ENST00000510641 0.974194884170084 0.873428169814446 0.00589898548299092 ENSG00000138758 SEPT11
ENST00000505788 0.878142740826982 0.498459078174926 -0.0234199930031931 ENSG00000138758 SEPT11
ENST00000512575 0.949627686555078 0.767966383869972 -0.0108390252833885 ENSG00000138758 SEPT11
ENST00000510515 0.985330793759545 0.917446387148342 -0.00369560413051005 ENSG00000138758 SEPT11
ENST00000504637 0.869787320876868 0.469529178753942 -0.034047519451121 ENSG00000138758 SEPT11
ENST00000541121 0.880439732008075 0.52003541322255 -0.0240637726796082 ENSG00000138758 SEPT11
ENST00000506731 0.886322605678025 0.545995264574416 -0.0237144201623392 ENSG00000138758 SEPT11
ENST00000502401 0.878411468581158 0.499262175712264 -0.0281545353185503 ENSG00000138758 SEPT11
ENST00000513373 0.859661161910961 0.432151044663843 -0.0330507412756681 ENSG00000138758 SEPT11
ENST00000513697 0.821804338109689 0.325789977388165 -0.0428478114623668 ENSG00000138758 SEPT11
ENST00000515671 0.819576486874739 0.276510743204918 -0.0490957043689965 ENSG00000138758 SEPT11
ENST00000237654 0.75739688995505 0.0590995489714411 -0.0792652131021864 ENSG00000118816 CCNI
ENST00000515468 0.776435794595328 0.0930776183190231 -0.0769140367626095 ENSG00000118816 CCNI
ENST00000537948 0.776435794595328 0.0793826337254364 -0.0717343207923364 ENSG00000118816 CCNI
ENST00000511943 0.794395786816664 0.203604506487886 -0.0595266124580113 ENSG00000118816 CCNI
ENST00000335016 0.818511320160131 0.272988651528255 -0.0568796276424241 ENSG00000138756 BMP2K
ENST00000502613 0.850846276185487 0.412081022181467 -0.0397783039173762 ENSG00000138756 BMP2K
ENST00000512760 0.786999996538244 0.167347700518041 -0.0617283541127071 ENSG00000163291 PAQR3
ENST00000342820 0.786999996538244 0.167347700518041 -0.0617283541127071 ENSG00000163291 PAQR3
ENST00000295462 0.786999996538244 0.166226484144032 -0.0619217092017187 ENSG00000163291 PAQR3
ENST00000403729 0.754724423624408 0.0551178443953333 -0.0749451871518531 ENSG00000163297 ANTXR2
ENST00000449651 0.776435794595328 0.113622806170885 -0.0628159009791012 ENSG00000163297 ANTXR2
ENST00000404191 0.819576486874739 0.289799251999979 -0.0493134215219773 ENSG00000163297 ANTXR2
ENST00000313899 0.934928095999752 0.710210395973858 0.0130570211671156 ENSG00000138668 HNRNPD
ENST00000514325 0.982589186492863 0.902000818758564 -0.00588560367868392 ENSG00000138668 HNRNPD
ENST00000353341 0.934928095999752 0.709461720540766 0.0131531734635235 ENSG00000138668 HNRNPD
ENST00000514671 0.949860231292214 0.769256532251685 0.0124743611144525 ENSG00000138668 HNRNPD
ENST00000543098 0.951326821095917 0.772554361074863 0.0113331163673432 ENSG00000138668 HNRNPD
ENST00000352301 0.933842383628846 0.70074933048431 0.0135678083433808 ENSG00000138668 HNRNPD
ENST00000508119 0.956252886073491 0.788538686922689 0.0123461766188886 ENSG00000138668 HNRNPD
ENST00000541060 0.914135457176773 0.640013252106683 0.0163232568260343 ENSG00000138668 HNRNPD
ENST00000513584 0.915492514808208 0.647569370294447 0.0159898546319557 ENSG00000138668 HNRNPD
ENST00000509263 0.951046158815053 0.771908427340803 0.0116467413529561 ENSG00000138668 HNRNPD
ENST00000507010 0.882261266733975 0.534694894789496 0.0215135073048158 ENSG00000138668 HNRNPD
ENST00000515432 0.88842809266309 0.550816045846763 0.0207863317099319 ENSG00000138668 HNRNPD
ENST00000503822 0.932241144629395 0.695685059712202 0.013246046354785 ENSG00000138668 HNRNPD
ENST00000509107 0.814278883671499 0.253204485821573 0.0368979867976313 ENSG00000138668 HNRNPD
ENST00000295470 0.900624988087394 0.583791197446945 -0.0252633264287229 ENSG00000152795 HNRNPDL
ENST00000349655 0.91745178256913 0.658246995207087 -0.0206307866778207 ENSG00000152795 HNRNPDL
ENST00000602300 0.917073902586867 0.655466378446988 -0.0208010012938742 ENSG00000152795 HNRNPDL
ENST00000502762 0.912383318772511 0.62751932662851 -0.0223092946065501 ENSG00000152795 HNRNPDL
ENST00000507721 0.888511861987796 0.551943568491572 -0.0322310268059146 ENSG00000152795 HNRNPDL
ENST00000514511 0.99816106815466 0.992627087937892 -0.000408065933833736 ENSG00000152795 HNRNPDL
ENST00000319540 0.791107625111094 0.171116606706084 -0.064487259600457 ENSG00000145284 SCD5
ENST00000348405 0.945288217578104 0.753701803723166 0.00864074800380995 ENSG00000138674 SEC31A
ENST00000513858 0.945288217578104 0.753701803723166 0.00864074800380995 ENSG00000138674 SEC31A
ENST00000395310 0.945503254240225 0.756856896951349 0.00852530171176673 ENSG00000138674 SEC31A
ENST00000503937 0.966034283419866 0.826650126286364 -0.00754914021626382 ENSG00000138674 SEC31A
ENST00000443462 0.945288217578104 0.753701803723166 0.00864074800380995 ENSG00000138674 SEC31A
ENST00000509142 0.945503254240225 0.756856896951349 0.00852530171176673 ENSG00000138674 SEC31A
ENST00000311785 0.945503254240225 0.756856896951349 0.00852530171176673 ENSG00000138674 SEC31A
ENST00000326950 0.945503254240225 0.756856896951349 0.00852530171176673 ENSG00000138674 SEC31A
ENST00000432794 0.945503254240225 0.756856896951349 0.00852530171176673 ENSG00000138674 SEC31A
ENST00000448323 0.945503254240225 0.756856896951349 0.00852530171176673 ENSG00000138674 SEC31A
ENST00000505472 0.959023892592328 0.807047443244202 0.00692428410625131 ENSG00000138674 SEC31A
ENST00000500777 0.959023892592328 0.807047443244202 0.00692428410625131 ENSG00000138674 SEC31A
ENST00000508502 0.935768654934735 0.715522472305713 0.0107163369364067 ENSG00000138674 SEC31A
ENST00000355196 0.910886354543563 0.622408293514742 0.0139436204820063 ENSG00000138674 SEC31A
ENST00000264405 0.968293299794974 0.835844583074956 0.00626776273369611 ENSG00000138674 SEC31A
ENST00000505984 0.934928095999752 0.709242517093058 0.0109487896607626 ENSG00000138674 SEC31A
ENST00000511338 0.982751620438455 0.904937247598414 -0.00469169376707828 ENSG00000138674 SEC31A
ENST00000508479 0.878515242433052 0.507887305930995 0.0223468336543049 ENSG00000138674 SEC31A
ENST00000507828 0.961083803742198 0.811207196900181 0.00909743124534879 ENSG00000138674 SEC31A
ENST00000512664 0.819576486874739 0.28176756860508 -0.0446434593917396 ENSG00000138674 SEC31A
ENST00000510167 0.953108487551518 0.777961087635367 -0.0122554954263465 ENSG00000138674 SEC31A
ENST00000436790 0.786470033127525 0.162812479467995 0.0539336637860314 ENSG00000138674 SEC31A
ENST00000322366 0.832872492479113 0.363338428450309 -0.0445192332774029 ENSG00000163625 WDFY3
ENST00000295888 0.833074017422018 0.363591112561561 -0.0445062238579268 ENSG00000163625 WDFY3
ENST00000395184 0.801447837063563 0.2288904977302 -0.0724581632457476 ENSG00000138639 ARHGAP24
ENST00000503995 0.820623813753819 0.31602136485428 -0.0779744705796619 ENSG00000138639 ARHGAP24
ENST00000512201 0.827010634785553 0.336494352223511 -0.0772718267683001 ENSG00000138639 ARHGAP24
ENST00000395183 0.801823916276997 0.236614482250888 -0.0720012299547038 ENSG00000138639 ARHGAP24
ENST00000509300 0.794395786816664 0.209807889837159 -0.0865094091338255 ENSG00000138639 ARHGAP24
ENST00000514229 0.791107625111094 0.175652984540511 -0.076132827726333 ENSG00000138639 ARHGAP24
ENST00000264343 0.776435794595328 0.122628253899443 -0.0607882148763563 ENSG00000138639 ARHGAP24
ENST00000395146 0.820623813753819 0.30577706563043 -0.0419103643699992 ENSG00000172493 AFF1
ENST00000507468 0.844516237822374 0.394753436587594 -0.0468360445685385 ENSG00000172493 AFF1
ENST00000503477 0.85166703612223 0.413969052363425 -0.0449682565558352 ENSG00000172493 AFF1
ENST00000307808 0.820623813753819 0.315858285715633 -0.0411926550093934 ENSG00000172493 AFF1
ENST00000544085 0.982751620438455 0.905144475517498 -0.00608284382775268 ENSG00000172493 AFF1
ENST00000237596 0.872965661254716 0.482956781947476 -0.0303652702642419 ENSG00000118762 PKD2
ENST00000420646 0.754724423624408 0.0199670359902512 -0.109539549576064 ENSG00000145335 SNCA
ENST00000394989 0.754724423624408 0.015521493510557 -0.109194468377747 ENSG00000145335 SNCA
ENST00000345009 0.754724423624408 0.0195341163057036 -0.113712368662394 ENSG00000145335 SNCA
ENST00000336904 0.754724423624408 0.0210375297299209 -0.104931909778259 ENSG00000145335 SNCA
ENST00000394991 0.754724423624408 0.020230947585755 -0.105908735650274 ENSG00000145335 SNCA
ENST00000394986 0.754724423624408 0.0206181576923772 -0.10566336304849 ENSG00000145335 SNCA
ENST00000508895 0.754724423624408 0.022968726894446 -0.110898554316895 ENSG00000145335 SNCA
ENST00000506244 0.754724423624408 0.0397700273961675 -0.0963041711597593 ENSG00000145335 SNCA
ENST00000505199 0.754724423624408 0.0523819100053018 -0.0982005154342481 ENSG00000145335 SNCA
ENST00000394980 0.816295969868675 0.261496968375125 -0.0603035791837368 ENSG00000138722 MMRN1
ENST00000264790 0.816295969868675 0.259866745587939 -0.0605073699026797 ENSG00000138722 MMRN1
ENST00000394981 0.816295969868675 0.260745349241207 -0.0603787740152973 ENSG00000138722 MMRN1
ENST00000508372 0.820623813753819 0.310348281974585 -0.0559851901269875 ENSG00000138722 MMRN1
ENST00000506328 0.754724423624408 0.0199246348717136 -0.130583196181413 ENSG00000138722 MMRN1
ENST00000359052 0.856410939020119 0.425982857380714 -0.0388377504299605 ENSG00000163104 SMARCAD1
ENST00000457823 0.878515242433052 0.500890388457257 -0.0329519940734405 ENSG00000163104 SMARCAD1
ENST00000354268 0.853123491645432 0.418784883901408 -0.0394031058706573 ENSG00000163104 SMARCAD1
ENST00000394961 0.86403775821906 0.450534965338662 -0.0375480598844827 ENSG00000163104 SMARCAD1
ENST00000450793 0.997004945879141 0.984685279999585 -0.000962981381871418 ENSG00000163110 PDLIM5
ENST00000538141 0.997004945879141 0.984685279999585 -0.000962981381871418 ENSG00000163110 PDLIM5
ENST00000318007 0.98535731226032 0.918227005853087 -0.00514541808455181 ENSG00000163110 PDLIM5
ENST00000380180 0.98535731226032 0.918227005853087 -0.00514541808455181 ENSG00000163110 PDLIM5
ENST00000437932 0.794395786816664 0.209984982354486 -0.0498116898542727 ENSG00000163110 PDLIM5
ENST00000317968 0.794395786816664 0.209979243816055 -0.0498120972216921 ENSG00000163110 PDLIM5
ENST00000514830 0.9769238915817 0.8832762558776 -0.00760426309551129 ENSG00000163110 PDLIM5
ENST00000509333 0.920263838702476 0.666698551077237 -0.0243859512556895 ENSG00000163110 PDLIM5
ENST00000503974 0.832872492479113 0.359793523176625 -0.0351904845948046 ENSG00000163110 PDLIM5
ENST00000542407 0.912381454879194 0.624434223430786 -0.0225125419582777 ENSG00000163110 PDLIM5
ENST00000508216 0.982751620438455 0.905258929663651 -0.00596999924987341 ENSG00000163110 PDLIM5
ENST00000514743 0.877562714119806 0.492641338668168 -0.0296097952730815 ENSG00000163110 PDLIM5
ENST00000511767 0.92296453521365 0.673235345968261 -0.0242780885618956 ENSG00000163110 PDLIM5
ENST00000510099 0.994914273904824 0.969660977791074 0.00196753850176251 ENSG00000163110 PDLIM5
ENST00000509357 0.914130065112166 0.639304790215242 -0.021308628375279 ENSG00000163110 PDLIM5
ENST00000513341 0.914673627195053 0.643853528320252 0.0192861390122795 ENSG00000163110 PDLIM5
ENST00000508531 0.972022368880658 0.860767341690476 -0.00865608778600338 ENSG00000163110 PDLIM5
ENST00000380176 0.841494426557346 0.385914515435895 -0.036941559190981 ENSG00000163110 PDLIM5
ENST00000506632 0.900624988087394 0.583761740297212 -0.0274769416110226 ENSG00000163110 PDLIM5
ENST00000408927 0.888259796071165 0.550511890717154 -0.0304371821701609 ENSG00000138698 RAP1GDS1
ENST00000508798 0.975331592443469 0.875746079893229 0.00822033508829341 ENSG00000168785 TSPAN5
ENST00000305798 0.975306077160208 0.87564070139555 0.00822672212759601 ENSG00000168785 TSPAN5
ENST00000505184 0.939950628153485 0.738029275532267 0.0208529842278635 ENSG00000168785 TSPAN5
ENST00000515440 0.98535731226032 0.923954726776577 0.00627976661708842 ENSG00000168785 TSPAN5
ENST00000515287 0.968516194560228 0.838703864421716 0.0134658830519661 ENSG00000168785 TSPAN5
ENST00000511651 0.976687061723005 0.881806682268725 0.0100367820290882 ENSG00000168785 TSPAN5
ENST00000511800 0.982589186492863 0.901451613152666 0.00841837666848856 ENSG00000168785 TSPAN5
ENST00000507167 0.988510326101233 0.947040705493975 0.00457352820087093 ENSG00000168785 TSPAN5
ENST00000442697 0.75739688995505 0.0610699344118416 -0.110846472684582 ENSG00000164031 DNAJB14
ENST00000511348 0.786470033127525 0.154882168517114 -0.0595997878825682 ENSG00000164032 H2AFZ
ENST00000511203 0.786470033127525 0.153340941303951 -0.0597767458625039 ENSG00000164032 H2AFZ
ENST00000296417 0.786470033127525 0.154882168517114 -0.0595997878825682 ENSG00000164032 H2AFZ
ENST00000511319 0.786470033127525 0.153407821283258 -0.0597745788993772 ENSG00000164032 H2AFZ
ENST00000529158 0.786470033127525 0.153393419810966 -0.0597709828830146 ENSG00000164032 H2AFZ
ENST00000527366 0.819576486874739 0.281980681064537 -0.0495523489991877 ENSG00000164032 H2AFZ
ENST00000514624 0.805088381108277 0.241114495164541 0.122142229839947 ENSG00000245322 RP11-15B17.1
ENST00000296420 0.776435794595328 0.0872016099751557 -0.101434329659278 ENSG00000164035 EMCN
ENST00000305864 0.776435794595328 0.0917270755045661 -0.104082287063165 ENSG00000164035 EMCN
ENST00000506300 0.765712313999846 0.0690085753536525 -0.111349578256984 ENSG00000164035 EMCN
ENST00000511970 0.776435794595328 0.107657508695729 -0.0973309319050813 ENSG00000164035 EMCN
ENST00000512215 0.754724423624408 0.0159005077523258 -0.129096752751425 ENSG00000138814 PPP3CA
ENST00000394854 0.754724423624408 0.0159259987796125 -0.129098023578019 ENSG00000138814 PPP3CA
ENST00000323055 0.754724423624408 0.0159259987796125 -0.129098023578019 ENSG00000138814 PPP3CA
ENST00000394853 0.754724423624408 0.0191163352186559 -0.130082023421576 ENSG00000138814 PPP3CA
ENST00000507176 0.754724423624408 0.0308153051926675 -0.125882663560786 ENSG00000138814 PPP3CA
ENST00000523694 0.75739688995505 0.0621535132734969 -0.114024058247793 ENSG00000138814 PPP3CA
ENST00000453744 0.754724423624408 0.0465909992661821 -0.076747582268629 ENSG00000109332 UBE2D3
ENST00000394803 0.754724423624408 0.0442539118822974 -0.0779261372603855 ENSG00000109332 UBE2D3
ENST00000394801 0.754724423624408 0.0435323652614821 -0.0779738743906445 ENSG00000109332 UBE2D3
ENST00000394804 0.754724423624408 0.0435323652614821 -0.0779738743906445 ENSG00000109332 UBE2D3
ENST00000508474 0.754724423624408 0.024442431309926 -0.0995724091274039 ENSG00000109332 UBE2D3
ENST00000343106 0.754724423624408 0.0350390004647479 -0.0829092245968877 ENSG00000109332 UBE2D3
ENST00000503742 0.791107625111094 0.191235016894465 -0.0506241487083041 ENSG00000109332 UBE2D3
ENST00000321805 0.791107625111094 0.178196717627951 -0.0519777721525884 ENSG00000109332 UBE2D3
ENST00000350435 0.776435794595328 0.0927098734592382 -0.0756075001116301 ENSG00000109332 UBE2D3
ENST00000338145 0.794395786816664 0.200637905823962 -0.0476324418278749 ENSG00000109332 UBE2D3
ENST00000349311 0.791107625111094 0.189781885176342 -0.0492480382661013 ENSG00000109332 UBE2D3
ENST00000504211 0.75739688995505 0.0610796924095932 -0.0791449249770106 ENSG00000109332 UBE2D3
ENST00000357194 0.777773915105863 0.136231529888516 -0.0524702673761403 ENSG00000109332 UBE2D3
ENST00000505207 0.754724423624408 0.0473357528590282 -0.0858793008650856 ENSG00000109332 UBE2D3
ENST00000507845 0.754724423624408 0.0489407816266051 -0.0857018437375426 ENSG00000109332 UBE2D3
ENST00000502404 0.75739688995505 0.0580356005314719 -0.0822884766485737 ENSG00000109332 UBE2D3
ENST00000508635 0.754724423624408 0.0521095483109001 -0.083154804949046 ENSG00000109332 UBE2D3
ENST00000505307 0.783339444853604 0.139327079791427 -0.0547314657462684 ENSG00000109332 UBE2D3
ENST00000510129 0.776435794595328 0.121920454165027 -0.0585089461329479 ENSG00000109332 UBE2D3
ENST00000508476 0.754724423624408 0.0539118895374417 -0.0878130050601855 ENSG00000109332 UBE2D3
ENST00000502563 0.776435794595328 0.133722682261725 -0.0585273645363985 ENSG00000109332 UBE2D3
ENST00000508238 0.796410603270026 0.217981415723688 -0.0445724435526179 ENSG00000109332 UBE2D3
ENST00000514755 0.793424682669582 0.197278442731111 -0.0475714076205726 ENSG00000109332 UBE2D3
ENST00000508974 0.791107625111094 0.187177365539737 -0.0509335335985132 ENSG00000109332 UBE2D3
ENST00000502690 0.786470033127525 0.157491466283715 -0.0547224441141101 ENSG00000109332 UBE2D3
ENST00000508818 0.799768879647721 0.225385981290673 -0.0477474293979571 ENSG00000109332 UBE2D3
ENST00000503418 0.797656144713237 0.219645458480146 -0.0482562682264428 ENSG00000109332 UBE2D3
ENST00000508249 0.827427183292612 0.338556537958351 -0.0376372629692441 ENSG00000109332 UBE2D3
ENST00000513098 0.820623813753819 0.306796037670254 -0.0416382805553543 ENSG00000109332 UBE2D3
ENST00000503282 0.829192061941955 0.348210873282842 -0.0373725121048787 ENSG00000109332 UBE2D3
ENST00000265148 0.819576486874739 0.281069416244118 0.060158358128731 ENSG00000138778 CENPE
ENST00000380026 0.819576486874739 0.281069416244118 0.060158358128731 ENSG00000138778 CENPE
ENST00000273980 0.754724423624408 0.0356275051307911 -0.108198781288266 ENSG00000145348 TBCK
ENST00000265174 0.828365607232327 0.343990526300292 -0.0380104674896597 ENSG00000138801 PAPSS1
ENST00000394667 0.754724423624408 0.041832058594478 -0.0916400813101913 ENSG00000109475 RPL34
ENST00000502534 0.754724423624408 0.042331275676455 -0.0913712340337699 ENSG00000109475 RPL34
ENST00000394665 0.754724423624408 0.041832058594478 -0.0916400813101913 ENSG00000109475 RPL34
ENST00000503574 0.754724423624408 0.0539371581282318 -0.0874957222028598 ENSG00000109475 RPL34
ENST00000506397 0.754724423624408 0.041832058594478 -0.0916400813101913 ENSG00000109475 RPL34
ENST00000394668 0.754724423624408 0.0435447802990622 -0.0899735491286826 ENSG00000109475 RPL34
ENST00000504231 0.754724423624408 0.0480743952331708 -0.0900621050282443 ENSG00000109475 RPL34
ENST00000361564 0.754724423624408 0.0170822341686318 -0.1162429333048 ENSG00000198856 OSTC
ENST00000510556 0.754724423624408 0.0145388609880592 -0.128676527691695 ENSG00000198856 OSTC
ENST00000512478 0.754724423624408 0.0106590292626315 -0.126948539999644 ENSG00000198856 OSTC
ENST00000265175 0.776435794595328 0.0922704296638018 -0.0822730608999537 ENSG00000138802 SEC24B
ENST00000315366 0.975827901251709 0.879475611137797 -0.00842651880961303 ENSG00000180801 ARSJ
ENST00000541197 0.915492514808208 0.647628868927484 -0.0281724923277517 ENSG00000180801 ARSJ
ENST00000509829 0.970210846973853 0.84926672950786 -0.0111008060964035 ENSG00000180801 ARSJ
ENST00000280551 0.819576486874739 0.288603989846105 -0.0399369093709412 ENSG00000150961 SEC24D
ENST00000379735 0.819576486874739 0.289423980069145 -0.0398512904746349 ENSG00000150961 SEC24D
ENST00000429811 0.776435794595328 0.129292563057176 -0.0727336378508911 ENSG00000150961 SEC24D
ENST00000505134 0.776435794595328 0.108607481837401 -0.0720324604108793 ENSG00000150961 SEC24D
ENST00000511481 0.786470033127525 0.153166642144208 -0.0632520799708015 ENSG00000150961 SEC24D
ENST00000514561 0.953108487551518 0.778228139306022 -0.0110621654352017 ENSG00000150961 SEC24D
ENST00000419654 0.954940174382624 0.783939708069235 -0.0107675349543931 ENSG00000150961 SEC24D
ENST00000509818 0.972417564786604 0.864320243644868 0.00727913387397293 ENSG00000150961 SEC24D
ENST00000274030 0.786470033127525 0.148881460994134 -0.0898838562367266 ENSG00000145390 USP53
ENST00000296511 0.851245546424239 0.412914431670857 -0.0272064571554612 ENSG00000164111 ANXA5
ENST00000506395 0.850816292516383 0.410911675382913 -0.027300019942203 ENSG00000164111 ANXA5
ENST00000501272 0.850816292516383 0.410911675382913 -0.027300019942203 ENSG00000164111 ANXA5
ENST00000515017 0.850816292516383 0.411456631568432 -0.0272765248671238 ENSG00000164111 ANXA5
ENST00000509648 0.906934401922167 0.600673106550633 -0.0173944630478044 ENSG00000164111 ANXA5
ENST00000515717 0.971921463962088 0.856818002745221 -0.00668946593717082 ENSG00000164111 ANXA5
ENST00000511552 0.809044622101156 0.244489627705763 -0.0423920564167909 ENSG00000164111 ANXA5
ENST00000509016 0.816885291456435 0.268732660803348 -0.0412176094403024 ENSG00000164111 ANXA5
ENST00000513428 0.833191834206587 0.364126217417886 -0.0350710901296121 ENSG00000164111 ANXA5
ENST00000513523 0.835190989826857 0.369541234640376 -0.0346014651479697 ENSG00000164111 ANXA5
ENST00000513728 0.834037985493794 0.367084542373602 -0.0348115340030082 ENSG00000164111 ANXA5
ENST00000264501 0.861300189319009 0.445808971162327 0.0361642284094567 ENSG00000138688 KIAA1109
ENST00000455637 0.819576486874739 0.281048264179227 0.0563283294841917 ENSG00000138688 KIAA1109
ENST00000388738 0.869787320876868 0.468880597421961 0.0348906163559927 ENSG00000138688 KIAA1109
ENST00000504087 0.835574653640461 0.371240050855671 -0.0405322298735504 ENSG00000151458 ANKRD50
ENST00000515641 0.951451278345643 0.773057118964563 -0.0134312336168792 ENSG00000151458 ANKRD50
ENST00000394329 0.869787320876868 0.469487488865395 -0.0383818786882504 ENSG00000196159 FAT4
ENST00000264360 0.786470033127525 0.163843696108355 0.0663463546515336 ENSG00000138650 PCDH10
ENST00000510767 0.754724423624408 0.0164923330588359 -0.15690291693796 ENSG00000250033 SLC7A11-AS1
ENST00000512786 0.754724423624408 0.0151288957681595 -0.16007162490156 ENSG00000250033 SLC7A11-AS1
ENST00000514752 0.754724423624408 0.0327745617465513 -0.168672206782012 ENSG00000250033 SLC7A11-AS1
ENST00000280612 0.754724423624408 0.011747241889172 -0.144528659722226 ENSG00000151012 SLC7A11
ENST00000509248 0.754724423624408 0.032631200208869 -0.157945648588732 ENSG00000151012 SLC7A11
ENST00000296543 0.884944841781201 0.543791504543073 -0.0276949301733238 ENSG00000164134 NAA15
ENST00000398947 0.883413671443763 0.540641584633126 -0.0279534545698154 ENSG00000164134 NAA15
ENST00000506866 0.88128144767838 0.531387673056581 -0.0235168271982197 ENSG00000145391 SETD7
ENST00000515101 0.801447837063563 0.232090028161525 -0.049132683990708 ENSG00000145391 SETD7
ENST00000274031 0.898836447992906 0.579828219281794 -0.0205357737299946 ENSG00000145391 SETD7
ENST00000509479 0.858391336058821 0.428696710918125 -0.0620631333388795 ENSG00000196782 MAML3
ENST00000502696 0.844516237822374 0.394535129917318 -0.0698670258411423 ENSG00000196782 MAML3
ENST00000442267 0.962366032520093 0.812873182720624 -0.00964934969387477 ENSG00000109436 TBC1D9
ENST00000283131 0.925029915579035 0.678023534254603 -0.0184785366743526 ENSG00000153147 SMARCA5
ENST00000512359 0.934928095999752 0.712664961429561 -0.00948841036940201 ENSG00000248890 HHIP-AS1
ENST00000296575 0.75739688995505 0.0626217595389468 -0.0636828867979606 ENSG00000164161 HHIP
ENST00000434550 0.966968361746518 0.829826353113726 -0.00561024099898236 ENSG00000164161 HHIP
ENST00000505891 0.882261266733975 0.534268513359165 -0.0207950519758031 ENSG00000164161 HHIP
ENST00000511314 0.879582918243132 0.511595144797575 -0.0218593900793032 ENSG00000164161 HHIP
ENST00000515080 0.794395786816664 0.202839485476667 -0.0481873377538883 ENSG00000164161 HHIP
ENST00000509630 0.76931205307854 0.073667030642053 -0.0670704222080976 ENSG00000164161 HHIP
ENST00000512791 0.962513066920929 0.813706820749412 -0.00735070886466742 ENSG00000164161 HHIP
ENST00000503090 0.786518726345433 0.165114883819031 -0.0762123449955578 ENSG00000164161 HHIP
ENST00000296577 0.870348421933826 0.47164666351198 -0.0369625832979378 ENSG00000164163 ABCE1
ENST00000502803 0.880709831385276 0.528443281132607 -0.0319671412219791 ENSG00000164163 ABCE1
ENST00000507193 0.908327145751804 0.610641607676104 -0.0263390929739873 ENSG00000164163 ABCE1
ENST00000506506 0.901821345627363 0.587162185614365 -0.0277118001622338 ENSG00000164163 ABCE1
ENST00000455611 0.831241857661689 0.358407288311409 -0.0462081278582584 ENSG00000164164 OTUD4
ENST00000454497 0.86828790659869 0.455438988983332 -0.0363422744943435 ENSG00000164164 OTUD4
ENST00000302085 0.969890845417025 0.848516664377185 -0.00983130049873016 ENSG00000170365 SMAD1
ENST00000394092 0.998050761178987 0.990681188047918 -0.000606195354983121 ENSG00000170365 SMAD1
ENST00000515385 0.966420184258175 0.828298731711276 -0.0112421399014269 ENSG00000170365 SMAD1
ENST00000336498 0.921146000196532 0.668729254082454 0.025520425978161 ENSG00000071205 ARHGAP10
ENST00000344721 0.974698138045018 0.87439732884343 -0.0132211067390845 ENSG00000151623 NR3C2
ENST00000355292 0.972450935869984 0.866365354346846 -0.0141468537237418 ENSG00000151623 NR3C2
ENST00000358102 0.972450935869984 0.866365354346846 -0.0141468537237418 ENSG00000151623 NR3C2
ENST00000512865 0.997723208516634 0.989008081448301 0.00119004986650661 ENSG00000151623 NR3C2
ENST00000535741 0.994740025861243 0.969049154994222 -0.00218232923501294 ENSG00000198589 LRBA
ENST00000510413 0.987807387257396 0.939267284107146 -0.00429583838174581 ENSG00000198589 LRBA
ENST00000357115 0.987807387257396 0.942181408189161 -0.0040970769768777 ENSG00000198589 LRBA
ENST00000509835 0.968516194560228 0.838365653280207 -0.0121942961475194 ENSG00000198589 LRBA
ENST00000507224 0.982589186492863 0.901726932443108 -0.0071480966283267 ENSG00000198589 LRBA
ENST00000274065 0.754724423624408 0.00409996507823671 -0.120672840175687 ENSG00000145425 RPS3A
ENST00000509736 0.754724423624408 0.00412774774947409 -0.120617178188389 ENSG00000145425 RPS3A
ENST00000505243 0.457613603660568 0.000658108754427276 -0.170119975016474 ENSG00000145425 RPS3A
ENST00000507485 0.754724423624408 0.00308563755395817 -0.127294702297107 ENSG00000145425 RPS3A
ENST00000322686 0.754724423624408 0.00189065238721085 -0.138276484313924 ENSG00000145425 RPS3A
ENST00000515818 0.754724423624408 0.00370620850474027 -0.123989719311177 ENSG00000145425 RPS3A
ENST00000514682 0.754724423624408 0.00412774774947409 -0.120617178188389 ENSG00000145425 RPS3A
ENST00000503002 0.354466805080676 0.000327171365448936 -0.190831260417251 ENSG00000145425 RPS3A
ENST00000512690 0.754724423624408 0.00412774774947409 -0.120617178188389 ENSG00000145425 RPS3A
ENST00000508783 0.470854706801333 0.000745023270255273 -0.164977617704513 ENSG00000145425 RPS3A
ENST00000512797 0.754724423624408 0.00410860505335345 -0.120677393301281 ENSG00000145425 RPS3A
ENST00000507327 0.754724423624408 0.0040691758684106 -0.120843413062761 ENSG00000145425 RPS3A
ENST00000515792 0.754724423624408 0.00412696854481055 -0.12061751050651 ENSG00000145425 RPS3A
ENST00000506126 0.754724423624408 0.00409582870871197 -0.120789112286835 ENSG00000145425 RPS3A
ENST00000510993 0.754724423624408 0.00445368358489967 -0.119849030619287 ENSG00000145425 RPS3A
ENST00000604922 0.754724423624408 0.00781004736759093 -0.120763242784676 ENSG00000109686 SH3D19
ENST00000409598 0.776435794595328 0.0885997238964138 -0.0702864649562831 ENSG00000109686 SH3D19
ENST00000304527 0.776435794595328 0.0878423586478284 -0.0704994999292982 ENSG00000109686 SH3D19
ENST00000424281 0.776435794595328 0.0878423586478284 -0.0704994999292982 ENSG00000109686 SH3D19
ENST00000455740 0.776435794595328 0.0878423586478284 -0.0704994999292982 ENSG00000109686 SH3D19
ENST00000409252 0.776435794595328 0.0905723942832998 -0.0698706899135092 ENSG00000109686 SH3D19
ENST00000478503 0.798594024375916 0.222240730593109 -0.0540915489257799 ENSG00000109686 SH3D19
ENST00000514152 0.776435794595328 0.0901581035934696 -0.0696401410918322 ENSG00000109686 SH3D19
ENST00000427414 0.786470033127525 0.159213700461594 -0.0578608690562158 ENSG00000109686 SH3D19
ENST00000604030 0.75739688995505 0.0596792702021151 -0.110052278601012 ENSG00000109686 SH3D19
ENST00000281708 0.882261266733975 0.535961445600766 -0.0427944237844729 ENSG00000109670 FBXW7
ENST00000304385 0.934001847240623 0.701988700687398 -0.0182723545126111 ENSG00000170006 TMEM154
ENST00000585682 0.776435794595328 0.0972124615622435 -0.0663279332944582 ENSG00000164125 FAM198B
ENST00000296530 0.776435794595328 0.0893377554762272 -0.0678873046764573 ENSG00000164125 FAM198B
ENST00000393807 0.776435794595328 0.0903663299664892 -0.0675857684513381 ENSG00000164125 FAM198B
ENST00000590648 0.847124366969409 0.404349974740145 -0.0368184446549944 ENSG00000164125 FAM198B
ENST00000592586 0.832872492479113 0.36017330749533 -0.0407728354463436 ENSG00000164125 FAM198B
ENST00000593260 0.819576486874739 0.297103208910844 -0.0444383267809242 ENSG00000164125 FAM198B
ENST00000589306 0.982589186492863 0.902125256604111 -0.00398976289969433 ENSG00000164125 FAM198B
ENST00000592057 0.858391336058821 0.429089918480778 0.0384722997982673 ENSG00000164125 FAM198B
ENST00000503611 0.84438752428969 0.394080912740422 0.0301647956365413 ENSG00000248429 RP11-597D13.9
ENST00000509463 0.819576486874739 0.281907900071629 0.0412569453692205 ENSG00000248429 RP11-597D13.9
ENST00000264431 0.957322159910111 0.79610056662989 -0.0132287582196803 ENSG00000109756 RAPGEF2
ENST00000261507 0.780518415531565 0.137650762232789 -0.0874079333636274 ENSG00000052802 MSMO1
ENST00000393766 0.777773915105863 0.136460005043439 -0.0876499595550494 ENSG00000052802 MSMO1
ENST00000335742 0.957322159910111 0.796730766065869 -0.0131534436427889 ENSG00000129116 PALLD
ENST00000261509 0.957322159910111 0.796730766065869 -0.0131534436427889 ENSG00000129116 PALLD
ENST00000510042 0.820623813753819 0.311578269121821 -0.047507252341216 ENSG00000145439 CBR4
ENST00000509108 0.830171132578608 0.35471644977861 -0.0464332471352781 ENSG00000145439 CBR4
ENST00000284637 0.826352793794239 0.334716737115824 -0.0601712854552229 ENSG00000154447 SH3RF1
ENST00000508685 0.8532957771099 0.419765511077087 -0.055066000199628 ENSG00000154447 SH3RF1
ENST00000513761 0.953464275850722 0.780207404690682 -0.0116906802457855 ENSG00000109572 CLCN3
ENST00000347613 0.982589186492863 0.899637122746169 0.00543659176671097 ENSG00000109572 CLCN3
ENST00000360642 0.934928095999752 0.711029870553046 0.0158567580262716 ENSG00000109572 CLCN3
ENST00000504131 0.953105740061674 0.777277282503059 0.0121236798407377 ENSG00000109572 CLCN3
ENST00000265000 0.880709831385276 0.528340120650351 -0.0260495320860364 ENSG00000109586 GALNT7
ENST00000296503 0.934928095999752 0.713027818203709 0.0171006350124736 ENSG00000164104 HMGB2
ENST00000438704 0.934928095999752 0.710616629464818 0.0173502645436694 ENSG00000164104 HMGB2
ENST00000446922 0.933335246092324 0.700072647091633 0.017948787816595 ENSG00000164104 HMGB2
ENST00000511316 0.934928095999752 0.704136427282917 0.0176917234717429 ENSG00000164104 HMGB2
ENST00000503362 0.791107625111094 0.173013243465071 -0.0739325702895835 ENSG00000129128 SPCS3
ENST00000403733 0.75739688995505 0.0648258979319576 -0.0898397823885828 ENSG00000151718 WWC2
ENST00000378925 0.78493852556397 0.141380013966295 -0.0883576697839954 ENSG00000151718 WWC2
ENST00000513834 0.776435794595328 0.0813049023386193 -0.0872845775138906 ENSG00000151718 WWC2
ENST00000448232 0.76931205307854 0.0736169814147196 -0.0877702134201397 ENSG00000151718 WWC2
ENST00000427431 0.78493852556397 0.141334039650599 -0.0648348613932465 ENSG00000151718 WWC2
ENST00000504005 0.776435794595328 0.0797287999825474 -0.0777193895723684 ENSG00000151718 WWC2
ENST00000308394 0.850816292516383 0.411787842102972 -0.0436340616850944 ENSG00000164305 CASP3
ENST00000523916 0.850816292516383 0.411787842102972 -0.0436340616850944 ENSG00000164305 CASP3
ENST00000393585 0.843224209783492 0.391471197830172 -0.0457755542375569 ENSG00000164305 CASP3
ENST00000431808 0.776435794595328 0.0764646994826504 -0.114430675919399 ENSG00000154556 SORBS2
ENST00000284776 0.773851604872429 0.0747934106502492 -0.115059179835744 ENSG00000154556 SORBS2
ENST00000448662 0.776435794595328 0.0764172582078884 -0.114434288384276 ENSG00000154556 SORBS2
ENST00000437304 0.776435794595328 0.119592576422931 -0.104571376353671 ENSG00000154556 SORBS2
ENST00000319471 0.776435794595328 0.121117676194656 -0.10386133310868 ENSG00000154556 SORBS2
ENST00000449407 0.776435794595328 0.119253207561114 -0.104455307516904 ENSG00000154556 SORBS2
ENST00000355634 0.776435794595328 0.114934936751376 -0.105601790829299 ENSG00000154556 SORBS2
ENST00000393528 0.776435794595328 0.116841398659543 -0.105072624822157 ENSG00000154556 SORBS2
ENST00000319454 0.786470033127525 0.153656672221042 -0.111313185422595 ENSG00000154556 SORBS2
ENST00000470685 0.793569643995925 0.199353269128059 -0.115971549598752 ENSG00000154556 SORBS2
ENST00000445343 0.791107625111094 0.192306504070861 -0.12507421329649 ENSG00000154556 SORBS2
ENST00000439914 0.791107625111094 0.180065315817063 -0.126077925632918 ENSG00000154556 SORBS2
ENST00000444771 0.793569643995925 0.199595740496074 -0.1227570894115 ENSG00000154556 SORBS2
ENST00000450341 0.791107625111094 0.173292614029076 -0.131240881681553 ENSG00000154556 SORBS2
ENST00000430503 0.786470033127525 0.163838555894619 -0.134163661348061 ENSG00000154556 SORBS2
ENST00000445115 0.791107625111094 0.186090480512101 -0.1272616216699 ENSG00000154556 SORBS2
ENST00000457247 0.791107625111094 0.192216734319711 -0.125777676273145 ENSG00000154556 SORBS2
ENST00000456596 0.79129202031503 0.192729732743781 -0.125579575369954 ENSG00000154556 SORBS2
ENST00000425679 0.791107625111094 0.189909282213175 -0.126396129695028 ENSG00000154556 SORBS2
ENST00000439049 0.791107625111094 0.192174133199138 -0.125332325818548 ENSG00000154556 SORBS2
ENST00000451958 0.79129202031503 0.192628420528969 -0.125363913596434 ENSG00000154556 SORBS2
ENST00000444781 0.792395121468127 0.193524625367434 -0.125101168138974 ENSG00000154556 SORBS2
ENST00000414724 0.791107625111094 0.186942362885643 -0.129423391173807 ENSG00000154556 SORBS2
ENST00000419063 0.79129202031503 0.192762659220994 -0.127305412333371 ENSG00000154556 SORBS2
ENST00000393523 0.792847857632122 0.196487018515239 -0.126584438801734 ENSG00000154556 SORBS2
ENST00000420158 0.792395121468127 0.195005562151857 -0.12706932429939 ENSG00000154556 SORBS2
ENST00000421639 0.791107625111094 0.190468298642425 -0.12811499653405 ENSG00000154556 SORBS2
ENST00000493709 0.791107625111094 0.188361532384147 -0.128716553178992 ENSG00000154556 SORBS2
ENST00000457934 0.791107625111094 0.185279686362024 -0.13003975521451 ENSG00000154556 SORBS2
ENST00000431902 0.791107625111094 0.182027258366093 -0.130379338789475 ENSG00000154556 SORBS2
ENST00000435480 0.791107625111094 0.184196651404885 -0.130345315851247 ENSG00000154556 SORBS2
ENST00000415274 0.791107625111094 0.182067165322952 -0.130377732081913 ENSG00000154556 SORBS2
ENST00000432655 0.791107625111094 0.183321937288253 -0.130337965255375 ENSG00000154556 SORBS2
ENST00000451701 0.791107625111094 0.177304385135798 -0.133662928359611 ENSG00000154556 SORBS2
ENST00000428330 0.791107625111094 0.178731363679116 -0.132902226108807 ENSG00000154556 SORBS2
ENST00000464975 0.794395786816664 0.205464955017022 -0.124888278604432 ENSG00000154556 SORBS2
ENST00000464819 0.79477115396716 0.213943865361564 -0.121915286713051 ENSG00000154556 SORBS2
ENST00000478249 0.79477115396716 0.212612335750222 -0.122246673701928 ENSG00000154556 SORBS2
ENST00000429056 0.794395786816664 0.209676465808169 -0.122677551056296 ENSG00000154556 SORBS2
ENST00000463104 0.794395786816664 0.209562998602876 -0.122682943975516 ENSG00000154556 SORBS2
ENST00000456060 0.791107625111094 0.188759850678892 -0.131000829014402 ENSG00000154556 SORBS2
ENST00000264932 0.879877164411888 0.512891655379925 0.0275911904119227 ENSG00000073578 SDHA
[truncated: 1,023,574 more chars]
