# Supplementary material for: High-throughput allele-specific expression across 250 environmental conditions
Source: Genome Res. 2016 Dec;26(12):1627–38. doi: 10.1101/gr.209759.116 (PMC5131815; doi:10.1101/gr.209759.116)
Supplement: Supplemental Material [file supp_gr.209759.116_Supplemental_Table_S6.tar.gz › DEG_results/DP4_DEG_stats_T13C1.txt]

t.id padj pval logFC ensg g.id
ENST00000541675 0.518707084593769 0.229231889306972 0.125254230978743 ENSG00000227232 WASH7P
ENST00000423562 0.51488973876051 0.226058515760821 0.126366201976706 ENSG00000227232 WASH7P
ENST00000438504 0.51488973876051 0.226058515760821 0.126366201976706 ENSG00000227232 WASH7P
ENST00000488147 0.51488973876051 0.226058515760821 0.126366201976706 ENSG00000227232 WASH7P
ENST00000538476 0.51488973876051 0.226058515760821 0.126366201976706 ENSG00000227232 WASH7P
ENST00000423372 0.744967885539109 0.484204895382093 0.11721883894609 ENSG00000237683 AL627309.1
ENST00000440200 0.910366047946526 0.77483819761212 0.0310257011770707 ENSG00000230021 RP5-857K21.4
ENST00000416931 0.985852113262877 0.959499564003374 -0.00587646904046429 ENSG00000225972 MTND1P23
ENST00000414273 0.920011827484786 0.797017929276409 0.028881019542387 ENSG00000237973 hsa-mir-6723
ENST00000427426 0.867217203620461 0.685681589494583 -0.0679305368988108 ENSG00000229344 RP5-857K21.7
ENST00000467115 0.606299454905928 0.313841166354328 0.136334144345959 ENSG00000240409 MTATP8P1
ENST00000514057 0.472490513016025 0.192056482373644 0.166827243550273 ENSG00000248527 MTATP6P1
ENST00000416718 0.82874141851247 0.614353637919313 -0.0557136835330373 ENSG00000198744 RP5-857K21.11
ENST00000428504 0.722651608286834 0.452687953885688 -0.113364129518544 ENSG00000228327 RP11-206L10.2
ENST00000434264 0.364896898172237 0.119584743585147 0.252738695370348 ENSG00000237491 RP11-206L10.9
ENST00000589899 0.384511548980181 0.13112950495016 0.245292098544379 ENSG00000237491 RP11-206L10.9
ENST00000609830 0.407087344092304 0.145341042028748 0.236810778718795 ENSG00000237491 RP11-206L10.9
ENST00000429505 0.0193928387292706 0.00156649022559528 0.356192806598335 ENSG00000237491 RP11-206L10.9
ENST00000591440 0.0188178727919175 0.00150847910348145 0.395762779256931 ENSG00000237491 RP11-206L10.9
ENST00000587530 0.0188178727919175 0.00150847910348145 0.395762779256931 ENSG00000237491 RP11-206L10.9
ENST00000593022 0.0181504862923692 0.00143824248693774 0.38781661157882 ENSG00000237491 RP11-206L10.9
ENST00000589531 0.0168428062706584 0.00130720596849139 0.378703034199757 ENSG00000237491 RP11-206L10.9
ENST00000588951 0.0103372524481676 0.000695155084813711 0.388972545320668 ENSG00000237491 RP11-206L10.9
ENST00000585768 0.0171851474194317 0.00134081000386664 0.412597507517018 ENSG00000237491 RP11-206L10.9
ENST00000585745 0.0672168151193123 0.00846488241177999 0.362403218476368 ENSG00000237491 RP11-206L10.9
ENST00000590848 0.0226087722877715 0.00191231919471982 0.390173466570587 ENSG00000237491 RP11-206L10.9
ENST00000586288 0.0168944772328976 0.00131226651393345 0.378642389671118 ENSG00000237491 RP11-206L10.9
ENST00000447500 0.649266990195125 0.360995597055518 0.14314938964204 ENSG00000230092 RP11-206L10.8
ENST00000590817 0.649266990195125 0.360995597055518 0.14314938964204 ENSG00000230092 RP11-206L10.8
ENST00000435300 0.932833282340213 0.823984419053376 0.0333173927007454 ENSG00000240453 RP11-206L10.10
ENST00000445118 0.997451317964594 0.991206552576938 -0.00106593952347506 ENSG00000228794 LINC01128
ENST00000610067 0.278848664170047 0.0746489574860106 -0.190391484367164 ENSG00000228794 LINC01128
ENST00000441765 0.275046677854739 0.0729529651621077 -0.259164031895841 ENSG00000228794 LINC01128
ENST00000609139 0.362688879957163 0.11839151613006 -0.167896177461367 ENSG00000228794 LINC01128
ENST00000449005 0.353047963396602 0.112951970421359 -0.164905639396515 ENSG00000228794 LINC01128
ENST00000416570 0.347955796246915 0.110130118537811 -0.167076609620927 ENSG00000228794 LINC01128
ENST00000448975 0.347955796246915 0.110130118537811 -0.167076609620927 ENSG00000228794 LINC01128
ENST00000609009 0.220779814344751 0.0508774427669258 -0.212052566119119 ENSG00000228794 LINC01128
ENST00000608189 0.220779814344751 0.0508774427669258 -0.212052566119119 ENSG00000228794 LINC01128
ENST00000415295 0.379002440332435 0.127649040057815 -0.230502720522794 ENSG00000228794 LINC01128
ENST00000342066 0.862136654224556 0.676290499932962 -0.0482346086416699 ENSG00000187634 SAMD11
ENST00000341065 0.884912612501698 0.721468165765341 -0.0413084972767725 ENSG00000187634 SAMD11
ENST00000483767 0.808022931859421 0.578944119157034 -0.0506029049686856 ENSG00000188976 NOC2L
ENST00000327044 0.651955672856213 0.363898649544105 -0.0631641551109199 ENSG00000188976 NOC2L
ENST00000477976 0.695157012855016 0.417144316606498 -0.0598794495760046 ENSG00000188976 NOC2L
ENST00000496938 0.919288191419106 0.795253991762987 -0.0302595675568719 ENSG00000188976 NOC2L
ENST00000487214 0.671607274032927 0.387302698633134 -0.0653628376639125 ENSG00000188976 NOC2L
ENST00000469563 0.544901247157627 0.253180438472578 -0.103820460554166 ENSG00000188976 NOC2L
ENST00000338591 0.327408347751158 0.0987986095080739 0.189895893232972 ENSG00000187961 KLHL17
ENST00000463212 0.659581307576556 0.372565973759711 0.140539454008864 ENSG00000187961 KLHL17
ENST00000466300 0.596548539822637 0.302831352314714 0.140918227343265 ENSG00000187961 KLHL17
ENST00000481067 0.733984575278543 0.468931757880988 0.114675664292395 ENSG00000187961 KLHL17
ENST00000428771 0.913032637680043 0.780593206688716 -0.0434551829906641 ENSG00000188290 HES4
ENST00000304952 0.887066727579533 0.725869770947699 -0.0546410303517273 ENSG00000188290 HES4
ENST00000481869 0.887066727579533 0.725869770947699 -0.0546410303517273 ENSG00000188290 HES4
ENST00000484667 0.801449045285611 0.568964147121263 -0.0888155437869335 ENSG00000188290 HES4
ENST00000379389 0.825689099504511 0.608909827768667 -0.0692854914076729 ENSG00000187608 ISG15
ENST00000379370 0.0581126382493758 0.00688618262980701 -0.193038319963834 ENSG00000188157 AGRN
ENST00000477585 0.680256007518061 0.397768172628407 -0.101311199523344 ENSG00000188157 AGRN
ENST00000469403 0.0811314998427338 0.0110609225818049 -0.263255398629487 ENSG00000188157 AGRN
ENST00000479707 0.461742780973119 0.184106928359866 -0.143751691984568 ENSG00000188157 AGRN
ENST00000466223 0.219276927947444 0.0503212387787759 -0.235171448789614 ENSG00000188157 AGRN
ENST00000478677 0.193837093667812 0.0412473366832815 -0.281608451656003 ENSG00000188157 AGRN
ENST00000492947 0.964977187897534 0.904308779101289 0.0131147596189239 ENSG00000188157 AGRN
ENST00000419249 0.0260112592110514 0.00231375315983605 -0.285853294480539 ENSG00000188157 AGRN
ENST00000461111 0.159467646106533 0.0304019510311706 -0.161829968199977 ENSG00000188157 AGRN
ENST00000418300 0.160004764708918 0.0305809138196987 -0.167078015448117 ENSG00000242590 RP11-54O7.14
ENST00000379339 0.145956285862919 0.0266205543265867 -0.182829749796725 ENSG00000131591 C1orf159
ENST00000294576 0.145956285862919 0.0266205543265867 -0.182829749796725 ENSG00000131591 C1orf159
ENST00000448924 0.145956285862919 0.0266205543265867 -0.182829749796725 ENSG00000131591 C1orf159
ENST00000465822 0.584489175679314 0.290664747442942 -0.129904193605687 ENSG00000131591 C1orf159
ENST00000379325 0.145956285862919 0.0266205543265867 -0.182829749796725 ENSG00000131591 C1orf159
ENST00000421241 0.145956285862919 0.0266205543265867 -0.182829749796725 ENSG00000131591 C1orf159
ENST00000487177 0.581599360610994 0.287636693836947 -0.147336731033931 ENSG00000131591 C1orf159
ENST00000467751 0.145956285862919 0.0266205543265867 -0.182829749796725 ENSG00000131591 C1orf159
ENST00000477196 0.145956285862919 0.0266205543265867 -0.182829749796725 ENSG00000131591 C1orf159
ENST00000464905 0.541444154920367 0.25010818977791 -0.170603190077363 ENSG00000131591 C1orf159
ENST00000379320 0.579746427983192 0.286005112066112 -0.132843724218932 ENSG00000131591 C1orf159
ENST00000379319 0.471636713639951 0.191499007519803 -0.125865339193408 ENSG00000131591 C1orf159
ENST00000434641 0.144134676478674 0.0261109320915674 -0.194481924141326 ENSG00000131591 C1orf159
ENST00000482816 0.196497992529263 0.0421590262105674 -0.179389441935625 ENSG00000131591 C1orf159
ENST00000437760 0.172845832003618 0.0345745870901221 -0.189015225055658 ENSG00000131591 C1orf159
ENST00000462097 0.221532222342604 0.051142594131063 -0.177299986005456 ENSG00000131591 C1orf159
ENST00000473600 0.945779166775547 0.852654529852843 -0.0293738722064424 ENSG00000131591 C1orf159
ENST00000475119 0.239956324503149 0.0583237431434454 -0.171380119700429 ENSG00000131591 C1orf159
ENST00000442117 0.938185151236484 0.836684947380203 0.0331227496624051 ENSG00000131591 C1orf159
ENST00000427787 0.95512110657655 0.877477896830553 -0.0251386917597467 ENSG00000131591 C1orf159
ENST00000472741 0.183954460111898 0.0381288543660968 -0.184821680129527 ENSG00000131591 C1orf159
ENST00000480643 0.184552791978263 0.0383193880564581 -0.185376114189536 ENSG00000131591 C1orf159
ENST00000360001 0.664131669798925 0.378472967964668 -0.0502307588900438 ENSG00000078808 SDF4
ENST00000465727 0.663183844287917 0.377259226057938 -0.050398683575372 ENSG00000078808 SDF4
ENST00000263741 0.663183844287917 0.377259226057938 -0.050398683575372 ENSG00000078808 SDF4
ENST00000494748 0.379760098818155 0.128021062514965 -0.0944880342256591 ENSG00000078808 SDF4
ENST00000478938 0.439689697612269 0.167928394417626 -0.0867620787204098 ENSG00000078808 SDF4
ENST00000403997 0.486549538028452 0.203053317726232 -0.0702849593143242 ENSG00000078808 SDF4
ENST00000545427 0.63120310393172 0.340054443885787 -0.0585204962950718 ENSG00000078808 SDF4
ENST00000459994 0.9034579528926 0.760614448800738 -0.023384142116492 ENSG00000078808 SDF4
ENST00000379198 0.553619175267999 0.261818224792915 -0.0885948617412136 ENSG00000176022 B3GALT6
ENST00000450390 0.97642023141149 0.933802192185844 -0.00465921067720035 ENSG00000160087 UBE2J2
ENST00000347370 0.974684742135495 0.929112822182172 -0.00499400951227422 ENSG00000160087 UBE2J2
ENST00000349431 0.907126166968004 0.767314961730131 -0.0166606035272319 ENSG00000160087 UBE2J2
ENST00000348298 0.853751142262113 0.66005925964908 -0.0253412709939979 ENSG00000160087 UBE2J2
ENST00000339385 0.741749599941639 0.47938758010258 -0.0426233540839984 ENSG00000160087 UBE2J2
ENST00000400929 0.78727453886722 0.547707727843553 -0.0350989443335188 ENSG00000160087 UBE2J2
ENST00000464036 0.799178220990923 0.565349849294322 -0.0338000068430804 ENSG00000160087 UBE2J2
ENST00000360466 0.859380374360504 0.67104706735523 -0.0249486963857616 ENSG00000160087 UBE2J2
ENST00000400930 0.843960476187321 0.641639354630117 -0.0274567781654305 ENSG00000160087 UBE2J2
ENST00000467339 0.97476794792174 0.929559723466276 0.00841903038087641 ENSG00000160087 UBE2J2
ENST00000473215 0.935056500331578 0.828707808653398 -0.0131712010686728 ENSG00000160087 UBE2J2
ENST00000435198 0.88509962620186 0.721847448981078 -0.0216260873924534 ENSG00000160087 UBE2J2
ENST00000509720 0.926738649173382 0.810291434460708 -0.0146444530223537 ENSG00000160087 UBE2J2
ENST00000491779 0.935354363547306 0.83015803689578 -0.0136515543552433 ENSG00000160087 UBE2J2
ENST00000466752 0.862800021203401 0.677403972413022 -0.0282558778573128 ENSG00000160087 UBE2J2
ENST00000503294 0.856306715537768 0.664966674377985 -0.02903822362272 ENSG00000160087 UBE2J2
ENST00000477894 0.89188346738573 0.73481325354929 -0.0234914385279124 ENSG00000160087 UBE2J2
ENST00000471154 0.901831234390592 0.757152639007651 -0.025570511594776 ENSG00000160087 UBE2J2
ENST00000422076 0.88280857268732 0.717348898833469 -0.0261068475350144 ENSG00000160087 UBE2J2
ENST00000502382 0.864072280950069 0.679770079566672 -0.0299803511785602 ENSG00000160087 UBE2J2
ENST00000461142 0.837995571748977 0.631211225201345 -0.0382893579349086 ENSG00000160087 UBE2J2
ENST00000488418 0.993010923462072 0.979891007342208 0.00235771656373174 ENSG00000160087 UBE2J2
ENST00000379116 0.64256281730066 0.353243046411325 0.147840569019252 ENSG00000162572 SCNN1D
ENST00000379101 0.614418254634325 0.322445628453992 0.160682703224967 ENSG00000162572 SCNN1D
ENST00000338555 0.655698904352814 0.368155426011586 0.143573322705902 ENSG00000162572 SCNN1D
ENST00000325425 0.442282553169901 0.169814167946919 0.224456163333473 ENSG00000162572 SCNN1D
ENST00000400928 0.456832174093331 0.180571705767885 0.218861709831498 ENSG00000162572 SCNN1D
ENST00000354700 0.403119566958321 0.142749217776174 -0.129911492179452 ENSG00000131584 ACAP3
ENST00000353662 0.405321329309042 0.144170229327447 -0.129149737223056 ENSG00000131584 ACAP3
ENST00000492936 0.369819403395499 0.122456067152215 -0.139966044603969 ENSG00000131584 ACAP3
ENST00000467278 0.129082336046966 0.0220224509748723 -0.208408205335475 ENSG00000131584 ACAP3
ENST00000470659 0.915638013730015 0.786134822823169 -0.0406922421203247 ENSG00000131584 ACAP3
ENST00000379037 0.016548908230013 0.00127784955688773 -0.453152484569375 ENSG00000131584 ACAP3
ENST00000476572 0.129666901130081 0.0221791747586026 -0.29128031801467 ENSG00000131584 ACAP3
ENST00000493992 0.00330700660698803 0.000165985350726372 -0.557213916400886 ENSG00000131584 ACAP3
ENST00000472541 0.588194626844002 0.294345667752007 -0.102620488404914 ENSG00000131584 ACAP3
ENST00000354980 0.597507874611206 0.303917092782517 -0.104807442137413 ENSG00000131584 ACAP3
ENST00000478065 0.590088989277705 0.29611799891235 -0.126923654945901 ENSG00000131584 ACAP3
ENST00000479108 0.610013575957971 0.318060848942394 -0.105644540972605 ENSG00000131584 ACAP3
ENST00000438966 0.670767104828757 0.386375956663391 -0.0946469966405865 ENSG00000131584 ACAP3
ENST00000379031 0.774096204570717 0.528278494743698 -0.0767240630973353 ENSG00000169972 PUSL1
ENST00000470520 0.90241935646495 0.758583846474074 -0.0422748391150624 ENSG00000169972 PUSL1
ENST00000463758 0.614945140609769 0.322997829573079 -0.148197217641322 ENSG00000169972 PUSL1
ENST00000467712 0.939933873084058 0.839766690614271 -0.0281972951331841 ENSG00000169972 PUSL1
ENST00000493657 0.922972560836819 0.802795785830973 -0.0307557101808056 ENSG00000169972 PUSL1
ENST00000470030 0.645108294304397 0.3560736397911 0.0784121263747213 ENSG00000127054 CPSF3L
ENST00000435064 0.960869006639707 0.893473537275106 -0.00777020435159016 ENSG00000127054 CPSF3L
ENST00000497304 0.897725532027625 0.748307159487574 -0.0363261863486384 ENSG00000127054 CPSF3L
ENST00000323275 0.960883108703167 0.893508416962913 -0.00776846169747603 ENSG00000127054 CPSF3L
ENST00000411962 0.960860477334956 0.893370142916232 -0.00777784027253678 ENSG00000127054 CPSF3L
ENST00000462432 0.931952144295935 0.821797003275496 0.0159853861995359 ENSG00000127054 CPSF3L
ENST00000478641 0.753239446382783 0.496054633355655 0.0577273379489715 ENSG00000127054 CPSF3L
ENST00000458452 0.960860477334956 0.893457159685798 -0.00777448939592281 ENSG00000127054 CPSF3L
ENST00000419704 0.960860477334956 0.893457159685798 -0.00777448939592281 ENSG00000127054 CPSF3L
ENST00000540437 0.960860477334956 0.893457159685798 -0.00777448939592281 ENSG00000127054 CPSF3L
ENST00000421495 0.960860477334956 0.893457159685798 -0.00777448939592281 ENSG00000127054 CPSF3L
ENST00000532772 0.963507493748608 0.900737806903104 -0.00726758747941228 ENSG00000127054 CPSF3L
ENST00000450926 0.995986129346398 0.987370907988103 -0.000910649015395325 ENSG00000127054 CPSF3L
ENST00000545578 0.992262353732063 0.977209109399758 -0.00164618793888219 ENSG00000127054 CPSF3L
ENST00000527098 0.992262353732063 0.977209109399758 -0.00164618793888219 ENSG00000127054 CPSF3L
ENST00000485710 0.661840261048988 0.375526481563213 0.0925251062408671 ENSG00000127054 CPSF3L
ENST00000461514 0.582185973353663 0.288356578521691 0.113915202217567 ENSG00000127054 CPSF3L
ENST00000525164 0.581633924918595 0.287819558357738 0.113610198484656 ENSG00000127054 CPSF3L
ENST00000528879 0.993146240824876 0.980365020193644 0.00142261399001556 ENSG00000127054 CPSF3L
ENST00000525769 0.538775917927213 0.247604123752125 0.125020602477152 ENSG00000127054 CPSF3L
ENST00000531377 0.991598762568541 0.975568976808359 -0.00187536585793916 ENSG00000127054 CPSF3L
ENST00000527383 0.371801488694835 0.123521727436875 0.12762412042674 ENSG00000127054 CPSF3L
ENST00000531292 0.241255938897582 0.0587923235123576 0.189404166682935 ENSG00000127054 CPSF3L
ENST00000467408 0.755461165076497 0.499236190868263 0.0597817869619243 ENSG00000127054 CPSF3L
ENST00000434694 0.666277576465536 0.381242110509104 -0.0503118483387074 ENSG00000127054 CPSF3L
ENST00000531020 0.759584457504332 0.504602375552136 0.0744290176707208 ENSG00000127054 CPSF3L
ENST00000533916 0.534432693059009 0.24348964401977 0.116210528343211 ENSG00000127054 CPSF3L
ENST00000488042 0.817337405280565 0.59403138235365 -0.0333727010948051 ENSG00000127054 CPSF3L
ENST00000526797 0.812744208182064 0.586863646939038 -0.033742115876021 ENSG00000127054 CPSF3L
ENST00000526332 0.812859024556386 0.587075172361967 -0.0337430016425906 ENSG00000127054 CPSF3L
ENST00000430786 0.752977215221497 0.495718715188104 -0.0433711642202275 ENSG00000127054 CPSF3L
ENST00000527719 0.705003712824423 0.429898105493222 -0.0503456552410007 ENSG00000127054 CPSF3L
ENST00000530031 0.718375911784015 0.447110593055539 -0.0485016568227321 ENSG00000127054 CPSF3L
ENST00000526113 0.680110474600853 0.397593159669081 -0.0539984750034797 ENSG00000127054 CPSF3L
ENST00000526904 0.711806649891667 0.43895564780597 -0.0499918970828577 ENSG00000127054 CPSF3L
ENST00000525603 0.436767928929225 0.16578432147994 -0.0962376706209783 ENSG00000127054 CPSF3L
ENST00000444968 0.736377036518392 0.472491012935798 -0.0923919243905043 ENSG00000240731 RP5-890O3.9
ENST00000429572 0.885336258410826 0.722362707100839 -0.0280606841509797 ENSG00000127054 CPSF3L
ENST00000498173 0.885188269891474 0.722050998779955 -0.0280774715932783 ENSG00000127054 CPSF3L
ENST00000496353 0.899435961128311 0.75238097787074 -0.0248372931355322 ENSG00000127054 CPSF3L
ENST00000493534 0.982186487202364 0.949774454000676 -0.00546317286070083 ENSG00000127054 CPSF3L
ENST00000534345 0.918011969509742 0.791686266080484 -0.0230159306964928 ENSG00000127054 CPSF3L
ENST00000532952 0.96997789510529 0.91682736107519 -0.00921436753789825 ENSG00000127054 CPSF3L
ENST00000490853 0.997763641986934 0.992851920266152 0.00080153506624425 ENSG00000127054 CPSF3L
ENST00000531019 0.997763641986934 0.992851920266152 0.00080153506624425 ENSG00000127054 CPSF3L
ENST00000498476 0.974200677633274 0.927554006807886 0.00806107148600369 ENSG00000127054 CPSF3L
ENST00000470679 0.974219165957231 0.927692030937934 -0.00843162191453933 ENSG00000127054 CPSF3L
ENST00000525285 0.92670921730341 0.810184237571804 0.0245522835335959 ENSG00000127054 CPSF3L
ENST00000530233 0.7501292090439 0.49152430940074 0.0876353859962605 ENSG00000127054 CPSF3L
ENST00000464957 0.948763978872187 0.860844315233728 0.0234049237701956 ENSG00000224051 GLTPD1
ENST00000343938 0.896840533610615 0.746164736828409 0.0397889438120557 ENSG00000224051 GLTPD1
ENST00000488011 0.875436480408906 0.701892922420006 0.0589702055747235 ENSG00000224051 GLTPD1
ENST00000378891 0.270916451173661 0.07125732814894 0.15204956341175 ENSG00000107404 DVL1
ENST00000378888 0.315514089079938 0.0924294957127738 0.141595753606263 ENSG00000107404 DVL1
ENST00000472445 0.932416541218681 0.82296549906495 0.0278021956490065 ENSG00000107404 DVL1
ENST00000338370 0.767773864626754 0.518020248524915 -0.0659125434620777 ENSG00000175756 AURKAIP1
ENST00000338338 0.751951676876651 0.493955391298397 -0.0695089530420543 ENSG00000175756 AURKAIP1
ENST00000321751 0.79130165953818 0.553600923680142 -0.0605184008677646 ENSG00000175756 AURKAIP1
ENST00000378853 0.780336315442552 0.537549594845326 -0.0631232005558576 ENSG00000175756 AURKAIP1
ENST00000489799 0.450175647938503 0.175475346817808 -0.141724333100835 ENSG00000175756 AURKAIP1
ENST00000496905 0.357154097150385 0.11530478183464 -0.16003419374395 ENSG00000175756 AURKAIP1
ENST00000480479 0.477669899746465 0.195933250629349 -0.0740825135181124 ENSG00000221978 CCNL2
ENST00000482621 0.58299903118445 0.289060085815493 -0.0470505076993261 ENSG00000221978 CCNL2
ENST00000408952 0.58299903118445 0.289060085815493 -0.0470505076993261 ENSG00000221978 CCNL2
ENST00000463260 0.654108262187489 0.366223116853174 -0.0650804321963566 ENSG00000221978 CCNL2
ENST00000400809 0.456280816846588 0.180245322064839 -0.058889383162814 ENSG00000221978 CCNL2
ENST00000496007 0.460252471414109 0.182910304112409 -0.0585636343712748 ENSG00000221978 CCNL2
ENST00000482365 0.440820766985359 0.168670383837372 -0.0700232705196876 ENSG00000221978 CCNL2
ENST00000481223 0.465333119906073 0.186737831685087 -0.0576855332262979 ENSG00000221978 CCNL2
ENST00000418865 0.572865747533781 0.279337721701572 -0.0514778426002099 ENSG00000221978 CCNL2
ENST00000505849 0.507921583639505 0.220304144397377 -0.0707845113318598 ENSG00000221978 CCNL2
ENST00000488340 0.606351783640269 0.313889574243497 -0.045347695576481 ENSG00000221978 CCNL2
ENST00000492998 0.322763650350348 0.0963030628192436 -0.118957681056685 ENSG00000221978 CCNL2
ENST00000469113 0.746065358942391 0.485571359680287 -0.0366281815345846 ENSG00000221978 CCNL2
ENST00000480646 0.382040199237163 0.129535622840857 -0.1229819199745 ENSG00000221978 CCNL2
ENST00000471930 0.760597707672628 0.506438873465279 -0.0372609298300498 ENSG00000221978 CCNL2
ENST00000408918 0.603507678538418 0.310730218882836 -0.0618236056285421 ENSG00000221978 CCNL2
ENST00000473872 0.803961104563763 0.572795572873637 -0.0452423491210295 ENSG00000221978 CCNL2
ENST00000425598 0.36884419348968 0.121930245286049 -0.1141088367433 ENSG00000221978 CCNL2
ENST00000463895 0.515836606006779 0.226850351011875 -0.113270746088533 ENSG00000221978 CCNL2
ENST00000497013 0.853660791401076 0.659854909095777 -0.0417273366391127 ENSG00000221978 CCNL2
ENST00000448629 0.794316644202474 0.557818949630332 -0.0827665027637026 ENSG00000224870 RP4-758J18.2
ENST00000444362 0.985377830341203 0.958306130035766 -0.00439828237352855 ENSG00000224870 RP4-758J18.2
ENST00000418833 0.847739020992986 0.648527780996152 0.0406957383975058 ENSG00000224870 RP4-758J18.2
ENST00000576232 0.558536343246901 0.266275825162349 -0.173438136381258 ENSG00000224870 RP4-758J18.2
ENST00000570344 0.593229653716243 0.299451699268164 -0.16125661021884 ENSG00000224870 RP4-758J18.2
ENST00000447725 0.671325568428282 0.386916010327839 0.0807042068037707 ENSG00000224870 RP4-758J18.2
ENST00000572242 0.880265666452192 0.712466653646928 0.0339110033573351 ENSG00000224870 RP4-758J18.2
ENST00000453521 0.904352212472092 0.762488209662932 0.0275257692524472 ENSG00000224870 RP4-758J18.2
ENST00000344843 0.470314872805558 0.190585057812115 -0.0924137875888322 ENSG00000242485 MRPL20
ENST00000493287 0.830247765034768 0.616916195915932 -0.0363863298924868 ENSG00000242485 MRPL20
ENST00000487659 0.470240890589044 0.190512890109352 -0.0924193411453281 ENSG00000242485 MRPL20
ENST00000492508 0.333323048747264 0.102111767590614 -0.117686398280582 ENSG00000242485 MRPL20
ENST00000482352 0.244659839328824 0.060116491402093 -0.142698520705326 ENSG00000242485 MRPL20
ENST00000477686 0.273051112455467 0.0720996265399999 -0.150211382796497 ENSG00000242485 MRPL20
ENST00000338660 0.126143688800659 0.0212527465281864 -0.373338607684592 ENSG00000179403 VWA1
ENST00000404702 0.126258086780484 0.0212942180151758 -0.370719140529899 ENSG00000179403 VWA1
ENST00000476993 0.126258086780484 0.0212942180151758 -0.370719140529899 ENSG00000179403 VWA1
ENST00000378741 0.188992268197958 0.0397080135216811 -0.162173742920562 ENSG00000160072 ATAD3B
ENST00000308647 0.2460740157502 0.0607040832644549 -0.130053988447926 ENSG00000160072 ATAD3B
ENST00000472194 0.310964890775794 0.0900031575691431 -0.128790332468942 ENSG00000160072 ATAD3B
ENST00000378736 0.439027981549989 0.167320611650168 -0.178203424053227 ENSG00000160072 ATAD3B
ENST00000485748 0.503667483259737 0.216883540931038 -0.107436644063975 ENSG00000160072 ATAD3B
ENST00000474481 0.655257979712583 0.367569555190835 -0.0806377814921329 ENSG00000160072 ATAD3B
ENST00000378756 0.641057736124345 0.351513611886358 -0.0802958612379158 ENSG00000197785 ATAD3A
ENST00000378755 0.641057736124345 0.351528615350186 -0.080294126684383 ENSG00000197785 ATAD3A
ENST00000339113 0.662071286378748 0.375843804671028 -0.0761304954590162 ENSG00000197785 ATAD3A
ENST00000536055 0.662071286378748 0.375843804671028 -0.0761304954590162 ENSG00000197785 ATAD3A
ENST00000429957 0.906980935076457 0.767136303479198 -0.0326435696725363 ENSG00000197785 ATAD3A
ENST00000400830 0.523468530207133 0.233282587663117 -0.12461996412131 ENSG00000197785 ATAD3A
ENST00000378733 0.581484312296554 0.287491184589173 -0.168693555795744 ENSG00000205090 TMEM240
ENST00000425828 0.581484312296554 0.287491184589173 -0.168693555795744 ENSG00000205090 TMEM240
ENST00000291386 0.480780131408902 0.198295706548764 0.0669429203701169 ENSG00000160075 SSU72
ENST00000378726 0.679501436321586 0.396746572456437 0.058808126091264 ENSG00000160075 SSU72
ENST00000378725 0.423665060121544 0.156857693872011 0.0873355915392228 ENSG00000160075 SSU72
ENST00000359060 0.665381186670927 0.380161836773474 0.061885964776813 ENSG00000160075 SSU72
ENST00000539195 0.507480641117796 0.219982401303434 0.124326996620998 ENSG00000215791 AL645728.2
ENST00000520777 0.691294348854093 0.411773031486133 0.0807568881297954 ENSG00000197530 MIB2
ENST00000378710 0.691294348854093 0.411773031486133 0.0807568881297954 ENSG00000197530 MIB2
ENST00000360522 0.691294348854093 0.411773031486133 0.0807568881297954 ENSG00000197530 MIB2
ENST00000357210 0.691294348854093 0.411773031486133 0.0807568881297954 ENSG00000197530 MIB2
ENST00000355826 0.691294348854093 0.411773031486133 0.0807568881297954 ENSG00000197530 MIB2
ENST00000518681 0.686659734384048 0.405979011719635 0.0818496026012666 ENSG00000197530 MIB2
ENST00000505820 0.690296000005984 0.410606216787614 0.0809417872622484 ENSG00000197530 MIB2
ENST00000479659 0.690296000005984 0.410606216787614 0.0809417872622484 ENSG00000197530 MIB2
ENST00000489635 0.692899812806561 0.413858883436431 0.0802902716341577 ENSG00000197530 MIB2
ENST00000511502 0.692899812806561 0.413858883436431 0.0802902716341577 ENSG00000197530 MIB2
ENST00000477990 0.673432159271334 0.38971664330553 -0.127786305073874 ENSG00000197530 MIB2
ENST00000514363 0.847175082546316 0.647569144572066 -0.054618949860583 ENSG00000197530 MIB2
ENST00000487053 0.687267751336361 0.406640568636472 0.0815851513486036 ENSG00000197530 MIB2
ENST00000502470 0.713923503244612 0.441791864610908 -0.0926890834856848 ENSG00000197530 MIB2
ENST00000378712 0.687267751336361 0.406640568636472 0.0815851513486036 ENSG00000197530 MIB2
ENST00000507082 0.577527962932345 0.284007008758604 -0.167259072903929 ENSG00000197530 MIB2
ENST00000463492 0.744880738880421 0.484054544498632 -0.112739922345767 ENSG00000197530 MIB2
ENST00000510793 0.744204482062234 0.482886583356004 -0.0841943472137043 ENSG00000197530 MIB2
ENST00000504599 0.671325568428282 0.386888224538427 0.0853599413586515 ENSG00000197530 MIB2
ENST00000507229 0.613177623753735 0.321131553740188 0.0980269227868405 ENSG00000197530 MIB2
ENST00000503789 0.918893110439276 0.793865531619002 -0.0336834106275516 ENSG00000197530 MIB2
ENST00000378708 0.560564553053393 0.268194644460029 0.110835084721762 ENSG00000197530 MIB2
ENST00000506488 0.544049452033337 0.252427989132128 0.11464090745709 ENSG00000197530 MIB2
ENST00000512004 0.729209143271746 0.461943139829596 0.115496473598845 ENSG00000197530 MIB2
ENST00000514234 0.328702919930566 0.0994707890311868 0.186575546107774 ENSG00000197530 MIB2
ENST00000467597 0.944387349936918 0.849423946080236 -0.0298267569470373 ENSG00000197530 MIB2
ENST00000508148 0.830231829896696 0.616844995202534 0.0806911256363483 ENSG00000197530 MIB2
ENST00000486072 0.167917173293441 0.0330452518374116 0.312811064982789 ENSG00000197530 MIB2
ENST00000505370 0.335337533710097 0.103253114447015 0.253268938024344 ENSG00000197530 MIB2
ENST00000473511 0.619525843039009 0.327761944983735 0.15121636721831 ENSG00000197530 MIB2
ENST00000464570 0.556201182299921 0.264205095799336 0.172662221145777 ENSG00000197530 MIB2
ENST00000483015 0.852724486757277 0.658062114030966 0.0726529382795728 ENSG00000197530 MIB2
ENST00000513088 0.648332733890442 0.359939620893208 0.0781575568450063 ENSG00000248333 CDK11B
ENST00000341832 0.733838133142975 0.468739607487544 0.0590637941836956 ENSG00000248333 CDK11B
ENST00000317673 0.681378500699597 0.399564220349803 0.0677629389329367 ENSG00000248333 CDK11B
ENST00000340677 0.681378500699597 0.399564220349803 0.0677629389329367 ENSG00000248333 CDK11B
ENST00000407249 0.681378500699597 0.399564220349803 0.0677629389329367 ENSG00000248333 CDK11B
ENST00000341028 0.523193982199795 0.233049855535681 0.179547803787667 ENSG00000248333 CDK11B
ENST00000607013 0.00182458829686245 8.04526705555831e-05 0.475327706769801 ENSG00000272004 RP11-345P4.10
ENST00000378662 1.5152016318951e-05 2.93562157975421e-07 0.337894375085861 ENSG00000189339 SLC35E2B
ENST00000234800 2.01858309956539e-05 4.05640127780595e-07 0.335197196965866 ENSG00000189339 SLC35E2B
ENST00000480991 0.000272546274056654 8.37107439963739e-06 0.372063661522415 ENSG00000189339 SLC35E2B
ENST00000481276 0.141190151777452 0.0252900743912181 0.173877712609281 ENSG00000189339 SLC35E2B
ENST00000596308 0.535645600857188 0.24469180432556 0.173599468692408 ENSG00000269737 RP11-345P4.7
ENST00000597891 0.743455026443005 0.481666158897624 0.107847595756069 ENSG00000269227 RP11-345P4.6
ENST00000356200 0.0370909113708319 0.0037499127241683 0.245041924714842 ENSG00000008128 CDK11A
ENST00000598846 0.000336380881404019 1.08550978008945e-05 0.288964269358904 ENSG00000268575 RP1-283E3.8
ENST00000463652 0.400234285591362 0.140939408626245 0.221263864572856 ENSG00000008128 CDK11A
ENST00000358779 0.035112034060266 0.00347021395365223 0.246813192090027 ENSG00000008128 CDK11A
ENST00000460465 0.035112034060266 0.00347021395365223 0.246813192090027 ENSG00000008128 CDK11A
ENST00000404249 0.035112034060266 0.00347021395365223 0.246813192090027 ENSG00000008128 CDK11A
ENST00000378633 0.035112034060266 0.00347021395365223 0.246813192090027 ENSG00000008128 CDK11A
ENST00000357760 0.035112034060266 0.00347021395365223 0.246813192090027 ENSG00000008128 CDK11A
ENST00000509982 0.0370909113708319 0.0037499127241683 0.245041924714842 ENSG00000008128 CDK11A
ENST00000378638 0.0370909113708319 0.0037499127241683 0.245041924714842 ENSG00000008128 CDK11A
ENST00000356937 0.0397469509306483 0.00410718725882813 0.244901660450781 ENSG00000008128 CDK11A
ENST00000478901 0.313091959898676 0.0911423423177472 0.25930356301824 ENSG00000008128 CDK11A
ENST00000468397 0.434349730757886 0.164289106832489 0.203188228240442 ENSG00000008128 CDK11A
ENST00000491311 0.540458365947315 0.249115969148961 0.165915702862555 ENSG00000008128 CDK11A
ENST00000495016 0.806646361233961 0.577007633332962 0.085198656639204 ENSG00000008128 CDK11A
ENST00000468800 0.879873128905159 0.711608364795863 0.0456437764999208 ENSG00000008128 CDK11A
ENST00000464748 0.974690460578 0.929287950524654 -0.0143403712434547 ENSG00000008128 CDK11A
ENST00000489300 0.669719174433066 0.385131144591501 -0.135525285276514 ENSG00000008128 CDK11A
ENST00000492390 0.98221787093021 0.949837133158231 -0.00818168444675661 ENSG00000008128 CDK11A
ENST00000474916 0.986338631468237 0.960954523063076 -0.00651069487598375 ENSG00000008128 CDK11A
ENST00000378635 0.0743944037392106 0.00978533589704948 0.242485659916869 ENSG00000008128 CDK11A
ENST00000479362 0.074847977668433 0.00987200071148551 0.278271182064419 ENSG00000008128 CDK11A
ENST00000498810 0.282067962444721 0.0760005020912212 0.218123338600671 ENSG00000008128 CDK11A
ENST00000487462 0.282922648750813 0.0763884427785461 0.215539378649107 ENSG00000008128 CDK11A
ENST00000401096 0.301414081303521 0.0853544648737814 0.208066247806462 ENSG00000008128 CDK11A
ENST00000577672 0.000831961294257187 3.13673059571114e-05 0.332835156668099 ENSG00000227775 RP1-283E3.4
ENST00000417099 0.00740444955333882 0.000453413347532114 0.318948238785166 ENSG00000227775 RP1-283E3.4
ENST00000355439 0.000907364020852425 3.48483043575331e-05 0.295697999211653 ENSG00000215790 SLC35E2
ENST00000400924 0.00117382365322412 4.75068487442099e-05 0.292892925244322 ENSG00000215790 SLC35E2
ENST00000246421 0.0912797185486605 0.0131168758163378 0.242482870943956 ENSG00000215790 SLC35E2
ENST00000475229 0.278187224359815 0.0743068355579153 0.240893215333259 ENSG00000215790 SLC35E2
ENST00000424604 0.0811287850456195 0.0110598392947087 0.309081686798989 ENSG00000227775 RP1-283E3.4
ENST00000418950 0.496698492329985 0.210960849833994 0.194781666994807 ENSG00000227775 RP1-283E3.4
ENST00000341426 0.424318614235757 0.157372902593407 -0.0767878469905631 ENSG00000008130 NADK
ENST00000341991 0.426286361344202 0.158557348371393 -0.0764089619586323 ENSG00000008130 NADK
ENST00000378625 0.436463399930434 0.165614221927224 -0.0753190411142295 ENSG00000008130 NADK
ENST00000344463 0.424318614235757 0.157372902593407 -0.0767878469905631 ENSG00000008130 NADK
ENST00000342348 0.855382876786807 0.663241676602791 -0.0274068500031492 ENSG00000008130 NADK
ENST00000498806 0.826283857684129 0.610106527932253 -0.0538997217405016 ENSG00000008130 NADK
ENST00000469045 0.896982655697508 0.74649813632185 -0.0263561875103504 ENSG00000008130 NADK
ENST00000480499 0.987793960978167 0.964685251148183 0.00466889959482977 ENSG00000008130 NADK
ENST00000497747 0.857216192595199 0.666940332930493 -0.0501512078647166 ENSG00000008130 NADK
ENST00000477235 0.888262271364976 0.728365441714263 -0.0302735253292449 ENSG00000008130 NADK
ENST00000489538 0.889514391139883 0.730653320537399 -0.03100426710032 ENSG00000008130 NADK
ENST00000497615 0.896578389573839 0.745525345108328 -0.03846244804142 ENSG00000008130 NADK
ENST00000497186 0.878548080234552 0.70821207216542 -0.0324820315772443 ENSG00000008130 NADK
ENST00000400922 0.879059253517027 0.709346805981591 0.0314683758750274 ENSG00000008130 NADK
ENST00000492845 0.712982238829617 0.44041967969336 -0.0570455879806846 ENSG00000008130 NADK
ENST00000492768 0.766968795106545 0.516777014047445 -0.0538069248009684 ENSG00000008130 NADK
ENST00000460602 0.508453171769066 0.220696018223454 -0.103837458866556 ENSG00000008130 NADK
ENST00000464373 0.41701254951643 0.15214226672641 -0.142617875051431 ENSG00000008130 NADK
ENST00000378609 0.955631270456065 0.879209851760238 0.0050926610791322 ENSG00000078369 GNB1
ENST00000461893 0.451843233828872 0.176685090898308 0.0889081148089772 ENSG00000078369 GNB1
ENST00000471354 0.67848412990784 0.395377832378563 0.0454049866345687 ENSG00000078369 GNB1
ENST00000439272 0.593764508390518 0.29999337399035 -0.060822738345944 ENSG00000078369 GNB1
ENST00000434686 0.603719170459731 0.310959621348652 -0.0608757296317716 ENSG00000078369 GNB1
ENST00000437146 0.93511244008119 0.829322936711172 -0.0139946543181765 ENSG00000078369 GNB1
ENST00000472614 0.381945615727165 0.129485109405028 -0.10926486879007 ENSG00000078369 GNB1
ENST00000607589 0.89554321203408 0.74327719774509 -0.0256002038164555 ENSG00000078369 GNB1
ENST00000378567 0.0566841705650622 0.00663718729167732 0.39632612252136 ENSG00000067606 PRKCZ
ENST00000400921 0.0522085922586904 0.00590936755149438 0.402240642046982 ENSG00000067606 PRKCZ
ENST00000461106 0.235424933020456 0.0565249142529555 0.296272476218136 ENSG00000067606 PRKCZ
ENST00000400920 0.0408573875776307 0.00426862331757011 0.421585266030185 ENSG00000067606 PRKCZ
ENST00000479263 0.0418740153474691 0.00441017403503953 0.419470250662778 ENSG00000067606 PRKCZ
ENST00000478770 0.183611814951064 0.038014253641304 0.324176971197636 ENSG00000067606 PRKCZ
ENST00000505322 0.0443461066716318 0.00476247209906543 0.416222483963898 ENSG00000067606 PRKCZ
ENST00000469733 0.398947676852354 0.140055735230444 0.119121146591377 ENSG00000162585 C1orf86
ENST00000414253 0.394406631330086 0.13718144817804 0.123328449689656 ENSG00000162585 C1orf86
ENST00000428120 0.394406631330086 0.13718144817804 0.123328449689656 ENSG00000162585 C1orf86
ENST00000400919 0.394406631330086 0.13718144817804 0.123328449689656 ENSG00000162585 C1orf86
ENST00000400918 0.608491679068892 0.316297139249123 0.0834810243921979 ENSG00000162585 C1orf86
ENST00000497675 0.978283291117867 0.938931119489012 -0.00701631853096927 ENSG00000162585 C1orf86
ENST00000378543 0.941484176162037 0.843065438879834 0.0178916057114633 ENSG00000162585 C1orf86
ENST00000378546 0.941484176162037 0.843065438879834 0.0178916057114633 ENSG00000162585 C1orf86
ENST00000401813 0.959915750439714 0.890241315662549 -0.0124732850015417 ENSG00000162585 C1orf86
ENST00000487186 0.894742469643009 0.741353102363539 0.0282582891334394 ENSG00000162585 C1orf86
ENST00000378545 0.947127930892182 0.856352561440764 0.0163407214815044 ENSG00000162585 C1orf86
ENST00000476803 0.952444062666895 0.870609064845789 0.0149200742797102 ENSG00000162585 C1orf86
ENST00000440825 0.93073107375158 0.81850525158602 0.020671278242422 ENSG00000162585 C1orf86
ENST00000597060 0.474855010010976 0.193710522289152 0.191828199883999 ENSG00000269554 AL590822.2
ENST00000420515 0.88190052960378 0.716012376561006 -0.0379192313897112 ENSG00000162585 C1orf86
ENST00000378536 0.0223324689582412 0.00188325546085909 -0.166987835888771 ENSG00000157933 SKI
ENST00000508416 0.00831343127265124 0.000524568027524135 -0.260288107364633 ENSG00000157933 SKI
ENST00000478223 0.00159253434640205 6.86526524266921e-05 -0.285722313149788 ENSG00000157933 SKI
ENST00000507179 0.158728615316398 0.0301932919604031 -0.245805674441958 ENSG00000157933 SKI
ENST00000378531 0.0922905010712679 0.0133254055107823 0.256282689080957 ENSG00000116151 MORN1
ENST00000606372 0.0971384126426194 0.0144147536333274 0.255872569593228 ENSG00000116151 MORN1
ENST00000378529 0.133836036438422 0.0232652439438966 0.241997554381865 ENSG00000116151 MORN1
ENST00000607342 0.0313292222958977 0.00296332945290757 0.416116375279117 ENSG00000116151 MORN1
ENST00000469374 0.911484061887753 0.777282981062159 0.0392801640765262 ENSG00000116151 MORN1
ENST00000419785 0.817876275200261 0.594969437559753 0.0781598817334672 ENSG00000116151 MORN1
ENST00000378525 0.975859326201661 0.932399253058892 -0.0114372533153126 ENSG00000116151 MORN1
ENST00000449373 0.983958737733279 0.95436697021835 -0.00828003851760752 ENSG00000116151 MORN1
ENST00000317490 0.861266468695469 0.674875097422015 -0.0690481385004277 ENSG00000178642 AL513477.1
ENST00000607031 0.77329353945129 0.526835878747463 -0.103719632279641 ENSG00000116151 MORN1
ENST00000378518 0.937778791930922 0.835995266953277 0.0107635738206118 ENSG00000157916 RER1
ENST00000605895 0.797568927558199 0.562612881387114 0.0305499942180981 ENSG00000157916 RER1
ENST00000378513 0.84606784756653 0.645425737856662 0.0242513528537017 ENSG00000157916 RER1
ENST00000306256 0.878819050985718 0.708907957195568 0.0193146808877437 ENSG00000157916 RER1
ENST00000493207 0.986246034740256 0.96061662039064 0.00319449031616365 ENSG00000157916 RER1
ENST00000378512 0.846110641315163 0.645654455332779 0.0242507201585344 ENSG00000157916 RER1
ENST00000443438 0.913032637680043 0.78055696715053 0.0148274846276151 ENSG00000157916 RER1
ENST00000488353 0.844486145748284 0.642790768884958 0.025397222756662 ENSG00000157916 RER1
ENST00000462129 0.827744385023841 0.612364070701282 0.0429273636497884 ENSG00000157916 RER1
ENST00000288774 0.970913907503372 0.919280559025567 0.0102951669905218 ENSG00000157911 PEX10
ENST00000447513 0.962200214734476 0.89729961655538 0.0131995438103022 ENSG00000157911 PEX10
ENST00000507596 0.998292652635265 0.994221783848945 0.00074376342527056 ENSG00000157911 PEX10
ENST00000510434 0.851938785490601 0.656600918723151 -0.0537453688288977 ENSG00000157911 PEX10
ENST00000508384 0.555689598947439 0.263829753894947 0.157064093980174 ENSG00000157911 PEX10
ENST00000515760 0.290400204540145 0.0799635718544233 0.27859181592354 ENSG00000157911 PEX10
ENST00000502666 0.282108685356257 0.0760284491931286 0.259018798077606 ENSG00000157911 PEX10
ENST00000504111 0.225561274883492 0.0527005843492372 0.284645089898443 ENSG00000157911 PEX10
ENST00000514502 0.424063731757086 0.15718764768903 0.203834405017303 ENSG00000157911 PEX10
ENST00000378466 0.950942988488628 0.866554990384127 0.0147941728479948 ENSG00000157881 PANK4
ENST00000435556 0.950942988488628 0.866554990384127 0.0147941728479948 ENSG00000157881 PANK4
ENST00000505228 0.912710835769371 0.779716523900375 0.0273199573786777 ENSG00000157881 PANK4
ENST00000502512 0.665264918852801 0.380001838658698 0.115177068344414 ENSG00000157881 PANK4
ENST00000471361 0.751131378659462 0.492992010294518 0.102295456607717 ENSG00000157881 PANK4
ENST00000487804 0.869634582363425 0.690689749437713 0.0618268100082899 ENSG00000157881 PANK4
ENST00000515423 0.75369465948425 0.496738726207866 0.105207249464894 ENSG00000157881 PANK4
ENST00000468002 0.881994066404061 0.716197099342264 -0.0492232060920365 ENSG00000157881 PANK4
ENST00000486396 0.935215530285734 0.829660336496886 -0.0242544918009023 ENSG00000157881 PANK4
ENST00000502770 0.904890861197198 0.763547486719426 -0.0369280493541936 ENSG00000157881 PANK4
ENST00000491212 0.679009789981502 0.396007062580673 -0.116399931442911 ENSG00000157881 PANK4
ENST00000514922 0.802117486748915 0.570001334174903 -0.0803593805612286 ENSG00000157881 PANK4
ENST00000416860 0.137914210308934 0.0244094016276665 -0.307563930021996 ENSG00000238164 RP3-395M20.8
ENST00000452793 0.252258286054672 0.0632031652202944 -0.263204727795097 ENSG00000238164 RP3-395M20.8
ENST00000426449 0.0212571235893687 0.00176620693743633 -0.337965373559356 ENSG00000157873 TNFRSF14
ENST00000434817 0.0221998213035232 0.00186609706831937 -0.317421061809472 ENSG00000157873 TNFRSF14
ENST00000435221 0.0228290023050247 0.00193756937758235 -0.316044812558624 ENSG00000157873 TNFRSF14
ENST00000451778 0.0185954147013037 0.00148442272985231 -0.320563458232893 ENSG00000157873 TNFRSF14
ENST00000409119 0.0904595178046922 0.0129520967844268 -0.260578758129726 ENSG00000157873 TNFRSF14
ENST00000355716 0.0621178648514393 0.0075661064310338 -0.268775364153538 ENSG00000157873 TNFRSF14
ENST00000475523 0.061428950276725 0.00745033515856446 -0.268237455257694 ENSG00000157873 TNFRSF14
ENST00000442392 0.0366749445111002 0.00369012653944384 -0.343789978832222 ENSG00000157873 TNFRSF14
ENST00000482074 0.0590274471061477 0.00704854903822071 -0.327354050136872 ENSG00000157873 TNFRSF14
ENST00000496064 0.0212302103899655 0.00176268339047121 -0.337381246341783 ENSG00000157873 TNFRSF14
ENST00000463471 0.0408618228280249 0.00426955853944623 -0.290615386262321 ENSG00000157873 TNFRSF14
ENST00000466750 0.0965412717218821 0.0142700959076272 -0.265975173668851 ENSG00000157873 TNFRSF14
ENST00000471768 0.241403856934771 0.0588580792202993 -0.263052934800874 ENSG00000157873 TNFRSF14
ENST00000463835 0.407437417124858 0.145599833690463 -0.185557477206957 ENSG00000157873 TNFRSF14
ENST00000482602 0.625260406393874 0.33346243573029 -0.119140533793603 ENSG00000157873 TNFRSF14
ENST00000480305 0.293277796291106 0.0813050674381812 -0.243588906517482 ENSG00000157873 TNFRSF14
ENST00000493183 0.917724561887692 0.791091512361934 -0.0274627448589494 ENSG00000157870 FAM213B
ENST00000474659 0.970011577274575 0.917061018339306 -0.0109901842396159 ENSG00000157870 FAM213B
ENST00000419916 0.732022031986649 0.466118847984185 0.0570636095097547 ENSG00000157870 FAM213B
ENST00000378424 0.732022031986649 0.466118847984185 0.0570636095097547 ENSG00000157870 FAM213B
ENST00000537325 0.829836568455818 0.616243796943095 0.0462351076999288 ENSG00000157870 FAM213B
ENST00000378427 0.732022031986649 0.466118847984185 0.0570636095097547 ENSG00000157870 FAM213B
ENST00000378425 0.732022031986649 0.466118847984185 0.0570636095097547 ENSG00000157870 FAM213B
ENST00000464043 0.931895013378194 0.821674705313794 0.0224604185028682 ENSG00000157870 FAM213B
ENST00000444521 0.732022031986649 0.466118847984185 0.0570636095097547 ENSG00000157870 FAM213B
ENST00000465233 0.781939687687102 0.53993692230445 -0.0658604798680064 ENSG00000157870 FAM213B
ENST00000498083 0.72214705853995 0.45211303316085 -0.0811056814793764 ENSG00000157870 FAM213B
ENST00000481683 0.692417788379436 0.413225445337146 -0.0889464904887234 ENSG00000157870 FAM213B
ENST00000484099 0.755344691366002 0.499083390898523 0.0531325334527762 ENSG00000157870 FAM213B
ENST00000477045 0.628873358149515 0.337483866964629 -0.103877885104345 ENSG00000157870 FAM213B
ENST00000476686 0.560703174463598 0.268288285863168 0.0890847710241129 ENSG00000157870 FAM213B
ENST00000471840 0.687756069485417 0.407462944783638 0.090826671235176 ENSG00000142606 MMEL1
ENST00000288709 0.662904896760155 0.37688482546958 0.096006727936422 ENSG00000142606 MMEL1
ENST00000378412 0.654115478964011 0.366239973331292 0.0982048164090875 ENSG00000142606 MMEL1
ENST00000502556 0.874972775874228 0.701010612604598 0.048509825837452 ENSG00000142606 MMEL1
ENST00000504800 0.874972775874228 0.701010612604598 0.048509825837452 ENSG00000142606 MMEL1
ENST00000294599 0.512177320161458 0.223478223807287 -0.0932583282062455 ENSG00000162591 MEGF6
ENST00000356575 0.212637648666645 0.0478873039363455 -0.143419592786952 ENSG00000162591 MEGF6
ENST00000494257 0.683570291613676 0.402313667294773 0.100589515211746 ENSG00000162591 MEGF6
ENST00000485002 0.144438610772368 0.0262091615847959 -0.163461248731611 ENSG00000162591 MEGF6
ENST00000491842 0.661393033970902 0.374999466394356 -0.0957144949404379 ENSG00000162591 MEGF6
ENST00000475790 0.794062353358098 0.557557550994608 -0.067524270374022 ENSG00000162591 MEGF6
ENST00000461795 0.909229435763381 0.772794666617643 0.0385173240252271 ENSG00000162591 MEGF6
ENST00000378344 0.571367617589228 0.278019388890626 0.0642180183437212 ENSG00000158109 TPRG1L
ENST00000344579 0.567975924644044 0.274954380131736 0.0645618333353422 ENSG00000158109 TPRG1L
ENST00000378322 0.583296104353131 0.289361179494719 0.101166556473508 ENSG00000116213 WRAP73
ENST00000270708 0.583296104353131 0.289361179494719 0.101166556473508 ENSG00000116213 WRAP73
ENST00000471223 0.644740595038203 0.355611068189288 0.0987169196118819 ENSG00000116213 WRAP73
ENST00000424367 0.552983101792713 0.260951179498962 0.115127998408017 ENSG00000116213 WRAP73
ENST00000497940 0.675768248992231 0.392202107530414 0.100006748009518 ENSG00000116213 WRAP73
ENST00000469643 0.538148327518067 0.246996259396028 0.160010910185529 ENSG00000116213 WRAP73
ENST00000494884 0.87748168468105 0.70624015969011 0.0590321736557221 ENSG00000116213 WRAP73
ENST00000465916 0.494116635091188 0.208986864930619 0.140840969879176 ENSG00000116213 WRAP73
ENST00000419924 0.541489627120991 0.250152994726432 0.128913380692012 ENSG00000116213 WRAP73
ENST00000479331 0.698592565464564 0.421686214927061 0.119776743958036 ENSG00000116213 WRAP73
ENST00000418088 0.275296422280274 0.0731232677756355 0.156143567158897 ENSG00000227372 TP73-AS1
ENST00000452079 0.352681857896381 0.11276965047841 0.134287175063778 ENSG00000227372 TP73-AS1
ENST00000419973 0.827737812919621 0.612299099804423 0.0723832972107654 ENSG00000227372 TP73-AS1
ENST00000423764 0.338425548564167 0.10502205309 0.141127981688252 ENSG00000227372 TP73-AS1
ENST00000587071 0.683531202256202 0.4022473610636 0.101152365072183 ENSG00000227372 TP73-AS1
ENST00000608600 0.502999385941191 0.216369591164105 0.142870906645189 ENSG00000227372 TP73-AS1
ENST00000544565 0.323631531876498 0.0967753812465306 0.227185076172779 ENSG00000227372 TP73-AS1
ENST00000378251 0.675168399237757 0.391544551498333 0.0573801388728121 ENSG00000130764 LRRC47
ENST00000462356 0.456602187216148 0.180436239899006 0.134985083353159 ENSG00000130764 LRRC47
ENST00000479239 0.601484346526163 0.308550229960233 0.109075240840045 ENSG00000130764 LRRC47
ENST00000607459 0.377528353992722 0.126896390206149 0.194857411102622 ENSG00000272153 RP1-286D6.5
ENST00000378230 0.0355982175251002 0.00354329908258504 0.166476348536344 ENSG00000116198 CEP104
ENST00000484420 0.921783460469644 0.800489339442815 -0.0379514940023961 ENSG00000116198 CEP104
ENST00000438539 0.188711747765577 0.0396076028907937 0.205196660872445 ENSG00000116198 CEP104
ENST00000461667 0.822674648645329 0.603529534649835 0.05414202524048 ENSG00000116198 CEP104
ENST00000495701 0.663183844287917 0.377246608548262 0.125836699931651 ENSG00000116198 CEP104
ENST00000460038 0.592483292266015 0.298528790102137 0.127933786435009 ENSG00000116198 CEP104
ENST00000494653 0.210286616365534 0.0470768584097914 0.137484074284847 ENSG00000116198 CEP104
ENST00000443466 0.780655098943031 0.538068575378656 0.0692731454456358 ENSG00000116198 CEP104
ENST00000428079 0.384013143626151 0.130799396798906 0.136484429032444 ENSG00000116198 CEP104
ENST00000494951 0.417173210250736 0.152258430320508 0.165402296482002 ENSG00000116198 CEP104
ENST00000378223 0.330277553920235 0.100371185468947 0.15856745272441 ENSG00000116198 CEP104
ENST00000378212 0.604130979164329 0.311380401390162 -0.115992695238481 ENSG00000169598 DFFB
ENST00000378209 0.956539039038711 0.881857697537207 -0.0132344561620534 ENSG00000169598 DFFB
ENST00000491998 0.956539039038711 0.881857697537207 -0.0132344561620534 ENSG00000169598 DFFB
ENST00000338895 0.829264141435266 0.615311237011949 -0.0551026524876091 ENSG00000169598 DFFB
ENST00000341385 0.424063731757086 0.157192632085065 -0.206788885532019 ENSG00000169598 DFFB
ENST00000468793 0.961840930358914 0.895731558860094 -0.0118862797527177 ENSG00000169598 DFFB
ENST00000339350 0.843976765663102 0.641786725071889 -0.0425745977517895 ENSG00000169598 DFFB
ENST00000477548 0.843976765663102 0.641786725071889 -0.0425745977517895 ENSG00000169598 DFFB
ENST00000378206 0.884683379234412 0.720902089420274 -0.0327546698622238 ENSG00000169598 DFFB
ENST00000475969 0.883823736893667 0.71918380995654 -0.0333391983332084 ENSG00000169598 DFFB
ENST00000461150 0.59380898344449 0.300057330432494 0.139212803065496 ENSG00000169598 DFFB
ENST00000486765 0.526363621860025 0.236082743746198 0.102220689888221 ENSG00000198912 C1orf174
ENST00000361605 0.526363621860025 0.236082743746198 0.102220689888221 ENSG00000198912 C1orf174
ENST00000474140 0.526363621860025 0.236082743746198 0.102220689888221 ENSG00000198912 C1orf174
ENST00000478423 0.819500197999131 0.597653905520807 0.0454719989884428 ENSG00000131697 NPHP4
ENST00000460696 0.918369334313063 0.792648182192379 0.0367890134461105 ENSG00000131697 NPHP4
ENST00000378161 0.960088345512655 0.891086882581538 0.0185467311736633 ENSG00000131697 NPHP4
ENST00000489180 0.819018570066182 0.596952352524371 0.0454904951056366 ENSG00000131697 NPHP4
ENST00000378156 0.819018570066182 0.596952352524371 0.0454904951056366 ENSG00000131697 NPHP4
ENST00000378169 0.831325229399808 0.618542860648298 0.0426401155348277 ENSG00000131697 NPHP4
ENST00000468253 0.899012026489014 0.751268308814546 0.0520111606055817 ENSG00000131697 NPHP4
ENST00000470763 0.752143528598942 0.494250823619936 -0.113702773951092 ENSG00000131697 NPHP4
ENST00000466897 0.687500411347868 0.407014834380181 0.129911495223954 ENSG00000131697 NPHP4
ENST00000378111 0.835487252133101 0.625370134617157 0.0614605683478471 ENSG00000069424 KCNAB2
ENST00000378097 0.917638208930085 0.790879943004811 0.0333236444342848 ENSG00000069424 KCNAB2
ENST00000493807 0.394274302726793 0.137097297057447 -0.23314660771162 ENSG00000069424 KCNAB2
ENST00000378092 0.90418581099687 0.762168841042987 0.0391700636762067 ENSG00000069424 KCNAB2
ENST00000478098 0.989207555467646 0.968380012350711 0.00530596448817589 ENSG00000069424 KCNAB2
ENST00000445501 0.960211394824783 0.891469314272619 0.0183642606692147 ENSG00000069424 KCNAB2
ENST00000428161 0.942687533525221 0.845455040955635 0.0299952612152608 ENSG00000069424 KCNAB2
ENST00000389632 0.96596950720921 0.907191742753944 0.0179817137946167 ENSG00000069424 KCNAB2
ENST00000602612 0.800898568297247 0.567883396485735 0.0860276969410542 ENSG00000069424 KCNAB2
ENST00000378087 0.690891338591301 0.411167386461997 0.120872871002618 ENSG00000069424 KCNAB2
ENST00000341524 0.738783150022758 0.475597264418071 0.104621540622004 ENSG00000069424 KCNAB2
ENST00000352527 0.738783150022758 0.475597264418071 0.104621540622004 ENSG00000069424 KCNAB2
ENST00000435937 0.903434216616967 0.760572810636266 -0.0492211785402917 ENSG00000069424 KCNAB2
ENST00000164247 0.783741783086302 0.542669430091587 0.0904224970702995 ENSG00000069424 KCNAB2
ENST00000472700 0.831605688459776 0.61892767239833 -0.0826886916380493 ENSG00000069424 KCNAB2
ENST00000378083 0.906295444936512 0.765926460139225 0.0461011266549787 ENSG00000069424 KCNAB2
ENST00000458166 0.831764195951802 0.619410536929771 0.0788660739893438 ENSG00000069424 KCNAB2
ENST00000484532 0.646521946229615 0.357965336272069 0.063292575512386 ENSG00000116251 RPL22
ENST00000234875 0.657118212069954 0.369675928003665 0.0608412606586997 ENSG00000116251 RPL22
ENST00000480661 0.640831639938101 0.351176955628493 0.0691739765181008 ENSG00000116251 RPL22
ENST00000497965 0.64878052460579 0.360485586941427 0.06805308841597 ENSG00000116251 RPL22
ENST00000471204 0.655064541208845 0.367346560127388 0.0671804194252149 ENSG00000116251 RPL22
ENST00000465387 0.653286248005089 0.365291979019987 0.0676224387978598 ENSG00000116251 RPL22
ENST00000462296 0.631820542161984 0.340860951106354 0.0717706589524601 ENSG00000116251 RPL22
ENST00000465335 0.628544883327401 0.337141578534005 0.0722440917697322 ENSG00000116251 RPL22
ENST00000377948 0.545167100312256 0.253462076376033 -0.13573101932456 ENSG00000158286 RNF207
ENST00000377939 0.496552957822914 0.210856749975288 -0.14795458563296 ENSG00000158286 RNF207
ENST00000496676 0.369791063548026 0.122436931104067 -0.205958140572343 ENSG00000158286 RNF207
ENST00000483336 0.395767134752576 0.138057000376683 -0.231874585092176 ENSG00000158286 RNF207
ENST00000343813 0.392393651980139 0.135987628259758 -0.0677614248912748 ENSG00000116237 ICMT
ENST00000495791 0.336866262530399 0.104093978977027 -0.125694165059042 ENSG00000116237 ICMT
ENST00000489498 0.694044629990982 0.415717462377932 -0.0414046324091134 ENSG00000116237 ICMT
ENST00000474756 0.43876522663056 0.167090674451594 -0.0905202438003328 ENSG00000116237 ICMT
ENST00000362035 0.712161454902115 0.43933318760149 -0.0835325670643664 ENSG00000116237 ICMT
ENST00000377893 0.614734004137964 0.322800772752098 0.11398918358135 ENSG00000158292 GPR153
ENST00000608083 0.444177736430497 0.171161371105041 -0.0930969039363988 ENSG00000097021 ACOT7
ENST00000377845 0.544226951050985 0.252608796474921 -0.0803501167423488 ENSG00000097021 ACOT7
ENST00000377855 0.465000030015375 0.186537853127834 -0.0917204574073108 ENSG00000097021 ACOT7
ENST00000377860 0.444177736430497 0.171161371105041 -0.0930969039363988 ENSG00000097021 ACOT7
ENST00000418124 0.444177736430497 0.171161371105041 -0.0930969039363988 ENSG00000097021 ACOT7
ENST00000545482 0.444177736430497 0.171161371105041 -0.0930969039363988 ENSG00000097021 ACOT7
ENST00000361521 0.447716250482752 0.173787561177264 -0.0920762260951874 ENSG00000097021 ACOT7
ENST00000377842 0.561945353813898 0.269462869470229 -0.0775524985330079 ENSG00000097021 ACOT7
ENST00000473466 0.741121573748297 0.478662841570081 -0.0562514442603534 ENSG00000097021 ACOT7
ENST00000481175 0.567898813515312 0.274908594232153 -0.128494935978355 ENSG00000097021 ACOT7
ENST00000541130 0.957699855371759 0.884945041203765 -0.013173623916617 ENSG00000097021 ACOT7
ENST00000377837 0.126732939013928 0.0214366043043006 0.164911156859663 ENSG00000069812 HES2
ENST00000377836 0.0821371668370353 0.0112702318708072 0.182762173093236 ENSG00000069812 HES2
ENST00000471190 0.134394733764363 0.0234167093122545 0.234873114345045 ENSG00000069812 HES2
ENST00000377834 0.0917686019581005 0.0132153627637406 0.178417916614894 ENSG00000069812 HES2
ENST00000487437 0.929256632587571 0.815654318997359 0.0302563357089735 ENSG00000069812 HES2
ENST00000489730 0.972185856783926 0.9229347527504 0.0146240245617759 ENSG00000069812 HES2
ENST00000434576 0.573281902761854 0.279691499527795 -0.156060915202722 ENSG00000187017 ESPN
ENST00000468561 0.583076447317028 0.289180453956464 -0.15488688215479 ENSG00000187017 ESPN
ENST00000356876 0.206020461329789 0.0454317875922492 -0.158884997942206 ENSG00000215788 TNFRSF25
ENST00000485036 0.204998912151826 0.045083934967669 -0.159465239337837 ENSG00000215788 TNFRSF25
ENST00000480393 0.204998912151826 0.045083934967669 -0.159465239337837 ENSG00000215788 TNFRSF25
ENST00000513135 0.189369929840235 0.0398156611571822 -0.162962709659626 ENSG00000215788 TNFRSF25
ENST00000473343 0.394917272636942 0.137532635859085 -0.15080719458853 ENSG00000215788 TNFRSF25
ENST00000377782 0.204998912151826 0.045083934967669 -0.159465239337837 ENSG00000215788 TNFRSF25
ENST00000351959 0.202075978901819 0.0441239431175472 -0.160028349943755 ENSG00000215788 TNFRSF25
ENST00000510563 0.161789433868694 0.0311666313911863 -0.170214253509852 ENSG00000215788 TNFRSF25
ENST00000502730 0.161789433868694 0.0311666313911863 -0.170214253509852 ENSG00000215788 TNFRSF25
ENST00000502588 0.161789433868694 0.0311666313911863 -0.170214253509852 ENSG00000215788 TNFRSF25
ENST00000414040 0.161789433868694 0.0311666313911863 -0.170214253509852 ENSG00000215788 TNFRSF25
ENST00000351748 0.161789433868694 0.0311666313911863 -0.170214253509852 ENSG00000215788 TNFRSF25
ENST00000348333 0.161789433868694 0.0311666313911863 -0.170214253509852 ENSG00000215788 TNFRSF25
ENST00000453260 0.375336931280818 0.125761399181903 -0.166624204658612 ENSG00000215788 TNFRSF25
ENST00000475730 0.935569355217662 0.83062024797305 0.0301428479742923 ENSG00000215788 TNFRSF25
ENST00000469691 0.178903201731977 0.0365213875499632 -0.173908901975292 ENSG00000215788 TNFRSF25
ENST00000481401 0.0936650959524673 0.0136432658796074 -0.200925873751496 ENSG00000215788 TNFRSF25
ENST00000461703 0.223485071168637 0.0519156146442659 -0.168408789957845 ENSG00000215788 TNFRSF25
ENST00000453341 0.253639967093152 0.0638104400238422 -0.175505256719372 ENSG00000215788 TNFRSF25
ENST00000515145 0.336946803002847 0.104142349783932 -0.185489994762045 ENSG00000215788 TNFRSF25
ENST00000377748 0.703568512634536 0.428209505136073 -0.0544548914262976 ENSG00000171680 PLEKHG5
ENST00000400913 0.756788346073029 0.50090248838799 -0.0458188385765624 ENSG00000171680 PLEKHG5
ENST00000489097 0.796925470898327 0.56160083194883 -0.0404176901930249 ENSG00000171680 PLEKHG5
ENST00000340850 0.71171494204256 0.438823520410566 -0.0527482656613458 ENSG00000171680 PLEKHG5
ENST00000487949 0.808128840121348 0.579080592160613 -0.0410067310458304 ENSG00000171680 PLEKHG5
ENST00000377725 0.75269242362119 0.495315787413396 -0.0471776343739061 ENSG00000171680 PLEKHG5
ENST00000377728 0.745987917858816 0.485471189252677 -0.0488146302262105 ENSG00000171680 PLEKHG5
ENST00000377732 0.734626249400015 0.469888797140362 -0.0504502954503852 ENSG00000171680 PLEKHG5
ENST00000400915 0.731204881592166 0.464795057866797 -0.0511072362936025 ENSG00000171680 PLEKHG5
ENST00000377740 0.741755518637582 0.479404446252491 -0.0494939426207488 ENSG00000171680 PLEKHG5
ENST00000377737 0.742566346520178 0.480539397398791 -0.0493361128213214 ENSG00000171680 PLEKHG5
ENST00000535355 0.795491113381354 0.559384989147642 -0.0401965660652817 ENSG00000171680 PLEKHG5
ENST00000537245 0.729888853942913 0.46279572657656 -0.0528340813516182 ENSG00000171680 PLEKHG5
ENST00000544978 0.719011267839797 0.447974143527606 -0.0547063595067937 ENSG00000171680 PLEKHG5
ENST00000377705 0.0416524334495298 0.00437731712837013 -0.140008279078797 ENSG00000162408 NOL9
ENST00000464383 0.289543247876369 0.0795025743929635 -0.1747093227554 ENSG00000162408 NOL9
ENST00000462798 0.522121121997425 0.232117578568327 -0.171080697742051 ENSG00000162408 NOL9
ENST00000460777 0.730494035594755 0.463713899615008 -0.097755956550308 ENSG00000162408 NOL9
ENST00000464665 0.295001758961093 0.0822114838921222 -0.205913558613467 ENSG00000162408 NOL9
ENST00000319084 0.995060915849641 0.985139775007279 0.0023769014220349 ENSG00000204859 ZBTB48
ENST00000435905 0.980657025129273 0.945166202747927 -0.00891342052438665 ENSG00000204859 ZBTB48
ENST00000377674 0.836326546575152 0.627439256491436 0.0418421530579207 ENSG00000204859 ZBTB48
ENST00000488936 0.854474673879608 0.661439176310786 0.0392501709255593 ENSG00000204859 ZBTB48
ENST00000482360 0.962026387331912 0.896638631443607 -0.0159410645574566 ENSG00000204859 ZBTB48
ENST00000498342 0.837601964205051 0.62997227848081 0.0677919406830673 ENSG00000204859 ZBTB48
ENST00000466813 0.936081161261957 0.831806581778547 0.0320882161342479 ENSG00000204859 ZBTB48
ENST00000377658 0.703756573959692 0.428416871809303 0.0602164488851059 ENSG00000162413 KLHL21
ENST00000377663 0.703801874537114 0.428507625803223 0.0602712179142165 ENSG00000162413 KLHL21
ENST00000467612 0.953905919001956 0.874219046333237 -0.0145245650273242 ENSG00000162413 KLHL21
ENST00000496707 0.968206997648652 0.912944352070032 0.0122311301005143 ENSG00000162413 KLHL21
ENST00000463043 0.948293839386465 0.859699214722089 -0.0161763673344766 ENSG00000162413 KLHL21
ENST00000377648 0.624086554892986 0.332069728235358 0.0685204231067419 ENSG00000116273 PHF13
ENST00000495385 0.805481890016614 0.575070084402673 0.047559214158549 ENSG00000116273 PHF13
ENST00000054650 0.521723332077633 0.231754384996632 0.145606727397186 ENSG00000041988 THAP3
ENST00000484676 0.679784418311088 0.397117981649333 0.135192826898679 ENSG00000041988 THAP3
ENST00000307896 0.592498512409931 0.298572207879 0.125636527721557 ENSG00000041988 THAP3
ENST00000377627 0.542821681075572 0.251312342667831 0.0907680815224519 ENSG00000041988 THAP3
ENST00000484669 0.743663451230778 0.481861651359794 0.0856624163644149 ENSG00000041988 THAP3
ENST00000487819 0.566387339660599 0.27354010933476 0.137887862391983 ENSG00000041988 THAP3
ENST00000472925 0.546627531569483 0.254935644512264 0.146304070075545 ENSG00000041988 THAP3
ENST00000480647 0.58053760858636 0.28669525856537 0.158098877968715 ENSG00000041988 THAP3
ENST00000465508 0.937176633731331 0.834238624637702 0.0157624018323915 ENSG00000007923 DNAJC11
ENST00000349363 0.905388755326292 0.76446843937658 -0.0168424645951313 ENSG00000007923 DNAJC11
ENST00000451196 0.905388755326292 0.76446843937658 -0.0168424645951313 ENSG00000007923 DNAJC11
ENST00000377577 0.855094058289402 0.662471925989851 -0.0238890170678986 ENSG00000007923 DNAJC11
ENST00000294401 0.731126285417545 0.464684581322492 -0.038801941115962 ENSG00000007923 DNAJC11
ENST00000542246 0.790033804608839 0.551644413295674 -0.0328493670392546 ENSG00000007923 DNAJC11
ENST00000377573 0.719367686951062 0.448648978642897 -0.0403350040549717 ENSG00000007923 DNAJC11
ENST00000472414 0.820788194396644 0.600024323864865 -0.0487695858186916 ENSG00000007923 DNAJC11
ENST00000426784 0.682548751244026 0.400940466366986 -0.0505587625500013 ENSG00000007923 DNAJC11
ENST00000473993 0.699383171913367 0.422729720262234 -0.0476421213929318 ENSG00000007923 DNAJC11
ENST00000469318 0.336555000421522 0.103913269730486 -0.142632645275029 ENSG00000007923 DNAJC11
ENST00000485073 0.380077406332729 0.128188170051933 -0.117028103659475 ENSG00000007923 DNAJC11
ENST00000460594 0.539392253869729 0.248149290402087 -0.0992947082551424 ENSG00000007923 DNAJC11
ENST00000465911 0.631934357914004 0.34106915864862 -0.101117645414723 ENSG00000007923 DNAJC11
ENST00000303635 0.963767355062353 0.901429635638199 -0.00890549584693258 ENSG00000171735 CAMTA1
ENST00000490738 0.883366409315598 0.718325386281952 -0.0276888793132203 ENSG00000171735 CAMTA1
ENST00000476163 0.960780712350716 0.893042250780463 0.0102587793509591 ENSG00000171735 CAMTA1
ENST00000473578 0.883366409315598 0.718325386281952 -0.0276888793132203 ENSG00000171735 CAMTA1
ENST00000557126 0.970168184431045 0.917560474114806 0.00796615489681148 ENSG00000171735 CAMTA1
ENST00000467404 0.892282383270536 0.735769411208964 -0.0259240798831032 ENSG00000171735 CAMTA1
ENST00000439411 0.986636094234316 0.96165752612135 0.00352747304657553 ENSG00000171735 CAMTA1
ENST00000461311 0.966721924624878 0.909198579385107 0.00875057100183936 ENSG00000171735 CAMTA1
ENST00000486138 0.884318428335694 0.720130507267477 -0.0288002305657793 ENSG00000171735 CAMTA1
ENST00000482934 0.939481671339071 0.838939025431018 0.0176907931051729 ENSG00000171735 CAMTA1
ENST00000470648 0.844656656856937 0.643059644863735 0.0470052508525435 ENSG00000171735 CAMTA1
ENST00000461580 0.82962341585398 0.615921250547401 0.05085811819391 ENSG00000171735 CAMTA1
ENST00000472283 0.9212497070746 0.799345561075251 -0.0295576746773094 ENSG00000171735 CAMTA1
ENST00000467267 0.91991201020822 0.79665748814292 0.0306686853198374 ENSG00000171735 CAMTA1
ENST00000495233 0.525960679446824 0.23561843725531 -0.1776300779289 ENSG00000171735 CAMTA1
ENST00000490905 0.654184854832952 0.366300503685847 -0.140679899905809 ENSG00000171735 CAMTA1
ENST00000476864 0.906649366506877 0.766576909041394 -0.048055882917772 ENSG00000171735 CAMTA1
ENST00000054666 0.612918753894583 0.320920548341418 0.0479066194225819 ENSG00000049245 VAMP3
ENST00000470357 0.884753584550479 0.721120448923458 0.0185053821075857 ENSG00000049245 VAMP3
ENST00000487194 0.976605116283522 0.934365940566427 0.00551105140003427 ENSG00000049245 VAMP3
ENST00000377532 0.0327384768169085 0.00315504774471921 -0.377235638906001 ENSG00000049246 PER3
ENST00000361923 0.0328467439293296 0.00316808026154297 -0.377318758360274 ENSG00000049246 PER3
ENST00000451646 0.558094501439518 0.265845257863224 -0.180670624715352 ENSG00000236266 RP3-467L1.4
ENST00000377516 0.410326240869425 0.147566385135191 -0.236092956454739 ENSG00000049247 UTS2
ENST00000493373 0.595427154408193 0.301598500048568 -0.05508698095547 ENSG00000116288 PARK7
ENST00000460192 0.65384894916422 0.365880983232176 -0.0495050826334268 ENSG00000116288 PARK7
ENST00000338639 0.624375422690638 0.332448395422559 -0.0523167920449203 ENSG00000116288 PARK7
ENST00000493678 0.622618089636127 0.330493405641055 -0.052486119678082 ENSG00000116288 PARK7
ENST00000377493 0.624375422690638 0.332448395422559 -0.0523167920449203 ENSG00000116288 PARK7
ENST00000465354 0.642217873101134 0.352853438919171 -0.0505970558651416 ENSG00000116288 PARK7
ENST00000377491 0.628985977390389 0.3376943278754 -0.0515963173582151 ENSG00000116288 PARK7
ENST00000377488 0.620453941239111 0.328538484556129 -0.0525370021877247 ENSG00000116288 PARK7
ENST00000497113 0.673949227411682 0.390229150575368 -0.0468580112529534 ENSG00000116288 PARK7
ENST00000469225 0.624086554892986 0.332071487953286 -0.0537497574843319 ENSG00000116288 PARK7
ENST00000474874 0.172947432044687 0.0346054213065955 -0.167795949782951 ENSG00000116285 ERRFI1
ENST00000377482 0.24645313612398 0.0608626026576677 -0.155262996549528 ENSG00000116285 ERRFI1
ENST00000467067 0.0959021338850652 0.014132662076067 -0.258787793089766 ENSG00000116285 ERRFI1
ENST00000469499 0.21717191605911 0.0495250782046576 -0.194133739123002 ENSG00000116285 ERRFI1
ENST00000487559 0.246897971907988 0.0610267161352064 -0.186810794359001 ENSG00000116285 ERRFI1
ENST00000337907 0.752490484518983 0.494855861977752 0.0461448913521195 ENSG00000142599 RERE
ENST00000377464 0.513041904959397 0.224383110615912 0.0645466356972633 ENSG00000142599 RERE
ENST00000467350 0.251504038779444 0.0628771151293746 0.146791565583722 ENSG00000142599 RERE
ENST00000400907 0.655698904352814 0.36814124374213 0.0554033295057932 ENSG00000142599 RERE
ENST00000476556 0.617320848440285 0.325362203134993 0.0576544783419068 ENSG00000142599 RERE
ENST00000400908 0.842030933705468 0.638233067201902 0.0343674593980285 ENSG00000142599 RERE
ENST00000505225 0.824520933228552 0.606692547857828 0.0435460591751888 ENSG00000142599 RERE
ENST00000464367 0.564611740237685 0.271822690925884 0.129794636187411 ENSG00000142599 RERE
ENST00000488215 0.838218058674258 0.631648981479949 0.0364010431257126 ENSG00000142599 RERE
ENST00000460659 0.877818950131969 0.706797119651696 0.0305320907920722 ENSG00000142599 RERE
ENST00000492766 0.882704306598077 0.717194339301386 0.029611598722774 ENSG00000142599 RERE
ENST00000465125 0.871325220489162 0.693607584056758 0.0321500139822387 ENSG00000142599 RERE
ENST00000464972 0.8801986028732 0.712334288369305 0.0286676960723403 ENSG00000142599 RERE
ENST00000449895 0.816862482229361 0.593262552253974 0.0803522569955759 ENSG00000232912 RP5-1115A15.1
ENST00000444276 0.672167574443784 0.388045455999894 0.144057911873893 ENSG00000232912 RP5-1115A15.1
ENST00000480342 0.917371847902678 0.790424577120105 0.0218320133765973 ENSG00000142599 RERE
ENST00000507012 0.562946557167988 0.270521954448436 0.0964218153907332 ENSG00000142599 RERE
ENST00000469251 0.801259606331429 0.568597223761942 0.0515679361763176 ENSG00000142599 RERE
ENST00000514428 0.628506902195206 0.337054906690701 0.0797809862668545 ENSG00000142599 RERE
ENST00000468247 0.718861587997161 0.447830332971596 0.0676030864962439 ENSG00000142599 RERE
ENST00000234590 0.413724369138875 0.149863190916948 -0.0786476707348893 ENSG00000074800 ENO1
ENST00000464920 0.505976675676437 0.21878449603411 -0.0703158677705765 ENSG00000074800 ENO1
ENST00000497492 0.339944915964045 0.105862226932062 -0.0791671177767907 ENSG00000074800 ENO1
ENST00000486051 0.340404359098868 0.106119164833611 -0.0770401688711066 ENSG00000074800 ENO1
ENST00000492343 0.323855409891801 0.0968764899453938 -0.082359656440968 ENSG00000074800 ENO1
ENST00000489867 0.289045132353628 0.0792398028936888 -0.105375834577743 ENSG00000074800 ENO1
ENST00000414948 0.973936340750694 0.926916716782245 -0.0145662308145991 ENSG00000236269 ENO1-IT1
ENST00000377411 0.804208205865946 0.573079194862896 0.0533984457003952 ENSG00000180758 GPR157
ENST00000414642 0.538775917927213 0.247607208137161 -0.151961669307218 ENSG00000180758 GPR157
ENST00000465853 0.403815117392778 0.143195809085826 -0.236047821903686 ENSG00000180758 GPR157
ENST00000466131 0.992843180548108 0.979245458407301 0.00376984724766703 ENSG00000180758 GPR157
ENST00000437157 0.824704883840091 0.607031358217135 0.0444663714254345 ENSG00000228526 RP3-510D11.1
ENST00000412639 0.933341342132891 0.82493455121937 0.0215187370261608 ENSG00000234546 RP3-510D11.2
ENST00000377403 0.0345526389663072 0.0033927545953133 0.195325623111344 ENSG00000049239 H6PD
ENST00000602477 0.0512968847723149 0.00577281430159785 0.198565104601289 ENSG00000049239 H6PD
ENST00000495451 0.240277622580835 0.0584398570787685 0.130724244328187 ENSG00000049239 H6PD
ENST00000328089 0.451557454360257 0.176478075066392 0.0873359286201037 ENSG00000171621 SPSB1
ENST00000450402 0.849185843482399 0.650971812803342 0.0343320992918166 ENSG00000171621 SPSB1
ENST00000357898 0.275063253360691 0.0729600733131238 0.120438156859297 ENSG00000171621 SPSB1
ENST00000377399 0.0791406859028141 0.0106573266701701 0.172170302532179 ENSG00000171621 SPSB1
ENST00000302692 0.915795351394484 0.786691375847152 -0.025890568288491 ENSG00000171612 SLC25A33
ENST00000377376 0.370679383474439 0.122936336606864 -0.137897900727296 ENSG00000188807 TMEM201
ENST00000340381 0.355230070372992 0.114124662721934 -0.141522455007593 ENSG00000188807 TMEM201
ENST00000340305 0.101455656063613 0.015387176585959 -0.253409927492243 ENSG00000188807 TMEM201
ENST00000416541 0.595139402780486 0.301346935947879 -0.0925939094098744 ENSG00000188807 TMEM201
ENST00000508400 0.941205473221692 0.842205282609994 0.0318630262751431 ENSG00000188807 TMEM201
ENST00000536656 0.380084203366056 0.128195971701623 0.131026625183441 ENSG00000171608 PIK3CD
ENST00000377346 0.341038203552584 0.106430574805229 0.161017809673573 ENSG00000171608 PIK3CD
ENST00000361110 0.45915755275151 0.182241448199541 0.154337648020017 ENSG00000171608 PIK3CD
ENST00000543390 0.629996442276391 0.338584736791206 -0.151018694536549 ENSG00000171608 PIK3CD
ENST00000377298 0.430033992030497 0.161234641284515 -0.0605135809201134 ENSG00000171603 CLSTN1
ENST00000377288 0.430033992030497 0.161234641284515 -0.0605135809201134 ENSG00000171603 CLSTN1
ENST00000477264 0.921196148984381 0.799210013606643 -0.0151453627145091 ENSG00000171603 CLSTN1
ENST00000435891 0.673157643613431 0.389310605691053 -0.0423825975333814 ENSG00000171603 CLSTN1
ENST00000361311 0.42986106795951 0.161097640923753 -0.0605147991030961 ENSG00000171603 CLSTN1
ENST00000464286 0.785938537647266 0.545917697474235 -0.0503163021495914 ENSG00000171603 CLSTN1
ENST00000377263 0.048091633849498 0.00529414661559858 0.184157277304107 ENSG00000178585 CTNNBIP1
ENST00000454104 0.228189555731322 0.0536858853154571 0.205736570356899 ENSG00000223989 RP11-84A14.5
ENST00000537447 0.0276922954012587 0.00251416187788287 0.244306739129496 ENSG00000178585 CTNNBIP1
ENST00000400904 0.0666801254211775 0.00837547212878664 0.185090598341609 ENSG00000178585 CTNNBIP1
ENST00000377258 0.290002375527632 0.0797720765850508 0.137312713253162 ENSG00000178585 CTNNBIP1
ENST00000377256 0.735546827057473 0.471078953850272 0.0722981441077755 ENSG00000178585 CTNNBIP1
ENST00000488540 0.0218088330835115 0.00182395293479604 0.213472726233635 ENSG00000162441 LZIC
ENST00000377223 0.0808978398755433 0.0110176887180839 0.192553568711945 ENSG00000162441 LZIC
ENST00000400903 0.137047593553522 0.0241596410021479 0.184918902245798 ENSG00000162441 LZIC
ENST00000541052 0.272653296698978 0.0719490437033582 0.151937661225947 ENSG00000162441 LZIC
ENST00000377213 0.31326809030385 0.0912337754862651 0.139897701882923 ENSG00000162441 LZIC
ENST00000471853 0.985339938487182 0.958073911490597 0.00648591297066595 ENSG00000162441 LZIC
ENST00000445884 0.879449592831793 0.710502677505968 -0.0554462540609338 ENSG00000228150 RP11-84A14.4
ENST00000403197 0.508860200577974 0.22099897915098 0.123044892982602 ENSG00000173614 NMNAT1
ENST00000377205 0.00366487479816866 0.00018888011719365 0.301762354348564 ENSG00000173614 NMNAT1
ENST00000462686 0.0483530538848915 0.00533142596457563 0.248813040553692 ENSG00000173614 NMNAT1
ENST00000492735 0.490759765244524 0.206397962768278 0.14821386976411 ENSG00000173614 NMNAT1
ENST00000496751 0.00155517949910294 6.66868756186303e-05 0.406881367148214 ENSG00000173614 NMNAT1
ENST00000413148 0.0825535936328683 0.0113513186906005 0.343596027004418 ENSG00000241326 RP11-807G9.2
ENST00000253251 0.780567698792157 0.537937893337525 -0.0272807112608157 ENSG00000130939 UBE4B
ENST00000377157 0.86525481300044 0.681968280166497 -0.0180104378806817 ENSG00000130939 UBE4B
ENST00000377153 0.838874766453345 0.632949057351549 -0.0377211854078219 ENSG00000130939 UBE4B
ENST00000343090 0.648486922575747 0.360139551725487 -0.0435306537948443 ENSG00000130939 UBE4B
ENST00000462658 0.897712302339811 0.748222854516592 0.0413953225428219 ENSG00000130939 UBE4B
ENST00000475795 0.938094420881488 0.836482231373043 0.0155264497032658 ENSG00000130939 UBE4B
ENST00000470736 0.884482386320477 0.720505052616484 -0.0262599751304701 ENSG00000130939 UBE4B
ENST00000466379 0.625209488899195 0.333373979655474 -0.0807160084854346 ENSG00000130939 UBE4B
ENST00000488228 0.769836489293809 0.521191714511964 -0.0608619347689433 ENSG00000130939 UBE4B
ENST00000487244 0.778450176505377 0.534706145402367 0.0715228569126569 ENSG00000130939 UBE4B
ENST00000465408 0.548531230127282 0.256723408388465 0.172147692550428 ENSG00000130939 UBE4B
ENST00000377093 0.882879015911232 0.717489642771446 -0.0198187521866187 ENSG00000054523 KIF1B
ENST00000263934 0.918232114480363 0.792166702254811 -0.0134602002147431 ENSG00000054523 KIF1B
ENST00000377086 0.971021749854272 0.919755407006958 -0.00497793368856954 ENSG00000054523 KIF1B
ENST00000377083 0.969220933378645 0.915191169510394 -0.00575585873118739 ENSG00000054523 KIF1B
ENST00000377081 0.992365841566176 0.977645003586771 -0.00136590495939483 ENSG00000054523 KIF1B
ENST00000495136 0.893825450840278 0.739021841138498 0.0441473730803349 ENSG00000054523 KIF1B
ENST00000497835 0.511344744138299 0.222890174606108 -0.112444675430284 ENSG00000054523 KIF1B
ENST00000584329 0.622582012028476 0.330440555585148 0.141190108836192 ENSG00000264501 RN7SL731P
ENST00000465635 0.78173189894781 0.539555879481697 -0.0653728535029068 ENSG00000054523 KIF1B
ENST00000483340 0.664280920016781 0.378803741527708 -0.0963489822471933 ENSG00000054523 KIF1B
ENST00000470616 0.492422504073403 0.207671977137822 0.205102200738276 ENSG00000054523 KIF1B
ENST00000491493 0.908114995128537 0.76959757825462 -0.0147955311047741 ENSG00000142657 PGD
ENST00000487775 0.994771254706263 0.98420900567891 0.00143404242813074 ENSG00000142657 PGD
ENST00000541529 0.875669882578931 0.702221266197015 -0.0167790120065766 ENSG00000142657 PGD
ENST00000477958 0.999433594011877 0.998160646276666 0.000127344307466573 ENSG00000142657 PGD
ENST00000270776 0.731011918747733 0.464504652199891 -0.0326288499750339 ENSG00000142657 PGD
ENST00000483936 0.908114995128537 0.769468542539036 -0.0129812713311283 ENSG00000142657 PGD
ENST00000538557 0.726822455408522 0.458610286984373 -0.0333648114105085 ENSG00000142657 PGD
ENST00000465632 0.976309013045195 0.933526084108063 0.0045715546750535 ENSG00000142657 PGD
ENST00000460189 0.935417763320073 0.830321302354998 -0.0097520204453292 ENSG00000142657 PGD
ENST00000493288 0.857419063090233 0.667506361936885 -0.021407637666189 ENSG00000142657 PGD
ENST00000498356 0.851873309077528 0.656430308705014 -0.0243155128574651 ENSG00000142657 PGD
ENST00000496718 0.793083115544605 0.556178833214384 -0.0411649022837341 ENSG00000142657 PGD
ENST00000400900 0.0860597128007939 0.0120671819026834 0.246998832832921 ENSG00000251503 APITD1-CORT
ENST00000602296 0.0860597128007939 0.0120671819026834 0.246998832832921 ENSG00000175279 APITD1
ENST00000602787 0.0860597128007939 0.0120671819026834 0.246998832832921 ENSG00000175279 APITD1
ENST00000470413 0.107852858304848 0.0168429339281032 0.231729314886715 ENSG00000251503 APITD1-CORT
ENST00000309048 0.323044558298187 0.0964237941684536 0.162254367677245 ENSG00000175279 APITD1
ENST00000602486 0.383039562099941 0.130130759875715 0.232879522845625 ENSG00000175279 APITD1
ENST00000477755 0.477436902103999 0.195729068430546 0.134052943386704 ENSG00000175279 APITD1
ENST00000462462 0.663690113612361 0.377861429225502 0.0944335664130157 ENSG00000175279 APITD1
ENST00000465026 0.302621586828213 0.085950514959226 0.181398523604066 ENSG00000251503 APITD1-CORT
ENST00000602446 0.333921526870509 0.102417904622435 0.196639079780239 ENSG00000251503 APITD1-CORT
ENST00000464507 0.674378558817586 0.390744509813319 0.110878670568605 ENSG00000175279 APITD1
ENST00000377038 0.95820627263193 0.886095265933483 -0.00804083229611795 ENSG00000160049 DFFA
ENST00000424487 0.746625825242263 0.486299269018344 -0.0840663944036271 ENSG00000203469 RP5-1113E3.3
ENST00000476658 0.953250691797512 0.872512893880275 0.0104424694252881 ENSG00000160049 DFFA
ENST00000377036 0.892045951089546 0.735158845624888 0.0229176582170664 ENSG00000160049 DFFA
ENST00000472851 0.232532765420783 0.0553297077516286 -0.169147430841884 ENSG00000142655 PEX14
ENST00000356607 0.683399323814032 0.402074872479732 -0.0556882367873862 ENSG00000142655 PEX14
ENST00000538836 0.694757577404019 0.416684762685209 -0.055014465193671 ENSG00000142655 PEX14
ENST00000491661 0.795853009961135 0.559800368308692 -0.0421079658454318 ENSG00000142655 PEX14
ENST00000377022 0.62348590660942 0.331397031426637 0.148923753093301 ENSG00000130940 CASZ1
ENST00000344008 0.600564376332187 0.30742516807687 0.157353010213038 ENSG00000130940 CASZ1
ENST00000496432 0.92219033004045 0.801217703083657 -0.0418454814319627 ENSG00000130940 CASZ1
ENST00000473118 0.347742378509223 0.110010308881924 -0.0924081837190874 ENSG00000120948 TARDBP
ENST00000240185 0.94223713509505 0.844498209044788 -0.0106277647636773 ENSG00000120948 TARDBP
ENST00000476201 0.470655584542551 0.19077690939399 -0.0767955039126725 ENSG00000120948 TARDBP
ENST00000472476 0.602448164246053 0.309888133853072 -0.0568512649314767 ENSG00000120948 TARDBP
ENST00000439080 0.778293193397249 0.534513893688981 -0.0372132133933948 ENSG00000120948 TARDBP
ENST00000473869 0.945981092406686 0.853090077203786 -0.00988211602644666 ENSG00000120948 TARDBP
ENST00000315091 0.93766912991186 0.835592045632345 -0.0111972540285403 ENSG00000120948 TARDBP
ENST00000477447 0.913032637680043 0.780613941878536 0.016448086481432 ENSG00000120948 TARDBP
ENST00000496840 0.742518947916576 0.480404529133302 0.0405938827893924 ENSG00000120948 TARDBP
ENST00000480464 0.718552039199639 0.447327984529257 0.0916441135640612 ENSG00000120948 TARDBP
ENST00000400897 0.372830673587628 0.124161758647414 0.170992560507587 ENSG00000009724 MASP2
ENST00000607145 0.953526045860942 0.873063674025932 -0.0262069553696934 ENSG00000271895 RP4-635E18.8
ENST00000475189 0.113445539141386 0.0181829191368071 -0.277701665849217 ENSG00000116649 SRM
ENST00000376957 0.022672397749825 0.00191849804620173 -0.206417807063583 ENSG00000116649 SRM
ENST00000490101 0.0962025170665168 0.0141929960435956 -0.280622214904053 ENSG00000116649 SRM
ENST00000465788 0.025481542267147 0.00224714597675784 -0.193278190012761 ENSG00000116649 SRM
ENST00000459997 0.0359857745903749 0.00359484469175812 -0.175567673880731 ENSG00000116649 SRM
ENST00000487300 0.0275125113751425 0.00249227770945494 -0.19296165925988 ENSG00000116649 SRM
ENST00000304457 0.467098982515009 0.188253934154692 -0.0633867848219333 ENSG00000171824 EXOSC10
ENST00000376936 0.469472066174265 0.189984563211398 -0.0631542846935167 ENSG00000171824 EXOSC10
ENST00000474216 0.743996366890057 0.482370049051286 0.0445764203766752 ENSG00000171824 EXOSC10
ENST00000544779 0.467219350955932 0.18836548719995 -0.0633911204291967 ENSG00000171824 EXOSC10
ENST00000490565 0.792572567151002 0.555386250707299 0.070862256231004 ENSG00000171824 EXOSC10
ENST00000452378 0.730681416366064 0.464064080337486 -0.0587354276328815 ENSG00000226849 RP4-635E18.7
ENST00000469634 0.955600756570271 0.879064081721421 -0.013014523385996 ENSG00000171824 EXOSC10
ENST00000478271 0.963644949017203 0.901027256519663 -0.0106506765524391 ENSG00000171824 EXOSC10
ENST00000470611 0.543928220945075 0.252249442122053 0.0949070350841428 ENSG00000171824 EXOSC10
ENST00000498576 0.705844750055459 0.431049944501791 0.0849877217420623 ENSG00000171824 EXOSC10
ENST00000472078 0.672686544058898 0.388745177878495 0.0938353459376796 ENSG00000171824 EXOSC10
ENST00000485606 0.932248606976953 0.82254193050936 0.0232909871502432 ENSG00000171824 EXOSC10
ENST00000460196 0.236491288254007 0.0569561003452925 -0.154121982440387 ENSG00000171824 EXOSC10
ENST00000447600 0.836411103059991 0.627620767154369 0.0754840265894676 ENSG00000230337 RP4-635E18.6
ENST00000435388 0.836411103059991 0.627620767154369 0.0754840265894676 ENSG00000230337 RP4-635E18.6
ENST00000376838 0.495906315265136 0.210334064841446 0.0829643330159294 ENSG00000198793 MTOR
ENST00000361445 0.521165923798832 0.231363071764314 0.0588518455958936 ENSG00000198793 MTOR
ENST00000473471 0.97723777143011 0.935822984812338 0.00794353759691599 ENSG00000198793 MTOR
ENST00000490931 0.845135957546984 0.64395709402887 0.0419168368584066 ENSG00000198793 MTOR
ENST00000455339 0.3620702420273 0.118051990564038 0.156852687509663 ENSG00000198793 MTOR
ENST00000495435 0.407877771993938 0.145918543635061 0.165385902351914 ENSG00000198793 MTOR
ENST00000476768 0.840069918675486 0.634989118102894 0.0723603088623547 ENSG00000198793 MTOR
ENST00000445982 0.919051794277099 0.79439315703072 -0.033608423761757 ENSG00000225602 MTOR-AS1
ENST00000420480 0.861658209949143 0.675421402375555 -0.0543740046977873 ENSG00000225602 MTOR-AS1
ENST00000376810 0.96216820213084 0.897078504056857 -0.0110807324424774 ENSG00000120942 UBIAD1
ENST00000376804 0.888217417733423 0.728150959594437 -0.0299046847377078 ENSG00000120942 UBIAD1
ENST00000486588 0.932414944993758 0.822917851091735 -0.0205001341709205 ENSG00000120942 UBIAD1
ENST00000483738 0.994872720062169 0.984729648435258 -0.0017533425455546 ENSG00000120942 UBIAD1
ENST00000251546 0.587768064847718 0.293997702648605 0.111309720551664 ENSG00000132879 FBXO44
ENST00000425796 0.457288367530354 0.18092472481765 0.183899190410851 ENSG00000132879 FBXO44
ENST00000376770 0.561593323109589 0.269096594959305 0.115855673249724 ENSG00000132879 FBXO44
ENST00000376768 0.56567950401226 0.272914328827026 0.137729678094977 ENSG00000132879 FBXO44
ENST00000251547 0.561593323109589 0.269096594959305 0.115855673249724 ENSG00000132879 FBXO44
ENST00000376760 0.550924372422235 0.258960091512861 0.144388534243529 ENSG00000132879 FBXO44
ENST00000376762 0.538541750464022 0.247348762597434 0.123055215438145 ENSG00000132879 FBXO44
ENST00000475435 0.595457078810183 0.301728987444447 0.114186166314853 ENSG00000132879 FBXO44
ENST00000471895 0.489489297358015 0.205338690546791 0.144512115570353 ENSG00000132879 FBXO44
ENST00000235310 0.821651551527685 0.601348856568685 0.0561063335516979 ENSG00000116670 MAD2L2
ENST00000376692 0.835376910491003 0.625073931320317 0.0536925929549384 ENSG00000116670 MAD2L2
ENST00000376672 0.821883784933411 0.60168499454328 0.0560287934468273 ENSG00000116670 MAD2L2
ENST00000376669 0.840187604971943 0.635277489530905 0.0520682731231229 ENSG00000116670 MAD2L2
ENST00000376667 0.929384415129832 0.815856348245357 0.0254072790958565 ENSG00000116670 MAD2L2
ENST00000445656 0.995935306017029 0.987294259699066 0.00171904872859942 ENSG00000116670 MAD2L2
ENST00000456915 0.996014806531219 0.987410400244578 0.00170901469787637 ENSG00000116670 MAD2L2
ENST00000376664 0.929740365374726 0.816582097919648 -0.0255807231685709 ENSG00000116670 MAD2L2
ENST00000376655 0.917884896450195 0.791420171995902 0.0285289354438219 ENSG00000116670 MAD2L2
ENST00000294485 0.72404841647323 0.454727712042348 0.0683817003762115 ENSG00000162490 DRAXIN
ENST00000376637 0.898296202982657 0.749880468396439 -0.030065048136468 ENSG00000177674 AGTRAP
ENST00000476512 0.716612301501577 0.444796630200199 -0.0760650489985547 ENSG00000177674 AGTRAP
ENST00000400895 0.68379814960367 0.402562906825811 -0.0843662246908658 ENSG00000177674 AGTRAP
ENST00000494437 0.956381327826659 0.881415145922679 -0.0188183596756641 ENSG00000177674 AGTRAP
ENST00000491346 0.830259479141129 0.616973811330052 -0.0469512883360455 ENSG00000177674 AGTRAP
ENST00000376629 0.90026557625744 0.754033159037685 -0.0297410132479268 ENSG00000177674 AGTRAP
ENST00000376627 0.86908217847324 0.689354582080576 -0.0377000966861422 ENSG00000177674 AGTRAP
ENST00000314340 0.900677190037835 0.754740064007918 -0.0296877574271819 ENSG00000177674 AGTRAP
ENST00000452018 0.76750054089722 0.517633432367459 -0.0617283619936586 ENSG00000177674 AGTRAP
ENST00000510878 0.881476759233826 0.714829867010512 -0.0344816995198113 ENSG00000177674 AGTRAP
ENST00000476309 0.738340238640347 0.47506173949982 -0.0791346347211247 ENSG00000177674 AGTRAP
ENST00000514733 0.880008651766529 0.711987168298386 -0.0398880014892522 ENSG00000177674 AGTRAP
ENST00000513739 0.596290359256703 0.302584937133673 -0.126566481341612 ENSG00000177674 AGTRAP
ENST00000471765 0.65348363165634 0.365522982843342 0.104435175011248 ENSG00000177674 AGTRAP
ENST00000433342 0.0386719824003294 0.00396037116012815 0.309868865281714 ENSG00000215910 C1orf167
ENST00000312793 0.0376868345078776 0.00382476282225419 0.310331856827343 ENSG00000215910 C1orf167
ENST00000444493 0.0676413111134502 0.00853796292373311 0.279586455618693 ENSG00000215910 C1orf167
ENST00000449278 0.0676413111134502 0.00853796292373311 0.279586455618693 ENSG00000215910 C1orf167
ENST00000475041 0.375794989155019 0.12601364190115 0.202859211503293 ENSG00000215910 C1orf167
ENST00000376592 0.239449450354038 0.0581222165423391 0.163795476385803 ENSG00000177000 MTHFR
ENST00000376583 0.25533280259882 0.0645146869087202 0.160021403534195 ENSG00000177000 MTHFR
ENST00000376590 0.286816733858188 0.0782133612171913 0.158388604065826 ENSG00000177000 MTHFR
ENST00000482358 0.0345497508116096 0.00339216729210137 0.39271061420851 ENSG00000215910 C1orf167
ENST00000376585 0.384094278315954 0.130856360435425 0.140279163854563 ENSG00000177000 MTHFR
ENST00000418034 0.601531675524998 0.308717751849061 0.145205652600977 ENSG00000177000 MTHFR
ENST00000413656 0.885089661900945 0.721781296197042 0.0555570775999467 ENSG00000177000 MTHFR
ENST00000423400 0.941282660856166 0.842458543046746 0.0307752843586218 ENSG00000177000 MTHFR
ENST00000431243 0.941282660856166 0.842458543046746 0.0307752843586218 ENSG00000177000 MTHFR
ENST00000376486 0.92468419565993 0.806228514743807 0.0337861516532148 ENSG00000177000 MTHFR
ENST00000312413 1.35217359954612e-07 1.67241710874083e-09 -0.361101358070964 ENSG00000011021 CLCN6
ENST00000346436 1.19711049499912e-07 1.46379217157806e-09 -0.361233641856613 ENSG00000011021 CLCN6
ENST00000376497 0.0111901940043916 0.000771798573801021 -0.361662339219887 ENSG00000011021 CLCN6
ENST00000376487 4.31449720372214e-06 7.19589901857794e-08 -0.346617156528271 ENSG00000011021 CLCN6
ENST00000376496 4.24774566487768e-06 7.07223253685747e-08 -0.357636760569109 ENSG00000011021 CLCN6
ENST00000376491 2.34002482481988e-05 4.80931278717003e-07 -0.420898734536011 ENSG00000011021 CLCN6
ENST00000376492 0.000101189660578522 2.6053949246162e-06 -0.392125293590921 ENSG00000011021 CLCN6
ENST00000376490 2.34002482481988e-05 4.80931278717003e-07 -0.420898734536011 ENSG00000011021 CLCN6
ENST00000494028 0.581638135897627 0.287843335296231 -0.131305784504429 ENSG00000011021 CLCN6
ENST00000446542 0.00256752131771909 0.000122194135042205 -0.395339301338705 ENSG00000242349 NPPA-AS1
ENST00000400892 0.0511354269605167 0.00574654352452791 -0.423837585443384 ENSG00000242349 NPPA-AS1
ENST00000376476 0.231264539578127 0.0548429427750059 -0.316687567527279 ENSG00000175206 NPPA
ENST00000376572 0.517525446446235 0.228291148122493 0.0892714837903064 ENSG00000116685 KIAA2013
ENST00000376576 0.716288525252144 0.444488556410772 0.0610535123460837 ENSG00000116685 KIAA2013
ENST00000485046 0.949234753495979 0.861976164596587 -0.0109817870890704 ENSG00000083444 PLOD1
ENST00000449038 0.970682696936506 0.918724256036034 0.00683925263052114 ENSG00000083444 PLOD1
ENST00000358133 0.995031097337785 0.985053059922058 0.00122785939289917 ENSG00000083444 PLOD1
ENST00000376369 0.892674405564536 0.736681205014092 0.0186852288089745 ENSG00000083444 PLOD1
ENST00000429000 0.963095348115576 0.899432655207931 -0.00803811806512736 ENSG00000083444 PLOD1
ENST00000196061 0.792572567151002 0.555350151252768 0.0323558228732211 ENSG00000083444 PLOD1
ENST00000465920 0.924934414916269 0.806854644369497 -0.019331749721898 ENSG00000083444 PLOD1
ENST00000491536 0.706248141562133 0.431746466258684 0.0503935409151501 ENSG00000083444 PLOD1
ENST00000470133 0.940315512085898 0.84036390277365 -0.0153543708127056 ENSG00000083444 PLOD1
ENST00000481933 0.627974182446463 0.336491897025698 0.0680794880709723 ENSG00000083444 PLOD1
ENST00000444836 0.927625561477704 0.812050955613397 -0.0109397043973825 ENSG00000116688 MFN2
ENST00000490079 0.976306779944315 0.933496636371069 0.00739136275418959 ENSG00000116688 MFN2
ENST00000235329 0.930871685450366 0.819304135451586 -0.010528200862843 ENSG00000116688 MFN2
ENST00000484391 0.88493370015414 0.721512759102652 0.0295245528751288 ENSG00000116688 MFN2
ENST00000497302 0.646178466106354 0.357506112095868 0.0721624966788821 ENSG00000116688 MFN2
ENST00000412236 0.741099081064792 0.478621875276184 0.0576824715618744 ENSG00000116688 MFN2
ENST00000478749 0.895520448554514 0.743206464106884 -0.0343825446723481 ENSG00000116691 MIIP
ENST00000235332 0.86525481300044 0.682000293578521 -0.0380093158450858 ENSG00000116691 MIIP
ENST00000436478 0.870826442319989 0.692678775100074 -0.0366868730238914 ENSG00000116691 MIIP
ENST00000466860 0.878896688413726 0.709072598491029 -0.0389526188908765 ENSG00000116691 MIIP
ENST00000498685 0.678879892154796 0.395863261843113 -0.0880894762695264 ENSG00000116691 MIIP
ENST00000492256 0.435548959467796 0.165025485620732 -0.21464945256431 ENSG00000116691 MIIP
ENST00000460823 0.798842678292226 0.564802289689998 -0.0697229883255095 ENSG00000116691 MIIP
ENST00000478299 0.767093497371266 0.516943872119218 0.104783166199958 ENSG00000116691 MIIP
ENST00000536782 0.0965102239316393 0.0142579270106642 -0.35751149507745 ENSG00000028137 TNFRSF1B
ENST00000376259 0.00221365234041795 0.000102083547335858 -0.358530801561796 ENSG00000028137 TNFRSF1B
ENST00000492361 0.00221365234041795 0.000102083547335858 -0.358530801561796 ENSG00000028137 TNFRSF1B
ENST00000356315 0.400933119422176 0.141415524026397 0.0757487215833163 ENSG00000048707 VPS13D
ENST00000358136 0.400933119422176 0.141415524026397 0.0757487215833163 ENSG00000048707 VPS13D
ENST00000476169 0.984141365350966 0.954833490350439 -0.00819962214851055 ENSG00000048707 VPS13D
ENST00000489961 0.920713383172822 0.798370308399704 -0.0306587336482847 ENSG00000048707 VPS13D
ENST00000011700 0.40089543993846 0.141374911259179 0.0748996462961493 ENSG00000048707 VPS13D
ENST00000460333 0.904444958433463 0.762657436403375 0.021801707115768 ENSG00000048707 VPS13D
ENST00000487188 0.787888524932546 0.548643519598899 0.0586877675005045 ENSG00000048707 VPS13D
ENST00000469054 0.329213972501966 0.0997760201832668 -0.22557285116876 ENSG00000048707 VPS13D
ENST00000496628 0.468343183088504 0.189131214103396 0.0820936487159658 ENSG00000048707 VPS13D
ENST00000466732 0.088085042114113 0.0124704161751067 0.400621574270593 ENSG00000048707 VPS13D
ENST00000476045 0.828120789494973 0.613093510686929 0.0724291694705748 ENSG00000048707 VPS13D
ENST00000481484 0.780242545991247 0.537442440260218 0.0906521839798867 ENSG00000048707 VPS13D
ENST00000543766 0.603427782523449 0.310646646635145 0.0736181776701089 ENSG00000048707 VPS13D
ENST00000471923 0.895368944399931 0.742831605832724 0.027709238087556 ENSG00000048707 VPS13D
ENST00000543710 0.899833002143342 0.75329919560635 -0.0311460731716351 ENSG00000048707 VPS13D
ENST00000473099 0.985339938487182 0.958159461272632 0.00756714058471593 ENSG00000048707 VPS13D
ENST00000376223 0.747315238762934 0.48728604091797 0.107537156628724 ENSG00000162496 DHRS3
ENST00000464917 0.596620388743675 0.302993662850082 0.163744536277084 ENSG00000162496 DHRS3
ENST00000430996 0.933583383619536 0.825931609703761 -0.035932628891944 ENSG00000162496 DHRS3
ENST00000482265 0.769715443828178 0.521062401007086 0.104538358344454 ENSG00000162496 DHRS3
ENST00000484063 0.167850633995649 0.0330292062271893 0.26203299210552 ENSG00000116731 PRDM2
ENST00000376048 0.121351365614464 0.0201256157687631 0.106397805387457 ENSG00000116731 PRDM2
ENST00000311066 0.26030715950308 0.0666408112502697 0.0835173725751734 ENSG00000116731 PRDM2
ENST00000235372 0.128272394853617 0.0218312719699791 0.104938029775158 ENSG00000116731 PRDM2
ENST00000491134 0.531031043839617 0.240043675464471 0.055394779158791 ENSG00000116731 PRDM2
ENST00000502727 0.757851680987698 0.502511931441323 -0.0570011791516677 ENSG00000116731 PRDM2
ENST00000502724 0.757571366166454 0.50205986957428 -0.059088426491684 ENSG00000116731 PRDM2
ENST00000413440 0.413247595859974 0.149568521421923 0.0678354323248928 ENSG00000116731 PRDM2
ENST00000343137 0.472634240052934 0.192156451435927 0.0613443830307532 ENSG00000116731 PRDM2
ENST00000491815 0.626964547346996 0.335344931575792 -0.0837594171629287 ENSG00000116731 PRDM2
ENST00000503842 0.263397542755857 0.0679676045590737 0.0862130786187789 ENSG00000116731 PRDM2
ENST00000407521 0.687616310873347 0.407217259823111 -0.0675679774961732 ENSG00000116731 PRDM2
ENST00000505823 0.256434572807749 0.0650339969540917 0.0873909479268995 ENSG00000116731 PRDM2
ENST00000487453 0.925200327777398 0.80746542516753 0.0306365953004494 ENSG00000116731 PRDM2
ENST00000491547 0.77066141019676 0.522594293262041 0.0801490191919026 ENSG00000189337 KAZN
ENST00000376030 0.859568726223676 0.671555672582514 0.0500096913949337 ENSG00000189337 KAZN
ENST00000503743 0.810475219681437 0.583288636867099 0.0714740032577243 ENSG00000189337 KAZN
ENST00000422387 0.832893515946807 0.6210347077871 0.0584226414898627 ENSG00000189337 KAZN
ENST00000361144 0.825237735033314 0.60818827009725 0.0607798472153868 ENSG00000189337 KAZN
ENST00000376028 0.682987239964802 0.401496208602175 0.11813381843283 ENSG00000189337 KAZN
ENST00000400798 0.840156519765411 0.63519490179982 0.0569075619081331 ENSG00000189337 KAZN
ENST00000400797 0.804633167347766 0.573778042293736 0.0771012433774738 ENSG00000189337 KAZN
ENST00000428417 0.514450233160166 0.22565426874046 0.0956309600131017 ENSG00000171729 TMEM51
ENST00000376014 0.516006047824094 0.22696772635748 0.0950205252722109 ENSG00000171729 TMEM51
ENST00000451326 0.646237954404221 0.357584471227765 0.077093504470059 ENSG00000171729 TMEM51
ENST00000400796 0.515254065590553 0.226401278392911 0.095240889091023 ENSG00000171729 TMEM51
ENST00000434578 0.522116549373252 0.232105549165506 0.0940140268997297 ENSG00000171729 TMEM51
ENST00000376008 0.519951439620392 0.230348570672382 0.0946167702707937 ENSG00000171729 TMEM51
ENST00000424792 0.106961327402671 0.01665470553529 0.378858152472167 ENSG00000204464 C1orf195
ENST00000375980 0.00788376414007727 0.000489278774494502 -0.230031711988384 ENSG00000142634 EFHD2
ENST00000445566 0.0115755927654722 0.000808046749684548 -0.249656806580015 ENSG00000142634 EFHD2
ENST00000546424 0.482133615215757 0.19937524857135 0.146728909648765 ENSG00000132906 CASP9
ENST00000333868 0.398471244219793 0.13974037030205 0.170797303848472 ENSG00000132906 CASP9
ENST00000348549 0.398471244219793 0.13974037030205 0.170797303848472 ENSG00000132906 CASP9
ENST00000400777 0.403466587591698 0.142943035915788 0.170476634699813 ENSG00000132906 CASP9
ENST00000424908 0.892097691314777 0.735295590910068 0.0462783662501352 ENSG00000132906 CASP9
ENST00000375890 0.613181612080384 0.321150159295876 0.122891297401441 ENSG00000132906 CASP9
ENST00000474305 0.57451910341175 0.280992052212793 0.134909714379754 ENSG00000132906 CASP9
ENST00000447522 0.323614432256444 0.0967609825072495 0.224477306966239 ENSG00000132906 CASP9
ENST00000440484 0.46077306502126 0.183271496272939 0.19074646379442 ENSG00000132906 CASP9
ENST00000546969 0.403356236531934 0.142879119774353 0.221919754488807 ENSG00000132906 CASP9
ENST00000469637 0.484971309525507 0.201699771411864 0.211502857437953 ENSG00000132906 CASP9
ENST00000375849 0.366568754644263 0.120654669387165 0.0908016158113736 ENSG00000116138 DNAJC16
ENST00000375847 0.355801582554017 0.114510045285667 0.0930479781752817 ENSG00000116138 DNAJC16
ENST00000475133 0.355801582554017 0.114510045285667 0.0930479781752817 ENSG00000116138 DNAJC16
ENST00000375838 0.934855412470963 0.828334588823847 0.015749517787115 ENSG00000116138 DNAJC16
ENST00000483270 0.141503397833396 0.0253695574907466 0.155015290286377 ENSG00000116138 DNAJC16
ENST00000472665 0.918572917032721 0.793268195373464 -0.0343651674193889 ENSG00000116138 DNAJC16
ENST00000606186 0.797013329798234 0.561749247297716 0.0943741081192471 ENSG00000272510 RP4-680D5.8
ENST00000479655 0.978083465298031 0.938038543868303 -0.0119524910877172 ENSG00000116138 DNAJC16
ENST00000490811 0.941484176162037 0.843187726151695 -0.0286689446196597 ENSG00000116138 DNAJC16
ENST00000495523 0.114891798073987 0.0185112848375712 0.242040542226367 ENSG00000116138 DNAJC16
ENST00000375826 0.899328546277206 0.752057499859311 0.0522774296626257 ENSG00000116771 AGMAT
ENST00000480945 8.11933526342314e-25 1.29900228374533e-27 0.50903285691731 ENSG00000197312 DDI2
ENST00000486680 1.83647675840183e-05 3.63233592925694e-07 0.429880391089559 ENSG00000197312 DDI2
ENST00000546927 0.0113747382396237 0.00078882636801272 0.383361783420931 ENSG00000197312 DDI2
ENST00000320153 8.23603302463792e-15 3.2507417746993e-17 0.455770638935926 ENSG00000197312 DDI2
ENST00000483899 2.35847136402763e-05 4.85137132493948e-07 0.3970786809904 ENSG00000197312 DDI2
ENST00000548451 0.0168356209082662 0.00130627844513122 0.329615168333127 ENSG00000197312 DDI2
ENST00000345034 1.34510240001633e-07 1.66248876951332e-09 0.446365154953192 ENSG00000215695 RSC1A1
ENST00000375799 0.677426034411691 0.394112148679078 0.0530149119686253 ENSG00000116786 PLEKHM2
ENST00000375793 0.677426034411691 0.394103105633728 0.0530105145390641 ENSG00000116786 PLEKHM2
ENST00000462455 0.931169792622358 0.820133045871164 -0.0203234301349745 ENSG00000116786 PLEKHM2
ENST00000453804 0.416285697446322 0.151706399093329 0.0951281662063506 ENSG00000237938 RP11-288I21.1
ENST00000477849 0.8049350785169 0.574180760464725 0.0487340033220523 ENSG00000116786 PLEKHM2
ENST00000294454 0.738770392120739 0.475520364737994 0.0934200186766378 ENSG00000162461 SLC25A34
ENST00000418525 0.926211090171745 0.809113673736417 -0.0245537735057328 ENSG00000224459 RP11-169K16.4
ENST00000375782 0.177344425410918 0.0359907527866117 -0.2858726888532 ENSG00000162460 TMEM82
ENST00000465575 0.150115763684581 0.0277460402541535 -0.358929943878444 ENSG00000162460 TMEM82
ENST00000496928 0.388350251719888 0.133378262053623 -0.114073949527799 ENSG00000162458 FBLIM1
ENST00000508310 0.44476028757371 0.171581339162607 -0.102970820140633 ENSG00000162458 FBLIM1
ENST00000510393 0.538381457409525 0.24717541784299 -0.0872508320689076 ENSG00000162458 FBLIM1
ENST00000430076 0.381552439668175 0.129195471295016 -0.116204214167251 ENSG00000162458 FBLIM1
ENST00000375771 0.48226484025796 0.199525635097387 -0.0600579459869705 ENSG00000162458 FBLIM1
ENST00000510929 0.403815117392778 0.143193085561116 -0.113726814429031 ENSG00000162458 FBLIM1
ENST00000502638 0.406132849338125 0.144699051153215 -0.111621191127281 ENSG00000162458 FBLIM1
ENST00000375766 0.479374916673988 0.197349514738974 -0.0604853403275257 ENSG00000162458 FBLIM1
ENST00000400773 0.478281031655325 0.196491358976174 -0.0605275035498683 ENSG00000162458 FBLIM1
ENST00000483633 0.590133103578436 0.296150764052513 -0.0765165600716972 ENSG00000162458 FBLIM1
ENST00000502739 0.695443402221599 0.417566818556445 -0.0493216519663558 ENSG00000162458 FBLIM1
ENST00000431771 0.501094972378194 0.214792744625481 -0.0916407894791055 ENSG00000162458 FBLIM1
ENST00000441801 0.544186054739336 0.252566904548281 -0.0677682018544456 ENSG00000162458 FBLIM1
ENST00000332305 0.662136460221952 0.375973662688716 -0.0434788159648544 ENSG00000162458 FBLIM1
ENST00000514156 0.596666201305653 0.303068127456523 -0.0636351815031106 ENSG00000162458 FBLIM1
ENST00000509138 0.566733656813473 0.273811499078089 -0.0671108493573249 ENSG00000162458 FBLIM1
ENST00000535249 0.46583987724519 0.187113183345035 0.207407885128978 ENSG00000179743 RP11-169K16.9
ENST00000317122 0.83654427559622 0.628043799978405 0.0653841674039626 ENSG00000179743 RP11-169K16.9
ENST00000375759 0.341417839850439 0.106628922925916 -0.0952023359966764 ENSG00000065526 SPEN
ENST00000438066 0.837647043146335 0.630320609490262 -0.0366906673050254 ENSG00000065526 SPEN
ENST00000471538 0.391181089745957 0.135151728847952 -0.156375033369858 ENSG00000065526 SPEN
ENST00000442985 0.898894588779352 0.750854098257532 0.0247084680433026 ENSG00000065526 SPEN
ENST00000487496 0.957421042134723 0.884350757075091 -0.0183969978983152 ENSG00000065526 SPEN
ENST00000462525 0.799135023268077 0.565272258525398 0.0782023131008104 ENSG00000116809 ZBTB17
ENST00000440560 0.810787006194312 0.583925155536205 0.0733017936438769 ENSG00000116809 ZBTB17
ENST00000375743 0.638855219672408 0.348842254330144 -0.0685728102201218 ENSG00000116809 ZBTB17
ENST00000537142 0.638855219672408 0.348842254330144 -0.0685728102201218 ENSG00000116809 ZBTB17
ENST00000375733 0.638855219672408 0.348842254330144 -0.0685728102201218 ENSG00000116809 ZBTB17
ENST00000444358 0.48785187452696 0.204111446826691 -0.147773003241748 ENSG00000116809 ZBTB17
ENST00000471805 0.545393959742103 0.253840860357121 -0.168563013032414 ENSG00000116809 ZBTB17
ENST00000472658 0.463380969411423 0.185323059339493 -0.202366261160964 ENSG00000116809 ZBTB17
ENST00000474511 0.619404417075314 0.32762147519666 -0.145877123537362 ENSG00000116809 ZBTB17
ENST00000487785 0.798842678292226 0.564741035239126 -0.0898070746153335 ENSG00000116809 ZBTB17
ENST00000448462 0.590698044380682 0.296616012844439 -0.0834870988099631 ENSG00000116809 ZBTB17
ENST00000492834 0.53202022219113 0.241172637004568 -0.141736775475351 ENSG00000116809 ZBTB17
ENST00000490899 0.446463655499556 0.172878193719123 -0.158913625058551 ENSG00000116809 ZBTB17
ENST00000464719 0.282050941947654 0.0759810824623148 -0.232793610620549 ENSG00000116809 ZBTB17
ENST00000479282 0.653526351917894 0.365559946216577 -0.084188334930106 ENSG00000116809 ZBTB17
ENST00000494020 0.630217349721712 0.338891820506484 -0.109700851405563 ENSG00000116809 ZBTB17
ENST00000358432 0.354251406483489 0.113592262120451 -0.0919956590546575 ENSG00000142627 EPHA2
ENST00000462805 0.897459317950612 0.747714462080954 -0.027617691808848 ENSG00000142627 EPHA2
ENST00000480202 0.197742379785296 0.0426558481122059 -0.156425854426679 ENSG00000142627 EPHA2
ENST00000461614 0.175854925080609 0.0355472494438071 -0.142159511324753 ENSG00000142627 EPHA2
ENST00000424774 0.33981741433693 0.105773614376627 -0.188652237321689 ENSG00000227959 RP11-276H7.2
ENST00000478117 0.943347666948564 0.847219965515662 0.0236310398933146 ENSG00000142632 ARHGEF19
ENST00000270747 0.942413128334816 0.844881264554811 0.0239704866412241 ENSG00000142632 ARHGEF19
ENST00000449495 0.190326514503852 0.0401439405492839 0.323109471708403 ENSG00000142632 ARHGEF19
ENST00000478210 0.297069384054978 0.0833589884528468 0.276154265752152 ENSG00000142632 ARHGEF19
ENST00000375599 0.159552255713757 0.0304313128942261 0.318366737377051 ENSG00000132881 RSG1
ENST00000375592 0.494394042526518 0.209214700439969 -0.0973642569970752 ENSG00000037637 FBXO42
ENST00000456164 0.991263506231947 0.9742977539628 0.00397601491083677 ENSG00000037637 FBXO42
ENST00000444116 0.932818148801597 0.823944283654859 0.0273379590031115 ENSG00000037637 FBXO42
ENST00000478089 0.48793519866303 0.20420439369563 -0.145904538393606 ENSG00000037637 FBXO42
ENST00000475078 0.296950865807672 0.0832709138633305 -0.14132988534866 ENSG00000055070 SZRD1
ENST00000401088 0.111237597303208 0.0176510651463652 -0.106064508533505 ENSG00000055070 SZRD1
ENST00000471507 0.0989698350859618 0.0148613963232335 -0.158334434581215 ENSG00000055070 SZRD1
ENST00000401089 0.111237597303208 0.0176510651463652 -0.106064508533505 ENSG00000055070 SZRD1
ENST00000486763 0.0190570643551461 0.00153383921338031 -0.199450015596236 ENSG00000055070 SZRD1
ENST00000476423 0.205040633904107 0.0451152538617235 -0.1583033415444 ENSG00000055070 SZRD1
ENST00000475554 0.0270513805049643 0.00243671210846155 -0.188340636549665 ENSG00000055070 SZRD1
ENST00000375590 0.0611571731687193 0.00740606543875907 -0.137436548029949 ENSG00000055070 SZRD1
ENST00000472351 0.0828078758239959 0.0114089267223464 -0.164918560750085 ENSG00000055070 SZRD1
ENST00000492354 0.111237597303208 0.0176510651463652 -0.106064508533505 ENSG00000055070 SZRD1
ENST00000472461 0.0829745278688548 0.0114471267108582 -0.167571514437606 ENSG00000055070 SZRD1
ENST00000491418 0.157429307081405 0.0298368102522469 -0.102767699661687 ENSG00000187144 SPATA21
ENST00000466212 0.2190280173087 0.0502495200316371 -0.0875685153545746 ENSG00000187144 SPATA21
ENST00000337132 0.419352301046047 0.153765213710093 0.0744956648235445 ENSG00000157191 NECAP2
ENST00000504551 0.489157963036697 0.2051007974905 0.0775457326173652 ENSG00000157191 NECAP2
ENST00000406746 0.419357803505343 0.153792704707869 0.074494038085382 ENSG00000157191 NECAP2
ENST00000457722 0.452561003998871 0.177266715868967 0.0821725788497573 ENSG00000157191 NECAP2
ENST00000486390 0.919288191419106 0.79519006863149 -0.0261415166704752 ENSG00000157191 NECAP2
ENST00000443980 0.419357803505343 0.153792704707869 0.074494038085382 ENSG00000157191 NECAP2
ENST00000504858 0.811134389299056 0.584556990015454 0.0370474399830212 ENSG00000157191 NECAP2
ENST00000508680 0.816885388144874 0.593309969568241 0.0403416446216494 ENSG00000157191 NECAP2
ENST00000492095 0.419357803505343 0.153792704707869 0.074494038085382 ENSG00000157191 NECAP2
ENST00000459640 0.557048518012754 0.264867124415952 0.067677862151649 ENSG00000157191 NECAP2
ENST00000496239 0.419357803505343 0.153792704707869 0.074494038085382 ENSG00000157191 NECAP2
ENST00000513161 0.489157963036697 0.2051007974905 0.0775457326173652 ENSG00000157191 NECAP2
ENST00000509727 0.521406414885699 0.231561503247599 0.130406135575365 ENSG00000157191 NECAP2
ENST00000457898 0.197671388505425 0.0425897583666024 0.253364145767713 ENSG00000226029 RP4-798A10.2
ENST00000263511 0.462180178123676 0.184481947605553 0.11189429451441 ENSG00000080947 CROCCP3
ENST00000591348 0.407874776140852 0.145913886406478 0.124914081946183 ENSG00000080947 CROCCP3
ENST00000420820 0.891584425314101 0.734261211392179 0.0389772453016771 ENSG00000080947 CROCCP3
ENST00000591316 0.598473871734688 0.305091107089369 0.150217168219456 ENSG00000080947 CROCCP3
ENST00000590118 0.388726970921344 0.13360699143987 -0.174043966243368 ENSG00000080947 CROCCP3
ENST00000589964 0.34929800194896 0.110953808087569 -0.185127681061969 ENSG00000080947 CROCCP3
ENST00000430580 9.92456161020726e-06 1.80156294283285e-07 0.310455312047006 ENSG00000219481 NBPF1
ENST00000392963 0.00145799441008937 6.14813831572172e-05 0.255278805350388 ENSG00000219481 NBPF1
ENST00000420031 0.00230888800799122 0.00010769317120907 0.409993488892054 ENSG00000219481 NBPF1
ENST00000432949 0.0256327257902014 0.00226367367231907 0.306718723131482 ENSG00000219481 NBPF1
ENST00000287968 0.803477575523256 0.572056991810291 0.0766029670810009 ENSG00000219481 NBPF1
ENST00000420513 0.0130192994252582 0.000940757056871805 0.250828942139476 ENSG00000219481 NBPF1
ENST00000599069 0.00175933784520154 7.71734370115127e-05 0.29859675916475 ENSG00000219481 NBPF1
ENST00000599908 0.998181456739754 0.993789475712264 0.000924285411542476 ENSG00000219481 NBPF1
ENST00000449853 0.000221749322864055 6.56136905325698e-06 0.459615501441199 ENSG00000219481 NBPF1
ENST00000540383 4.36268570051221e-09 4.02297623010013e-11 0.500596759364272 ENSG00000215908 CROCCP2
ENST00000412962 6.85770062134271e-09 6.63718453567954e-11 0.478479218995847 ENSG00000215908 CROCCP2
ENST00000362058 0.219364390366337 0.0503625220485383 0.179047811716855 ENSG00000215908 CROCCP2
ENST00000419267 0.96248222410679 0.89800229130998 -0.0200915149342193 ENSG00000236698 EIF1AXP1
ENST00000466256 0.907424484697669 0.767883755382841 0.0271900034060461 ENSG00000058453 CROCC
ENST00000375541 0.837589235523342 0.629911840455893 0.0374989745539263 ENSG00000058453 CROCC
ENST00000445545 0.982543369844444 0.950810530476589 0.00518190843993149 ENSG00000058453 CROCC
ENST00000467938 0.908705747423085 0.771304513642749 0.025676535578475 ENSG00000058453 CROCC
ENST00000492631 0.996362593274908 0.988601793124951 0.00161654303701579 ENSG00000058453 CROCC
ENST00000467715 0.926310296818014 0.809307670312348 0.0373637864249054 ENSG00000058453 CROCC
ENST00000494191 0.577683748460038 0.284149634707726 0.11777708906477 ENSG00000058453 CROCC
ENST00000486318 0.522065245614351 0.232018884436455 0.147754969137739 ENSG00000058453 CROCC
ENST00000498688 0.525584778451227 0.235255993723149 0.161006956802471 ENSG00000058453 CROCC
ENST00000477773 0.880563690526522 0.713057730036747 -0.060315649355959 ENSG00000058453 CROCC
ENST00000465021 0.846880849400204 0.647077637173872 0.0570844438185714 ENSG00000058453 CROCC
ENST00000465291 0.961381593777506 0.894660064892738 0.021274098243707 ENSG00000058453 CROCC
ENST00000375535 0.102776894790454 0.015687846139537 -0.212744844646214 ENSG00000117122 MFAP2
ENST00000375534 0.0846484261530352 0.0117747911834388 -0.222589035501847 ENSG00000117122 MFAP2
ENST00000490075 0.112424502889527 0.017918464300445 -0.208605307737736 ENSG00000117122 MFAP2
ENST00000438542 0.112549726052367 0.0179562314573428 -0.208582753134485 ENSG00000117122 MFAP2
ENST00000476788 0.0944871152173264 0.0138244654940943 -0.213332263470765 ENSG00000117122 MFAP2
ENST00000478684 0.109189264126395 0.0171811022333591 -0.214892984376868 ENSG00000117122 MFAP2
ENST00000492598 0.143019471444685 0.025794497930964 -0.202367093667596 ENSG00000117122 MFAP2
ENST00000446261 0.468942571129239 0.189563553195022 0.0960468282640592 ENSG00000226526 RP1-37C10.3
ENST00000326735 0.521679403150066 0.23169649751889 0.0875530042396618 ENSG00000159363 ATP13A2
ENST00000341676 0.526083816397208 0.235742968623429 0.0868254202007956 ENSG00000159363 ATP13A2
ENST00000452699 0.526083816397208 0.235742968623429 0.0868254202007956 ENSG00000159363 ATP13A2
ENST00000466561 0.729275141105699 0.462104667421063 0.0852733963223569 ENSG00000159363 ATP13A2
ENST00000502418 0.73283709408477 0.467172165876091 0.0929267050121303 ENSG00000159363 ATP13A2
ENST00000503552 0.37487488405598 0.125461388085051 0.13761914140455 ENSG00000159363 ATP13A2
ENST00000463860 0.666874521412258 0.381831770066743 0.10041286634181 ENSG00000159363 ATP13A2
ENST00000502860 0.749622202273718 0.490690422983503 0.0866031544480197 ENSG00000159363 ATP13A2
ENST00000509392 0.539504784211726 0.24823062914631 0.173972467149669 ENSG00000159363 ATP13A2
ENST00000506174 0.768577637027058 0.519362034771052 0.0862436964608553 ENSG00000159363 ATP13A2
ENST00000510069 0.956381327826659 0.8814173451196 -0.016395573052978 ENSG00000159363 ATP13A2
ENST00000511957 0.978240562812951 0.938624718442297 -0.00876922603365661 ENSG00000159363 ATP13A2
ENST00000508222 0.958206997066624 0.886187546349902 -0.0158621372364182 ENSG00000159363 ATP13A2
ENST00000509619 0.92871595566973 0.81442049179575 -0.0281104590963974 ENSG00000159363 ATP13A2
ENST00000375499 0.797456806214474 0.562478060080733 -0.0389264299095431 ENSG00000117118 SDHB
ENST00000485092 0.962669507212594 0.898405787405877 0.015071369965561 ENSG00000117118 SDHB
ENST00000475049 0.974690460578 0.929290506746557 0.0103747180829662 ENSG00000117118 SDHB
ENST00000485515 0.857515393289084 0.667872710889896 -0.0274581148528685 ENSG00000117118 SDHB
ENST00000491274 0.71324169725697 0.440830743632426 -0.0529935422716115 ENSG00000117118 SDHB
ENST00000475506 0.43510910864882 0.164740804326846 -0.102469184844863 ENSG00000117118 SDHB
ENST00000463045 0.522887981575582 0.232789446253409 -0.0855738534542549 ENSG00000117118 SDHB
ENST00000466613 0.693733623258521 0.415005614120548 -0.074727927223121 ENSG00000117118 SDHB
ENST00000439577 0.580491192099847 0.286617462313545 -0.0845503390720449 ENSG00000227751 RP1-20B21.4
ENST00000375436 0.00509809005754474 0.000283545911444343 -0.176447857189437 ENSG00000179051 RCC2
ENST00000474892 0.183425842566083 0.0379628512928837 -0.125778138247478 ENSG00000179051 RCC2
ENST00000375433 0.00333704929225231 0.00016791144489928 -0.201001446002869 ENSG00000179051 RCC2
ENST00000583469 0.587212671537723 0.293447155416378 -0.131062137961797 ENSG00000266727 AC004824.1
ENST00000361221 0.982241101365144 0.950139427097517 -0.00547428241794183 ENSG00000074964 ARHGEF10L
ENST00000452522 0.982241101365144 0.950139427097517 -0.00547428241794183 ENSG00000074964 ARHGEF10L
ENST00000434513 0.967782259608583 0.911919740398541 0.0102133094277401 ENSG00000074964 ARHGEF10L
ENST00000375415 0.961799663866493 0.895643016971118 0.012569335013388 ENSG00000074964 ARHGEF10L
ENST00000375420 0.793798314928494 0.557073374040179 -0.0699708420084433 ENSG00000074964 ARHGEF10L
ENST00000469726 0.816931363831253 0.593495817988779 0.0550410855515231 ENSG00000074964 ARHGEF10L
ENST00000375408 0.703801874537114 0.428549897537744 0.0821637296574568 ENSG00000074964 ARHGEF10L
ENST00000167825 0.703801874537114 0.428549897537744 0.0821637296574568 ENSG00000074964 ARHGEF10L
ENST00000475356 0.735731788205901 0.471391437219143 0.0822505707773343 ENSG00000074964 ARHGEF10L
ENST00000466782 0.94466886490804 0.850050842028223 0.0311485095706669 ENSG00000074964 ARHGEF10L
ENST00000494072 0.248985928989115 0.0618442673280853 -0.106967204488325 ENSG00000255275 RP13-279N23.2
ENST00000538309 0.4282101136519 0.159791129630647 0.148310373443519 ENSG00000159423 ALDH4A1
ENST00000538839 0.675768248992231 0.392203160245557 0.0846017089004347 ENSG00000159423 ALDH4A1
ENST00000290597 0.675241022350625 0.39161899407109 0.0846266849280446 ENSG00000159423 ALDH4A1
ENST00000375341 0.696277932537212 0.418961519033142 0.0795804788314177 ENSG00000159423 ALDH4A1
ENST00000454547 0.729152241441968 0.461868635294444 0.112935727072787 ENSG00000159423 ALDH4A1
ENST00000432718 0.985263808434908 0.957772196083161 0.00664237158790371 ENSG00000159423 ALDH4A1
ENST00000455833 0.158621845230175 0.0301674046797133 -0.133493034757523 ENSG00000169991 IFFO2
ENST00000355609 0.320434106156254 0.0951669884231377 -0.176984997724596 ENSG00000169991 IFFO2
ENST00000416166 0.227808767960612 0.0535027589585232 -0.158236778012201 ENSG00000169991 IFFO2
ENST00000606379 0.838271803875557 0.63182815400246 -0.0639765463859894 ENSG00000272084 RP5-1126H10.2
ENST00000375254 0.0141417919189691 0.00104474075921708 0.156837695129992 ENSG00000127481 UBR4
ENST00000375226 0.0141528651594033 0.00104624300501186 0.15683760107567 ENSG00000127481 UBR4
ENST00000375267 0.0141528651594033 0.00104624300501186 0.15683760107567 ENSG00000127481 UBR4
ENST00000375217 0.0141528651594033 0.00104624300501186 0.15683760107567 ENSG00000127481 UBR4
ENST00000375225 0.593855218307128 0.300111117740813 -0.0874827972422466 ENSG00000127481 UBR4
ENST00000429347 0.406961237535423 0.145215022715219 0.0810708873873211 ENSG00000127481 UBR4
ENST00000375224 0.444177736430497 0.171141448085293 0.0716647236386384 ENSG00000127481 UBR4
ENST00000459947 0.918369334313063 0.792711518096793 -0.0262176296705992 ENSG00000127481 UBR4
ENST00000486515 0.757876646394702 0.502681715575339 -0.0787180877305784 ENSG00000127481 UBR4
ENST00000543981 0.289170812222174 0.0792920510702215 0.0969683810823673 ENSG00000127481 UBR4
ENST00000492606 0.891977828740397 0.735079181145543 0.0405624209830624 ENSG00000127481 UBR4
ENST00000467272 0.0183545335987498 0.0014577718583722 0.23105635237708 ENSG00000127481 UBR4
ENST00000483922 0.00053631395828286 1.87873479118585e-05 0.481884084011838 ENSG00000127481 UBR4
ENST00000494503 0.962546767852474 0.898172782639815 0.0120551547090389 ENSG00000127481 UBR4
ENST00000466969 0.21542220692795 0.0489329086922961 0.236013291772704 ENSG00000127481 UBR4
ENST00000375218 0.0663707303219204 0.00832390873171855 0.2218866216357 ENSG00000127481 UBR4
ENST00000425413 0.0953390906439328 0.0139974093784995 0.159284723897437 ENSG00000127481 UBR4
ENST00000417040 0.0284507983301464 0.0026075864751624 0.181937103426246 ENSG00000127481 UBR4
ENST00000475973 0.0762310845047752 0.0101314876019945 0.253160810247945 ENSG00000127481 UBR4
ENST00000465036 0.234233915641919 0.0560474620138631 0.244252390798509 ENSG00000127481 UBR4
ENST00000419533 0.0329682374680194 0.00318182702896838 0.193936435186482 ENSG00000127481 UBR4
ENST00000497018 0.573480926813708 0.279874299951798 0.130286359069614 ENSG00000127481 UBR4
ENST00000437898 0.453028825058355 0.17759472259953 0.0720338748047251 ENSG00000230424 RP1-43E13.2
ENST00000477853 0.427373559577441 0.159294874203512 0.0750636261224541 ENSG00000127463 EMC1
ENST00000480380 0.228766776241782 0.0539022619308503 0.128456723346399 ENSG00000127463 EMC1
ENST00000375199 0.447419077342189 0.173550996033698 0.0743773530396949 ENSG00000127463 EMC1
ENST00000375208 0.49961230819516 0.213466142013506 0.0726247516024799 ENSG00000127463 EMC1
ENST00000461353 0.547461824914008 0.255645489559038 0.0933884830205092 ENSG00000127463 EMC1
ENST00000486405 0.759166975527899 0.504141932380464 0.0592619231237085 ENSG00000127463 EMC1
ENST00000486238 0.691178215497177 0.41151220825266 0.0806563209327405 ENSG00000127463 EMC1
ENST00000494770 0.886953919720497 0.725719253685086 0.0288957443504043 ENSG00000127463 EMC1
ENST00000462505 0.838275402826259 0.631858459052776 0.0498121673922412 ENSG00000127463 EMC1
ENST00000496654 0.825830241006018 0.609128273594625 0.0625990925754873 ENSG00000127463 EMC1
ENST00000467423 0.94923705420944 0.86200862086074 -0.0163736061610627 ENSG00000127463 EMC1
ENST00000475079 0.831159822126233 0.618324807282994 0.0539798640137319 ENSG00000127463 EMC1
ENST00000488681 0.988573022355019 0.966482268862483 -0.00470508359930662 ENSG00000127463 EMC1
ENST00000356068 0.977968286693695 0.93780348214867 -0.00877141196904218 ENSG00000127463 EMC1
ENST00000330263 0.110677648840704 0.0175262150021664 -0.173635148360162 ENSG00000053372 MRTO4
ENST00000493700 0.450645861374391 0.175796967160212 -0.150911951957991 ENSG00000053372 MRTO4
ENST00000479559 0.112540476157505 0.0179527771306654 -0.250005428340979 ENSG00000053372 MRTO4
ENST00000235835 0.566935845879153 0.274015608479918 -0.102751049665828 ENSG00000053371 AKR7A2
ENST00000330072 0.566788960184226 0.273848183148487 -0.102933042844036 ENSG00000053371 AKR7A2
ENST00000489286 0.784806661659323 0.544138337971231 -0.0570950967515025 ENSG00000053371 AKR7A2
ENST00000481966 0.895173597926716 0.742457885493623 -0.032764775794253 ENSG00000053371 AKR7A2
ENST00000492217 0.359981101151857 0.116856679120025 -0.176684576510046 ENSG00000053371 AKR7A2
ENST00000375155 0.999705790229978 0.999073053922232 0.000124573055277771 ENSG00000040487 PQLC2
ENST00000375153 0.999739072484518 0.999284782751574 9.59075217129839e-05 ENSG00000040487 PQLC2
ENST00000469076 0.999729392010672 0.999149095100095 0.000113934309141995 ENSG00000040487 PQLC2
ENST00000400548 0.999705790229978 0.999073053922232 0.000124573055277771 ENSG00000040487 PQLC2
ENST00000497827 0.991544931589141 0.975341394010911 -0.00323980164678356 ENSG00000040487 PQLC2
ENST00000432465 0.962653674403872 0.898340237762322 0.0178871724369706 ENSG00000040487 PQLC2
ENST00000401084 0.283207668839913 0.0765222992629926 -0.0759738318122642 ENSG00000077549 CAPZB
ENST00000264203 0.283207668839913 0.0765222992629926 -0.0759738318122642 ENSG00000077549 CAPZB
ENST00000375144 0.587835763294069 0.294071817927712 -0.0502426137936233 ENSG00000077549 CAPZB
ENST00000375142 0.283332471048876 0.0765648298398766 -0.0759712646837548 ENSG00000077549 CAPZB
ENST00000433834 0.159192097135135 0.0303192388801653 -0.0910776127520937 ENSG00000077549 CAPZB
ENST00000264202 0.242742084022817 0.0593817631984171 -0.0825774113266762 ENSG00000077549 CAPZB
ENST00000413711 0.198843959720939 0.0430633210067172 -0.0897270839399044 ENSG00000077549 CAPZB
ENST00000459967 0.17037010498789 0.0337750892920664 -0.100392888393469 ENSG00000077549 CAPZB
ENST00000457768 0.716723057711647 0.444885182151012 -0.0486582447445127 ENSG00000077549 CAPZB
ENST00000489607 0.275148365097477 0.0730260051244973 -0.0947851133954442 ENSG00000077549 CAPZB
ENST00000482808 0.0871172951050917 0.0122752081017556 -0.128868205199865 ENSG00000077549 CAPZB
ENST00000602662 0.938211926377712 0.836776699997858 -0.0137405938028867 ENSG00000270136 MINOS1-NBL1
ENST00000486890 0.576216112618052 0.282900948555977 -0.083150214714844 ENSG00000173436 MINOS1
ENST00000322753 0.756788346073029 0.500921359652834 -0.0490046559140757 ENSG00000173436 MINOS1
ENST00000498067 0.960849700031253 0.893210638181975 -0.0197020800545107 ENSG00000173436 MINOS1
ENST00000462646 0.549441630125559 0.257549859329323 -0.0888622619456712 ENSG00000173436 MINOS1
ENST00000467029 0.715251955459727 0.443186101939993 -0.0571061194608687 ENSG00000173436 MINOS1
ENST00000481464 0.714882817514587 0.442850543700249 -0.0571019298281916 ENSG00000173436 MINOS1
ENST00000498642 0.713631748437745 0.441467035573845 -0.0574121788563014 ENSG00000173436 MINOS1
ENST00000479642 0.967037084957326 0.910073042812606 -0.0156682185848794 ENSG00000173436 MINOS1
ENST00000602293 0.815207489477727 0.590684911295651 -0.0362317589981967 ENSG00000270136 MINOS1-NBL1
ENST00000602384 0.816832146966816 0.593218979358027 -0.0361598777415608 ENSG00000270136 MINOS1-NBL1
ENST00000602450 0.815207489477727 0.59066941407662 -0.0362294172242633 ENSG00000270136 MINOS1-NBL1
ENST00000485362 0.712857636413158 0.440256195489768 -0.0575121475956707 ENSG00000173436 MINOS1
ENST00000428975 0.807832289362931 0.57868680233641 0.0609296501060208 ENSG00000158747 NBL1
ENST00000289749 0.691152470080348 0.411467047740318 0.0882992586709893 ENSG00000158747 NBL1
ENST00000451758 0.73159894592966 0.46524082047892 0.079473759767726 ENSG00000158747 NBL1
ENST00000439664 0.871480861077464 0.694098764728208 0.0435785286256345 ENSG00000158747 NBL1
ENST00000375136 0.635123536797222 0.344773851226629 0.0792070974597395 ENSG00000158747 NBL1
ENST00000548815 0.631330462400005 0.340236541357899 0.0801443626620392 ENSG00000158747 NBL1
ENST00000425400 0.779622754792234 0.536390707900313 0.068917573945217 ENSG00000158747 NBL1
ENST00000439278 0.640831639938101 0.35119610865751 0.109368980911799 ENSG00000158747 NBL1
ENST00000427894 0.731062267553123 0.46456944849079 0.0799831035668058 ENSG00000158747 NBL1
ENST00000294543 0.235469347832315 0.0565511977179163 -0.175857319683513 ENSG00000162542 TMCO4
ENST00000375127 0.249065040133845 0.0618863941386386 -0.173209306283142 ENSG00000162542 TMCO4
ENST00000489814 0.149962207641545 0.0277031575237528 -0.294926395295582 ENSG00000162542 TMCO4
ENST00000375122 0.235469347832315 0.0565511977179163 -0.175857319683513 ENSG00000162542 TMCO4
ENST00000489135 0.794741488490436 0.558347848077886 -0.0644856576300195 ENSG00000162542 TMCO4
ENST00000496528 0.131685052949857 0.0227095885016465 -0.255246027891782 ENSG00000162542 TMCO4
ENST00000462171 0.292461748963716 0.0809014426799892 -0.232423835020215 ENSG00000162542 TMCO4
ENST00000488449 0.236531268373301 0.056979101820515 -0.274863780698204 ENSG00000162542 TMCO4
ENST00000375120 0.93766912991186 0.835630387434479 -0.0155270480203192 ENSG00000169914 OTUD3
ENST00000466697 0.88838571727035 0.728503152618405 -0.0479719575840178 ENSG00000169914 OTUD3
ENST00000375078 0.566387339660599 0.27351660021265 -0.140258484616267 ENSG00000162545 CAMK2N1
ENST00000489020 0.908114995128537 0.769583085675975 -0.0441181270814425 ENSG00000162545 CAMK2N1
ENST00000264198 0.406977488280523 0.145231554147821 0.122105623729449 ENSG00000090432 MUL1
ENST00000321556 0.0496187053295935 0.00550979698767054 0.193924153705288 ENSG00000158828 PINK1
ENST00000492302 0.056716885178709 0.00664600361673193 0.198281675032218 ENSG00000158828 PINK1
ENST00000451424 0.184853533718412 0.038405015305463 0.134109038950209 ENSG00000117242 PINK1-AS
ENST00000400490 0.100044503353605 0.0150992816160449 0.188126448801632 ENSG00000158828 PINK1
ENST00000535128 0.206853169154925 0.0457390655331755 0.251345814250132 ENSG00000257033 AL391357.1
ENST00000602624 0.88190052960378 0.715969341053926 -0.0156111192692376 ENSG00000244038 DDOST
ENST00000375048 0.879739163308794 0.711250994116221 -0.015886108971606 ENSG00000244038 DDOST
ENST00000415136 0.857381910741663 0.667344218966498 -0.0186802042731871 ENSG00000244038 DDOST
ENST00000475210 0.645540080120719 0.356778388485644 0.0671866485611764 ENSG00000244038 DDOST
ENST00000464364 0.462982605821106 0.185017223057961 -0.0717618907465532 ENSG00000244038 DDOST
ENST00000477229 0.771866908913843 0.524620716969313 -0.0381091524436312 ENSG00000244038 DDOST
ENST00000375031 0.00134229210958164 5.54224409598003e-05 -0.631082734787368 ENSG00000189410 SH2D5
ENST00000460804 0.00448206838729013 0.000242388972367736 -0.573440476224218 ENSG00000189410 SH2D5
ENST00000312239 0.615686391712192 0.323771438712062 0.0480080370624832 ENSG00000127483 HP1BP3
ENST00000375003 0.49733322703355 0.211413063545151 0.0626626125346586 ENSG00000127483 HP1BP3
ENST00000413451 0.358493242755165 0.116021828524649 0.123974061430392 ENSG00000203394 RP5-930J4.4
ENST00000488722 0.365655782189664 0.120204074942025 0.0837043267319915 ENSG00000127483 HP1BP3
ENST00000491748 0.960860477334956 0.893250840245929 -0.00999558951766403 ENSG00000127483 HP1BP3
ENST00000419948 0.90405124963954 0.761805312498433 0.0167007186908941 ENSG00000127483 HP1BP3
ENST00000438032 0.785758435266108 0.545668266210616 0.0312518575667933 ENSG00000127483 HP1BP3
ENST00000424732 0.767324868769415 0.517335955753587 0.0333049773473469 ENSG00000127483 HP1BP3
ENST00000417710 0.66165226491864 0.375260007575603 0.055085664117023 ENSG00000127483 HP1BP3
ENST00000487117 0.916564162238254 0.788270317802524 0.016395425043404 ENSG00000127483 HP1BP3
ENST00000375000 0.97193921258009 0.921957282574346 -0.005776452670706 ENSG00000127483 HP1BP3
ENST00000437575 0.943177319597066 0.846834904525442 0.0120838577292205 ENSG00000127483 HP1BP3
ENST00000419490 0.981169903421131 0.94683352808472 0.00418067269181294 ENSG00000127483 HP1BP3
ENST00000414993 0.95936152440898 0.888951340248484 0.00878793425700646 ENSG00000127483 HP1BP3
ENST00000443615 0.901197368455925 0.756046405549917 0.0207938828454449 ENSG00000127483 HP1BP3
ENST00000264211 0.550237361766364 0.258431336713155 -0.0637562242562233 ENSG00000075151 EIF4G3
ENST00000400422 0.183927518729886 0.0381103354839408 -0.136036950269654 ENSG00000075151 EIF4G3
ENST00000602326 0.183927518729886 0.0381103354839408 -0.136036950269654 ENSG00000075151 EIF4G3
ENST00000374935 0.543426945086257 0.25182663933233 -0.0649173551167887 ENSG00000075151 EIF4G3
ENST00000537738 0.806739658856028 0.577145287862657 -0.0313979769267009 ENSG00000075151 EIF4G3
ENST00000374937 0.549348769838947 0.257408983184776 -0.0646045603768425 ENSG00000075151 EIF4G3
ENST00000536266 0.638396504811657 0.348323921457434 -0.0519754334907603 ENSG00000075151 EIF4G3
ENST00000435383 0.864876412509086 0.6812705303521 0.0372271099331301 ENSG00000075151 EIF4G3
ENST00000496705 0.989759998177236 0.970261321762008 -0.002984996951087 ENSG00000075151 EIF4G3
ENST00000374933 0.575257742342801 0.281851012346471 -0.0873764564575274 ENSG00000075151 EIF4G3
ENST00000544689 0.645540080120719 0.356772937993314 -0.0749398547414887 ENSG00000075151 EIF4G3
ENST00000485722 0.503667483259737 0.216918203619476 -0.169206459825204 ENSG00000075151 EIF4G3
ENST00000356916 0.0765002709953786 0.0101746611241414 -0.205654781924147 ENSG00000075151 EIF4G3
ENST00000374927 0.316255630293688 0.0929120987063642 -0.1196043412063 ENSG00000075151 EIF4G3
ENST00000438975 0.0776625509234697 0.0103824968305009 -0.214840996318868 ENSG00000075151 EIF4G3
ENST00000411888 0.0580805017544449 0.00688079748836709 -0.229434956447749 ENSG00000075151 EIF4G3
ENST00000476088 0.823454898176451 0.604854655467298 0.0615888696982544 ENSG00000075151 EIF4G3
ENST00000463775 0.0935441306916621 0.0136126242293615 -0.27764184112544 ENSG00000075151 EIF4G3
ENST00000415912 0.167487128969873 0.0329090904088908 0.105738005146408 ENSG00000117298 ECE1
ENST00000357071 0.0850545107197716 0.0118566995815164 0.122619035804758 ENSG00000117298 ECE1
ENST00000531334 0.554173946279699 0.262262949172048 0.0776105414213561 ENSG00000117298 ECE1
ENST00000374893 0.148663466733068 0.0273547678902283 0.114531023789598 ENSG00000117298 ECE1
ENST00000436918 0.138650734825042 0.0245897306131896 0.116263987633635 ENSG00000117298 ECE1
ENST00000264205 0.133073625915687 0.0230508254247491 0.118102593934182 ENSG00000117298 ECE1
ENST00000526194 0.0715174338315646 0.00925354795765396 0.128857868281111 ENSG00000117298 ECE1
ENST00000470394 0.102715196208998 0.0156709894153513 0.14664479861514 ENSG00000117298 ECE1
ENST00000528294 0.269939053326439 0.0708602472831284 0.0843548731546661 ENSG00000117298 ECE1
ENST00000473505 0.0956991194924621 0.0140850784794238 0.155658470645633 ENSG00000117298 ECE1
ENST00000481130 0.203996742865599 0.0447632367774888 0.147749434676714 ENSG00000117298 ECE1
ENST00000527991 0.434751574870797 0.164521357149501 0.108201959141846 ENSG00000117298 ECE1
ENST00000463334 0.900220276897392 0.753908169620929 0.0218218990952736 ENSG00000117298 ECE1
ENST00000449034 0.69287593856832 0.413790768612374 -0.126576687822618 ENSG00000231105 RP5-1071N3.1
ENST00000454000 0.605591618302267 0.31297617344597 0.106155453010713 ENSG00000142794 NBPF3
ENST00000318220 0.641162798524991 0.351768457179408 0.0965943071158593 ENSG00000142794 NBPF3
ENST00000478653 0.916113702622428 0.787343347087585 0.0378726299285507 ENSG00000142794 NBPF3
ENST00000318249 0.641162798524991 0.351768457179408 0.0965943071158593 ENSG00000142794 NBPF3
ENST00000342104 0.641162798524991 0.351768457179408 0.0965943071158593 ENSG00000142794 NBPF3
ENST00000486229 0.374719483248806 0.125359969180188 0.17406620098151 ENSG00000142794 NBPF3
ENST00000434838 0.559263144511676 0.266989906708957 0.120995910274948 ENSG00000142794 NBPF3
ENST00000467103 0.365407239708416 0.120057147553067 0.251933753816811 ENSG00000142794 NBPF3
ENST00000469876 0.947119724347607 0.856285882396866 0.0293833891740949 ENSG00000142794 NBPF3
ENST00000400301 0.175861647197545 0.0355515593556715 -0.110441913439805 ENSG00000090686 USP48
ENST00000308271 0.183492163028745 0.0379798033604216 -0.108860248215844 ENSG00000090686 USP48
ENST00000374732 0.159467646106533 0.03040302783249 -0.117042398625189 ENSG00000090686 USP48
ENST00000479177 0.566595780996645 0.273695078689381 -0.0996565240970914 ENSG00000090686 USP48
ENST00000529637 0.20067127247523 0.0436682901433246 -0.109959742744105 ENSG00000090686 USP48
ENST00000464577 0.199150699986138 0.0431934186906865 -0.125240738355943 ENSG00000090686 USP48
ENST00000471752 0.839023219589741 0.633239126604867 -0.0443370082984311 ENSG00000090686 USP48
ENST00000487880 0.503271242511359 0.216559672588594 -0.0909343275254742 ENSG00000090686 USP48
ENST00000526044 0.740248854157111 0.477493632704466 -0.0528420648386501 ENSG00000090686 USP48
ENST00000534705 0.79259827539351 0.555483483394777 -0.0449562750785228 ENSG00000090686 USP48
ENST00000421625 0.103380392282533 0.0158190411967691 -0.143870911245211 ENSG00000090686 USP48
ENST00000374730 0.211430708457957 0.0474949294683343 -0.146305953902696 ENSG00000090686 USP48
ENST00000527823 0.154832660205708 0.029034356331055 -0.168268652187586 ENSG00000090686 USP48
ENST00000532737 0.0747339240995882 0.00984973121912416 -0.188245963084189 ENSG00000090686 USP48
ENST00000489108 0.108410334655062 0.0169813441974943 -0.190330307116226 ENSG00000090686 USP48
ENST00000344642 0.697103825587058 0.41990423745667 0.0569690131800802 ENSG00000187942 LDLRAD2
ENST00000543870 0.696123695724057 0.418734996979059 0.0576636585454093 ENSG00000187942 LDLRAD2
ENST00000484271 0.622311729807128 0.330094693017563 0.0888986107159887 ENSG00000187942 LDLRAD2
ENST00000486901 0.949373794708651 0.862346333508368 0.012834269943863 ENSG00000142798 HSPG2
ENST00000374695 0.999031162135352 0.996905900252788 0.000269230506922498 ENSG00000142798 HSPG2
ENST00000481644 0.919987842622963 0.796879437301677 0.0214478099506113 ENSG00000142798 HSPG2
ENST00000469378 0.82885814169975 0.61458230851411 -0.0383631999425321 ENSG00000142798 HSPG2
ENST00000426143 0.90183765273892 0.757324621342385 -0.0231802673881972 ENSG00000142798 HSPG2
ENST00000471322 0.92470651558303 0.806401177692109 0.0175607190937917 ENSG00000142798 HSPG2
ENST00000374676 0.931291824368999 0.820412444727534 -0.0159225863739793 ENSG00000142798 HSPG2
ENST00000453796 0.812511240687538 0.586237829128278 0.0435227416594059 ENSG00000142798 HSPG2
ENST00000430507 0.986322139165083 0.960853770805685 0.00471207365498369 ENSG00000142798 HSPG2
ENST00000493940 0.984141365350966 0.954823031051381 0.00448704527771757 ENSG00000142798 HSPG2
ENST00000427897 0.904444958433463 0.762643127691419 0.0268143288213131 ENSG00000142798 HSPG2
ENST00000498495 0.940734437602209 0.841094882110335 0.0212548126803951 ENSG00000142798 HSPG2
ENST00000480900 0.96689483631761 0.909716160690462 0.00909288633612995 ENSG00000142798 HSPG2
ENST00000412328 0.921684360444802 0.800176419433263 0.0197596179436687 ENSG00000142798 HSPG2
ENST00000374673 0.787721317414855 0.548423217173795 0.0505460386610618 ENSG00000142798 HSPG2
ENST00000439717 0.942371245469459 0.844780855318014 0.0153721740508361 ENSG00000142798 HSPG2
ENST00000423231 0.666847839159333 0.381785306673888 -0.135690177397535 ENSG00000232037 RP11-26H16.1
ENST00000398929 0.671386653131085 0.38705203107638 -0.13711817473125 ENSG00000232037 RP11-26H16.1
ENST00000434233 0.524782349017347 0.234472410322832 0.138620930091934 ENSG00000218510 LINC00339
ENST00000420503 0.645288085587849 0.356428582110572 0.111948555250975 ENSG00000218510 LINC00339
ENST00000404210 0.666265651476281 0.381212594646328 0.105874702847848 ENSG00000218510 LINC00339
ENST00000416769 0.666265651476281 0.381212594646328 0.105874702847848 ENSG00000218510 LINC00339
ENST00000452322 0.881660798811373 0.715406820804986 0.0499764539652918 ENSG00000218510 LINC00339
ENST00000400259 0.647556469072544 0.359116677195271 -0.0367093687515101 ENSG00000070831 CDC42
ENST00000344548 0.648845127848807 0.360546037381208 -0.0366637577414794 ENSG00000070831 CDC42
ENST00000315554 0.895527593688694 0.743239567352896 -0.0140684078150223 ENSG00000070831 CDC42
ENST00000498236 0.919182945746069 0.79472422712121 -0.0110707711362587 ENSG00000070831 CDC42
ENST00000421089 0.968819251252895 0.914348989080641 -0.00408617331340482 ENSG00000070831 CDC42
ENST00000411827 0.863025177647802 0.677786442646447 -0.0184792065658639 ENSG00000070831 CDC42
ENST00000431803 0.405632997837817 0.14437745001702 -0.185673046799574 ENSG00000230068 CDC42-IT1
ENST00000290167 0.697509162705699 0.420400101005969 0.10795419680142 ENSG00000162552 WNT4
ENST00000542383 0.816902866920559 0.593450195658367 0.0773466601198067 ENSG00000162552 WNT4
ENST00000404138 0.986901615504775 0.962428176649143 -0.00266555750968655 ENSG00000184677 ZBTB40
ENST00000400239 0.990777129532538 0.97322695222062 -0.00257988111072893 ENSG00000184677 ZBTB40
ENST00000375647 0.986901615504775 0.962428176649143 -0.00266555750968655 ENSG00000184677 ZBTB40
ENST00000374651 0.952001485307456 0.869444701146711 -0.0106452337274578 ENSG00000184677 ZBTB40
ENST00000438551 0.290192965886414 0.0798605899368843 -0.289607069651175 ENSG00000237200 ZBTB40-IT1
ENST00000544305 0.124291999797987 0.0208391613086289 -0.169064653560559 ENSG00000133216 EPHB2
ENST00000374630 0.182069591412491 0.0375254095105932 -0.136671767652985 ENSG00000133216 EPHB2
ENST00000400191 0.232088442606268 0.0551627781007777 -0.112465996628987 ENSG00000133216 EPHB2
ENST00000374632 0.184486040672016 0.0382945742970244 -0.12616358194295 ENSG00000133216 EPHB2
ENST00000374627 0.349122338996415 0.110867319188501 -0.104615765478768 ENSG00000133216 EPHB2
ENST00000465676 0.517329870049766 0.228091184463651 -0.102024814722998 ENSG00000133216 EPHB2
ENST00000490436 0.796126292654396 0.560344380344856 -0.0671241798117141 ENSG00000133216 EPHB2
ENST00000610135 0.02315259544206 0.00197622762128732 0.404346816539144 ENSG00000272796 RP1-74M1.3
ENST00000356634 0.867852082736975 0.686864241970842 -0.0188044839836152 ENSG00000004487 KDM1A
ENST00000400181 0.866533578432342 0.684497069065135 -0.0189473555945261 ENSG00000004487 KDM1A
ENST00000542151 0.867852082736975 0.686864241970842 -0.0188044839836152 ENSG00000004487 KDM1A
ENST00000427154 0.802443973156645 0.570418185000721 -0.0232135649326354 ENSG00000240553 RP1-184J9.2
ENST00000481879 0.114801792124325 0.0184862852664187 0.227275539926111 ENSG00000004487 KDM1A
ENST00000465864 0.591459450525818 0.297258793141485 -0.0672772064110303 ENSG00000004487 KDM1A
ENST00000494920 0.469061377850725 0.189685010379137 -0.0766507162019408 ENSG00000004487 KDM1A
ENST00000602503 0.53405087118178 0.243143890717547 -0.0806350133717644 ENSG00000004487 KDM1A
ENST00000374623 0.291265025336648 0.0803732520819875 -0.0738414773077235 ENSG00000169641 LUZP1
ENST00000418342 0.0200577132728661 0.00163624166363858 -0.126318529114592 ENSG00000169641 LUZP1
ENST00000302291 0.0214209131661665 0.00178341275863467 -0.124954249873323 ENSG00000169641 LUZP1
ENST00000314174 0.0104071255481226 0.000702113698755874 -0.174519327415966 ENSG00000169641 LUZP1
ENST00000471849 0.0184396030737159 0.00146582509006499 -0.202834316219971 ENSG00000169641 LUZP1
ENST00000475164 0.0455684662191149 0.00492977116818806 -0.208977582540709 ENSG00000169641 LUZP1
ENST00000314113 0.123333063239234 0.0205949020666018 -0.348496809027911 ENSG00000179546 HTR1D
ENST00000374619 0.116478905283597 0.0189013909714304 -0.339269999111741 ENSG00000179546 HTR1D
ENST00000566551 0.993341550420464 0.980883025580377 -0.00291104894718486 ENSG00000261326 RP5-1057J7.6
ENST00000604481 0.766735881486259 0.51635220826043 0.105456959190293 ENSG00000261326 RP5-1057J7.6
ENST00000464516 0.829379938460645 0.615484224448809 0.057626275245115 ENSG00000125944 HNRNPR
ENST00000478691 0.53297280948132 0.242226074228448 -0.0544751574624797 ENSG00000125944 HNRNPR
ENST00000374616 0.419354984987877 0.153770308300323 -0.0656597593506194 ENSG00000125944 HNRNPR
ENST00000476660 0.651687674181795 0.363693486902947 -0.0501713337470755 ENSG00000125944 HNRNPR
ENST00000374612 0.419412293071538 0.153844981200721 -0.0656575255084741 ENSG00000125944 HNRNPR
ENST00000302271 0.421760530388125 0.155397855896726 -0.0654683202694594 ENSG00000125944 HNRNPR
ENST00000427764 0.398015916364474 0.139395489757881 -0.0667044334709169 ENSG00000125944 HNRNPR
ENST00000606561 0.411076707685256 0.148067547754034 -0.0676158472236539 ENSG00000125944 HNRNPR
ENST00000426846 0.381782406403426 0.12936730972444 -0.0699887040056198 ENSG00000125944 HNRNPR
ENST00000463552 0.50140419324895 0.215132814523003 -0.0639445164750929 ENSG00000125944 HNRNPR
ENST00000470941 0.441727309102783 0.169364656901717 -0.0770680177858875 ENSG00000125944 HNRNPR
ENST00000476451 0.52757739933927 0.237029073145016 -0.0623412812912735 ENSG00000125944 HNRNPR
ENST00000490652 0.538473727977889 0.247292348412849 -0.0747166663698622 ENSG00000125944 HNRNPR
ENST00000314011 0.903132793443961 0.760023106787894 0.0264808985194937 ENSG00000125945 ZNF436
ENST00000374608 0.850198538793309 0.652839060862525 0.0392766153795639 ENSG00000125945 ZNF436
ENST00000458053 0.901013666625253 0.755521098536262 -0.0457826498245195 ENSG00000249087 C1orf213
ENST00000454117 0.946082146562823 0.853308610519047 -0.0272774486343165 ENSG00000249087 C1orf213
ENST00000335648 0.899541924289337 0.752849076930303 -0.0466993858050579 ENSG00000249087 C1orf213
ENST00000518821 0.971419814474849 0.920815603601083 -0.0148792920223489 ENSG00000249087 C1orf213
ENST00000437367 0.888582054651358 0.7287735114622 -0.0514176131868136 ENSG00000249087 C1orf213
ENST00000450454 0.9196304909528 0.796154242745162 0.0418789587483271 ENSG00000204219 TCEA3
ENST00000495646 0.196910981068015 0.0423209103851366 -0.250945384138803 ENSG00000088280 ASAP3
ENST00000336689 0.000362672680720028 1.18374414415994e-05 -0.367682297626361 ENSG00000088280 ASAP3
ENST00000465372 0.952066595892215 0.869758877082693 -0.0245240283490368 ENSG00000088280 ASAP3
ENST00000492982 0.000888619257778076 3.39877845126708e-05 -0.366729515237635 ENSG00000088280 ASAP3
ENST00000437606 0.000841678304315449 3.18446476008166e-05 -0.369263468472961 ENSG00000088280 ASAP3
ENST00000484418 0.135320848371071 0.0236720484061281 -0.338784087679061 ENSG00000088280 ASAP3
ENST00000475814 0.490856579708517 0.206451624613071 -0.191476573846192 ENSG00000088280 ASAP3
ENST00000530874 0.497313468634189 0.211383798492141 -0.208658055616947 ENSG00000088280 ASAP3
ENST00000478858 0.00152591097082969 6.50294167142738e-05 -0.439165001458416 ENSG00000088280 ASAP3
ENST00000608765 6.71510452662661e-05 1.62508858821385e-06 -0.598723222957921 ENSG00000088280 ASAP3
ENST00000449467 0.00151811087593937 6.46436213984978e-05 -0.554525471438064 ENSG00000088280 ASAP3
ENST00000361729 0.00444607889010763 0.000239660997504703 -0.457881103580398 ENSG00000007968 E2F2
ENST00000374561 0.940364468941572 0.840477258339236 -0.0134293724676695 ENSG00000117318 ID3
ENST00000463312 0.934165105692565 0.826988474372704 0.0186147304453419 ENSG00000117318 ID3
ENST00000486541 0.797417616472054 0.562429037585359 -0.0414986239801197 ENSG00000117318 ID3
ENST00000374550 0.733986734038969 0.468963051355784 -0.0444172521256149 ENSG00000142676 RPL11
ENST00000467075 0.512544801597309 0.223820112469587 -0.0760425124042363 ENSG00000142676 RPL11
ENST00000482370 0.734252331956678 0.469446861243846 -0.0443746297841373 ENSG00000142676 RPL11
ENST00000443624 0.729583616872113 0.462500637484774 -0.0446410546386887 ENSG00000142676 RPL11
ENST00000458455 0.73857257617969 0.475318306856524 -0.0439218517297468 ENSG00000142676 RPL11
ENST00000418390 0.600658745188502 0.307529417929713 -0.047313159863348 ENSG00000011007 TCEB3
ENST00000609199 0.56049498648547 0.268117017524744 -0.056685832765943 ENSG00000011007 TCEB3
ENST00000487554 0.32687193818122 0.0984232107030373 -0.134456662849566 ENSG00000011007 TCEB3
ENST00000427796 0.955781401384477 0.879752762509601 -0.0122377075571349 ENSG00000236810 RP5-886K2.3
ENST00000246151 0.761880890575579 0.508328888057612 0.0452277055037407 ENSG00000057757 PITHD1
ENST00000415372 0.705692180437713 0.430758119863817 0.0840055000113954 ENSG00000057757 PITHD1
ENST00000374524 0.529183524503956 0.238304238763767 0.0891162024182865 ENSG00000057757 PITHD1
ENST00000374514 0.480054265580439 0.197823307915749 -0.082018669892522 ENSG00000011009 LYPLA2
ENST00000400061 0.487435337566362 0.203727215316112 -0.0808945241871771 ENSG00000011009 LYPLA2
ENST00000420982 0.305303256253112 0.0871844214577034 -0.116792504984311 ENSG00000011009 LYPLA2
ENST00000374505 0.286327852328429 0.0779965144249492 -0.113983156748287 ENSG00000011009 LYPLA2
ENST00000495365 0.301568300068808 0.0854458538987836 -0.109456066846622 ENSG00000011009 LYPLA2
ENST00000374503 0.293927236106654 0.0816504737091579 -0.110033659114047 ENSG00000011009 LYPLA2
ENST00000374502 0.313824991574358 0.091539415868953 -0.107200169059642 ENSG00000011009 LYPLA2
ENST00000492577 0.280516622200375 0.0753013949975638 -0.120015318426784 ENSG00000011009 LYPLA2
ENST00000421070 0.296162495716512 0.0827536336285494 -0.123610211793491 ENSG00000011009 LYPLA2
ENST00000374501 0.619126756903005 0.327215071885892 -0.072303629015366 ENSG00000011009 LYPLA2
ENST00000472213 0.542102522973158 0.250742029123168 -0.0948716371564145 ENSG00000011009 LYPLA2
ENST00000481736 0.022309504370759 0.0018803383314302 -0.237571677510385 ENSG00000117308 GALE
ENST00000374497 0.0203137114815571 0.00166426792848074 -0.239587752735268 ENSG00000117308 GALE
ENST00000456977 0.17987412581428 0.0368435363279817 -0.227698848819737 ENSG00000117308 GALE
ENST00000459934 0.0220963513737929 0.00185615722611126 -0.237695626829849 ENSG00000117308 GALE
ENST00000469556 0.0969018420937328 0.0143640137959586 -0.278171966197068 ENSG00000117308 GALE
ENST00000429356 0.0080141558063356 0.000500400399905077 -0.276557238086519 ENSG00000117308 GALE
ENST00000418277 0.0428599465290373 0.00454792115325524 -0.231769533300444 ENSG00000117308 GALE
ENST00000470949 0.0656510333427645 0.0081961354413223 -0.235310407807022 ENSG00000117308 GALE
ENST00000425913 0.0875957088988214 0.0123695693291959 -0.219891402058363 ENSG00000117308 GALE
ENST00000445705 0.0652979766438789 0.00811359992142292 -0.236771052899183 ENSG00000117308 GALE
ENST00000467493 0.00985359318944874 0.000654154383124127 -0.30891106508253 ENSG00000117308 GALE
ENST00000486382 0.211243109189083 0.0474228319983721 -0.196842354859431 ENSG00000117308 GALE
ENST00000470383 0.353020395520781 0.11293996268028 -0.165737228571508 ENSG00000117308 GALE
ENST00000466250 0.365740850479823 0.120250349774489 -0.162283038961529 ENSG00000117308 GALE
ENST00000467070 0.320501702688868 0.0952083725009662 -0.201314825234466 ENSG00000117308 GALE
ENST00000374490 0.000304398022031592 9.5768255494213e-06 0.315151814410097 ENSG00000117305 HMGCL
ENST00000374487 0.000372794014255092 1.22005671255798e-05 0.311676898997319 ENSG00000117305 HMGCL
ENST00000374483 0.000372794014255092 1.22005671255798e-05 0.311676898997319 ENSG00000117305 HMGCL
ENST00000436439 0.000304398022031592 9.5768255494213e-06 0.315151814410097 ENSG00000117305 HMGCL
ENST00000235958 0.000304398022031592 9.5768255494213e-06 0.315151814410097 ENSG00000117305 HMGCL
ENST00000509389 0.00090340083052766 3.46643280055314e-05 0.305901187034967 ENSG00000117305 HMGCL
ENST00000496907 0.0160140560554206 0.00122317668265573 0.356370590704504 ENSG00000117305 HMGCL
ENST00000513148 0.0200429764625725 0.00163451091477773 0.26911650926446 ENSG00000117305 HMGCL
ENST00000479458 0.143299125788242 0.0258625709977179 0.300822250184924 ENSG00000117305 HMGCL
ENST00000498698 0.0111778558369642 0.000770456298613161 0.405623296211625 ENSG00000117305 HMGCL
ENST00000374479 0.765724819287428 0.514909150777841 -0.0844873034836472 ENSG00000179163 FUCA1
ENST00000471915 0.337955212275892 0.104674079619269 0.121547971598383 ENSG00000189266 PNRC2
ENST00000334351 0.104597957624804 0.0160991371160946 0.171679289190433 ENSG00000189266 PNRC2
ENST00000374468 0.206907553683518 0.0457638228364686 0.145188242840061 ENSG00000189266 PNRC2
ENST00000579103 0.393525796722432 0.136643260883541 0.130941907006076 ENSG00000189266 PNRC2
ENST00000344989 0.60504285632503 0.312404553854348 -0.069251438938009 ENSG00000188529 SRSF10
ENST00000453840 0.600308292150705 0.307116679920605 -0.0700249433218824 ENSG00000188529 SRSF10
ENST00000341154 0.602262707557399 0.30968182578046 -0.0696358290665292 ENSG00000188529 SRSF10
ENST00000484146 0.614734004137964 0.322832892114894 -0.0684468968803613 ENSG00000188529 SRSF10
ENST00000473858 0.614734004137964 0.322832892114894 -0.0684468968803613 ENSG00000188529 SRSF10
ENST00000374452 0.612289478663585 0.320260957914784 -0.0688306923514395 ENSG00000188529 SRSF10
ENST00000374453 0.612080805795591 0.320042875817638 -0.0688432468486351 ENSG00000188529 SRSF10
ENST00000343255 0.594399127848541 0.300716069251738 -0.0700818428154529 ENSG00000188529 SRSF10
ENST00000492112 0.594523297334313 0.300852055542002 -0.0700806095253673 ENSG00000188529 SRSF10
ENST00000485841 0.56945121696765 0.276214121502049 -0.0830751620633866 ENSG00000188529 SRSF10
ENST00000338597 0.511368267497349 0.222904923437394 -0.0930461227980347 ENSG00000188529 SRSF10
ENST00000495785 0.533837900435175 0.242990615908625 -0.0797044329547476 ENSG00000188529 SRSF10
ENST00000473754 0.47863351289875 0.196758184894224 -0.101283167981521 ENSG00000188529 SRSF10
ENST00000497214 0.980610791655009 0.945044061171276 -0.0113169517466973 ENSG00000188529 SRSF10
ENST00000485292 0.760253624999557 0.505754007356461 -0.0608411163787326 ENSG00000188529 SRSF10
ENST00000469303 0.705301211180165 0.430299582970314 -0.0743037440677704 ENSG00000188529 SRSF10
ENST00000439239 0.0309187029562986 0.00290982290344532 -0.477473701892934 ENSG00000225315 RP11-293P20.2
ENST00000374434 0.000919514398203993 3.5452365112983e-05 -0.630125419035037 ENSG00000142661 MYOM3
ENST00000330966 0.000919514398203993 3.5452365112983e-05 -0.630125419035037 ENSG00000142661 MYOM3
ENST00000448831 0.0274931167897382 0.00248979490820762 -0.485538252019408 ENSG00000142661 MYOM3
ENST00000329601 0.0019834467386192 8.91311356372416e-05 -0.639164653099892 ENSG00000142661 MYOM3
ENST00000350501 0.856055029881322 0.664491644401265 -0.0630647131984578 ENSG00000158055 GRHL3
ENST00000374409 0.631566992837356 0.340569924556769 0.0993746271592583 ENSG00000001460 STPG1
ENST00000440416 0.695802885283687 0.418156637313802 0.0860731193395185 ENSG00000001460 STPG1
ENST00000003583 0.684635061320373 0.403590316392203 0.0875362336698883 ENSG00000001460 STPG1
ENST00000468303 0.51488973876051 0.226069355841973 0.123151739548427 ENSG00000001460 STPG1
ENST00000337248 0.678172449728266 0.395024602048154 0.089310589510706 ENSG00000001460 STPG1
ENST00000497384 0.600958407729617 0.30789869893152 0.131286160853293 ENSG00000001460 STPG1
ENST00000438866 0.96859666213355 0.913696518962488 0.017967529302066 ENSG00000001460 STPG1
ENST00000435187 0.752143528598942 0.494238060345011 0.103193595188169 ENSG00000001460 STPG1
ENST00000498488 0.0719443056081396 0.00932585603208237 0.3349671998251 ENSG00000001460 STPG1
ENST00000483528 0.149407413229665 0.0275612666065202 0.317774047207076 ENSG00000001460 STPG1
ENST00000475760 0.469483433603573 0.190004639670836 0.215168000893639 ENSG00000001460 STPG1
ENST00000374399 0.896925962317385 0.746330759468185 -0.030950939219717 ENSG00000001461 NIPAL3
ENST00000003912 0.955621967182524 0.879109487841483 0.0112460090383385 ENSG00000001461 NIPAL3
ENST00000488155 0.844486145748284 0.642810410170209 -0.0670821417744055 ENSG00000001461 NIPAL3
ENST00000358028 0.173671925154745 0.0348191902872013 -0.216158927834123 ENSG00000001461 NIPAL3
ENST00000339255 0.406967452565893 0.145224395378434 -0.145792287246074 ENSG00000001461 NIPAL3
ENST00000475663 0.695656966821942 0.417892769284929 -0.110683176996194 ENSG00000001461 NIPAL3
ENST00000428131 0.0587668496752959 0.00700074986726431 -0.307907004424424 ENSG00000001461 NIPAL3
ENST00000432012 0.743943676940798 0.482291051266111 0.107806566079843 ENSG00000001461 NIPAL3
ENST00000374395 0.876577040076866 0.703785996399203 -0.0505269766506799 ENSG00000117602 RCAN3
ENST00000436717 0.98663816894371 0.961702684092489 -0.006925105898834 ENSG00000117602 RCAN3
ENST00000412742 0.994817644127751 0.984550799270218 0.00318172394998145 ENSG00000117602 RCAN3
ENST00000538532 0.933363147363176 0.825002178576581 -0.0363172443217369 ENSG00000117602 RCAN3
ENST00000374393 0.980312927041056 0.9440308455379 -0.0115883418121155 ENSG00000117602 RCAN3
ENST00000577528 0.98810737604711 0.965444098614822 -0.00709425470178053 ENSG00000264443 RP4-594I10.3
ENST00000478890 0.683126271851413 0.401782111770271 -0.0648177255903083 ENSG00000133226 SRRM1
ENST00000593639 0.778769636707001 0.535208162922637 -0.0481166282041634 ENSG00000133226 SRRM1
ENST00000323848 0.468510775883567 0.189252687049717 -0.0603374595424641 ENSG00000133226 SRRM1
ENST00000466910 0.902854562777356 0.759472688550574 -0.0272859447105458 ENSG00000133226 SRRM1
ENST00000468822 0.806880686912869 0.577387320118237 -0.0401621916134522 ENSG00000133226 SRRM1
ENST00000447431 0.646917051305743 0.358363999210025 -0.0441761729859685 ENSG00000133226 SRRM1
ENST00000600523 0.873541448848146 0.697906070729386 -0.0312624611589967 ENSG00000133226 SRRM1
ENST00000462710 0.718681909892421 0.447573092937012 -0.0569510732932057 ENSG00000133226 SRRM1
ENST00000374389 0.658697241035631 0.371513859966658 -0.0431512421000737 ENSG00000133226 SRRM1
ENST00000490543 0.718681909892421 0.447573092937012 -0.0569510732932057 ENSG00000133226 SRRM1
ENST00000479034 0.844428964491491 0.642641336625875 -0.0235874946977487 ENSG00000133226 SRRM1
ENST00000596378 0.835623755698124 0.625707006827781 -0.0264435497061092 ENSG00000133226 SRRM1
ENST00000494934 0.976825500348516 0.934821915030069 0.00709183471032001 ENSG00000133226 SRRM1
ENST00000495561 0.981759260729743 0.948241220028062 0.00609310291362107 ENSG00000133226 SRRM1
ENST00000537199 0.664797827820524 0.379446846457396 -0.0608175059855129 ENSG00000133226 SRRM1
ENST00000485441 0.781986105566403 0.53997584841903 -0.0597399859321224 ENSG00000133226 SRRM1
ENST00000470243 0.746683208946544 0.486423401091947 0.0611281736421688 ENSG00000133226 SRRM1
ENST00000496882 0.966791134575357 0.909316318285929 0.00903770808105248 ENSG00000133226 SRRM1
ENST00000461768 0.669514610292418 0.384965526739521 -0.0705272815770082 ENSG00000133226 SRRM1
ENST00000485541 0.967174730327372 0.910316642139328 -0.0100308958240374 ENSG00000133226 SRRM1
ENST00000488317 0.911332415326269 0.777041505868347 0.027113839933924 ENSG00000133226 SRRM1
ENST00000489130 0.556149024648621 0.264165653385816 0.139558805707255 ENSG00000133226 SRRM1
ENST00000474843 0.740161734939477 0.477335163882392 0.0718308513578764 ENSG00000133226 SRRM1
ENST00000374379 0.663922687730569 0.378248821109884 0.0510720538860494 ENSG00000169504 CLIC4
ENST00000497755 0.860202438603756 0.672801402537522 -0.0214516277787954 ENSG00000169504 CLIC4
ENST00000488683 0.663986125044652 0.37834333080218 0.0510284808267819 ENSG00000169504 CLIC4
ENST00000489758 0.683149021313449 0.40180943162079 -0.0483459370123435 ENSG00000169504 CLIC4
ENST00000236273 0.0924835164876124 0.0133727857619221 0.152069848211086 ENSG00000117614 SYF2
ENST00000354361 0.100361795509837 0.0151701073664415 0.151545187572441 ENSG00000117614 SYF2
ENST00000474160 0.687240460957449 0.406588174048052 0.0630994389799044 ENSG00000117614 SYF2
ENST00000476231 0.773722706684175 0.527592153537989 0.0536898100133229 ENSG00000117614 SYF2
ENST00000243189 0.000103291137203571 2.66684104160152e-06 0.320775725295192 ENSG00000117616 C1orf63
ENST00000569495 0.0148924566686801 0.00111672753517763 0.277593763125107 ENSG00000117616 C1orf63
ENST00000498238 0.000103640915650271 2.68399705959756e-06 0.320521877532294 ENSG00000117616 C1orf63
ENST00000566395 0.000146165609029389 3.99855285166281e-06 0.337821985623655 ENSG00000117616 C1orf63
ENST00000565733 8.40952381291512e-05 2.11202812404389e-06 0.340633255357307 ENSG00000117616 C1orf63
ENST00000568254 0.000103640915650271 2.68399705959756e-06 0.320521877532294 ENSG00000117616 C1orf63
ENST00000473314 4.31449720372214e-06 7.20233318963796e-08 0.323918861395077 ENSG00000117616 C1orf63
ENST00000417642 0.000103640915650271 2.68399705959756e-06 0.320521877532294 ENSG00000117616 C1orf63
ENST00000570063 0.000102801159432446 2.65230931393158e-06 0.336836057979825 ENSG00000117616 C1orf63
ENST00000564223 0.00192544010924675 8.5982838613315e-05 0.371502304356448 ENSG00000117616 C1orf63
ENST00000475766 0.000190350497353577 5.47668891715975e-06 0.331390365866716 ENSG00000117616 C1orf63
ENST00000491378 0.000857218117838836 3.25476986841996e-05 0.346106210361971 ENSG00000117616 C1orf63
ENST00000431849 0.00070598126241192 2.59472534515747e-05 0.363511370190625 ENSG00000117616 C1orf63
ENST00000568212 0.0038820512278201 0.000202057220766212 0.345738160409607 ENSG00000117616 C1orf63
ENST00000568701 0.00681179675266015 0.00040736170913999 0.320540535814198 ENSG00000117616 C1orf63
ENST00000561867 0.00524218466319143 0.000293864269740781 0.28703503849891 ENSG00000117616 C1orf63
ENST00000568996 0.00417650157406051 0.000221495050865056 0.289817735766119 ENSG00000117616 C1orf63
ENST00000450820 0.00644604949034457 0.000378812465466046 0.440950967229799 ENSG00000117616 C1orf63
ENST00000564398 0.901561150920209 0.756693587476385 0.0509134989217173 ENSG00000187010 RHD
ENST00000328664 0.815805772524701 0.591716248873549 0.0746184720501691 ENSG00000187010 RHD
ENST00000454452 0.780567698792157 0.537953441387024 0.0859149541745081 ENSG00000187010 RHD
ENST00000342055 0.780567698792157 0.537953441387024 0.0859149541745081 ENSG00000187010 RHD
ENST00000423810 0.780567698792157 0.537953441387024 0.0859149541745081 ENSG00000187010 RHD
ENST00000568195 0.780567698792157 0.537953441387024 0.0859149541745081 ENSG00000187010 RHD
ENST00000417538 0.780567698792157 0.537953441387024 0.0859149541745081 ENSG00000187010 RHD
ENST00000357542 0.780567698792157 0.537953441387024 0.0859149541745081 ENSG00000187010 RHD
ENST00000423253 0.790284679225469 0.551930740652131 0.0843960743937978 ENSG00000187010 RHD
ENST00000568399 0.845485600704369 0.644485999925092 0.0573353947361701 ENSG00000117616 C1orf63
ENST00000562018 0.76931013002597 0.520564853187284 0.0794701835552198 ENSG00000117616 C1orf63
ENST00000567741 0.758168646827873 0.503022017083051 0.083327589458876 ENSG00000117616 C1orf63
ENST00000566599 0.994682958073821 0.98385807101449 0.00334268794252824 ENSG00000117616 C1orf63
ENST00000374358 0.0269853082487025 0.0024288627714839 0.178536745368242 ENSG00000183726 TMEM50A
ENST00000498135 0.0757672605489707 0.0100463147308481 0.164178088016984 ENSG00000183726 TMEM50A
ENST00000491936 0.0396902629641712 0.00409923609386634 0.173570460601547 ENSG00000183726 TMEM50A
ENST00000480937 0.0408073068498119 0.00425831127893618 0.172202738141621 ENSG00000183726 TMEM50A
ENST00000468704 0.138825781125466 0.0246378601517435 0.148298637559148 ENSG00000183726 TMEM50A
ENST00000487234 0.0529844755459717 0.00602559960739672 0.208694232170852 ENSG00000183726 TMEM50A
ENST00000294413 0.405695362939402 0.14442452498248 0.188475729524752 ENSG00000188672 RHCE
ENST00000374352 0.383529080616248 0.130451403121402 0.199526119770703 ENSG00000188672 RHCE
ENST00000243186 0.355003270284832 0.114001820452728 0.204994177279617 ENSG00000188672 RHCE
ENST00000413854 0.355003270284832 0.114001820452728 0.204994177279617 ENSG00000188672 RHCE
ENST00000425135 0.355003270284832 0.114001820452728 0.204994177279617 ENSG00000188672 RHCE
ENST00000455194 0.355003270284832 0.114001820452728 0.204994177279617 ENSG00000188672 RHCE
ENST00000340849 0.529311466056485 0.238428735831122 0.180936830636633 ENSG00000188672 RHCE
ENST00000349320 0.588727721357843 0.294903776898909 0.158713671600931 ENSG00000188672 RHCE
ENST00000399763 0.497611116236458 0.211641542896926 0.0631346018472994 ENSG00000204178 TMEM57
ENST00000399766 0.497611116236458 0.211641542896926 0.0631346018472994 ENSG00000204178 TMEM57
ENST00000374343 0.497611116236458 0.211641542896926 0.0631346018472994 ENSG00000204178 TMEM57
ENST00000470035 0.985142489148035 0.957463961060877 -0.00520305655168574 ENSG00000204178 TMEM57
ENST00000374338 0.207375818804078 0.0460041154322309 -0.151406963978031 ENSG00000157978 LDLRAP1
ENST00000485476 0.229252601745002 0.0540917481270557 -0.254652398649085 ENSG00000157978 LDLRAP1
ENST00000488127 0.587702346199607 0.293876279033594 -0.0865273530542383 ENSG00000157978 LDLRAP1
ENST00000462394 0.316125874512817 0.0928385898625997 0.243063540157497 ENSG00000157978 LDLRAP1
ENST00000484476 0.778918660257304 0.535433827904856 -0.0846524425512764 ENSG00000157978 LDLRAP1
ENST00000474283 0.333496554876222 0.10221830843561 -0.208686160949327 ENSG00000157978 LDLRAP1
ENST00000470950 0.19596469208215 0.0419845896878376 -0.261055714520242 ENSG00000157978 LDLRAP1
ENST00000354177 0.892665693450733 0.736660323694202 -0.0187246001978938 ENSG00000162430 SEPN1
ENST00000361547 0.892665693450733 0.736660323694202 -0.0187246001978938 ENSG00000162430 SEPN1
ENST00000374315 0.892665693450733 0.736660323694202 -0.0187246001978938 ENSG00000162430 SEPN1
ENST00000559265 0.991476423776878 0.975215256916062 0.00166070264038164 ENSG00000255054 RP1-317E23.6
ENST00000494537 0.99229374406969 0.977465727975782 -0.00216711863222125 ENSG00000162430 SEPN1
ENST00000527604 0.934620763026755 0.827839897798722 -0.0115201183349336 ENSG00000255054 RP1-317E23.6
ENST00000442055 0.632837603538834 0.342186693078968 -0.0540940406685562 ENSG00000228172 RP1-317E23.3
ENST00000453649 0.623659709192702 0.331538856640583 -0.0552878867128749 ENSG00000228172 RP1-317E23.3
ENST00000424294 0.0318952383623472 0.00303705429016812 0.274173805335971 ENSG00000117640 MTFR1L
ENST00000374303 0.0892119503930425 0.0126981829916502 0.171881889483796 ENSG00000117640 MTFR1L
ENST00000533762 0.0185954147013037 0.00148430109387689 0.298346600008348 ENSG00000117640 MTFR1L
ENST00000529116 0.0152588800876134 0.00115107346608967 0.303343674240311 ENSG00000117640 MTFR1L
ENST00000474295 0.0896386108149303 0.0127804560860866 0.171860932770843 ENSG00000117640 MTFR1L
ENST00000488327 0.00936772856101312 0.000613409255181936 0.318000506491805 ENSG00000117640 MTFR1L
ENST00000472643 0.0556490213478399 0.00645727844891337 0.214843804204016 ENSG00000117640 MTFR1L
ENST00000494293 0.0152721807848009 0.00115241477396518 0.332687801086465 ENSG00000117640 MTFR1L
ENST00000469815 0.102415173578623 0.0156072969888402 0.179671951132958 ENSG00000117640 MTFR1L
ENST00000526894 0.0556490213478399 0.00645727844891337 0.214843804204016 ENSG00000117640 MTFR1L
ENST00000478284 0.0261911295898285 0.00233435769714016 0.264196325876903 ENSG00000117640 MTFR1L
ENST00000524618 0.0972105588176103 0.0144357141485073 0.181907046863012 ENSG00000117640 MTFR1L
ENST00000374307 0.0896386108149303 0.0127804560860866 0.171860932770843 ENSG00000117640 MTFR1L
ENST00000528624 0.00320625749247548 0.000159892919661153 0.365499359533784 ENSG00000117640 MTFR1L
ENST00000525713 0.0153313646830254 0.00115795887196113 0.306693033967184 ENSG00000117640 MTFR1L
ENST00000374301 0.0811047214789952 0.0110551329247464 0.175341409964065 ENSG00000117640 MTFR1L
ENST00000464008 0.0277200561007474 0.00251857795642278 0.25485004618209 ENSG00000117640 MTFR1L
ENST00000526158 0.0420956154468956 0.00444091387839268 0.259338300085335 ENSG00000117640 MTFR1L
ENST00000530599 0.00567513921759487 0.000323821873287226 0.336541809319961 ENSG00000117640 MTFR1L
ENST00000374300 0.0793175872157278 0.0106895157228883 0.175650182579506 ENSG00000117640 MTFR1L
ENST00000466284 0.119095824944158 0.0195690778657871 0.165841063344468 ENSG00000117640 MTFR1L
ENST00000531361 0.0857356635723272 0.0120013951258438 0.215310789783858 ENSG00000117640 MTFR1L
ENST00000497956 0.623193649553007 0.331107584239344 0.0809767895258506 ENSG00000117640 MTFR1L
ENST00000606617 0.935220821798662 0.829727110716185 0.026011325955102 ENSG00000272478 RP1-317E23.7
ENST00000538789 0.943112502843629 0.846577736206458 0.0184859650399461 ENSG00000127423 AUNIP
ENST00000481602 0.923430132774923 0.803518478901339 -0.0395785092378406 ENSG00000127423 AUNIP
ENST00000374298 0.93958420994033 0.839163810426536 -0.031507263683639 ENSG00000127423 AUNIP
ENST00000455431 0.516291184996282 0.227286949153923 0.14857753602411 ENSG00000236528 RP1-125I3.2
ENST00000374296 0.786277725285199 0.546346122427704 0.0669516191872888 ENSG00000182749 PAQR7
ENST00000426559 0.276691076989282 0.0736882932933708 0.0985065095040764 ENSG00000117632 STMN1
ENST00000455785 0.27724007927688 0.0739273311223739 0.098663851686093 ENSG00000117632 STMN1
ENST00000399728 0.277960332004228 0.0741936866198597 0.0985339094105544 ENSG00000117632 STMN1
ENST00000465604 0.288077870830116 0.078822604677078 0.0975244688833936 ENSG00000117632 STMN1
ENST00000357865 0.297461217090188 0.0835526140551238 0.0960541383697915 ENSG00000117632 STMN1
ENST00000374291 0.292794196017385 0.0811015059732748 0.0979379218520946 ENSG00000117632 STMN1
ENST00000485226 0.355922232301842 0.114603925059177 0.0899381853145165 ENSG00000117632 STMN1
ENST00000446334 0.353020395520781 0.112936815808104 0.0935792284311119 ENSG00000117632 STMN1
ENST00000580971 0.96417004342552 0.902263366603462 0.0100128544986 ENSG00000264021 MIR3917
ENST00000374282 0.000289996496290983 9.02686047017677e-06 0.42198552846666 ENSG00000158006 PAFAH2
ENST00000374284 0.000575340395251062 2.04275730622817e-05 0.434528772050678 ENSG00000158006 PAFAH2
ENST00000493892 0.0617496796227716 0.00750389046137585 0.369092730650682 ENSG00000158006 PAFAH2
ENST00000464540 0.0618432597136332 0.00751743697427979 0.369087226820367 ENSG00000158006 PAFAH2
ENST00000439092 0.0976000413743223 0.0145175750285247 0.353058948491255 ENSG00000158006 PAFAH2
ENST00000441420 0.255754248004184 0.0647198222304932 0.271724262383583 ENSG00000158006 PAFAH2
ENST00000444713 0.913234618771738 0.781109636186281 0.0409027155904724 ENSG00000175087 PDIK1L
ENST00000374271 0.980827752009327 0.945919497352737 0.0074440240718542 ENSG00000175087 PDIK1L
ENST00000374269 0.943853882753884 0.848368215025502 0.0230933965118599 ENSG00000175087 PDIK1L
ENST00000374268 0.181529742334968 0.0373346827958203 -0.304610414984014 ENSG00000197245 FAM110D
ENST00000374266 0.821894713802302 0.601743569933124 -0.0697899524659542 ENSG00000142684 ZNF593
ENST00000270812 0.821894713802302 0.601743569933124 -0.0697899524659542 ENSG00000142684 ZNF593
ENST00000407889 0.816281965072403 0.592532933011137 -0.0716625268932978 ENSG00000236782 RP11-96L14.7
ENST00000414762 0.71016460348209 0.436819132697957 -0.105817096581096 ENSG00000236782 RP11-96L14.7
ENST00000433939 0.759036760490454 0.503998327182672 -0.0898057189885296 ENSG00000236782 RP11-96L14.7
ENST00000444682 0.79397402951578 0.557459998723619 -0.0800615480602759 ENSG00000236782 RP11-96L14.7
ENST00000448923 0.822463888777646 0.603129099190563 0.0731195548974915 ENSG00000236782 RP11-96L14.7
ENST00000451429 0.0902920793079776 0.0129178043806795 -0.217077159215167 ENSG00000130695 CEP85
ENST00000476272 0.244405956274479 0.0600369964488253 -0.153037277183872 ENSG00000130695 CEP85
ENST00000252992 0.244405956274479 0.0600369964488253 -0.153037277183872 ENSG00000130695 CEP85
ENST00000453146 0.427233191160136 0.159152419537906 -0.133327558504474 ENSG00000130695 CEP85
ENST00000469609 0.868130041297496 0.687472483432242 -0.0400336787186902 ENSG00000130695 CEP85
ENST00000468163 0.505598387996746 0.218487589053359 -0.196423942453206 ENSG00000130695 CEP85
ENST00000491670 0.54418588620826 0.252552534119704 -0.15709813033521 ENSG00000130695 CEP85
ENST00000270792 0.806236328250397 0.576218022177812 -0.0372659262751385 ENSG00000142669 SH3BGRL3
ENST00000319041 0.805047111181381 0.574342868753234 -0.0375700650892694 ENSG00000142669 SH3BGRL3
ENST00000314675 0.843125623686497 0.640204190021062 0.0316239878882082 ENSG00000158062 UBXN11
ENST00000472155 0.206676161331097 0.0456563224938066 -0.249376384621239 ENSG00000158062 UBXN11
ENST00000374223 0.206348004031668 0.0455288603914912 -0.249471671644755 ENSG00000158062 UBXN11
ENST00000475591 0.206676161331097 0.0456563224938066 -0.249376384621239 ENSG00000158062 UBXN11
ENST00000357089 0.206676161331097 0.0456563224938066 -0.249376384621239 ENSG00000158062 UBXN11
ENST00000494942 0.206676161331097 0.0456563224938066 -0.249376384621239 ENSG00000158062 UBXN11
ENST00000374221 0.206676161331097 0.0456563224938066 -0.249376384621239 ENSG00000158062 UBXN11
ENST00000374217 0.20610611977839 0.0454633596195357 -0.249451185674142 ENSG00000158062 UBXN11
ENST00000374222 0.20610611977839 0.0454633596195357 -0.249451185674142 ENSG00000158062 UBXN11
ENST00000496466 0.409334326445008 0.146903806426307 -0.192523599110602 ENSG00000158062 UBXN11
ENST00000535108 0.240775115627594 0.0586137702585749 -0.262400672693195 ENSG00000158062 UBXN11
ENST00000436301 0.232103805218762 0.0551689022315777 -0.268630338342103 ENSG00000158062 UBXN11
ENST00000374215 0.259878341460701 0.0664411229991506 -0.26505854786043 ENSG00000158062 UBXN11
ENST00000452980 0.230289243104427 0.0544911900510593 -0.286826401107589 ENSG00000158062 UBXN11
ENST00000442942 0.245955964213102 0.0606619885012659 -0.282808006325139 ENSG00000158062 UBXN11
ENST00000450041 0.537343964096404 0.24627753300918 -0.183276288623627 ENSG00000158062 UBXN11
ENST00000423664 0.539950965880917 0.24864002001359 -0.182533086057526 ENSG00000158062 UBXN11
ENST00000421827 0.380492383826662 0.128422035845099 -0.246843689346966 ENSG00000158062 UBXN11
ENST00000434391 0.289980742783422 0.079732874201576 -0.094022278077459 ENSG00000117682 DHDDS
ENST00000427245 0.539580469375425 0.248293911904177 -0.0817817630251756 ENSG00000117682 DHDDS
ENST00000527611 0.993210840023972 0.980498635316831 0.00228715055146334 ENSG00000117682 DHDDS
ENST00000374186 0.740263827211409 0.477516305706855 -0.0518843385138071 ENSG00000117682 DHDDS
ENST00000525682 0.301414081303521 0.0853531488703071 -0.101964775317878 ENSG00000117682 DHDDS
ENST00000236342 0.324146010869548 0.0970318053072374 -0.0990744294411573 ENSG00000117682 DHDDS
ENST00000526219 0.310175423412926 0.0895798101133949 -0.101443390588841 ENSG00000117682 DHDDS
ENST00000374185 0.464880583140233 0.18645985573977 -0.092761149575444 ENSG00000117682 DHDDS
ENST00000487944 0.88539767464714 0.722488176167566 0.0312907958194006 ENSG00000117682 DHDDS
ENST00000360009 0.289980742783422 0.079732874201576 -0.094022278077459 ENSG00000117682 DHDDS
ENST00000533087 0.602167808776697 0.309503068059454 -0.0706326305412077 ENSG00000117682 DHDDS
ENST00000531312 0.599305602424136 0.305949414766483 -0.071558591860501 ENSG00000117682 DHDDS
ENST00000525165 0.611393175271997 0.319462741220027 -0.0693873910910062 ENSG00000117682 DHDDS
ENST00000525546 0.845113380538455 0.643882819710688 -0.0346450110920512 ENSG00000117682 DHDDS
ENST00000528557 0.749207140926896 0.490200572323088 -0.0506773332791237 ENSG00000117682 DHDDS
ENST00000525326 0.857076019653183 0.666764274007974 -0.0321913090055116 ENSG00000117682 DHDDS
ENST00000526278 0.55754050970776 0.265331410310036 -0.0776381665387226 ENSG00000117682 DHDDS
ENST00000436153 0.559868861407766 0.267494192790586 -0.0768120855979931 ENSG00000117682 DHDDS
ENST00000529688 0.610211802458154 0.318371375195559 -0.0696984295253045 ENSG00000117682 DHDDS
ENST00000530781 0.794968892140647 0.558619423082745 0.0520452778356649 ENSG00000117682 DHDDS
ENST00000531955 0.983958039918163 0.954350554109342 0.00443426073766792 ENSG00000117682 DHDDS
ENST00000525410 0.86113119020893 0.674670603021863 -0.0308160571078568 ENSG00000117682 DHDDS
ENST00000430232 0.466809774921974 0.18797466700914 -0.0875460130171979 ENSG00000117682 DHDDS
ENST00000431933 0.264080095575013 0.0682492864691435 -0.115066403518618 ENSG00000117682 DHDDS
ENST00000416052 0.351729670105928 0.112224020342875 -0.14833696911737 ENSG00000117682 DHDDS
ENST00000423060 0.996672922035335 0.98959375642936 -0.00208406457743849 ENSG00000225891 RP3-476K8.3
ENST00000468388 0.583780821044741 0.289786381472736 -0.0710324988050089 ENSG00000198830 HMGN2
ENST00000479815 0.691798979909982 0.412522849241062 -0.0455773078083161 ENSG00000198830 HMGN2
ENST00000460563 0.645540080120719 0.356768877664178 -0.0526245068117017 ENSG00000198830 HMGN2
ENST00000464888 0.74439602651668 0.483330019278294 -0.0395333498211105 ENSG00000198830 HMGN2
ENST00000463817 0.654786270885094 0.366936566946095 -0.0524578385463419 ENSG00000198830 HMGN2
ENST00000467700 0.661347793394096 0.374910454382049 -0.0510618757364149 ENSG00000198830 HMGN2
ENST00000361427 0.624375422690638 0.332455092644663 -0.0547312235995134 ENSG00000198830 HMGN2
ENST00000466194 0.673328717689141 0.389573916039873 -0.0506386786568589 ENSG00000198830 HMGN2
ENST00000493418 0.695995654554035 0.41838786582942 -0.0465404041407847 ENSG00000198830 HMGN2
ENST00000525525 0.530680683326341 0.239720180330972 -0.193163069577861 ENSG00000117676 RPS6KA1
ENST00000526040 0.417659838230968 0.152619611943099 -0.20387964820276 ENSG00000117676 RPS6KA1
ENST00000374168 0.113779055602926 0.0182611063644005 -0.274817617090308 ENSG00000117676 RPS6KA1
ENST00000524436 0.599417629262087 0.306084588918629 -0.15569755884976 ENSG00000117676 RPS6KA1
ENST00000374166 0.113779055602926 0.0182611063644005 -0.274817617090308 ENSG00000117676 RPS6KA1
ENST00000526792 0.105194745678885 0.0162277294301415 -0.283460147041524 ENSG00000117676 RPS6KA1
ENST00000529454 0.358816294439131 0.116157057062255 -0.224442082509736 ENSG00000117676 RPS6KA1
ENST00000374162 0.105194745678885 0.0162277294301415 -0.283460147041524 ENSG00000117676 RPS6KA1
ENST00000530003 0.147181358311378 0.0269656100663314 -0.269706046867428 ENSG00000117676 RPS6KA1
ENST00000366866 0.691294348854093 0.411761214648504 -0.12931141266175 ENSG00000117676 RPS6KA1
ENST00000531113 0.157968600152754 0.0299755164242588 -0.272213324662934 ENSG00000117676 RPS6KA1
ENST00000374163 0.149922414262994 0.0276913037655738 -0.270977748668907 ENSG00000117676 RPS6KA1
ENST00000531382 0.0954264595502542 0.0140214602171496 -0.301918488604419 ENSG00000117676 RPS6KA1
ENST00000527264 0.45858744581679 0.181857951578676 -0.212987598774611 ENSG00000117676 RPS6KA1
ENST00000403732 0.209598977214656 0.0468343893262724 -0.311215410432104 ENSG00000117676 RPS6KA1
ENST00000438977 0.62540819421484 0.333653298215302 -0.160241174237638 ENSG00000117676 RPS6KA1
ENST00000324856 0.384611610771014 0.131200445793229 -0.075255060359526 ENSG00000117713 ARID1A
ENST00000457599 0.334561542886735 0.102765802685423 -0.0857215378232341 ENSG00000117713 ARID1A
ENST00000524572 0.419766586186746 0.154134830707349 0.168518718050206 ENSG00000117713 ARID1A
ENST00000374152 0.334553000482883 0.102748401113419 -0.0918199594960399 ENSG00000117713 ARID1A
ENST00000430291 0.715536002716562 0.44349419363508 0.0789524312989853 ENSG00000117713 ARID1A
ENST00000430799 0.596078364615494 0.302362084000883 -0.0626423901449159 ENSG00000117713 ARID1A
ENST00000466382 0.681031443017798 0.399035494549398 -0.0539659384111541 ENSG00000117713 ARID1A
ENST00000540690 0.687616310873347 0.407221565635273 -0.05351686012714 ENSG00000117713 ARID1A
ENST00000532781 0.697682312959928 0.420732646067653 -0.0556602281451041 ENSG00000117713 ARID1A
ENST00000430292 0.895520448554514 0.74322420935229 0.0515393274011514 ENSG00000060642 PIGV
ENST00000472757 0.949187765183571 0.861856717166546 -0.0221948473032141 ENSG00000060642 PIGV
ENST00000078527 0.812895076490932 0.587115501983579 0.0640992851586895 ENSG00000060642 PIGV
ENST00000431541 0.992471785320159 0.977954361923363 0.00443840248722847 ENSG00000060642 PIGV
ENST00000449950 0.820879545351515 0.600236943032472 0.0633544818168359 ENSG00000060642 PIGV
ENST00000374145 0.799572061363912 0.565825261378695 0.0689913993757948 ENSG00000060642 PIGV
ENST00000455364 0.93678335124423 0.833262714889094 -0.0340967686749076 ENSG00000060642 PIGV
ENST00000374142 0.96247739641841 0.897960769580221 -0.00945330095666901 ENSG00000204160 ZDHHC18
ENST00000374141 0.644954110467768 0.355858597853835 -0.0934348587141822 ENSG00000204160 ZDHHC18
ENST00000534643 0.305403940686511 0.0872467629918794 -0.190089569676698 ENSG00000204160 ZDHHC18
ENST00000488397 0.85510216591493 0.662505357821676 0.0341908494220402 ENSG00000204160 ZDHHC18
ENST00000478902 0.875826245551968 0.702444369633938 -0.0577031634566237 ENSG00000204160 ZDHHC18
ENST00000374135 0.0566094648836486 0.00662318788670406 0.177218248847607 ENSG00000142751 GPN2
ENST00000448791 0.390510215449105 0.134711310707202 0.157950087359425 ENSG00000226698 RP1-50O24.6
ENST00000374133 0.322495134234587 0.0961385382439849 0.154833486583684 ENSG00000142751 GPN2
ENST00000477418 0.390153532278947 0.134440540222814 0.138725646737325 ENSG00000142751 GPN2
ENST00000431781 0.550369645356442 0.258580552008349 0.107187834203712 ENSG00000142751 GPN2
ENST00000461282 0.636828986460633 0.346578548777034 0.132698480950199 ENSG00000142751 GPN2
ENST00000445019 0.50638357609074 0.219022759668706 0.1618147567116 ENSG00000198746 GPATCH3
ENST00000361720 0.8307580427484 0.617646258219534 0.0518883265166031 ENSG00000198746 GPATCH3
ENST00000450844 0.70453570897583 0.429308262723844 0.116146301946498 ENSG00000198746 GPATCH3
ENST00000435827 0.549109783451132 0.257143905342998 -0.073665886802413 ENSG00000090273 NUDC
ENST00000321265 0.904967184355201 0.763666993348704 -0.0159333128599336 ENSG00000090273 NUDC
ENST00000452707 0.387068487101533 0.132665837234206 -0.0966312607568707 ENSG00000090273 NUDC
ENST00000484772 0.806849194032622 0.577308762006059 0.0381788734949938 ENSG00000090273 NUDC
ENST00000522111 0.283332471048876 0.0765826962195838 -0.138694825732167 ENSG00000253368 TRNP1
ENST00000531285 0.368584577930509 0.121784978464333 -0.145295926683704 ENSG00000253368 TRNP1
ENST00000374089 0.395002848207429 0.137611050451912 -0.123731369669656 ENSG00000090020 SLC9A1
ENST00000263980 0.0597732277646381 0.00717228290746418 -0.177657813835115 ENSG00000090020 SLC9A1
ENST00000490329 0.151946836304424 0.0282904581014315 -0.23054682213794 ENSG00000090020 SLC9A1
ENST00000545949 0.13785244040647 0.0243948335749806 -0.163176381999485 ENSG00000090020 SLC9A1
ENST00000447808 0.916931764478115 0.789331948723975 -0.0288505188890061 ENSG00000090020 SLC9A1
ENST00000374086 0.0453447944418279 0.00489968365546993 -0.213224114696071 ENSG00000090020 SLC9A1
ENST00000374084 0.00907495909672017 0.000586953573843768 -0.273557547826651 ENSG00000090020 SLC9A1
ENST00000319394 0.555125091705027 0.263181547195235 0.0782288461091803 ENSG00000142784 WDTC1
ENST00000361771 0.528746322868693 0.237915967380803 0.0825250456588593 ENSG00000142784 WDTC1
ENST00000447062 0.459309365589992 0.182323165505226 0.100671059171739 ENSG00000142784 WDTC1
ENST00000491239 0.644471141917566 0.355320817436381 0.0750391967164171 ENSG00000142784 WDTC1
ENST00000472249 0.700529177570263 0.424523330745037 0.0868373787393276 ENSG00000142784 WDTC1
ENST00000374076 0.999433594011877 0.998212394012161 -0.000151173776410139 ENSG00000186501 TMEM222
ENST00000464720 0.999433594011877 0.998212394012161 -0.000151173776410139 ENSG00000186501 TMEM222
ENST00000608611 0.999433594011877 0.998212394012161 -0.000151173776410139 ENSG00000186501 TMEM222
ENST00000466759 0.683199887249201 0.401849431738702 -0.0718091903847429 ENSG00000186501 TMEM222
ENST00000486082 0.950424346870184 0.865174219044319 -0.0122986294590571 ENSG00000186501 TMEM222
ENST00000464813 0.766584331071439 0.516112513690734 -0.0505603764987501 ENSG00000186501 TMEM222
ENST00000478104 0.929531873702071 0.816080099931972 -0.016305999047391 ENSG00000186501 TMEM222
ENST00000498220 0.774610888342212 0.529040756332388 -0.0480176576698268 ENSG00000186501 TMEM222
ENST00000471456 0.639443500114254 0.349653687491181 0.0788478503501576 ENSG00000186501 TMEM222
ENST00000470223 0.568956270761837 0.275762380492076 0.0928995908109016 ENSG00000186501 TMEM222
ENST00000472410 0.768077484673483 0.518527685373577 -0.0726384038741031 ENSG00000142733 MAP3K6
ENST00000374040 0.634094516148573 0.343657845638179 -0.102013831798256 ENSG00000142733 MAP3K6
ENST00000493901 0.622698612336242 0.330661184931129 -0.105103951688143 ENSG00000142733 MAP3K6
ENST00000470890 0.622396354345145 0.33024141980491 0.148687893636972 ENSG00000142733 MAP3K6
ENST00000357582 0.601414726405901 0.308415503914811 -0.112109295333813 ENSG00000142733 MAP3K6
ENST00000476509 0.895154240498376 0.742371010013342 -0.0519944836502291 ENSG00000142733 MAP3K6
ENST00000430629 0.000141909699262618 3.8634147806425e-06 0.199637548359692 ENSG00000158195 WASF2
ENST00000536657 0.0300123980546431 0.00279943263800493 0.152052140623245 ENSG00000158195 WASF2
ENST00000247087 0.00776518712132859 0.000480349705276018 -0.258816148492136 ENSG00000126705 AHDC1
ENST00000374011 0.00676999463622913 0.000403731110007018 -0.261397246039367 ENSG00000126705 AHDC1
ENST00000490295 0.000831859298175191 3.13561478803708e-05 -0.326803254949347 ENSG00000126705 AHDC1
ENST00000480033 0.00220782949222873 0.000101698575390553 -0.334755935565904 ENSG00000126705 AHDC1
ENST00000361157 0.706784930427503 0.432416336327057 -0.131413471106031 ENSG00000126709 IFI6
ENST00000339145 0.706784930427503 0.432416336327057 -0.131413471106031 ENSG00000126709 IFI6
ENST00000362020 0.706784930427503 0.432416336327057 -0.131413471106031 ENSG00000126709 IFI6
ENST00000373954 0.33429727907706 0.102627189975282 -0.195115976637355 ENSG00000009780 FAM76A
ENST00000419687 0.562337654618562 0.269977241222532 -0.132379232559031 ENSG00000009780 FAM76A
ENST00000373949 0.496800739915432 0.211039214434794 -0.151186989716316 ENSG00000009780 FAM76A
ENST00000530324 0.203876053289543 0.0447259162950635 -0.252927328512765 ENSG00000009780 FAM76A
ENST00000234549 0.232578178443844 0.0553486914927456 -0.241804394893422 ENSG00000009780 FAM76A
ENST00000010299 0.233503811104955 0.0557270255075549 -0.241652274563084 ENSG00000009780 FAM76A
ENST00000446647 0.734523332761357 0.469745485871073 -0.102755101740877 ENSG00000009780 FAM76A
ENST00000373943 0.259365830376682 0.0662371169014556 -0.100768652183685 ENSG00000117758 STX12
ENST00000440806 0.143949537031515 0.026057793576195 -0.128577002988293 ENSG00000117758 STX12
ENST00000468761 0.0596297961037729 0.00714354033388612 -0.177109876515285 ENSG00000117758 STX12
ENST00000481874 0.477529669784794 0.195783890352879 -0.138778445489528 ENSG00000117758 STX12
ENST00000472285 0.185286337436394 0.0385235411377947 -0.177255262731764 ENSG00000117758 STX12
ENST00000311772 0.948265803678847 0.859454412495564 -0.0119737054665577 ENSG00000117751 PPP1R8
ENST00000236412 0.946744204209161 0.854947683767284 -0.0123739123319739 ENSG00000117751 PPP1R8
ENST00000373931 0.948265803678847 0.859459003802441 -0.0119738915127573 ENSG00000117751 PPP1R8
ENST00000431586 0.342275104700033 0.107057720001393 -0.105490271703296 ENSG00000117751 PPP1R8
ENST00000486634 0.791523539608034 0.553944017641084 0.0526529402822839 ENSG00000117751 PPP1R8
ENST00000601459 0.87914503020912 0.709602382107454 -0.0499111549112412 ENSG00000268552 AL109927.1
ENST00000328928 0.93073107375158 0.818547025598252 0.0324524026986109 ENSG00000130775 THEMIS2
ENST00000373925 0.93073107375158 0.818547025598252 0.0324524026986109 ENSG00000130775 THEMIS2
ENST00000373927 0.944039981336101 0.848630184526899 0.0270981806329587 ENSG00000130775 THEMIS2
ENST00000442118 0.978240562812951 0.938682352711266 -0.012585376911491 ENSG00000130775 THEMIS2
ENST00000467258 0.779382838477679 0.536131932986158 -0.0924975051490362 ENSG00000130775 THEMIS2
ENST00000373921 0.93073107375158 0.818547025598252 0.0324524026986109 ENSG00000130775 THEMIS2
ENST00000466068 0.894412673669216 0.740120629961655 -0.0533960830298649 ENSG00000130775 THEMIS2
ENST00000482828 0.767324868769415 0.517295693056252 -0.106619402124281 ENSG00000130775 THEMIS2
ENST00000456990 0.855378625062738 0.663205073942515 0.067176198298057 ENSG00000130775 THEMIS2
ENST00000373912 0.413334568242994 0.149629308310754 0.11156231401996 ENSG00000117748 RPA2
ENST00000419958 0.302833449795989 0.0860758519462676 0.165296237593519 ENSG00000117748 RPA2
ENST00000373909 0.379245817480346 0.1277620138492 0.11985238996733 ENSG00000117748 RPA2
ENST00000313433 0.485963591729046 0.202518293158274 0.101188065316796 ENSG00000117748 RPA2
ENST00000444045 0.803696714448084 0.572375507812426 0.0498462849198154 ENSG00000117748 RPA2
ENST00000373884 0.283802335598236 0.0768295568406906 0.175314693670971 ENSG00000158156 XKR8
ENST00000481387 0.504818302283601 0.217853162816738 0.180428868195148 ENSG00000158156 XKR8
ENST00000373871 0.844486145748284 0.642783653927938 -0.0242320642829572 ENSG00000158161 EYA3
ENST00000436342 0.844486145748284 0.642783653927938 -0.0242320642829572 ENSG00000158161 EYA3
ENST00000373864 0.626473275917785 0.334845222017622 -0.0591054313762638 ENSG00000158161 EYA3
ENST00000540618 0.629982687878889 0.338571806719981 -0.0634266541444602 ENSG00000158161 EYA3
ENST00000545175 0.650390981687329 0.362243729748479 -0.0608963250051208 ENSG00000158161 EYA3
ENST00000373863 0.718681909892421 0.447528927402691 -0.0509190619565737 ENSG00000158161 EYA3
ENST00000495923 0.490684314392209 0.206340350107949 -0.117194450757467 ENSG00000158161 EYA3
ENST00000471498 0.664062563552246 0.378398560932714 -0.0609101863684598 ENSG00000158161 EYA3
ENST00000468665 0.903202186096189 0.760256176510263 0.025150351191919 ENSG00000158161 EYA3
ENST00000543748 0.994017350215925 0.982469900445974 -0.00344311927471841 ENSG00000228589 SPCS2P4
ENST00000436160 0.908720276989694 0.771355594838916 -0.0457792100826259 ENSG00000228589 SPCS2P4
ENST00000539896 0.701874145237513 0.426203539133221 -0.133678218066929 ENSG00000169403 PTAFR
ENST00000603289 0.389197400309865 0.133895161642686 -0.108315101168602 ENSG00000126698 DNAJC8
ENST00000263697 0.489358096941705 0.205240635060265 -0.0811531055858843 ENSG00000126698 DNAJC8
ENST00000596102 0.557144941072334 0.264991334074612 -0.103445217047326 ENSG00000269804 AL353354.2
ENST00000489277 0.489358096941705 0.205240635060265 -0.0811531055858843 ENSG00000126698 DNAJC8
ENST00000470967 0.881852344536373 0.715803102757584 -0.0291542461594713 ENSG00000126698 DNAJC8
ENST00000482674 0.875864672236189 0.702605800602273 -0.028007963795025 ENSG00000126698 DNAJC8
ENST00000488868 0.898960304644712 0.751190944782483 -0.0234057562945164 ENSG00000126698 DNAJC8
ENST00000497986 0.15710732766795 0.0297499821768355 -0.153614870440146 ENSG00000130770 ATPIF1
ENST00000335514 0.156704060326733 0.0296098188850291 -0.153622483382429 ENSG00000130770 ATPIF1
ENST00000468425 0.138973478694417 0.024679954083094 -0.158469523302517 ENSG00000130770 ATPIF1
ENST00000465645 0.156704060326733 0.0296098188850291 -0.153622483382429 ENSG00000130770 ATPIF1
ENST00000253063 0.570473165732495 0.277237983213095 0.105419473363305 ENSG00000130766 SESN2
ENST00000479574 0.457762886461038 0.18128549902386 0.155409337572802 ENSG00000130772 MED18
ENST00000373842 0.457002074862153 0.18073110764868 0.141863004805425 ENSG00000130772 MED18
ENST00000398997 0.455686703447638 0.179712022776808 0.141978628420644 ENSG00000130772 MED18
ENST00000475655 0.937528224738716 0.83511778078003 0.0310739515111027 ENSG00000130772 MED18
ENST00000474683 0.963352018060395 0.900219848941386 -0.0170324905316429 ENSG00000130772 MED18
ENST00000373839 0.624616338622071 0.332738995421882 -0.0541023041225728 ENSG00000204138 PHACTR4
ENST00000463428 0.286672672217175 0.0781422610140303 -0.132532551960555 ENSG00000204138 PHACTR4
ENST00000493669 0.355637614452741 0.114418985790056 -0.095075161557031 ENSG00000204138 PHACTR4
ENST00000373836 0.532364239891719 0.241596847213841 -0.0625864189896599 ENSG00000204138 PHACTR4
ENST00000398958 0.640807014247304 0.351081217698652 -0.043766492360802 ENSG00000180198 RCC1
ENST00000413987 0.566718487947386 0.273789225026921 -0.061799308887323 ENSG00000242125 SNHG3
ENST00000427469 0.586781389720486 0.292774282853934 -0.0540990444692716 ENSG00000180198 RCC1
ENST00000447507 0.0927574210915217 0.0134308986225976 -0.164295503502567 ENSG00000242125 SNHG3
ENST00000434290 0.565674613349641 0.272902305356476 -0.0555780060168402 ENSG00000180198 RCC1
ENST00000373833 0.644494723564516 0.355345149850472 -0.0433793570130471 ENSG00000180198 RCC1
ENST00000437681 0.54962535871295 0.257791193933509 -0.0696253547960808 ENSG00000242125 SNHG3
ENST00000364938 0.756349951520236 0.50036593735437 -0.0939565490485709 ENSG00000242125 SNHG3
ENST00000363217 0.814928006728628 0.590261739984708 0.0868144141937317 ENSG00000200087 SNORA73B
ENST00000419074 0.956381327826659 0.881381725800294 -0.0102402430103821 ENSG00000180198 RCC1
ENST00000373832 0.943177319597066 0.846834847770725 -0.0123803690046076 ENSG00000180198 RCC1
ENST00000373831 0.806411525189469 0.576563186674874 -0.0401321146110805 ENSG00000180198 RCC1
ENST00000411533 0.802472594384324 0.570516126720112 -0.0417473484265231 ENSG00000180198 RCC1
ENST00000486790 0.448207956773436 0.174187958376146 0.134328968885477 ENSG00000180198 RCC1
ENST00000430407 0.845017598238761 0.643532133594591 -0.035290789738479 ENSG00000180198 RCC1
ENST00000429051 0.27299085197054 0.0720669163973283 -0.156770883884126 ENSG00000180198 RCC1
ENST00000478232 0.321054776220951 0.0954629811149427 -0.174856904382861 ENSG00000180198 RCC1
ENST00000373830 0.811723895802255 0.585293231815572 0.0402158767521683 ENSG00000180098 TRNAU1AP
ENST00000495995 0.899435961128311 0.752508853144602 -0.0319204766918076 ENSG00000180098 TRNAU1AP
ENST00000411406 0.985397866341376 0.958445835518832 0.00689974826012387 ENSG00000180098 TRNAU1AP
ENST00000480930 0.764292273956993 0.5120877215691 0.0503760498625746 ENSG00000180098 TRNAU1AP
ENST00000491577 0.783334937560883 0.541933252351299 0.0466960711341522 ENSG00000180098 TRNAU1AP
ENST00000464880 0.988333677392014 0.96588212225517 -0.00508769925677884 ENSG00000180098 TRNAU1AP
ENST00000497790 0.996518907337734 0.989276840156798 0.00162180537752337 ENSG00000180098 TRNAU1AP
ENST00000495215 0.841010794265888 0.636439602014518 0.0431522708587085 ENSG00000180098 TRNAU1AP
ENST00000464093 0.956157236692801 0.880855168411618 -0.0156170596004228 ENSG00000180098 TRNAU1AP
ENST00000484775 0.668146861229589 0.383213748125665 0.0676523417027568 ENSG00000180098 TRNAU1AP
ENST00000464612 0.16406177946621 0.0318423322213334 -0.183215620790705 ENSG00000197989 SNHG12
ENST00000475441 0.140849309534926 0.025193998383601 -0.188158984048215 ENSG00000197989 SNHG12
ENST00000531126 0.0400981276640444 0.00415827996319144 -0.221848843470932 ENSG00000197989 SNHG12
ENST00000461448 0.0400981276640444 0.00415827996319144 -0.221848843470932 ENSG00000197989 SNHG12
ENST00000470977 0.0400504960295674 0.00414841149384125 -0.221845840079142 ENSG00000197989 SNHG12
ENST00000474814 0.0400981276640444 0.00415827996319144 -0.221848843470932 ENSG00000197989 SNHG12
ENST00000481368 0.0793270550009348 0.010693581009154 -0.204210578537045 ENSG00000197989 SNHG12
ENST00000481220 0.0402935369524847 0.00418456588157892 -0.221843790352008 ENSG00000197989 SNHG12
ENST00000488745 0.0339174359121436 0.00330474216890416 -0.225853502709064 ENSG00000197989 SNHG12
ENST00000483436 0.0427597444058908 0.00453359501699377 -0.219951440967129 ENSG00000197989 SNHG12
ENST00000384581 0.937330386977974 0.834597961435671 -0.0271459002384906 ENSG00000197989 SNHG12
ENST00000464115 0.0289788048860707 0.00267452374777032 -0.29690483718618 ENSG00000197989 SNHG12
ENST00000461832 0.0289788048860707 0.00267452374777032 -0.29690483718618 ENSG00000197989 SNHG12
ENST00000384342 0.823907813641143 0.60558406972886 -0.085350943786612 ENSG00000197989 SNHG12
ENST00000471683 0.87626519611265 0.703188993195448 0.0419511441734904 ENSG00000120656 TAF12
ENST00000373824 0.633979958998256 0.343445286953239 0.0844379502385566 ENSG00000120656 TAF12
ENST00000263974 0.640907881927627 0.351263821723577 0.0832768750996932 ENSG00000120656 TAF12
ENST00000495422 0.624086554892986 0.332075302947667 0.09146400366065 ENSG00000120656 TAF12
ENST00000373816 0.0081936267261501 0.000514631612355548 0.231144934284412 ENSG00000162419 GMEB1
ENST00000361872 0.0574147295739303 0.00676268854300013 0.201291315924758 ENSG00000162419 GMEB1
ENST00000294409 0.0606850326261474 0.00732010071991415 0.199656597999751 ENSG00000162419 GMEB1
ENST00000480454 0.26456561452162 0.0684194150179463 0.150289883807496 ENSG00000162419 GMEB1
ENST00000474884 0.697728496499615 0.420791163969589 0.0554012887591216 ENSG00000198492 YTHDF2
ENST00000542507 0.736596922520246 0.472832829982911 0.0308899833797937 ENSG00000198492 YTHDF2
ENST00000373812 0.737244405314284 0.473566018962406 0.0308877581206215 ENSG00000198492 YTHDF2
ENST00000541996 0.736584301414132 0.472767416850063 0.0309203429934946 ENSG00000198492 YTHDF2
ENST00000478283 0.656116796714111 0.368581936162866 0.0392030894062534 ENSG00000198492 YTHDF2
ENST00000496288 0.75005986097053 0.491380740324678 0.0474638365936807 ENSG00000198492 YTHDF2
ENST00000475796 0.839301340554249 0.633825309554796 0.0394129466430243 ENSG00000198492 YTHDF2
ENST00000476976 0.801535193058968 0.569088718797682 0.0451603496963934 ENSG00000198492 YTHDF2
ENST00000468863 0.818055584329895 0.595301230524424 0.0456011918121008 ENSG00000198492 YTHDF2
ENST00000343067 0.439642392673774 0.167854364692265 -0.0875347234362815 ENSG00000159023 EPB41
ENST00000356093 0.439642392673774 0.167854364692265 -0.0875347234362815 ENSG00000159023 EPB41
ENST00000398863 0.439642392673774 0.167854364692265 -0.0875347234362815 ENSG00000159023 EPB41
ENST00000482464 0.424935315357869 0.157728631753248 -0.128376074952339 ENSG00000159023 EPB41
ENST00000373800 0.269396023482415 0.0706229734374073 -0.128520109331641 ENSG00000159023 EPB41
ENST00000349460 0.269396023482415 0.0706229734374073 -0.128520109331641 ENSG00000159023 EPB41
ENST00000347529 0.269396023482415 0.0706229734374073 -0.128520109331641 ENSG00000159023 EPB41
ENST00000373798 0.455809713811563 0.179838845487829 -0.0852607783033618 ENSG00000159023 EPB41
ENST00000373797 0.74660131635166 0.486240487517081 -0.0536622145622268 ENSG00000159023 EPB41
ENST00000488277 0.541155445320509 0.249762536159401 -0.110330269928541 ENSG00000159023 EPB41
ENST00000490308 0.253804718066696 0.0638884408688654 -0.181576062701366 ENSG00000159023 EPB41
ENST00000460378 0.88033603304463 0.712584805101905 -0.0263112606084599 ENSG00000159023 EPB41
ENST00000462032 0.513823763847884 0.225046933020221 -0.193403538423411 ENSG00000159023 EPB41
ENST00000521452 0.747948495374505 0.488257406235448 -0.0965868518637457 ENSG00000253304 TMEM200B
ENST00000420504 0.600564376332187 0.307430060610159 -0.143788517648456 ENSG00000253304 TMEM200B
ENST00000373795 0.976772227353438 0.934684575604346 0.00359949184163059 ENSG00000116350 SRSF4
ENST00000546138 0.969746042607361 0.916414272704403 0.00454934806965746 ENSG00000116350 SRSF4
ENST00000466448 0.948293839386465 0.859686516278238 0.00789196548499132 ENSG00000116350 SRSF4
ENST00000497015 0.863211578832209 0.678159619647087 -0.0320963704523135 ENSG00000116350 SRSF4
ENST00000605204 0.945967886957391 0.853029111656316 0.00906384404108356 ENSG00000116350 SRSF4
ENST00000477193 0.852669045664732 0.657966860937618 -0.0430060470897856 ENSG00000116350 SRSF4
ENST00000489898 0.506524742299252 0.219133264592782 -0.120157779672814 ENSG00000116350 SRSF4
ENST00000472353 0.579035724003954 0.285374548306771 0.0733605888945303 ENSG00000116350 SRSF4
ENST00000373791 0.918515005393751 0.793168429875281 0.023248602716916 ENSG00000116353 MECR
ENST00000475773 0.768646780905347 0.519459731164617 0.0794285933948754 ENSG00000116353 MECR
ENST00000483435 0.857381910741663 0.667391903832471 0.0569655605010446 ENSG00000116353 MECR
ENST00000263702 0.7695038860796 0.520798381225653 0.0580252773504035 ENSG00000116353 MECR
ENST00000473030 0.78492361191464 0.544322631346561 0.0622159298596991 ENSG00000116353 MECR
ENST00000463412 0.855113103922929 0.662566450878872 0.0455876478503655 ENSG00000116353 MECR
ENST00000453185 0.661105221495486 0.374487590920617 0.105607752016338 ENSG00000116353 MECR
ENST00000478505 0.760361089828894 0.50610085444245 0.0685242235518164 ENSG00000116353 MECR
ENST00000490529 0.735820652954882 0.471493651926372 0.0642989473270311 ENSG00000116353 MECR
ENST00000464511 0.92219033004045 0.801274582254059 0.0373691241314275 ENSG00000116353 MECR
ENST00000463052 0.845485600704369 0.644478621500627 0.043681162387147 ENSG00000116353 MECR
ENST00000489248 0.820879545351515 0.600217019913423 0.0500755818778488 ENSG00000116353 MECR
ENST00000475861 0.9619795225132 0.896143978826345 0.0127164486868527 ENSG00000116353 MECR
ENST00000474946 0.972370522175596 0.923342022286807 -0.00962950081233187 ENSG00000116353 MECR
ENST00000464915 0.974346314885803 0.928091938960201 -0.0130916041226255 ENSG00000116353 MECR
ENST00000482610 0.839049346455938 0.633273596910638 0.0559385427682359 ENSG00000116353 MECR
ENST00000484012 0.856134344315412 0.66473655734311 0.0538432919863252 ENSG00000116353 MECR
ENST00000493928 0.856055029881322 0.664471064083382 0.0619762329827182 ENSG00000116353 MECR
ENST00000345512 0.645484615330192 0.356685317993207 -0.118094938915044 ENSG00000060656 PTPRU
ENST00000373779 0.583918053048642 0.289936630623363 -0.128869511686118 ENSG00000060656 PTPRU
ENST00000323874 0.583918053048642 0.289936630623363 -0.128869511686118 ENSG00000060656 PTPRU
ENST00000356870 0.583918053048642 0.289936630623363 -0.128869511686118 ENSG00000060656 PTPRU
ENST00000428026 0.583918053048642 0.289936630623363 -0.128869511686118 ENSG00000060656 PTPRU
ENST00000460170 0.582370093536535 0.288512731952377 -0.129130037565305 ENSG00000060656 PTPRU
ENST00000415600 0.60856955646798 0.316359493177686 -0.15935162085559 ENSG00000060656 PTPRU
ENST00000493601 0.661252010827758 0.374646307089354 -0.142835463530147 ENSG00000060656 PTPRU
ENST00000465525 0.46085312750955 0.183335750324766 -0.213798941665943 ENSG00000060656 PTPRU
ENST00000294507 0.848007942590757 0.649043524184855 -0.0198292469537325 ENSG00000162511 LAPTM5
ENST00000464569 0.953098821754759 0.872016066415756 0.011313535571858 ENSG00000162511 LAPTM5
ENST00000476492 0.858500809508201 0.669681647305145 -0.0431769020041257 ENSG00000162511 LAPTM5
ENST00000336798 0.328927193565705 0.0995907041964836 0.108022328946897 ENSG00000162512 SDC3
ENST00000339394 0.0644986517608906 0.00796325149863489 0.221488389056004 ENSG00000162512 SDC3
ENST00000471567 0.845029932077199 0.643559250298355 0.062053660060423 ENSG00000162512 SDC3
ENST00000424085 0.818826443789106 0.596357865167152 0.0262657626336885 ENSG00000134644 PUM1
ENST00000257075 0.818826443789106 0.596357865167152 0.0262657626336885 ENSG00000134644 PUM1
ENST00000373747 0.818892948790506 0.596472069979969 0.0262615556966764 ENSG00000134644 PUM1
ENST00000525843 0.83148911913254 0.618759822527172 0.0247876798664223 ENSG00000134644 PUM1
ENST00000426105 0.911411746626984 0.777173241952718 0.013789307394237 ENSG00000134644 PUM1
ENST00000440538 0.912493157334123 0.779229898455288 0.013653818032246 ENSG00000134644 PUM1
ENST00000498419 0.766882398969846 0.516530039160261 0.0367529004366213 ENSG00000134644 PUM1
ENST00000373741 0.91148859470037 0.777334921630623 0.0137835452241441 ENSG00000134644 PUM1
ENST00000423018 0.911785295123507 0.777868483023052 0.0137405590565517 ENSG00000134644 PUM1
ENST00000373742 0.910054445998471 0.774403387377768 0.0141219231952153 ENSG00000134644 PUM1
ENST00000530669 0.90003691409271 0.753635930791566 -0.0259756677216556 ENSG00000134644 PUM1
ENST00000529846 0.986012638645277 0.959817045910938 0.00396690263402975 ENSG00000134644 PUM1
ENST00000525997 0.986374335597527 0.961055561885395 0.00386673903068967 ENSG00000134644 PUM1
ENST00000527498 0.6019567772306 0.309286130842238 0.0777282717548772 ENSG00000134644 PUM1
ENST00000498627 0.45595142119968 0.179938329762209 0.16967739734387 ENSG00000134644 PUM1
ENST00000471894 0.85750816460174 0.6677410420885 0.0413062148908942 ENSG00000134644 PUM1
ENST00000490546 0.877043982601864 0.705301625503717 0.0340682075943068 ENSG00000134644 PUM1
ENST00000532678 0.89807872608538 0.749463453060189 0.0217207541501072 ENSG00000134644 PUM1
ENST00000526128 0.958639919253201 0.887359422086448 -0.0149658188941069 ENSG00000134644 PUM1
ENST00000526215 0.974690460578 0.929289883739678 -0.00483812467484168 ENSG00000134644 PUM1
ENST00000525948 0.986754950159363 0.962038303317316 -0.00278621585502736 ENSG00000134644 PUM1
ENST00000480602 0.84837503412773 0.649507537687479 -0.0272625644039375 ENSG00000134644 PUM1
ENST00000524516 0.690539930180591 0.41084691673977 -0.0568288538372944 ENSG00000134644 PUM1
ENST00000531867 0.994771254706263 0.984222497133872 0.00218365600244673 ENSG00000134644 PUM1
ENST00000263694 0.166948950865708 0.0327534475414553 -0.152540064835533 ENSG00000060688 SNRNP40
ENST00000486941 0.511299939402464 0.222850764786573 -0.119076541145301 ENSG00000060688 SNRNP40
ENST00000489853 0.577522389180654 0.283994114266828 -0.0909483890446262 ENSG00000060688 SNRNP40
ENST00000373720 0.456270352612837 0.180204774121649 -0.125095719664857 ENSG00000060688 SNRNP40
ENST00000491106 0.279598872405576 0.0749644429981104 -0.198059709205691 ENSG00000060688 SNRNP40
ENST00000446633 0.211351084378575 0.0474611162493013 -0.144420218285892 ENSG00000060688 SNRNP40
ENST00000474025 0.426611287330249 0.158763241698395 -0.138342858963278 ENSG00000060688 SNRNP40
ENST00000463988 0.432232973091053 0.162736143721671 -0.148220964695584 ENSG00000060688 SNRNP40
ENST00000344147 0.643755705637341 0.354521819657875 -0.0534680692294128 ENSG00000121766 ZCCHC17
ENST00000479629 0.660003868902084 0.373092079621806 -0.0596699219460853 ENSG00000121766 ZCCHC17
ENST00000373714 0.643755705637341 0.354521819657875 -0.0534680692294128 ENSG00000121766 ZCCHC17
ENST00000546109 0.541576932027175 0.250231413388776 -0.069811378452616 ENSG00000121766 ZCCHC17
ENST00000422613 0.688320505567004 0.408048771000449 -0.0495910954446537 ENSG00000121766 ZCCHC17
ENST00000490049 0.205677649326125 0.045316413814501 -0.15011385330237 ENSG00000121766 ZCCHC17
ENST00000430143 0.520491693989019 0.230825836161431 -0.108234042033274 ENSG00000229044 RP11-266K22.2
ENST00000373713 0.0285912768347023 0.00262516186864658 0.409152726766573 ENSG00000121769 FABP3
ENST00000497275 0.0816865841333469 0.0111680975329008 0.382923700581184 ENSG00000121769 FABP3
ENST00000498148 0.0553266919026969 0.00640528606654932 0.375649771681103 ENSG00000121769 FABP3
ENST00000482018 0.0558553141948493 0.00649447283580295 0.366966240843497 ENSG00000121769 FABP3
ENST00000373710 0.932088412923396 0.822227689382796 0.020415819937166 ENSG00000168528 SERINC2
ENST00000536859 0.929779152686761 0.816731159957274 0.021042396678759 ENSG00000168528 SERINC2
ENST00000487207 0.82765524541157 0.612103957534224 0.0480555787849671 ENSG00000168528 SERINC2
ENST00000373709 0.932324530064109 0.822641701728098 0.0202547611484054 ENSG00000168528 SERINC2
ENST00000536384 0.913032637680043 0.780606921796968 0.0250994951694433 ENSG00000168528 SERINC2
ENST00000491976 0.913032637680043 0.780606921796968 0.0250994951694433 ENSG00000168528 SERINC2
ENST00000596131 0.996598463512331 0.989471506511489 0.00199744257824537 ENSG00000268950 AC114494.1
ENST00000441210 0.190732049303456 0.040263378240817 -0.159667656053362 ENSG00000142910 TINAGL1
ENST00000457433 0.542707903849328 0.251241170544772 -0.067482545860593 ENSG00000142910 TINAGL1
ENST00000271064 0.551099613250592 0.259117292972225 -0.0665012990751163 ENSG00000142910 TINAGL1
ENST00000537531 0.303150454457076 0.0862196904352892 -0.111957410406942 ENSG00000142910 TINAGL1
ENST00000461030 0.300569579972523 0.084981360902924 -0.112386683577347 ENSG00000142910 TINAGL1
ENST00000466998 0.354139407276389 0.113531444328862 -0.132643568149627 ENSG00000142910 TINAGL1
ENST00000478398 0.416187468421878 0.151574271286189 -0.0921656237016593 ENSG00000142910 TINAGL1
ENST00000481165 0.565012320375154 0.272264635155372 -0.0644819082441923 ENSG00000142910 TINAGL1
ENST00000468635 0.598443747030577 0.305008465039582 -0.0660775824392934 ENSG00000142910 TINAGL1
ENST00000498429 0.760803302043672 0.506722901122935 -0.0440629863026424 ENSG00000142910 TINAGL1
ENST00000463112 0.991611857362047 0.975607713740352 -0.00175449127335045 ENSG00000142910 TINAGL1
ENST00000480586 0.747528175157572 0.487572533690304 -0.0478500725604577 ENSG00000142910 TINAGL1
ENST00000373705 0.765951807368408 0.515242270040372 -0.0502921987740801 ENSG00000121764 HCRTR1
ENST00000373703 0.443071192536802 0.170279272372198 -0.0947928155685303 ENSG00000162517 PEF1
ENST00000461006 0.635542189633334 0.345191065866794 -0.073155569964709 ENSG00000162517 PEF1
ENST00000478502 0.609991122320958 0.318006364109237 -0.0763866821777457 ENSG00000162517 PEF1
ENST00000489164 0.367939391601589 0.121390616999957 -0.138617983668898 ENSG00000162517 PEF1
ENST00000492061 0.631419690897716 0.340346514751712 -0.0918108447644111 ENSG00000162517 PEF1
ENST00000496805 0.529837921912194 0.238828283828849 -0.118720708735285 ENSG00000162517 PEF1
ENST00000472443 0.520024297461129 0.230421883827067 -0.122468941079587 ENSG00000162517 PEF1
ENST00000471219 0.845245460038205 0.644136644644174 -0.0511446218118336 ENSG00000162517 PEF1
ENST00000440872 0.507591886440178 0.220051933294144 -0.136246425351225 ENSG00000162517 PEF1
ENST00000373672 0.682562293975281 0.400982397229857 -0.13666353085873 ENSG00000084636 COL16A1
ENST00000271069 0.682562293975281 0.400982397229857 -0.13666353085873 ENSG00000084636 COL16A1
ENST00000398556 0.148160255753191 0.0272113805046803 -0.317590425559567 ENSG00000121753 BAI2
ENST00000398547 0.110344607348169 0.0174346768796567 -0.338154351334147 ENSG00000121753 BAI2
ENST00000373655 0.120385792694575 0.0198794556494276 -0.331279107314251 ENSG00000121753 BAI2
ENST00000373658 0.120385792694575 0.0198794556494276 -0.331279107314251 ENSG00000121753 BAI2
ENST00000398542 0.117575740592181 0.0191766758465104 -0.333780727605146 ENSG00000121753 BAI2
ENST00000257070 0.120385792694575 0.0198794556494276 -0.331279107314251 ENSG00000121753 BAI2
ENST00000527361 0.180982785727819 0.0371724431559141 -0.30471086407701 ENSG00000121753 BAI2
ENST00000440175 0.744653276327034 0.483666566582147 -0.108882323595658 ENSG00000121753 BAI2
ENST00000398538 0.182112206490738 0.0375436947514569 -0.306775197225798 ENSG00000121753 BAI2
ENST00000420125 0.532724533114754 0.241994878627195 -0.193606666991543 ENSG00000121753 BAI2
ENST00000527035 0.00881232639947501 0.00056542434541877 0.358878543401201 ENSG00000254545 RP11-84A19.3
ENST00000257100 0.00406424279296322 0.000214076749023678 0.226248725634606 ENSG00000134668 SPOCD1
ENST00000373648 0.004017850854345 0.000210644196410921 0.226603215951964 ENSG00000134668 SPOCD1
ENST00000360482 0.004017850854345 0.000210644196410921 0.226603215951964 ENSG00000134668 SPOCD1
ENST00000473361 0.00299173890357948 0.000147012258223679 0.231136276171918 ENSG00000134668 SPOCD1
ENST00000452755 0.00336626772399969 0.000169778433034072 0.227173845094307 ENSG00000134668 SPOCD1
ENST00000533231 0.00391559284252642 0.000204112814537717 0.226504884204234 ENSG00000134668 SPOCD1
ENST00000528579 0.0142568051763872 0.00105599465897993 0.207058907932307 ENSG00000134668 SPOCD1
ENST00000532604 0.0109024105771778 0.000745720359895746 0.221819571145517 ENSG00000134668 SPOCD1
ENST00000531039 0.00816274732462033 0.000512193481436368 0.222353947529128 ENSG00000134668 SPOCD1
ENST00000468720 0.00941341619096116 0.000616814679296617 0.224413941146259 ENSG00000134668 SPOCD1
ENST00000485944 0.0108657244331214 0.000742351397653085 0.222439972016647 ENSG00000134668 SPOCD1
ENST00000460061 0.00905623589756156 0.000585290232940739 0.227341182971672 ENSG00000134668 SPOCD1
ENST00000602889 0.332460062057966 0.101605486643224 0.0815689485565324 ENSG00000269967 RP11-84A19.4
ENST00000602725 0.516291184996282 0.227288134888701 0.0637243436038649 ENSG00000184007 PTP4A2
ENST00000344035 0.404701528783883 0.143786107528912 0.0690783356668272 ENSG00000184007 PTP4A2
ENST00000356536 0.45205663896235 0.176858984130774 0.0663128035368451 ENSG00000184007 PTP4A2
ENST00000457805 0.518856598461451 0.22935651513871 0.0691050860903733 ENSG00000184007 PTP4A2
ENST00000489313 0.800358483070067 0.566823010765691 0.039694279335717 ENSG00000184007 PTP4A2
ENST00000602683 0.674151144437475 0.39051364260832 0.0501810178124945 ENSG00000184007 PTP4A2
ENST00000470404 0.686673399393339 0.405993127250801 0.0493260055345194 ENSG00000184007 PTP4A2
ENST00000532001 0.450821917740165 0.17592509161836 0.0766075548232462 ENSG00000184007 PTP4A2
ENST00000528253 0.74082739878264 0.478271017849155 0.041542724647985 ENSG00000184007 PTP4A2
ENST00000391369 0.955325953048329 0.878099055034718 -0.0254466921616483 ENSG00000212673 AL136115.1
ENST00000484483 0.405014452038783 0.143967384208549 0.0964391902176251 ENSG00000184007 PTP4A2
ENST00000468531 0.313198706491358 0.0911805302623183 0.0864589790392728 ENSG00000184007 PTP4A2
ENST00000534796 0.245124826697811 0.0603172484864924 0.103442340160643 ENSG00000184007 PTP4A2
ENST00000532289 0.254918608086829 0.0643268479029213 0.106786639865326 ENSG00000184007 PTP4A2
ENST00000526960 0.393737390169365 0.136751387028531 0.0847324374715018 ENSG00000184007 PTP4A2
ENST00000524384 0.389828668006775 0.13423761752843 0.0904074288597528 ENSG00000184007 PTP4A2
ENST00000528840 0.353589505878131 0.113224607769323 0.0956054879755089 ENSG00000184007 PTP4A2
ENST00000494444 0.390498081392498 0.134696058437738 0.089773867307996 ENSG00000184007 PTP4A2
ENST00000529477 0.404608075573576 0.143716396941391 0.0838328014007295 ENSG00000184007 PTP4A2
ENST00000533408 0.506379379862757 0.219003732570788 0.0750726577228589 ENSG00000184007 PTP4A2
ENST00000475464 0.53297280948132 0.242229042701347 0.0854330491120278 ENSG00000184007 PTP4A2
ENST00000327300 0.0917622307850093 0.0132136386231231 -0.103620375511134 ENSG00000121774 KHDRBS1
ENST00000307714 0.0889034768057927 0.0126417714869328 -0.104300212694004 ENSG00000121774 KHDRBS1
ENST00000492989 0.017169040805078 0.0013391664679711 -0.131962516397303 ENSG00000121774 KHDRBS1
ENST00000484270 0.147921526614089 0.027157916008308 -0.0931538783247426 ENSG00000121774 KHDRBS1
ENST00000366152 0.970539512493902 0.918239314369239 -0.00863722350881503 ENSG00000203325 RP11-277A4.4
ENST00000487305 0.137930240049479 0.0244146637039708 0.14236564345609 ENSG00000121775 TMEM39B
ENST00000336294 0.138156466900053 0.0244704957151952 0.142791788606452 ENSG00000121775 TMEM39B
ENST00000438825 0.0818786898655783 0.0112088542104876 0.21507135930742 ENSG00000121775 TMEM39B
ENST00000441402 0.140445951912506 0.025088274835035 0.142297157555833 ENSG00000121775 TMEM39B
ENST00000472503 0.0681720704154714 0.00863132553485499 0.208768882668232 ENSG00000121775 TMEM39B
ENST00000456834 0.105499108385966 0.0162944086072313 0.162600198318521 ENSG00000121775 TMEM39B
ENST00000468135 0.140859300072521 0.0252013310788849 0.142287941944724 ENSG00000121775 TMEM39B
ENST00000466321 0.0825189742718146 0.0113422061016728 0.215056118013591 ENSG00000121775 TMEM39B
ENST00000373634 0.140550972418045 0.0251207156525579 0.142323614349266 ENSG00000121775 TMEM39B
ENST00000427288 0.173426108530101 0.0347452877117173 0.140958204839812 ENSG00000121775 TMEM39B
ENST00000476968 0.153116957705149 0.0286022552368573 0.139998695657372 ENSG00000121775 TMEM39B
ENST00000498613 0.251843359918826 0.0630394317207455 0.159169553960446 ENSG00000121775 TMEM39B
ENST00000373625 0.18896736787229 0.0396922482063167 -0.0780679654443449 ENSG00000025800 KPNA6
ENST00000471599 0.167889336609178 0.0330382978720886 -0.0849705014766322 ENSG00000025800 KPNA6
ENST00000537234 0.0800317060058036 0.0108258574519357 -0.120179280183343 ENSG00000025800 KPNA6
ENST00000469790 0.688319698795011 0.408037476115441 -0.0558069692365402 ENSG00000025800 KPNA6
ENST00000545542 0.151946836304424 0.0282915130343713 -0.111416305517783 ENSG00000025800 KPNA6
ENST00000446515 0.0793461150221235 0.0106998864706586 -0.154279354009826 ENSG00000025800 KPNA6
ENST00000515055 0.604747553930673 0.312052719345432 -0.0492538550388349 ENSG00000250135 RP4-622L5.2
ENST00000373610 0.688552930778879 0.408447157147462 -0.0412407645526466 ENSG00000084652 TXLNA
ENST00000373609 0.686610062767416 0.405925501163521 -0.0414397133478822 ENSG00000084652 TXLNA
ENST00000373602 0.963489207561201 0.900686250449329 -0.0151636880605909 ENSG00000160050 CCDC28B
ENST00000469003 0.82885814169975 0.614586967530846 -0.072225673471963 ENSG00000160050 CCDC28B
ENST00000421922 0.912365093490153 0.778939172299488 -0.0341179982637418 ENSG00000160050 CCDC28B
ENST00000461819 0.911362869049395 0.777091339562456 -0.0343627957792234 ENSG00000160050 CCDC28B
ENST00000483009 0.810356893609973 0.583024138588128 -0.0682550738164188 ENSG00000160050 CCDC28B
ENST00000373604 0.861175741893666 0.674720648424715 0.0665282021107742 ENSG00000224066 RP4-622L5.7
ENST00000537469 0.695966590649785 0.418340813342509 0.119881446894512 ENSG00000160051 IQCC
ENST00000291358 0.6961030452445 0.418607331489596 0.119858053892631 ENSG00000160051 IQCC
ENST00000409358 0.304831822424341 0.0869600582052667 0.238380199883749 ENSG00000222046 DCDC2B
ENST00000487056 0.303692709032826 0.0864402171783423 0.238357363986415 ENSG00000222046 DCDC2B
ENST00000466796 0.967776906092503 0.911807178555252 0.0123449909252587 ENSG00000160055 TMEM234
ENST00000491434 0.993315851366568 0.980786896592223 0.00251956546369834 ENSG00000160055 TMEM234
ENST00000489170 0.993146240824876 0.980356891796092 0.00256707417255117 ENSG00000160055 TMEM234
ENST00000461402 0.993126442771722 0.980243493692625 0.00258307048805217 ENSG00000160055 TMEM234
ENST00000483001 0.827378777462751 0.611679025329162 -0.0553480749945021 ENSG00000160055 TMEM234
ENST00000545122 0.864876412509086 0.681274361932155 -0.0454405712581888 ENSG00000160055 TMEM234
ENST00000309777 0.790469124054004 0.55242484975503 -0.0659306952136836 ENSG00000160055 TMEM234
ENST00000373593 0.790712373099783 0.552760330813633 -0.0658850124353867 ENSG00000160055 TMEM234
ENST00000344461 0.800487630302399 0.56703352666296 -0.0635634850500115 ENSG00000160055 TMEM234
ENST00000484490 0.789936450815694 0.55154156940452 -0.0659869267338455 ENSG00000160055 TMEM234
ENST00000485689 0.808203721610974 0.579322314629319 -0.0839934697970764 ENSG00000160055 TMEM234
ENST00000487174 0.573937208296298 0.280298787613332 -0.131287230962998 ENSG00000160055 TMEM234
ENST00000355082 0.893900476767982 0.73916245229045 -0.0228010834098637 ENSG00000084623 EIF3I
ENST00000373586 0.747408000179943 0.487387438855716 0.0414539933854226 ENSG00000084623 EIF3I
ENST00000489353 0.778649895745072 0.534968440916222 -0.0435182060370327 ENSG00000084623 EIF3I
ENST00000471486 0.79125725809204 0.553539302446094 0.0376379704984242 ENSG00000084623 EIF3I
ENST00000483517 0.727584307874309 0.459698610595809 0.0471621106299438 ENSG00000084623 EIF3I
ENST00000474371 0.711099757539399 0.438021264015052 0.0482793185086606 ENSG00000084623 EIF3I
ENST00000423995 0.476386899055464 0.194883086989765 0.133308569841721 ENSG00000220785 MTMR9LP
ENST00000403496 0.423513344196106 0.15670939360086 0.14803089939444 ENSG00000220785 MTMR9LP
ENST00000441044 0.42920380621574 0.160388940029524 0.136118764966084 ENSG00000220785 MTMR9LP
ENST00000426597 0.512960607098397 0.224226370019863 0.117844408383806 ENSG00000220785 MTMR9LP
ENST00000373548 0.305393753012021 0.0872396527684861 -0.0813356079929354 ENSG00000116478 HDAC1
ENST00000481281 0.395338902761296 0.137812528502621 -0.107376577857251 ENSG00000116478 HDAC1
ENST00000463172 0.408581736979783 0.146472645715631 -0.109823733117915 ENSG00000116478 HDAC1
ENST00000428704 0.550038585055366 0.25826061414197 -0.0762909265649524 ENSG00000116478 HDAC1
ENST00000472928 0.381945615727165 0.129499641966246 -0.109229053382618 ENSG00000116478 HDAC1
ENST00000373541 0.277235777849711 0.0739235293299397 -0.0857551832509024 ENSG00000116478 HDAC1
ENST00000490081 0.340327540125236 0.106090446223088 -0.0976696640340493 ENSG00000116478 HDAC1
ENST00000482310 0.390471065700741 0.134683169900997 -0.095529939262604 ENSG00000116478 HDAC1
ENST00000476391 0.439409822414212 0.167600146901797 -0.0895432945954984 ENSG00000116478 HDAC1
ENST00000484305 0.204833151095272 0.0450187102769387 -0.180346893784808 ENSG00000116478 HDAC1
ENST00000471488 0.526223104418408 0.235958036650421 -0.106098750284728 ENSG00000116478 HDAC1
ENST00000329421 0.711523733466194 0.438511037859891 0.0490252409312637 ENSG00000175130 MARCKSL1
ENST00000574315 0.34806195169616 0.110255811318988 0.207683665298068 ENSG00000162526 TSSK3
ENST00000416512 0.223702983742539 0.051997699468347 0.255970039643634 ENSG00000225828 FAM229A
ENST00000415596 0.219528169551115 0.0504309996209436 0.253222244914572 ENSG00000225828 FAM229A
ENST00000373534 0.25736270400874 0.0654014060248044 0.241954322140186 ENSG00000162526 TSSK3
ENST00000455895 0.00285279685178602 0.0001389057627775 0.206178186899562 ENSG00000160058 BSDC1
ENST00000413080 0.00290938470017463 0.000142121440064614 0.205901665633684 ENSG00000160058 BSDC1
ENST00000444377 0.00300451071600343 0.000147719091708778 0.205357917261617 ENSG00000160058 BSDC1
ENST00000341071 0.00286826598423115 0.000139860681574309 0.205651723996378 ENSG00000160058 BSDC1
ENST00000526031 0.0197526678191122 0.00160527975164553 0.186776010667857 ENSG00000160058 BSDC1
ENST00000419121 0.019872858257184 0.00161749322775775 0.186858055476303 ENSG00000160058 BSDC1
ENST00000446293 0.00732072628738913 0.00044642312353343 0.213874768040088 ENSG00000160058 BSDC1
ENST00000463967 0.447717988106342 0.173800755593242 0.144324559731367 ENSG00000160058 BSDC1
ENST00000373520 0.0575644552311301 0.00678782681191986 0.177703539232071 ENSG00000160058 BSDC1
ENST00000449308 0.0333888399772012 0.00323504100132484 0.194546374895733 ENSG00000160058 BSDC1
ENST00000527513 0.0802695167457541 0.0108735464899693 0.186144447416005 ENSG00000160058 BSDC1
ENST00000527163 0.0895587398270979 0.0127632895275665 0.180278979991734 ENSG00000160058 BSDC1
ENST00000530485 0.136289760009126 0.0239298727326359 0.169557698880458 ENSG00000160058 BSDC1
ENST00000474414 0.335027350979176 0.10300446210813 0.126223988071709 ENSG00000160058 BSDC1
ENST00000530876 0.49020040859 0.20602482229906 0.107753142995803 ENSG00000160058 BSDC1
ENST00000530753 0.46866234947514 0.189364751623422 0.115469477009544 ENSG00000160058 BSDC1
ENST00000533084 0.739169997261656 0.47609628599194 0.066929720710835 ENSG00000160058 BSDC1
ENST00000531222 0.770645244766505 0.522565169295684 0.0737062705732909 ENSG00000160058 BSDC1
ENST00000480336 0.933500013010041 0.825737656351798 0.0209153900334512 ENSG00000254553 RP1-27O5.3
ENST00000373510 0.685995555007258 0.40521481195146 0.0757140195071734 ENSG00000160062 ZBTB8A
ENST00000316459 0.935215530285734 0.829633400333013 0.0206284836144472 ENSG00000160062 ZBTB8A
ENST00000341885 0.85946637014692 0.671209659010193 -0.026359572681208 ENSG00000176261 ZBTB8OS
ENST00000468695 0.386692497019 0.132438390059224 -0.0961371106135734 ENSG00000176261 ZBTB8OS
ENST00000492007 0.42266588850587 0.156015143007782 -0.0913862674475259 ENSG00000176261 ZBTB8OS
ENST00000373506 0.461447897014468 0.183819852615057 -0.0856944223451119 ENSG00000176261 ZBTB8OS
ENST00000467652 0.834836575521189 0.624167974098086 0.0499394332273296 ENSG00000176261 ZBTB8OS
ENST00000498691 0.682356210829075 0.400754750466688 -0.072709539351407 ENSG00000176261 ZBTB8OS
ENST00000478041 0.484916139474444 0.20163422476708 -0.083364990674197 ENSG00000176261 ZBTB8OS
ENST00000473294 0.490194897579883 0.206013887888295 -0.0822682047856059 ENSG00000176261 ZBTB8OS
ENST00000436661 0.488689712946188 0.204686465124913 -0.0821991473541939 ENSG00000176261 ZBTB8OS
ENST00000373501 0.488963243894723 0.204946082316358 -0.0821893631036008 ENSG00000176261 ZBTB8OS
ENST00000476493 0.48961185333447 0.205497590960472 -0.0821924391455487 ENSG00000176261 ZBTB8OS
ENST00000465588 0.461378693232373 0.183759025656874 -0.0870156826737297 ENSG00000176261 ZBTB8OS
ENST00000483138 0.295434221545833 0.0823755522531363 -0.117527790563314 ENSG00000176261 ZBTB8OS
ENST00000479075 0.493847745344539 0.208784209594586 -0.0848385188162321 ENSG00000176261 ZBTB8OS
ENST00000473383 0.484870812772552 0.201572728754369 -0.125958603912017 ENSG00000176261 ZBTB8OS
ENST00000466361 0.29246819259633 0.0809083670687468 -0.132583202580179 ENSG00000176261 ZBTB8OS
ENST00000414241 0.364391786488241 0.119345533333734 -0.0676321824816202 ENSG00000162521 RBBP4
ENST00000373493 0.313527056840573 0.0913698288329496 -0.0735530120431566 ENSG00000162521 RBBP4
ENST00000527118 0.633857267609638 0.343295241782533 -0.0600506195665164 ENSG00000162521 RBBP4
ENST00000401893 0.661759443695394 0.37538901847817 -0.0580519927324504 ENSG00000162521 RBBP4
ENST00000524393 0.636091793031267 0.345700686635562 -0.0601846445428456 ENSG00000162521 RBBP4
ENST00000526193 0.463110478079343 0.185104962532654 -0.0835622957938759 ENSG00000162521 RBBP4
ENST00000492348 0.418716776484393 0.153384953231049 -0.0619241511820993 ENSG00000162521 RBBP4
ENST00000544435 0.418716776484393 0.153384953231049 -0.0619241511820993 ENSG00000162521 RBBP4
ENST00000525506 0.781704137209596 0.539470413703311 -0.0472253696114517 ENSG00000162521 RBBP4
ENST00000465780 0.826283857684129 0.610094889184991 -0.04253103224456 ENSG00000162521 RBBP4
ENST00000373485 0.313942540051416 0.0916206190963884 -0.0735473587532269 ENSG00000162521 RBBP4
ENST00000477563 0.7415807632896 0.479189264451565 -0.0469584955240144 ENSG00000162521 RBBP4
ENST00000458695 0.387488006462542 0.132911812902551 -0.0662387388089991 ENSG00000162521 RBBP4
ENST00000490500 0.75867168855237 0.503549293025377 -0.0525881312155003 ENSG00000162521 RBBP4
ENST00000445722 0.764718179863717 0.512762698865104 -0.0459550499958945 ENSG00000162521 RBBP4
ENST00000475321 0.494797140785835 0.209526959562714 -0.0793192757214105 ENSG00000162521 RBBP4
ENST00000531983 0.456931124822647 0.18065344010335 -0.117768153043249 ENSG00000162521 RBBP4
ENST00000463378 0.412038149946641 0.148739839198639 -0.0788363078958396 ENSG00000162521 RBBP4
ENST00000460669 0.445276886546014 0.171909804850774 -0.0806159145690165 ENSG00000162521 RBBP4
ENST00000482190 0.520024297461129 0.230417854146809 -0.0727820687457105 ENSG00000162521 RBBP4
ENST00000373484 0.285038477052692 0.0773912504341968 -0.111965103129833 ENSG00000162520 SYNC
ENST00000409190 0.134265372242345 0.0233744018896095 -0.157081018803962 ENSG00000162520 SYNC
ENST00000417633 0.145133864646 0.0263965581280062 -0.361538694026016 ENSG00000162520 SYNC
ENST00000426909 0.0559081651028207 0.00650405823740509 -0.439623538111152 ENSG00000162520 SYNC
ENST00000401073 2.56125953803409e-06 4.06620609160637e-08 -0.430049227739238 ENSG00000162522 KIAA1522
ENST00000468130 0.591090365860583 0.296933262493117 -0.135410542412706 ENSG00000162522 KIAA1522
ENST00000373481 3.06885388468505e-05 6.52574548344128e-07 -0.39913461914993 ENSG00000162522 KIAA1522
ENST00000294521 0.0180772843833855 0.00143098459776355 -0.323338282582574 ENSG00000162522 KIAA1522
ENST00000373480 1.48675617518695e-05 2.86744057416637e-07 -0.405317294964922 ENSG00000162522 KIAA1522
ENST00000469100 0.237770242430493 0.0574391606061322 0.134990153376223 ENSG00000134684 YARS
ENST00000373477 0.0284622402138487 0.00260955847304833 0.14744309009447 ENSG00000134684 YARS
ENST00000490826 0.373691521939687 0.124684289515839 0.117557498433767 ENSG00000134684 YARS
ENST00000487404 0.214091002790747 0.0484147819058629 0.127903152356474 ENSG00000134684 YARS
ENST00000478828 0.110181831631686 0.0173983037817118 0.143435074312397 ENSG00000134684 YARS
ENST00000481895 0.0298662996695524 0.00278294956396258 0.166362113343151 ENSG00000134684 YARS
ENST00000466052 0.100732270084852 0.0152438301243941 0.186784155974817 ENSG00000134684 YARS
ENST00000470377 0.138734529892966 0.0246155677082897 0.171311537728682 ENSG00000134684 YARS
ENST00000472692 0.0124909619389606 0.000889709071869473 0.286386078510006 ENSG00000134684 YARS
ENST00000530710 0.542436077443708 0.251025002115727 0.0994438681364849 ENSG00000116497 S100PBP
ENST00000373476 0.970500269640399 0.918118268764926 0.00746562261974591 ENSG00000116497 S100PBP
ENST00000373475 0.822331388085672 0.602784899875437 0.0363117182446211 ENSG00000116497 S100PBP
ENST00000529027 0.799284262400827 0.565502152458118 0.0594272438852066 ENSG00000116497 S100PBP
ENST00000531123 0.960503441731011 0.892416807050331 -0.0110181975289483 ENSG00000116497 S100PBP
ENST00000398243 0.729275141105699 0.462106752899331 0.0712950969125459 ENSG00000116497 S100PBP
ENST00000356689 0.929881850517993 0.816914259894401 0.0218701283253925 ENSG00000116497 S100PBP
ENST00000526230 0.706859716893784 0.432586365536591 0.0793279811984891 ENSG00000116497 S100PBP
ENST00000531256 0.601849059510867 0.309127867458609 0.101314764157731 ENSG00000116497 S100PBP
ENST00000477248 0.749491416431846 0.490498988288313 0.102578563748858 ENSG00000116497 S100PBP
ENST00000482212 0.644954110467768 0.355816351540839 0.0923909179008777 ENSG00000116497 S100PBP
ENST00000530552 0.957644415360258 0.884826466795179 0.0214196357936826 ENSG00000116497 S100PBP
ENST00000525203 0.761251535402373 0.507402876460113 -0.0826425194748027 ENSG00000116497 S100PBP
ENST00000524535 0.770795735135356 0.522902496988529 -0.0814790112903991 ENSG00000116497 S100PBP
ENST00000527692 0.509268045887295 0.221322400645019 -0.18984898992893 ENSG00000116497 S100PBP
ENST00000475486 0.476303982189318 0.194812423594864 -0.20064416966007 ENSG00000116497 S100PBP
ENST00000470896 0.983304941836917 0.952671204307512 -0.00733479377335629 ENSG00000121905 HPCA
ENST00000482771 0.950491162499446 0.865399986503961 0.0266600604787344 ENSG00000121900 TMEM54
ENST00000329151 0.98797703609636 0.965248648611839 0.00534742350266612 ENSG00000121900 TMEM54
ENST00000373463 0.98797703609636 0.965248648611839 0.00534742350266612 ENSG00000121900 TMEM54
ENST00000474144 0.98810737604711 0.965458858838049 0.00531275366231529 ENSG00000121900 TMEM54
ENST00000475208 0.996426972412322 0.988811776991153 -0.00171299846589301 ENSG00000121900 TMEM54
ENST00000463914 0.89294256397297 0.737200783950574 0.0469399862768853 ENSG00000121900 TMEM54
ENST00000373456 0.0609290191154305 0.00736185031155253 0.168003753422484 ENSG00000116514 RNF19B
ENST00000356990 0.06131036625774 0.00743164120613914 0.167969547222181 ENSG00000116514 RNF19B
ENST00000235150 0.0722311332035718 0.00937383058320585 0.164010841508729 ENSG00000116514 RNF19B
ENST00000427524 0.691119840624575 0.411428881722049 -0.0342325479845651 ENSG00000236065 RP1-117O3.2
ENST00000373449 0.747748773444778 0.487977754909487 -0.0305654800605598 ENSG00000004455 AK2
ENST00000548033 0.416862476849506 0.152056492520311 -0.0653992360117306 ENSG00000004455 AK2
ENST00000482191 0.407526148792897 0.145663783963044 -0.117289845691376 ENSG00000004455 AK2
ENST00000491241 0.71864959462463 0.447464525016765 -0.0585438151418879 ENSG00000004455 AK2
ENST00000467905 0.680559909102019 0.398166293281938 -0.0431822438324454 ENSG00000004455 AK2
ENST00000354858 0.73337541250728 0.467889619310649 -0.0405929554293248 ENSG00000004455 AK2
ENST00000480134 0.73337541250728 0.467889619310649 -0.0405929554293248 ENSG00000004455 AK2
ENST00000550338 0.698086961566469 0.421197584179027 -0.0455661252119148 ENSG00000004455 AK2
ENST00000469238 0.99246207853091 0.977894472393269 -0.00187311453824675 ENSG00000004455 AK2
ENST00000466029 0.962301903584578 0.897520984029258 -0.00863960164960787 ENSG00000004455 AK2
ENST00000487289 0.543440799501548 0.251846985639188 -0.0688070310143657 ENSG00000004455 AK2
ENST00000548559 0.424181752772131 0.157284233976978 -0.0895057502823578 ENSG00000004455 AK2
ENST00000551979 0.739202298382497 0.47622723715129 -0.0529125601872137 ENSG00000004455 AK2
ENST00000294517 0.87809050111478 0.70737083644807 0.0614927784396805 ENSG00000142920 ADC
ENST00000481886 0.876992680724991 0.705067947758096 0.0619629578059091 ENSG00000142920 ADC
ENST00000475935 0.876992680724991 0.705067947758096 0.0619629578059091 ENSG00000142920 ADC
ENST00000471119 0.876992680724991 0.705067947758096 0.0619629578059091 ENSG00000142920 ADC
ENST00000398167 0.876992680724991 0.705067947758096 0.0619629578059091 ENSG00000142920 ADC
ENST00000373443 0.876992680724991 0.705067947758096 0.0619629578059091 ENSG00000142920 ADC
ENST00000484656 0.948416905132132 0.860051508610609 0.02897928043655 ENSG00000142920 ADC
ENST00000373441 0.960265821568053 0.891553609788978 0.0224450335214085 ENSG00000142920 ADC
ENST00000478204 0.962417254839477 0.897772744174482 0.0211865580464088 ENSG00000142920 ADC
ENST00000291416 0.358801331180336 0.116142525519555 0.155049214818951 ENSG00000116525 TRIM62
ENST00000543586 0.218586923181593 0.0500860312211132 0.245792733020051 ENSG00000116525 TRIM62
ENST00000485148 0.971303590365493 0.920605578108143 -0.0129660425102955 ENSG00000116525 TRIM62
ENST00000483388 0.476099306358503 0.194612333203269 0.127895010405276 ENSG00000160094 ZNF362
ENST00000539719 0.240062214111817 0.0583579218081207 0.150880800147749 ENSG00000160094 ZNF362
ENST00000490959 0.112591347557203 0.0179668307477796 0.264281504200707 ENSG00000160094 ZNF362
ENST00000373428 0.488185354252075 0.204345382420762 0.109381347186297 ENSG00000160094 ZNF362
ENST00000477934 0.695157012855016 0.417141534233288 -0.124765300938201 ENSG00000160094 ZNF362
ENST00000543783 0.610013575957971 0.318131979613764 0.114437644018901 ENSG00000256142 AL513327.1
ENST00000588828 0.0036551000749002 0.00018825253027339 0.269231556460026 ENSG00000225313 RP11-415J8.3
ENST00000457957 0.00402683904785072 0.000211292412635779 0.267461060417395 ENSG00000225313 RP11-415J8.3
ENST00000587696 0.00391248087933812 0.000203916200474654 0.267985497969206 ENSG00000225313 RP11-415J8.3
ENST00000431992 0.000239082413335204 7.15620543088284e-06 0.212537513994455 ENSG00000134686 PHC2
ENST00000485928 0.000224970393177709 6.67843156315268e-06 0.217813861662984 ENSG00000134686 PHC2
ENST00000373418 0.000222382267888921 6.58400708741263e-06 0.217821678088067 ENSG00000134686 PHC2
ENST00000373422 0.000234799142128292 7.00942251681359e-06 0.217149494137844 ENSG00000134686 PHC2
ENST00000257118 0.000239082413335204 7.15620543088284e-06 0.212537513994455 ENSG00000134686 PHC2
ENST00000419414 0.00517630414624018 0.000288851586001272 0.168805620596788 ENSG00000134686 PHC2
ENST00000467894 0.0133324449702577 0.00096936173586914 0.17104193795764 ENSG00000134686 PHC2
ENST00000373416 0.0352900836418942 0.00349587679601 0.154763085748624 ENSG00000134686 PHC2
ENST00000486897 0.0279858883480388 0.00255041143923169 0.181020389949844 ENSG00000134686 PHC2
ENST00000493483 0.0300879403896995 0.00280783395609144 0.179600526190932 ENSG00000134686 PHC2
ENST00000473158 0.0239106946174322 0.00206153494969826 0.257019962618042 ENSG00000134686 PHC2
ENST00000583214 0.0341861444560367 0.00334174235087755 0.418998913812678 ENSG00000266239 MIR3605
ENST00000468406 0.519286233823351 0.229831575581049 -0.196611925934062 ENSG00000134686 PHC2
ENST00000484692 0.947099363694824 0.856248497437336 -0.024406626578358 ENSG00000134686 PHC2
ENST00000361328 0.20613545910096 0.045473455459296 0.207071539091885 ENSG00000121903 ZSCAN20
ENST00000373413 0.683843709619115 0.402671817190345 0.102424985145097 ENSG00000121903 ZSCAN20
ENST00000480917 0.631419690897716 0.340364668475838 0.129126618124648 ENSG00000121903 ZSCAN20
ENST00000426886 0.0489310664107837 0.00540849196583269 0.181280203049851 ENSG00000163866 SMIM12
ENST00000521580 0.19703376366717 0.0423637426302417 0.14809430573251 ENSG00000163866 SMIM12
ENST00000446026 0.245039565173877 0.0602690480991561 0.154522098153207 ENSG00000163866 SMIM12
ENST00000456842 0.397845207109856 0.139244773300154 0.122409466212407 ENSG00000163866 SMIM12
ENST00000423898 0.666277576465536 0.381235041037861 0.0703448894371746 ENSG00000163866 SMIM12
ENST00000417239 0.725209621994613 0.45645297565843 0.0701209758180973 ENSG00000163866 SMIM12
ENST00000417456 0.489520026756354 0.20539844876856 0.115527598263833 ENSG00000241014 RP11-244H3.1
ENST00000311990 0.591349501446996 0.297171912723027 0.162413675927367 ENSG00000241014 RP11-244H3.1
ENST00000487874 0.852530569252306 0.657674251733792 0.0312581540810058 ENSG00000271741 RP11-244H3.4
ENST00000373337 0.853033461916239 0.658655452576521 0.0461044053364082 ENSG00000243749 ZMYM6NB
ENST00000373340 0.943015237322259 0.846184328321891 0.0134552537824035 ENSG00000163867 ZMYM6
ENST00000493328 0.897966916689197 0.749053030339738 0.023748503804047 ENSG00000163867 ZMYM6
ENST00000357182 0.905066290571965 0.763808380816181 0.0222504888812214 ENSG00000163867 ZMYM6
ENST00000466345 0.769022276279701 0.520059105418497 -0.0883641099529013 ENSG00000163867 ZMYM6
ENST00000472971 0.70548807050684 0.430550021052914 0.115458651038089 ENSG00000163867 ZMYM6
ENST00000415531 0.551602800344684 0.259604868978185 0.106929963948792 ENSG00000163867 ZMYM6
ENST00000317538 0.465172822442684 0.186640791282823 0.136593029593573 ENSG00000163867 ZMYM6
ENST00000460607 0.458444814426224 0.181761089508004 0.138497628244012 ENSG00000163867 ZMYM6
ENST00000373333 0.59149427358313 0.297304365438322 0.113971098122761 ENSG00000163867 ZMYM6
ENST00000471566 0.365372018068111 0.120033737763415 0.235833566808837 ENSG00000163867 ZMYM6
ENST00000417119 0.964984318240417 0.904344754225292 0.0099854639071851 ENSG00000197056 ZMYM1
ENST00000359858 0.965636596355392 0.906479619538139 0.00810747453683009 ENSG00000197056 ZMYM1
ENST00000466390 0.354754956764684 0.113837927369838 -0.170444352730767 ENSG00000197056 ZMYM1
ENST00000488455 0.931499142247843 0.820918686860754 0.0166787214090596 ENSG00000197056 ZMYM1
ENST00000475654 0.987754938835544 0.964548476441465 -0.0037137145046787 ENSG00000197056 ZMYM1
ENST00000373329 0.965636596355392 0.906479619538139 0.00810747453683009 ENSG00000197056 ZMYM1
ENST00000373330 0.965636596355392 0.906479619538139 0.00810747453683009 ENSG00000197056 ZMYM1
ENST00000476269 0.303016832229559 0.0861492852192233 -0.243333951485344 ENSG00000197056 ZMYM1
ENST00000463393 0.794854156812236 0.558476904921515 0.0841181612323481 ENSG00000197056 ZMYM1
ENST00000471991 0.309052652818281 0.0890544602551672 0.238460843630729 ENSG00000116560 SFPQ
ENST00000468598 0.0283262372835701 0.00259113930600776 0.20032330577592 ENSG00000116560 SFPQ
ENST00000460428 0.231075933675949 0.0547596214774894 0.100546664141165 ENSG00000116560 SFPQ
ENST00000470472 0.385817750308396 0.131989568986373 0.0745326676180993 ENSG00000116560 SFPQ
ENST00000466745 0.156432696238997 0.029520039822804 0.17467271912976 ENSG00000116560 SFPQ
ENST00000466213 0.1023836677581 0.015590923509323 0.186881683025412 ENSG00000116560 SFPQ
ENST00000490668 0.0518800526702587 0.00586123557831682 0.180699353633174 ENSG00000116560 SFPQ
ENST00000485365 0.0556724430536914 0.00646293256709022 0.175488334045384 ENSG00000116560 SFPQ
ENST00000485454 0.470874543713475 0.190952587515515 0.156047927098278 ENSG00000116560 SFPQ
ENST00000357214 0.799135023268077 0.565255783767927 0.0248752332009148 ENSG00000116560 SFPQ
ENST00000373297 0.857868060209778 0.668562148401852 -0.0233775410807482 ENSG00000146463 ZMYM4
ENST00000314607 0.857868060209778 0.668562148401852 -0.0233775410807482 ENSG00000146463 ZMYM4
ENST00000441447 0.368178434170371 0.121537268235779 -0.13059304604229 ENSG00000146463 ZMYM4
ENST00000432683 0.955390454581175 0.878403731734952 0.0140286767710176 ENSG00000227409 ZMYM4-AS1
ENST00000457946 0.954901048200456 0.876676019031694 0.00822082275886136 ENSG00000146463 ZMYM4
ENST00000482131 0.0746275836212069 0.00983243572596783 -0.230930482290068 ENSG00000146463 ZMYM4
ENST00000470175 0.820303709766736 0.599070313437195 -0.0534571831370661 ENSG00000146463 ZMYM4
ENST00000492456 0.747909847248744 0.48821221912591 0.0773259951548625 ENSG00000146463 ZMYM4
ENST00000325722 0.521118949411014 0.231323894481337 0.0600393726709388 ENSG00000142687 KIAA0319L
ENST00000373266 0.451510824230539 0.176455881991959 0.101617467402372 ENSG00000142687 KIAA0319L
ENST00000426982 0.460489567936222 0.183122304139479 0.0742229440975869 ENSG00000142687 KIAA0319L
ENST00000461312 0.233600319794284 0.0557664857386151 0.177791723790826 ENSG00000142687 KIAA0319L
ENST00000485551 0.446168211718934 0.1726069452045 0.108673356752123 ENSG00000142687 KIAA0319L
ENST00000473423 0.277462199105352 0.0740034348075755 0.23660844395469 ENSG00000142687 KIAA0319L
ENST00000473844 0.375437615855332 0.125814736472485 0.185283966809667 ENSG00000142687 KIAA0319L
ENST00000474856 0.291199260634517 0.0803499849861712 0.235891055967497 ENSG00000142687 KIAA0319L
ENST00000492544 0.822451574090774 0.603105608916105 -0.0694733014054107 ENSG00000142687 KIAA0319L
ENST00000440579 0.894543750315701 0.740567228445312 0.0218827450264239 ENSG00000142687 KIAA0319L
ENST00000467109 0.872478600675518 0.695778636884284 -0.0601348582914796 ENSG00000142687 KIAA0319L
ENST00000431916 0.956054535764627 0.880441492477554 -0.0123835343407946 ENSG00000142687 KIAA0319L
ENST00000482929 0.883312415917466 0.718195656969296 0.0249871030314995 ENSG00000142687 KIAA0319L
ENST00000478463 0.899131069845704 0.751612809260952 0.0236033407629379 ENSG00000142687 KIAA0319L
ENST00000470388 0.899131069845704 0.751612809260952 0.0236033407629379 ENSG00000142687 KIAA0319L
ENST00000492888 0.777428834824661 0.533364101108411 0.0513780057827163 ENSG00000142687 KIAA0319L
ENST00000469892 0.84501027286929 0.643507137510676 0.0398301192939607 ENSG00000142687 KIAA0319L
ENST00000494948 0.52948276634688 0.238561848888729 0.107736860373867 ENSG00000142687 KIAA0319L
ENST00000476329 0.728813782301859 0.461391569472327 0.0869734427961671 ENSG00000142687 KIAA0319L
ENST00000373253 0.655908220819928 0.368398892017282 0.0818942397617053 ENSG00000020129 NCDN
ENST00000356090 0.695401879025068 0.417482922952724 0.0735758180717184 ENSG00000020129 NCDN
ENST00000373243 0.696184541025332 0.418831962207613 0.0735323716806952 ENSG00000020129 NCDN
ENST00000459931 0.932521771802472 0.823364966010161 0.0280927240858004 ENSG00000020129 NCDN
ENST00000437806 0.918145501339448 0.792059696192339 0.035284029499013 ENSG00000020129 NCDN
ENST00000423723 0.409291745747896 0.146872157603885 0.15869791416566 ENSG00000020129 NCDN
ENST00000373235 0.813573616488915 0.588069056868549 -0.0874399916129071 ENSG00000116819 TFAP2E
ENST00000373237 0.0881141887389363 0.0124760916860181 -0.126546522759271 ENSG00000126067 PSMB2
ENST00000270815 0.347217363732864 0.109700761879805 0.125976906723668 ENSG00000142686 C1orf216
ENST00000503824 0.960455674756059 0.892307298242029 0.0218317883148047 ENSG00000142686 C1orf216
ENST00000453178 0.614734004137964 0.322817557522383 0.14730297491005 ENSG00000142686 C1orf216
ENST00000251195 4.47202669821926e-06 7.48888944962788e-08 -0.381835295640277 ENSG00000092853 CLSPN
ENST00000466308 0.000637138546256223 2.29588620166935e-05 -0.552426945225682 ENSG00000092853 CLSPN
ENST00000318121 3.6600316794112e-06 5.99720375746979e-08 -0.403501784553669 ENSG00000092853 CLSPN
ENST00000373220 3.6600316794112e-06 5.99720375746979e-08 -0.403501784553669 ENSG00000092853 CLSPN
ENST00000520551 3.6600316794112e-06 5.99720375746979e-08 -0.403501784553669 ENSG00000092853 CLSPN
ENST00000373226 0.361007480012128 0.11739059862015 -0.206958785629703 ENSG00000232335 RP11-435D7.3
ENST00000517467 0.0883238426510071 0.0125244106419188 -0.351279851226123 ENSG00000092853 CLSPN
ENST00000373210 0.000953092639251577 3.69986917069382e-05 0.259136940991171 ENSG00000134698 AGO4
ENST00000488778 0.926802964078417 0.810391825556338 0.0313845663427839 ENSG00000134698 AGO4
ENST00000496257 0.600527655953562 0.307385189181104 0.13571532034873 ENSG00000134698 AGO4
ENST00000373206 0.911982083889138 0.77827785132181 -0.0195150832898259 ENSG00000092847 AGO1
ENST00000373204 0.837906756137338 0.631025005427772 0.0270219857958194 ENSG00000092847 AGO1
ENST00000324350 0.990599478721554 0.97267850852861 -0.0031245491883142 ENSG00000126070 AGO3
ENST00000373191 0.671325568428282 0.386930417582714 0.058760843744742 ENSG00000126070 AGO3
ENST00000397828 0.98340023839086 0.953086250774459 0.0052004552358454 ENSG00000126070 AGO3
ENST00000246314 0.692207897779143 0.412898074084473 0.0608451257224611 ENSG00000126070 AGO3
ENST00000491443 0.941484176162037 0.843132617272093 0.0228558731949413 ENSG00000126070 AGO3
ENST00000466576 0.335251520183999 0.103217169799139 0.180710516341579 ENSG00000271554 RP4-665N4.8
ENST00000471099 0.670473938502026 0.38599626495961 0.112365431019655 ENSG00000126070 AGO3
ENST00000373178 0.980776599784325 0.945431888198637 -0.00554218000886776 ENSG00000116863 ADPRHL2
ENST00000373166 0.439642392673774 0.167784337084217 -0.0699789856568623 ENSG00000054116 TRAPPC3
ENST00000462715 0.858565241419751 0.66974700261598 -0.0234942587804959 ENSG00000054116 TRAPPC3
ENST00000373163 0.451646253288872 0.17653263072695 -0.0723312638295476 ENSG00000054116 TRAPPC3
ENST00000373162 0.398088490454085 0.139473186222773 -0.0812463478866721 ENSG00000054116 TRAPPC3
ENST00000469757 0.535173829513835 0.244144421108405 -0.069034622762876 ENSG00000054116 TRAPPC3
ENST00000373159 0.328316214548508 0.0992769840919126 -0.107923958673011 ENSG00000054116 TRAPPC3
ENST00000497251 0.460489567936222 0.183122007905044 -0.0957782540181652 ENSG00000054116 TRAPPC3
ENST00000429533 0.990130751974295 0.971339174296132 0.00248353900959236 ENSG00000116871 MAP7D1
ENST00000316156 0.48226484025796 0.199522599681599 -0.0741612963474433 ENSG00000116871 MAP7D1
ENST00000527764 0.952615404332011 0.870972882063519 -0.0122252650547748 ENSG00000116871 MAP7D1
ENST00000373150 0.479210903358226 0.197185105006199 -0.0745229530922865 ENSG00000116871 MAP7D1
ENST00000373151 0.479210903358226 0.197185105006199 -0.0745229530922865 ENSG00000116871 MAP7D1
ENST00000530729 0.956490483374904 0.881666657256712 0.010280006585198 ENSG00000116871 MAP7D1
ENST00000462118 0.944101635495166 0.848785198113514 0.0162904531874662 ENSG00000116871 MAP7D1
ENST00000474796 0.986344717633801 0.960992436697314 -0.00369982980730774 ENSG00000116871 MAP7D1
ENST00000530975 0.394949193563791 0.137581942742892 -0.117786951812189 ENSG00000116871 MAP7D1
ENST00000487131 0.249606028171442 0.0620954183200461 -0.132240337307857 ENSG00000116871 MAP7D1
ENST00000373148 0.172782313606538 0.0345540325475899 -0.133103942451935 ENSG00000116871 MAP7D1
ENST00000532131 0.178253176405856 0.0363015465971138 -0.139061887897205 ENSG00000116871 MAP7D1
ENST00000487114 0.171353859458473 0.0340996560278917 -0.144258073202777 ENSG00000116871 MAP7D1
ENST00000354618 0.72185991476243 0.451709806637837 -0.0355813467195663 ENSG00000054118 THRAP3
ENST00000469141 0.59035610596409 0.296364448454987 -0.0511237185792339 ENSG00000054118 THRAP3
ENST00000478853 0.202201617111368 0.0441710881942182 -0.186554069633995 ENSG00000054118 THRAP3
ENST00000466743 0.910875962764657 0.775715479532995 -0.0260253309055851 ENSG00000054118 THRAP3
ENST00000373139 0.703966156225574 0.428742481423517 0.111032019360927 ENSG00000214193 SH3D21
ENST00000453908 0.559263144511676 0.266990887548749 0.139718310568651 ENSG00000214193 SH3D21
ENST00000426732 0.559263144511676 0.266990887548749 0.139718310568651 ENSG00000214193 SH3D21
ENST00000312808 0.57512458854101 0.281688244168529 0.135733349815337 ENSG00000214193 SH3D21
ENST00000505871 0.575939760404512 0.282605855133861 0.135962831329866 ENSG00000214193 SH3D21
ENST00000480549 0.822269817135696 0.60239406714492 -0.0461088788548071 ENSG00000214193 SH3D21
ENST00000474766 0.536383017889446 0.245507049837969 -0.112664628002275 ENSG00000214193 SH3D21
ENST00000270824 0.476232691322373 0.194756894440028 -0.13407817859944 ENSG00000142694 EVA1B
ENST00000490466 0.731328633890231 0.464958518250045 -0.0775944902215289 ENSG00000142694 EVA1B
ENST00000373137 0.995344528850528 0.985912388674884 -0.00239910551107522 ENSG00000116883 RP11-268J15.5
ENST00000359297 0.734005377384784 0.469050248261777 -0.0519754870827301 ENSG00000196182 STK40
ENST00000373129 0.783900721298868 0.542855280705376 -0.0390606725357151 ENSG00000196182 STK40
ENST00000373130 0.783900721298868 0.542855280705376 -0.0390606725357151 ENSG00000196182 STK40
ENST00000373132 0.783900721298868 0.542855280705376 -0.0390606725357151 ENSG00000196182 STK40
ENST00000460417 0.823763760964134 0.605316533773029 -0.0503560005749503 ENSG00000196182 STK40
ENST00000473733 0.841644060654549 0.637278754047311 -0.0494272234094518 ENSG00000196182 STK40
ENST00000482458 0.857598133376128 0.66813316134771 -0.0324649174721513 ENSG00000196182 STK40
ENST00000460017 0.924702775117128 0.806357272357495 -0.0222313088837702 ENSG00000196182 STK40
ENST00000476041 0.584133866330093 0.290168114406348 -0.111927070360449 ENSG00000181817 LSM10
ENST00000315732 0.583076447317028 0.289167630964069 -0.116806035278766 ENSG00000181817 LSM10
ENST00000489912 0.689022832611889 0.409117984508085 -0.0994633420771139 ENSG00000181817 LSM10
ENST00000495222 0.652393481580499 0.364357176408227 -0.145861298271849 ENSG00000116885 OSCP1
ENST00000235532 0.781763689685499 0.539650415938289 0.0885362912058128 ENSG00000116885 OSCP1
ENST00000356637 0.781763689685499 0.539650415938289 0.0885362912058128 ENSG00000116885 OSCP1
ENST00000433045 0.87811317493994 0.707466293328121 0.0545134665800287 ENSG00000116885 OSCP1
ENST00000445843 0.785673489918365 0.545595463027489 0.087702703714439 ENSG00000116885 OSCP1
ENST00000315643 0.740557536288492 0.478000903030441 0.103206627011689 ENSG00000116885 OSCP1
ENST00000528112 0.45093048317245 0.176011060710511 0.215024552265606 ENSG00000116885 OSCP1
ENST00000354267 0.265333307761235 0.0687905487596662 0.295843002156728 ENSG00000116885 OSCP1
ENST00000373116 0.0310719402184834 0.00293189231794863 -0.226490268773665 ENSG00000116898 MRPS15
ENST00000488606 0.0243737765818164 0.00211479595156959 -0.297995360103118 ENSG00000116898 MRPS15
ENST00000477040 0.0707629025223373 0.0091092665530082 -0.302782755718838 ENSG00000116898 MRPS15
ENST00000462067 0.0302723276382378 0.00282994255898661 -0.227045606482741 ENSG00000116898 MRPS15
ENST00000424989 0.850543054110477 0.653403971144948 0.0727782842142874 ENSG00000233621 LINC01137
ENST00000373087 0.203788460159881 0.044699534607758 -0.269898003364414 ENSG00000163874 ZC3H12A
ENST00000373075 0.178483705957398 0.0363876034028876 0.130081559591149 ENSG00000163875 MEAF6
ENST00000296214 0.177199160732813 0.0359435875622783 0.131123123475904 ENSG00000163875 MEAF6
ENST00000373074 0.176595779495481 0.035757272147526 0.133050879294746 ENSG00000163875 MEAF6
ENST00000475828 0.17981631631387 0.0368191476147107 0.132054315850282 ENSG00000163875 MEAF6
ENST00000487788 0.179059651051478 0.0365854135040129 0.132610422949272 ENSG00000163875 MEAF6
ENST00000373073 0.263035074442593 0.0677718159503846 0.121145905788051 ENSG00000163875 MEAF6
ENST00000487792 0.213870488384853 0.048339362315492 0.131227411027008 ENSG00000163875 MEAF6
ENST00000448519 0.152503718035418 0.0284512340606597 0.154054000568002 ENSG00000163875 MEAF6
ENST00000485039 0.34754539329569 0.109911329921462 0.129313305594833 ENSG00000163875 MEAF6
ENST00000296215 0.991980857956843 0.976572445572573 0.00255560545737869 ENSG00000163877 SNIP1
ENST00000468040 0.990611645524652 0.97272535701103 -0.00414745835563541 ENSG00000163877 SNIP1
ENST00000493916 0.751602985103637 0.493505805036402 0.103441277594272 ENSG00000163877 SNIP1
ENST00000296218 0.691371998951831 0.411885325854538 0.11537281172563 ENSG00000163879 DNALI1
ENST00000466723 0.505555022163213 0.21841996368851 0.206111191240506 ENSG00000163879 DNALI1
ENST00000541606 0.859479836927497 0.671321328413278 0.0689930498492125 ENSG00000163879 DNALI1
ENST00000497858 0.680559909102019 0.398228719870767 0.122333719678261 ENSG00000163879 DNALI1
ENST00000490029 0.41116723163646 0.148120053671979 -0.170475265165034 ENSG00000134697 GNL2
ENST00000373062 0.230657011844746 0.0546226985315708 -0.101895991725083 ENSG00000134697 GNL2
ENST00000462812 0.651170512930934 0.363019013952333 -0.0708908117444298 ENSG00000134697 GNL2
ENST00000479255 0.547688038449345 0.255972590413301 -0.120694821659781 ENSG00000134697 GNL2
ENST00000538069 0.179824640039502 0.0368277961398759 -0.190905038883443 ENSG00000134697 GNL2
ENST00000469191 0.462252096201466 0.184546503991682 -0.140159411401687 ENSG00000134697 GNL2
ENST00000489146 0.726221937989117 0.457867489200368 -0.085303995623399 ENSG00000134697 GNL2
ENST00000463351 0.894569183445202 0.740852652021756 -0.0332477501227066 ENSG00000134697 GNL2
ENST00000488496 0.920491063192716 0.797932157068561 -0.029522330672594 ENSG00000134697 GNL2
ENST00000358011 0.0608910938597165 0.0073535210485837 0.228892309359347 ENSG00000116922 C1orf109
ENST00000494120 0.0491026206592816 0.00543652787193923 0.233767761919819 ENSG00000116922 C1orf109
ENST00000609516 0.149450501213862 0.0275784113774977 0.229801131737947 ENSG00000116922 C1orf109
ENST00000464178 0.455686703447638 0.179693391421596 0.131347896974779 ENSG00000116922 C1orf109
ENST00000464085 0.23055012704768 0.0545944841014293 0.203148587511814 ENSG00000116922 C1orf109
ENST00000491981 0.163050789174195 0.0315586796184658 0.225134663152634 ENSG00000116922 C1orf109
ENST00000461359 0.240670627393244 0.0585671775007225 0.213438446178014 ENSG00000116922 C1orf109
ENST00000477060 0.21929845902017 0.0503430341476377 0.214334239124209 ENSG00000116922 C1orf109
ENST00000486637 0.285038477052692 0.0773922136528991 0.210823491294184 ENSG00000116922 C1orf109
ENST00000491797 0.19434132095582 0.0414280932609454 0.289012694322641 ENSG00000116922 C1orf109
ENST00000488137 0.361548705228885 0.117678401232984 0.218002495151523 ENSG00000116922 C1orf109
ENST00000472584 0.456985063809052 0.180716345931838 0.198097732210709 ENSG00000116922 C1orf109
ENST00000373055 0.931407366384193 0.82060429178296 -0.0151472578765307 ENSG00000134690 CDCA8
ENST00000327331 0.931407366384193 0.82060429178296 -0.0151472578765307 ENSG00000134690 CDCA8
ENST00000373044 0.455104236249746 0.179252841256193 -0.120347238694142 ENSG00000196449 YRDC
ENST00000373043 0.935091021600824 0.828890450871441 -0.0231634262312825 ENSG00000197982 C1orf122
ENST00000419397 0.68770439461913 0.407279776102651 -0.100207182718157 ENSG00000197982 C1orf122
ENST00000468084 0.867636713092328 0.686372502018362 -0.0450599386338065 ENSG00000197982 C1orf122
ENST00000373042 0.994841522526965 0.984600841230888 -0.00223570977099687 ENSG00000197982 C1orf122
ENST00000446260 0.985276435072235 0.957837874739697 -0.00627472678589372 ENSG00000197982 C1orf122
ENST00000373036 0.628887673150601 0.337544672736386 0.0669877939302138 ENSG00000188786 MTF1
ENST00000468190 0.838218058674258 0.631702411411385 -0.0728608973489502 ENSG00000188786 MTF1
ENST00000419993 0.225084858185827 0.0525325953764456 0.280739519020729 ENSG00000230955 RP11-109P14.10
ENST00000373027 0.963644949017203 0.901019794075345 0.0088839566061561 ENSG00000204084 INPP5B
ENST00000373023 0.857947016732047 0.668751893208953 0.0289145259512021 ENSG00000204084 INPP5B
ENST00000373026 0.910938421059368 0.775896813736063 -0.02010240224656 ENSG00000204084 INPP5B
ENST00000373024 0.922204364483911 0.801373688376448 -0.0177077373194814 ENSG00000204084 INPP5B
ENST00000470364 0.867162655685869 0.685585848266282 0.057655669112526 ENSG00000204084 INPP5B
ENST00000474758 0.80609162862142 0.576043011092737 0.0810977593507149 ENSG00000204084 INPP5B
ENST00000458109 0.422008886637985 0.155573996368934 -0.157518471707612 ENSG00000204084 INPP5B
ENST00000467066 0.775692388614387 0.530727207607585 -0.0968134486870729 ENSG00000204084 INPP5B
ENST00000373021 0.731328633890231 0.464944521354041 0.104333472641418 ENSG00000204084 INPP5B
ENST00000491406 0.961050407031577 0.894018914604604 0.021329838776154 ENSG00000204084 INPP5B
ENST00000373019 0.476958021377573 0.195398579689168 -0.0575231506265628 ENSG00000183431 SF3A3
ENST00000448721 0.330402573668401 0.100431417133634 -0.0748263433614968 ENSG00000183431 SF3A3
ENST00000487062 0.191530055040681 0.0405190167250569 -0.181076570241291 ENSG00000183431 SF3A3
ENST00000460925 0.682681364415302 0.4010703506268 -0.0561788668961625 ENSG00000183431 SF3A3
ENST00000489537 0.578458546782565 0.284805330145965 -0.0619426638031972 ENSG00000183431 SF3A3
ENST00000461869 0.493839166752672 0.20875002078587 -0.0692241340753719 ENSG00000183431 SF3A3
ENST00000470585 0.537743038762821 0.246630613270376 -0.0684800670188353 ENSG00000183431 SF3A3
ENST00000488934 0.958738244739992 0.887632260362002 -0.0129305944338689 ENSG00000183431 SF3A3
ENST00000462258 0.570351306211982 0.277031973252812 -0.0695399354156766 ENSG00000183431 SF3A3
ENST00000485803 0.837608255524811 0.630186346256423 -0.0401782210441681 ENSG00000183386 FHL3
ENST00000373016 0.837608255524811 0.630186346256423 -0.0401782210441681 ENSG00000183386 FHL3
ENST00000475084 0.778121764756187 0.534188341394884 -0.05346826180192 ENSG00000183386 FHL3
ENST00000477194 0.76820398007759 0.518762897990124 -0.0570595430626928 ENSG00000183386 FHL3
ENST00000483132 0.717197805807194 0.445513704285084 -0.0920067197848851 ENSG00000183386 FHL3
ENST00000483182 0.11326957147393 0.018136005871668 -0.168846203818056 ENSG00000183520 UTP11L
ENST00000486563 0.0317804858353706 0.00302165768381449 -0.254820149671309 ENSG00000183520 UTP11L
ENST00000373014 0.0654337149511317 0.00813909409939094 -0.16252132827431 ENSG00000183520 UTP11L
ENST00000537711 0.0870386928046916 0.0122564522373393 -0.15660165468204 ENSG00000183520 UTP11L
ENST00000488453 0.351201253417605 0.111925756794264 -0.110146627348691 ENSG00000183520 UTP11L
ENST00000373001 0.0183026410523317 0.00145300683330938 -0.178138224693688 ENSG00000116954 RRAGC
ENST00000474456 0.136011771439472 0.0238550859171254 -0.19374735442561 ENSG00000116954 RRAGC
ENST00000493015 0.308658865842112 0.0888549424093029 -0.142291107279479 ENSG00000116954 RRAGC
ENST00000496778 0.860187453810827 0.672728926345293 -0.0476779163071708 ENSG00000116954 RRAGC
ENST00000433671 0.886941104888197 0.725689008936285 -0.0239001508355094 ENSG00000228436 RP5-864K19.4
ENST00000456813 0.427302057099805 0.159215635773215 0.0955629032254277 ENSG00000228436 RP5-864K19.4
ENST00000397572 0.242310119718056 0.0592068433664716 0.145016656083796 ENSG00000214114 MYCBP
ENST00000494695 0.466270140855233 0.187589317116348 0.112478849221379 ENSG00000214114 MYCBP
ENST00000495043 0.614734004137964 0.322805145887792 0.087750280816615 ENSG00000214114 MYCBP
ENST00000489803 0.96909523151204 0.914838233942637 0.00908152513989741 ENSG00000214114 MYCBP
ENST00000454994 0.965464408444508 0.905737676928967 0.0100593535913525 ENSG00000131233 GJA9
ENST00000489575 0.965464408444508 0.905737676928967 0.0100593535913525 ENSG00000214114 MYCBP
ENST00000465771 0.662578058910795 0.376545024794072 0.0836866801090234 ENSG00000214114 MYCBP
ENST00000462027 0.938359924117243 0.837015930484229 -0.0210717308754567 ENSG00000214114 MYCBP
ENST00000357771 0.216016499076001 0.0491191721162371 -0.310142907999114 ENSG00000131233 GJA9
ENST00000372990 0.0212879984353215 0.00177047551114275 -0.374724666061539 ENSG00000158315 RHBDL2
ENST00000289248 0.0449266377942626 0.00484304716390093 -0.342526182338721 ENSG00000158315 RHBDL2
ENST00000538156 0.0447283922745911 0.00481420590209123 -0.342662556363139 ENSG00000158315 RHBDL2
ENST00000372985 0.0422045197291996 0.00445537085240562 -0.344558203861518 ENSG00000158315 RHBDL2
ENST00000540558 0.300343986139823 0.0848842265008803 -0.281113988086701 ENSG00000158315 RHBDL2
ENST00000432648 0.95350494088195 0.873010361595421 0.00955555524272397 ENSG00000174574 AKIRIN1
ENST00000446189 0.892550353213687 0.736285168702569 -0.0220944800189345 ENSG00000174574 AKIRIN1
ENST00000372984 0.9435054286675 0.847602254634181 -0.012183071534017 ENSG00000174574 AKIRIN1
ENST00000531822 0.903772904145036 0.761215740767422 -0.0222670881477128 ENSG00000174574 AKIRIN1
ENST00000372967 0.503667483259737 0.216878348058194 -0.0730449418398337 ENSG00000168653 NDUFS5
ENST00000372969 0.503667483259737 0.216878348058194 -0.0730449418398337 ENSG00000168653 NDUFS5
ENST00000545844 0.00924115236981524 0.000602765085392052 0.194256224868209 ENSG00000127603 MACF1
ENST00000567887 0.0092313957632079 0.000602047549774429 0.194278676194484 ENSG00000127603 MACF1
ENST00000372915 0.00924445854118432 0.000603305791326785 0.194229834687439 ENSG00000127603 MACF1
ENST00000539005 0.0092313957632079 0.000601408223068672 0.194282313368283 ENSG00000127603 MACF1
ENST00000317713 0.0092313957632079 0.000601408223068672 0.194282313368283 ENSG00000127603 MACF1
ENST00000361689 0.00924445854118432 0.000603305791326785 0.194229834687439 ENSG00000127603 MACF1
ENST00000524432 0.582185973353663 0.28835581942896 0.0816090119871994 ENSG00000127603 MACF1
ENST00000467673 0.471754081069265 0.19158711291794 -0.142341882247971 ENSG00000127603 MACF1
ENST00000564288 0.000525094956899286 1.82932655041293e-05 0.233004907793313 ENSG00000127603 MACF1
ENST00000494012 0.990638953768105 0.97286716481298 -0.00311576189496538 ENSG00000127603 MACF1
ENST00000536367 0.76780546766323 0.518079976314799 0.0558874090461596 ENSG00000127603 MACF1
ENST00000480624 0.864032550710337 0.679642652232487 -0.0368175114460631 ENSG00000127603 MACF1
ENST00000469366 0.673317573671968 0.389549994602368 -0.0762723005964425 ENSG00000127603 MACF1
ENST00000289890 0.265994232193115 0.0690811511798151 0.171336893967018 ENSG00000226438 RP11-420K8.1
ENST00000496804 0.00069052602341128 2.52396069317683e-05 0.288755200000105 ENSG00000127603 MACF1
ENST00000530262 0.000810285820888957 3.04218669545591e-05 0.282811334122759 ENSG00000127603 MACF1
ENST00000485063 0.000122864769523136 3.28120369390536e-06 0.360984328585778 ENSG00000127603 MACF1
ENST00000472385 0.000119435343039848 3.16652010942686e-06 0.379956614756406 ENSG00000127603 MACF1
ENST00000484393 1.81033287722307e-05 3.56471249932283e-07 0.397283314283196 ENSG00000127603 MACF1
ENST00000476350 0.000836656608826421 3.15811061929768e-05 0.275507755105432 ENSG00000127603 MACF1
ENST00000372925 0.000300494838617386 9.42232712730724e-06 0.234433187061619 ENSG00000127603 MACF1
ENST00000528611 0.0194596481810732 0.00157342643127966 0.318543836561965 ENSG00000127603 MACF1
ENST00000289893 0.000260749782969323 7.93311238644164e-06 0.230723962625507 ENSG00000127603 MACF1
ENST00000530275 0.1252957740885 0.0210797708973942 0.150763396996672 ENSG00000255103 KIAA0754
ENST00000482035 0.112479786489358 0.0179355972057068 0.16707453010574 ENSG00000127603 MACF1
ENST00000473843 0.0269092841114453 0.00241823530188035 0.21992169173204 ENSG00000127603 MACF1
ENST00000469490 0.00316947983758677 0.000157668791653365 0.210440635115014 ENSG00000127603 MACF1
ENST00000487656 0.330151011435716 0.100301235542182 0.137097222912603 ENSG00000127603 MACF1
ENST00000360115 7.73535099336513e-05 1.91823213772069e-06 0.220613775621084 ENSG00000127603 MACF1
ENST00000497964 0.0292017998631624 0.00270075191512097 0.153265992497614 ENSG00000127603 MACF1
ENST00000446276 0.000203892917628128 5.93801962149465e-06 0.223657966971192 ENSG00000127603 MACF1
ENST00000442046 0.000329020040727637 1.05685524200784e-05 0.226763196348532 ENSG00000127603 MACF1
ENST00000422234 0.0219155751539417 0.00183480667527682 0.185315699565911 ENSG00000127603 MACF1
ENST00000462496 0.019100983038044 0.00153868518045679 0.190246767967736 ENSG00000127603 MACF1
ENST00000462103 0.171436674421154 0.0341263609731625 0.147540418980612 ENSG00000127603 MACF1
ENST00000496360 0.000142208258472243 3.87279298815916e-06 0.264181846747082 ENSG00000127603 MACF1
ENST00000497807 0.000226611045325358 6.73702757807797e-06 0.248714244562806 ENSG00000127603 MACF1
ENST00000331593 0.0843298610581086 0.0117044227443249 0.350117287122159 ENSG00000183682 BMP8A
ENST00000458207 0.683413895034858 0.402122910767186 0.125028254382193 ENSG00000182109 RP11-69E11.4
ENST00000450157 0.834941006765532 0.624396537628627 0.0704792697326402 ENSG00000182109 RP11-69E11.4
ENST00000431553 0.889987743627159 0.731418733671443 0.0494457755047287 ENSG00000182109 RP11-69E11.4
ENST00000417869 0.909965933733706 0.774236561174471 -0.0413412118309684 ENSG00000182109 RP11-69E11.4
ENST00000440190 0.841763667598507 0.637645708679532 -0.067039584643711 ENSG00000182109 RP11-69E11.4
ENST00000427240 0.708308021082758 0.434579287150523 -0.110301106302444 ENSG00000243970 PPIEL
ENST00000482028 0.419926034599784 0.154219218635259 0.121709514397803 ENSG00000090621 PABPC4
ENST00000372856 0.290697898582612 0.0800864303308696 0.0768684736068861 ENSG00000090621 PABPC4
ENST00000372857 0.290002375527632 0.0797664741318325 0.0769688716867916 ENSG00000090621 PABPC4
ENST00000372858 0.259365830376682 0.0662398767602036 0.0796457721678015 ENSG00000090621 PABPC4
ENST00000372862 0.257658933739221 0.0655101585845215 0.0799313077232528 ENSG00000090621 PABPC4
ENST00000468476 0.731663878053962 0.46542783025949 0.0482045330313048 ENSG00000090621 PABPC4
ENST00000437136 0.689329626311355 0.40949695850076 0.055086312873494 ENSG00000090621 PABPC4
ENST00000492468 0.563330847289139 0.270855184016304 0.0712624205004584 ENSG00000090621 PABPC4
ENST00000530186 0.584126971636403 0.290081444897549 0.0863655875079083 ENSG00000090621 PABPC4
ENST00000421687 0.285369251328542 0.0775964693865343 0.0794838071585883 ENSG00000090621 PABPC4
ENST00000484555 0.937389826335231 0.834831571685336 -0.0181223477577966 ENSG00000090621 PABPC4
ENST00000525045 0.960112418436214 0.891220584033911 0.010404269983545 ENSG00000090621 PABPC4
ENST00000527718 0.349220324225102 0.110916563804349 0.0891652329096122 ENSG00000090621 PABPC4
ENST00000477556 0.679365043148716 0.396500319184345 -0.0762301672421194 ENSG00000090621 PABPC4
ENST00000461578 0.97830759894223 0.939057648331527 -0.00816098295812444 ENSG00000090621 PABPC4
ENST00000483770 0.878507178222698 0.708082380319032 0.0337797922497778 ENSG00000090621 PABPC4
ENST00000525669 0.209870841303538 0.0469339668661721 0.112239198905179 ENSG00000090621 PABPC4
ENST00000470443 0.180140425029946 0.0369170847652308 0.0970258411684927 ENSG00000090621 PABPC4
ENST00000415255 0.214652761015263 0.0486675575529252 0.097193159729839 ENSG00000228060 RP11-69E11.8
ENST00000513632 0.199150699986138 0.0431943713568094 0.131845134174836 ENSG00000090621 PABPC4
ENST00000525751 0.314175252466259 0.0917410075460556 0.109214742963625 ENSG00000090621 PABPC4
ENST00000474378 0.407427355034625 0.145587148269181 0.0866557101653719 ENSG00000090621 PABPC4
ENST00000529216 0.312170291244864 0.0906691674537704 0.11007544014941 ENSG00000090621 PABPC4
ENST00000492519 0.625967143504147 0.334272186169746 0.0669917550574606 ENSG00000090621 PABPC4
ENST00000451091 0.819727758267507 0.598072643018384 0.0370296631106097 ENSG00000090621 PABPC4
ENST00000531243 0.971128536682223 0.919949535281236 0.00949474297058241 ENSG00000090621 PABPC4
ENST00000470018 0.771461642400222 0.523844956549914 0.0562746325837438 ENSG00000084072 PPIE
ENST00000485507 0.921669565445213 0.800090855576639 0.0260556446180268 ENSG00000084072 PPIE
ENST00000324379 0.662556967242189 0.376503917002796 0.0637608552764022 ENSG00000084072 PPIE
ENST00000356511 0.405632997837817 0.144390559561148 0.103008078562502 ENSG00000084072 PPIE
ENST00000456578 0.78871087568286 0.549756953054036 0.0636558808601538 ENSG00000084072 PPIE
ENST00000495526 0.662548401280074 0.376460932308474 0.0637318103200635 ENSG00000084072 PPIE
ENST00000482751 0.662548401280074 0.376460932308474 0.0637318103200635 ENSG00000084072 PPIE
ENST00000372830 0.405632997837817 0.144390559561148 0.103008078562502 ENSG00000084072 PPIE
ENST00000497370 0.577893691181211 0.284302271070799 0.0805343597125937 ENSG00000084072 PPIE
ENST00000372835 0.599635238819179 0.30640436098952 0.0737639884970254 ENSG00000084072 PPIE
ENST00000470213 0.579744046074552 0.285998840711491 0.0804060701312196 ENSG00000084072 PPIE
ENST00000474804 0.64832521686224 0.359913448683031 0.076179890403739 ENSG00000084072 PPIE
ENST00000475350 0.662548401280074 0.376460932308474 0.0637318103200635 ENSG00000084072 PPIE
ENST00000480169 0.758358676404344 0.503241425860929 0.0568812379944222 ENSG00000084072 PPIE
ENST00000441669 0.39132099330535 0.135258785883401 -0.0994306809344681 ENSG00000043514 TRIT1
ENST00000462797 0.39132099330535 0.135258785883401 -0.0994306809344681 ENSG00000043514 TRIT1
ENST00000316891 0.39132099330535 0.135258785883401 -0.0994306809344681 ENSG00000043514 TRIT1
ENST00000372818 0.39132099330535 0.135258785883401 -0.0994306809344681 ENSG00000043514 TRIT1
ENST00000495175 0.44746678090501 0.173585233929377 -0.0924180940815448 ENSG00000043514 TRIT1
ENST00000491865 0.457597295828635 0.181163605304543 -0.0911030227271002 ENSG00000043514 TRIT1
ENST00000537223 0.507419425657347 0.219872235349844 -0.0851614914085816 ENSG00000043514 TRIT1
ENST00000537440 0.507419425657347 0.219872235349844 -0.0851614914085816 ENSG00000043514 TRIT1
ENST00000541099 0.507419425657347 0.219872235349844 -0.0851614914085816 ENSG00000043514 TRIT1
ENST00000545233 0.507419425657347 0.219872235349844 -0.0851614914085816 ENSG00000043514 TRIT1
ENST00000465417 0.798886942183927 0.564895415003756 -0.0608926207762138 ENSG00000043514 TRIT1
ENST00000492612 0.43505957206071 0.164718224376789 -0.100975635236114 ENSG00000043514 TRIT1
ENST00000467774 0.747973970755588 0.488282520932606 -0.103171873108078 ENSG00000043514 TRIT1
ENST00000489945 0.472823843011064 0.192266788533605 -0.0973506352547534 ENSG00000043514 TRIT1
ENST00000486825 0.426732141783359 0.158841978688748 -0.10509905618012 ENSG00000043514 TRIT1
ENST00000469476 0.486699549366805 0.203180279561652 -0.126104014624955 ENSG00000043514 TRIT1
ENST00000544981 0.177164044483301 0.0359349071046228 -0.181865150895581 ENSG00000043514 TRIT1
ENST00000462243 0.0563268998075124 0.00657307261858267 -0.355542901543502 ENSG00000043514 TRIT1
ENST00000372811 0.0408216343838414 0.00426381142204332 -0.376628177192418 ENSG00000168389 MFSD2A
ENST00000420632 0.0344466509725601 0.00337931947514699 -0.389255763498627 ENSG00000168389 MFSD2A
ENST00000434861 0.0129321745359288 0.000932226639079987 -0.484202372263826 ENSG00000168389 MFSD2A
ENST00000372809 0.0408216343838414 0.00426381142204332 -0.376628177192418 ENSG00000168389 MFSD2A
ENST00000483824 0.0408216343838414 0.00426381142204332 -0.376628177192418 ENSG00000168389 MFSD2A
ENST00000469745 0.0420023513954685 0.0044284903271616 -0.41615741854833 ENSG00000168389 MFSD2A
ENST00000480630 0.75972810240411 0.504768185764589 -0.0959646131419284 ENSG00000168389 MFSD2A
ENST00000491515 0.810791095129349 0.583969638556637 0.0903689664338432 ENSG00000168389 MFSD2A
ENST00000372797 0.525182022627772 0.234789484034359 -0.0467023385839041 ENSG00000131236 CAP1
ENST00000372802 0.52534999047098 0.234989265942838 -0.0467347580880375 ENSG00000131236 CAP1
ENST00000449311 0.304055779833153 0.0866023604702439 -0.0763511211061841 ENSG00000131236 CAP1
ENST00000421589 0.313880595421485 0.0915849088032689 -0.0739609163344395 ENSG00000131236 CAP1
ENST00000414893 0.177027334823211 0.0358988453510857 -0.0876656362994597 ENSG00000131236 CAP1
ENST00000414281 0.314449441717667 0.091906073226334 -0.0738047211754994 ENSG00000131236 CAP1
ENST00000420216 0.282022053955937 0.0759545609765856 -0.0781020241819109 ENSG00000131236 CAP1
ENST00000372792 0.329311029650438 0.0998353266991422 -0.0650847155117222 ENSG00000131236 CAP1
ENST00000372798 0.265865480742341 0.0690170175303997 -0.0702269712345961 ENSG00000131236 CAP1
ENST00000340450 0.522250007651351 0.232248330992758 -0.0469044920221788 ENSG00000131236 CAP1
ENST00000372805 0.464454709728244 0.186179696509104 -0.0517355487509544 ENSG00000131236 CAP1
ENST00000435719 0.213665930426344 0.0482578697800951 -0.0836379480652003 ENSG00000131236 CAP1
ENST00000427843 0.282721672000162 0.076283505339167 -0.0772303853573692 ENSG00000131236 CAP1
ENST00000417287 0.287618517503482 0.078575645554363 -0.0772747065694629 ENSG00000131236 CAP1
ENST00000424977 0.311060546139231 0.0900565031921363 -0.0741481361426872 ENSG00000131236 CAP1
ENST00000446031 0.67048242376607 0.386026172080874 -0.0481625769029531 ENSG00000131236 CAP1
ENST00000479759 0.53120382248179 0.240395498583595 -0.0621802227553625 ENSG00000131236 CAP1
ENST00000461993 0.616529032551166 0.324696908078315 -0.0542255788786799 ENSG00000131236 CAP1
ENST00000494114 0.898626763805712 0.750376928275845 -0.0193172728605395 ENSG00000131236 CAP1
ENST00000433473 0.763982305867082 0.511647461914623 -0.0349714574653233 ENSG00000131238 PPT1
ENST00000529905 0.7597492723428 0.504806014821435 -0.0358397509893055 ENSG00000131238 PPT1
ENST00000530704 0.90439520866765 0.762533541352828 -0.0193732374398521 ENSG00000131238 PPT1
ENST00000372775 0.726445991967101 0.458072609361839 -0.0553279105901198 ENSG00000131238 PPT1
ENST00000449045 0.889583359947479 0.730783369701048 -0.0219751545905917 ENSG00000131238 PPT1
ENST00000439754 0.802856267625219 0.571126366262452 -0.0399312035095725 ENSG00000131238 PPT1
ENST00000530076 0.606114449128115 0.31355358934528 -0.0758335313633045 ENSG00000131238 PPT1
ENST00000527311 0.89601766394917 0.744380814132643 -0.0220010671399936 ENSG00000131238 PPT1
ENST00000372779 0.963031396230106 0.899346686097307 0.00872815604875586 ENSG00000131238 PPT1
ENST00000526547 0.89120115621446 0.733673344338921 0.0270305487151529 ENSG00000131238 PPT1
ENST00000372771 0.842082169940884 0.63838425721869 -0.0351589832159894 ENSG00000117000 RLF
ENST00000567508 0.294348252376185 0.0819019781682466 0.265967021851186 ENSG00000259943 RP1-39G22.7
ENST00000372759 0.38105353936217 0.12885110905974 -0.0975525479583315 ENSG00000084073 ZMPSTE24
ENST00000479131 0.103191598101802 0.0157778915692902 -0.219593958029085 ENSG00000084073 ZMPSTE24
ENST00000472583 0.0384423258935454 0.0039270932084679 -0.23055204095755 ENSG00000084073 ZMPSTE24
ENST00000474142 0.928180468764852 0.813502147341392 -0.0241138766392423 ENSG00000084073 ZMPSTE24
ENST00000435168 0.288232537510748 0.0789258209836655 -0.171942194456672 ENSG00000084070 SMAP2
ENST00000372718 0.207332986558407 0.0459873232374139 -0.156268752072513 ENSG00000084070 SMAP2
ENST00000372708 0.267619841449972 0.0698457296813972 -0.147753519036248 ENSG00000084070 SMAP2
ENST00000539317 0.696834651442293 0.419631656309444 -0.0747211449244235 ENSG00000084070 SMAP2
ENST00000487871 0.757769451783139 0.502410912205131 -0.10828177018104 ENSG00000084070 SMAP2
ENST00000469416 0.461442540377857 0.183810005002873 0.178176580230709 ENSG00000187801 ZFP69B
ENST00000361584 0.455501532249922 0.179497026035088 0.179799957571992 ENSG00000187801 ZFP69B
ENST00000484445 0.455501532249922 0.179497026035088 0.179799957571992 ENSG00000187801 ZFP69B
ENST00000411995 0.461442540377857 0.183810005002873 0.178176580230709 ENSG00000187801 ZFP69B
ENST00000565390 0.0531412906274523 0.00604950608858724 0.412741796158141 ENSG00000260920 RP1-228H13.5
ENST00000372706 0.120514681974606 0.0199102738535377 0.268755390191179 ENSG00000187815 ZFP69
ENST00000372705 0.132955070618913 0.0230232769222558 0.263431570496437 ENSG00000187815 ZFP69
ENST00000450713 0.155728116649263 0.0293295847255617 0.245045293347872 ENSG00000238287 RP11-656D10.3
ENST00000358527 0.687417258741956 0.406864815177051 -0.0868549086426052 ENSG00000164002 EXO5
ENST00000372703 0.687417258741956 0.406864815177051 -0.0868549086426052 ENSG00000164002 EXO5
ENST00000420209 0.675503491955806 0.391829791488913 -0.099377942064944 ENSG00000164002 EXO5
ENST00000296380 0.673815828229344 0.390074907857412 -0.0886395265268258 ENSG00000164002 EXO5
ENST00000432259 0.60674253324036 0.31428386373871 -0.12575110366863 ENSG00000164002 EXO5
ENST00000418186 0.684541186933401 0.403498872594738 -0.0968025735872941 ENSG00000164002 EXO5
ENST00000415550 0.487440269579888 0.203737846463409 -0.155250407230867 ENSG00000164002 EXO5
ENST00000443729 0.616348626714644 0.324467443027635 -0.113188708834289 ENSG00000164002 EXO5
ENST00000419161 0.616348626714644 0.324467443027635 -0.113188708834289 ENSG00000164002 EXO5
ENST00000471429 0.770833580381101 0.523025605359823 -0.0893434214564654 ENSG00000164002 EXO5
ENST00000453437 0.220956075525321 0.0509408115011636 -0.278968872634279 ENSG00000227278 RP11-656D10.5
ENST00000437060 0.613713539891129 0.321692757170205 0.160547802032271 ENSG00000238186 RP11-656D10.6
ENST00000372699 0.764541612786461 0.512479048504773 -0.0883429324583517 ENSG00000117010 ZNF684
ENST00000465152 0.836396975177614 0.627588152105441 -0.0694411836785344 ENSG00000117010 ZNF684
ENST00000372696 0.790466045261894 0.552390941596543 -0.0857485795905351 ENSG00000117010 ZNF684
ENST00000372697 0.790466045261894 0.552390941596543 -0.0857485795905351 ENSG00000117010 ZNF684
ENST00000493756 0.782168344880675 0.540281863713474 -0.0828235373367773 ENSG00000117010 ZNF684
ENST00000606277 0.957347116117997 0.884069985236049 -0.0216293791584283 ENSG00000272145 NFYC-AS1
ENST00000467203 0.702213101047921 0.426576032876075 -0.055315637116681 ENSG00000066136 NFYC
ENST00000424419 0.908720276989694 0.771395097974906 -0.0202405678533078 ENSG00000066136 NFYC
ENST00000427410 0.914500806131626 0.783682124208773 -0.0177380821753086 ENSG00000066136 NFYC
ENST00000447388 0.986105166539853 0.960177842280278 -0.0031705489917307 ENSG00000066136 NFYC
ENST00000425457 0.921646856821389 0.800043674863402 -0.0163840018680803 ENSG00000066136 NFYC
ENST00000453631 0.692407121089542 0.413142250236496 -0.0573948496351401 ENSG00000066136 NFYC
ENST00000456393 0.991660729091983 0.975958398312031 -0.00191989841686482 ENSG00000066136 NFYC
ENST00000372654 0.942040564810171 0.844149765775193 -0.0128664437451777 ENSG00000066136 NFYC
ENST00000534399 0.554219096207428 0.262337907430523 -0.0842456812958424 ENSG00000066136 NFYC
ENST00000372653 0.981478085357738 0.947465050041467 -0.00438223695887133 ENSG00000066136 NFYC
ENST00000372669 0.995503323280248 0.986297205942647 0.00123076594074283 ENSG00000066136 NFYC
ENST00000372652 0.943051770713584 0.846382290779944 0.0140635030365162 ENSG00000066136 NFYC
ENST00000372651 0.961045907313476 0.894001301040162 -0.0103282274272262 ENSG00000066136 NFYC
ENST00000531464 0.935658347771596 0.830773282538527 0.0266453816052205 ENSG00000066136 NFYC
ENST00000440226 0.49404528307795 0.208904148920857 0.10388335863266 ENSG00000066136 NFYC
ENST00000525290 0.83466265992642 0.623852520391691 0.053588318197694 ENSG00000066136 NFYC
ENST00000530965 0.855305979577524 0.663044048204051 0.0508979440681984 ENSG00000066136 NFYC
ENST00000416859 0.633038804749509 0.342429606203885 0.093148864832035 ENSG00000066136 NFYC
ENST00000308733 0.545404352815932 0.253879228952365 0.0906874241941664 ENSG00000066136 NFYC
ENST00000414185 0.340613723497278 0.106250219191739 0.143263301471034 ENSG00000066136 NFYC
ENST00000525349 0.214607147302805 0.0486368382475461 0.229289206523512 ENSG00000066136 NFYC
ENST00000483091 0.560236215694302 0.267879882453611 0.166669527415847 ENSG00000066136 NFYC
ENST00000488635 0.942569773921051 0.84510455608465 -0.0245231855560484 ENSG00000066136 NFYC
ENST00000496608 0.949234753495979 0.86198198895002 0.0198415662558644 ENSG00000066136 NFYC
ENST00000372638 0.627656310568372 0.336162872360618 0.156604686720308 ENSG00000179862 CITED4
ENST00000372621 0.706497913349303 0.432054421103433 -0.0368678632168291 ENSG00000171793 CTPS1
ENST00000541520 0.729947876054648 0.462897714543098 -0.0344360227544908 ENSG00000171793 CTPS1
ENST00000470271 0.456842885813685 0.180591911500241 -0.122274895203287 ENSG00000171793 CTPS1
ENST00000475060 0.593231565758078 0.299457879288418 -0.111812190731476 ENSG00000171793 CTPS1
ENST00000479480 0.492066006168332 0.207375555721111 -0.0939839955147587 ENSG00000171793 CTPS1
ENST00000543104 0.397031995022163 0.138729801597566 -0.102789613507788 ENSG00000171793 CTPS1
ENST00000372616 0.837608255524811 0.630252839864006 -0.0231978261553168 ENSG00000171793 CTPS1
ENST00000480420 0.599235433761303 0.305807186057936 -0.0767436956124586 ENSG00000171793 CTPS1
ENST00000463285 0.829271407824709 0.615345365401109 -0.040851370681616 ENSG00000171793 CTPS1
ENST00000486889 0.854307929047412 0.661003844115535 -0.0406561746151306 ENSG00000171793 CTPS1
ENST00000497210 0.826882214792218 0.611063123631191 -0.049286540525648 ENSG00000171793 CTPS1
ENST00000464283 0.683033722042169 0.401643772211363 0.061862218820636 ENSG00000171793 CTPS1
ENST00000463423 0.629407916190889 0.338069256624551 0.076204421349537 ENSG00000171793 CTPS1
ENST00000498694 0.417693931309804 0.152639413654247 0.104026378460684 ENSG00000171793 CTPS1
ENST00000302946 0.605325391661063 0.31271321973961 0.125137711622469 ENSG00000171790 SLFNL1
ENST00000372613 0.589500743331255 0.295683142405264 0.129020206853505 ENSG00000171790 SLFNL1
ENST00000397197 0.589500743331255 0.295683142405264 0.129020206853505 ENSG00000171790 SLFNL1
ENST00000439569 0.589500743331255 0.295683142405264 0.129020206853505 ENSG00000171790 SLFNL1
ENST00000372611 0.582821364279017 0.288854133494356 0.131214277371801 ENSG00000171790 SLFNL1
ENST00000359345 0.227128221033214 0.0532810325998378 0.226808689892327 ENSG00000171790 SLFNL1
ENST00000456518 0.640781868883392 0.351034808309855 -0.0798048220975057 ENSG00000010803 SCMH1
ENST00000397174 0.655698904352814 0.368168496427782 -0.0776374015211057 ENSG00000010803 SCMH1
ENST00000402904 0.655698904352814 0.368168496427782 -0.0776374015211057 ENSG00000010803 SCMH1
ENST00000361191 0.650296574919704 0.362151133232942 -0.0786203944569705 ENSG00000010803 SCMH1
ENST00000361705 0.650296574919704 0.362151133232942 -0.0786203944569705 ENSG00000010803 SCMH1
ENST00000397171 0.650296574919704 0.362151133232942 -0.0786203944569705 ENSG00000010803 SCMH1
ENST00000372597 0.339639084153618 0.105667350571959 -0.138031736271841 ENSG00000010803 SCMH1
ENST00000372596 0.339639084153618 0.105667350571959 -0.138031736271841 ENSG00000010803 SCMH1
ENST00000337495 0.339639084153618 0.105667350571959 -0.138031736271841 ENSG00000010803 SCMH1
ENST00000326197 0.637370147178398 0.347294391191223 -0.08095833272011 ENSG00000010803 SCMH1
ENST00000372595 0.650552507585999 0.362358104742348 -0.0779594553679186 ENSG00000010803 SCMH1
ENST00000472037 0.800131210620867 0.566509327669584 0.0555307390338317 ENSG00000010803 SCMH1
ENST00000460215 0.967318598640562 0.91078014541212 -0.0105727249907097 ENSG00000010803 SCMH1
ENST00000498793 0.882704306598077 0.717192178141138 0.0321218945766772 ENSG00000010803 SCMH1
ENST00000489421 0.744895684412829 0.484079420480095 0.0690628199414755 ENSG00000010803 SCMH1
ENST00000482530 0.853455243239112 0.659526336415084 0.0484446809761308 ENSG00000010803 SCMH1
ENST00000488592 0.487493410758568 0.203802911697252 -0.148205702855727 ENSG00000010803 SCMH1
ENST00000372583 0.0124026974371042 0.000882355793513283 -0.322678685989128 ENSG00000127124 HIVEP3
ENST00000372584 0.0126488866243156 0.00090643052586562 -0.322370778306726 ENSG00000127124 HIVEP3
ENST00000247584 0.123514054812011 0.0206370685122092 -0.266692252891542 ENSG00000127124 HIVEP3
ENST00000460604 0.317206995752817 0.0934628253278268 -0.240581938080297 ENSG00000127124 HIVEP3
ENST00000429157 0.0956312429810033 0.0140640618927268 -0.285276219579218 ENSG00000127124 HIVEP3
ENST00000491442 0.0917602141228299 0.013212468753582 -0.272186074620527 ENSG00000127124 HIVEP3
ENST00000489103 0.0460277588319328 0.00499739854718648 -0.281654865557431 ENSG00000127124 HIVEP3
ENST00000479350 0.239643044496449 0.0582138916965388 -0.250260504279829 ENSG00000127124 HIVEP3
ENST00000372571 0.171307184001455 0.0340873557644907 0.132776156353057 ENSG00000198815 FOXJ3
ENST00000372572 0.157286130293072 0.0297966433525128 0.115133457898853 ENSG00000198815 FOXJ3
ENST00000372573 0.164054556938847 0.0318380461465473 0.114048727623946 ENSG00000198815 FOXJ3
ENST00000361346 0.159042468410231 0.0302739641252057 0.114827444554705 ENSG00000198815 FOXJ3
ENST00000361776 0.159042468410231 0.0302739641252057 0.114827444554705 ENSG00000198815 FOXJ3
ENST00000545068 0.142837536289233 0.0257441059665091 0.119219790040715 ENSG00000198815 FOXJ3
ENST00000445886 0.414957998019919 0.150723722146265 0.109306006439009 ENSG00000198815 FOXJ3
ENST00000422278 0.0989220959382359 0.0148517558420239 0.301259801945642 ENSG00000198815 FOXJ3
ENST00000454417 0.866687687649706 0.684768798648519 0.0550029628668538 ENSG00000198815 FOXJ3
ENST00000372562 0.81757521921671 0.594333588216609 0.0460169827183355 ENSG00000127125 PPCS
ENST00000455780 0.730166436070304 0.463351894842377 0.0617531076409001 ENSG00000127125 PPCS
ENST00000372560 0.722710607095973 0.452750324501965 0.088656623721872 ENSG00000127125 PPCS
ENST00000472013 0.730166436070304 0.463351894842377 0.0617531076409001 ENSG00000127125 PPCS
ENST00000372561 0.730166436070304 0.463351894842377 0.0617531076409001 ENSG00000127125 PPCS
ENST00000372556 0.730166436070304 0.463351894842377 0.0617531076409001 ENSG00000127125 PPCS
ENST00000471420 0.820175567569546 0.598833860398314 0.0469653523034394 ENSG00000127125 PPCS
ENST00000482168 0.960780712350716 0.893031911169288 0.0137777160638585 ENSG00000127125 PPCS
ENST00000469615 0.787211457949178 0.547604601890788 0.0616155646670614 ENSG00000127125 PPCS
ENST00000428554 0.416285697446322 0.151707626356231 0.197435172117881 ENSG00000186409 CCDC30
ENST00000477155 0.416285697446322 0.151707626356231 0.197435172117881 ENSG00000186409 CCDC30
ENST00000507855 0.101719219152277 0.0154403241792738 0.35134905513159 ENSG00000186409 CCDC30
ENST00000509712 0.261856144597007 0.0672728342897245 0.291860214653045 ENSG00000186409 CCDC30
ENST00000471390 0.38123342340895 0.128994173348568 0.242540270210291 ENSG00000186409 CCDC30
ENST00000342022 0.368647124466912 0.12184429431628 0.246276320219595 ENSG00000186409 CCDC30
ENST00000340612 0.314519674718782 0.091957703028769 0.268150412394975 ENSG00000186409 CCDC30
ENST00000390640 0.395835765610749 0.13810036247208 0.239366684156327 ENSG00000186409 CCDC30
ENST00000304979 0.314484240551337 0.091940499592884 -0.118334292656782 ENSG00000171960 PPIH
ENST00000372550 0.267159431457192 0.0696092191176988 -0.149131826662696 ENSG00000171960 PPIH
ENST00000440068 0.342903433325731 0.107394244133589 -0.13286119413018 ENSG00000171960 PPIH
ENST00000372549 0.279995984470041 0.0751168409911284 -0.178510631703589 ENSG00000171960 PPIH
ENST00000455203 0.268433198027614 0.0702195459387975 -0.154060865254898 ENSG00000171960 PPIH
ENST00000436387 0.291084124019889 0.0802869860333959 -0.183180764683616 ENSG00000171960 PPIH
ENST00000461351 0.643075023260019 0.353829571562329 -0.0808663386308074 ENSG00000171960 PPIH
ENST00000321358 0.736666065867208 0.472935495722621 0.0387621018589813 ENSG00000065978 YBX1
ENST00000332220 0.873965040213534 0.698923343138208 0.022564373496739 ENSG00000065978 YBX1
ENST00000436427 0.705295251362257 0.430252547192595 0.0436024671713056 ENSG00000065978 YBX1
ENST00000467957 0.856437772190511 0.665253921850186 0.0255402644940748 ENSG00000065978 YBX1
ENST00000397054 0.718129433191599 0.446753445023669 -0.0403226433368388 ENSG00000117385 LEPRE1
ENST00000460031 0.712694551378218 0.440066531779915 -0.0409316623601364 ENSG00000117385 LEPRE1
ENST00000236040 0.712535870684035 0.439837034540899 -0.0409146378662726 ENSG00000117385 LEPRE1
ENST00000495874 0.712535870684035 0.439837034540899 -0.0409146378662726 ENSG00000117385 LEPRE1
ENST00000296388 0.712535870684035 0.439837034540899 -0.0409146378662726 ENSG00000117385 LEPRE1
ENST00000462474 0.662784789533697 0.376720773101314 -0.0816542891536521 ENSG00000117385 LEPRE1
ENST00000472802 0.975838035311719 0.932320864184094 -0.00873311233964818 ENSG00000117385 LEPRE1
ENST00000431412 0.71430413194269 0.442222059989872 -0.0480413096388096 ENSG00000117385 LEPRE1
ENST00000460831 0.593855218307128 0.300103963810802 -0.101098334471757 ENSG00000117385 LEPRE1
ENST00000481465 0.644721269338945 0.355543489458397 -0.0634917068538628 ENSG00000117385 LEPRE1
ENST00000447502 0.869571901453515 0.690560662310264 -0.0306038929402792 ENSG00000117385 LEPRE1
ENST00000463465 0.576432756522017 0.283179597023796 0.071682135688779 ENSG00000117385 LEPRE1
ENST00000372526 0.590880197875026 0.296749033780465 -0.0830462458924867 ENSG00000117385 LEPRE1
ENST00000492956 0.422745428057258 0.156072210196634 -0.115549393314149 ENSG00000117385 LEPRE1
ENST00000372525 0.662904896760155 0.376889737442457 -0.093234098112355 ENSG00000164008 C1orf50
ENST00000464081 0.914518416243602 0.783769973376978 -0.0252097350908976 ENSG00000164008 C1orf50
ENST00000603943 0.964935628745624 0.904122670107882 -0.0109926203502856 ENSG00000164008 C1orf50
ENST00000536543 0.898651952401901 0.75047690852541 -0.0292206470394333 ENSG00000164008 C1orf50
ENST00000468913 0.893077752070514 0.737512393784151 -0.0403474687379888 ENSG00000164008 C1orf50
ENST00000494155 0.810532531075533 0.583444896453233 0.0840546499767784 ENSG00000164008 C1orf50
ENST00000372522 0.870356372050219 0.691844488291049 -0.0442580431772366 ENSG00000177868 CCDC23
ENST00000372521 0.954394078410434 0.875220596827079 -0.016916471686752 ENSG00000177868 CCDC23
ENST00000537227 0.956040051163017 0.880405972135029 -0.0161519619561879 ENSG00000177868 CCDC23
ENST00000497437 0.928926088254966 0.814751748287835 -0.0265622178387653 ENSG00000177868 CCDC23
ENST00000487556 0.00148233383148735 6.28465344790123e-05 0.328340881490666 ENSG00000164010 ERMAP
ENST00000372517 0.00148233383148735 6.28465344790123e-05 0.328340881490666 ENSG00000164010 ERMAP
ENST00000372514 9.10518621878946e-05 2.3130885598104e-06 0.429050230029463 ENSG00000164010 ERMAP
ENST00000328249 0.000307452599829692 9.71346756964709e-06 0.430535769338726 ENSG00000164010 ERMAP
ENST00000414798 1.31640423003441e-05 2.49260246443688e-07 0.553776013513969 ENSG00000228192 RP11-342M1.3
ENST00000416809 8.71814019815355e-06 1.55191141732985e-07 0.576852105314367 ENSG00000228192 RP11-342M1.3
ENST00000425076 4.85778687227251e-05 1.12521918532658e-06 0.580875559232626 ENSG00000228192 RP11-342M1.3
ENST00000444563 4.85778687227251e-05 1.12521918532658e-06 0.580875559232626 ENSG00000228192 RP11-342M1.3
ENST00000372508 0.27517412892199 0.0730635260982352 0.214286033065718 ENSG00000164011 ZNF691
ENST00000372507 0.27517412892199 0.0730635260982352 0.214286033065718 ENSG00000164011 ZNF691
ENST00000372506 0.27517412892199 0.0730635260982352 0.214286033065718 ENSG00000164011 ZNF691
ENST00000397044 0.315084462337187 0.0921976168517198 0.212669268850921 ENSG00000164011 ZNF691
ENST00000372504 0.27517412892199 0.0730635260982352 0.214286033065718 ENSG00000164011 ZNF691
ENST00000397034 0.436040160631811 0.165376964525216 0.192950421544333 ENSG00000164011 ZNF691
ENST00000372503 0.433448089400805 0.16359371401065 0.19186895400859 ENSG00000164011 ZNF691
ENST00000372502 0.638543556318903 0.348488353790527 0.132631940801822 ENSG00000164011 ZNF691
ENST00000426263 0.239427116735498 0.0580986237508357 0.127194988517965 ENSG00000117394 SLC2A1
ENST00000475162 0.618194763284277 0.326219462831563 0.0756935822180519 ENSG00000117394 SLC2A1
ENST00000439722 0.557993088402311 0.265720846893763 0.118358244676694 ENSG00000117394 SLC2A1
ENST00000415851 0.315962892274784 0.092669991136748 0.156486488663343 ENSG00000117394 SLC2A1
ENST00000372500 0.331897441122709 0.101286516693472 0.167579948096663 ENSG00000117394 SLC2A1
ENST00000460369 0.213557815147947 0.0482146782331329 0.30900233837021 ENSG00000117394 SLC2A1
ENST00000431635 0.451982616427978 0.176796440582989 -0.0716958695848816 ENSG00000117395 EBNA1BP2
ENST00000236051 0.441958766737299 0.169586180467593 -0.0726973840469981 ENSG00000117395 EBNA1BP2
ENST00000463906 0.692904861220599 0.413941186234732 -0.0519981285417383 ENSG00000117395 EBNA1BP2
ENST00000491223 0.509693883292785 0.221565711622141 -0.079925967163168 ENSG00000117395 EBNA1BP2
ENST00000472982 0.440717396789429 0.16860269920615 -0.091444260871543 ENSG00000117395 EBNA1BP2
ENST00000483082 0.484542064582911 0.201312537126023 -0.084175675912817 ENSG00000117395 EBNA1BP2
ENST00000461557 0.519345904127536 0.229875299367014 -0.0799591378589616 ENSG00000117395 EBNA1BP2
ENST00000372492 0.5930329197603 0.299222063752894 -0.107733822250773 ENSG00000243710 WDR65
ENST00000466927 0.772967461686894 0.526267188901982 -0.0774216853157171 ENSG00000117395 EBNA1BP2
ENST00000474566 0.816373663359776 0.592642010826289 -0.0671747343556054 ENSG00000117395 EBNA1BP2
ENST00000372476 0.981384183082166 0.947299117351777 0.00372383779026659 ENSG00000066056 TIE1
ENST00000538015 0.801213234216977 0.568409367730154 0.0376222407867307 ENSG00000066056 TIE1
ENST00000441333 0.819864515888932 0.598255913911587 0.0353320918272363 ENSG00000066056 TIE1
ENST00000485125 0.731663878053962 0.465395873359198 -0.0585666901790027 ENSG00000066056 TIE1
ENST00000480269 0.311149416761622 0.0901107397740082 0.120045728838414 ENSG00000066056 TIE1
ENST00000433781 0.92723554499437 0.811402422665259 0.0136913154440513 ENSG00000066056 TIE1
ENST00000488437 0.662071286378748 0.375828548805212 0.0592021413829016 ENSG00000066056 TIE1
ENST00000471187 0.822687932389457 0.603568207504454 0.0362414246717996 ENSG00000066056 TIE1
ENST00000461061 0.979902322492726 0.943103655834654 0.00454705861815855 ENSG00000066056 TIE1
ENST00000473014 0.822729877148594 0.603606212721933 -0.0297960172283491 ENSG00000066056 TIE1
ENST00000492599 0.485480481085653 0.202120651424055 -0.0916574156537561 ENSG00000066056 TIE1
ENST00000492874 0.286640761648238 0.0781220676712141 -0.115675910986522 ENSG00000066056 TIE1
ENST00000310955 0.129092350893617 0.0220274473003269 -0.161212641554682 ENSG00000117399 CDC20
ENST00000372462 0.128870017161801 0.0219739063971214 -0.161224245826363 ENSG00000117399 CDC20
ENST00000478882 0.23575898661211 0.0566859456197756 -0.157579963743141 ENSG00000117399 CDC20
ENST00000482046 0.645445301249613 0.356634163396202 -0.0864208785684161 ENSG00000117399 CDC20
ENST00000372458 0.827997821925811 0.612881391702784 -0.0302395590438804 ENSG00000066322 ELOVL1
ENST00000413844 0.82894967385998 0.614742000690807 -0.0300926068793888 ENSG00000066322 ELOVL1
ENST00000468865 0.730456066589692 0.463643888559804 -0.0450031828732963 ENSG00000066322 ELOVL1
ENST00000464204 0.746844838948674 0.486652547793645 -0.0422873801592255 ENSG00000066322 ELOVL1
ENST00000470968 0.766564080470036 0.516085402617474 -0.0394075717443075 ENSG00000066322 ELOVL1
ENST00000487209 0.803339243261278 0.571823548982089 -0.0345896091985509 ENSG00000066322 ELOVL1
ENST00000470769 0.864773761975578 0.681025948540807 -0.0249412019071787 ENSG00000066322 ELOVL1
ENST00000497569 0.883386842277584 0.718436372385133 -0.022540503414813 ENSG00000066322 ELOVL1
ENST00000482302 0.839296065016367 0.633813947655207 -0.029959638361054 ENSG00000066322 ELOVL1
ENST00000497050 0.792993795508654 0.556067398053107 -0.0364595332213536 ENSG00000066322 ELOVL1
ENST00000478481 0.640536102215917 0.350818987008239 -0.0649378448726421 ENSG00000066322 ELOVL1
ENST00000479439 0.904789916202351 0.763354469878463 -0.0203520227038935 ENSG00000066322 ELOVL1
ENST00000465321 0.853179624138082 0.658946986755319 -0.0297843275567099 ENSG00000066322 ELOVL1
ENST00000479686 0.903213439957776 0.760286060206107 -0.0205798494166585 ENSG00000066322 ELOVL1
ENST00000496932 0.990138168654738 0.971372561913941 -0.00242920375653381 ENSG00000066322 ELOVL1
ENST00000290663 0.864463634537655 0.680541507331525 0.0297307886770339 ENSG00000159479 MED8
ENST00000372457 0.870110453348217 0.691566309723681 0.0286226584694509 ENSG00000159479 MED8
ENST00000372455 0.962452221167169 0.897905524950682 0.0100211725973945 ENSG00000159479 MED8
ENST00000436713 0.778140763069174 0.534297923320709 -0.0538204647448743 ENSG00000229431 RP1-92O14.6
ENST00000460803 0.879077609305548 0.709408023789074 -0.0362481060624581 ENSG00000159479 MED8
ENST00000473560 0.592893436396372 0.299075987892721 -0.0896677926770809 ENSG00000159479 MED8
ENST00000310739 0.49286432348609 0.208028274865808 0.152856245649669 ENSG00000198198 SZT2
ENST00000372450 0.49286432348609 0.208028274865808 0.152856245649669 ENSG00000198198 SZT2
ENST00000357658 0.571367617589228 0.278010227480863 0.113012031345218 ENSG00000198198 SZT2
ENST00000406439 0.522817297075868 0.232678980303736 0.11100667165068 ENSG00000198198 SZT2
ENST00000562955 0.000839990168317903 3.1758625449949e-05 -0.196682740257112 ENSG00000198198 SZT2
ENST00000470139 0.166642832545126 0.0326494440106697 0.221391861596023 ENSG00000198198 SZT2
ENST00000372442 3.62883360444866e-05 7.94618796803883e-07 -0.253686832179717 ENSG00000198198 SZT2
ENST00000478140 0.52168899395193 0.231709929046003 0.199116706626354 ENSG00000198198 SZT2
ENST00000471177 0.498146868246893 0.21218982116993 -0.182435005271043 ENSG00000198198 SZT2
ENST00000460536 3.39042375255479e-10 2.6078348630298e-12 -0.394044346193689 ENSG00000198198 SZT2
ENST00000396885 0.734468089312268 0.469684330712561 0.0941382794402985 ENSG00000229372 SZT2-AS1
ENST00000583037 2.25960277405577e-10 1.67248504347383e-12 -0.445525054089004 ENSG00000178922 HYI
ENST00000483618 0.0725102858185209 0.00942751929543621 -0.26449339380609 ENSG00000178922 HYI
ENST00000372425 2.25960277405577e-10 1.67248504347383e-12 -0.445525054089004 ENSG00000178922 HYI
ENST00000372433 6.80558405496261e-10 5.40818930157545e-12 -0.450806893553375 ENSG00000178922 HYI
ENST00000372434 2.52609690623999e-10 1.87861775231547e-12 -0.451233680502727 ENSG00000178922 HYI
ENST00000470662 3.61944215934859e-10 2.79035388609919e-12 -0.450660800190544 ENSG00000178922 HYI
ENST00000487366 3.44219988029041e-10 2.6506857496918e-12 -0.449405733666127 ENSG00000178922 HYI
ENST00000372430 8.68974113057199e-10 7.08116354721447e-12 -0.445243965690964 ENSG00000178922 HYI
ENST00000372432 2.19999138922782e-10 1.62062693100522e-12 -0.446425127691477 ENSG00000178922 HYI
ENST00000372427 1.54254126136881e-10 1.10648364886597e-12 -0.449079591115334 ENSG00000178922 HYI
ENST00000372426 4.75539101909589e-10 3.70371880915537e-12 -0.447997624303843 ENSG00000178922 HYI
ENST00000486909 2.13058131538548e-10 1.5563855492232e-12 -0.452625372719914 ENSG00000178922 HYI
ENST00000496142 0.0358083947958728 0.00357145912686556 -0.264928676346462 ENSG00000178922 HYI
ENST00000469587 0.000168413793962767 4.74930511289365e-06 -0.412718095433499 ENSG00000178922 HYI
ENST00000496043 0.0973186096134862 0.0144543260960061 -0.200129869950854 ENSG00000142949 PTPRF
ENST00000481019 0.0966703963514135 0.0143045129290542 -0.200602462282862 ENSG00000142949 PTPRF
ENST00000359947 0.0361545905535916 0.00361711172041022 -0.148868658886475 ENSG00000142949 PTPRF
ENST00000438120 0.0617094276248954 0.00749845653104775 -0.147172503037009 ENSG00000142949 PTPRF
ENST00000436724 0.234483372249317 0.0561436588898257 -0.133756353773806 ENSG00000142949 PTPRF
ENST00000372405 0.317157488917376 0.0934047051980942 -0.120524981246608 ENSG00000142949 PTPRF
ENST00000372413 0.0430188530818832 0.00457158982143573 -0.143694975624238 ENSG00000142949 PTPRF
ENST00000372414 0.0430188530818832 0.00457158982143573 -0.143694975624238 ENSG00000142949 PTPRF
ENST00000437607 0.392911881441566 0.136309247710855 -0.108534433743083 ENSG00000142949 PTPRF
ENST00000467464 0.764162266482522 0.511882829700919 -0.0567019622536443 ENSG00000142949 PTPRF
ENST00000412568 0.0502619501900839 0.00560994375396452 -0.153760365249891 ENSG00000142949 PTPRF
ENST00000429895 0.0225106004764063 0.0019016409446216 -0.154015671659155 ENSG00000142949 PTPRF
ENST00000414879 0.0318334329032497 0.00303032969030126 -0.154160041394695 ENSG00000142949 PTPRF
ENST00000422171 0.0318334329032497 0.00303032969030126 -0.154160041394695 ENSG00000142949 PTPRF
ENST00000496447 0.0192150741033087 0.00154959730149751 -0.150210269174705 ENSG00000142949 PTPRF
ENST00000372407 0.0160062513503713 0.0012224398436332 -0.151379910001607 ENSG00000142949 PTPRF
ENST00000463041 0.504213915498949 0.217436182397122 -0.113736073177617 ENSG00000142949 PTPRF
ENST00000477970 0.0282043923775555 0.0025756598354162 -0.156808268901022 ENSG00000142949 PTPRF
ENST00000372396 0.109450039450496 0.017237433745405 -0.116924541188058 ENSG00000066135 KDM4A
ENST00000463151 0.973146159188599 0.925264054092729 -0.00710929364538429 ENSG00000066135 KDM4A
ENST00000485249 0.899037010562022 0.751343631471147 0.0267166898721387 ENSG00000066135 KDM4A
ENST00000472265 0.965799575643301 0.906872219452872 -0.0166363203595857 ENSG00000066135 KDM4A
ENST00000481296 0.971834505429972 0.921690600233623 -0.0127701334093286 ENSG00000066135 KDM4A
ENST00000398804 0.116185744097968 0.0188233202388012 -0.188618944842851 ENSG00000236200 KDM4A-AS1
ENST00000439057 0.120908977208453 0.0200168671018019 -0.190031859880594 ENSG00000236200 KDM4A-AS1
ENST00000434346 0.161331274741897 0.031003793704634 -0.225134121074703 ENSG00000236200 KDM4A-AS1
ENST00000453015 0.16078596844706 0.0308327128494587 -0.220060326766259 ENSG00000236200 KDM4A-AS1
ENST00000418149 0.348314746895156 0.110390403925975 -0.150773914872727 ENSG00000236200 KDM4A-AS1
ENST00000532911 0.372911283940353 0.124210605642535 -0.136950797256394 ENSG00000126091 ST3GAL3
ENST00000489897 0.373930181382946 0.124878966937881 -0.116806591842394 ENSG00000126091 ST3GAL3
ENST00000372374 0.416187468421878 0.151625437167858 -0.106485985169339 ENSG00000126091 ST3GAL3
ENST00000372375 0.416187468421878 0.151625437167858 -0.106485985169339 ENSG00000126091 ST3GAL3
ENST00000545417 0.416187468421878 0.151625437167858 -0.106485985169339 ENSG00000126091 ST3GAL3
ENST00000372377 0.416187468421878 0.151625437167858 -0.106485985169339 ENSG00000126091 ST3GAL3
ENST00000361392 0.416187468421878 0.151625437167858 -0.106485985169339 ENSG00000126091 ST3GAL3
ENST00000361400 0.416187468421878 0.151625437167858 -0.106485985169339 ENSG00000126091 ST3GAL3
ENST00000353126 0.416187468421878 0.151625437167858 -0.106485985169339 ENSG00000126091 ST3GAL3
ENST00000530154 0.335642127841267 0.103402960779242 -0.127963348191014 ENSG00000126091 ST3GAL3
ENST00000262915 0.416187468421878 0.151625437167858 -0.106485985169339 ENSG00000126091 ST3GAL3
ENST00000330208 0.416187468421878 0.151625437167858 -0.106485985169339 ENSG00000126091 ST3GAL3
ENST00000335430 0.416187468421878 0.151625437167858 -0.106485985169339 ENSG00000126091 ST3GAL3
ENST00000351035 0.416187468421878 0.151625437167858 -0.106485985169339 ENSG00000126091 ST3GAL3
ENST00000479383 0.347706466958557 0.109992834965195 -0.143197284402737 ENSG00000126091 ST3GAL3
ENST00000347631 0.375794989155019 0.12601255866493 -0.116488320959593 ENSG00000126091 ST3GAL3
ENST00000484868 0.355003270284832 0.113953092806401 -0.144633238599382 ENSG00000126091 ST3GAL3
ENST00000461066 0.345323297048165 0.108686705993557 -0.144053188604261 ENSG00000126091 ST3GAL3
ENST00000437753 0.927520236062414 0.811887999315661 -0.0349941858272983 ENSG00000229444 RP11-184I16.4
ENST00000533997 0.365083263749491 0.11980483047522 -0.118866679180555 ENSG00000126091 ST3GAL3
ENST00000469715 0.365083263749491 0.11980483047522 -0.118866679180555 ENSG00000126091 ST3GAL3
ENST00000490541 0.365083263749491 0.11980483047522 -0.118866679180555 ENSG00000126091 ST3GAL3
ENST00000528371 0.365083263749491 0.11980483047522 -0.118866679180555 ENSG00000126091 ST3GAL3
ENST00000530581 0.365083263749491 0.11980483047522 -0.118866679180555 ENSG00000126091 ST3GAL3
ENST00000531816 0.365083263749491 0.11980483047522 -0.118866679180555 ENSG00000126091 ST3GAL3
ENST00000531993 0.365083263749491 0.11980483047522 -0.118866679180555 ENSG00000126091 ST3GAL3
ENST00000533212 0.365083263749491 0.11980483047522 -0.118866679180555 ENSG00000126091 ST3GAL3
ENST00000533933 0.365083263749491 0.11980483047522 -0.118866679180555 ENSG00000126091 ST3GAL3
ENST00000372369 0.365083263749491 0.11980483047522 -0.118866679180555 ENSG00000126091 ST3GAL3
ENST00000372372 0.365083263749491 0.11980483047522 -0.118866679180555 ENSG00000126091 ST3GAL3
ENST00000372368 0.365083263749491 0.11980483047522 -0.118866679180555 ENSG00000126091 ST3GAL3
ENST00000372367 0.365083263749491 0.11980483047522 -0.118866679180555 ENSG00000126091 ST3GAL3
ENST00000372366 0.365083263749491 0.11980483047522 -0.118866679180555 ENSG00000126091 ST3GAL3
ENST00000372365 0.365083263749491 0.11980483047522 -0.118866679180555 ENSG00000126091 ST3GAL3
ENST00000361746 0.365083263749491 0.11980483047522 -0.118866679180555 ENSG00000126091 ST3GAL3
ENST00000332628 0.365083263749491 0.11980483047522 -0.118866679180555 ENSG00000126091 ST3GAL3
ENST00000531451 0.36884419348968 0.121945095001203 -0.118326469676937 ENSG00000126091 ST3GAL3
ENST00000372362 0.36884419348968 0.121945095001203 -0.118326469676937 ENSG00000126091 ST3GAL3
ENST00000361812 0.36884419348968 0.121945095001203 -0.118326469676937 ENSG00000126091 ST3GAL3
ENST00000461375 0.381530440674316 0.129160690696379 -0.117127295008315 ENSG00000126091 ST3GAL3
ENST00000490502 0.834227505289207 0.623232289285224 -0.0463728063039406 ENSG00000126091 ST3GAL3
ENST00000495482 0.519172768856119 0.2296065507582 0.143762366628262 ENSG00000126091 ST3GAL3
ENST00000372343 0.739904419169832 0.477017793051174 0.0497890217295568 ENSG00000117408 IPO13
ENST00000489061 0.597262956083701 0.303682260964832 0.143541076029362 ENSG00000117408 IPO13
ENST00000489773 0.854474673879608 0.661437991527841 0.0466449678833796 ENSG00000117408 IPO13
ENST00000492152 0.877179676489962 0.705619253291372 0.0458065826633158 ENSG00000117408 IPO13
ENST00000480902 0.865298960378936 0.682111889027418 0.0651331729411634 ENSG00000117408 IPO13
ENST00000372339 0.438926062077059 0.167219873297277 0.178645689313668 ENSG00000117408 IPO13
ENST00000486876 0.397878545291159 0.139313845827549 0.227212705730243 ENSG00000117408 IPO13
ENST00000471934 0.549205066804936 0.25720740278475 0.133443549474196 ENSG00000132768 DPH2
ENST00000476260 0.476303982189318 0.194801962833739 0.143012765590315 ENSG00000132768 DPH2
ENST00000255108 0.885423413384237 0.722532529267909 0.0317203010340113 ENSG00000132768 DPH2
ENST00000412950 0.835515011458045 0.625480038423066 0.0441633725791792 ENSG00000132768 DPH2
ENST00000524776 0.835515011458045 0.625480038423066 0.0441633725791792 ENSG00000132768 DPH2
ENST00000495421 0.885423413384237 0.722532529267909 0.0317203010340113 ENSG00000132768 DPH2
ENST00000530988 0.497432454815016 0.211491219163339 0.150085212073857 ENSG00000132768 DPH2
ENST00000527567 0.405261053050993 0.144143803223028 0.170490590179133 ENSG00000132768 DPH2
ENST00000492306 0.488374252637806 0.20449743446746 0.13980329736098 ENSG00000132768 DPH2
ENST00000490861 0.332460062057966 0.101593953795653 0.176615968271061 ENSG00000132768 DPH2
ENST00000396758 0.885633189296619 0.722867202828639 0.0316700340155196 ENSG00000132768 DPH2
ENST00000477294 0.415758987156471 0.151234744144606 0.16504686810238 ENSG00000132768 DPH2
ENST00000529729 0.539765010320017 0.24845949296223 0.124567029709138 ENSG00000132768 DPH2
ENST00000532140 0.384336595558866 0.13100037712512 0.177573890733591 ENSG00000132768 DPH2
ENST00000534786 0.482047653353774 0.199280376254165 0.155294360625031 ENSG00000132768 DPH2
ENST00000534655 0.586722085954298 0.292638974269598 0.136435941873439 ENSG00000132768 DPH2
ENST00000459879 0.907327651067212 0.767654751569293 -0.031570251858918 ENSG00000132768 DPH2
ENST00000527319 0.767064253353743 0.516886962909192 -0.0690322251269841 ENSG00000132768 DPH2
ENST00000472505 0.0662131760091783 0.00829367204904079 -0.175810005396329 ENSG00000117410 ATP6V0B
ENST00000472174 0.106257361276498 0.0164815761504581 -0.144379587476124 ENSG00000117410 ATP6V0B
ENST00000532642 0.107609034125869 0.0167886313274186 -0.143944888735819 ENSG00000117410 ATP6V0B
ENST00000236067 0.106329500542612 0.0165009391166216 -0.144375132001362 ENSG00000117410 ATP6V0B
ENST00000471859 0.137273599356544 0.0242260305269253 -0.137783473395809 ENSG00000117410 ATP6V0B
ENST00000472277 0.106239049223965 0.0164721984406574 -0.152119284271781 ENSG00000117410 ATP6V0B
ENST00000461670 0.0689654637447541 0.00877229614581186 -0.184321312663043 ENSG00000117410 ATP6V0B
ENST00000468183 0.106389482297572 0.0165198387392914 -0.144368502275489 ENSG00000117410 ATP6V0B
ENST00000473485 0.106389482297572 0.0165198387392914 -0.144368502275489 ENSG00000117410 ATP6V0B
ENST00000496131 0.115798865814218 0.0187262815689515 -0.149603393288477 ENSG00000117410 ATP6V0B
ENST00000498208 0.125505221152198 0.0211242151708112 -0.164120477200603 ENSG00000117410 ATP6V0B
ENST00000532072 0.294785976196525 0.0820807837341104 -0.138846535345273 ENSG00000117410 ATP6V0B
ENST00000498664 0.381096005134295 0.128898942778141 -0.100991453807984 ENSG00000117410 ATP6V0B
ENST00000498543 0.964928576339948 0.903991790422244 0.0143201554719399 ENSG00000117411 B4GALT2
ENST00000372324 0.800301926449557 0.566730113006787 0.0438627681544118 ENSG00000117411 B4GALT2
ENST00000497866 0.613795908884099 0.321762911007528 0.0984251213989769 ENSG00000117411 B4GALT2
ENST00000434555 0.767174335665886 0.517062742750744 0.0494686879860695 ENSG00000117411 B4GALT2
ENST00000356836 0.743938507496319 0.48219761059099 0.0537605329986754 ENSG00000117411 B4GALT2
ENST00000309519 0.731991350041589 0.465964187423015 0.0588192991154433 ENSG00000117411 B4GALT2
ENST00000485678 0.81330105035886 0.587651797106989 0.0471494436743254 ENSG00000117411 B4GALT2
ENST00000481924 0.91070393402018 0.775451210996524 0.0315005182271286 ENSG00000117411 B4GALT2
ENST00000486064 0.573149841711345 0.279591801597142 0.164619212930159 ENSG00000159214 CCDC24
ENST00000372307 0.412776678910301 0.149225060862731 0.219247957499188 ENSG00000196517 SLC6A9
ENST00000372318 0.501174562295941 0.214844483068653 0.190325042135281 ENSG00000159214 CCDC24
ENST00000460543 0.480924914770518 0.198397697966434 0.20609499938129 ENSG00000159214 CCDC24
ENST00000463846 0.501174562295941 0.214844483068653 0.190325042135281 ENSG00000159214 CCDC24
ENST00000490563 0.501174562295941 0.214844483068653 0.190325042135281 ENSG00000159214 CCDC24
ENST00000490064 0.479142982771476 0.1971108256803 0.198483584966518 ENSG00000159214 CCDC24
ENST00000486504 0.498774012448916 0.212783870312407 0.191103663795501 ENSG00000159214 CCDC24
ENST00000485811 0.331545836119295 0.101100524878621 0.256956035944488 ENSG00000159214 CCDC24
ENST00000372306 0.343630420536902 0.107754980467738 0.240463589708118 ENSG00000196517 SLC6A9
ENST00000466180 0.475303915940481 0.194060775328079 0.201070441974495 ENSG00000159214 CCDC24
ENST00000479055 0.624621418643865 0.332763421107812 0.152335930566647 ENSG00000159214 CCDC24
ENST00000361745 0.362001976229159 0.117942291926558 -0.118330594665364 ENSG00000178028 DMAP1
ENST00000446292 0.592539520270508 0.298620961809351 -0.0817388025814277 ENSG00000178028 DMAP1
ENST00000440641 0.712857636413158 0.440286312980405 -0.0655529282340551 ENSG00000178028 DMAP1
ENST00000436069 0.608177243023448 0.315946575458049 0.118613102784295 ENSG00000178028 DMAP1
ENST00000437511 0.697633620079306 0.420641956037023 -0.0659028280251431 ENSG00000178028 DMAP1
ENST00000475794 0.789011264776831 0.550403294077165 0.0640407039679476 ENSG00000178028 DMAP1
ENST00000471829 0.629673431884938 0.338294899141263 -0.0834362830659449 ENSG00000178028 DMAP1
ENST00000487922 0.516455812308541 0.227410714801132 -0.103662294095432 ENSG00000178028 DMAP1
ENST00000315913 0.36203775425474 0.117977004541677 -0.118335299187111 ENSG00000178028 DMAP1
ENST00000372289 0.36203775425474 0.117977004541677 -0.118335299187111 ENSG00000178028 DMAP1
ENST00000463950 0.476554419589941 0.195069854851576 0.161780161541772 ENSG00000178028 DMAP1
ENST00000372290 0.661393033970902 0.37499515074407 -0.0804427173908841 ENSG00000178028 DMAP1
ENST00000488433 0.0325626522586194 0.00313466837395296 -0.237950351082017 ENSG00000178028 DMAP1
ENST00000483741 0.937464143973957 0.834972525286883 -0.0252859387252051 ENSG00000178028 DMAP1
ENST00000494092 0.2034566524306 0.0445677343300525 -0.267136381902302 ENSG00000178028 DMAP1
ENST00000372257 0.918202786954803 0.792133329602818 -0.0161546040728881 ENSG00000117419 ERI3
ENST00000372259 0.840069918675486 0.634982840311106 -0.0312697029411566 ENSG00000117419 ERI3
ENST00000456170 0.767064253353743 0.51687923798427 -0.0431049713162456 ENSG00000117419 ERI3
ENST00000537474 0.968827076656076 0.914372178291663 -0.00680194195269086 ENSG00000117419 ERI3
ENST00000489710 0.884676113081344 0.720880614797977 -0.0265361911167085 ENSG00000117419 ERI3
ENST00000479101 0.808203721610974 0.579287820535609 -0.0420502860490843 ENSG00000117419 ERI3
ENST00000462341 0.69082054189521 0.411080670744145 -0.0617142230992367 ENSG00000117419 ERI3
ENST00000452396 0.97642023141149 0.933771605499515 -0.00549297068782711 ENSG00000117419 ERI3
ENST00000495828 0.82597440528268 0.609558916931482 0.0375918066292182 ENSG00000117419 ERI3
ENST00000457571 0.818951134905463 0.596605658454013 0.0418863878650673 ENSG00000117419 ERI3
ENST00000355387 0.93509808354934 0.829274229960405 0.0152122273191227 ENSG00000187147 RNF220
ENST00000361799 0.93509808354934 0.829274229960405 0.0152122273191227 ENSG00000187147 RNF220
ENST00000372247 0.932463259349695 0.823156877454359 0.0157370114494855 ENSG00000187147 RNF220
ENST00000443020 0.863885489540917 0.679378437987319 -0.0300258998240511 ENSG00000187147 RNF220
ENST00000453863 0.659692500748976 0.372730496256436 -0.0865960838284972 ENSG00000187147 RNF220
ENST00000335497 0.727978474915165 0.46023562243907 -0.0547218548130704 ENSG00000187147 RNF220
ENST00000440132 0.766968795106545 0.516763813040416 -0.0479135766414498 ENSG00000187147 RNF220
ENST00000474064 0.931656730401527 0.821192534655682 0.015543721911081 ENSG00000187147 RNF220
ENST00000471494 0.464880583140233 0.186457720185387 -0.102175085364363 ENSG00000187147 RNF220
ENST00000488865 0.574886080403417 0.281395906154321 -0.102992792365306 ENSG00000187147 RNF220
ENST00000497469 0.425809940314505 0.158221717831661 -0.115302285641068 ENSG00000187147 RNF220
ENST00000475378 0.736141574507313 0.472094027906666 -0.0535875291585548 ENSG00000187147 RNF220
ENST00000484745 0.927801239817161 0.812492831366459 0.0167124945717399 ENSG00000187147 RNF220
ENST00000372242 0.872478600675518 0.695756801829117 0.0261236101835487 ENSG00000126106 TMEM53
ENST00000372243 0.872478600675518 0.695756801829117 0.0261236101835487 ENSG00000126106 TMEM53
ENST00000372244 0.872478600675518 0.695756801829117 0.0261236101835487 ENSG00000126106 TMEM53
ENST00000495630 0.841762710223528 0.637623253694845 0.0312442617288322 ENSG00000126106 TMEM53
ENST00000474394 0.983592905073596 0.953477624492263 0.0051690089423741 ENSG00000187147 RNF220
ENST00000480686 0.679686970575355 0.396968490662628 0.0693236808694238 ENSG00000187147 RNF220
ENST00000474956 0.446916691409805 0.173195048619009 0.130541537817662 ENSG00000187147 RNF220
ENST00000476724 0.679998958292399 0.397450119876067 0.139080433033298 ENSG00000126106 TMEM53
ENST00000468117 0.679998958292399 0.397450119876067 0.139080433033298 ENSG00000126106 TMEM53
ENST00000372237 0.679998958292399 0.397450119876067 0.139080433033298 ENSG00000126106 TMEM53
ENST00000372235 0.770735042411198 0.522808972127919 0.105158256372077 ENSG00000126106 TMEM53
ENST00000452259 0.381887246077764 0.129433047871572 0.122548083161844 ENSG00000142945 KIF2C
ENST00000372224 0.163217901282982 0.0316068069706115 0.135598186702965 ENSG00000142945 KIF2C
ENST00000493027 0.399321838400021 0.140366965005639 0.119435958934364 ENSG00000142945 KIF2C
ENST00000372218 0.163217901282982 0.0316068069706115 0.135598186702965 ENSG00000142945 KIF2C
ENST00000455186 0.540484792557686 0.249142965655738 0.0986205435188527 ENSG00000142945 KIF2C
ENST00000372222 0.146145880689758 0.0266883812650484 0.14902409395719 ENSG00000142945 KIF2C
ENST00000480574 0.455686703447638 0.179731120633622 0.169393646479451 ENSG00000142945 KIF2C
ENST00000372217 0.102253181318989 0.0155559836895452 0.164295176809238 ENSG00000142945 KIF2C
ENST00000440985 0.736236933880057 0.472288312142234 0.0844132678283928 ENSG00000225721 RP11-269F19.2
ENST00000428791 0.130412691592847 0.0223915741503145 0.212657027520139 ENSG00000225721 RP11-269F19.2
ENST00000423289 0.841920119212983 0.637838232336473 0.0577577423183068 ENSG00000142945 KIF2C
ENST00000472235 0.728150575642626 0.460467638418592 0.0910822715320704 ENSG00000142945 KIF2C
ENST00000497035 0.995890613380922 0.987184290329092 -0.000890817478601738 ENSG00000142937 RPS8
ENST00000396651 0.99261530195013 0.978530294670313 0.00150434604794313 ENSG00000142937 RPS8
ENST00000372209 0.993100073460165 0.980119596467711 0.00139301143367088 ENSG00000142937 RPS8
ENST00000470475 0.983696532586186 0.953776966465578 -0.00363941486167104 ENSG00000142937 RPS8
ENST00000485390 0.993309047326264 0.980754252034184 0.00134853250508074 ENSG00000142937 RPS8
ENST00000464658 0.902573338851116 0.758838500579107 0.0172382023007542 ENSG00000142937 RPS8
ENST00000484599 0.907970370556033 0.769058980683048 0.0165712367262371 ENSG00000142937 RPS8
ENST00000474582 0.979272324874665 0.941524983239596 0.0054322440602035 ENSG00000142937 RPS8
ENST00000372201 0.947153358563542 0.856449507509628 -0.0141027025137435 ENSG00000173846 PLK3
ENST00000465443 0.947121566643791 0.856304199522793 -0.0141306757187396 ENSG00000173846 PLK3
ENST00000476731 0.877343615785521 0.706021061933839 -0.0399663583061308 ENSG00000173846 PLK3
ENST00000492398 0.978240562812951 0.938736496327156 -0.00707167602094552 ENSG00000173846 PLK3
ENST00000461358 0.967229545506905 0.910474193136836 0.013194985395104 ENSG00000173846 PLK3
ENST00000461769 0.624638630133092 0.332789548484294 -0.113973443421674 ENSG00000173846 PLK3
ENST00000493100 0.758507430520416 0.503380144404251 -0.0685353685194376 ENSG00000173846 PLK3
ENST00000339355 0.756148210489651 0.500166004981758 0.0977496526638552 ENSG00000188396 TCTEX1D4
ENST00000372200 0.0513474538200298 0.00578075248398461 0.338294826499851 ENSG00000188396 TCTEX1D4
ENST00000450269 0.567097538074917 0.274181724310558 0.0745689367821881 ENSG00000222009 BTBD19
ENST00000453418 0.567097538074917 0.274181724310558 0.0745689367821881 ENSG00000222009 BTBD19
ENST00000409335 0.463348269882665 0.185281469863153 0.0929928590778597 ENSG00000222009 BTBD19
ENST00000439563 0.423124865384271 0.156368513341961 0.0957385040884586 ENSG00000222009 BTBD19
ENST00000485668 0.75527973383712 0.49900388314935 0.0420223616713053 ENSG00000222009 BTBD19
ENST00000482715 0.333641147922731 0.102287929029174 0.113042298770606 ENSG00000222009 BTBD19
ENST00000475105 0.316517744628365 0.0930639615063533 0.131554811316403 ENSG00000222009 BTBD19
ENST00000495433 0.504407147040073 0.217564878811295 0.115385012398048 ENSG00000222009 BTBD19
ENST00000489976 0.985495563011232 0.958786797667834 -0.00647602979843187 ENSG00000222009 BTBD19
ENST00000464114 0.847175082546316 0.647570870342947 -0.0561566057108453 ENSG00000222009 BTBD19
ENST00000447098 0.790916892666009 0.55304783509893 0.0825859751372093 ENSG00000117425 PTCH2
ENST00000372192 0.545220714441497 0.253653398637806 0.169747301192136 ENSG00000117425 PTCH2
ENST00000439363 0.230160950509354 0.0544456757169318 -0.151170859598438 ENSG00000070785 EIF2B3
ENST00000360403 0.105744311430937 0.016351801037128 -0.166400826045253 ENSG00000070785 EIF2B3
ENST00000486491 0.0982810292572812 0.014680615335513 -0.281455430238268 ENSG00000070785 EIF2B3
ENST00000372183 0.281883302772152 0.0758987109821816 -0.128495692329202 ENSG00000070785 EIF2B3
ENST00000480675 0.0564381896131704 0.00659347861583922 -0.218210644651016 ENSG00000070785 EIF2B3
ENST00000477953 0.0563609904499071 0.00657952806110134 -0.217552847513627 ENSG00000070785 EIF2B3
ENST00000372182 0.0897441964747552 0.0128042737064874 -0.216293538215846 ENSG00000070785 EIF2B3
ENST00000487532 0.072757344058833 0.0094753780150109 -0.240327845598747 ENSG00000070785 EIF2B3
ENST00000497010 0.210434735037527 0.0471229666515406 -0.192257205404335 ENSG00000070785 EIF2B3
ENST00000372168 0.221465172249699 0.0511076469514153 0.148107863193973 ENSG00000126107 HECTD3
ENST00000372172 0.085316255265924 0.0119099698309417 0.170957300750584 ENSG00000126107 HECTD3
ENST00000486132 0.216236502804568 0.0491943836329265 0.151305700932122 ENSG00000126107 HECTD3
ENST00000486296 0.33123178464687 0.100899937001072 0.13662624813281 ENSG00000126107 HECTD3
ENST00000466423 0.193138118838995 0.0410323850287526 0.161805474135018 ENSG00000126107 HECTD3
ENST00000487488 0.313955756646043 0.0916405444883803 0.176758424482939 ENSG00000126107 HECTD3
ENST00000484564 0.243199261747297 0.0595659769163285 0.227030281666059 ENSG00000126107 HECTD3
ENST00000246337 0.438008671786947 0.166577903686059 -0.0918929030121544 ENSG00000126088 UROD
ENST00000491773 0.487671313394055 0.203984459160932 -0.0927919521462286 ENSG00000126088 UROD
ENST00000463092 0.46326237570332 0.185191979170667 -0.099095541037135 ENSG00000126088 UROD
ENST00000461035 0.578610332888364 0.284964106738403 -0.0934507730245527 ENSG00000126088 UROD
ENST00000491300 0.431103837101077 0.161928270974704 -0.0940342959104309 ENSG00000126088 UROD
ENST00000434478 0.464427508404742 0.18615395049782 -0.0904032527193483 ENSG00000126088 UROD
ENST00000494399 0.43966534076836 0.167907497181215 -0.0915991904776671 ENSG00000126088 UROD
ENST00000460334 0.51040696364793 0.222192584049177 -0.0858148825014536 ENSG00000126088 UROD
ENST00000462688 0.42729221112801 0.159202297824272 -0.0945936742077988 ENSG00000126088 UROD
ENST00000460906 0.532575653173166 0.241757986950472 -0.0826448216104365 ENSG00000126088 UROD
ENST00000490385 0.53074036412429 0.239779798113572 -0.0825822359850785 ENSG00000126088 UROD
ENST00000469548 0.518582826100462 0.229108596091326 -0.0808626335591437 ENSG00000126088 UROD
ENST00000486699 0.518457694161061 0.229021410268179 -0.0808492737611465 ENSG00000126088 UROD
ENST00000478467 0.507853327741468 0.220243289006466 -0.0835249175249234 ENSG00000126088 UROD
ENST00000428106 0.48389191542646 0.200856508863056 -0.0876956937811121 ENSG00000126088 UROD
ENST00000496439 0.51735196267739 0.228111605514265 -0.0849849151840389 ENSG00000126088 UROD
ENST00000473012 0.475213602420769 0.193982689035036 -0.0927789222668211 ENSG00000126088 UROD
ENST00000472254 0.533198587459772 0.242439124144886 -0.0901249085794876 ENSG00000126088 UROD
ENST00000466193 0.623551186061153 0.331462954379067 -0.0828897239416297 ENSG00000126088 UROD
ENST00000465678 0.635035118249241 0.344675612626638 -0.0807809020360605 ENSG00000126088 UROD
ENST00000359600 0.879928718121551 0.71184514558352 0.0368453877218131 ENSG00000162415 ZSWIM5
ENST00000464588 0.87274082127831 0.696386690063587 0.0386596767332354 ENSG00000162415 ZSWIM5
ENST00000334815 0.128703885970035 0.021935185343764 -0.379616059719417 ENSG00000186603 HPDL
ENST00000528332 0.53202022219113 0.24120094337524 0.133882107308295 ENSG00000132781 MUTYH
ENST00000529984 0.53202022219113 0.24120094337524 0.133882107308295 ENSG00000132781 MUTYH
ENST00000372110 0.532724533114754 0.241977043016654 0.132872208465056 ENSG00000132781 MUTYH
ENST00000372115 0.526549055802276 0.236261568024364 0.13458099553494 ENSG00000132781 MUTYH
ENST00000481571 0.532724533114754 0.241977043016654 0.132872208465056 ENSG00000132781 MUTYH
ENST00000372098 0.532724533114754 0.241977043016654 0.132872208465056 ENSG00000132781 MUTYH
ENST00000355498 0.459309365589992 0.182334013670046 0.160753109468688 ENSG00000132781 MUTYH
ENST00000475516 0.49561797983348 0.21014455846153 0.151154796197477 ENSG00000132781 MUTYH
ENST00000372104 0.501182161454078 0.214869769126363 0.149949631182048 ENSG00000132781 MUTYH
ENST00000448481 0.501182161454078 0.214869769126363 0.149949631182048 ENSG00000132781 MUTYH
ENST00000456914 0.501182161454078 0.214869769126363 0.149949631182048 ENSG00000132781 MUTYH
ENST00000354383 0.49561797983348 0.21014455846153 0.151154796197477 ENSG00000132781 MUTYH
ENST00000488731 0.477411841340286 0.195701875712112 0.156390627891931 ENSG00000132781 MUTYH
ENST00000372100 0.459309365589992 0.182334013670046 0.160753109468688 ENSG00000132781 MUTYH
ENST00000450313 0.526549055802276 0.236261568024364 0.13458099553494 ENSG00000132781 MUTYH
ENST00000531105 0.469103448950051 0.189718897799232 0.158493019378196 ENSG00000132781 MUTYH
ENST00000467459 0.874819125929642 0.700766056372362 0.056980809593691 ENSG00000132781 MUTYH
ENST00000482094 0.913657670729519 0.781923523545975 -0.0449240273387841 ENSG00000132781 MUTYH
ENST00000529892 0.896575205000295 0.74532816540632 0.0507007230411806 ENSG00000132781 MUTYH
ENST00000533178 0.435877090887804 0.165249740246722 0.185093607062693 ENSG00000132781 MUTYH
ENST00000528013 0.51231201859352 0.223604529221566 0.147108659205308 ENSG00000132781 MUTYH
ENST00000412971 0.333630149846996 0.102281610751894 0.192176395503759 ENSG00000132781 MUTYH
ENST00000462388 0.363408287752795 0.118761580692542 0.245091731722385 ENSG00000132781 MUTYH
ENST00000470256 0.330624552451118 0.100544912951187 0.206699208592882 ENSG00000132781 MUTYH
ENST00000461495 0.411454143539689 0.148335556165569 0.169926205673933 ENSG00000132781 MUTYH
ENST00000435155 0.284862583810465 0.0773091406195569 0.222015590568098 ENSG00000132781 MUTYH
ENST00000467940 0.395767134752576 0.138063123798837 0.174518828997928 ENSG00000132781 MUTYH
ENST00000478796 0.409384720347363 0.146925490757765 0.228584489295314 ENSG00000132781 MUTYH
ENST00000525160 0.360701797131026 0.11723965742119 0.188225770709765 ENSG00000132781 MUTYH
ENST00000479746 0.487437399497741 0.203732361978226 0.16982133793241 ENSG00000132781 MUTYH
ENST00000492494 0.501182161454078 0.214868557820611 0.166067153046606 ENSG00000132781 MUTYH
ENST00000483642 0.560901576806967 0.268459432764368 0.137855548502079 ENSG00000132781 MUTYH
ENST00000481139 0.475674594920783 0.194295748233875 0.165021322276156 ENSG00000132781 MUTYH
ENST00000485484 0.492017843524876 0.207295386006282 0.17646471186738 ENSG00000132781 MUTYH
ENST00000476789 0.583510350944141 0.289539274422405 0.137548687272288 ENSG00000132781 MUTYH
ENST00000462387 0.661949303258944 0.375654303160992 0.117460575737367 ENSG00000132781 MUTYH
ENST00000474703 0.598443435877752 0.304950588890113 0.147910713911186 ENSG00000132781 MUTYH
ENST00000483127 0.549710509998925 0.257932610385315 0.166197230588023 ENSG00000132781 MUTYH
ENST00000534453 0.463347565576239 0.185268289063684 0.196345516954639 ENSG00000132781 MUTYH
ENST00000372090 0.764162266482522 0.511879910288507 -0.0710422420124713 ENSG00000132773 TOE1
ENST00000477731 0.433448089400805 0.163588967209662 -0.184340824615437 ENSG00000132773 TOE1
ENST00000539779 0.60055554505413 0.307404743692373 -0.113025390826633 ENSG00000132773 TOE1
ENST00000471337 0.514714811889095 0.225879219192444 -0.15833669728099 ENSG00000132773 TOE1
ENST00000495703 0.650065097499939 0.361839360517029 -0.100329695475359 ENSG00000132773 TOE1
ENST00000460057 0.66936132782219 0.384757204069509 -0.124737589049169 ENSG00000132773 TOE1
ENST00000372084 0.500266824838282 0.213976009565536 0.168228888067215 ENSG00000070759 TESK2
ENST00000372086 0.633211274902942 0.342637573267103 0.125855273605608 ENSG00000070759 TESK2
ENST00000341771 0.633211274902942 0.342637573267103 0.125855273605608 ENSG00000070759 TESK2
ENST00000486676 0.612446987098553 0.320478114438289 0.131665099427411 ENSG00000070759 TESK2
ENST00000538496 0.729261360036399 0.462046258079291 0.0974784781932709 ENSG00000070759 TESK2
ENST00000493974 0.419704404368301 0.154083441402113 0.240261775790524 ENSG00000070759 TESK2
ENST00000451835 0.637647865197543 0.34760623275445 0.153650783235508 ENSG00000070759 TESK2
ENST00000401061 0.404486552100591 0.143575369662191 -0.137564561596645 ENSG00000132763 MMACHC
ENST00000477188 0.706859716893784 0.432554795934242 0.12853792808074 ENSG00000132763 MMACHC
ENST00000262746 0.164672755404022 0.0320347410915365 -0.1135655950809 ENSG00000117450 PRDX1
ENST00000319248 0.163774202302039 0.0317476459604122 -0.113740488304977 ENSG00000117450 PRDX1
ENST00000372079 0.164617243403821 0.0320167066079708 -0.113559648220519 ENSG00000117450 PRDX1
ENST00000447184 0.207468416374447 0.0460501899950315 -0.112008922346948 ENSG00000117450 PRDX1
ENST00000424390 0.207440478120175 0.046035436358044 -0.112009644233669 ENSG00000117450 PRDX1
ENST00000483583 0.233945254549773 0.055926978300261 -0.116862288053553 ENSG00000117450 PRDX1
ENST00000372070 0.00922423176073318 0.000600120776219573 -0.244772594300812 ENSG00000117448 AKR1A1
ENST00000434299 0.0471274672367842 0.00515652160460146 -0.208071949569362 ENSG00000117448 AKR1A1
ENST00000496999 0.146943171987313 0.0269090539464451 -0.188829693285417 ENSG00000117448 AKR1A1
ENST00000476957 0.0307823066485439 0.00289331198604841 -0.220979544616708 ENSG00000117448 AKR1A1
ENST00000481885 0.0589908783462652 0.00704158948877385 -0.219759498844469 ENSG00000117448 AKR1A1
ENST00000351829 0.0130461238429278 0.000942871300132353 -0.242310556631508 ENSG00000117448 AKR1A1
ENST00000471651 0.154889432040478 0.0290532063222363 -0.185759656242225 ENSG00000117448 AKR1A1
ENST00000497973 0.013228398160273 0.000960052525635241 -0.256344908673067 ENSG00000117448 AKR1A1
ENST00000473038 0.0092313957632079 0.000601768367484493 -0.288257117791929 ENSG00000117448 AKR1A1
ENST00000495913 0.01322289548456 0.000959093361921985 -0.283071513397093 ENSG00000117448 AKR1A1
ENST00000487654 0.020002798832403 0.00163017939815404 -0.279034144645127 ENSG00000117448 AKR1A1
ENST00000475919 0.015841821321623 0.00120556485857074 -0.335726985039388 ENSG00000117448 AKR1A1
ENST00000475985 0.0368901125844346 0.00371891041613158 -0.349302651730694 ENSG00000117448 AKR1A1
ENST00000437901 0.289549597242838 0.079528271997156 -0.0859545942909932 ENSG00000132780 NASP
ENST00000437362 0.28446626509364 0.0770953691181012 -0.0866110609047305 ENSG00000132780 NASP
ENST00000464190 0.109922822671505 0.0173477420086635 -0.157160677348092 ENSG00000132780 NASP
ENST00000528084 0.0424627467782508 0.00448972308100354 -0.179233846909892 ENSG00000132780 NASP
ENST00000527359 0.261922574811992 0.0673053385863337 -0.0861945572945021 ENSG00000132780 NASP
ENST00000525515 0.213362494666495 0.0481424472397509 -0.102446907631981 ENSG00000132780 NASP
ENST00000453748 0.295702447353429 0.0825082307177425 -0.0828482799524414 ENSG00000132780 NASP
ENST00000402363 0.533198587459772 0.242427550883607 -0.0555106291544792 ENSG00000132780 NASP
ENST00000537798 0.533198587459772 0.24242529708774 -0.0555158340598998 ENSG00000132780 NASP
ENST00000527470 0.148424461189825 0.0272859997262858 -0.135140148520022 ENSG00000132780 NASP
ENST00000529333 0.145891073170493 0.0265932707437134 -0.13707984361154 ENSG00000132780 NASP
ENST00000531532 0.0965939339566442 0.0142896341534364 -0.15961277745504 ENSG00000132780 NASP
ENST00000530840 0.160615082831938 0.0307723916588027 -0.186278357204732 ENSG00000132780 NASP
ENST00000528238 0.347865476174611 0.110070125688519 -0.0769779648096876 ENSG00000132780 NASP
ENST00000534101 0.13781036932593 0.0243798888726242 -0.138130681375474 ENSG00000132780 NASP
ENST00000350030 0.539670795209327 0.24838455406866 -0.0546875317772763 ENSG00000132780 NASP
ENST00000470768 0.224758181704487 0.0524097734577503 -0.11287831544045 ENSG00000132780 NASP
ENST00000372052 0.533185596697487 0.242394201991571 -0.0555118627368547 ENSG00000132780 NASP
ENST00000351223 0.533185596697487 0.242394201991571 -0.0555118627368547 ENSG00000132780 NASP
ENST00000530073 0.919288191419106 0.795284595904917 -0.0149172121328184 ENSG00000132780 NASP
ENST00000481782 0.920786404433316 0.798611700337635 -0.0151520798995137 ENSG00000132780 NASP
ENST00000531612 0.907040608437293 0.767218669676447 0.0190903413396282 ENSG00000132780 NASP
ENST00000527932 0.980383357633783 0.944273314661108 -0.00520434209638385 ENSG00000132780 NASP
ENST00000534450 0.727933470477027 0.460110156920188 0.049077631048506 ENSG00000132780 NASP
ENST00000472408 0.416579153606616 0.151884148587247 0.155923357613072 ENSG00000132780 NASP
ENST00000491755 0.466062618314099 0.187346304328033 0.217889067857404 ENSG00000159588 CCDC17
ENST00000482416 0.466062618314099 0.187346304328033 0.217889067857404 ENSG00000159588 CCDC17
ENST00000372044 0.45720340197987 0.18085493666988 0.221807498276032 ENSG00000159588 CCDC17
ENST00000421127 0.45554699296034 0.179535098316952 0.222067355519207 ENSG00000159588 CCDC17
ENST00000343901 0.451843233828872 0.176678897564675 0.223312762403966 ENSG00000159588 CCDC17
ENST00000528266 0.433109238057914 0.163328761084464 0.23040316037857 ENSG00000159588 CCDC17
ENST00000445048 0.427321492571623 0.159230390377982 0.232842197601013 ENSG00000159588 CCDC17
ENST00000479529 0.517417205262133 0.228156981050644 0.199424693093742 ENSG00000159588 CCDC17
ENST00000479235 0.554889220166705 0.262962410196971 0.0779835421533906 ENSG00000159592 GPBP1L1
ENST00000290795 0.595782292894855 0.302090644316345 0.0579175390378714 ENSG00000159592 GPBP1L1
ENST00000355105 0.595739991776305 0.302028456028244 0.057916113565417 ENSG00000159592 GPBP1L1
ENST00000467032 0.872676584176163 0.696274062567741 0.0383552123277422 ENSG00000159592 GPBP1L1
ENST00000487436 0.951835678518867 0.86901602582969 0.0151960257826203 ENSG00000159592 GPBP1L1
ENST00000468724 0.947842738742587 0.85821682579841 -0.0165658075279791 ENSG00000159592 GPBP1L1
ENST00000498128 0.404608075573576 0.143716345034606 0.103148210487054 ENSG00000159592 GPBP1L1
ENST00000496278 0.0730911143145233 0.00954904394365623 0.270071999869338 ENSG00000159592 GPBP1L1
ENST00000495616 0.607760499000858 0.315511032446023 -0.133879572505052 ENSG00000159592 GPBP1L1
ENST00000488278 0.546528836376439 0.254815863082772 0.0833258259720625 ENSG00000159592 GPBP1L1
ENST00000480941 0.5522549596393 0.260329172255712 0.0826906724752652 ENSG00000159592 GPBP1L1
ENST00000480083 0.558639292900586 0.266385873667342 0.0824110575128246 ENSG00000159592 GPBP1L1
ENST00000493083 0.509351086502885 0.221367444194717 0.0913318734939619 ENSG00000159592 GPBP1L1
ENST00000460859 0.584133866330093 0.29018821683471 0.0818098204764504 ENSG00000159592 GPBP1L1
ENST00000372025 0.243247395440419 0.059609477558376 0.185088878178643 ENSG00000159596 TMEM69
ENST00000496366 0.407276555867941 0.14546716487166 0.14638692008666 ENSG00000159596 TMEM69
ENST00000359942 0.0699210364420258 0.00895049256024878 0.241805433225754 ENSG00000197429 IPP
ENST00000430643 0.255369598134256 0.0645300513108955 0.284534933928588 ENSG00000230896 RP11-767N6.7
ENST00000461718 0.0622996392128783 0.00759317584421806 0.428321620596132 ENSG00000197429 IPP
ENST00000495072 0.39971948114304 0.140663252422846 0.171528354687473 ENSG00000197429 IPP
ENST00000396478 0.360870239679822 0.117310267966735 0.151712403215432 ENSG00000197429 IPP
ENST00000470809 0.0963702205961118 0.0142262092729347 -0.249401395077308 ENSG00000086015 MAST2
ENST00000372009 0.97728902115433 0.935949381130818 -0.00397860929401026 ENSG00000086015 MAST2
ENST00000361297 0.97529555370438 0.93099647619195 -0.00429937306021758 ENSG00000086015 MAST2
ENST00000372008 0.524769368635926 0.234454816445105 0.0655517601249758 ENSG00000086015 MAST2
ENST00000482881 0.74725252055008 0.487121830257497 0.053264915591232 ENSG00000086015 MAST2
ENST00000488619 0.887798744730482 0.727108717180766 -0.0500197163707388 ENSG00000086015 MAST2
ENST00000467367 0.602351434021482 0.309764247276594 0.122870524827415 ENSG00000086015 MAST2
ENST00000498668 0.654668099020543 0.366803810998292 0.130801279293294 ENSG00000086015 MAST2
ENST00000477968 0.716995760508894 0.445268750302496 0.0967112977004053 ENSG00000086015 MAST2
ENST00000492813 0.292360493485248 0.0808146598147094 -0.246763080955431 ENSG00000086015 MAST2
ENST00000262741 7.65290814714478e-16 2.54294140158998e-18 -0.647764564509496 ENSG00000117461 PIK3R3
ENST00000372006 8.27573900497873e-16 2.77899778468492e-18 -0.647664943457671 ENSG00000117461 PIK3R3
ENST00000340332 8.64145532258673e-16 2.93219092680821e-18 -0.647099270307392 ENSG00000117461 PIK3R3
ENST00000354242 8.64145532258673e-16 2.93219092680821e-18 -0.647099270307392 ENSG00000117461 PIK3R3
ENST00000420542 8.64145532258673e-16 2.93219092680821e-18 -0.647099270307392 ENSG00000117461 PIK3R3
ENST00000488808 6.96008630294918e-05 1.69905937721214e-06 -0.542358930328364 ENSG00000117461 PIK3R3
ENST00000540385 5.27508581446848e-08 6.0530381468719e-10 -0.569090457577628 ENSG00000117461 PIK3R3
ENST00000423209 6.46520598606258e-08 7.5246863741863e-10 -0.577212705651412 ENSG00000117461 PIK3R3
ENST00000493202 1.95209112383684e-07 2.48707775750823e-09 -0.617376649477834 ENSG00000117461 PIK3R3
ENST00000425892 1.18554981082895e-06 1.74875840166931e-08 -0.598429201991098 ENSG00000117461 PIK3R3
ENST00000396420 0.981548728988059 0.947656566319088 0.00430239362323452 ENSG00000085998 POMGNT1
ENST00000371984 0.969220933378645 0.915210752041001 0.00701554622030912 ENSG00000085998 POMGNT1
ENST00000371992 0.981508350543891 0.947591533036656 0.0043067551550946 ENSG00000085998 POMGNT1
ENST00000475642 0.956759276495371 0.882461104511333 -0.0163847747652169 ENSG00000085998 POMGNT1
ENST00000535522 0.970510371146186 0.918147309685152 -0.00721914205789798 ENSG00000085998 POMGNT1
ENST00000371986 0.975838035311719 0.932309279884188 0.00560344879464391 ENSG00000085998 POMGNT1
ENST00000480972 0.748572221247805 0.489425762780781 0.0815664756569033 ENSG00000085998 POMGNT1
ENST00000485714 0.912843660394825 0.779981594466783 0.0258636491056312 ENSG00000085998 POMGNT1
ENST00000463030 0.687043529103288 0.406373765085995 0.10575419615635 ENSG00000085998 POMGNT1
ENST00000477114 0.714744079696424 0.44270805217646 -0.0809241557092336 ENSG00000085998 POMGNT1
ENST00000497439 0.999693011998288 0.998973692738172 0.000108240158904625 ENSG00000085998 POMGNT1
ENST00000489985 0.663836751497988 0.378105556146613 0.0864600917776039 ENSG00000085998 POMGNT1
ENST00000371980 0.819230841551753 0.597246487401574 -0.0876846479991549 ENSG00000171357 LURAP1
ENST00000463715 0.402264022390814 0.142252351602748 -0.173310439432817 ENSG00000085999 RAD54L
ENST00000442598 0.347701438852608 0.109988187882268 -0.126219599406352 ENSG00000085999 RAD54L
ENST00000493985 0.432252888213728 0.162752949023335 -0.16934828510459 ENSG00000085999 RAD54L
ENST00000371975 0.358894892006375 0.116216979349486 -0.124097903307712 ENSG00000085999 RAD54L
ENST00000469835 0.452533281447448 0.177233383923136 -0.170267113484435 ENSG00000085999 RAD54L
ENST00000493032 0.390197574723827 0.134475781193829 -0.195591880295891 ENSG00000085999 RAD54L
ENST00000487700 0.225860507333526 0.052842678340704 -0.22871199340103 ENSG00000085999 RAD54L
ENST00000472889 0.443593623218409 0.170702319397397 -0.186890783371641 ENSG00000085999 RAD54L
ENST00000473251 0.310389111914246 0.0896901067742236 -0.214175547010511 ENSG00000085999 RAD54L
ENST00000496156 0.854421300657417 0.661281112596894 -0.0269936503444918 ENSG00000132128 LRRC41
ENST00000476687 0.528347144794852 0.237616416206767 -0.145826019543914 ENSG00000085999 RAD54L
ENST00000488942 0.66001824553871 0.373169829959728 -0.0991882321871347 ENSG00000085999 RAD54L
ENST00000459678 0.807484094797861 0.578193853868215 -0.0646054061873201 ENSG00000085999 RAD54L
ENST00000343304 0.692899812806561 0.413932079314934 -0.0438658204086151 ENSG00000132128 LRRC41
ENST00000472710 0.637345012874894 0.347262773501747 -0.050737401462976 ENSG00000132128 LRRC41
ENST00000498402 0.607602269542411 0.315295360092108 -0.061497709860489 ENSG00000132128 LRRC41
ENST00000469150 0.726972217151288 0.458813422375515 -0.0621366500092755 ENSG00000132128 LRRC41
ENST00000311672 0.476926394629465 0.195360468159987 -0.0818645154470478 ENSG00000173660 UQCRH
ENST00000489056 0.476926394629465 0.195360468159987 -0.0818645154470478 ENSG00000173660 UQCRH
ENST00000486951 0.501478359798234 0.21520835499033 -0.0733006522284456 ENSG00000173660 UQCRH
ENST00000496387 0.477755262290621 0.196003867660718 -0.0818440410730519 ENSG00000173660 UQCRH
ENST00000460947 0.405014452038783 0.143968506804728 -0.0966571549664668 ENSG00000173660 UQCRH
ENST00000474844 0.613188767704251 0.321169731764996 -0.0767793902679929 ENSG00000117481 NSUN4
ENST00000307089 0.942857049657595 0.845909152280313 -0.0136922082595352 ENSG00000117481 NSUN4
ENST00000486270 0.731814817090688 0.465609111585953 -0.063145724810637 ENSG00000117481 NSUN4
ENST00000536062 0.681384812437631 0.399591955891177 -0.0660940071100518 ENSG00000117481 NSUN4
ENST00000469918 0.557161890496092 0.265006020891954 -0.10890217645357 ENSG00000117481 NSUN4
ENST00000472157 0.991239542166727 0.974099928430181 -0.00507979403910979 ENSG00000117481 NSUN4
ENST00000471871 0.651169179844171 0.362996575034355 -0.071644725269912 ENSG00000117481 NSUN4
ENST00000537428 0.67848913068321 0.395386710835733 -0.0669271983967781 ENSG00000117481 NSUN4
ENST00000498008 0.625736328280209 0.334058675466186 -0.0760313479755341 ENSG00000117481 NSUN4
ENST00000495427 0.59855705292587 0.305164652273375 -0.0820086356591778 ENSG00000117481 NSUN4
ENST00000475281 0.639041679813712 0.349106159001742 -0.123912061601675 ENSG00000117481 NSUN4
ENST00000602433 0.322513525167481 0.0961735160332106 -0.166433964650959 ENSG00000269956 MKNK1-AS1
ENST00000342571 0.806974337427897 0.577504710086368 -0.0465842479822232 ENSG00000079277 MKNK1
ENST00000371946 0.628382171311335 0.336931902021249 -0.0711517175832072 ENSG00000079277 MKNK1
ENST00000341183 0.628382171311335 0.336931902021249 -0.0711517175832072 ENSG00000079277 MKNK1
ENST00000371944 0.806974337427897 0.577504710086368 -0.0465842479822232 ENSG00000079277 MKNK1
ENST00000371945 0.628382171311335 0.336931902021249 -0.0711517175832072 ENSG00000079277 MKNK1
ENST00000524749 0.380207276044229 0.128262051244513 -0.186749565504881 ENSG00000079277 MKNK1
ENST00000528077 0.806542000107982 0.576791182464395 -0.0435157217263395 ENSG00000079277 MKNK1
ENST00000428112 0.871175483556888 0.693299703773701 -0.0311890438534547 ENSG00000079277 MKNK1
ENST00000532897 0.963996373451001 0.901824483142721 0.0138002422242551 ENSG00000079277 MKNK1
ENST00000530528 0.410324796920951 0.147558651850764 -0.2145210702765 ENSG00000079277 MKNK1
ENST00000531355 0.845257095276984 0.644167776225912 -0.0371879238971467 ENSG00000079277 MKNK1
ENST00000470237 0.678246066820088 0.395113898347081 -0.117532639328781 ENSG00000079277 MKNK1
ENST00000524417 0.713466981444369 0.441256172476419 -0.118858488249071 ENSG00000079277 MKNK1
ENST00000460098 0.463982723746053 0.185819950281531 -0.198150909317567 ENSG00000079277 MKNK1
ENST00000532783 0.729583616872113 0.462513863766498 0.0778027355417714 ENSG00000079277 MKNK1
ENST00000496619 0.94188122388838 0.843942071603056 -0.0175262110424615 ENSG00000079277 MKNK1
ENST00000528237 0.79724020371187 0.562045600927448 0.0633468949518615 ENSG00000079277 MKNK1
ENST00000526513 0.961736352393194 0.895408316764259 -0.011565101288797 ENSG00000079277 MKNK1
ENST00000484301 0.896311559494485 0.744898742472337 -0.0297760961306574 ENSG00000079277 MKNK1
ENST00000545730 0.770167713585026 0.521687507018489 -0.0551292449093956 ENSG00000079277 MKNK1
ENST00000486716 0.917251758559859 0.790217075255388 -0.0251259415263953 ENSG00000079277 MKNK1
ENST00000480531 0.87552655852454 0.70204980410601 -0.0483874465668755 ENSG00000079277 MKNK1
ENST00000529170 0.556096091529573 0.264125641156225 -0.107099966595869 ENSG00000079277 MKNK1
ENST00000531769 0.462278460969031 0.184574778926931 -0.116554570635225 ENSG00000079277 MKNK1
ENST00000465783 0.494678882991047 0.209439225143982 -0.131629105230129 ENSG00000079277 MKNK1
ENST00000474868 0.439642392673774 0.167761915495466 -0.145069595498822 ENSG00000079277 MKNK1
ENST00000532110 0.544049452033337 0.252430758076123 -0.119687895079299 ENSG00000079277 MKNK1
ENST00000525888 0.395287166443401 0.137786546976742 -0.161021273188098 ENSG00000079277 MKNK1
ENST00000468852 0.840078123903436 0.635010089807596 -0.0715854250291583 ENSG00000079277 MKNK1
ENST00000319928 0.648163174433556 0.359766514531581 -0.129636537475905 ENSG00000142961 MOB3C
ENST00000271139 0.706613975892541 0.432161559609805 -0.115594232173065 ENSG00000142961 MOB3C
ENST00000371940 0.646847035782426 0.358279724306114 -0.13036374305637 ENSG00000142961 MOB3C
ENST00000477318 0.951900352110338 0.869110618164885 -0.0270602143295152 ENSG00000142961 MOB3C
ENST00000576409 0.13882712495704 0.024641759763116 -0.177638684171533 ENSG00000123472 ATPAF1
ENST00000371937 0.13882712495704 0.024641759763116 -0.177638684171533 ENSG00000123472 ATPAF1
ENST00000574428 0.13882712495704 0.024641759763116 -0.177638684171533 ENSG00000123472 ATPAF1
ENST00000492233 0.170842101254754 0.0339062054539337 -0.188662220424864 ENSG00000123472 ATPAF1
ENST00000526821 0.383587696946744 0.130513353351382 -0.135318742546062 ENSG00000123472 ATPAF1
ENST00000542495 0.275106974454774 0.0730010632748053 -0.165223163609158 ENSG00000123472 ATPAF1
ENST00000529214 0.275106974454774 0.0730010632748053 -0.165223163609158 ENSG00000123472 ATPAF1
ENST00000329231 0.162948171064641 0.0315273584726591 -0.194711638368754 ENSG00000123472 ATPAF1
ENST00000534216 0.723828024869508 0.454334783380354 -0.075224236521903 ENSG00000123472 ATPAF1
ENST00000532925 0.621678952161387 0.329540449852176 -0.101766879735511 ENSG00000123472 ATPAF1
ENST00000474020 0.790027476990455 0.551633050201558 -0.0743179363080411 ENSG00000123472 ATPAF1
ENST00000487193 0.497834061581812 0.211925128158167 -0.1515782078664 ENSG00000123472 ATPAF1
ENST00000544071 0.623999533615662 0.331949891667271 -0.0452745444359663 ENSG00000159658 EFCAB14
ENST00000525633 0.339422890182595 0.105525495851613 -0.207755347928463 ENSG00000123472 ATPAF1
ENST00000460928 0.759803529205814 0.50499260011487 -0.104430781498256 ENSG00000123472 ATPAF1
ENST00000442839 0.920173899180385 0.797344199303139 -0.0137386755226651 ENSG00000228237 EFCAB14-AS1
ENST00000418985 0.919987842622963 0.796880282090588 -0.0137611328155958 ENSG00000228237 EFCAB14-AS1
ENST00000371933 0.744794162261754 0.483893132157807 -0.032918867578271 ENSG00000159658 EFCAB14
ENST00000479745 0.805330592749212 0.574827559117165 0.044535447583184 ENSG00000159658 EFCAB14
ENST00000487741 0.876858621249011 0.704428309909673 0.0303069478893537 ENSG00000159658 EFCAB14
ENST00000481623 0.89807872608538 0.749469567606045 -0.0309536528047532 ENSG00000159658 EFCAB14
ENST00000459797 0.67144846532271 0.387116677918522 -0.112820821828863 ENSG00000159658 EFCAB14
ENST00000484461 0.796925470898327 0.561597879071843 -0.0489681204057587 ENSG00000159658 EFCAB14
ENST00000371884 0.996362593274908 0.988631624192605 0.000772266102634483 ENSG00000162367 TAL1
ENST00000371883 0.96611868922329 0.907496473254296 -0.00632903449780456 ENSG00000162367 TAL1
ENST00000294339 0.96611868922329 0.907496473254296 -0.00632903449780456 ENSG00000162367 TAL1
ENST00000459729 0.895294539202431 0.742729604686795 -0.0234494037285766 ENSG00000162367 TAL1
ENST00000464796 0.75286946003392 0.495588211604634 -0.0585249940211674 ENSG00000162367 TAL1
ENST00000422216 0.701679278063337 0.426008104878202 -0.0800146044888273 ENSG00000226252 RP1-18D14.7
ENST00000481091 0.766968795106545 0.516761482393352 0.0691865337123438 ENSG00000162367 TAL1
ENST00000465912 0.930111427676705 0.817295823683287 -0.0308788836244846 ENSG00000162367 TAL1
ENST00000337817 0.0306849536457487 0.0028794623689619 -0.202242063969753 ENSG00000123473 STIL
ENST00000360380 0.0306849536457487 0.0028794623689619 -0.202242063969753 ENSG00000123473 STIL
ENST00000371877 0.0306849536457487 0.0028794623689619 -0.202242063969753 ENSG00000123473 STIL
ENST00000243182 0.0427430178602922 0.00453131187652422 -0.197489181432243 ENSG00000123473 STIL
ENST00000396221 0.0427430178602922 0.00453131187652422 -0.197489181432243 ENSG00000123473 STIL
ENST00000447475 0.0832439851462847 0.0115069855871704 -0.1920538192464 ENSG00000123473 STIL
ENST00000418131 0.616442488546661 0.324600056981417 -0.088495389120949 ENSG00000123473 STIL
ENST00000436811 0.64722410886779 0.358733227661632 -0.096059845692702 ENSG00000123473 STIL
ENST00000433827 0.826283857684129 0.610093035482931 -0.0780070935593582 ENSG00000123473 STIL
ENST00000413565 0.194329362137895 0.0414238357080981 -0.326298724598599 ENSG00000123473 STIL
ENST00000371873 0.619021457956612 0.327129825944228 -0.0654057051740511 ENSG00000162368 CMPK1
ENST00000371871 0.362088565940674 0.118068212803614 -0.102568672473151 ENSG00000162368 CMPK1
ENST00000471289 0.355601800576747 0.114384756120047 -0.156493403812577 ENSG00000162368 CMPK1
ENST00000450808 0.43966891629002 0.167912727616694 -0.0976398466156381 ENSG00000162368 CMPK1
ENST00000371870 0.42986106795951 0.161097552997962 -0.0877967962724431 ENSG00000162368 CMPK1
ENST00000420876 0.441087395708758 0.168908769628794 -0.206745496168903 ENSG00000225762 RP11-511I2.2
ENST00000371847 0.0576315957061951 0.00680080997169397 0.304100719476618 ENSG00000132122 SPATA6
ENST00000371843 0.0388458045961295 0.00398645079055096 0.322346442956991 ENSG00000132122 SPATA6
ENST00000603831 0.124169829353534 0.0207968473309384 0.293370939726181 ENSG00000132122 SPATA6
ENST00000396199 0.0748729580207198 0.009875953648103 0.3046905059378 ENSG00000132122 SPATA6
ENST00000371841 0.0870386928046916 0.0122554306733487 0.341921739138588 ENSG00000132122 SPATA6
ENST00000490850 0.100641543689856 0.0152256629591099 0.326608072767059 ENSG00000132122 SPATA6
ENST00000463938 0.307183511891752 0.0881358906154724 0.260452988016936 ENSG00000132122 SPATA6
ENST00000487543 0.272546127046187 0.0718992006949496 0.277994916091838 ENSG00000132122 SPATA6
ENST00000465990 0.187231397174645 0.0391436996641021 0.340442529720577 ENSG00000132122 SPATA6
ENST00000471975 0.227705865291032 0.0534694795852867 0.313991463893166 ENSG00000132122 SPATA6
ENST00000396153 0.0240553061594636 0.00207971251321511 -0.25016128174075 ENSG00000185104 FAF1
ENST00000371778 0.0270881951774209 0.00244121887655302 -0.247361186123116 ENSG00000185104 FAF1
ENST00000545823 0.248995131304811 0.0618580794828078 -0.158941453050359 ENSG00000185104 FAF1
ENST00000494400 0.227128221033214 0.0532786651785533 -0.169268665838104 ENSG00000185104 FAF1
ENST00000424664 0.189918929961503 0.0400023996483307 -0.317380128912985 ENSG00000225767 RP5-850O15.3
ENST00000472808 0.984554554640282 0.955859495372677 0.00553968484648794 ENSG00000185104 FAF1
ENST00000487898 0.00320599435079049 0.000159778690086697 -0.327950432672548 ENSG00000185104 FAF1
ENST00000262662 0.987042010942802 0.962868774401314 -0.00471492755030121 ENSG00000123080 CDKN2C
ENST00000396148 0.996274724473646 0.988249761676682 -0.00149494569638064 ENSG00000123080 CDKN2C
ENST00000371761 0.953098821754759 0.872027207949779 0.0187275210338404 ENSG00000123080 CDKN2C
ENST00000242719 0.655064541208845 0.367414977863802 -0.0616368415821291 ENSG00000123091 RNF11
ENST00000494873 0.349129572673175 0.110875754425744 -0.0835895448335511 ENSG00000123091 RNF11
ENST00000486691 0.5546759778553 0.262766886711459 -0.0729985009591498 ENSG00000123091 RNF11
ENST00000447632 0.203544355693722 0.0446048387198157 -0.31836668519145 ENSG00000085831 TTC39A
ENST00000413473 0.210919225212706 0.0473084528515142 -0.311846718228166 ENSG00000085831 TTC39A
ENST00000530004 0.39132099330535 0.135258359307894 -0.247742476958895 ENSG00000085831 TTC39A
ENST00000262675 0.180212111503209 0.0369412808606281 -0.330929061057364 ENSG00000085831 TTC39A
ENST00000451380 0.180212111503209 0.0369412808606281 -0.330929061057364 ENSG00000085831 TTC39A
ENST00000371750 0.259668536977502 0.0663586212703541 -0.292617284143391 ENSG00000085831 TTC39A
ENST00000371730 0.982186487202364 0.949681379793458 -0.00413987923264494 ENSG00000085832 EPS15
ENST00000371733 0.982186487202364 0.949681379793458 -0.00413987923264494 ENSG00000085832 EPS15
ENST00000396122 0.979183721149393 0.941327482417919 0.00521383132993529 ENSG00000085832 EPS15
ENST00000486505 0.449578728785335 0.175086705817189 -0.166719996739352 ENSG00000085832 EPS15
ENST00000478657 0.299940280213363 0.0847209082773587 -0.260825780760776 ENSG00000085832 EPS15
ENST00000493793 0.592905599968494 0.299090067109056 0.0921541391167858 ENSG00000085832 EPS15
ENST00000371727 0.941875790060733 0.843927596558576 -0.0155942661129891 ENSG00000085832 EPS15
ENST00000464478 0.404622790117707 0.143726135331812 0.165961899893404 ENSG00000085832 EPS15
ENST00000471391 0.889212331065071 0.730075346966498 -0.0274487598290164 ENSG00000085832 EPS15
ENST00000465467 0.875772536035879 0.70238561769519 -0.0299574453915036 ENSG00000085832 EPS15
ENST00000371714 0.118945547728243 0.0195349748431474 -0.112244842968201 ENSG00000117859 OSBPL9
ENST00000337809 0.118528845718037 0.0194146333396468 -0.112963080466285 ENSG00000117859 OSBPL9
ENST00000371710 0.118528845718037 0.0194146333396468 -0.112963080466285 ENSG00000117859 OSBPL9
ENST00000447887 0.119648412591032 0.0196998432446951 -0.112121732790212 ENSG00000117859 OSBPL9
ENST00000495776 0.119648412591032 0.0196998432446951 -0.112121732790212 ENSG00000117859 OSBPL9
ENST00000435686 0.120292110369926 0.0198544939105823 -0.111982166689271 ENSG00000117859 OSBPL9
ENST00000435274 0.104076270894518 0.0159749271795319 -0.115165548460322 ENSG00000117859 OSBPL9
ENST00000428468 0.119648412591032 0.0196998432446951 -0.112121732790212 ENSG00000117859 OSBPL9
ENST00000453295 0.119648412591032 0.0196998432446951 -0.112121732790212 ENSG00000117859 OSBPL9
ENST00000489990 0.0456008360575641 0.00493496626790794 -0.150685681818045 ENSG00000117859 OSBPL9
ENST00000530544 0.12582943288208 0.0211901272717645 -0.114542585877112 ENSG00000117859 OSBPL9
ENST00000484890 0.481719708205038 0.198950010820242 -0.10112745609342 ENSG00000117859 OSBPL9
ENST00000534040 0.189543938587528 0.0398722415161972 -0.153941285819915 ENSG00000117859 OSBPL9
ENST00000532975 0.0985306980950076 0.0147420560299553 -0.167725338766992 ENSG00000117859 OSBPL9
ENST00000527631 0.164649397791223 0.0320251182687155 -0.151842749898716 ENSG00000117859 OSBPL9
ENST00000531828 0.256582972773064 0.0650896765790984 -0.0977249942436799 ENSG00000117859 OSBPL9
ENST00000361556 0.21671724818362 0.0493663042630008 -0.106299257636946 ENSG00000117859 OSBPL9
ENST00000473207 0.187943552574712 0.0393588077584642 -0.156917435498685 ENSG00000117859 OSBPL9
ENST00000533884 0.185104329006924 0.0384745851664825 -0.156566612105414 ENSG00000117859 OSBPL9
ENST00000481937 0.601849059510867 0.30913507271731 -0.0872500886437956 ENSG00000117859 OSBPL9
ENST00000526917 0.11044164581894 0.0174636010213883 -0.163838141932129 ENSG00000117859 OSBPL9
ENST00000462759 0.216686158949059 0.0493533499039198 -0.106302394950567 ENSG00000117859 OSBPL9
ENST00000486942 0.203549114316743 0.0446076708443924 -0.109772845909819 ENSG00000117859 OSBPL9
ENST00000467064 0.775004504867595 0.529660922819496 -0.0697580319503537 ENSG00000117859 OSBPL9
ENST00000524620 0.119014182180724 0.0195514780199491 -0.205434752501068 ENSG00000117859 OSBPL9
ENST00000528603 0.0179374455169189 0.00141754984438106 -0.200219386906441 ENSG00000117859 OSBPL9
ENST00000475697 0.322956778876885 0.0963862374483475 -0.0901325300628063 ENSG00000117859 OSBPL9
ENST00000531061 0.287993156455481 0.0787843231148101 -0.134142722047601 ENSG00000117859 OSBPL9
ENST00000531819 0.439786860723951 0.167973235390873 -0.0781400662182901 ENSG00000117859 OSBPL9
ENST00000533825 0.72483410090097 0.455944369862449 -0.0556264742560352 ENSG00000117859 OSBPL9
ENST00000440943 0.91634463496005 0.787719033850307 -0.0159229821335439 ENSG00000078618 NRD1
ENST00000352171 0.406991595506329 0.145271514608933 -0.0676873631055662 ENSG00000078618 NRD1
ENST00000354831 0.406991595506329 0.145271514608933 -0.0676873631055662 ENSG00000078618 NRD1
ENST00000485608 0.484997689953038 0.201729084452098 -0.0671696215232959 ENSG00000078618 NRD1
ENST00000539524 0.483761843318019 0.200754488469884 -0.0641756996814269 ENSG00000078618 NRD1
ENST00000464385 0.917521162171894 0.790713224814067 0.0272190605932183 ENSG00000078618 NRD1
ENST00000588291 0.883180193927831 0.717992470987884 -0.0283833222445947 ENSG00000266993 RP4-657D16.3
ENST00000586761 0.912690928711456 0.779625365834863 -0.0225494976270297 ENSG00000266993 RP4-657D16.3
ENST00000475310 0.892124526789325 0.73548480842561 0.0348428661564677 ENSG00000078618 NRD1
ENST00000497358 0.918679742410936 0.793489660246566 0.0206947680739514 ENSG00000078618 NRD1
ENST00000544028 0.355860866191332 0.114574448259672 -0.0769741152517247 ENSG00000078618 NRD1
ENST00000591675 0.954653586803687 0.8760544070185 -0.0137942985442819 ENSG00000266993 RP4-657D16.3
ENST00000483007 0.896154010779482 0.74463979496671 -0.0250596136897212 ENSG00000078618 NRD1
ENST00000473805 0.34806195169616 0.110254914892704 -0.121759622083174 ENSG00000078618 NRD1
ENST00000475715 0.11347360231887 0.0181914562643152 -0.158132454563189 ENSG00000078618 NRD1
ENST00000491410 0.28933491191127 0.0793764893631823 -0.0916245351547263 ENSG00000078618 NRD1
ENST00000468722 0.0996550547254567 0.0150063387844993 -0.167402362403301 ENSG00000078618 NRD1
ENST00000371655 0.177292011126344 0.0359717726120989 0.0995625313939911 ENSG00000169213 RAB3B
ENST00000469458 0.991532502857515 0.975320452229735 -0.00228904852676862 ENSG00000117862 TXNDC12
ENST00000371626 0.748169863207064 0.488592766259433 -0.0468569210681424 ENSG00000117862 TXNDC12
ENST00000472624 0.685681140905534 0.404670479231149 -0.0588592112475936 ENSG00000117862 TXNDC12
ENST00000471493 0.986246034740256 0.960648708896126 -0.00488333047824944 ENSG00000117862 TXNDC12
ENST00000371614 0.184889647966676 0.0384185859336159 -0.213644752247036 ENSG00000198841 KTI12
ENST00000425802 0.679458043283676 0.39669933580459 -0.104930155510915 ENSG00000223390 RP11-91A18.4
ENST00000610127 0.91580663273756 0.786733227807588 -0.0269787187999863 ENSG00000117862 TXNDC12
ENST00000313334 0.887591796194184 0.726720757199725 -0.0200072294237909 ENSG00000134717 BTF3L4
ENST00000477828 0.416323035605882 0.151735872459567 -0.100759026354032 ENSG00000134717 BTF3L4
ENST00000489308 0.61351583150055 0.321497029085131 -0.0643630753552067 ENSG00000134717 BTF3L4
ENST00000526132 0.384265686567805 0.130948225614108 -0.104989091871476 ENSG00000134717 BTF3L4
ENST00000472944 0.641798876163802 0.352448445838471 -0.0534369505206618 ENSG00000134717 BTF3L4
ENST00000524414 0.965437640962363 0.905571986508623 -0.0117442305345455 ENSG00000134717 BTF3L4
ENST00000484036 0.382968708865487 0.130085742358966 -0.106203905108385 ENSG00000134717 BTF3L4
ENST00000533836 0.485216001443108 0.201940370639343 -0.0911483643992806 ENSG00000134717 BTF3L4
ENST00000361625 0.897966916689197 0.749045696919173 0.0261730675087375 ENSG00000157077 ZFYVE9
ENST00000357206 0.735589000544305 0.471206940441027 0.0408815685681633 ENSG00000157077 ZFYVE9
ENST00000287727 0.729947876054648 0.462889438574326 0.0417975310526357 ENSG00000157077 ZFYVE9
ENST00000371591 0.332698903385727 0.1017855293541 0.090573610076063 ENSG00000157077 ZFYVE9
ENST00000469134 0.504116330440223 0.217337517450292 0.133155985464864 ENSG00000157077 ZFYVE9
ENST00000470844 0.90644519616736 0.766260854528334 -0.0255439461732359 ENSG00000154222 CC2D1B
ENST00000371586 0.697212128840049 0.420074206562855 -0.0512669567926402 ENSG00000154222 CC2D1B
ENST00000284376 0.727894788053782 0.460067539477267 -0.0494636855737522 ENSG00000154222 CC2D1B
ENST00000491136 0.723944662238209 0.454598911745321 -0.050045631456598 ENSG00000154222 CC2D1B
ENST00000438021 0.65381043859675 0.365843717878633 -0.0677037120340407 ENSG00000154222 CC2D1B
ENST00000460261 0.728938613280392 0.461575704364866 -0.0504876200069147 ENSG00000154222 CC2D1B
ENST00000606527 0.995783332823349 0.986846268414661 -0.00238556792046185 ENSG00000272100 RP11-155O18.6
ENST00000450942 0.702777678157279 0.42730820199707 -0.0596904259475121 ENSG00000154222 CC2D1B
ENST00000460370 0.810711311239555 0.583809980721295 -0.0591731274677093 ENSG00000154222 CC2D1B
ENST00000438831 0.757828438471857 0.502489858168161 -0.0478227782072699 ENSG00000154222 CC2D1B
ENST00000492426 0.89777097884313 0.748439745332786 -0.0476595683770391 ENSG00000154222 CC2D1B
ENST00000485966 0.373571551190293 0.124618291238479 -0.191607470669059 ENSG00000154222 CC2D1B
ENST00000494789 0.22495297536534 0.0524681982398474 -0.307689694967516 ENSG00000154222 CC2D1B
ENST00000371568 0.00470337189054377 0.000257292526897923 -0.387573927496528 ENSG00000085840 ORC1
ENST00000371566 0.00470337189054377 0.000257292526897923 -0.387573927496528 ENSG00000085840 ORC1
ENST00000257181 0.11019207948586 0.01740156931783 0.157966419466539 ENSG00000134748 PRPF38A
ENST00000487160 0.388501800472632 0.133461047668471 0.136289857856399 ENSG00000134748 PRPF38A
ENST00000474048 0.633033928820749 0.342404144537259 0.0695641579204063 ENSG00000134748 PRPF38A
ENST00000528457 0.175134354033656 0.0352905542178015 0.138459587888227 ENSG00000134744 ZCCHC11
ENST00000527941 0.192212145646097 0.0407530365482347 0.140130910885818 ENSG00000134744 ZCCHC11
ENST00000257177 0.996101342449467 0.987610344943647 0.00108637729214744 ENSG00000134744 ZCCHC11
ENST00000371544 0.996101342449467 0.987651863670909 0.00108241510204079 ENSG00000134744 ZCCHC11
ENST00000466440 0.585088095407665 0.291206797534121 0.124547345479546 ENSG00000134744 ZCCHC11
ENST00000494469 0.770188116086155 0.521775062346487 0.0789802074838221 ENSG00000134744 ZCCHC11
ENST00000471623 0.553129215803979 0.261180188003576 0.149558141664701 ENSG00000134744 ZCCHC11
ENST00000531722 0.539437681712251 0.248195012753558 0.102640725452697 ENSG00000134744 ZCCHC11
ENST00000474453 0.553487599350614 0.261692547853472 0.100493932308983 ENSG00000134744 ZCCHC11
ENST00000470212 0.727954734723952 0.460158542498125 0.0905391638876614 ENSG00000134744 ZCCHC11
ENST00000469810 0.668115050399878 0.383127491673426 0.0799060968533861 ENSG00000134744 ZCCHC11
ENST00000528642 0.876292461165726 0.703241685483242 -0.0293767505788786 ENSG00000134744 ZCCHC11
ENST00000497120 0.991250654108816 0.974130900043493 -0.00393919020614972 ENSG00000134744 ZCCHC11
ENST00000484723 0.864076158726177 0.679871874849276 -0.032049092793979 ENSG00000134744 ZCCHC11
ENST00000481528 0.979272324874665 0.941705196824184 -0.0117679386007149 ENSG00000134744 ZCCHC11
ENST00000371541 0.982286270559439 0.950266791047669 -0.00483232078429251 ENSG00000134744 ZCCHC11
ENST00000481133 0.690062194251201 0.410272751542802 0.119973836571913 ENSG00000134744 ZCCHC11
ENST00000473856 0.83582955472261 0.626526067177393 -0.0421743325566257 ENSG00000134744 ZCCHC11
ENST00000355809 0.253442645381396 0.0637338363581076 -0.192268151776792 ENSG00000134744 ZCCHC11
ENST00000470626 0.407976344247438 0.146007853665764 -0.178139789360992 ENSG00000134744 ZCCHC11
ENST00000524582 0.429662384382027 0.160868854839058 -0.17368668936667 ENSG00000134744 ZCCHC11
ENST00000361314 0.823763760964134 0.605307438000434 -0.075320174002756 ENSG00000116157 GPX7
ENST00000459779 0.761110159496588 0.507214975574785 -0.10991344696608 ENSG00000116157 GPX7
ENST00000371538 0.177630404730945 0.0360846827623403 -0.164158529539215 ENSG00000162377 COA7
ENST00000486918 0.0699144797796088 0.00894903866164036 -0.233297136813529 ENSG00000162377 COA7
ENST00000443756 0.807057439409824 0.577663504514016 0.0397247225507037 ENSG00000162378 ZYG11B
ENST00000545132 0.946733233515035 0.85492113210557 0.0130735548230896 ENSG00000162378 ZYG11B
ENST00000294353 0.862849913961293 0.677534887347457 0.0238814503068124 ENSG00000162378 ZYG11B
ENST00000371532 0.825855970305294 0.609318404299547 -0.0664132018430941 ENSG00000203995 ZYG11A
ENST00000371528 0.825855970305294 0.609318404299547 -0.0664132018430941 ENSG00000203995 ZYG11A
ENST00000371522 0.972131874521014 0.922854016907955 0.00831828723143043 ENSG00000121310 ECHDC2
ENST00000460612 0.974701364201338 0.929417463320999 0.00765871709221233 ENSG00000121310 ECHDC2
ENST00000539680 0.969353974807233 0.915593997551647 0.0154301122640909 ENSG00000121310 ECHDC2
ENST00000479183 0.944942898098277 0.85073767818115 0.0249609891256109 ENSG00000121310 ECHDC2
ENST00000543419 0.965231649576528 0.905111213805734 -0.0127412316934498 ENSG00000121310 ECHDC2
ENST00000463923 0.965239383438164 0.905171568449472 -0.0127349504828637 ENSG00000121310 ECHDC2
ENST00000371520 0.974690460578 0.929313198136665 0.00767280332158781 ENSG00000121310 ECHDC2
ENST00000358358 0.974690460578 0.9293431010625 0.00766953386791951 ENSG00000121310 ECHDC2
ENST00000498544 0.773919313532575 0.527826877585971 0.0814440467649963 ENSG00000121310 ECHDC2
ENST00000476477 0.991317354525593 0.974681822696716 0.00275861230336838 ENSG00000121310 ECHDC2
ENST00000536120 0.991317354525593 0.974681822696716 0.00275861230336838 ENSG00000121310 ECHDC2
ENST00000479593 0.9773003217118 0.935977385765021 0.00804538766811666 ENSG00000121310 ECHDC2
ENST00000467988 0.986246034740256 0.960670463769566 0.00424414172864726 ENSG00000121310 ECHDC2
ENST00000487866 0.980176441153585 0.943720749927291 0.00748780970028104 ENSG00000121310 ECHDC2
ENST00000486170 0.721446747438323 0.451146995103222 -0.0869957970509182 ENSG00000121310 ECHDC2
ENST00000487851 0.973776388965189 0.926599682772486 0.00937410070821673 ENSG00000121310 ECHDC2
ENST00000541281 0.960265821568053 0.891548868619399 0.0123394984498206 ENSG00000121310 ECHDC2
ENST00000488268 0.871043462482772 0.693018527948722 0.0376771780749608 ENSG00000121310 ECHDC2
ENST00000544365 0.867673877586755 0.686447982693818 0.0386362227769144 ENSG00000121310 ECHDC2
ENST00000495920 0.87288017179119 0.696732096145172 0.0366273267248053 ENSG00000121310 ECHDC2
ENST00000492992 0.341673699650016 0.10675974383294 0.247058349292152 ENSG00000121310 ECHDC2
ENST00000480312 0.944609482450512 0.84993097791544 0.017759815973367 ENSG00000121310 ECHDC2
ENST00000544531 0.923547300334621 0.803727178211939 0.0231273155731238 ENSG00000121310 ECHDC2
ENST00000493896 0.691287042769639 0.411649954853796 0.111342205876345 ENSG00000121310 ECHDC2
ENST00000487040 0.843603975672269 0.640994230458735 0.0753818036411317 ENSG00000121310 ECHDC2
ENST00000542552 0.91769066723016 0.790997758345953 -0.0272224819741852 ENSG00000121310 ECHDC2
ENST00000474789 0.963173815453599 0.899868497002379 -0.0126526271109682 ENSG00000121310 ECHDC2
ENST00000371514 0.824538456893327 0.606756260457073 -0.0368610220410543 ENSG00000116171 SCP2
ENST00000478631 0.818614042256361 0.596076755928291 -0.0379233978316132 ENSG00000116171 SCP2
ENST00000528311 0.796858820265813 0.561390481016049 -0.0397837499216917 ENSG00000116171 SCP2
ENST00000371509 0.874688657705506 0.700205715043569 -0.0262415272626622 ENSG00000116171 SCP2
ENST00000407246 0.807767665655928 0.578619186567903 -0.0392124090614277 ENSG00000116171 SCP2
ENST00000371513 0.634591176130338 0.344138998986064 -0.0949271617201134 ENSG00000116171 SCP2
ENST00000528809 0.94832964605294 0.859780881751306 -0.0194790929888463 ENSG00000116171 SCP2
ENST00000529363 0.922204364483911 0.801357349260167 -0.0288394376777537 ENSG00000116171 SCP2
ENST00000473584 0.806871076554429 0.577366976411392 -0.0756914391038915 ENSG00000116171 SCP2
ENST00000430330 0.930330337346972 0.817801476934245 0.0178115324552278 ENSG00000116171 SCP2
ENST00000408941 0.994872720062169 0.984723640706129 -0.00151058273984395 ENSG00000116171 SCP2
ENST00000478274 0.925851664866346 0.808541484657526 0.0216411888447507 ENSG00000116171 SCP2
ENST00000484100 0.92641762683293 0.809522506360506 0.018125646671588 ENSG00000116171 SCP2
ENST00000533119 0.894677677348129 0.741173581755021 0.0246136512376148 ENSG00000116171 SCP2
ENST00000435345 0.917874622290374 0.791382239744565 0.0202035817842018 ENSG00000116171 SCP2
ENST00000488965 0.97738704683009 0.93636287277378 -0.00622561393357732 ENSG00000116171 SCP2
ENST00000371486 0.104820180269734 0.016146240430269 0.221658212440841 ENSG00000157184 CPT2
ENST00000468572 0.966660688615172 0.908997177813111 0.0184906238793188 ENSG00000157184 CPT2
ENST00000452466 0.247828816510483 0.061395210255438 0.224787424693898 ENSG00000236723 RP5-1024G6.2
ENST00000294360 0.560954762172928 0.268494750659767 0.0930416953896004 ENSG00000162384 C1orf123
ENST00000483739 0.636611015475899 0.346353595868588 0.0792373180071867 ENSG00000162384 C1orf123
ENST00000470385 0.635796030195955 0.345423951284576 0.0802832825455296 ENSG00000162384 C1orf123
ENST00000478839 0.823766277906898 0.605336927823531 -0.0510575249632346 ENSG00000162384 C1orf123
ENST00000489755 0.549348769838947 0.257362864318614 0.107112705282463 ENSG00000162384 C1orf123
ENST00000474227 0.355517246497223 0.114330660155405 0.19350808658874 ENSG00000162384 C1orf123
ENST00000602807 0.513918902065042 0.22515519049227 0.154707671084908 ENSG00000162384 C1orf123
ENST00000371470 0.886402484900667 0.724502798790749 -0.0266315385371975 ENSG00000162385 MAGOH
ENST00000371466 0.886370624350688 0.724395148727977 -0.026642510073486 ENSG00000162385 MAGOH
ENST00000495868 0.919403657711538 0.795571030782312 -0.0224884570919307 ENSG00000162385 MAGOH
ENST00000462941 0.798006114821128 0.563426353576921 -0.0440455338434622 ENSG00000162385 MAGOH
ENST00000458151 0.752128169740339 0.494213755475362 -0.113069744855605 ENSG00000226754 RP5-1024G6.5
ENST00000602943 0.00140641910355414 5.86389160160807e-05 -0.414731692971206 ENSG00000270172 RP5-1024G6.8
ENST00000306052 1.04807022464233e-26 1.49253130673937e-29 -0.566925505794061 ENSG00000157193 LRP8
ENST00000529670 1.47050514902042e-09 1.23966177140121e-11 -0.507944988047801 ENSG00000157193 LRP8
ENST00000371454 2.74809772321988e-21 5.82193385340803e-24 -0.557273739497293 ENSG00000157193 LRP8
ENST00000465675 1.69821341744836e-21 3.46336532681675e-24 -0.563137516877208 ENSG00000157193 LRP8
ENST00000354412 1.37312851675001e-21 2.77712924327932e-24 -0.560651570091665 ENSG00000157193 LRP8
ENST00000480045 1.18819641677331e-20 2.6321269451544e-23 -0.569640575122656 ENSG00000157193 LRP8
ENST00000347547 2.02308958216298e-20 4.57601183886412e-23 -0.572122059962452 ENSG00000157193 LRP8
ENST00000459674 1.64549212886001e-18 4.25266518297475e-21 -0.693389905019586 ENSG00000157193 LRP8
ENST00000460214 1.16793561215932e-13 5.28742453508367e-16 -0.772919108661073 ENSG00000157193 LRP8
ENST00000481431 2.6527955028369e-10 1.97983735817132e-12 -0.733180145137893 ENSG00000157193 LRP8
ENST00000475501 1.46158735616669e-08 1.52251359645698e-10 -0.595996801276714 ENSG00000157193 LRP8
ENST00000421637 0.0539707053661073 0.00619611290706026 -0.434001514002854 ENSG00000228838 RP4-784A16.2
ENST00000496580 2.64109225671673e-05 5.53106127519394e-07 -0.421404118290529 ENSG00000157193 LRP8
ENST00000446686 0.674384345404956 0.390773656160322 -0.14036170640218 ENSG00000232762 RP4-784A16.4
ENST00000371429 0.110353559400639 0.0174417729936942 -0.145840024058632 ENSG00000058804 NDC1
ENST00000540001 0.110353559400639 0.0174417729936942 -0.145840024058632 ENSG00000058804 NDC1
ENST00000537333 0.0891765624137733 0.0126915781349794 -0.169755091828952 ENSG00000058804 NDC1
ENST00000234725 0.106831006538219 0.0166239435284308 -0.166907063899552 ENSG00000058804 NDC1
ENST00000480952 0.480344520277381 0.198014694809437 -0.129396554322787 ENSG00000058804 NDC1
ENST00000464950 0.0143814025952116 0.0010682576340085 0.311088568292026 ENSG00000058799 YIPF1
ENST00000371399 0.0146759772885631 0.00109499779076851 0.309879225003879 ENSG00000058799 YIPF1
ENST00000072644 0.0146759772885631 0.00109499779076851 0.309879225003879 ENSG00000058799 YIPF1
ENST00000539954 0.0405217018792348 0.00421859135494451 0.304235465358065 ENSG00000058799 YIPF1
ENST00000469457 0.0202197831556101 0.00165390638252213 0.352947651084153 ENSG00000058799 YIPF1
ENST00000480151 0.0202197831556101 0.00165390638252213 0.352947651084153 ENSG00000058799 YIPF1
ENST00000412288 0.0375000324480635 0.0038008348786562 0.346952389327195 ENSG00000058799 YIPF1
ENST00000465897 0.025648462410643 0.00226648290700005 0.364891881029416 ENSG00000058799 YIPF1
ENST00000472983 0.0802553301351133 0.0108666893763177 0.332380791896736 ENSG00000058799 YIPF1
ENST00000534069 0.705829484522231 0.430981749190375 -0.127405814097376 ENSG00000211452 DIO1
ENST00000529589 0.495771116514303 0.210244369216442 -0.205008219093492 ENSG00000211452 DIO1
ENST00000361921 0.875844311945467 0.702533729688989 -0.0583154679094307 ENSG00000211452 DIO1
ENST00000322679 0.875844311945467 0.702533729688989 -0.0583154679094307 ENSG00000211452 DIO1
ENST00000530084 0.624074632698222 0.332044702075393 -0.150200361516727 ENSG00000211452 DIO1
ENST00000525044 0.624074632698222 0.332044702075393 -0.150200361516727 ENSG00000211452 DIO1
ENST00000527060 0.624074632698222 0.332044702075393 -0.150200361516727 ENSG00000211452 DIO1
ENST00000528946 0.624074632698222 0.332044702075393 -0.150200361516727 ENSG00000211452 DIO1
ENST00000526329 0.604332972999165 0.311561094322053 -0.169560321481494 ENSG00000211452 DIO1
ENST00000525202 0.607138752298426 0.314787977542797 -0.155941612008281 ENSG00000211452 DIO1
ENST00000529329 0.607138752298426 0.314787977542797 -0.155941612008281 ENSG00000211452 DIO1
ENST00000532493 0.607138752298426 0.314787977542797 -0.155941612008281 ENSG00000211452 DIO1
ENST00000524406 0.607138752298426 0.314787977542797 -0.155941612008281 ENSG00000211452 DIO1
ENST00000388876 0.607138752298426 0.314787977542797 -0.155941612008281 ENSG00000211452 DIO1
ENST00000371378 0.0652368650167473 0.00809938951078189 -0.223029790428806 ENSG00000081870 HSPB11
ENST00000194214 0.0502487657870346 0.00560714703933453 -0.234194785341671 ENSG00000081870 HSPB11
ENST00000489675 0.723743649092315 0.454169966813694 -0.0959519201251764 ENSG00000081870 HSPB11
ENST00000371377 0.0200888840924804 0.00163931425508971 -0.278426853737527 ENSG00000081870 HSPB11
ENST00000371376 0.0120773943626082 0.000853267625066211 -0.306964625483615 ENSG00000081870 HSPB11
ENST00000488884 0.00261700543995497 0.000124998792972096 -0.392544961465394 ENSG00000081870 HSPB11
ENST00000371370 0.0948399207865569 0.0139010956521304 -0.197580372664397 ENSG00000116212 LRRC42
ENST00000371368 0.108898139044696 0.0171098280758466 -0.243220198037028 ENSG00000116212 LRRC42
ENST00000319223 0.108104456327236 0.016906823102708 -0.192045150219284 ENSG00000116212 LRRC42
ENST00000444987 0.104076270894518 0.0159744229014044 -0.220478017800112 ENSG00000116212 LRRC42
ENST00000477905 0.685537958164575 0.404429911833742 -0.0969589498144735 ENSG00000116212 LRRC42
ENST00000371348 0.930976245695502 0.819602489760358 0.0155012840567368 ENSG00000116209 TMEM59
ENST00000371344 0.926893761557729 0.810549275708094 0.0163877208480403 ENSG00000116209 TMEM59
ENST00000234831 0.989206374597708 0.968345370600979 -0.00236773903657613 ENSG00000116209 TMEM59
ENST00000371341 0.943121871027836 0.846652470271143 0.0114323439595595 ENSG00000116209 TMEM59
ENST00000470395 0.896578389573839 0.745622291462144 0.0247279806176534 ENSG00000116209 TMEM59
ENST00000420738 0.984483679714486 0.955621946281692 0.00304544311422575 ENSG00000116209 TMEM59
ENST00000440019 0.984551212001496 0.955813282646945 0.00303325865879849 ENSG00000116209 TMEM59
ENST00000452421 0.984483679714486 0.955621946281692 0.00304544311422575 ENSG00000116209 TMEM59
ENST00000371337 0.927356552162143 0.811614732612215 0.0157707665843711 ENSG00000116209 TMEM59
ENST00000498272 0.514024909035101 0.225264893810781 0.123092913337244 ENSG00000116205 TCEANC2
ENST00000234827 0.812726655224112 0.586820003042378 0.0585730166291067 ENSG00000116205 TCEANC2
ENST00000371331 0.985339938487182 0.958028550808498 0.00724502465671153 ENSG00000116205 TCEANC2
ENST00000525949 0.505507004308818 0.218376999531885 -0.173870250202478 ENSG00000256407 RP11-446E24.4
ENST00000311841 0.446462986663989 0.172874010061493 -0.157345216341015 ENSG00000256407 RP11-446E24.4
ENST00000536061 0.986034162988851 0.95997774433321 -0.0079846148673525 ENSG00000248835 AL357673.1
ENST00000420054 0.785187899449822 0.544722165716645 -0.0838823467225701 ENSG00000215883 CYB5RL
ENST00000421415 0.568765892450235 0.275603318355934 -0.143112284042704 ENSG00000215883 CYB5RL
ENST00000490863 0.571139320556792 0.277817773721497 -0.142861270636898 ENSG00000215883 CYB5RL
ENST00000401046 0.786021627913603 0.546027144033003 -0.0837717915879434 ENSG00000215883 CYB5RL
ENST00000419823 0.626916813513108 0.335210201469332 -0.127099141188915 ENSG00000215883 CYB5RL
ENST00000528287 0.562255693337567 0.269779729860269 -0.150482463187923 ENSG00000215883 CYB5RL
ENST00000534324 0.910193626945616 0.774598315883121 -0.0438589552306181 ENSG00000215883 CYB5RL
ENST00000287899 0.889949575388716 0.731358023214099 -0.0510947652603467 ENSG00000215883 CYB5RL
ENST00000542737 0.681031443017798 0.399029523810063 -0.121572652408828 ENSG00000215883 CYB5RL
ENST00000537208 0.681031443017798 0.399029523810063 -0.121572652408828 ENSG00000215883 CYB5RL
ENST00000493530 0.829076579613231 0.614968584232707 -0.0800778656204661 ENSG00000215883 CYB5RL
ENST00000487096 0.280611223183042 0.0753590486589669 -0.117331548237258 ENSG00000116221 MRPL37
ENST00000497820 0.78511349790171 0.544634118351936 -0.10071686993172 ENSG00000215883 CYB5RL
ENST00000360840 0.19428453359531 0.0414108641685462 -0.131871022574563 ENSG00000116221 MRPL37
ENST00000605337 0.218401294252251 0.0500204585211427 -0.12153436207661 ENSG00000116221 MRPL37
ENST00000490670 0.374890768365132 0.125486576284043 -0.108717248314261 ENSG00000116221 MRPL37
ENST00000336230 0.194133835232611 0.041349732130366 -0.131883128091032 ENSG00000116221 MRPL37
ENST00000398219 0.784439944099707 0.543572178893847 -0.0507149900520783 ENSG00000116221 MRPL37
ENST00000326956 0.439409822414212 0.167599855070706 -0.105296996393691 ENSG00000157216 SSBP3
ENST00000528930 0.48889167750301 0.204843025690532 -0.126387432440689 ENSG00000157216 SSBP3
ENST00000417664 0.187167057817839 0.0391216018616444 -0.166902502004719 ENSG00000157216 SSBP3
ENST00000371320 0.202610311505982 0.04430219315037 -0.16346541027956 ENSG00000157216 SSBP3
ENST00000371319 0.188557786042764 0.0395536094812532 -0.166161505772824 ENSG00000157216 SSBP3
ENST00000533946 0.18931331164412 0.0398020928162627 -0.166917463227575 ENSG00000157216 SSBP3
ENST00000357475 0.207991099901538 0.0462429974042239 -0.167988046005112 ENSG00000157216 SSBP3
ENST00000426150 0.555414370973379 0.263523754451706 -0.0917928715612455 ENSG00000157216 SSBP3
ENST00000444533 0.627520331775468 0.336040397783874 0.0898528132549302 ENSG00000157216 SSBP3
ENST00000420121 0.811165179468776 0.584603959622598 0.0469416083206152 ENSG00000157216 SSBP3
ENST00000530618 0.728186196613156 0.460533713447063 0.0796408409280023 ENSG00000157216 SSBP3
ENST00000533209 0.6941163690495 0.415808659392485 -0.0703112133752223 ENSG00000157216 SSBP3
ENST00000525990 0.269408672788548 0.0706434125141879 -0.156049305232524 ENSG00000157216 SSBP3
ENST00000528787 0.538238049562072 0.247093192183135 -0.103299934918628 ENSG00000157216 SSBP3
ENST00000481208 0.0578427165884216 0.00683690964369905 -0.348047186696745 ENSG00000162390 ACOT11
ENST00000498228 0.0191909003627747 0.00154747911380063 -0.455751481968271 ENSG00000162390 ACOT11
ENST00000343744 0.126208365068349 0.0212694599619337 -0.303868074690051 ENSG00000162390 ACOT11
ENST00000371316 0.164464662844836 0.0319650833032709 -0.264969083316811 ENSG00000162390 ACOT11
ENST00000302250 0.915506933295886 0.785707209212008 0.043185871138529 ENSG00000162391 FAM151A
ENST00000371304 0.915506933295886 0.785707209212008 0.043185871138529 ENSG00000162391 FAM151A
ENST00000606515 0.962872016484884 0.898907532904032 0.00955864935626453 ENSG00000271723 MROH7-TTC4
ENST00000425300 0.998521550413755 0.994922736829922 -0.000470711073457531 ENSG00000271723 MROH7-TTC4
ENST00000414150 0.999031162135352 0.996860818082455 -0.00029056629848209 ENSG00000271723 MROH7-TTC4
ENST00000460155 0.972714248775171 0.924274348114898 0.00705807826072928 ENSG00000271723 MROH7-TTC4
ENST00000371281 0.991598762568541 0.975585912268813 0.00228842031467039 ENSG00000243725 TTC4
ENST00000486621 0.918530927228181 0.793215784639692 -0.0281278142498965 ENSG00000243725 TTC4
ENST00000371284 0.984992495175352 0.957178233582709 0.00402194309671945 ENSG00000243725 TTC4
ENST00000486091 0.737326251564571 0.47367464276459 0.0774483766303327 ENSG00000243725 TTC4
ENST00000371279 0.97197451457386 0.922357870121768 -0.0149830342131909 ENSG00000162396 PARS2
ENST00000371269 1.16137161060217e-35 1.16384222304056e-38 -0.734177486247473 ENSG00000116133 DHCR24
ENST00000436604 1.48243686781178e-26 2.12413377040138e-29 -0.719751653585224 ENSG00000116133 DHCR24
ENST00000537443 8.63394436949777e-29 1.10810305907864e-31 -0.741179128491662 ENSG00000116133 DHCR24
ENST00000535035 1.11910535411433e-31 1.30840039467295e-34 -0.731915692547066 ENSG00000116133 DHCR24
ENST00000415336 1.61633954799652e-11 1.02159684154916e-13 -0.722749785948063 ENSG00000242396 RP11-67L3.5
ENST00000294383 0.319017403385744 0.0944265822331719 0.10281537387296 ENSG00000162402 USP24
ENST00000407756 0.321309985053818 0.0955699348993564 0.102578422863803 ENSG00000162402 USP24
ENST00000484447 0.668125850016959 0.38314543110556 0.123814464326505 ENSG00000162402 USP24
ENST00000480962 0.685995555007258 0.405236566188644 0.12149530982342 ENSG00000162402 USP24
ENST00000472566 0.935949351949622 0.831410133029881 0.0300713126145244 ENSG00000162402 USP24
ENST00000512504 0.691798979909982 0.412495705328761 0.125584920120304 ENSG00000162402 USP24
ENST00000482197 0.568293880122166 0.275214737862922 0.162276447674743 ENSG00000162402 USP24
ENST00000371250 0.000577727484233894 2.0522484254199e-05 0.277493377862749 ENSG00000162407 PPAP2B
ENST00000472957 0.0460257720812044 0.00499598024560352 0.260344602115345 ENSG00000162407 PPAP2B
ENST00000459962 0.0800495466459666 0.0108310854794803 0.256206941501578 ENSG00000162407 PPAP2B
ENST00000461655 0.0721664341761147 0.00936260930270645 0.221165631751172 ENSG00000162407 PPAP2B
ENST00000476206 0.95986970350301 0.89006368304737 -0.019198113796012 ENSG00000162407 PPAP2B
ENST00000371244 0.771933943276781 0.524749227173315 -0.0828196902035424 ENSG00000162409 PRKAA2
ENST00000485760 0.574939510944837 0.281462056641915 0.10407434972744 ENSG00000173406 DAB1
ENST00000467509 0.861839776822125 0.675763944063817 0.0615624496128643 ENSG00000162600 OMA1
ENST00000460671 0.931177834664176 0.820148314547922 0.0363572454682287 ENSG00000162600 OMA1
ENST00000421528 0.93749048692824 0.835020711488572 0.0254532910438937 ENSG00000162600 OMA1
ENST00000358603 0.66833690402655 0.38350351965228 0.0866640036383708 ENSG00000162600 OMA1
ENST00000371226 0.533793054964361 0.242958409872523 0.116550698707967 ENSG00000162600 OMA1
ENST00000476933 0.742073047627788 0.479824936191825 0.107761052173963 ENSG00000162600 OMA1
ENST00000456980 0.862011498908638 0.676065014514406 0.0524133077319617 ENSG00000162600 OMA1
ENST00000467063 0.866720814094654 0.684935573064114 0.0510904109639933 ENSG00000162600 OMA1
ENST00000419242 0.8710723592813 0.693049176024466 0.0491074263076136 ENSG00000162600 OMA1
ENST00000426139 0.900488400755702 0.75437019026018 0.0390984023767007 ENSG00000162600 OMA1
ENST00000453710 0.956259549965162 0.881248724243968 0.0197173676672216 ENSG00000162600 OMA1
ENST00000482274 0.440671744202622 0.168555257069784 0.194907686716574 ENSG00000162600 OMA1
ENST00000371225 0.0803771759135442 0.0108980252930827 -0.255037119659796 ENSG00000184292 TACSTD2
ENST00000472487 0.80368089233648 0.572335980326332 0.0395758013897172 ENSG00000162601 MYSM1
ENST00000493821 0.683033722042169 0.40156654038247 0.0611455705409456 ENSG00000162601 MYSM1
ENST00000401044 0.897125868866356 0.747035090039171 0.0261928928280611 ENSG00000162601 MYSM1
ENST00000481973 0.74569719046825 0.485013230917789 -0.0877751161632664 ENSG00000162601 MYSM1
ENST00000466774 0.983368847114496 0.953002650102476 0.00529240066119499 ENSG00000162601 MYSM1
ENST00000483003 0.846877512831814 0.647056714015798 -0.0475083980557158 ENSG00000162601 MYSM1
ENST00000489282 0.837608255524811 0.630204311980519 -0.050698793845563 ENSG00000162601 MYSM1
ENST00000371222 0.00421633047482509 0.000224052090581038 0.247612579167253 ENSG00000177606 JUN
ENST00000544621 0.781840863420997 0.539793081920262 -0.0695740809831146 ENSG00000234807 LINC01135
ENST00000419531 0.781840863420997 0.539793081920262 -0.0695740809831146 ENSG00000234807 LINC01135
ENST00000423408 0.144938600770775 0.0263483030990315 0.369902047642937 ENSG00000232453 RP4-794H19.1
ENST00000447329 0.620697417688675 0.328736429247393 0.162582895434834 ENSG00000230812 RP4-794H19.4
ENST00000438195 0.305301140304712 0.0871754927909723 0.266044176474345 ENSG00000230812 RP4-794H19.4
ENST00000451090 0.290922690306571 0.080196950063501 0.294136630267643 ENSG00000235215 RP11-145M4.2
ENST00000449812 0.298148429710218 0.083819257728025 0.287327709593459 ENSG00000237352 RP11-145M4.3
ENST00000582567 0.739063373235233 0.475946365189907 0.117595890816072 ENSG00000172456 FGGY
ENST00000413489 0.17965175633373 0.0367560830150542 0.31694154103391 ENSG00000172456 FGGY
ENST00000474476 0.00108862191194227 4.34174090128348e-05 0.440263457814346 ENSG00000172456 FGGY
ENST00000462744 0.228766776241782 0.0538920730869678 0.299670957715792 ENSG00000172456 FGGY
ENST00000371218 9.97462373526766e-05 2.56209238510277e-06 0.456786844692089 ENSG00000172456 FGGY
ENST00000495718 0.000591362407252539 2.10900093727347e-05 0.486221182093479 ENSG00000172456 FGGY
ENST00000303721 9.97462373526766e-05 2.56209238510277e-06 0.456786844692089 ENSG00000172456 FGGY
ENST00000430447 0.000200889488932424 5.83465665212758e-06 0.458854128694587 ENSG00000172456 FGGY
ENST00000371212 4.89901744074375e-05 1.13606146457234e-06 0.465684948945646 ENSG00000172456 FGGY
ENST00000475949 0.000605801635043583 2.1663540598088e-05 0.517601648878709 ENSG00000172456 FGGY
ENST00000485720 0.00384032383279194 0.000199581519536788 0.459033576989355 ENSG00000172456 FGGY
ENST00000371210 0.00191053680346161 8.51838256914697e-05 0.420668099008936 ENSG00000172456 FGGY
ENST00000493891 0.0508075840338568 0.00569630203385969 0.32863913698133 ENSG00000172456 FGGY
ENST00000466791 0.500625748227935 0.214261553508091 0.197196592846335 ENSG00000172456 FGGY
ENST00000476939 0.0171550981756813 0.00133747574430033 0.404552499218876 ENSG00000172456 FGGY
ENST00000472783 0.0160233938031438 0.00122417409136435 0.417244975063442 ENSG00000172456 FGGY
ENST00000471169 0.0160316924275167 0.00122598326816504 0.41713764505925 ENSG00000172456 FGGY
ENST00000439156 3.99073680122965e-06 6.57767497873169e-08 0.854800477671969 ENSG00000226476 RP11-776H12.1
ENST00000423403 0.000207720608670946 6.08236209746059e-06 0.754890294203665 ENSG00000231252 RP11-436K8.1
ENST00000371191 0.897730503075235 0.748381226151135 0.0275827748371769 ENSG00000162599 NFIA
ENST00000438559 0.0127129748148813 0.000912233586324899 0.535361815336885 ENSG00000237928 RP4-668G5.1
ENST00000418662 0.0127973147292371 0.000919766919480324 0.540214689847016 ENSG00000237928 RP4-668G5.1
ENST00000476646 0.893647367390007 0.738626537662832 -0.0358446143520144 ENSG00000162599 NFIA
ENST00000407417 0.881147991607435 0.714081991840786 -0.0330750712849285 ENSG00000162599 NFIA
ENST00000479364 0.872508181660786 0.695854572549093 -0.0411427835179415 ENSG00000162599 NFIA
ENST00000371189 0.880485723842117 0.712886977506367 -0.0332780861241216 ENSG00000162599 NFIA
ENST00000403491 0.902656381188943 0.758987395818182 -0.0244308248363296 ENSG00000162599 NFIA
ENST00000371187 0.873919984344656 0.698827741016652 -0.0339230991208004 ENSG00000162599 NFIA
ENST00000485903 0.860622078087898 0.673654020672946 -0.0385305323085239 ENSG00000162599 NFIA
ENST00000371185 0.856688428601692 0.665962477165105 -0.0395844290590546 ENSG00000162599 NFIA
ENST00000371184 0.856688428601692 0.665948421480186 -0.0396069819088508 ENSG00000162599 NFIA
ENST00000496712 0.764704007106887 0.512708902460042 -0.0653713100341207 ENSG00000162599 NFIA
ENST00000482020 0.390061880270993 0.134393602596936 -0.19760853475123 ENSG00000162599 NFIA
ENST00000357977 0.868893894637224 0.689033268618534 -0.0371552920163489 ENSG00000162599 NFIA
ENST00000493627 0.84606784756653 0.645346380852113 0.0522703280725477 ENSG00000162599 NFIA
ENST00000606498 0.732708692036789 0.467025663497194 0.0496254437482838 ENSG00000162604 TM2D1
ENST00000294613 0.733047290699026 0.467467630025758 0.0495044042667464 ENSG00000162604 TM2D1
ENST00000472357 0.29649224468943 0.0829598634686313 0.181779728266443 ENSG00000162604 TM2D1
ENST00000371180 0.733047290699026 0.467467630025758 0.0495044042667464 ENSG00000162604 TM2D1
ENST00000488206 0.716022977922692 0.444079266173629 0.0522781055822231 ENSG00000162604 TM2D1
ENST00000472989 0.60936926328036 0.317310410517725 0.0764862640474454 ENSG00000162604 TM2D1
ENST00000488410 0.489634862345258 0.20551596729251 0.112286412267806 ENSG00000162604 TM2D1
ENST00000468586 0.96586989726625 0.907038759955838 0.00831483702002688 ENSG00000162604 TM2D1
ENST00000371178 0.96216820213084 0.897062868167334 0.010099516486234 ENSG00000162604 TM2D1
ENST00000494926 0.964935628745624 0.904051400776432 0.00953234497612283 ENSG00000162604 TM2D1
ENST00000496465 0.964717414637315 0.903429339474716 0.00959336073597563 ENSG00000162604 TM2D1
ENST00000371177 0.930819880509251 0.819042774322333 -0.0190614385981465 ENSG00000162604 TM2D1
ENST00000316485 0.497113977956249 0.211242195664525 -0.175311280018894 ENSG00000132849 INADL
ENST00000459752 0.622539144108652 0.330374023188166 -0.1356824610485 ENSG00000132849 INADL
ENST00000484562 0.622539144108652 0.330374023188166 -0.1356824610485 ENSG00000132849 INADL
ENST00000371158 0.349750100363226 0.11114968290873 -0.212146416974398 ENSG00000132849 INADL
ENST00000484937 0.284264530781241 0.0770034553151581 -0.250011203769783 ENSG00000132849 INADL
ENST00000543708 0.861378310690715 0.675109703654446 -0.0690768578603362 ENSG00000132849 INADL
ENST00000452143 0.477229897967204 0.195585473575722 -0.149006508907445 ENSG00000162607 USP1
ENST00000442679 0.412754307877298 0.149193304352129 -0.180122636225949 ENSG00000162607 USP1
ENST00000371146 0.358513789966115 0.116033691863187 -0.134100835356092 ENSG00000162607 USP1
ENST00000339950 0.3701231095681 0.122654239565554 -0.131941696726146 ENSG00000162607 USP1
ENST00000251157 0.196677528658386 0.0422352314271728 0.129170545245311 ENSG00000116641 DOCK7
ENST00000454575 0.581985342387468 0.288153294050807 0.0760616499184589 ENSG00000116641 DOCK7
ENST00000340370 0.191941638218596 0.0406812291522025 0.130478918571524 ENSG00000116641 DOCK7
ENST00000489185 0.908336682875717 0.770403958763068 -0.0354459218055448 ENSG00000116641 DOCK7
ENST00000467758 0.820177255670832 0.598842302772232 -0.0702472121206762 ENSG00000116641 DOCK7
ENST00000479983 0.420899380941717 0.154883796281954 0.217758343435214 ENSG00000116641 DOCK7
ENST00000404627 0.177484457329016 0.0360373423881011 0.159755710730263 ENSG00000116641 DOCK7
ENST00000371129 0.50530268701732 0.218203276144433 0.205538501488429 ENSG00000132855 ANGPTL3
ENST00000464312 0.496157584337728 0.210530482216478 0.164862779878504 ENSG00000116641 DOCK7
ENST00000453229 0.704633366988197 0.429433769052943 0.129795364471267 ENSG00000235545 RP11-230B22.1
ENST00000443289 0.531809917750479 0.240987618014728 0.147063822798061 ENSG00000125703 ATG4C
ENST00000317868 0.245164105707808 0.0603503090080323 0.161502283105182 ENSG00000125703 ATG4C
ENST00000371120 0.245164105707808 0.0603503090080323 0.161502283105182 ENSG00000125703 ATG4C
ENST00000371118 0.467530018016688 0.188530355778417 0.165765777665385 ENSG00000125703 ATG4C
ENST00000414558 0.1292815032193 0.0220834973981257 0.299737693477296 ENSG00000125703 ATG4C
ENST00000371108 0.798220690839605 0.563760291010893 0.0486748906527795 ENSG00000088035 ALG6
ENST00000487136 0.458425136248814 0.181708959533354 -0.168487043366173 ENSG00000088035 ALG6
ENST00000263440 0.857874295152461 0.66858963114354 0.0366082823362072 ENSG00000088035 ALG6
ENST00000603108 0.857874295152461 0.66858963114354 0.0366082823362072 ENSG00000088035 ALG6
ENST00000465969 0.540129117001088 0.248855234769793 0.124646872123044 ENSG00000088035 ALG6
ENST00000462390 0.0631600849664162 0.0077341372350268 0.324301680484893 ENSG00000088035 ALG6
ENST00000494765 0.7686693630312 0.519489348434411 0.0791621178820363 ENSG00000088035 ALG6
ENST00000492655 0.274097553379494 0.0725366503113349 -0.228035843229925 ENSG00000142856 ITGB3BP
ENST00000371092 0.993289768730912 0.980698796258559 -0.00212538017775704 ENSG00000142856 ITGB3BP
ENST00000271002 0.993289768730912 0.980698796258559 -0.00212538017775704 ENSG00000142856 ITGB3BP
ENST00000489099 0.998283112116002 0.994176179008262 0.000635853451987012 ENSG00000142856 ITGB3BP
ENST00000461681 0.957522451630658 0.884606821626666 -0.0145315153853762 ENSG00000142856 ITGB3BP
ENST00000463803 0.966737554476032 0.909230275593323 -0.0125516919418443 ENSG00000142856 ITGB3BP
ENST00000478538 0.784363446048996 0.543430461965539 -0.0986401372605102 ENSG00000142856 ITGB3BP
ENST00000283568 0.849388939743462 0.651277773694523 0.0435052453878749 ENSG00000142856 ITGB3BP
ENST00000476508 0.986448024945154 0.961277831991367 0.00490828587229371 ENSG00000142856 ITGB3BP
ENST00000460394 0.945779166775547 0.852654506233698 0.0182829731267342 ENSG00000142856 ITGB3BP
ENST00000462285 0.975019104094029 0.930137895243453 0.00871409506128226 ENSG00000142856 ITGB3BP
ENST00000489863 0.959642081208631 0.889540411920812 0.0140153007276636 ENSG00000142856 ITGB3BP
ENST00000465781 0.913032637680043 0.7806367742647 -0.0305934221148162 ENSG00000142856 ITGB3BP
ENST00000460251 0.871175483556888 0.693297771166006 -0.0435749843145386 ENSG00000142856 ITGB3BP
ENST00000478138 0.652626063377674 0.364616131077659 0.0833059910777327 ENSG00000142856 ITGB3BP
ENST00000480886 0.342792023579262 0.107317244745441 0.259889984886528 ENSG00000203965 EFCAB7
ENST00000371088 0.664157567671002 0.378598654958433 0.0924700511925013 ENSG00000203965 EFCAB7
ENST00000496956 0.874793605839527 0.700667221579306 -0.0601645398245898 ENSG00000203965 EFCAB7
ENST00000460678 0.491087684919012 0.206582672219724 0.16983171046025 ENSG00000203965 EFCAB7
ENST00000461039 0.703996135901777 0.42877311728366 0.113162559642711 ENSG00000203965 EFCAB7
ENST00000371084 0.504792086486139 0.217828537188752 0.129237167847068 ENSG00000079739 PGM1
ENST00000540265 0.511263400480424 0.222818763243187 0.132730349210195 ENSG00000079739 PGM1
ENST00000371083 0.645687082898078 0.356921884376318 0.104151165878479 ENSG00000079739 PGM1
ENST00000483707 0.723878193877029 0.45445165493094 0.115279093389746 ENSG00000079739 PGM1
ENST00000371080 0.548364611004933 0.256551446375596 -0.118522937859551 ENSG00000185483 ROR1
ENST00000371079 0.578707372678609 0.285055019608934 -0.0886643324981375 ENSG00000185483 ROR1
ENST00000482426 0.493818497780219 0.208731000485943 -0.133090492072212 ENSG00000185483 ROR1
ENST00000412349 0.0587668496752959 0.00700033880257214 -0.442065230798441 ENSG00000223949 RP11-24J23.2
ENST00000424995 0.28970268440603 0.079610652959859 0.161376562923077 ENSG00000223949 RP11-24J23.2
ENST00000545203 0.169317502147552 0.033469706289268 0.18695585333293 ENSG00000185483 ROR1
ENST00000371073 0.195515026286496 0.0418323272938815 0.149708142805943 ENSG00000158966 CACHD1
ENST00000290039 0.211351084378575 0.0474608904335287 0.146372548294106 ENSG00000158966 CACHD1
ENST00000495994 0.0673125228093811 0.00848128980360582 0.192715890943934 ENSG00000158966 CACHD1
ENST00000470527 0.0654914097706575 0.00815059852498744 0.18664327322907 ENSG00000158966 CACHD1
ENST00000294428 0.670360791792496 0.385866081813158 -0.067196325752538 ENSG00000162437 RAVER2
ENST00000371072 0.611190317538951 0.319283522733134 -0.076052159063878 ENSG00000162437 RAVER2
ENST00000430964 0.701567528193207 0.42588783904814 -0.0707100573683503 ENSG00000162437 RAVER2
ENST00000418058 0.971716548192705 0.921412932163003 0.0109983655427999 ENSG00000162437 RAVER2
ENST00000342505 0.0381633175927059 0.00388718473379176 -0.114801814901824 ENSG00000162434 JAK1
ENST00000481702 0.334778846644827 0.102898630188087 -0.0991030025657639 ENSG00000162434 JAK1
ENST00000465376 0.182236025097847 0.0375996566841151 -0.108962461379132 ENSG00000162434 JAK1
ENST00000471473 0.152526716381557 0.0284594184085565 -0.138666530719773 ENSG00000162434 JAK1
ENST00000494904 0.839141238924303 0.633404173390063 -0.0358068882901799 ENSG00000162434 JAK1
ENST00000467764 0.215178423973931 0.0488359196729807 -0.163080203874477 ENSG00000162434 JAK1
ENST00000447748 0.570369999781444 0.277079154109576 -0.176258108527418 ENSG00000226891 RP11-182I10.3
ENST00000415842 0.368078424780259 0.121484840950083 -0.245881417227047 ENSG00000226891 RP11-182I10.3
ENST00000545314 0.913582454881205 0.781794905129974 -0.0373309526835064 ENSG00000162433 AK4
ENST00000546702 0.662435591250786 0.376324148168743 -0.140864718138353 ENSG00000162433 AK4
ENST00000395334 0.913859465610985 0.782396549620078 -0.0372832372126721 ENSG00000162433 AK4
ENST00000327299 0.899162665264906 0.751671439455367 -0.0428227474237312 ENSG00000162433 AK4
ENST00000474968 0.322072090399683 0.0959381745045064 -0.278091024155806 ENSG00000162433 AK4
ENST00000463018 0.997488421073088 0.991638184466974 0.00139847041481221 ENSG00000116675 DNAJC6
ENST00000494710 0.918761881440783 0.793648242530309 0.0292313913422366 ENSG00000116675 DNAJC6
ENST00000263441 0.85065245527227 0.65364398477698 0.0472310002529763 ENSG00000116675 DNAJC6
ENST00000395325 0.760268582255677 0.505984993437386 0.0690617112137386 ENSG00000116675 DNAJC6
ENST00000483402 0.82266709400629 0.60347736037722 -0.0707355276304417 ENSG00000116675 DNAJC6
ENST00000435739 0.19307028399481 0.0410043958342676 -0.335601161723839 ENSG00000229294 RP5-1044H5.1
ENST00000371069 0.312824919845093 0.09098841442299 0.180197592557231 ENSG00000116675 DNAJC6
ENST00000344610 0.000911211993127502 3.50281302936634e-05 0.228946613412282 ENSG00000116678 LEPR
ENST00000371065 0.0062214774689656 0.000362269614044095 0.18738066263856 ENSG00000213625 LEPROT
ENST00000475108 0.0168356209082662 0.00130611673652939 0.180967303090619 ENSG00000213625 LEPROT
ENST00000371059 0.000988364492176503 3.86629686719654e-05 0.228732882550195 ENSG00000116678 LEPR
ENST00000371060 0.000995173376762742 3.89643121371794e-05 0.236722828338307 ENSG00000116678 LEPR
ENST00000349533 0.000984746300867949 3.85041187983319e-05 0.236739831404413 ENSG00000116678 LEPR
ENST00000497874 0.033466005712435 0.00324671554564211 0.218855100057453 ENSG00000213625 LEPROT
ENST00000488747 0.0154309022247997 0.0011677828131059 0.183815067289881 ENSG00000213625 LEPROT
ENST00000484243 0.0382726516097795 0.00390235839256872 0.179067784612433 ENSG00000213625 LEPROT
ENST00000406510 0.000953092639251577 3.69871268329325e-05 0.237259265976521 ENSG00000116678 LEPR
ENST00000462765 0.111837859209424 0.017783892486597 0.273859057106097 ENSG00000116678 LEPR
ENST00000371058 0.0537450256189617 0.00614776536593886 0.320352189573431 ENSG00000116678 LEPR
ENST00000329654 5.81510581037186e-45 4.08945713558386e-48 0.91059941467142 ENSG00000184588 PDE4B
ENST00000341517 4.5738654596193e-41 3.98049087099202e-44 0.893019524495122 ENSG00000184588 PDE4B
ENST00000371049 5.02611424548864e-35 5.16935395068629e-38 0.875031030379341 ENSG00000184588 PDE4B
ENST00000423207 1.16192494994139e-45 7.96692505981364e-49 0.912766091945897 ENSG00000184588 PDE4B
ENST00000412480 2.87768409185243e-13 1.42925465628494e-15 0.900029270697137 ENSG00000184588 PDE4B
ENST00000528771 9.86399074966199e-22 1.95550603253105e-24 0.822182995314382 ENSG00000184588 PDE4B
ENST00000371045 5.81510581037186e-45 4.05228815197781e-48 0.912205660171482 ENSG00000184588 PDE4B
ENST00000531025 2.90346087606316e-22 5.48747418514372e-25 0.82463110968118 ENSG00000184588 PDE4B
ENST00000526197 2.68939832074741e-22 5.05349302022899e-25 0.823772136913671 ENSG00000184588 PDE4B
ENST00000480109 1.6298316208028e-44 1.1891561430988e-47 0.882533433328529 ENSG00000184588 PDE4B
ENST00000534463 2.30639799420234e-32 2.65597265458699e-35 0.831539181434791 ENSG00000184588 PDE4B
ENST00000524999 5.25622606805226e-17 1.4831911319158e-19 0.797032000630667 ENSG00000184588 PDE4B
ENST00000483863 9.8177116884452e-12 6.05850454938424e-14 0.854887594703576 ENSG00000184588 PDE4B
ENST00000237247 0.209615061958996 0.0468417560967988 0.169099169133573 ENSG00000118473 SGIP1
ENST00000371039 0.216434739716645 0.0492703531457138 0.166099455934934 ENSG00000118473 SGIP1
ENST00000493564 0.325594190715347 0.0977324692584417 0.157679971306167 ENSG00000118473 SGIP1
ENST00000424320 0.193150825760678 0.0410367825366991 0.189103342792005 ENSG00000118473 SGIP1
ENST00000371035 0.234249928459067 0.0560595303395773 0.166761335415301 ENSG00000118473 SGIP1
ENST00000468286 0.173290044865199 0.0347012713130438 0.193726668923484 ENSG00000118473 SGIP1
ENST00000497055 0.30385640963082 0.0865188642939565 0.163548032490593 ENSG00000118473 SGIP1
ENST00000371036 0.197878968094506 0.0427371118261038 0.169744262514985 ENSG00000118473 SGIP1
ENST00000371037 0.196498497203004 0.0421608618271323 0.171351312069023 ENSG00000118473 SGIP1
ENST00000484988 0.163712498833663 0.0317284890889938 0.332058690265022 ENSG00000118473 SGIP1
ENST00000483060 0.118628020502463 0.0194442419020106 0.26765152690743 ENSG00000118473 SGIP1
ENST00000502413 0.369647769928841 0.122347244443122 0.182380372757564 ENSG00000248458 AL139147.1
ENST00000480548 0.951815476128254 0.868973609805482 0.0173168542221836 ENSG00000118473 SGIP1
ENST00000487507 0.767324868769415 0.517394085497318 -0.0753747736949558 ENSG00000118473 SGIP1
ENST00000435165 0.526776342618546 0.236425638697476 0.109156524359731 ENSG00000118473 SGIP1
ENST00000320161 0.995884806949268 0.987139472480167 -0.00195304373434841 ENSG00000118473 SGIP1
ENST00000468570 0.972464300433204 0.923603575533923 0.0118410611682137 ENSG00000118473 SGIP1
ENST00000525663 0.983123073710023 0.952161843502523 0.00915595206475478 ENSG00000152760 TCTEX1D1
ENST00000282670 0.838386125038169 0.632304790365108 -0.0542065266487997 ENSG00000152760 TCTEX1D1
ENST00000528352 0.815868678351066 0.59187350544673 -0.0617127612140079 ENSG00000152760 TCTEX1D1
ENST00000491611 0.975070319223077 0.930392779758471 -0.0136455145866807 ENSG00000152760 TCTEX1D1
ENST00000489510 0.762412064334573 0.509181720632877 0.106597844088247 ENSG00000152760 TCTEX1D1
ENST00000371026 0.107287296984897 0.0167208380850444 0.309825144348359 ENSG00000152763 WDR78
ENST00000491297 0.0795190943988502 0.0107355460871107 0.35888137680545 ENSG00000152763 WDR78
ENST00000431318 0.107287296984897 0.0167208380850444 0.309825144348359 ENSG00000152763 WDR78
ENST00000464352 0.642273610656817 0.352917938562003 0.148672565137098 ENSG00000152763 WDR78
ENST00000371023 0.122014462888098 0.0202878352777683 0.319803765441265 ENSG00000152763 WDR78
ENST00000531980 0.143788160691483 0.0260068442920869 0.311879178956418 ENSG00000152763 WDR78
ENST00000371022 0.120690227136595 0.0199604945001485 0.327107313873318 ENSG00000152763 WDR78
ENST00000532629 0.250824706211035 0.0626136605526505 0.284109928959621 ENSG00000152763 WDR78
ENST00000371018 0.824841323621829 0.607410314185589 0.038850803209122 ENSG00000198160 MIER1
ENST00000355977 0.824841323621829 0.607410314185589 0.038850803209122 ENSG00000198160 MIER1
ENST00000357692 0.835676699124219 0.625885661692975 0.0367937395375753 ENSG00000198160 MIER1
ENST00000401041 0.910262251415712 0.774696725795668 0.0215833499023744 ENSG00000198160 MIER1
ENST00000371014 0.869676402875713 0.69085047092427 0.0303094420405763 ENSG00000198160 MIER1
ENST00000371016 0.869676402875713 0.69085047092427 0.0303094420405763 ENSG00000198160 MIER1
ENST00000371012 0.842521934007557 0.639222075694146 -0.045484808967724 ENSG00000198160 MIER1
ENST00000401042 0.8605551792216 0.673439008515216 0.0321289511959394 ENSG00000198160 MIER1
ENST00000355356 0.82564767247889 0.608809737010797 0.0386500924493296 ENSG00000198160 MIER1
ENST00000479067 0.666838666531425 0.381774193233519 -0.0725483125242216 ENSG00000198160 MIER1
ENST00000493357 0.828211158223692 0.613284545572963 -0.0627036117564347 ENSG00000198160 MIER1
ENST00000235345 0.267947665317383 0.0699936076809663 0.155346967716993 ENSG00000116704 SLC35D1
ENST00000506472 0.938876815482643 0.837840148595857 -0.0225247474256267 ENSG00000116704 SLC35D1
ENST00000262345 0.735888324174393 0.471620668856991 0.0915940269132269 ENSG00000081985 IL12RB2
ENST00000371000 0.735888324174393 0.471620668856991 0.0915940269132269 ENSG00000081985 IL12RB2
ENST00000541374 0.701874145237513 0.426199392299034 0.102734180770728 ENSG00000081985 IL12RB2
ENST00000544434 0.713262685383781 0.440868795689755 0.09805802561104 ENSG00000081985 IL12RB2
ENST00000465396 0.765247670461569 0.51383475852138 0.0971074071887136 ENSG00000081985 IL12RB2
ENST00000370994 0.106154355269634 0.0164524447919082 -0.10832383039593 ENSG00000142864 SERBP1
ENST00000370995 0.097084785333528 0.014399114771245 -0.10981477412099 ENSG00000142864 SERBP1
ENST00000361219 0.131422598690703 0.0226504638788474 -0.100181518274156 ENSG00000142864 SERBP1
ENST00000370990 0.144363783435939 0.0261833413483112 -0.0988820555332802 ENSG00000142864 SERBP1
ENST00000493607 0.281408352442684 0.0757263004357974 -0.092322016256974 ENSG00000142864 SERBP1
ENST00000462814 0.612627822615166 0.320606657674614 -0.052591770372878 ENSG00000142864 SERBP1
ENST00000484880 0.51297932189369 0.224252023398559 -0.0701992919006058 ENSG00000142864 SERBP1
ENST00000490406 0.43989797722126 0.168058212082104 -0.0762378176013524 ENSG00000142864 SERBP1
ENST00000370986 0.000156961259638885 4.35225843518041e-06 0.356815022856624 ENSG00000116717 GADD45A
ENST00000370985 0.0416828907786292 0.00438198360398062 0.264571020098004 ENSG00000116717 GADD45A
ENST00000460575 0.0608774771462281 0.00735080632641739 0.296021926649203 ENSG00000116717 GADD45A
ENST00000484245 0.0141328122836737 0.00104395314280938 0.395808664060522 ENSG00000116717 GADD45A
ENST00000370982 0.842999095538705 0.639948223325603 0.0274634352722177 ENSG00000172380 GNG12
ENST00000494936 0.999535546338308 0.998549683979919 0.0001307281775557 ENSG00000172380 GNG12
ENST00000420587 0.0867256135693157 0.0121887613156545 -0.103201102409382 ENSG00000232284 GNG12-AS1
ENST00000413628 0.0869072526325736 0.0122288049446158 -0.10320408581086 ENSG00000232284 GNG12-AS1
ENST00000414904 0.936807279109728 0.833361058943842 0.0316830429038456 ENSG00000232284 GNG12-AS1
ENST00000540432 0.0272191024114486 0.00245756255268191 -0.120682178832041 ENSG00000116729 WLS
ENST00000354777 0.0269937638622195 0.00242986112580326 -0.120773428310012 ENSG00000116729 WLS
ENST00000262348 0.0366578796694241 0.00368744279133968 -0.122311609093079 ENSG00000116729 WLS
ENST00000370976 0.0345725345046695 0.00339531598205108 -0.123590371315792 ENSG00000116729 WLS
ENST00000498615 0.699709066262833 0.422984791757466 0.053827664186188 ENSG00000116729 WLS
ENST00000434072 0.0143349239559918 0.00106397336840561 -0.472651256188151 ENSG00000232284 GNG12-AS1
ENST00000491811 0.779750623484293 0.536591973253395 -0.0373534079529732 ENSG00000116729 WLS
ENST00000497187 0.369763690444843 0.122413824467025 -0.0889775379162896 ENSG00000116729 WLS
ENST00000534713 0.0231704037061651 0.00197815503783713 -0.160208848374529 ENSG00000116729 WLS
ENST00000533537 0.0137922870198918 0.00101319864954338 -0.182559039433428 ENSG00000116729 WLS
ENST00000530486 0.0112955203405348 0.000780949625330143 -0.174415968472291 ENSG00000116729 WLS
ENST00000370973 0.0119557991931765 0.000842259662917039 -0.175941214095403 ENSG00000116729 WLS
ENST00000471243 0.0115675134328358 0.000806872651501892 -0.186260770464814 ENSG00000116729 WLS
ENST00000491076 0.00687357613514179 0.000412687679134817 -0.195289563362744 ENSG00000116729 WLS
ENST00000527864 0.00426312696145764 0.000227588125994939 -0.2341242401483 ENSG00000116729 WLS
ENST00000370971 0.0374772765153766 0.00379655175515744 -0.185619276044985 ENSG00000116729 WLS
[truncated: 10,324,809 more chars]
