# Supplementary material for: High-throughput allele-specific expression across 250 environmental conditions
Source: Genome Res. 2016 Dec;26(12):1627–38. doi: 10.1101/gr.209759.116 (PMC5131815; doi:10.1101/gr.209759.116)
Supplement: Supplemental Material [file supp_gr.209759.116_Supplemental_Table_S6.tar.gz › DEG_results/DP8_DEG_stats_T25C1.txt]

t.id padj pval logFC ensg g.id
ENST00000541675 0.48427878368763 0.262675161860271 0.0813436646657232 ENSG00000227232 WASH7P
ENST00000423562 0.45630653159439 0.238112169851801 0.0857283449759825 ENSG00000227232 WASH7P
ENST00000438504 0.45630653159439 0.238112169851801 0.0857283449759825 ENSG00000227232 WASH7P
ENST00000488147 0.45630653159439 0.238112169851801 0.0857283449759825 ENSG00000227232 WASH7P
ENST00000538476 0.45630653159439 0.238112169851801 0.0857283449759825 ENSG00000227232 WASH7P
ENST00000440200 0.54091862527719 0.314228567365596 -0.0562248406176836 ENSG00000230021 RP5-857K21.4
ENST00000416931 0.228113270360321 0.0753179017042573 -0.139301575815611 ENSG00000225972 MTND1P23
ENST00000414273 0.641330548542518 0.421109860038382 -0.0457915763620306 ENSG00000237973 hsa-mir-6723
ENST00000467115 0.601877818367504 0.376869311689584 -0.0768522838658262 ENSG00000240409 MTATP8P1
ENST00000514057 0.779831117823039 0.603824626115919 -0.0459458098224045 ENSG00000248527 MTATP6P1
ENST00000445118 0.674249446925521 0.461503961009835 0.045916358551425 ENSG00000228794 LINC01128
ENST00000610067 0.722089944256525 0.52399020070303 0.0457706093610844 ENSG00000228794 LINC01128
ENST00000609139 0.753620386908987 0.565917052157994 0.0413489903918943 ENSG00000228794 LINC01128
ENST00000449005 0.788976971338125 0.617866890211606 0.0358682991505198 ENSG00000228794 LINC01128
ENST00000416570 0.806725956875559 0.64298899145299 0.0333322389362265 ENSG00000228794 LINC01128
ENST00000448975 0.806725956875559 0.64298899145299 0.0333322389362265 ENSG00000228794 LINC01128
ENST00000609009 0.775161454901094 0.59655839491293 0.0390102974417494 ENSG00000228794 LINC01128
ENST00000608189 0.775161454901094 0.59655839491293 0.0390102974417494 ENSG00000228794 LINC01128
ENST00000342066 0.785358479000072 0.612139698861512 -0.0408136280607989 ENSG00000187634 SAMD11
ENST00000483767 0.989607411768249 0.979029156762073 0.00163752376485181 ENSG00000188976 NOC2L
ENST00000327044 0.648910556102093 0.43050246541652 0.0404802879793478 ENSG00000188976 NOC2L
ENST00000477976 0.620333517604216 0.397321658227577 0.0455148014491587 ENSG00000188976 NOC2L
ENST00000496938 0.908300879012679 0.816036882449953 -0.0182749847955132 ENSG00000188976 NOC2L
ENST00000487214 0.365529919830849 0.16428637448722 0.0708754112562051 ENSG00000188976 NOC2L
ENST00000469563 0.812249302545965 0.651659303268665 0.0306340405777533 ENSG00000188976 NOC2L
ENST00000338591 0.457631833863038 0.239403884244763 0.0913718417899751 ENSG00000187961 KLHL17
ENST00000379389 0.0766093757314859 0.0128199836801943 0.219239382530611 ENSG00000187608 ISG15
ENST00000379370 0.0634455090876186 0.00942320780477368 0.128395228244584 ENSG00000188157 AGRN
ENST00000477585 0.676396965650909 0.464370855065264 -0.0582454020751478 ENSG00000188157 AGRN
ENST00000469403 0.8121006743109 0.651440483637306 0.0331657389959115 ENSG00000188157 AGRN
ENST00000479707 0.41883185624376 0.206221371772322 0.09221142926639 ENSG00000188157 AGRN
ENST00000466223 0.128199585165767 0.0296683720753073 0.166388109314084 ENSG00000188157 AGRN
ENST00000492947 0.852159676259926 0.716291640769244 0.0299198581647632 ENSG00000188157 AGRN
ENST00000419249 0.0401688325359825 0.0044271842554342 0.183318748646745 ENSG00000188157 AGRN
ENST00000461111 0.00361670745959708 5.54607248134307e-05 0.202395376424301 ENSG00000188157 AGRN
ENST00000418300 0.0285118828959805 0.00251951861415462 0.174837851180771 ENSG00000242590 RP11-54O7.14
ENST00000379339 0.518249996608973 0.292553496605407 -0.0692819903556954 ENSG00000131591 C1orf159
ENST00000294576 0.518249996608973 0.292553496605407 -0.0692819903556954 ENSG00000131591 C1orf159
ENST00000448924 0.518249996608973 0.292553496605407 -0.0692819903556954 ENSG00000131591 C1orf159
ENST00000379325 0.518249996608973 0.292553496605407 -0.0692819903556954 ENSG00000131591 C1orf159
ENST00000421241 0.518249996608973 0.292553496605407 -0.0692819903556954 ENSG00000131591 C1orf159
ENST00000467751 0.518249996608973 0.292553496605407 -0.0692819903556954 ENSG00000131591 C1orf159
ENST00000477196 0.518249996608973 0.292553496605407 -0.0692819903556954 ENSG00000131591 C1orf159
ENST00000379319 0.32630556385724 0.13593060130199 -0.10715057697045 ENSG00000131591 C1orf159
ENST00000434641 0.461616941317316 0.243107382102494 -0.078571960484572 ENSG00000131591 C1orf159
ENST00000482816 0.486949184155286 0.264988668363177 -0.0767280407464953 ENSG00000131591 C1orf159
ENST00000437760 0.567270182611175 0.340643834885418 -0.0668300753592966 ENSG00000131591 C1orf159
ENST00000462097 0.55823486778921 0.331472778927698 -0.0686260783992053 ENSG00000131591 C1orf159
ENST00000475119 0.5773886937336 0.351000832003867 -0.0665882615987352 ENSG00000131591 C1orf159
ENST00000472741 0.60772221294267 0.382956989732652 -0.0638858540042219 ENSG00000131591 C1orf159
ENST00000480643 0.591376674857462 0.365860449798344 -0.0662788122644834 ENSG00000131591 C1orf159
ENST00000360001 0.566339645502781 0.339662116906719 -0.0437295411106753 ENSG00000078808 SDF4
ENST00000465727 0.565719489301491 0.339044029444919 -0.0437903183030675 ENSG00000078808 SDF4
ENST00000263741 0.565719489301491 0.339044029444919 -0.0437903183030675 ENSG00000078808 SDF4
ENST00000494748 0.248304462830938 0.086345097518684 -0.0859880000640547 ENSG00000078808 SDF4
ENST00000478938 0.241703872584105 0.0828061700915198 -0.0875932825283762 ENSG00000078808 SDF4
ENST00000403997 0.746372743839636 0.556126284098935 -0.0285367448568264 ENSG00000078808 SDF4
ENST00000545427 0.941650040892175 0.878600360807233 0.00747858918287497 ENSG00000078808 SDF4
ENST00000459994 0.84719105813255 0.708238296877037 -0.0197931076943816 ENSG00000078808 SDF4
ENST00000379198 0.795256649942719 0.627231660844721 -0.030660036796003 ENSG00000176022 B3GALT6
ENST00000450390 0.506673202211342 0.282201561243111 -0.0578442694353938 ENSG00000160087 UBE2J2
ENST00000347370 0.506673202211342 0.282201561243111 -0.0578442694353938 ENSG00000160087 UBE2J2
ENST00000349431 0.507287770143739 0.282703024459106 -0.0588620710315336 ENSG00000160087 UBE2J2
ENST00000348298 0.483958259753013 0.262374177401503 -0.0618240487781083 ENSG00000160087 UBE2J2
ENST00000339385 0.423895814311905 0.21033357683785 -0.0722369153131623 ENSG00000160087 UBE2J2
ENST00000400929 0.552027752099602 0.32529917608427 -0.0550255573284563 ENSG00000160087 UBE2J2
ENST00000464036 0.558752668875984 0.332004860423481 -0.0546379159459655 ENSG00000160087 UBE2J2
ENST00000360466 0.574998934866515 0.348487177493284 -0.0529630041439769 ENSG00000160087 UBE2J2
ENST00000400930 0.561032758121313 0.334353126467408 -0.0544708726105938 ENSG00000160087 UBE2J2
ENST00000467339 0.726234071350599 0.529985736257957 -0.0440927585665895 ENSG00000160087 UBE2J2
ENST00000473215 0.613842405802611 0.389872184053208 -0.0479346119383871 ENSG00000160087 UBE2J2
ENST00000435198 0.613468422115591 0.389346357104592 -0.0473954260664604 ENSG00000160087 UBE2J2
ENST00000509720 0.652437796041627 0.434641778027731 -0.0434506069565809 ENSG00000160087 UBE2J2
ENST00000491779 0.726264442121032 0.530033650830166 -0.0349432115688171 ENSG00000160087 UBE2J2
ENST00000466752 0.645461746226274 0.426126194621949 -0.04527722578077 ENSG00000160087 UBE2J2
ENST00000503294 0.581153928528541 0.354919898378851 -0.0529857008089117 ENSG00000160087 UBE2J2
ENST00000477894 0.592238676540352 0.366928639945736 -0.0519506308168568 ENSG00000160087 UBE2J2
ENST00000471154 0.499304744321111 0.275595097383152 -0.0796184043314559 ENSG00000160087 UBE2J2
ENST00000422076 0.649875314058555 0.431622280901935 -0.0460286624969361 ENSG00000160087 UBE2J2
ENST00000502382 0.625513834448843 0.402845725051064 -0.0489515083694468 ENSG00000160087 UBE2J2
ENST00000461142 0.79356520513101 0.624244497871213 -0.0286470330091744 ENSG00000160087 UBE2J2
ENST00000488418 0.716481994956459 0.5159604414518 0.0415105023389687 ENSG00000160087 UBE2J2
ENST00000354700 0.44935093119078 0.232191112586917 -0.0658511817527477 ENSG00000131584 ACAP3
ENST00000353662 0.454265803490011 0.236124505562713 -0.0653228093305099 ENSG00000131584 ACAP3
ENST00000492936 0.403499399243247 0.193989354698018 -0.0751859712799065 ENSG00000131584 ACAP3
ENST00000467278 0.851040329471553 0.714469916062969 -0.0255557922314955 ENSG00000131584 ACAP3
ENST00000472541 0.243688393744957 0.0838642534559701 -0.102811983659591 ENSG00000131584 ACAP3
ENST00000354980 0.321102321843954 0.132252878367991 -0.0947631266431622 ENSG00000131584 ACAP3
ENST00000478065 0.14589799187903 0.0364769103717588 -0.161331337512711 ENSG00000131584 ACAP3
ENST00000479108 0.250210093104865 0.0875459320006709 -0.116099321864516 ENSG00000131584 ACAP3
ENST00000438966 0.478949451280009 0.258126331462021 -0.0804791942856044 ENSG00000131584 ACAP3
ENST00000470030 0.656235430670421 0.439494394726564 -0.0486178310543554 ENSG00000127054 CPSF3L
ENST00000435064 0.547161496665285 0.320625506211724 -0.0530355270610233 ENSG00000127054 CPSF3L
ENST00000497304 0.642921651741988 0.423244217587609 -0.0641084500356018 ENSG00000127054 CPSF3L
ENST00000323275 0.545580150821229 0.318949840093176 -0.0533013980624393 ENSG00000127054 CPSF3L
ENST00000411962 0.545580150821229 0.318949840093176 -0.0533013980624393 ENSG00000127054 CPSF3L
ENST00000462432 0.616078562529687 0.3923495299341 -0.0502326672415758 ENSG00000127054 CPSF3L
ENST00000478641 0.669050389657029 0.455533186367887 -0.047511541742017 ENSG00000127054 CPSF3L
ENST00000458452 0.551794645640121 0.325086122531092 -0.0526528241003745 ENSG00000127054 CPSF3L
ENST00000419704 0.551794645640121 0.325086122531092 -0.0526528241003745 ENSG00000127054 CPSF3L
ENST00000540437 0.54902037443566 0.322540621579423 -0.0529205551237783 ENSG00000127054 CPSF3L
ENST00000421495 0.551794645640121 0.325086122531092 -0.0526528241003745 ENSG00000127054 CPSF3L
ENST00000532772 0.562107276734107 0.335329027009256 -0.0517810928360457 ENSG00000127054 CPSF3L
ENST00000450926 0.530637181745392 0.304227591998241 -0.0551363895423135 ENSG00000127054 CPSF3L
ENST00000545578 0.527838082705647 0.301633088250275 -0.0554301332095299 ENSG00000127054 CPSF3L
ENST00000527098 0.527838082705647 0.301633088250275 -0.0554301332095299 ENSG00000127054 CPSF3L
ENST00000485710 0.555781032483816 0.329166432136981 -0.0677022974525865 ENSG00000127054 CPSF3L
ENST00000461514 0.676465846643973 0.464539282157665 -0.0514181152841937 ENSG00000127054 CPSF3L
ENST00000525164 0.692274802164254 0.484692949541369 -0.0491314680741116 ENSG00000127054 CPSF3L
ENST00000528879 0.608547851286264 0.383934963670851 -0.046148734697498 ENSG00000127054 CPSF3L
ENST00000525769 0.748522661923626 0.55926520696827 -0.0412326805910559 ENSG00000127054 CPSF3L
ENST00000531377 0.903141205729996 0.806247272022184 -0.0130808286907913 ENSG00000127054 CPSF3L
ENST00000527383 0.719085239646041 0.519912604086281 -0.0414969969018697 ENSG00000127054 CPSF3L
ENST00000531292 0.880061167673115 0.765204801155249 0.0221720525477092 ENSG00000127054 CPSF3L
ENST00000467408 0.719247520421357 0.520211456623005 -0.0431263083233774 ENSG00000127054 CPSF3L
ENST00000434694 0.590236354506133 0.364532464157225 -0.0468103183176687 ENSG00000127054 CPSF3L
ENST00000531020 0.997882004525358 0.995404096868832 0.00045209671359911 ENSG00000127054 CPSF3L
ENST00000533916 0.688397742890045 0.479555062166719 -0.0529559024704201 ENSG00000127054 CPSF3L
ENST00000488042 0.601746280421594 0.376705642671643 -0.0458875796474097 ENSG00000127054 CPSF3L
ENST00000526797 0.582218059309797 0.355917314658057 -0.0474243808558271 ENSG00000127054 CPSF3L
ENST00000526332 0.582032586874867 0.355725973828331 -0.0474302832834496 ENSG00000127054 CPSF3L
ENST00000430786 0.582490782213493 0.3561983964341 -0.0476990362939575 ENSG00000127054 CPSF3L
ENST00000527719 0.562268349370168 0.335472103725621 -0.0500981412326663 ENSG00000127054 CPSF3L
ENST00000530031 0.55132367831331 0.324547183880564 -0.0513753288652069 ENSG00000127054 CPSF3L
ENST00000526113 0.581863996885135 0.355534156541891 -0.048562326333162 ENSG00000127054 CPSF3L
ENST00000526904 0.593268967519353 0.368036539308184 -0.0472104024022142 ENSG00000127054 CPSF3L
ENST00000525603 0.933441270093537 0.862132704512517 -0.0104375041079199 ENSG00000127054 CPSF3L
ENST00000429572 0.352327686346841 0.155097347067861 -0.0881697666789369 ENSG00000127054 CPSF3L
ENST00000498173 0.352670499372242 0.15532591641804 -0.0881625098073593 ENSG00000127054 CPSF3L
ENST00000496353 0.353900056353518 0.156180095066665 -0.0880462163672918 ENSG00000127054 CPSF3L
ENST00000493534 0.138174413573752 0.0334169484525223 -0.141315692782659 ENSG00000127054 CPSF3L
ENST00000534345 0.143659844055331 0.0355685199592128 -0.13972805133466 ENSG00000127054 CPSF3L
ENST00000532952 0.170815813539566 0.0469129672708767 -0.134042967846872 ENSG00000127054 CPSF3L
ENST00000490853 0.144763181122505 0.0360321746913473 -0.14382775471346 ENSG00000127054 CPSF3L
ENST00000531019 0.144763181122505 0.0360321746913473 -0.14382775471346 ENSG00000127054 CPSF3L
ENST00000498476 0.132908680441498 0.0314548216545564 -0.147528827095911 ENSG00000127054 CPSF3L
ENST00000470679 0.144130136676783 0.035767702931455 -0.146833898398131 ENSG00000127054 CPSF3L
ENST00000525285 0.150128129217815 0.0382350197648142 -0.150412968952205 ENSG00000127054 CPSF3L
ENST00000464957 0.591376674857462 0.365904259037693 -0.0742460453827422 ENSG00000224051 GLTPD1
ENST00000343938 0.683780000606085 0.473610955484024 -0.0550841700393155 ENSG00000224051 GLTPD1
ENST00000378891 0.0990284223237517 0.0193649486373986 -0.157014566048825 ENSG00000107404 DVL1
ENST00000378888 0.0793438120230205 0.0135718801915027 -0.166612356328127 ENSG00000107404 DVL1
ENST00000338370 0.0161201966584595 0.000930485063316601 -0.258627966941331 ENSG00000175756 AURKAIP1
ENST00000338338 0.0161459729776774 0.000934864248862702 -0.258381334862182 ENSG00000175756 AURKAIP1
ENST00000321751 0.0158311380567902 0.000904350265051109 -0.259221009953534 ENSG00000175756 AURKAIP1
ENST00000378853 0.0165757705987878 0.000985870888724999 -0.257958878260684 ENSG00000175756 AURKAIP1
ENST00000489799 0.0137772954969157 0.000698536053380941 -0.260422419104891 ENSG00000175756 AURKAIP1
ENST00000496905 0.0146190067874328 0.000779433698398773 -0.264319130761635 ENSG00000175756 AURKAIP1
ENST00000480479 0.971164973102255 0.940190181207927 0.00404907986098893 ENSG00000221978 CCNL2
ENST00000482621 0.179690299735917 0.0508415366237301 0.0929739468053545 ENSG00000221978 CCNL2
ENST00000408952 0.179690299735917 0.0508415366237301 0.0929739468053545 ENSG00000221978 CCNL2
ENST00000463260 0.886439109178048 0.776814178038473 -0.0177571901700105 ENSG00000221978 CCNL2
ENST00000400809 0.235818515528268 0.079359726543937 0.0801326936155123 ENSG00000221978 CCNL2
ENST00000496007 0.236708444914758 0.079828767255587 0.0801209803887486 ENSG00000221978 CCNL2
ENST00000482365 0.613107688058009 0.388905147671866 0.0412161469964247 ENSG00000221978 CCNL2
ENST00000481223 0.265858100304224 0.0973020842011674 0.0761574303490399 ENSG00000221978 CCNL2
ENST00000418865 0.218318874978811 0.0701031801287555 0.0903932238106159 ENSG00000221978 CCNL2
ENST00000505849 0.875917765712367 0.757648335576414 0.0156104307101663 ENSG00000221978 CCNL2
ENST00000488340 0.266280767033724 0.0975484794514761 0.0774333917089869 ENSG00000221978 CCNL2
ENST00000492998 0.933617484110702 0.862562956375569 -0.0100169560847244 ENSG00000221978 CCNL2
ENST00000469113 0.120506528149843 0.0269135431095716 0.123067380891562 ENSG00000221978 CCNL2
ENST00000480646 0.915622395701607 0.828783192749583 0.0135729769104543 ENSG00000221978 CCNL2
ENST00000471930 0.0540155491005074 0.00713917845484596 0.147931252173098 ENSG00000221978 CCNL2
ENST00000408918 0.145864580606791 0.0364559543613939 0.105778282131683 ENSG00000221978 CCNL2
ENST00000473872 0.653341738478875 0.436031746408774 0.0473003423332926 ENSG00000221978 CCNL2
ENST00000425598 0.737294775610501 0.544644343995643 0.0318726803501202 ENSG00000221978 CCNL2
ENST00000463895 0.678626535485764 0.466901043548599 0.0483824361853063 ENSG00000221978 CCNL2
ENST00000497013 0.544475195248266 0.317920369127462 0.0681710518254963 ENSG00000221978 CCNL2
ENST00000444362 0.424315233700518 0.2107220924176 -0.080459274885769 ENSG00000224870 RP4-758J18.2
ENST00000418833 0.439991577627877 0.223961511273115 -0.0794530631227218 ENSG00000224870 RP4-758J18.2
ENST00000447725 0.496370814613603 0.273139056850017 -0.0750948489093392 ENSG00000224870 RP4-758J18.2
ENST00000572242 0.450444311562026 0.233073365069974 -0.0785451966355471 ENSG00000224870 RP4-758J18.2
ENST00000453521 0.327673998801523 0.136876381477309 -0.0978058124345448 ENSG00000224870 RP4-758J18.2
ENST00000344843 0.186911116304034 0.0544261142945859 -0.109404997008715 ENSG00000242485 MRPL20
ENST00000493287 0.686011798708354 0.476569455301604 -0.0408629895244492 ENSG00000242485 MRPL20
ENST00000487659 0.185379820940204 0.0537080069549792 -0.109600743826762 ENSG00000242485 MRPL20
ENST00000492508 0.268331739132152 0.0987100827875622 -0.0966132436726385 ENSG00000242485 MRPL20
ENST00000482352 0.208559896688556 0.0651130651568559 -0.113018800208264 ENSG00000242485 MRPL20
ENST00000477686 0.160210095496211 0.0423782900280496 -0.131404664788067 ENSG00000242485 MRPL20
ENST00000378741 0.851094198736473 0.714565943777039 0.0228268978588652 ENSG00000160072 ATAD3B
ENST00000308647 0.983143037620168 0.966233763783498 0.00218320509654586 ENSG00000160072 ATAD3B
ENST00000472194 0.973562965244789 0.944866544811317 0.00375741187369455 ENSG00000160072 ATAD3B
ENST00000485748 0.989402475448088 0.978584095817964 -0.00157455531830179 ENSG00000160072 ATAD3B
ENST00000474481 0.984303342322089 0.968657108033975 0.00247043497135711 ENSG00000160072 ATAD3B
ENST00000378756 0.732213317338051 0.538093395436923 -0.035483488697366 ENSG00000197785 ATAD3A
ENST00000378755 0.732213317338051 0.538093395436923 -0.035483488697366 ENSG00000197785 ATAD3A
ENST00000339113 0.760989676376721 0.575993344061416 -0.032960021766285 ENSG00000197785 ATAD3A
ENST00000536055 0.760989676376721 0.575993344061416 -0.032960021766285 ENSG00000197785 ATAD3A
ENST00000429957 0.492392098796623 0.269885703165447 -0.0880193025454669 ENSG00000197785 ATAD3A
ENST00000400830 0.89600049406884 0.793491923113405 0.01895200138444 ENSG00000197785 ATAD3A
ENST00000291386 0.834716565261598 0.687352679020629 -0.0191727496259062 ENSG00000160075 SSU72
ENST00000378726 0.390743050786463 0.183536905271876 -0.0796815471541331 ENSG00000160075 SSU72
ENST00000378725 0.953030556308887 0.901234738694346 -0.00606628216681409 ENSG00000160075 SSU72
ENST00000359060 0.956968734523429 0.909072947923524 -0.00664138584132086 ENSG00000160075 SSU72
ENST00000539195 0.976500369637008 0.951215700909545 0.00444026345053167 ENSG00000215791 AL645728.2
ENST00000520777 0.919617764637304 0.836102981011928 0.0144737316209615 ENSG00000197530 MIB2
ENST00000378710 0.919617764637304 0.836102981011928 0.0144737316209615 ENSG00000197530 MIB2
ENST00000360522 0.919617764637304 0.836102981011928 0.0144737316209615 ENSG00000197530 MIB2
ENST00000357210 0.919617764637304 0.836102981011928 0.0144737316209615 ENSG00000197530 MIB2
ENST00000355826 0.919617764637304 0.836102981011928 0.0144737316209615 ENSG00000197530 MIB2
ENST00000518681 0.91981048991241 0.836420956695337 0.0144580945274864 ENSG00000197530 MIB2
ENST00000505820 0.906594806746724 0.812746722236835 0.0165907890542198 ENSG00000197530 MIB2
ENST00000479659 0.906684160361347 0.812891859975369 0.0165707428435645 ENSG00000197530 MIB2
ENST00000489635 0.905682244317553 0.811008815538865 0.0167847580546545 ENSG00000197530 MIB2
ENST00000511502 0.915337962101133 0.828165289065482 0.0152439135295257 ENSG00000197530 MIB2
ENST00000514363 0.338705210378756 0.145046733698204 0.115405430889062 ENSG00000197530 MIB2
ENST00000487053 0.878663050259497 0.762342261324781 0.020958200769819 ENSG00000197530 MIB2
ENST00000502470 0.163217323969207 0.0436608874716826 0.161274442963242 ENSG00000197530 MIB2
ENST00000378712 0.878666240007115 0.762355518585038 0.0209595213802345 ENSG00000197530 MIB2
ENST00000510793 0.12376377306036 0.0280508957493783 0.172102518349985 ENSG00000197530 MIB2
ENST00000504599 0.869130073667236 0.745413792959156 0.0223342622846577 ENSG00000197530 MIB2
ENST00000507229 0.864799619462776 0.738899435025648 0.023086981264093 ENSG00000197530 MIB2
ENST00000378708 0.96761652412309 0.932106601063609 0.00612014500658147 ENSG00000197530 MIB2
ENST00000506488 0.960873211213347 0.9172297195288 0.00745450735674586 ENSG00000197530 MIB2
ENST00000514234 0.470573592330737 0.25061790897601 -0.0882524083365414 ENSG00000197530 MIB2
ENST00000513088 0.785283855345037 0.612013463721518 0.0343885613905204 ENSG00000248333 CDK11B
ENST00000341832 0.891030846762342 0.784738216573552 0.0177569352862798 ENSG00000248333 CDK11B
ENST00000317673 0.880242034490052 0.765645795221225 0.0189580372359235 ENSG00000248333 CDK11B
ENST00000340677 0.880242034490052 0.765645795221225 0.0189580372359235 ENSG00000248333 CDK11B
ENST00000407249 0.880242034490052 0.765645795221225 0.0189580372359235 ENSG00000248333 CDK11B
ENST00000378662 0.292254307560497 0.113640884527398 0.074575445101586 ENSG00000189339 SLC35E2B
ENST00000234800 0.324713371731465 0.134759693203535 0.070266658312379 ENSG00000189339 SLC35E2B
ENST00000480991 0.28796919711949 0.111080807126305 0.0999035764171524 ENSG00000189339 SLC35E2B
ENST00000481276 0.962523459306572 0.920754050317276 -0.0061061718183101 ENSG00000189339 SLC35E2B
ENST00000356200 0.927094959716337 0.851069277104576 0.0110086080498056 ENSG00000008128 CDK11A
ENST00000598846 0.647890492870896 0.429243250813588 0.0414723272907227 ENSG00000268575 RP1-283E3.8
ENST00000358779 0.956518470729337 0.908112451467821 0.00689630825213867 ENSG00000008128 CDK11A
ENST00000460465 0.956518470729337 0.908112451467821 0.00689630825213867 ENSG00000008128 CDK11A
ENST00000404249 0.956518470729337 0.908112451467821 0.00689630825213867 ENSG00000008128 CDK11A
ENST00000378633 0.956518470729337 0.908112451467821 0.00689630825213867 ENSG00000008128 CDK11A
ENST00000357760 0.956518470729337 0.908112451467821 0.00689630825213867 ENSG00000008128 CDK11A
ENST00000509982 0.927094959716337 0.851069277104576 0.0110086080498056 ENSG00000008128 CDK11A
ENST00000378638 0.927094959716337 0.851069277104576 0.0110086080498056 ENSG00000008128 CDK11A
ENST00000356937 0.719659295703589 0.520636952155363 -0.0439042355987351 ENSG00000008128 CDK11A
ENST00000468800 0.992403206221389 0.984471589208179 0.0016118395380599 ENSG00000008128 CDK11A
ENST00000492390 0.914875694096087 0.827291670040926 -0.0180875452361405 ENSG00000008128 CDK11A
ENST00000378635 0.832218662060306 0.68330870901413 0.0256286065234044 ENSG00000008128 CDK11A
ENST00000479362 0.436903787482169 0.221346712542152 0.0778438408921599 ENSG00000008128 CDK11A
ENST00000498810 0.269146706437827 0.0992893680631156 0.12373757156605 ENSG00000008128 CDK11A
ENST00000487462 0.137553113948964 0.0332026456584464 0.167096908624255 ENSG00000008128 CDK11A
ENST00000401096 0.145759594119881 0.0364137966972999 0.164828302473149 ENSG00000008128 CDK11A
ENST00000577672 0.619051061650252 0.395668159669587 0.0545773425864343 ENSG00000227775 RP1-283E3.4
ENST00000417099 0.857110868118604 0.724792412561738 0.0247177413456192 ENSG00000227775 RP1-283E3.4
ENST00000355439 0.325422612336258 0.135272425751826 0.0896071651240425 ENSG00000215790 SLC35E2
ENST00000400924 0.321763909810088 0.132748163831921 0.0902193300811056 ENSG00000215790 SLC35E2
ENST00000246421 0.227802460114574 0.075163361068258 0.128578276489932 ENSG00000215790 SLC35E2
ENST00000341426 0.309680269405127 0.125001917981341 0.0659231376224216 ENSG00000008130 NADK
ENST00000341991 0.306692627066697 0.122992641770154 0.0662024085264393 ENSG00000008130 NADK
ENST00000378625 0.337120421645528 0.144013896754476 0.0629265086866184 ENSG00000008130 NADK
ENST00000344463 0.309680269405127 0.125001917981341 0.0659231376224216 ENSG00000008130 NADK
ENST00000342348 0.352223172789155 0.155011162810986 0.0684135816988199 ENSG00000008130 NADK
ENST00000498806 0.32909161046136 0.137920359405544 0.119393107328295 ENSG00000008130 NADK
ENST00000469045 0.573040495442152 0.346373302668588 0.0539237699499439 ENSG00000008130 NADK
ENST00000480499 0.280256558071986 0.106125542616575 0.102822358978201 ENSG00000008130 NADK
ENST00000497747 0.491827176807343 0.269337195166196 0.0849693768385183 ENSG00000008130 NADK
ENST00000477235 0.412910452554801 0.201170855842145 0.0755365328554966 ENSG00000008130 NADK
ENST00000489538 0.274373158371125 0.102601071811332 0.0993195132750544 ENSG00000008130 NADK
ENST00000497615 0.565589894589322 0.338932600506251 0.0732109923991816 ENSG00000008130 NADK
ENST00000497186 0.453969076012563 0.235910652664042 0.0690736188398387 ENSG00000008130 NADK
ENST00000400922 0.860801189840924 0.731266419687195 -0.0210327603842506 ENSG00000008130 NADK
ENST00000492845 0.781941240043465 0.607397493147443 0.0276847486784361 ENSG00000008130 NADK
ENST00000492768 0.917028645146367 0.831464304906282 0.0125552932250663 ENSG00000008130 NADK
ENST00000460602 0.983669465023856 0.967287500173702 -0.00254814765763139 ENSG00000008130 NADK
ENST00000464373 0.949868710792891 0.894936096433452 0.00923327551810478 ENSG00000008130 NADK
ENST00000378609 0.139699742936269 0.0340210001451333 -0.0572106499938206 ENSG00000078369 GNB1
ENST00000461893 0.871966920291609 0.750838427329082 -0.0145991484160401 ENSG00000078369 GNB1
ENST00000471354 0.804768072776036 0.640401851140817 -0.0206925394806642 ENSG00000078369 GNB1
ENST00000439272 0.0237314934885388 0.00184026825564493 -0.149430063607489 ENSG00000078369 GNB1
ENST00000434686 0.0277990470955786 0.00242732236351013 -0.149914761559633 ENSG00000078369 GNB1
ENST00000437146 0.580561449211901 0.354350134334651 -0.0472123780860437 ENSG00000078369 GNB1
ENST00000472614 0.00498994072351803 0.000105858419675416 -0.232290519463301 ENSG00000078369 GNB1
ENST00000607589 0.907071331749174 0.813650478172457 -0.0161532528512536 ENSG00000078369 GNB1
ENST00000469733 0.608881690406776 0.384298233231763 -0.0607102540972959 ENSG00000162585 C1orf86
ENST00000414253 0.532185716957791 0.305757098856236 -0.0750266522033754 ENSG00000162585 C1orf86
ENST00000428120 0.532185716957791 0.305757098856236 -0.0750266522033754 ENSG00000162585 C1orf86
ENST00000400919 0.532185716957791 0.305757098856236 -0.0750266522033754 ENSG00000162585 C1orf86
ENST00000400918 0.413214905197164 0.201477044530616 -0.0945176528491986 ENSG00000162585 C1orf86
ENST00000497675 0.100084050597978 0.0197305116322505 -0.177351114148059 ENSG00000162585 C1orf86
ENST00000378543 0.119353332185411 0.0264328788664768 -0.169099371762966 ENSG00000162585 C1orf86
ENST00000378546 0.119353332185411 0.0264328788664768 -0.169099371762966 ENSG00000162585 C1orf86
ENST00000401813 0.127562412313674 0.029428108203398 -0.163110539219885 ENSG00000162585 C1orf86
ENST00000487186 0.176639382783218 0.0494001501967393 -0.143048375843662 ENSG00000162585 C1orf86
ENST00000378545 0.143863219741111 0.035656658051731 -0.160986167048672 ENSG00000162585 C1orf86
ENST00000476803 0.098602286892326 0.0192216879750741 -0.179911044631363 ENSG00000162585 C1orf86
ENST00000440825 0.126243157724523 0.0289278349811911 -0.16718372981455 ENSG00000162585 C1orf86
ENST00000420515 0.180025469151225 0.0510337563900495 -0.160459169337158 ENSG00000162585 C1orf86
ENST00000378536 0.357951986436886 0.158942578954366 -0.0685322388362402 ENSG00000157933 SKI
ENST00000508416 0.0224034541032868 0.00167056410432952 -0.197697829899464 ENSG00000157933 SKI
ENST00000478223 0.031173809328678 0.00289691194086277 -0.19089720310377 ENSG00000157933 SKI
ENST00000507179 0.460263881278932 0.241923716213992 0.0944816388117346 ENSG00000157933 SKI
ENST00000378531 0.855758523414232 0.722740483386732 -0.0275044916398243 ENSG00000116151 MORN1
ENST00000606372 0.843167242546062 0.701589850981998 -0.0298030700959546 ENSG00000116151 MORN1
ENST00000378529 0.892931216994523 0.787890521765212 -0.0211818363440864 ENSG00000116151 MORN1
ENST00000378518 0.333343816887502 0.141064303875548 0.05281397310195 ENSG00000157916 RER1
ENST00000605895 0.601628358631204 0.376574361814551 0.0296479685988081 ENSG00000157916 RER1
ENST00000378513 0.288701785519401 0.111535580519746 0.0548069084016492 ENSG00000157916 RER1
ENST00000306256 0.361021022611449 0.161059579222186 0.0495464070833917 ENSG00000157916 RER1
ENST00000493207 0.523554470474363 0.297471288860732 0.0468414466456619 ENSG00000157916 RER1
ENST00000378512 0.288948598196334 0.11167937140784 0.0548042532304805 ENSG00000157916 RER1
ENST00000443438 0.338455323137468 0.144880442288379 0.0541475961087917 ENSG00000157916 RER1
ENST00000488353 0.365799664852327 0.164493714541671 0.0519655553458681 ENSG00000157916 RER1
ENST00000462129 0.548473090953901 0.322005191340633 0.0608784606128559 ENSG00000157916 RER1
ENST00000288774 0.10923172065759 0.0228518766298595 -0.14318875318521 ENSG00000157911 PEX10
ENST00000447513 0.109865341732549 0.0230750794744847 -0.142832279396048 ENSG00000157911 PEX10
ENST00000507596 0.1092651099641 0.0228648579642079 -0.143129688873525 ENSG00000157911 PEX10
ENST00000510434 0.363337031939255 0.162665764533477 -0.110653086554568 ENSG00000157911 PEX10
ENST00000378466 0.921617333654314 0.839931420794113 0.0135473352572893 ENSG00000157881 PANK4
ENST00000435556 0.921683381152158 0.840107209425862 0.0135165769080274 ENSG00000157881 PANK4
ENST00000505228 0.869681267863049 0.746430392417723 -0.0237456032984307 ENSG00000157881 PANK4
ENST00000426449 0.230088489464527 0.0763189268812666 -0.133263456910391 ENSG00000157873 TNFRSF14
ENST00000434817 0.615696689456493 0.391869950848355 -0.0627122281160474 ENSG00000157873 TNFRSF14
ENST00000435221 0.613239218848939 0.389101109862777 -0.0634160393036605 ENSG00000157873 TNFRSF14
ENST00000451778 0.645942152110107 0.426731012046048 -0.0584045878568065 ENSG00000157873 TNFRSF14
ENST00000409119 0.317528676231122 0.130087983157044 -0.113432121692268 ENSG00000157873 TNFRSF14
ENST00000355716 0.568760065536922 0.342102077049171 -0.0675311563471455 ENSG00000157873 TNFRSF14
ENST00000475523 0.574030285078383 0.347567591795475 -0.0668945081449314 ENSG00000157873 TNFRSF14
ENST00000442392 0.263968298921792 0.0960106901676878 -0.136519719435107 ENSG00000157873 TNFRSF14
ENST00000482074 0.23351131069172 0.0780515736225796 -0.145595982415862 ENSG00000157873 TNFRSF14
ENST00000496064 0.385725170199232 0.179609671678177 -0.102675109470291 ENSG00000157873 TNFRSF14
ENST00000463471 0.612241469515468 0.388034059621174 -0.0623166937053068 ENSG00000157873 TNFRSF14
ENST00000466750 0.96199056094225 0.919615976430892 0.00739246374138356 ENSG00000157873 TNFRSF14
ENST00000463835 0.937375155133148 0.870037391498319 -0.0131665485244073 ENSG00000157873 TNFRSF14
ENST00000482602 0.961241902256109 0.917993619541743 -0.00819724066704923 ENSG00000157873 TNFRSF14
ENST00000493183 0.979815486394601 0.959122902522865 -0.00339430732398977 ENSG00000157870 FAM213B
ENST00000474659 0.987944653579799 0.975308290664345 -0.00204335037247053 ENSG00000157870 FAM213B
ENST00000419916 0.862328311917501 0.734282378776415 -0.0203421419213982 ENSG00000157870 FAM213B
ENST00000378424 0.862328311917501 0.734282378776415 -0.0203421419213982 ENSG00000157870 FAM213B
ENST00000537325 0.831384853624541 0.681820143734037 -0.0265197470254688 ENSG00000157870 FAM213B
ENST00000378427 0.862328311917501 0.734282378776415 -0.0203421419213982 ENSG00000157870 FAM213B
ENST00000378425 0.862328311917501 0.734282378776415 -0.0203421419213982 ENSG00000157870 FAM213B
ENST00000464043 0.979887348404959 0.959314513828026 -0.00328409776435781 ENSG00000157870 FAM213B
ENST00000444521 0.862328311917501 0.734282378776415 -0.0203421419213982 ENSG00000157870 FAM213B
ENST00000465233 0.986733654679144 0.973087457593498 -0.00220610449519767 ENSG00000157870 FAM213B
ENST00000498083 0.999324132008781 0.998336353819639 -0.000136196087373237 ENSG00000157870 FAM213B
ENST00000481683 0.99959837274344 0.999180699959834 6.8915408829791e-05 ENSG00000157870 FAM213B
ENST00000484099 0.895946766370164 0.79338477202046 -0.0158609528207194 ENSG00000157870 FAM213B
ENST00000477045 0.981995124065013 0.963915202642083 0.00315767644025242 ENSG00000157870 FAM213B
ENST00000476686 0.909367440831719 0.818106070460378 -0.0139419722251347 ENSG00000157870 FAM213B
ENST00000471840 0.874334786118513 0.755184177461538 0.0249473664517987 ENSG00000142606 MMEL1
ENST00000288709 0.977225304894378 0.952842504559756 -0.00475592509533523 ENSG00000142606 MMEL1
ENST00000378412 0.977114058478601 0.952675708441441 -0.00477295749411291 ENSG00000142606 MMEL1
ENST00000294599 0.668535712379718 0.454831009660574 -0.0439475156300257 ENSG00000162591 MEGF6
ENST00000356575 0.424496133260626 0.210989489420362 -0.0710388396256289 ENSG00000162591 MEGF6
ENST00000485002 0.359050254827702 0.159807454282107 -0.0800214898270067 ENSG00000162591 MEGF6
ENST00000491842 0.800604778413713 0.634498689353354 0.0416730985374347 ENSG00000162591 MEGF6
ENST00000475790 0.724146385245239 0.527004007026286 0.0551353635123014 ENSG00000162591 MEGF6
ENST00000378344 0.970312274072846 0.937939705365581 0.00359544898799142 ENSG00000158109 TPRG1L
ENST00000344579 0.967557229092882 0.931876217194359 0.00395335668521843 ENSG00000158109 TPRG1L
ENST00000378322 0.277323982664229 0.104398752988768 0.120898637867786 ENSG00000116213 WRAP73
ENST00000270708 0.277323982664229 0.104398752988768 0.120898637867786 ENSG00000116213 WRAP73
ENST00000471223 0.682774076982038 0.47240069279755 0.0617397395487622 ENSG00000116213 WRAP73
ENST00000424367 0.495741944354034 0.272633212461355 0.0819411997919959 ENSG00000116213 WRAP73
ENST00000465916 0.497298837313737 0.273855343239597 0.0872331822232499 ENSG00000116213 WRAP73
ENST00000418088 0.634626065929726 0.412767569575443 0.0548256103315715 ENSG00000227372 TP73-AS1
ENST00000452079 0.650710647294061 0.432652198920723 0.0527657899243932 ENSG00000227372 TP73-AS1
ENST00000423764 0.612374209311975 0.388234609907952 0.0579562358259366 ENSG00000227372 TP73-AS1
ENST00000608600 0.749077592333503 0.559876567776415 -0.046420838871424 ENSG00000227372 TP73-AS1
ENST00000378251 0.722251968495195 0.524191649510475 0.0320555729236719 ENSG00000130764 LRRC47
ENST00000462356 0.256596741152265 0.0912770557959301 0.123879055646995 ENSG00000130764 LRRC47
ENST00000479239 0.359902358486227 0.16039724636657 0.109383253205275 ENSG00000130764 LRRC47
ENST00000607459 0.788161887945866 0.616413655522917 0.0430602938534921 ENSG00000272153 RP1-286D6.5
ENST00000378230 0.134291410624736 0.0319471961644516 0.101313878975942 ENSG00000116198 CEP104
ENST00000438539 0.427480904471386 0.213529323545306 0.0920699409168155 ENSG00000116198 CEP104
ENST00000461667 0.344024448007631 0.148992107592436 0.110303838224317 ENSG00000116198 CEP104
ENST00000460038 0.792145648465344 0.62227180906676 0.0402739154710654 ENSG00000116198 CEP104
ENST00000494653 0.227570959750796 0.0750247368024237 0.101815637587435 ENSG00000116198 CEP104
ENST00000443466 0.892795348450355 0.787606994338128 -0.0213006398557275 ENSG00000116198 CEP104
ENST00000428079 0.215215859864983 0.0685929254908486 0.120586597824454 ENSG00000116198 CEP104
ENST00000378223 0.258858427471779 0.0925492119039782 0.117001753659265 ENSG00000116198 CEP104
ENST00000378209 0.838392539553533 0.693352351756028 -0.0263461490888667 ENSG00000169598 DFFB
ENST00000491998 0.838392539553533 0.693352351756028 -0.0263461490888667 ENSG00000169598 DFFB
ENST00000338895 0.667353432137025 0.453373936406924 -0.0564386349636091 ENSG00000169598 DFFB
ENST00000468793 0.81647448873857 0.657905091589448 -0.0298590404300277 ENSG00000169598 DFFB
ENST00000339350 0.862212045159529 0.733835207723873 -0.0230686492845611 ENSG00000169598 DFFB
ENST00000477548 0.862212045159529 0.733835207723873 -0.0230686492845611 ENSG00000169598 DFFB
ENST00000378206 0.827712534800705 0.675735327584779 -0.0284314013995958 ENSG00000169598 DFFB
ENST00000475969 0.828881833166474 0.677798648121329 -0.028222347608402 ENSG00000169598 DFFB
ENST00000486765 0.53263746107324 0.306188327033077 -0.0608969574440379 ENSG00000198912 C1orf174
ENST00000361605 0.53263746107324 0.306188327033077 -0.0608969574440379 ENSG00000198912 C1orf174
ENST00000474140 0.53263746107324 0.306188327033077 -0.0608969574440379 ENSG00000198912 C1orf174
ENST00000478423 0.934093161486136 0.863359279110574 -0.0110738098375268 ENSG00000131697 NPHP4
ENST00000489180 0.934345104457217 0.864017575277877 -0.0110297110600381 ENSG00000131697 NPHP4
ENST00000378156 0.934345104457217 0.864017575277877 -0.0110297110600381 ENSG00000131697 NPHP4
ENST00000378169 0.930848609692269 0.857475324091577 -0.0116929973547766 ENSG00000131697 NPHP4
ENST00000484532 0.0520779587558779 0.00674410546361817 -0.125028480630318 ENSG00000116251 RPL22
ENST00000234875 0.0585737969541003 0.00817884802139334 -0.120310280014901 ENSG00000116251 RPL22
ENST00000480661 0.0325450443805165 0.0031148658230099 -0.144304252073789 ENSG00000116251 RPL22
ENST00000497965 0.0331875581543067 0.00322192377287167 -0.144287187816495 ENSG00000116251 RPL22
ENST00000471204 0.0327440141510634 0.00313938180658982 -0.144160854733517 ENSG00000116251 RPL22
ENST00000465387 0.0322380224194457 0.00306781925332864 -0.144973713659137 ENSG00000116251 RPL22
ENST00000462296 0.0311706450008936 0.00289572563245322 -0.148574155053106 ENSG00000116251 RPL22
ENST00000465335 0.0314045500206344 0.00292847691384336 -0.147861115808985 ENSG00000116251 RPL22
ENST00000343813 0.300306907487606 0.118810183981641 0.0699791378841527 ENSG00000116237 ICMT
ENST00000495791 0.193067418860068 0.0572859179163855 0.109525442108795 ENSG00000116237 ICMT
ENST00000489498 0.436401100449622 0.220894062580148 0.0612648378705964 ENSG00000116237 ICMT
ENST00000474756 0.213910485677501 0.0679393839950841 0.105307406145321 ENSG00000116237 ICMT
ENST00000362035 0.78944806119585 0.618611175719156 0.0406853754410347 ENSG00000116237 ICMT
ENST00000608083 0.0376922169219192 0.00401428139965189 -0.1545253448221 ENSG00000097021 ACOT7
ENST00000377845 0.0802559835299741 0.0138429211838148 -0.144436915105022 ENSG00000097021 ACOT7
ENST00000377855 0.0565474024886181 0.00772177467000365 -0.145678111790047 ENSG00000097021 ACOT7
ENST00000377860 0.0376922169219192 0.00401428139965189 -0.1545253448221 ENSG00000097021 ACOT7
ENST00000418124 0.0376922169219192 0.00401428139965189 -0.1545253448221 ENSG00000097021 ACOT7
ENST00000545482 0.0376922169219192 0.00401428139965189 -0.1545253448221 ENSG00000097021 ACOT7
ENST00000361521 0.0408649680918641 0.00454277721177482 -0.152438740204087 ENSG00000097021 ACOT7
ENST00000377842 0.074687774236046 0.012297571537457 -0.14600719233848 ENSG00000097021 ACOT7
ENST00000473466 0.0371448809026325 0.00391607902262485 -0.179319269094375 ENSG00000097021 ACOT7
ENST00000541130 0.358819105770662 0.159636034521387 -0.0999927821259214 ENSG00000097021 ACOT7
ENST00000377837 0.878864725978395 0.762694144631843 -0.0212928611410788 ENSG00000069812 HES2
ENST00000377836 0.808033713918353 0.645186737268838 -0.0328165937289674 ENSG00000069812 HES2
ENST00000377834 0.751372241225922 0.562874362935469 -0.0414977720520156 ENSG00000069812 HES2
ENST00000356876 0.962992856711919 0.921410014885752 0.0057025622243517 ENSG00000215788 TNFRSF25
ENST00000485036 0.967091011203121 0.93071820781826 0.00500725505381369 ENSG00000215788 TNFRSF25
ENST00000480393 0.967091011203121 0.93071820781826 0.00500725505381369 ENSG00000215788 TNFRSF25
ENST00000513135 0.968908698222405 0.934750976697039 0.00469071232929466 ENSG00000215788 TNFRSF25
ENST00000473343 0.588677200117837 0.362515352820763 0.0647754403003429 ENSG00000215788 TNFRSF25
ENST00000377782 0.967091011203121 0.93071820781826 0.00500725505381369 ENSG00000215788 TNFRSF25
ENST00000351959 0.96859904176135 0.934244095088878 0.00475620077140675 ENSG00000215788 TNFRSF25
ENST00000510563 0.986333060857998 0.972308865792315 0.00201669023817793 ENSG00000215788 TNFRSF25
ENST00000502730 0.986333060857998 0.972308865792315 0.00201669023817793 ENSG00000215788 TNFRSF25
ENST00000502588 0.986333060857998 0.972308865792315 0.00201669023817793 ENSG00000215788 TNFRSF25
ENST00000414040 0.986333060857998 0.972308865792315 0.00201669023817793 ENSG00000215788 TNFRSF25
ENST00000351748 0.986333060857998 0.972308865792315 0.00201669023817793 ENSG00000215788 TNFRSF25
ENST00000348333 0.986333060857998 0.972308865792315 0.00201669023817793 ENSG00000215788 TNFRSF25
ENST00000453260 0.619128736488758 0.395841045336 0.0634680808343638 ENSG00000215788 TNFRSF25
ENST00000469691 0.916758074357318 0.830788747748312 -0.0128274422700608 ENSG00000215788 TNFRSF25
ENST00000481401 0.98902639134225 0.977373027374712 -0.00169371937935514 ENSG00000215788 TNFRSF25
ENST00000461703 0.736679227788959 0.543897639575357 -0.0381823615611542 ENSG00000215788 TNFRSF25
ENST00000453341 0.645960142437417 0.426763696605781 -0.0511935378134495 ENSG00000215788 TNFRSF25
ENST00000515145 0.813989979896082 0.654212214621692 0.0355288966607253 ENSG00000215788 TNFRSF25
ENST00000377748 0.989537641605105 0.97883433312078 0.00121082471333339 ENSG00000171680 PLEKHG5
ENST00000400913 0.96936422877609 0.936150970853982 0.00374333800606995 ENSG00000171680 PLEKHG5
ENST00000489097 0.862328311917501 0.734181976650097 0.0167618316702893 ENSG00000171680 PLEKHG5
ENST00000340850 0.962343066109223 0.920386176784085 0.00459900798624087 ENSG00000171680 PLEKHG5
ENST00000487949 0.773723583075894 0.59452682179811 0.0297274806043751 ENSG00000171680 PLEKHG5
ENST00000377725 0.93803157112663 0.871490054536753 -0.00756562181049966 ENSG00000171680 PLEKHG5
ENST00000377728 0.91776915577645 0.832960023639205 -0.0099019173318403 ENSG00000171680 PLEKHG5
ENST00000377732 0.917783289622429 0.833080037949854 -0.00974357363547129 ENSG00000171680 PLEKHG5
ENST00000400915 0.894803090775977 0.791471942584916 -0.0122660456303465 ENSG00000171680 PLEKHG5
ENST00000377740 0.91104785460956 0.82108943804068 -0.0104577327028422 ENSG00000171680 PLEKHG5
ENST00000377737 0.911124025050258 0.821255982753266 -0.0104541840863782 ENSG00000171680 PLEKHG5
ENST00000535355 0.933242172053037 0.861770554965502 -0.00823979632716494 ENSG00000171680 PLEKHG5
ENST00000537245 0.910908979953894 0.820844654325006 -0.0105824657720197 ENSG00000171680 PLEKHG5
ENST00000544978 0.982053519811229 0.964115719738272 0.002075227558352 ENSG00000171680 PLEKHG5
ENST00000377705 0.0888176103984249 0.0162730101797775 0.123593603682929 ENSG00000162408 NOL9
ENST00000464383 0.757913530216664 0.571710596518074 0.0441351209359975 ENSG00000162408 NOL9
ENST00000377674 0.413615674491474 0.201781086414445 0.0877208056672709 ENSG00000204859 ZBTB48
ENST00000488936 0.373301277694007 0.170143452793584 0.0963360568823954 ENSG00000204859 ZBTB48
ENST00000377658 0.696474948102741 0.490077717379972 0.0390620662649565 ENSG00000162413 KLHL21
ENST00000377663 0.703348830892828 0.498643454498001 0.0383515003198086 ENSG00000162413 KLHL21
ENST00000467612 0.65038971161118 0.432274417362871 -0.0501865635676632 ENSG00000162413 KLHL21
ENST00000496707 0.937375155133148 0.870008747294001 0.012606274549078 ENSG00000162413 KLHL21
ENST00000463043 0.414020381772147 0.202138151734839 -0.0862423900425497 ENSG00000162413 KLHL21
ENST00000377648 0.824062180947711 0.66932179075471 -0.0243992824895238 ENSG00000116273 PHF13
ENST00000495385 0.642859077053811 0.423172325219308 -0.0490687729703068 ENSG00000116273 PHF13
ENST00000377627 0.629749256233182 0.407399446488589 0.0498208456151087 ENSG00000041988 THAP3
ENST00000465508 0.863467131982184 0.736573983762444 0.0169228383358383 ENSG00000007923 DNAJC11
ENST00000349363 0.779836708560626 0.603925641655356 -0.0199690056400115 ENSG00000007923 DNAJC11
ENST00000451196 0.779836708560626 0.603925641655356 -0.0199690056400115 ENSG00000007923 DNAJC11
ENST00000377577 0.607070044548243 0.38220881325696 -0.0335172265711733 ENSG00000007923 DNAJC11
ENST00000294401 0.684537340003068 0.474694623500927 -0.0275694452540728 ENSG00000007923 DNAJC11
ENST00000542246 0.759921992196137 0.574541088842239 -0.0222831802407115 ENSG00000007923 DNAJC11
ENST00000377573 0.488721928521172 0.266529585205946 -0.0445488850825383 ENSG00000007923 DNAJC11
ENST00000472414 0.845148447573807 0.704872208776488 -0.0258222848763524 ENSG00000007923 DNAJC11
ENST00000426784 0.305003170119111 0.121841160071505 -0.0693100239624048 ENSG00000007923 DNAJC11
ENST00000473993 0.287471105124219 0.110754829098047 -0.0713704652723912 ENSG00000007923 DNAJC11
ENST00000469318 0.941816840778742 0.878998318628047 -0.00993497263520996 ENSG00000007923 DNAJC11
ENST00000485073 0.0857785444149577 0.0153914751272243 -0.138973056041377 ENSG00000007923 DNAJC11
ENST00000460594 0.0735771516359613 0.0120136896867991 -0.153407922502001 ENSG00000007923 DNAJC11
ENST00000465911 0.0250576408974885 0.0020379857986588 -0.228153198911283 ENSG00000007923 DNAJC11
ENST00000303635 0.0195795803758767 0.00132042647834309 -0.15664423323137 ENSG00000171735 CAMTA1
ENST00000490738 0.0211654079419447 0.00150803169039138 -0.194744888157605 ENSG00000171735 CAMTA1
ENST00000476163 0.0169777545636506 0.00103085883805366 -0.176318227208516 ENSG00000171735 CAMTA1
ENST00000473578 0.020418026353922 0.00142158838756593 -0.196078445379671 ENSG00000171735 CAMTA1
ENST00000557126 0.0205413810666396 0.00143326914169987 -0.173638429328242 ENSG00000171735 CAMTA1
ENST00000467404 0.0216488698623391 0.00156846584025901 -0.194431015223732 ENSG00000171735 CAMTA1
ENST00000439411 0.012775042403719 0.000607456591065525 -0.171459079424128 ENSG00000171735 CAMTA1
ENST00000461311 0.0242631527031207 0.00191697560514365 -0.16979842984417 ENSG00000171735 CAMTA1
ENST00000486138 0.0205983945560894 0.00144083979511842 -0.204714123684103 ENSG00000171735 CAMTA1
ENST00000482934 0.0291303122123928 0.0026054048939038 -0.173579349869783 ENSG00000171735 CAMTA1
ENST00000470648 0.251592875180728 0.0883317950340306 -0.115922280322909 ENSG00000171735 CAMTA1
ENST00000461580 0.263066275436555 0.0953632521564275 -0.113302168709679 ENSG00000171735 CAMTA1
ENST00000054666 0.120698584152846 0.0269714447515994 0.0936675845123533 ENSG00000049245 VAMP3
ENST00000470357 0.199575163953263 0.0603652685392276 0.0868993172384086 ENSG00000049245 VAMP3
ENST00000487194 0.407737955204279 0.19724890669963 0.0676955493112673 ENSG00000049245 VAMP3
ENST00000493373 0.180542547635903 0.051274135257515 -0.107405683071789 ENSG00000116288 PARK7
ENST00000460192 0.212785551923122 0.0673381013727635 -0.105230528567087 ENSG00000116288 PARK7
ENST00000338639 0.185174098512228 0.0536112517892338 -0.10719160971938 ENSG00000116288 PARK7
ENST00000493678 0.185403364914592 0.0537192548884623 -0.107176807696498 ENSG00000116288 PARK7
ENST00000377493 0.185161487771423 0.0535894888978869 -0.107194262619712 ENSG00000116288 PARK7
ENST00000465354 0.212770900852828 0.0673215040560588 -0.104989054853886 ENSG00000116288 PARK7
ENST00000377491 0.183571845859673 0.0528906224909504 -0.10731348529306 ENSG00000116288 PARK7
ENST00000377488 0.180773058258833 0.0513957115519091 -0.107990352458479 ENSG00000116288 PARK7
ENST00000497113 0.208382120598963 0.0650197250675733 -0.105585377450327 ENSG00000116288 PARK7
ENST00000469225 0.222047603359024 0.0721143092710341 -0.095438539739706 ENSG00000116288 PARK7
ENST00000474874 0.182335033654016 0.0522692871882125 0.12193648912255 ENSG00000116285 ERRFI1
ENST00000377482 0.187330540220873 0.0546217958508166 0.123702864428949 ENSG00000116285 ERRFI1
ENST00000467067 0.308279657668196 0.124047665697897 0.123424925678446 ENSG00000116285 ERRFI1
ENST00000469499 0.37191366980535 0.169151366679891 0.097929791927634 ENSG00000116285 ERRFI1
ENST00000487559 0.218679908438557 0.0703398090996287 0.135881017626111 ENSG00000116285 ERRFI1
ENST00000337907 0.00291697720222235 3.6870266227718e-05 -0.214899847845603 ENSG00000142599 RERE
ENST00000377464 0.113078205919433 0.0241953665619359 -0.0880797354362089 ENSG00000142599 RERE
ENST00000467350 0.0937007495907311 0.0177313712545089 0.122409780257081 ENSG00000142599 RERE
ENST00000400907 0.00920402928969944 0.000312279000329736 -0.180642764582345 ENSG00000142599 RERE
ENST00000476556 0.266123764104726 0.0974565023627391 -0.0653751318638477 ENSG00000142599 RERE
ENST00000400908 0.00150085440896458 1.15748047871534e-05 -0.246989228901729 ENSG00000142599 RERE
ENST00000505225 0.97070920935804 0.938926173623507 0.00520700012211249 ENSG00000142599 RERE
ENST00000488215 0.0383968897918816 0.00412628014020662 -0.156935294339605 ENSG00000142599 RERE
ENST00000460659 0.0338812189113933 0.00333672270893699 -0.175139243029632 ENSG00000142599 RERE
ENST00000492766 0.0313118790190717 0.00291460198547947 -0.178410517240451 ENSG00000142599 RERE
ENST00000465125 0.0243279858913078 0.00194076381150144 -0.184191863405052 ENSG00000142599 RERE
ENST00000464972 0.0236116471237648 0.0018265684746239 -0.206736103849083 ENSG00000142599 RERE
ENST00000480342 0.00162279109305443 1.33288796144101e-05 -0.295634113151293 ENSG00000142599 RERE
ENST00000507012 0.102641144265232 0.0206218813376846 -0.173900529131931 ENSG00000142599 RERE
ENST00000469251 0.00444838751468828 8.49287632643071e-05 -0.275677307873022 ENSG00000142599 RERE
ENST00000514428 0.0101082563039841 0.000368904774381349 -0.255971033252535 ENSG00000142599 RERE
ENST00000468247 0.00598404269946193 0.000145307564714025 -0.276019792448285 ENSG00000142599 RERE
ENST00000234590 0.877615096772107 0.76041674816778 -0.0132511138495371 ENSG00000074800 ENO1
ENST00000464920 0.807455318297775 0.644114790166509 -0.0206600854503576 ENSG00000074800 ENO1
ENST00000497492 0.611390027973377 0.38702731762199 0.0348992784041461 ENSG00000074800 ENO1
ENST00000486051 0.378673887601116 0.174017348879449 0.0560202662056329 ENSG00000074800 ENO1
ENST00000492343 0.525376485648558 0.299304783620042 0.044962578726079 ENSG00000074800 ENO1
ENST00000489867 0.855705012617142 0.722666399617368 0.0174152909156986 ENSG00000074800 ENO1
ENST00000377411 0.935354802736413 0.866041900399018 -0.0133294491204582 ENSG00000180758 GPR157
ENST00000437157 0.975955517620847 0.950043780881234 0.00469174023888953 ENSG00000228526 RP3-510D11.1
ENST00000412639 0.904157040103588 0.808219074241873 -0.0185422116491722 ENSG00000234546 RP3-510D11.2
ENST00000377403 0.324108009878537 0.13431499626228 0.0685389145961506 ENSG00000049239 H6PD
ENST00000602477 0.593703581898875 0.368618766388963 0.0475637361072449 ENSG00000049239 H6PD
ENST00000495451 0.293702513067492 0.114536317466774 0.0872387516725059 ENSG00000049239 H6PD
ENST00000328089 0.0197766876967476 0.00134347997534975 -0.182653786671345 ENSG00000171621 SPSB1
ENST00000450402 0.012221002260693 0.000545171934358999 -0.231721025835886 ENSG00000171621 SPSB1
ENST00000357898 0.14481635544115 0.0360578899571864 -0.137752869718293 ENSG00000171621 SPSB1
ENST00000377399 0.120647752579651 0.0269586455402478 -0.149263405037624 ENSG00000171621 SPSB1
ENST00000302692 0.176171086874576 0.0491931652383451 -0.128303458727726 ENSG00000171612 SLC25A33
ENST00000377376 0.968802240488455 0.934568876382152 0.00533124059772995 ENSG00000188807 TMEM201
ENST00000340381 0.941469662984 0.878067361650578 0.00996861878460595 ENSG00000188807 TMEM201
ENST00000340305 0.986409604425695 0.972513857646383 -0.00251332676395925 ENSG00000188807 TMEM201
ENST00000416541 0.946426447273691 0.888113724691442 -0.009405059136456 ENSG00000188807 TMEM201
ENST00000536656 0.26025554388914 0.0934992369306134 0.113524000098778 ENSG00000171608 PIK3CD
ENST00000377346 0.139969516386457 0.0341251308873051 0.149661733466826 ENSG00000171608 PIK3CD
ENST00000361110 0.068368031782161 0.0106683222843159 0.203623712546059 ENSG00000171608 PIK3CD
ENST00000377298 0.525776840591166 0.299746278181445 0.0420966531865198 ENSG00000171603 CLSTN1
ENST00000377288 0.525776840591166 0.299746278181445 0.0420966531865198 ENSG00000171603 CLSTN1
ENST00000477264 0.94379993777203 0.883136420449975 -0.00679477165841342 ENSG00000171603 CLSTN1
ENST00000435891 0.387801031017228 0.181127474068546 0.0584571217517973 ENSG00000171603 CLSTN1
ENST00000361311 0.524318835405231 0.298323253797673 0.0422313049182272 ENSG00000171603 CLSTN1
ENST00000464286 0.170945168236891 0.046962778896272 0.139130457388857 ENSG00000171603 CLSTN1
ENST00000377263 0.316658598327308 0.129541810191513 -0.0865082906415044 ENSG00000178585 CTNNBIP1
ENST00000454104 0.782307981018017 0.607921511912474 -0.0370570696147932 ENSG00000223989 RP11-84A14.5
ENST00000537447 0.419987343139088 0.207110658314387 -0.0824869542405671 ENSG00000178585 CTNNBIP1
ENST00000400904 0.424217945867221 0.210584017191427 -0.0762426776022144 ENSG00000178585 CTNNBIP1
ENST00000377258 0.189091791829646 0.05550573636845 -0.125927645587871 ENSG00000178585 CTNNBIP1
ENST00000377256 0.339863006212814 0.145919883905229 -0.112533823725809 ENSG00000178585 CTNNBIP1
ENST00000488540 0.0536226422750691 0.00704435742795068 0.165057150693259 ENSG00000162441 LZIC
ENST00000377223 0.100209008288385 0.0197692787112072 0.143795586236939 ENSG00000162441 LZIC
ENST00000400903 0.230593386148673 0.0766047724124818 0.109026074845053 ENSG00000162441 LZIC
ENST00000541052 0.249764383649327 0.0872851440065751 0.107219582400381 ENSG00000162441 LZIC
ENST00000377213 0.175222190369359 0.0487698338413337 0.122469116149229 ENSG00000162441 LZIC
ENST00000403197 0.349426017260073 0.152891611654159 -0.110961369490267 ENSG00000173614 NMNAT1
ENST00000377205 0.935266991602162 0.865863104640718 -0.0115680834908973 ENSG00000173614 NMNAT1
ENST00000462686 0.623679753105404 0.400771051891641 -0.0611628722380743 ENSG00000173614 NMNAT1
ENST00000496751 0.577013649034662 0.350559307752731 0.0758961637470113 ENSG00000173614 NMNAT1
ENST00000253251 0.948248227151959 0.891783529142237 0.00501863526730603 ENSG00000130939 UBE4B
ENST00000377157 0.805460039589317 0.64123134926715 0.0169860208077704 ENSG00000130939 UBE4B
ENST00000377153 0.4040512030371 0.194380059796404 -0.099438898144199 ENSG00000130939 UBE4B
ENST00000343090 0.821040633212073 0.664936661045802 0.0164974597876935 ENSG00000130939 UBE4B
ENST00000475795 0.36207960689867 0.161765258690714 0.0799685474497561 ENSG00000130939 UBE4B
ENST00000470736 0.393917752794021 0.186170860961865 0.0756162939000282 ENSG00000130939 UBE4B
ENST00000466379 0.198829607297688 0.0600329964264544 0.114903288230925 ENSG00000130939 UBE4B
ENST00000488228 0.853868986854366 0.719189207303248 0.0258387815842884 ENSG00000130939 UBE4B
ENST00000487244 0.691485793421706 0.483661968754887 -0.0528644418099562 ENSG00000130939 UBE4B
ENST00000377093 0.125954824243796 0.0288316914193513 0.100083111584374 ENSG00000054523 KIF1B
ENST00000263934 0.11997493715469 0.026657914262966 0.0888509817412293 ENSG00000054523 KIF1B
ENST00000377086 0.117406303666681 0.0257102637663264 0.0903044216030763 ENSG00000054523 KIF1B
ENST00000377083 0.125970533771299 0.0288463483313441 0.0982545668414688 ENSG00000054523 KIF1B
ENST00000377081 0.0799404350178653 0.0137399737040138 0.0989141247825975 ENSG00000054523 KIF1B
ENST00000497835 0.561585780114015 0.33491065445556 0.0639293523055849 ENSG00000054523 KIF1B
ENST00000465635 0.74151465333408 0.54993929145066 0.0483067902903373 ENSG00000054523 KIF1B
ENST00000483340 0.621887583827394 0.39902547729797 0.067942864010921 ENSG00000054523 KIF1B
ENST00000491493 0.653110776636495 0.435495550812459 -0.0357111882818121 ENSG00000142657 PGD
ENST00000487775 0.840920176968884 0.697882228907036 -0.0212271872862214 ENSG00000142657 PGD
ENST00000541529 0.943754298222119 0.883082447595047 0.00550093981318723 ENSG00000142657 PGD
ENST00000477958 0.757610267819996 0.571282858343852 -0.0263576910561597 ENSG00000142657 PGD
ENST00000270776 0.926944979270446 0.850623436214503 0.00707981826472649 ENSG00000142657 PGD
ENST00000483936 0.973937556228012 0.945891140846523 -0.00273841562278203 ENSG00000142657 PGD
ENST00000538557 0.944384839746682 0.884134701458082 0.0054997580506753 ENSG00000142657 PGD
ENST00000465632 0.761053525219727 0.576141613834503 -0.0246440641887913 ENSG00000142657 PGD
ENST00000460189 0.765840346899606 0.583102523807556 -0.0244688754126109 ENSG00000142657 PGD
ENST00000493288 0.958855223415608 0.912505899128208 -0.00538416649449428 ENSG00000142657 PGD
ENST00000498356 0.297372578768404 0.116848778205234 0.0575557014441184 ENSG00000142657 PGD
ENST00000496718 0.226888937833057 0.0746063189842632 0.0787472307657011 ENSG00000142657 PGD
ENST00000400900 0.257709449848151 0.0919138271120471 -0.122193217264374 ENSG00000251503 APITD1-CORT
ENST00000602296 0.257709449848151 0.0919138271120471 -0.122193217264374 ENSG00000175279 APITD1
ENST00000602787 0.257709449848151 0.0919138271120471 -0.122193217264374 ENSG00000175279 APITD1
ENST00000470413 0.264773224628577 0.0965857725484791 -0.122220754507422 ENSG00000251503 APITD1-CORT
ENST00000309048 0.299387057111223 0.118244377183642 -0.12167429139664 ENSG00000175279 APITD1
ENST00000477755 0.32009542764178 0.131602423876008 -0.123139848893557 ENSG00000175279 APITD1
ENST00000462462 0.501433499120033 0.277446074667561 -0.0886549494701012 ENSG00000175279 APITD1
ENST00000465026 0.272823390067638 0.101603620328064 -0.125086298404564 ENSG00000251503 APITD1-CORT
ENST00000377038 0.846100966314785 0.706568861045598 -0.0143892400681196 ENSG00000160049 DFFA
ENST00000476658 0.503353997625409 0.279301256573604 -0.0522325837870556 ENSG00000160049 DFFA
ENST00000377036 0.34402454859036 0.149008305274041 -0.0723795744801403 ENSG00000160049 DFFA
ENST00000472851 0.0166355722753578 0.000992803899103594 -0.206695122868457 ENSG00000142655 PEX14
ENST00000356607 0.0476197511951744 0.00583109436045203 -0.144625504202163 ENSG00000142655 PEX14
ENST00000538836 0.0427538792275685 0.00488157275406254 -0.147145739717543 ENSG00000142655 PEX14
ENST00000491661 0.041611116695438 0.00467556265624209 -0.162153557683572 ENSG00000142655 PEX14
ENST00000473118 0.276844139373634 0.104069388527255 0.0756307497118485 ENSG00000120948 TARDBP
ENST00000240185 0.0116883080495999 0.000504329334136634 0.157596206982261 ENSG00000120948 TARDBP
ENST00000476201 0.183145240958115 0.0526626745823642 0.0903679681234039 ENSG00000120948 TARDBP
ENST00000472476 0.210806557047236 0.0663319376354281 0.0813811937317021 ENSG00000120948 TARDBP
ENST00000439080 0.018576686826905 0.0012095560139671 0.143362987664797 ENSG00000120948 TARDBP
ENST00000473869 0.0101389870628144 0.000371642203332215 0.162326393377083 ENSG00000120948 TARDBP
ENST00000315091 0.0117037466883007 0.000505657075413783 0.157069456207301 ENSG00000120948 TARDBP
ENST00000477447 0.00813144590947613 0.000251613684996808 0.182084510750644 ENSG00000120948 TARDBP
ENST00000496840 0.0263990293843792 0.00221714784058913 0.168812540704513 ENSG00000120948 TARDBP
ENST00000475189 0.177746929927488 0.0499176953628303 -0.172226921207081 ENSG00000116649 SRM
ENST00000376957 0.369186481589027 0.167038529227677 -0.0886772347745085 ENSG00000116649 SRM
ENST00000490101 0.276979716984066 0.104133580622489 -0.135176565577615 ENSG00000116649 SRM
ENST00000465788 0.502459078905565 0.278414780673355 -0.070135614689261 ENSG00000116649 SRM
ENST00000459997 0.488255831493726 0.266085555272636 -0.0686792457477526 ENSG00000116649 SRM
ENST00000487300 0.120368047837861 0.026831355489943 -0.145338974942851 ENSG00000116649 SRM
ENST00000304457 0.0873993431880849 0.0158763717820293 0.0929491114020323 ENSG00000171824 EXOSC10
ENST00000376936 0.0873993431880849 0.0158763717820293 0.0929491114020323 ENSG00000171824 EXOSC10
ENST00000474216 0.336277486786823 0.143373937534475 0.0781349805264942 ENSG00000171824 EXOSC10
ENST00000544779 0.0865379925198683 0.0156412430688338 0.0931697548326027 ENSG00000171824 EXOSC10
ENST00000452378 0.573023749271821 0.346338611271104 0.0612587183841533 ENSG00000226849 RP4-635E18.7
ENST00000469634 0.931677666874463 0.858951970336239 -0.0124097727469597 ENSG00000171824 EXOSC10
ENST00000478271 0.926361055587468 0.849577938482915 -0.0133087240169707 ENSG00000171824 EXOSC10
ENST00000470611 0.111840763386812 0.0237828579087851 0.14464194175325 ENSG00000171824 EXOSC10
ENST00000498576 0.152329408414489 0.0390970822618787 0.151375159501388 ENSG00000171824 EXOSC10
ENST00000472078 0.329571637434465 0.138320873832637 0.114764572073612 ENSG00000171824 EXOSC10
ENST00000485606 0.189211391600764 0.0555612506471036 0.146117175113096 ENSG00000171824 EXOSC10
ENST00000460196 0.634109873183571 0.412106313886242 -0.0497550403342024 ENSG00000171824 EXOSC10
ENST00000376838 0.00764307371298336 0.00022532063306903 0.185197943076182 ENSG00000198793 MTOR
ENST00000361445 0.00556318556166959 0.000127782448553702 0.125756062923567 ENSG00000198793 MTOR
ENST00000473471 0.0392094367486798 0.00425450755227486 0.205841697510245 ENSG00000198793 MTOR
ENST00000490931 0.0360372894977236 0.00371010352278512 0.204420908039414 ENSG00000198793 MTOR
ENST00000455339 0.0564619956670078 0.00769911793262695 0.20103700948899 ENSG00000198793 MTOR
ENST00000495435 0.01150022586854 0.000484233043292354 0.268655146583328 ENSG00000198793 MTOR
ENST00000376810 0.44504254083373 0.228445324103766 -0.0772418689038372 ENSG00000120942 UBIAD1
ENST00000376804 0.755668389584628 0.56880817095292 -0.0369140149680667 ENSG00000120942 UBIAD1
ENST00000486588 0.833390638547323 0.685076873101249 0.0285381796543892 ENSG00000120942 UBIAD1
ENST00000483738 0.807001365048857 0.643533644210552 0.0321631263340454 ENSG00000120942 UBIAD1
ENST00000376770 0.19845170697334 0.0598240777993386 -0.157247972025079 ENSG00000132879 FBXO44
ENST00000251547 0.19845170697334 0.0598240777993386 -0.157247972025079 ENSG00000132879 FBXO44
ENST00000235310 0.975893782797522 0.949866531105033 -0.00481826020357248 ENSG00000116670 MAD2L2
ENST00000376692 0.929619498129087 0.855162329472348 -0.0139346893235033 ENSG00000116670 MAD2L2
ENST00000376672 0.984275738409693 0.968600462216596 -0.00301638210753564 ENSG00000116670 MAD2L2
ENST00000376669 0.949945357803489 0.895101561538534 -0.0100937531494883 ENSG00000116670 MAD2L2
ENST00000376667 0.953290941420358 0.901772203839705 0.00937666402970372 ENSG00000116670 MAD2L2
ENST00000445656 0.978312085620951 0.955338733436045 0.00435375953047114 ENSG00000116670 MAD2L2
ENST00000456915 0.980099201863368 0.959950560136508 0.00390845817407395 ENSG00000116670 MAD2L2
ENST00000376664 0.988127821997711 0.975676937930575 -0.0023983050713952 ENSG00000116670 MAD2L2
ENST00000376655 0.978483363842188 0.955751299637555 -0.00449035097346785 ENSG00000116670 MAD2L2
ENST00000294485 0.554521831126924 0.327894049309423 0.0816352311076849 ENSG00000162490 DRAXIN
ENST00000376637 0.855083076826259 0.721579704509585 -0.0249323734789536 ENSG00000177674 AGTRAP
ENST00000476512 0.890129154890328 0.783155061806342 -0.0197324007525536 ENSG00000177674 AGTRAP
ENST00000400895 0.926383414715862 0.849652260504043 -0.0135783129553847 ENSG00000177674 AGTRAP
ENST00000491346 0.851993720154247 0.715924433077489 -0.0256229111495053 ENSG00000177674 AGTRAP
ENST00000376629 0.856216251222881 0.723415029506061 -0.0246631474692075 ENSG00000177674 AGTRAP
ENST00000376627 0.84906639154576 0.711595388542667 -0.025982592851667 ENSG00000177674 AGTRAP
ENST00000314340 0.856303846310855 0.723591266529475 -0.0246760872019202 ENSG00000177674 AGTRAP
ENST00000452018 0.772238376750329 0.592611179713375 -0.037519074423561 ENSG00000177674 AGTRAP
ENST00000510878 0.849053092788323 0.71144646891822 -0.0259696043709957 ENSG00000177674 AGTRAP
ENST00000476309 0.287596120682088 0.110809861024948 -0.128063169039943 ENSG00000177674 AGTRAP
ENST00000514733 0.324176057699639 0.134379412868577 -0.12074368148487 ENSG00000177674 AGTRAP
ENST00000471765 0.397129650830467 0.188965122924161 -0.107748536562652 ENSG00000177674 AGTRAP
ENST00000433342 0.207110849976287 0.0643827828486288 -0.134994214185189 ENSG00000215910 C1orf167
ENST00000312793 0.206976932761317 0.0642423150143437 -0.135038774321655 ENSG00000215910 C1orf167
ENST00000444493 0.164617796553408 0.0442536596006596 -0.149007072560872 ENSG00000215910 C1orf167
ENST00000449278 0.164617796553408 0.0442536596006596 -0.149007072560872 ENSG00000215910 C1orf167
ENST00000376592 0.474952000773969 0.254622445761375 -0.0643106259700269 ENSG00000177000 MTHFR
ENST00000376583 0.552249977115586 0.325660290971212 -0.0551666379103583 ENSG00000177000 MTHFR
ENST00000376590 0.715232117032242 0.514468121178502 -0.038567374009684 ENSG00000177000 MTHFR
ENST00000376585 0.992524168746618 0.984792346782187 -0.00117733076341132 ENSG00000177000 MTHFR
ENST00000312413 0.417434329400816 0.204969092130323 0.057385840755674 ENSG00000011021 CLCN6
ENST00000346436 0.415484665639117 0.20332777104578 0.0577113714068011 ENSG00000011021 CLCN6
ENST00000376497 0.799014482242476 0.632240258734597 -0.0341282597066786 ENSG00000011021 CLCN6
ENST00000376487 0.675990992719928 0.463825823928957 0.0350544883341477 ENSG00000011021 CLCN6
ENST00000376496 0.724143270179538 0.526984449926033 0.0325023279498676 ENSG00000011021 CLCN6
ENST00000376491 0.770221838790864 0.589637673567101 0.0327510623190168 ENSG00000011021 CLCN6
ENST00000376492 0.722813398440867 0.525185183351826 0.0373014098365576 ENSG00000011021 CLCN6
ENST00000376490 0.770221838790864 0.589637673567101 0.0327510623190168 ENSG00000011021 CLCN6
ENST00000494028 0.539622973492032 0.312825939183893 0.0834404207377755 ENSG00000011021 CLCN6
ENST00000446542 0.172400431782416 0.047553644250281 0.134567126426519 ENSG00000242349 NPPA-AS1
ENST00000376572 0.685957897942243 0.476466850777786 -0.0392008347993991 ENSG00000116685 KIAA2013
ENST00000376576 0.865647948758731 0.740106053893143 -0.0198379424766554 ENSG00000116685 KIAA2013
ENST00000485046 0.949819504799937 0.894852623372449 -0.00665175902536617 ENSG00000083444 PLOD1
ENST00000449038 0.691243492855507 0.483360453105326 -0.0405278994281262 ENSG00000083444 PLOD1
ENST00000358133 0.722307133839291 0.524291959122627 -0.0374446062501142 ENSG00000083444 PLOD1
ENST00000376369 0.969652003766669 0.936614101818934 -0.00373184060704209 ENSG00000083444 PLOD1
ENST00000429000 0.88536132069286 0.775126332717146 -0.0148325521922834 ENSG00000083444 PLOD1
ENST00000196061 0.999589228569952 0.999147692809278 5.08188591880516e-05 ENSG00000083444 PLOD1
ENST00000465920 0.682651287897462 0.472204079193765 0.0407935194339895 ENSG00000083444 PLOD1
ENST00000491536 0.889080374522644 0.781076500477971 0.0151437286853123 ENSG00000083444 PLOD1
ENST00000470133 0.897794085794621 0.796604147826198 -0.015791889657394 ENSG00000083444 PLOD1
ENST00000481933 0.621183857580865 0.39822795721431 0.0510664599645685 ENSG00000083444 PLOD1
ENST00000444836 0.332154911900855 0.140204916460875 0.0578013988863635 ENSG00000116688 MFN2
ENST00000490079 0.659622993138844 0.443822547792671 0.0468357354722583 ENSG00000116688 MFN2
ENST00000235329 0.33175491574612 0.139883401306008 0.0578043659629653 ENSG00000116688 MFN2
ENST00000484391 0.587459196587296 0.36134449388481 0.0537970062118915 ENSG00000116688 MFN2
ENST00000497302 0.471581817085887 0.251608468694232 0.065543928600083 ENSG00000116688 MFN2
ENST00000412236 0.402005612134967 0.192877650853496 0.0743879772430736 ENSG00000116688 MFN2
ENST00000478749 0.727234014500462 0.531398318557626 -0.0421831527260584 ENSG00000116691 MIIP
ENST00000235332 0.708091170478823 0.504994617531573 -0.0440231907050466 ENSG00000116691 MIIP
ENST00000436478 0.708091170478823 0.504992843057343 -0.0440221049825335 ENSG00000116691 MIIP
ENST00000466860 0.647091707074676 0.428131466168619 -0.0565104919824103 ENSG00000116691 MIIP
ENST00000498685 0.753152784455273 0.565161756245589 -0.0427279025034123 ENSG00000116691 MIIP
ENST00000376259 0.328410703768378 0.137387993427385 -0.103061534600267 ENSG00000028137 TNFRSF1B
ENST00000492361 0.328410703768378 0.137387993427385 -0.103061534600267 ENSG00000028137 TNFRSF1B
ENST00000356315 0.15676904268206 0.0409290649254331 0.0763127086020491 ENSG00000048707 VPS13D
ENST00000358136 0.15676904268206 0.0409290649254331 0.0763127086020491 ENSG00000048707 VPS13D
ENST00000011700 0.668275444536469 0.454511873162781 0.0305121603367467 ENSG00000048707 VPS13D
ENST00000460333 0.718121156944061 0.5186154332054 0.0341152191780982 ENSG00000048707 VPS13D
ENST00000487188 0.740081358327071 0.547975066772191 0.0442923212434857 ENSG00000048707 VPS13D
ENST00000496628 0.583586430244028 0.35730685537336 -0.045576233624088 ENSG00000048707 VPS13D
ENST00000543766 0.472322693603803 0.252293757221658 -0.0684824157584987 ENSG00000048707 VPS13D
ENST00000471923 0.627897366519796 0.40536533965196 -0.0528112902776892 ENSG00000048707 VPS13D
ENST00000543710 0.80929568925507 0.646883906909698 -0.0336085972958627 ENSG00000048707 VPS13D
ENST00000376048 0.433045680294644 0.218043002349767 0.0528320645485473 ENSG00000116731 PRDM2
ENST00000311066 0.355445437190063 0.157316134532105 0.0640113972712404 ENSG00000116731 PRDM2
ENST00000235372 0.435058330884587 0.219830044585862 0.0530861886458544 ENSG00000116731 PRDM2
ENST00000491134 0.403142331577927 0.193761379573231 0.0622302145834294 ENSG00000116731 PRDM2
ENST00000502727 0.6392719062687 0.418460411305801 -0.0484064606365448 ENSG00000116731 PRDM2
ENST00000502724 0.573398098835849 0.346799071553055 -0.0568928338793484 ENSG00000116731 PRDM2
ENST00000413440 0.282790006980684 0.10774270907289 0.0763775840484144 ENSG00000116731 PRDM2
ENST00000343137 0.306216181857521 0.12264513018884 0.0740358512646596 ENSG00000116731 PRDM2
ENST00000491815 0.6824580674927 0.471905039482889 -0.0441200719458265 ENSG00000116731 PRDM2
ENST00000503842 0.371786958391616 0.169001753883128 0.062825669445254 ENSG00000116731 PRDM2
ENST00000407521 0.642229955696849 0.422374839183703 -0.0458637534585111 ENSG00000116731 PRDM2
ENST00000505823 0.380799648545649 0.175747739042145 0.0619109550897966 ENSG00000116731 PRDM2
ENST00000487453 0.51191363996188 0.286981123592955 -0.0848143909599695 ENSG00000116731 PRDM2
ENST00000376030 0.463744175277828 0.244876899583516 -0.0927763040493362 ENSG00000189337 KAZN
ENST00000422387 0.390002848516603 0.182858648973796 -0.108143312611484 ENSG00000189337 KAZN
ENST00000361144 0.414153103640659 0.202276255412953 -0.103549252233725 ENSG00000189337 KAZN
ENST00000400798 0.264038813812501 0.0960530864630932 -0.136725029503807 ENSG00000189337 KAZN
ENST00000428417 0.25638032713947 0.0911520763399616 -0.108709730835691 ENSG00000171729 TMEM51
ENST00000376014 0.254987281421039 0.0903676094296471 -0.108835937024393 ENSG00000171729 TMEM51
ENST00000451326 0.299922925906017 0.11857760057125 -0.106936526301469 ENSG00000171729 TMEM51
ENST00000400796 0.243716353016051 0.083882604190974 -0.111349901943652 ENSG00000171729 TMEM51
ENST00000434578 0.242944647817782 0.0834240053788528 -0.111419992983857 ENSG00000171729 TMEM51
ENST00000376008 0.244269786970141 0.0841418250333627 -0.111308978214059 ENSG00000171729 TMEM51
ENST00000375980 0.0424663208838732 0.00482694088282459 -0.154723617663631 ENSG00000142634 EFHD2
ENST00000445566 0.0752051211956352 0.0124405920912692 -0.152105450294096 ENSG00000142634 EFHD2
ENST00000546424 0.934284383988234 0.863781404293024 -0.0131697902592928 ENSG00000132906 CASP9
ENST00000333868 0.807297975515113 0.643899261546305 -0.0362913546492395 ENSG00000132906 CASP9
ENST00000348549 0.807455318297775 0.644249482158633 -0.0362408889074721 ENSG00000132906 CASP9
ENST00000400777 0.839268718020627 0.695239208666411 -0.0308574699617316 ENSG00000132906 CASP9
ENST00000375849 0.0417037154593538 0.00469011952196396 0.148769463062631 ENSG00000116138 DNAJC16
ENST00000375847 0.0577583628268276 0.00798627840367104 0.14211990665835 ENSG00000116138 DNAJC16
ENST00000475133 0.0577583628268276 0.00798627840367104 0.14211990665835 ENSG00000116138 DNAJC16
ENST00000375838 0.170815813539566 0.0469117909831065 0.122219303702096 ENSG00000116138 DNAJC16
ENST00000483270 0.0537284027663778 0.00707043817981212 0.161356959667862 ENSG00000116138 DNAJC16
ENST00000495523 0.109331642544579 0.0228884315075542 0.17971297650143 ENSG00000116138 DNAJC16
ENST00000480945 0.0863232703057294 0.0155768137943639 0.126265136546424 ENSG00000197312 DDI2
ENST00000486680 0.102557778303519 0.02059505740943 0.159977882572157 ENSG00000197312 DDI2
ENST00000546927 0.418775968625871 0.206103779551011 0.102649686634073 ENSG00000197312 DDI2
ENST00000320153 0.521801803114668 0.295794312134898 0.0535526910845834 ENSG00000197312 DDI2
ENST00000483899 0.986213928397153 0.971873536763662 -0.00210397642760792 ENSG00000197312 DDI2
ENST00000548451 0.457415533173727 0.239230661057349 -0.0943229497939705 ENSG00000197312 DDI2
ENST00000345034 0.0203546993781793 0.00141369571729781 0.217162437033083 ENSG00000215695 RSC1A1
ENST00000375799 0.545062842959139 0.318465218915802 -0.0422480936898735 ENSG00000116786 PLEKHM2
ENST00000375793 0.545062842959139 0.318465218915802 -0.0422480936898735 ENSG00000116786 PLEKHM2
ENST00000462455 0.618335968327927 0.394858909289818 -0.0503481797554379 ENSG00000116786 PLEKHM2
ENST00000453804 0.931490127377708 0.858584711267108 -0.00821047507053088 ENSG00000237938 RP11-288I21.1
ENST00000477849 0.769348126342394 0.588491983419323 -0.0327686654070807 ENSG00000116786 PLEKHM2
ENST00000418525 0.174525483959566 0.048475597032177 -0.163384151625777 ENSG00000224459 RP11-169K16.4
ENST00000496928 0.238271045781613 0.0807682067943642 -0.115248425260668 ENSG00000162458 FBLIM1
ENST00000508310 0.215833922677573 0.0689028643333545 -0.121006602783282 ENSG00000162458 FBLIM1
ENST00000510393 0.279816899620061 0.10582515556121 -0.108640231601789 ENSG00000162458 FBLIM1
ENST00000430076 0.202819189573741 0.062058352380199 -0.12251280180086 ENSG00000162458 FBLIM1
ENST00000375771 0.919122683036718 0.835159085660793 -0.00751482396846138 ENSG00000162458 FBLIM1
ENST00000510929 0.217989402587306 0.0699392666373745 -0.118449814366119 ENSG00000162458 FBLIM1
ENST00000502638 0.237860445260099 0.0805523524508527 -0.114959090600377 ENSG00000162458 FBLIM1
ENST00000375766 0.933582636828428 0.862337115531499 -0.00631003259004973 ENSG00000162458 FBLIM1
ENST00000400773 0.932955872413793 0.861272285253973 -0.00636251390139207 ENSG00000162458 FBLIM1
ENST00000483633 0.147346370732254 0.0370828618667523 -0.134429896742978 ENSG00000162458 FBLIM1
ENST00000502739 0.277705840083661 0.104676811239582 -0.0873435771261445 ENSG00000162458 FBLIM1
ENST00000431771 0.154442013150011 0.0400238455865991 -0.133640140351112 ENSG00000162458 FBLIM1
ENST00000441801 0.353403883424812 0.155846697776437 -0.0753043147371711 ENSG00000162458 FBLIM1
ENST00000332305 0.967975637275292 0.932845438892731 -0.00325260253181858 ENSG00000162458 FBLIM1
ENST00000514156 0.884755009567064 0.773972829312959 0.0148172944463472 ENSG00000162458 FBLIM1
ENST00000509138 0.941650040892175 0.878640293516207 0.00766139604678086 ENSG00000162458 FBLIM1
ENST00000317122 0.173715247337938 0.0481344120471032 -0.160075999435022 ENSG00000179743 RP11-169K16.9
ENST00000375759 0.44241140922213 0.226205951701394 0.0592713483102949 ENSG00000065526 SPEN
ENST00000438066 0.87154266038143 0.750233794073863 -0.0209011712822073 ENSG00000065526 SPEN
ENST00000471538 0.572385168107751 0.345744770990104 0.0739419286704721 ENSG00000065526 SPEN
ENST00000442985 0.805351191045514 0.641125465265365 -0.0302794147425352 ENSG00000065526 SPEN
ENST00000375743 0.660163161268815 0.44456371229314 -0.046095534208908 ENSG00000116809 ZBTB17
ENST00000537142 0.660163161268815 0.44456371229314 -0.046095534208908 ENSG00000116809 ZBTB17
ENST00000375733 0.660163161268815 0.44456371229314 -0.046095534208908 ENSG00000116809 ZBTB17
ENST00000448462 0.740207657615477 0.548201163361751 -0.0372358191688323 ENSG00000116809 ZBTB17
ENST00000490899 0.695809765545126 0.48928705194451 -0.0559793950529197 ENSG00000116809 ZBTB17
ENST00000479282 0.751629692934428 0.563300530104242 -0.039592777424723 ENSG00000116809 ZBTB17
ENST00000358432 0.579547845614835 0.353184887005163 0.0433889780720771 ENSG00000142627 EPHA2
ENST00000462805 0.372748292574154 0.16977126343055 0.0944034153266939 ENSG00000142627 EPHA2
ENST00000480202 0.82415933687402 0.669479415487787 0.0217452825715207 ENSG00000142627 EPHA2
ENST00000461614 0.978871006003894 0.957093420628508 -0.00292431417848343 ENSG00000142627 EPHA2
ENST00000424774 0.150892129822336 0.038538922206799 -0.163531633817587 ENSG00000227959 RP11-276H7.2
ENST00000375592 0.113549761322662 0.0243721784874188 -0.129336751078446 ENSG00000037637 FBXO42
ENST00000475078 0.438441406267321 0.222721130390329 -0.081158461757386 ENSG00000055070 SZRD1
ENST00000401088 0.731343111088208 0.536864218659622 -0.0250235421502125 ENSG00000055070 SZRD1
ENST00000471507 0.245092012625897 0.0845901590780608 -0.109513412880649 ENSG00000055070 SZRD1
ENST00000401089 0.731343111088208 0.536864218659622 -0.0250235421502125 ENSG00000055070 SZRD1
ENST00000486763 0.311600462242583 0.12614826506743 -0.0941701401961221 ENSG00000055070 SZRD1
ENST00000476423 0.449454305894065 0.232276723268328 -0.0782667732458783 ENSG00000055070 SZRD1
ENST00000475554 0.238647970160001 0.0809728995740101 -0.109847823009491 ENSG00000055070 SZRD1
ENST00000375590 0.563349645972035 0.336708667239618 -0.0456622315623543 ENSG00000055070 SZRD1
ENST00000472351 0.231029106236542 0.076832264605694 -0.111990354864822 ENSG00000055070 SZRD1
ENST00000492354 0.729862644705211 0.534977301045283 -0.0251463197986843 ENSG00000055070 SZRD1
ENST00000472461 0.242931484020741 0.0834083763284226 -0.108248096668644 ENSG00000055070 SZRD1
ENST00000491418 0.71294171425268 0.511220092101735 -0.0276573169251841 ENSG00000187144 SPATA21
ENST00000466212 0.811875318971526 0.651058795257573 0.0177578968052013 ENSG00000187144 SPATA21
ENST00000337132 0.918182315477627 0.83365638338703 -0.0100464161627252 ENSG00000157191 NECAP2
ENST00000504551 0.667179674152451 0.453091956757524 -0.0412687363051454 ENSG00000157191 NECAP2
ENST00000406746 0.916896494557821 0.831264465560569 -0.0101945823157443 ENSG00000157191 NECAP2
ENST00000457722 0.680004281311185 0.468673978900928 -0.0393668936950307 ENSG00000157191 NECAP2
ENST00000486390 0.435283761218619 0.220011507120886 -0.0883309420197211 ENSG00000157191 NECAP2
ENST00000443980 0.916891990779889 0.831249436271248 -0.0101972091927399 ENSG00000157191 NECAP2
ENST00000504858 0.57545906097471 0.349031385583915 -0.0558557350121187 ENSG00000157191 NECAP2
ENST00000508680 0.676711583061846 0.464794213405019 -0.04735387481538 ENSG00000157191 NECAP2
ENST00000492095 0.916891990779889 0.831249436271248 -0.0101972091927399 ENSG00000157191 NECAP2
ENST00000459640 0.618203800097496 0.394666187425407 -0.0462224120337863 ENSG00000157191 NECAP2
ENST00000496239 0.916891990779889 0.831249436271248 -0.0101972091927399 ENSG00000157191 NECAP2
ENST00000513161 0.667191741752341 0.45316054347352 -0.0412716628625004 ENSG00000157191 NECAP2
ENST00000509727 0.832800417588055 0.684058992004618 -0.0309819821780074 ENSG00000157191 NECAP2
ENST00000263511 0.140933005075765 0.034545108402364 0.123143846869593 ENSG00000080947 CROCCP3
ENST00000591348 0.154090817103426 0.0398311286593062 0.126577930235653 ENSG00000080947 CROCCP3
ENST00000590118 0.890219671671004 0.78331551621832 -0.0221063853609295 ENSG00000080947 CROCCP3
ENST00000589964 0.904039874078968 0.807715010460291 -0.0195375535454539 ENSG00000080947 CROCCP3
ENST00000430580 0.0305260729829655 0.00280261512351472 0.109077492205206 ENSG00000219481 NBPF1
ENST00000392963 0.0760466241887457 0.0126693030528297 0.111874339688846 ENSG00000219481 NBPF1
ENST00000420031 0.0634028099592266 0.00940614923081123 0.206805695949336 ENSG00000219481 NBPF1
ENST00000432949 0.109829187113356 0.0230583076808113 0.162002374597833 ENSG00000219481 NBPF1
ENST00000420513 0.104491008838138 0.0212739322946088 0.12572271531916 ENSG00000219481 NBPF1
ENST00000599069 0.574030285078383 0.347619973032767 0.0469710511852459 ENSG00000219481 NBPF1
ENST00000599908 0.48879891027548 0.266603264096221 0.0899877198706777 ENSG00000219481 NBPF1
ENST00000449853 0.864799619462776 0.738901583320093 0.0208961374870678 ENSG00000219481 NBPF1
ENST00000540383 0.36928537443656 0.16712715796184 0.077111600455735 ENSG00000215908 CROCCP2
ENST00000412962 0.54723253245269 0.320842584732645 0.0516131235500377 ENSG00000215908 CROCCP2
ENST00000362058 0.388917092737648 0.182057066560049 -0.0865563554442539 ENSG00000215908 CROCCP2
ENST00000466256 0.439991577627877 0.223946565766704 -0.0852370677954161 ENSG00000058453 CROCC
ENST00000375541 0.40106344955742 0.192147453381903 -0.0681899091969114 ENSG00000058453 CROCC
ENST00000445545 0.189130877894966 0.0555330922810121 -0.117438800865576 ENSG00000058453 CROCC
ENST00000467938 0.262693688318987 0.0951090144411671 -0.107469586588346 ENSG00000058453 CROCC
ENST00000492631 0.426221559930911 0.212372967466172 -0.102677186104811 ENSG00000058453 CROCC
ENST00000494191 0.475600362466207 0.255253926448484 -0.0838776547880196 ENSG00000058453 CROCC
ENST00000486318 0.910180603330559 0.819514601776309 -0.0182331270675626 ENSG00000058453 CROCC
ENST00000465021 0.735910110507306 0.542822000952729 0.0488319610685696 ENSG00000058453 CROCC
ENST00000375535 0.747083723875029 0.557323360852359 -0.0384402027932432 ENSG00000117122 MFAP2
ENST00000375534 0.793740317907859 0.624532988034971 -0.0316057631703934 ENSG00000117122 MFAP2
ENST00000490075 0.783934235276783 0.610318775688866 -0.0333273332299754 ENSG00000117122 MFAP2
ENST00000438542 0.78042859874429 0.604831232327529 -0.033835236586008 ENSG00000117122 MFAP2
ENST00000476788 0.98377917531273 0.967491004292581 -0.00264588800062912 ENSG00000117122 MFAP2
ENST00000478684 0.828074745271798 0.676333066311205 -0.0279516540873104 ENSG00000117122 MFAP2
ENST00000492598 0.852814227416738 0.717527479486575 -0.0241201188335654 ENSG00000117122 MFAP2
ENST00000446261 0.717785805991697 0.517984637415602 -0.037029446955967 ENSG00000226526 RP1-37C10.3
ENST00000326735 0.83433704946377 0.686711465560153 -0.0220322547485242 ENSG00000159363 ATP13A2
ENST00000341676 0.843167242546062 0.701561680089459 -0.0210365659271121 ENSG00000159363 ATP13A2
ENST00000452699 0.843167242546062 0.701561680089459 -0.0210365659271121 ENSG00000159363 ATP13A2
ENST00000466561 0.670113778168382 0.456937212497535 -0.0579344697631152 ENSG00000159363 ATP13A2
ENST00000502418 0.893015155755397 0.788078092361811 0.0220812725121478 ENSG00000159363 ATP13A2
ENST00000503552 0.355647928207508 0.157448213095351 -0.101172025179442 ENSG00000159363 ATP13A2
ENST00000463860 0.93753922413942 0.870351947670022 0.0118256310581489 ENSG00000159363 ATP13A2
ENST00000502860 0.872786841389884 0.752260313132416 0.0242351108681618 ENSG00000159363 ATP13A2
ENST00000506174 0.926612650968636 0.84997858120946 0.0148750947099314 ENSG00000159363 ATP13A2
ENST00000510069 0.959278308656308 0.913618566802854 0.00744945658432089 ENSG00000159363 ATP13A2
ENST00000511957 0.947652879757184 0.890465252518771 -0.0106124751031907 ENSG00000159363 ATP13A2
ENST00000508222 0.953429110276717 0.902025087573482 0.0093675159631855 ENSG00000159363 ATP13A2
ENST00000509619 0.867289175098496 0.742378991626023 0.026569346547771 ENSG00000159363 ATP13A2
ENST00000375499 0.372056538253374 0.169295415898482 -0.0765618463225605 ENSG00000117118 SDHB
ENST00000485515 0.280698706547616 0.106369542324082 -0.0940920287905652 ENSG00000117118 SDHB
ENST00000491274 0.315955604715238 0.129065623973799 -0.0879034179925606 ENSG00000117118 SDHB
ENST00000475506 0.274111825390579 0.10244097567031 -0.0969620893436389 ENSG00000117118 SDHB
ENST00000463045 0.222580286907049 0.0723856262312558 -0.108154408522422 ENSG00000117118 SDHB
ENST00000466613 0.108561542633916 0.0226431248669733 -0.15205883622026 ENSG00000117118 SDHB
ENST00000439577 0.366141060178491 0.164813578780759 0.0919917615075599 ENSG00000227751 RP1-20B21.4
ENST00000375436 0.334602347243984 0.142080681138249 0.0634577572915229 ENSG00000179051 RCC2
ENST00000474892 0.126103265746751 0.0288897577680167 0.106825612890299 ENSG00000179051 RCC2
ENST00000375433 0.49658036751469 0.273302029945464 0.04992948011721 ENSG00000179051 RCC2
ENST00000361221 0.0111857567740991 0.000457799131278134 -0.268656918724393 ENSG00000074964 ARHGEF10L
ENST00000452522 0.0111857567740991 0.000457799131278134 -0.268656918724393 ENSG00000074964 ARHGEF10L
ENST00000434513 0.00997073623645537 0.000359751090162148 -0.281322291565511 ENSG00000074964 ARHGEF10L
ENST00000375415 0.0406071363597835 0.00450118500908015 -0.223747246819921 ENSG00000074964 ARHGEF10L
ENST00000469726 0.0322380224194457 0.00306679112754083 -0.234836994929162 ENSG00000074964 ARHGEF10L
ENST00000375408 0.0622432120018462 0.00905886774168506 -0.211944576998117 ENSG00000074964 ARHGEF10L
ENST00000167825 0.0622432120018462 0.00905886774168506 -0.211944576998117 ENSG00000074964 ARHGEF10L
ENST00000475356 0.0207220340409754 0.00145339226864441 -0.259155989074182 ENSG00000074964 ARHGEF10L
ENST00000494072 0.320406616675826 0.131833766200785 0.070562724551047 ENSG00000255275 RP13-279N23.2
ENST00000538309 0.89507830096719 0.791939771754935 0.018610204791432 ENSG00000159423 ALDH4A1
ENST00000538839 0.924321099617721 0.845314541444388 0.0134160605838507 ENSG00000159423 ALDH4A1
ENST00000290597 0.924321099617721 0.845314541444388 0.0134160605838507 ENSG00000159423 ALDH4A1
ENST00000375341 0.948242948150898 0.891661407029688 0.00939232399510104 ENSG00000159423 ALDH4A1
ENST00000455833 0.761868572275317 0.577295259907438 0.0237792502924358 ENSG00000169991 IFFO2
ENST00000355609 0.875449000069045 0.756815439114653 0.0236333895435892 ENSG00000169991 IFFO2
ENST00000416166 0.252675349451422 0.0889554343129096 -0.0847361900548427 ENSG00000169991 IFFO2
ENST00000375254 0.00702560032512761 0.000192490243376246 0.137957942043643 ENSG00000127481 UBR4
ENST00000375226 0.00701169484710064 0.000191742617492441 0.137959341630855 ENSG00000127481 UBR4
ENST00000375267 0.00701169484710064 0.000191742617492441 0.137959341630855 ENSG00000127481 UBR4
ENST00000375217 0.00701169484710064 0.000191742617492441 0.137959341630855 ENSG00000127481 UBR4
ENST00000375225 0.0653155931133369 0.00986482292840929 0.158394878124034 ENSG00000127481 UBR4
ENST00000429347 0.00324040496536159 4.47197858263454e-05 0.177577199209951 ENSG00000127481 UBR4
ENST00000375224 0.00319354336691774 4.37680600881233e-05 0.166886342486291 ENSG00000127481 UBR4
ENST00000459947 0.132261007241945 0.0312336443371008 0.160697428635077 ENSG00000127481 UBR4
ENST00000486515 0.28469709097224 0.10902331057634 0.130658936106861 ENSG00000127481 UBR4
ENST00000543981 0.00298050676093727 3.80729458264038e-05 0.175688087914184 ENSG00000127481 UBR4
ENST00000467272 0.0126651242105268 0.00059351057648989 0.208125581242661 ENSG00000127481 UBR4
ENST00000494503 0.695418218650897 0.488734669349322 0.0533990799766855 ENSG00000127481 UBR4
ENST00000375218 0.353327982784875 0.155754846356498 0.0925123918167453 ENSG00000127481 UBR4
ENST00000425413 0.101400559671352 0.0201863571824423 0.1162506018071 ENSG00000127481 UBR4
ENST00000417040 0.0303354517014347 0.00277633072887531 0.133307929303931 ENSG00000127481 UBR4
ENST00000475973 0.6318296828741 0.409673076102006 0.0633213536567728 ENSG00000127481 UBR4
ENST00000465036 0.0172330040088923 0.00105828963064971 0.268664191900619 ENSG00000127481 UBR4
ENST00000419533 0.00665195143077813 0.000176376296831076 0.169704671593297 ENSG00000127481 UBR4
ENST00000437898 0.0435477727530793 0.00501950415370542 0.140082264562563 ENSG00000230424 RP1-43E13.2
ENST00000477853 0.0501837629614565 0.00636253715976634 0.128635820277625 ENSG00000127463 EMC1
ENST00000480380 0.0501197686644934 0.00634896511736598 0.178453886024636 ENSG00000127463 EMC1
ENST00000375199 0.0514014265279156 0.00660835158635122 0.12809814833043 ENSG00000127463 EMC1
ENST00000375208 0.0805992303192759 0.0139281058553975 0.117597300915808 ENSG00000127463 EMC1
ENST00000461353 0.105894093431423 0.0217413061859635 0.157361569309797 ENSG00000127463 EMC1
ENST00000486405 0.14871828033492 0.0376252064951246 0.140309618351995 ENSG00000127463 EMC1
ENST00000486238 0.110807818906596 0.0233894399275049 0.1709628324596 ENSG00000127463 EMC1
ENST00000494770 0.264045854725712 0.0960681860612537 0.10560667384414 ENSG00000127463 EMC1
ENST00000462505 0.240691257895358 0.0822707600858634 0.133094426774771 ENSG00000127463 EMC1
ENST00000467423 0.418561970843247 0.20590806471202 0.0861420071282899 ENSG00000127463 EMC1
ENST00000475079 0.639601147298285 0.419141709773858 0.0512039748003962 ENSG00000127463 EMC1
ENST00000488681 0.666404354399141 0.452160439828682 0.0511157016466217 ENSG00000127463 EMC1
ENST00000356068 0.685360630297672 0.47577209181434 0.0484115757405019 ENSG00000127463 EMC1
ENST00000330263 0.352209459313845 0.154975694115973 -0.0770416236118837 ENSG00000053372 MRTO4
ENST00000493700 0.885244454169671 0.774731569669739 -0.0201157137841504 ENSG00000053372 MRTO4
ENST00000479559 0.388556952623416 0.181763235179742 -0.0957538728426993 ENSG00000053372 MRTO4
ENST00000235835 0.401334288819193 0.192387863918221 -0.0953210759157198 ENSG00000053371 AKR7A2
ENST00000330072 0.399132022613838 0.190608367730659 -0.0957716794338405 ENSG00000053371 AKR7A2
ENST00000489286 0.414581806457595 0.202613717240755 -0.0973590466908126 ENSG00000053371 AKR7A2
ENST00000481966 0.446342069388787 0.229474729218138 -0.0998670846264155 ENSG00000053371 AKR7A2
ENST00000492217 0.240484745528611 0.0821272459599763 -0.135043175283411 ENSG00000053371 AKR7A2
ENST00000375155 0.984246418620223 0.968532982290305 0.00285977774543907 ENSG00000040487 PQLC2
ENST00000375153 0.984365972832384 0.968853782820699 0.00283089551400426 ENSG00000040487 PQLC2
ENST00000469076 0.984305422305827 0.968688428057171 0.00284699047019602 ENSG00000040487 PQLC2
ENST00000400548 0.984246418620223 0.968532982290305 0.00285977774543907 ENSG00000040487 PQLC2
ENST00000497827 0.864709720668335 0.738688736612141 0.0251713613576746 ENSG00000040487 PQLC2
ENST00000401084 0.0191186844820841 0.00126826798422872 -0.146406266910097 ENSG00000077549 CAPZB
ENST00000264203 0.0191186844820841 0.00126874759268154 -0.146405924447643 ENSG00000077549 CAPZB
ENST00000375144 0.0720491203108908 0.0116067860832238 -0.124848008457336 ENSG00000077549 CAPZB
ENST00000375142 0.0190894050446285 0.00126527358779162 -0.146412349102147 ENSG00000077549 CAPZB
ENST00000433834 0.0162796706663904 0.000947786234729556 -0.146352418481782 ENSG00000077549 CAPZB
ENST00000264202 0.0116419126864171 0.000500678366880483 -0.159547949068266 ENSG00000077549 CAPZB
ENST00000413711 0.0131019667508094 0.000636192230909144 -0.166921609284746 ENSG00000077549 CAPZB
ENST00000459967 0.00873263729305106 0.00028627837742608 -0.191083668256448 ENSG00000077549 CAPZB
ENST00000457768 0.0832531229565251 0.0146441397683444 -0.165091834583806 ENSG00000077549 CAPZB
ENST00000489607 0.0655365319446847 0.00993015691039036 -0.167540864700514 ENSG00000077549 CAPZB
ENST00000482808 0.012343927784949 0.000557925965734886 -0.196485826337906 ENSG00000077549 CAPZB
ENST00000602662 0.0432022110885782 0.00495853565443619 -0.17451529301743 ENSG00000270136 MINOS1-NBL1
ENST00000486890 0.031075129430336 0.00288477396554955 -0.196768197743508 ENSG00000173436 MINOS1
ENST00000322753 0.0277975283418918 0.00242640884991166 -0.189848130510171 ENSG00000173436 MINOS1
ENST00000498067 0.0458990606787354 0.00547737704198271 -0.254810551366971 ENSG00000173436 MINOS1
ENST00000462646 0.031455684863685 0.00293812709963077 -0.196845901624202 ENSG00000173436 MINOS1
ENST00000467029 0.0248378139015457 0.00200863558771155 -0.196492138778475 ENSG00000173436 MINOS1
ENST00000481464 0.0248657290928239 0.00201178365481672 -0.196471739313704 ENSG00000173436 MINOS1
ENST00000498642 0.0251943347645015 0.00205641644125038 -0.19598389408433 ENSG00000173436 MINOS1
ENST00000479642 0.0480780499226086 0.00591189430068846 -0.24792685915206 ENSG00000173436 MINOS1
ENST00000602293 0.0515259239125362 0.00663666005792886 -0.168872632748398 ENSG00000270136 MINOS1-NBL1
ENST00000602384 0.0581766283578675 0.00808988786486368 -0.165317726686163 ENSG00000270136 MINOS1-NBL1
ENST00000602450 0.0515259239125362 0.00663666005792886 -0.168872632748398 ENSG00000270136 MINOS1-NBL1
ENST00000485362 0.0251603244406711 0.00205183821515477 -0.196148692151926 ENSG00000173436 MINOS1
ENST00000428975 0.970435609711049 0.938526880207701 -0.00617485686689859 ENSG00000158747 NBL1
ENST00000289749 0.927037419581597 0.850894715714525 -0.0150451730879064 ENSG00000158747 NBL1
ENST00000451758 0.998377494700002 0.996422789705842 -0.000360214867314145 ENSG00000158747 NBL1
ENST00000439664 0.886536515689896 0.777040868955367 0.0231896121465081 ENSG00000158747 NBL1
ENST00000375136 0.195966720996847 0.0586725728938436 -0.137055539794412 ENSG00000158747 NBL1
ENST00000548815 0.198917218986272 0.0600807702635103 -0.136325711376167 ENSG00000158747 NBL1
ENST00000425400 0.935271764148482 0.865911320534395 -0.013430443607046 ENSG00000158747 NBL1
ENST00000427894 0.991871441523288 0.983567573714584 0.00166172487717365 ENSG00000158747 NBL1
ENST00000294543 0.529257382543561 0.303032138708624 -0.067180903049838 ENSG00000162542 TMCO4
ENST00000375127 0.569067391904209 0.342363635491864 -0.0618333104209938 ENSG00000162542 TMCO4
ENST00000375122 0.529307124977327 0.303068347957067 -0.0671806315374985 ENSG00000162542 TMCO4
ENST00000489135 0.798005244059825 0.630914202853994 -0.0362563446583297 ENSG00000162542 TMCO4
ENST00000496528 0.751327819031415 0.562796446759586 -0.0468442821401708 ENSG00000162542 TMCO4
ENST00000375120 0.529176416783222 0.302960510998235 0.0678577582873459 ENSG00000169914 OTUD3
ENST00000264198 0.65863716683801 0.442679598106742 0.0456192633477523 ENSG00000090432 MUL1
ENST00000321556 0.998704802907571 0.997235997948255 -0.00019749015438514 ENSG00000158828 PINK1
ENST00000492302 0.924055770337863 0.844638867006333 0.0110869608807987 ENSG00000158828 PINK1
ENST00000451424 0.775874232655942 0.597760912457987 0.0238364123302533 ENSG00000117242 PINK1-AS
ENST00000400490 0.716363482174654 0.515828476733655 0.0362049315976543 ENSG00000158828 PINK1
ENST00000602624 0.860801189840924 0.731310767150139 -0.0129093041804034 ENSG00000244038 DDOST
ENST00000375048 0.86074658620022 0.731157798671318 -0.0129144761001785 ENSG00000244038 DDOST
ENST00000415136 0.878899482195185 0.762862170538667 -0.0113543567998404 ENSG00000244038 DDOST
ENST00000475210 0.639091654489067 0.418090641357766 -0.0510920464244682 ENSG00000244038 DDOST
ENST00000464364 0.990858361310075 0.981639474640256 0.000989257003090641 ENSG00000244038 DDOST
ENST00000477229 0.999491714048625 0.998823508900987 -6.39851957161431e-05 ENSG00000244038 DDOST
ENST00000312239 0.0487256716741664 0.00603806494410304 0.146596902276997 ENSG00000127483 HP1BP3
ENST00000375003 0.0381509702562546 0.00408981892212985 0.150006982983378 ENSG00000127483 HP1BP3
ENST00000413451 0.0168547744223063 0.00101956857358562 0.222159239860163 ENSG00000203394 RP5-930J4.4
ENST00000488722 0.0309734687226717 0.00286794116103627 0.166213505062946 ENSG00000127483 HP1BP3
ENST00000491748 0.0893493953340905 0.0164398394937335 0.145446320305647 ENSG00000127483 HP1BP3
ENST00000419948 0.0902276733034028 0.0166982163166677 0.144923673324864 ENSG00000127483 HP1BP3
ENST00000438032 0.0551922432717599 0.00739774536571834 0.144050525549669 ENSG00000127483 HP1BP3
ENST00000424732 0.062666058735274 0.0092033173112745 0.141033714138947 ENSG00000127483 HP1BP3
ENST00000417710 0.0790808612254636 0.0134938965366452 0.152653779848128 ENSG00000127483 HP1BP3
ENST00000487117 0.0734446488265657 0.0119771489299805 0.15839189682199 ENSG00000127483 HP1BP3
ENST00000375000 0.0933015690737637 0.0176193793704689 0.152687794939411 ENSG00000127483 HP1BP3
ENST00000437575 0.202439707507788 0.0618600682079334 0.103847640337003 ENSG00000127483 HP1BP3
ENST00000419490 0.202593247831531 0.0619432652477597 0.104294709142941 ENSG00000127483 HP1BP3
ENST00000414993 0.201732159243215 0.0614736530139032 0.104347252670059 ENSG00000127483 HP1BP3
ENST00000443615 0.159678545275531 0.0421595280468178 0.118615663061731 ENSG00000127483 HP1BP3
ENST00000264211 0.978694308560931 0.956504971942688 0.00231696106262907 ENSG00000075151 EIF4G3
ENST00000400422 0.326047263335621 0.135684706566906 -0.0770486461605682 ENSG00000075151 EIF4G3
ENST00000602326 0.326542359155744 0.136124151013959 -0.0769650758924812 ENSG00000075151 EIF4G3
ENST00000374935 0.974345627015291 0.947244842537758 0.00281636497305937 ENSG00000075151 EIF4G3
ENST00000537738 0.130568968495517 0.0305768693711865 0.0908333734847987 ENSG00000075151 EIF4G3
ENST00000374937 0.946069452344412 0.887191413388877 -0.00597414493648693 ENSG00000075151 EIF4G3
ENST00000536266 0.48170003148481 0.260402330663473 0.044118076457826 ENSG00000075151 EIF4G3
ENST00000435383 0.237610936695229 0.0803430418797928 0.113887005109366 ENSG00000075151 EIF4G3
ENST00000496705 0.757684889898832 0.571357218739073 -0.0324218864370334 ENSG00000075151 EIF4G3
ENST00000374933 0.269942388680609 0.0997562382128821 -0.0905689136855223 ENSG00000075151 EIF4G3
ENST00000544689 0.268988069596116 0.0991797971619792 -0.090257728204816 ENSG00000075151 EIF4G3
ENST00000356916 0.0725191185664001 0.0117335514349702 -0.173513816698879 ENSG00000075151 EIF4G3
ENST00000374927 0.180063725840153 0.0510564628292522 -0.120436079713284 ENSG00000075151 EIF4G3
ENST00000438975 0.0334951101100794 0.00327089971516418 -0.209496023181326 ENSG00000075151 EIF4G3
ENST00000411888 0.0295652818032555 0.00267401956617955 -0.218163919934944 ENSG00000075151 EIF4G3
ENST00000463775 0.0248532519721416 0.00201018077111001 -0.271388039024345 ENSG00000075151 EIF4G3
ENST00000415912 0.276095930888101 0.10362652771726 0.0593347881973896 ENSG00000117298 ECE1
ENST00000357071 0.154442013150011 0.0400238567475935 0.0734411509507634 ENSG00000117298 ECE1
ENST00000531334 0.469138463312421 0.24948394117105 0.0651404957036958 ENSG00000117298 ECE1
ENST00000374893 0.61808116779301 0.394524447237344 0.0347272929179982 ENSG00000117298 ECE1
ENST00000436918 0.62755786398601 0.405023705708272 0.0341729825283924 ENSG00000117298 ECE1
ENST00000264205 0.647875948126509 0.429104807665306 0.0323868733158465 ENSG00000117298 ECE1
ENST00000526194 0.55132367831331 0.324552921949735 0.0388117857534577 ENSG00000117298 ECE1
ENST00000470394 0.0122216258022659 0.000546723715006471 0.147547300797082 ENSG00000117298 ECE1
ENST00000528294 0.130154904099948 0.0303908226399103 0.0846011417151063 ENSG00000117298 ECE1
ENST00000473505 0.533037993826199 0.306560580222123 -0.054315526484481 ENSG00000117298 ECE1
ENST00000481130 0.359807654536201 0.160313953372339 -0.0801751597969015 ENSG00000117298 ECE1
ENST00000527991 0.406520283548863 0.196381737847802 -0.0773735921650006 ENSG00000117298 ECE1
ENST00000463334 0.119166477526673 0.0263546209278963 -0.118505811337458 ENSG00000117298 ECE1
ENST00000454000 0.830791104091732 0.681005906942678 0.0292563783045001 ENSG00000142794 NBPF3
ENST00000318220 0.880486499899005 0.766122864617929 0.021019607926739 ENSG00000142794 NBPF3
ENST00000318249 0.880486499899005 0.766122864617929 0.021019607926739 ENSG00000142794 NBPF3
ENST00000342104 0.880486499899005 0.766122864617929 0.021019607926739 ENSG00000142794 NBPF3
ENST00000486229 0.934345104457217 0.864023921860764 0.0133031141109127 ENSG00000142794 NBPF3
ENST00000434838 0.613504977049301 0.389385140316353 0.0639912298304607 ENSG00000142794 NBPF3
ENST00000400301 0.196130972330171 0.0587592133926944 0.0992790219967493 ENSG00000090686 USP48
ENST00000308271 0.191358496173173 0.0565595440553868 0.100194106556345 ENSG00000090686 USP48
ENST00000374732 0.126738373810156 0.0291034001468521 0.123096878533306 ENSG00000090686 USP48
ENST00000479177 0.11206929461962 0.0238751320673215 0.169621379380059 ENSG00000090686 USP48
ENST00000529637 0.208915360149092 0.0653477788938729 0.0983789539254198 ENSG00000090686 USP48
ENST00000464577 0.268091517336568 0.0985715744456766 0.0955956238473722 ENSG00000090686 USP48
ENST00000471752 0.0832683426185393 0.0146513007206553 0.172535563665433 ENSG00000090686 USP48
ENST00000487880 0.0291943811604428 0.00262025879332659 0.191131160903964 ENSG00000090686 USP48
ENST00000526044 0.0278755387202899 0.00243534398478119 0.177030883427296 ENSG00000090686 USP48
ENST00000534705 0.0265554119722681 0.00224169473826354 0.178983933855505 ENSG00000090686 USP48
ENST00000421625 0.26268942408409 0.0950943058333279 0.0859500225669858 ENSG00000090686 USP48
ENST00000374730 0.218972047894735 0.0705429625189751 0.101019427892324 ENSG00000090686 USP48
ENST00000527823 0.503471095263818 0.27942633765961 0.0711811529768161 ENSG00000090686 USP48
ENST00000532737 0.584468480588899 0.358316052786942 0.059179719092326 ENSG00000090686 USP48
ENST00000489108 0.669469335553105 0.455999565501016 0.0517192570540546 ENSG00000090686 USP48
ENST00000344642 0.279829764034357 0.105846500210885 0.0788073253486019 ENSG00000187942 LDLRAD2
ENST00000543870 0.427489041531199 0.213576105475373 0.06388052796573 ENSG00000187942 LDLRAD2
ENST00000484271 0.533052134973986 0.306589768353387 0.0582474715524705 ENSG00000187942 LDLRAD2
ENST00000486901 0.424315233700518 0.21069660762675 0.0658142827204202 ENSG00000142798 HSPG2
ENST00000374695 0.438441406267321 0.222709690998995 0.0557770857975813 ENSG00000142798 HSPG2
ENST00000481644 0.69074452889752 0.482692401010617 0.0402098610180305 ENSG00000142798 HSPG2
ENST00000469378 0.0351051818106302 0.00355451975016561 0.148425447317725 ENSG00000142798 HSPG2
ENST00000426143 0.0408731374308682 0.00454433323257814 0.141993019553585 ENSG00000142798 HSPG2
ENST00000471322 0.0619452108839395 0.00898073923134713 0.126633375765533 ENSG00000142798 HSPG2
ENST00000374676 0.145318541210466 0.0362480899957843 0.10343092111873 ENSG00000142798 HSPG2
ENST00000453796 0.0911787538732543 0.0169813447521087 0.120374273152406 ENSG00000142798 HSPG2
ENST00000430507 0.191999484104041 0.0568040114496245 0.091844704874063 ENSG00000142798 HSPG2
ENST00000493940 0.308590517908158 0.124292379699936 0.080189681863783 ENSG00000142798 HSPG2
ENST00000427897 0.191229902484965 0.0564987062066988 0.0927242147483077 ENSG00000142798 HSPG2
ENST00000498495 0.225998353032298 0.0741069762993425 0.089917519725863 ENSG00000142798 HSPG2
ENST00000480900 0.664726226287995 0.450255916946758 0.0358157465789 ENSG00000142798 HSPG2
ENST00000412328 0.42637023815861 0.212538026592424 0.0613448579731369 ENSG00000142798 HSPG2
ENST00000374673 0.247276566255496 0.0857987455428314 0.0861358290972373 ENSG00000142798 HSPG2
ENST00000439717 0.45156402403701 0.233906110488299 0.0586272756849954 ENSG00000142798 HSPG2
ENST00000434233 0.890853678015452 0.784335016497897 0.0222779808153804 ENSG00000218510 LINC00339
ENST00000400259 0.100480792912601 0.0198648814602058 0.0795415233841199 ENSG00000070831 CDC42
ENST00000344548 0.100729501117371 0.0199549369841658 0.0795222535786781 ENSG00000070831 CDC42
ENST00000315554 0.145691135197649 0.0363897370064134 0.0734011183666493 ENSG00000070831 CDC42
ENST00000498236 0.150298990695497 0.0382960622512535 0.0728350527283202 ENSG00000070831 CDC42
ENST00000421089 0.197287266202165 0.0593058278373826 0.0609350447765463 ENSG00000070831 CDC42
ENST00000411827 0.146427111004778 0.0366963652551786 0.076307653596631 ENSG00000070831 CDC42
ENST00000404138 0.493638537292547 0.270822298138568 0.0461811644239027 ENSG00000184677 ZBTB40
ENST00000400239 0.716904773122875 0.516635702312793 0.0421370594848991 ENSG00000184677 ZBTB40
ENST00000375647 0.49357952466729 0.270760459845065 0.04618269531371 ENSG00000184677 ZBTB40
ENST00000374651 0.542270892196962 0.315610411828307 0.047323333926339 ENSG00000184677 ZBTB40
ENST00000544305 0.013338101833308 0.000659247320784452 -0.201556016051187 ENSG00000133216 EPHB2
ENST00000374630 0.025227541856736 0.00206033157253631 -0.159505642110947 ENSG00000133216 EPHB2
ENST00000400191 0.0269526724674048 0.00230268156351902 -0.138604889610346 ENSG00000133216 EPHB2
ENST00000374632 0.0151095461729551 0.000835891754995868 -0.154233730080455 ENSG00000133216 EPHB2
ENST00000374627 0.0861676437611237 0.0155237564798062 -0.128567974883967 ENSG00000133216 EPHB2
ENST00000465676 0.104563636979348 0.0212962089545351 -0.158588129474243 ENSG00000133216 EPHB2
ENST00000356634 0.0662478643207319 0.0101075367224458 0.0938524098869972 ENSG00000004487 KDM1A
ENST00000400181 0.0662399971689168 0.0101047548329165 0.0938509240327695 ENSG00000004487 KDM1A
ENST00000542151 0.0662399971689168 0.0101047548329165 0.0938509240327695 ENSG00000004487 KDM1A
ENST00000427154 0.0184159358207488 0.00119227376863474 0.126109075175269 ENSG00000240553 RP1-184J9.2
ENST00000481879 0.854416299637622 0.720441992539796 0.0252816531350713 ENSG00000004487 KDM1A
ENST00000465864 0.904579944968555 0.809093866540925 0.0135808514925516 ENSG00000004487 KDM1A
ENST00000494920 0.087681885408921 0.0159564722397775 0.113652070305757 ENSG00000004487 KDM1A
ENST00000602503 0.0522445942631279 0.00678421085799073 0.141409793425372 ENSG00000004487 KDM1A
ENST00000374623 0.0351243325878636 0.00355771637055558 0.134786133356663 ENSG00000169641 LUZP1
ENST00000418342 0.362114709741292 0.161786569375176 0.0616351607777043 ENSG00000169641 LUZP1
ENST00000302291 0.362740467291449 0.162233729599106 0.0608212148024768 ENSG00000169641 LUZP1
ENST00000314174 0.855933503087448 0.723053515573131 0.0166130625149005 ENSG00000169641 LUZP1
ENST00000471849 0.745444101773472 0.555069475142244 -0.031162954992276 ENSG00000169641 LUZP1
ENST00000475164 0.109360568614819 0.0228998659746898 -0.12676460430879 ENSG00000169641 LUZP1
ENST00000478691 0.0836022757936013 0.0147342040066981 0.0788592733039897 ENSG00000125944 HNRNPR
ENST00000374616 0.0868954798166336 0.0157306994729793 0.0763341961735468 ENSG00000125944 HNRNPR
ENST00000476660 0.354043044713725 0.156298144196419 0.0598139432903284 ENSG00000125944 HNRNPR
ENST00000374612 0.0868954798166336 0.0157308993832605 0.0763342058742129 ENSG00000125944 HNRNPR
ENST00000302271 0.0864711158287884 0.0156225230575162 0.0764287809713987 ENSG00000125944 HNRNPR
ENST00000427764 0.0743353816251006 0.0121935112384409 0.0756433133967238 ENSG00000125944 HNRNPR
ENST00000606561 0.11006053204407 0.0231423541245906 0.069024690978281 ENSG00000125944 HNRNPR
ENST00000426846 0.120763943508581 0.0269975837608242 0.0679219344758646 ENSG00000125944 HNRNPR
ENST00000463552 0.0470796769434615 0.00571212879968004 0.093106321545654 ENSG00000125944 HNRNPR
ENST00000470941 0.0156195561759799 0.000880702495333949 0.124315957262918 ENSG00000125944 HNRNPR
ENST00000476451 0.0744657261634155 0.0122396423183686 0.0924244636405711 ENSG00000125944 HNRNPR
ENST00000490652 0.874045413186003 0.754358815986606 -0.0155385572676375 ENSG00000125944 HNRNPR
ENST00000314011 0.15350371789146 0.0396006808958376 0.127080327800171 ENSG00000125945 ZNF436
ENST00000374608 0.139699742936269 0.0340199469059276 0.13067914920199 ENSG00000125945 ZNF436
ENST00000336689 0.436789090054232 0.221241933317678 -0.0861972502556269 ENSG00000088280 ASAP3
ENST00000492982 0.367033489959886 0.165503342119226 -0.101254888691392 ENSG00000088280 ASAP3
ENST00000437606 0.353751953646467 0.156076726886401 -0.104184182350163 ENSG00000088280 ASAP3
ENST00000374561 0.0261243171810607 0.00217661059174135 -0.196461949508046 ENSG00000117318 ID3
ENST00000463312 0.0339470351575898 0.0033446931994125 -0.222128374918862 ENSG00000117318 ID3
ENST00000486541 0.0262800072238102 0.00219993566034761 -0.192122608544851 ENSG00000117318 ID3
ENST00000374550 0.0156546084533877 0.000883800240868037 -0.224781916688782 ENSG00000142676 RPL11
ENST00000467075 0.0396945812051511 0.00435027285544251 -0.19630654451832 ENSG00000142676 RPL11
ENST00000482370 0.0156661339404578 0.000887256332237376 -0.224661324832088 ENSG00000142676 RPL11
ENST00000443624 0.0157917437007758 0.000901089140828925 -0.224540869345467 ENSG00000142676 RPL11
ENST00000458455 0.0156588279979269 0.000884679883060124 -0.224625081286737 ENSG00000142676 RPL11
ENST00000418390 0.314623883040923 0.128176066195161 0.0601704423199853 ENSG00000011007 TCEB3
ENST00000609199 0.624208398576811 0.401448925884848 0.034870429581853 ENSG00000011007 TCEB3
ENST00000487554 0.768939678178031 0.587950056204891 -0.0322998434614163 ENSG00000011007 TCEB3
ENST00000427796 0.328749459936783 0.13768136582491 0.0973930782610518 ENSG00000236810 RP5-886K2.3
ENST00000246151 0.791706282044364 0.621718727933196 0.0250927396396469 ENSG00000057757 PITHD1
ENST00000415372 0.917377876734466 0.832051351763855 0.0163197999562659 ENSG00000057757 PITHD1
ENST00000374524 0.989198553351299 0.978026906444868 -0.00158262365990164 ENSG00000057757 PITHD1
ENST00000374514 0.217308893633894 0.0696335897763638 -0.119552428196223 ENSG00000011009 LYPLA2
ENST00000400061 0.209119674200425 0.0654641146182555 -0.121386261028613 ENSG00000011009 LYPLA2
ENST00000420982 0.209358367630375 0.065608819424781 -0.121513244123651 ENSG00000011009 LYPLA2
ENST00000374505 0.292367652543702 0.113741383282851 -0.102124912518591 ENSG00000011009 LYPLA2
ENST00000495365 0.251008491188898 0.0880024770468451 -0.110505979713639 ENSG00000011009 LYPLA2
ENST00000374503 0.243554212854244 0.08379934068444 -0.111478165622298 ENSG00000011009 LYPLA2
ENST00000374502 0.26345994559533 0.0956852402571646 -0.108189601176697 ENSG00000011009 LYPLA2
ENST00000492577 0.411407114176419 0.200051352600334 -0.0845822157710974 ENSG00000011009 LYPLA2
ENST00000421070 0.427943036938802 0.213940864987934 -0.0874797394433657 ENSG00000011009 LYPLA2
ENST00000374501 0.198928157648046 0.060095797322242 -0.130084709420444 ENSG00000011009 LYPLA2
ENST00000472213 0.168644524877967 0.0459314764453756 -0.13612354546931 ENSG00000011009 LYPLA2
ENST00000481736 0.921543199101815 0.839723840287525 -0.0122304843853364 ENSG00000117308 GALE
ENST00000374497 0.989835796247623 0.979356947980166 -0.00157773336891934 ENSG00000117308 GALE
ENST00000456977 0.841286562264923 0.698604872623823 -0.0313925101344327 ENSG00000117308 GALE
ENST00000459934 0.932555654607371 0.860506678443964 -0.0106190193140253 ENSG00000117308 GALE
ENST00000429356 0.918462401213194 0.834153421186832 0.0125961726978803 ENSG00000117308 GALE
ENST00000418277 0.94057256392046 0.876074106263721 0.0100293064738645 ENSG00000117308 GALE
ENST00000470949 0.804976601678184 0.640688708408512 0.032059279720694 ENSG00000117308 GALE
ENST00000425913 0.911183606125462 0.821459950431559 0.015380665991608 ENSG00000117308 GALE
ENST00000445705 0.76632202603227 0.583827067294278 0.0375317071115401 ENSG00000117308 GALE
ENST00000467493 0.828860771112962 0.677680922623482 0.0283818488513198 ENSG00000117308 GALE
ENST00000486382 0.929238198550921 0.854375204229293 0.0134537704572239 ENSG00000117308 GALE
ENST00000470383 0.947148686606386 0.889605593318817 -0.010543462055443 ENSG00000117308 GALE
ENST00000466250 0.926997800116385 0.850795628339858 -0.0142458531871943 ENSG00000117308 GALE
ENST00000467070 0.762516196561975 0.578286661367604 -0.0427850131628485 ENSG00000117308 GALE
ENST00000374490 0.921954501416565 0.840677499682236 -0.0108385289771424 ENSG00000117305 HMGCL
ENST00000374487 0.942242280872382 0.879901576982946 -0.00815636542740348 ENSG00000117305 HMGCL
ENST00000374483 0.942242280872382 0.879901576982946 -0.00815636542740348 ENSG00000117305 HMGCL
ENST00000436439 0.921954501416565 0.840677499682236 -0.0108385289771424 ENSG00000117305 HMGCL
ENST00000235958 0.917543628181966 0.832400384678315 -0.0113972215465168 ENSG00000117305 HMGCL
ENST00000509389 0.890913614074681 0.784469702276257 -0.0154463926519639 ENSG00000117305 HMGCL
ENST00000513148 0.806387560136513 0.642518486923155 -0.0281294970789254 ENSG00000117305 HMGCL
ENST00000471915 0.609290252915259 0.384774315919863 -0.0392193159459917 ENSG00000189266 PNRC2
ENST00000334351 0.803753608382298 0.638702204225573 -0.0211765322868517 ENSG00000189266 PNRC2
ENST00000374468 0.684182968783947 0.474061593587359 -0.0318981789024171 ENSG00000189266 PNRC2
ENST00000579103 0.485741980899726 0.26396171659155 -0.0682767064215354 ENSG00000189266 PNRC2
ENST00000344989 0.179549009518967 0.0507717761530092 0.0919626397674355 ENSG00000188529 SRSF10
ENST00000453840 0.180902690490943 0.0514498447491254 0.091738255716126 ENSG00000188529 SRSF10
ENST00000341154 0.180973055481343 0.0514936226104572 0.0917390443825708 ENSG00000188529 SRSF10
ENST00000484146 0.17945929385499 0.0507329649788234 0.0922787289072173 ENSG00000188529 SRSF10
ENST00000473858 0.17945929385499 0.0507329649788234 0.0922787289072173 ENSG00000188529 SRSF10
ENST00000374452 0.179502530222946 0.0507473308128742 0.0922773078156859 ENSG00000188529 SRSF10
ENST00000374453 0.181445970078602 0.0517819816953462 0.0918478100354498 ENSG00000188529 SRSF10
ENST00000343255 0.218640933901516 0.0702837328560638 0.0841055512565822 ENSG00000188529 SRSF10
ENST00000492112 0.218577520225336 0.0702592967392575 0.0841004191397702 ENSG00000188529 SRSF10
ENST00000485841 0.16670121840486 0.0450912418721648 0.103056353161693 ENSG00000188529 SRSF10
ENST00000338597 0.116509136611147 0.0253926603072096 0.113800958435632 ENSG00000188529 SRSF10
ENST00000495785 0.156803960468556 0.0409437971368161 0.0934115776151762 ENSG00000188529 SRSF10
ENST00000473754 0.0913521137554185 0.0170350033052342 0.121339431229528 ENSG00000188529 SRSF10
ENST00000485292 0.95511527388505 0.905485554478535 0.00722179867276463 ENSG00000188529 SRSF10
ENST00000469303 0.85351621982961 0.718625127722203 -0.0247826174138659 ENSG00000188529 SRSF10
ENST00000374409 0.692270448652335 0.484648818703383 0.057309767193574 ENSG00000001460 STPG1
ENST00000003583 0.812151380978796 0.651516478919608 0.037202137480808 ENSG00000001460 STPG1
ENST00000468303 0.78305703508207 0.609037089663361 0.0399410896143442 ENSG00000001460 STPG1
ENST00000337248 0.811687936600176 0.650831008235211 0.0372768733636089 ENSG00000001460 STPG1
ENST00000374399 0.953853797860689 0.902653273718319 0.00824437148381882 ENSG00000001461 NIPAL3
ENST00000003912 0.458209826690544 0.239971463225483 0.0668817742851159 ENSG00000001461 NIPAL3
ENST00000358028 0.675991671893744 0.463834360131953 0.0538775666903493 ENSG00000001461 NIPAL3
ENST00000339255 0.755792473015079 0.56910137339471 0.0389445738847234 ENSG00000001461 NIPAL3
ENST00000478890 0.411926066750743 0.200410057603885 0.0744831406471634 ENSG00000133226 SRRM1
ENST00000593639 0.472643043287938 0.25254951209925 0.0663476184955766 ENSG00000133226 SRRM1
ENST00000323848 0.200500765659384 0.0608241315458916 0.0863503706289801 ENSG00000133226 SRRM1
ENST00000466910 0.586385730548154 0.360265733655831 0.0606320400572313 ENSG00000133226 SRRM1
ENST00000468822 0.383664752841689 0.17805023562885 0.0746603153308704 ENSG00000133226 SRRM1
ENST00000447431 0.201151328277796 0.06118300871331 0.087064592406698 ENSG00000133226 SRRM1
ENST00000600523 0.553161730882418 0.326639498560119 0.0639596986930874 ENSG00000133226 SRRM1
ENST00000462710 0.414336061250197 0.202458991774158 0.0748272213063258 ENSG00000133226 SRRM1
ENST00000374389 0.196749232727165 0.0590691686301433 0.0885301101709837 ENSG00000133226 SRRM1
ENST00000490543 0.409768465896761 0.198837795053242 0.0753660076410538 ENSG00000133226 SRRM1
ENST00000479034 0.202112868636533 0.0616947320752505 0.0844033174808749 ENSG00000133226 SRRM1
ENST00000596378 0.293728568590519 0.114568308497558 0.0723856205533713 ENSG00000133226 SRRM1
ENST00000494934 0.317400103637916 0.129985353555168 0.0926848867661402 ENSG00000133226 SRRM1
ENST00000495561 0.232420302094273 0.0775466527830889 0.111957984787597 ENSG00000133226 SRRM1
ENST00000537199 0.0977442372151442 0.0189586292683545 0.112913910940899 ENSG00000133226 SRRM1
ENST00000485441 0.388073238949499 0.18134700816819 0.0943304564277328 ENSG00000133226 SRRM1
ENST00000470243 0.17364951358089 0.0481014645928717 0.135685534019085 ENSG00000133226 SRRM1
ENST00000496882 0.225278200659135 0.0737390490625108 0.105587633281679 ENSG00000133226 SRRM1
ENST00000461768 0.271340020175757 0.100633089060556 0.115244149896139 ENSG00000133226 SRRM1
ENST00000485541 0.197521481009562 0.0593950988929475 0.129557301101025 ENSG00000133226 SRRM1
ENST00000488317 0.266653676185371 0.0977897814903933 0.118360327326121 ENSG00000133226 SRRM1
ENST00000474843 0.381892410398844 0.176548418178273 0.103866462584966 ENSG00000133226 SRRM1
ENST00000374379 0.0124772041192039 0.000571004107346629 0.179453192196741 ENSG00000169504 CLIC4
ENST00000497755 0.0310439176873185 0.00287928222760109 -0.15325589068188 ENSG00000169504 CLIC4
ENST00000488683 0.0125143074270437 0.000574721260736642 0.179343176950712 ENSG00000169504 CLIC4
ENST00000489758 0.00636236076761648 0.000162773257306267 -0.221243688641163 ENSG00000169504 CLIC4
ENST00000236273 0.493646048262781 0.270845591981167 -0.0588710381714128 ENSG00000117614 SYF2
ENST00000354361 0.491255583933741 0.268893122706156 -0.0589664903493803 ENSG00000117614 SYF2
ENST00000474160 0.187308842673404 0.054608798995927 -0.117677309586224 ENSG00000117614 SYF2
ENST00000476231 0.19205774582432 0.0568258341591846 -0.118639119636087 ENSG00000117614 SYF2
ENST00000243189 0.0718959352521546 0.0115761004577839 0.135748298603174 ENSG00000117616 C1orf63
ENST00000569495 0.106390278508973 0.0218930534108946 0.168712420832976 ENSG00000117616 C1orf63
ENST00000498238 0.0717939695641183 0.0115399695120969 0.135825663300206 ENSG00000117616 C1orf63
ENST00000566395 0.0634028099592266 0.00940778287788582 0.175884938487485 ENSG00000117616 C1orf63
ENST00000565733 0.0554594738392007 0.00745842891636596 0.180585356209046 ENSG00000117616 C1orf63
ENST00000568254 0.0717939695641183 0.0115399695120969 0.135825663300206 ENSG00000117616 C1orf63
ENST00000473314 0.184089720197966 0.0531241136552329 0.100491515896473 ENSG00000117616 C1orf63
ENST00000417642 0.0717939695641183 0.0115399695120969 0.135825663300206 ENSG00000117616 C1orf63
ENST00000570063 0.0568880675973761 0.00780778745090129 0.180235598234814 ENSG00000117616 C1orf63
ENST00000564223 0.235230118577007 0.0790358177194077 0.146881342265103 ENSG00000117616 C1orf63
ENST00000475766 0.0593747650815064 0.00837770818607425 0.18207917036596 ENSG00000117616 C1orf63
ENST00000491378 0.0624779495198309 0.00915046421743572 0.197744161339142 ENSG00000117616 C1orf63
ENST00000431849 0.294883498922568 0.115228310542086 0.0844966093290961 ENSG00000117616 C1orf63
ENST00000568212 0.282132919426881 0.107259954385524 0.0864661276800144 ENSG00000117616 C1orf63
ENST00000568701 0.528000931488654 0.301801682240076 0.0582035674834522 ENSG00000117616 C1orf63
ENST00000561867 0.86468626343075 0.738530450178181 0.0176893463502326 ENSG00000117616 C1orf63
ENST00000568996 0.888370781280312 0.779860052359985 0.0148987883719791 ENSG00000117616 C1orf63
ENST00000374358 0.907670908791148 0.814808897898262 0.00845265477841373 ENSG00000183726 TMEM50A
ENST00000498135 0.813777230434159 0.65388048309544 -0.0186687850480925 ENSG00000183726 TMEM50A
ENST00000491936 0.90787729661542 0.815251354959394 -0.00915668777641554 ENSG00000183726 TMEM50A
ENST00000480937 0.944803168398242 0.884723693184252 -0.00564839312017715 ENSG00000183726 TMEM50A
ENST00000468704 0.767883961711135 0.586583628504016 -0.0245065020119702 ENSG00000183726 TMEM50A
ENST00000487234 0.661614304146225 0.446220792923414 0.0416552201176703 ENSG00000183726 TMEM50A
ENST00000399763 0.992643521423903 0.985248822539316 -0.000757630937916859 ENSG00000204178 TMEM57
ENST00000399766 0.992643521423903 0.985248822539316 -0.000757630937916859 ENSG00000204178 TMEM57
ENST00000374343 0.992643521423903 0.98522193393005 -0.000759094653159325 ENSG00000204178 TMEM57
ENST00000470035 0.366141060178491 0.164817044517676 0.0977811085226572 ENSG00000204178 TMEM57
ENST00000374338 0.563963454540345 0.337334757111407 -0.0509788610023456 ENSG00000157978 LDLRAP1
ENST00000488127 0.323920646290639 0.13419094535757 -0.0930641736508756 ENSG00000157978 LDLRAP1
ENST00000354177 0.182973369391074 0.0525716806196197 0.0760578120932513 ENSG00000162430 SEPN1
ENST00000361547 0.182973369391074 0.0525716806196197 0.0760578120932513 ENSG00000162430 SEPN1
ENST00000374315 0.182973369391074 0.0525716806196197 0.0760578120932513 ENSG00000162430 SEPN1
ENST00000559265 0.0713932343151027 0.0114320883896241 0.104257449191333 ENSG00000255054 RP1-317E23.6
ENST00000494537 0.10621767705744 0.0218182196582102 0.12205459966019 ENSG00000162430 SEPN1
ENST00000527604 0.0615173414463072 0.00886851913801399 0.107684205192077 ENSG00000255054 RP1-317E23.6
ENST00000442055 0.0212189949631423 0.00151636626533319 0.123922661208258 ENSG00000228172 RP1-317E23.3
ENST00000453649 0.0208141383124401 0.00146531891538679 0.124043316738139 ENSG00000228172 RP1-317E23.3
ENST00000424294 0.954066474392039 0.903096517454639 0.00774882001246058 ENSG00000117640 MTFR1L
ENST00000374303 0.831876773849606 0.682768010314199 0.0229909828548434 ENSG00000117640 MTFR1L
ENST00000533762 0.960212502186335 0.915940102785099 0.00708827192693892 ENSG00000117640 MTFR1L
ENST00000529116 0.97374354362047 0.945332421651505 -0.00456367093135107 ENSG00000117640 MTFR1L
ENST00000474295 0.84489149572436 0.704399431312161 0.0213862084113419 ENSG00000117640 MTFR1L
ENST00000488327 0.985211271423496 0.970273848249963 -0.00237202845247322 ENSG00000117640 MTFR1L
ENST00000472643 0.961431365010388 0.918309049476937 0.00611896307708302 ENSG00000117640 MTFR1L
ENST00000494293 0.759376125011283 0.57366858841689 0.0423427882995135 ENSG00000117640 MTFR1L
ENST00000469815 0.84906639154576 0.711549327947255 0.0206008776254417 ENSG00000117640 MTFR1L
ENST00000526894 0.961498014003524 0.918418623733775 0.00610961660290956 ENSG00000117640 MTFR1L
ENST00000478284 0.817331542209099 0.659353958345345 0.0271200126228902 ENSG00000117640 MTFR1L
ENST00000524618 0.828683098725801 0.677348809995457 0.0233913570256228 ENSG00000117640 MTFR1L
ENST00000374307 0.844854330841899 0.704287785708611 0.0213841008223406 ENSG00000117640 MTFR1L
ENST00000528624 0.852393853573621 0.716623847432806 0.0264050252148993 ENSG00000117640 MTFR1L
ENST00000525713 0.948475948427472 0.892267617784309 0.00916726168821637 ENSG00000117640 MTFR1L
ENST00000374301 0.830392777277307 0.680328404607846 0.0233001812611901 ENSG00000117640 MTFR1L
ENST00000464008 0.743878928019306 0.552957548430226 0.0363471644750052 ENSG00000117640 MTFR1L
ENST00000526158 0.775947000592292 0.59791198072238 0.0334691728002871 ENSG00000117640 MTFR1L
ENST00000530599 0.941180508397485 0.877316760824225 0.0102079495437692 ENSG00000117640 MTFR1L
ENST00000374300 0.786555021659544 0.613995442406126 0.0286366237518446 ENSG00000117640 MTFR1L
ENST00000466284 0.743138972070167 0.552013394551095 0.0336048760894497 ENSG00000117640 MTFR1L
ENST00000531361 0.868578010300057 0.744365553661084 0.0197781999831058 ENSG00000117640 MTFR1L
ENST00000497956 0.990568443548768 0.981155181514185 0.0015826900491697 ENSG00000117640 MTFR1L
ENST00000538789 0.663435909181109 0.448558202575843 0.0546543288171651 ENSG00000127423 AUNIP
ENST00000455431 0.682161040288862 0.471479127166233 -0.0539204621477496 ENSG00000236528 RP1-125I3.2
ENST00000374296 0.723292168428811 0.525824189229885 -0.0438490132842668 ENSG00000182749 PAQR7
ENST00000426559 0.68916319861554 0.480607149034942 -0.0256638133055647 ENSG00000117632 STMN1
ENST00000455785 0.685360630297672 0.475785786875145 -0.0259172863696423 ENSG00000117632 STMN1
ENST00000399728 0.685287891763101 0.475637116796275 -0.0259115085862206 ENSG00000117632 STMN1
ENST00000465604 0.700095708169177 0.494442696182904 -0.024854026693444 ENSG00000117632 STMN1
ENST00000357865 0.688478278789251 0.479782992308927 -0.0257687464470507 ENSG00000117632 STMN1
ENST00000374291 0.695092471554404 0.488306997651376 -0.0252054087041296 ENSG00000117632 STMN1
ENST00000485226 0.936796351875478 0.86886994882916 -0.00644841407338021 ENSG00000117632 STMN1
ENST00000446334 0.951668698146686 0.898861333300382 0.00559681121407645 ENSG00000117632 STMN1
ENST00000580971 0.736727861265911 0.544005678752437 -0.0388132538430877 ENSG00000264021 MIR3917
ENST00000374282 0.920619197471277 0.83791183259485 -0.0156807134484429 ENSG00000158006 PAFAH2
ENST00000374284 0.87127998806948 0.749733294320908 -0.0257011474481389 ENSG00000158006 PAFAH2
ENST00000374271 0.139579318656631 0.0339783425663454 0.171760834160093 ENSG00000175087 PDIK1L
ENST00000451429 0.960746372137952 0.916909250769449 0.00703708738176362 ENSG00000130695 CEP85
ENST00000476272 0.871011116961144 0.749273751516047 -0.0211436096015001 ENSG00000130695 CEP85
ENST00000252992 0.871083717397296 0.749360364738214 -0.0211474339749446 ENSG00000130695 CEP85
ENST00000453146 0.570157523018682 0.343425906909706 -0.0701416121384407 ENSG00000130695 CEP85
ENST00000469609 0.576802838934194 0.350257810845274 -0.0741731855940904 ENSG00000130695 CEP85
ENST00000270792 0.0766093161110749 0.0128166797249253 -0.169584349632192 ENSG00000142669 SH3BGRL3
ENST00000319041 0.0745149726255257 0.0122539963220073 -0.171173942673619 ENSG00000142669 SH3BGRL3
ENST00000314675 0.977473819645036 0.953504916231267 -0.00281833131606924 ENSG00000158062 UBXN11
ENST00000472155 0.354049633490233 0.15633909368627 -0.11090464594436 ENSG00000158062 UBXN11
ENST00000374223 0.354049633490233 0.15633909368627 -0.11090464594436 ENSG00000158062 UBXN11
ENST00000475591 0.354049633490233 0.15633909368627 -0.11090464594436 ENSG00000158062 UBXN11
ENST00000357089 0.354049633490233 0.15633909368627 -0.11090464594436 ENSG00000158062 UBXN11
ENST00000494942 0.354049633490233 0.15633909368627 -0.11090464594436 ENSG00000158062 UBXN11
ENST00000374221 0.354049633490233 0.15633909368627 -0.11090464594436 ENSG00000158062 UBXN11
ENST00000374217 0.377693659453769 0.173240247070071 -0.106272911941051 ENSG00000158062 UBXN11
ENST00000374222 0.377693659453769 0.173240247070071 -0.106272911941051 ENSG00000158062 UBXN11
ENST00000496466 0.202593247831531 0.0619417253252985 -0.149573317535193 ENSG00000158062 UBXN11
ENST00000434391 0.974904607500932 0.948158860067223 0.00275714420847806 ENSG00000117682 DHDDS
ENST00000427245 0.883087590166354 0.770601398431635 0.0147060810872452 ENSG00000117682 DHDDS
ENST00000527611 0.930966981569578 0.857658943677554 0.0116054062941569 ENSG00000117682 DHDDS
ENST00000374186 0.906153805452393 0.811976209679031 -0.0125791803961147 ENSG00000117682 DHDDS
ENST00000525682 0.97804312046952 0.954508302125765 0.00259526173929211 ENSG00000117682 DHDDS
ENST00000236342 0.98902960540161 0.97752538276774 0.00128166566328878 ENSG00000117682 DHDDS
ENST00000526219 0.896623592405314 0.794484459618777 0.0120997870375384 ENSG00000117682 DHDDS
ENST00000374185 0.954818260188728 0.904878504513264 0.00600831477719661 ENSG00000117682 DHDDS
ENST00000487944 0.987295927056159 0.974177399206325 -0.00195031152270282 ENSG00000117682 DHDDS
ENST00000360009 0.974904607500932 0.948136263156174 0.00275850052482802 ENSG00000117682 DHDDS
ENST00000533087 0.982143590357695 0.964297946112859 -0.00228664482965432 ENSG00000117682 DHDDS
ENST00000531312 0.999675295593886 0.999400803785965 -3.85825523464333e-05 ENSG00000117682 DHDDS
ENST00000525165 0.960873211213347 0.917212279575861 -0.00539202150227434 ENSG00000117682 DHDDS
ENST00000525546 0.878502635156563 0.761993325978942 -0.0167179246113223 ENSG00000117682 DHDDS
ENST00000528557 0.89034685282599 0.783576233745752 -0.0145081524266665 ENSG00000117682 DHDDS
ENST00000525326 0.858067981644811 0.726280524218464 -0.0194036421683272 ENSG00000117682 DHDDS
ENST00000526278 0.97957357625163 0.958687295663485 -0.00265285548579091 ENSG00000117682 DHDDS
ENST00000436153 0.962803547708451 0.921113938000957 -0.00507744567193202 ENSG00000117682 DHDDS
ENST00000529688 0.995359111375577 0.990019638694063 0.000642565428519878 ENSG00000117682 DHDDS
ENST00000530781 0.930803009536774 0.857323760399935 -0.0109971486941214 ENSG00000117682 DHDDS
ENST00000531955 0.589106882913931 0.363050283618985 -0.0508540817120538 ENSG00000117682 DHDDS
ENST00000525410 0.690506084990841 0.482363711450062 -0.0376214849805246 ENSG00000117682 DHDDS
ENST00000430232 0.756909093748561 0.570420712235296 -0.0281601956201667 ENSG00000117682 DHDDS
ENST00000431933 0.97387581127781 0.945719278006175 0.00344546657419765 ENSG00000117682 DHDDS
ENST00000416052 0.696546864342805 0.490212193781012 0.0467589503890673 ENSG00000117682 DHDDS
ENST00000468388 0.243453346504539 0.0836845447436273 -0.0957473619130676 ENSG00000198830 HMGN2
ENST00000479815 0.364831451174496 0.163759576466185 -0.0639575186028934 ENSG00000198830 HMGN2
ENST00000460563 0.53153197999228 0.305065335413699 -0.0470428634909431 ENSG00000198830 HMGN2
ENST00000464888 0.344934238829548 0.149657546658812 -0.0676296073380166 ENSG00000198830 HMGN2
ENST00000463817 0.529680187079518 0.303381719300822 -0.0451358480959243 ENSG00000198830 HMGN2
ENST00000467700 0.535886019429374 0.309341682554182 -0.0445126577117484 ENSG00000198830 HMGN2
ENST00000361427 0.530186052464481 0.303794914874524 -0.045009404590203 ENSG00000198830 HMGN2
ENST00000466194 0.541799328092267 0.315148377138622 -0.0444195879069182 ENSG00000198830 HMGN2
ENST00000493418 0.528918121811649 0.302736861087552 -0.048472471379369 ENSG00000198830 HMGN2
ENST00000374168 0.869496499039299 0.746088315817917 -0.0260474130243369 ENSG00000117676 RPS6KA1
ENST00000374166 0.880868681995348 0.766779761564524 -0.0238585679236399 ENSG00000117676 RPS6KA1
ENST00000324856 0.7308937804355 0.536373281805437 -0.0276142146273968 ENSG00000117713 ARID1A
ENST00000457599 0.603039058043703 0.378026095922076 -0.0409901958781683 ENSG00000117713 ARID1A
ENST00000374152 0.800762671502243 0.634738540419923 -0.0192822047479494 ENSG00000117713 ARID1A
ENST00000430291 0.221544719633649 0.0718689970226485 0.131718701540575 ENSG00000117713 ARID1A
ENST00000430799 0.911548732370284 0.821927778368052 0.0108243403695722 ENSG00000117713 ARID1A
ENST00000466382 0.934332729882318 0.863916615476577 -0.00816488405033186 ENSG00000117713 ARID1A
ENST00000540690 0.939271678823007 0.873685030030736 -0.00756699508459775 ENSG00000117713 ARID1A
ENST00000532781 0.675763071333216 0.463502625568041 -0.036766887508383 ENSG00000117713 ARID1A
ENST00000374142 0.891604646266714 0.785683751431223 0.0154043684171468 ENSG00000204160 ZDHHC18
ENST00000374141 0.981378954620115 0.962478260857924 -0.00360883834576202 ENSG00000204160 ZDHHC18
ENST00000488397 0.862932241330044 0.735631089210812 -0.0208821235362352 ENSG00000204160 ZDHHC18
ENST00000374135 0.232099659873536 0.0773988801782088 0.0956112624515527 ENSG00000142751 GPN2
ENST00000448791 0.705039533036738 0.501110694966714 0.0512624977518931 ENSG00000226698 RP1-50O24.6
ENST00000374133 0.133326616594675 0.0316253586877368 0.143481707470306 ENSG00000142751 GPN2
ENST00000477418 0.152372918396824 0.0391228255092939 0.140785635401248 ENSG00000142751 GPN2
ENST00000431781 0.986333060857998 0.972168850431151 -0.00248545079004842 ENSG00000142751 GPN2
ENST00000361720 0.951562831200099 0.898727260693537 0.00933641636095442 ENSG00000198746 GPATCH3
ENST00000435827 0.150311709302435 0.0383028918755131 -0.121171287490405 ENSG00000090273 NUDC
ENST00000321265 0.427987693556584 0.213978518438186 -0.0657411782478765 ENSG00000090273 NUDC
ENST00000452707 0.125936795201939 0.0288197105775667 -0.12330696401342 ENSG00000090273 NUDC
ENST00000484772 0.887116002072178 0.778021618597827 0.0173729311509671 ENSG00000090273 NUDC
ENST00000522111 0.987111852146895 0.973642236954164 0.0022398125020918 ENSG00000253368 TRNP1
ENST00000531285 0.658440416593015 0.442374424867546 0.0556859584699169 ENSG00000253368 TRNP1
ENST00000374089 0.4982711595627 0.27463685074555 0.0641603343109727 ENSG00000090020 SLC9A1
ENST00000263980 0.901704132791438 0.803285807154061 0.0129141923891064 ENSG00000090020 SLC9A1
ENST00000490329 0.816548728130128 0.658060834756967 0.0348692408348631 ENSG00000090020 SLC9A1
ENST00000545949 0.953744514433654 0.902518491674032 -0.00670702083850263 ENSG00000090020 SLC9A1
ENST00000447808 0.669564982008144 0.45612305281243 0.0531627134680901 ENSG00000090020 SLC9A1
ENST00000374086 0.728463549722354 0.533076622502879 -0.0361993457812532 ENSG00000090020 SLC9A1
ENST00000374084 0.57571276519263 0.349280681609334 -0.0606347923922372 ENSG00000090020 SLC9A1
ENST00000319394 0.720539297643286 0.52207917660044 0.0317601754374743 ENSG00000142784 WDTC1
ENST00000361771 0.690506084990841 0.482374935166946 0.0348216635783159 ENSG00000142784 WDTC1
ENST00000447062 0.441375352232445 0.22509130461242 0.0674340224537074 ENSG00000142784 WDTC1
ENST00000491239 0.376243680470133 0.172216691572816 0.080042806685454 ENSG00000142784 WDTC1
ENST00000472249 0.905610826206229 0.810826788751594 0.0189029333891711 ENSG00000142784 WDTC1
ENST00000374076 0.84081827194847 0.697703592225111 0.0217531627797121 ENSG00000186501 TMEM222
ENST00000464720 0.84081827194847 0.697703592225111 0.0217531627797121 ENSG00000186501 TMEM222
ENST00000608611 0.84081827194847 0.697703592225111 0.0217531627797121 ENSG00000186501 TMEM222
ENST00000466759 0.320194082078343 0.131668558774516 0.0935332115467367 ENSG00000186501 TMEM222
ENST00000486082 0.48376842649218 0.262225080421791 0.0625138531804815 ENSG00000186501 TMEM222
ENST00000464813 0.685357420859889 0.475709920803864 0.041697863117783 ENSG00000186501 TMEM222
ENST00000478104 0.63008517072737 0.407804107706862 0.0453934142880892 ENSG00000186501 TMEM222
ENST00000498220 0.48355560415724 0.262069310944155 0.062397858962539 ENSG00000186501 TMEM222
ENST00000471456 0.687191442070817 0.478320159477782 -0.0497239259599814 ENSG00000186501 TMEM222
ENST00000470223 0.843069747830839 0.701397313724697 -0.0272986167107674 ENSG00000186501 TMEM222
ENST00000472410 0.939212987866258 0.873552750811532 0.0131794856812129 ENSG00000142733 MAP3K6
ENST00000374040 0.964523507943704 0.924693905561091 -0.00720991087894042 ENSG00000142733 MAP3K6
ENST00000493901 0.964561591437201 0.92494447279139 -0.00718332344570077 ENSG00000142733 MAP3K6
ENST00000357582 0.978871006003894 0.957025629272057 -0.00410867158912923 ENSG00000142733 MAP3K6
ENST00000430629 0.412007347293123 0.200465252928209 0.0366315274751304 ENSG00000158195 WASF2
ENST00000536657 0.919128170482332 0.83518256458367 -0.00743950165108141 ENSG00000158195 WASF2
ENST00000247087 0.129110271922429 0.0300009829126852 -0.120254968203463 ENSG00000126705 AHDC1
ENST00000374011 0.134569792695162 0.0320584047231741 -0.119071950091672 ENSG00000126705 AHDC1
ENST00000490295 0.0539162138985134 0.00711865805048708 -0.176767385644746 ENSG00000126705 AHDC1
ENST00000480033 0.0379964735381761 0.00406378976660459 -0.189523022726448 ENSG00000126705 AHDC1
ENST00000361157 2.25142660438036e-05 2.23777546983529e-09 0.386039644005221 ENSG00000126709 IFI6
ENST00000339145 2.25142660438036e-05 2.23777546983529e-09 0.386039644005221 ENSG00000126709 IFI6
ENST00000362020 2.25142660438036e-05 2.23777546983529e-09 0.386039644005221 ENSG00000126709 IFI6
ENST00000373954 0.869209560382406 0.745617152205996 0.0259689082163484 ENSG00000009780 FAM76A
ENST00000419687 0.884755009567064 0.77382236792611 -0.0238049222879243 ENSG00000009780 FAM76A
ENST00000373949 0.89902552512742 0.798687377606597 0.0205660453524326 ENSG00000009780 FAM76A
ENST00000373943 0.424849716229646 0.21127980949771 0.0594562569483776 ENSG00000117758 STX12
ENST00000440806 0.803736143086304 0.638662124273614 0.0218280762887662 ENSG00000117758 STX12
ENST00000468761 0.84596855473078 0.70638434916593 -0.0214229122398585 ENSG00000117758 STX12
ENST00000481874 0.760335584688841 0.575044406017176 -0.0389541176764351 ENSG00000117758 STX12
ENST00000472285 0.595813262604953 0.370772194815741 -0.056122456619746 ENSG00000117758 STX12
ENST00000311772 0.221167434067654 0.071646271947684 0.0809743472321329 ENSG00000117751 PPP1R8
ENST00000236412 0.220999787535721 0.0715787717377883 0.0810676935429171 ENSG00000117751 PPP1R8
ENST00000373931 0.221384396860755 0.0717799870390769 0.080965975661435 ENSG00000117751 PPP1R8
ENST00000431586 0.533293195726012 0.306826309412441 0.0556830892855852 ENSG00000117751 PPP1R8
ENST00000486634 0.282278858744476 0.107369355790766 0.0840222877200407 ENSG00000117751 PPP1R8
ENST00000601459 0.963840439404713 0.923245087341537 0.00702851749897367 ENSG00000268552 AL109927.1
ENST00000373912 0.883063634088367 0.7705284944438 -0.0173934799780893 ENSG00000117748 RPA2
ENST00000419958 0.579980031952417 0.353614443100161 0.0641303625165652 ENSG00000117748 RPA2
ENST00000373909 0.839084294732719 0.694649738852778 -0.0230998034443507 ENSG00000117748 RPA2
ENST00000313433 0.629749256233182 0.407316406163043 -0.050750804415939 ENSG00000117748 RPA2
ENST00000444045 0.571488526991095 0.344794198671847 -0.0659163255159779 ENSG00000117748 RPA2
ENST00000373884 0.564899914631508 0.338276344466793 -0.0707625078507736 ENSG00000158156 XKR8
ENST00000373871 0.831667483683388 0.682341481981346 0.0178251423902028 ENSG00000158161 EYA3
ENST00000436342 0.831667483683388 0.682341481981346 0.0178251423902028 ENSG00000158161 EYA3
ENST00000373864 0.9494053668969 0.894139374716617 0.00704010716816319 ENSG00000158161 EYA3
ENST00000540618 0.424315233700518 0.210740136633292 -0.0628530825951673 ENSG00000158161 EYA3
ENST00000545175 0.424517225552663 0.21103118708834 -0.0630272633028783 ENSG00000158161 EYA3
ENST00000373863 0.333501983304614 0.141181230322261 -0.0751093871115676 ENSG00000158161 EYA3
ENST00000495923 0.725532099761345 0.528887296971581 0.0453623536177121 ENSG00000158161 EYA3
ENST00000471498 0.263607583867635 0.0957661863919287 -0.0883863426952683 ENSG00000158161 EYA3
ENST00000468665 0.978688587286604 0.956477529977595 -0.00409677031071878 ENSG00000158161 EYA3
ENST00000603289 0.9702992898999 0.937876695242654 0.00298311516185905 ENSG00000126698 DNAJC8
ENST00000263697 0.713680115326638 0.512144975553749 0.0223611511430914 ENSG00000126698 DNAJC8
ENST00000596102 0.207765234386391 0.0646953417757059 0.122026354955527 ENSG00000269804 AL353354.2
ENST00000489277 0.713680115326638 0.512144975553749 0.0223611511430914 ENSG00000126698 DNAJC8
ENST00000470967 0.577013649034662 0.350584061197708 0.0468387502247595 ENSG00000126698 DNAJC8
ENST00000482674 0.680667488869631 0.46954844185387 0.0386813589789535 ENSG00000126698 DNAJC8
ENST00000488868 0.67510643579512 0.462641186174453 0.0391907837357382 ENSG00000126698 DNAJC8
ENST00000497986 0.0704376442160169 0.0112056794967119 -0.172120126011131 ENSG00000130770 ATPIF1
ENST00000335514 0.0702333424454002 0.0111499330003215 -0.172152862878225 ENSG00000130770 ATPIF1
ENST00000468425 0.0667907466715303 0.0102405992968634 -0.172674588823451 ENSG00000130770 ATPIF1
ENST00000465645 0.0702333424454002 0.0111499330003215 -0.172152862878225 ENSG00000130770 ATPIF1
ENST00000253063 0.806892484086413 0.643333105778751 -0.0286774578374691 ENSG00000130766 SESN2
ENST00000479574 0.647362303016559 0.42838561262843 0.0606471852834607 ENSG00000130772 MED18
ENST00000373842 0.392323417258069 0.184859998994302 0.0948969648309364 ENSG00000130772 MED18
ENST00000398997 0.392323417258069 0.184859998994302 0.0948969648309364 ENSG00000130772 MED18
ENST00000373839 0.999672946236604 0.999386520675388 3.27945418960578e-05 ENSG00000204138 PHACTR4
ENST00000463428 0.4484051741187 0.231397283516247 -0.0704623215752741 ENSG00000204138 PHACTR4
ENST00000493669 0.760322854432854 0.574998470222984 -0.0245930681560259 ENSG00000204138 PHACTR4
ENST00000373836 0.712512174170537 0.510709665807228 0.0287802471815392 ENSG00000204138 PHACTR4
ENST00000398958 0.601554519911046 0.376483136571724 -0.0323091710977758 ENSG00000180198 RCC1
ENST00000413987 0.870958196431931 0.749158803936305 -0.0124497490298001 ENSG00000242125 SNHG3
ENST00000427469 0.629749256233182 0.407400344372522 -0.0300786847002575 ENSG00000180198 RCC1
ENST00000447507 0.904611352061848 0.809143254353634 -0.0135224972843211 ENSG00000242125 SNHG3
ENST00000434290 0.641286610108852 0.421011810122558 -0.0295690996623026 ENSG00000180198 RCC1
ENST00000373833 0.597353618987036 0.372401102902238 -0.0326361326772886 ENSG00000180198 RCC1
ENST00000437681 0.835676815607671 0.689051270516869 -0.0182516382742789 ENSG00000242125 SNHG3
ENST00000419074 0.577453483357236 0.351099561349739 -0.0504728221440795 ENSG00000180198 RCC1
ENST00000373832 0.564919035259527 0.338308218822056 -0.0496528250722521 ENSG00000180198 RCC1
ENST00000373831 0.62914931333171 0.406666721643173 -0.0481762750270162 ENSG00000180198 RCC1
ENST00000411533 0.592751407021567 0.367508136816031 -0.05785248146666 ENSG00000180198 RCC1
ENST00000486790 0.993934263089112 0.987586012877176 -0.00113189445774079 ENSG00000180198 RCC1
ENST00000430407 0.644975108245513 0.425427626494351 -0.0498296920517083 ENSG00000180198 RCC1
ENST00000429051 0.547203313397926 0.320761844753246 -0.07225167280866 ENSG00000180198 RCC1
ENST00000478232 0.730164651580115 0.535406948642013 -0.0490759863766436 ENSG00000180198 RCC1
ENST00000373830 0.0315467066698018 0.00295416129981765 -0.165701626441632 ENSG00000180098 TRNAU1AP
ENST00000495995 0.0806256747456336 0.0139347869101091 -0.173135181584866 ENSG00000180098 TRNAU1AP
ENST00000480930 0.0328606677243771 0.00316405421305729 -0.166890475291053 ENSG00000180098 TRNAU1AP
ENST00000491577 0.0313445283940552 0.00292063468931284 -0.167716955312764 ENSG00000180098 TRNAU1AP
ENST00000464880 0.259421835719523 0.0929284315842573 -0.135564819179041 ENSG00000180098 TRNAU1AP
ENST00000497790 0.275278363744026 0.10312564785469 -0.133074591937238 ENSG00000180098 TRNAU1AP
ENST00000495215 0.0919439347499345 0.0172302814559802 -0.153213946840332 ENSG00000180098 TRNAU1AP
ENST00000464093 0.181019265386311 0.0515348648783171 -0.141803382685515 ENSG00000180098 TRNAU1AP
ENST00000484775 0.0353201104887094 0.00359087508860429 -0.16762935822443 ENSG00000180098 TRNAU1AP
ENST00000464612 0.7010345270415 0.495780400749615 0.0444190313264256 ENSG00000197989 SNHG12
ENST00000475441 0.884615474177126 0.773367928632718 0.018626729947053 ENSG00000197989 SNHG12
ENST00000531126 0.949940797077085 0.895079718360157 0.00766409812330653 ENSG00000197989 SNHG12
ENST00000461448 0.949940797077085 0.895076593654896 0.00766363843481204 ENSG00000197989 SNHG12
ENST00000470977 0.956437426953922 0.907957937698759 0.0067122160642144 ENSG00000197989 SNHG12
ENST00000474814 0.956437426953922 0.907957937698759 0.0067122160642144 ENSG00000197989 SNHG12
ENST00000481368 0.957234123091669 0.909693450112454 0.00707348452983602 ENSG00000197989 SNHG12
ENST00000481220 0.956538261526874 0.908145442349976 0.00669936118924581 ENSG00000197989 SNHG12
ENST00000488745 0.974063964398861 0.946410985704666 0.0039063541678331 ENSG00000197989 SNHG12
ENST00000483436 0.949961469119905 0.895139424545557 0.00765529885507105 ENSG00000197989 SNHG12
ENST00000464115 0.979569542445382 0.958534928640348 0.00374525818531969 ENSG00000197989 SNHG12
ENST00000461832 0.985865605447996 0.971271348359563 0.00259506081688451 ENSG00000197989 SNHG12
ENST00000471683 0.646907673747789 0.427878902629855 0.066970820443095 ENSG00000120656 TAF12
ENST00000373824 0.569067391904209 0.342368454407772 -0.0647027412788567 ENSG00000120656 TAF12
ENST00000263974 0.565558247340753 0.338893380315821 -0.0652214513686032 ENSG00000120656 TAF12
ENST00000495422 0.454012192047541 0.235970999390929 -0.083374764945479 ENSG00000120656 TAF12
ENST00000373816 0.395950825105583 0.18787385444608 0.0753956092380997 ENSG00000162419 GMEB1
ENST00000361872 0.811747792853772 0.650898384208209 0.0282342096859757 ENSG00000162419 GMEB1
ENST00000294409 0.811513030311377 0.650569647001378 0.0282169151890351 ENSG00000162419 GMEB1
ENST00000480454 0.909613177420456 0.818591047947911 0.0155035178454224 ENSG00000162419 GMEB1
ENST00000474884 0.26268942408409 0.0950622227916229 0.0838623859822948 ENSG00000198492 YTHDF2
ENST00000542507 0.0974260162094202 0.0188392574439718 0.075750138365929 ENSG00000198492 YTHDF2
ENST00000373812 0.0921265510115893 0.0172883011240052 0.0768050415661305 ENSG00000198492 YTHDF2
ENST00000541996 0.0913025572066023 0.0170198322264176 0.0772839109136997 ENSG00000198492 YTHDF2
ENST00000478283 0.221263655468933 0.0717038575963922 0.0626141746589654 ENSG00000198492 YTHDF2
ENST00000496288 0.237703559620021 0.08044496105177 0.0828844224925226 ENSG00000198492 YTHDF2
ENST00000475796 0.647755811481467 0.428976245900628 0.052118205212042 ENSG00000198492 YTHDF2
ENST00000476976 0.400241501844659 0.191434872671234 0.0703763971642097 ENSG00000198492 YTHDF2
ENST00000468863 0.464173919942822 0.245231276600325 0.0674692201611169 ENSG00000198492 YTHDF2
ENST00000343067 0.621796589432068 0.398929976035872 0.039398071245184 ENSG00000159023 EPB41
ENST00000356093 0.621796589432068 0.398929976035872 0.039398071245184 ENSG00000159023 EPB41
ENST00000398863 0.621796589432068 0.398929976035872 0.039398071245184 ENSG00000159023 EPB41
ENST00000482464 0.736172827087621 0.543216750214017 -0.0424132813572825 ENSG00000159023 EPB41
ENST00000373800 0.765209431243195 0.582201927588941 -0.0322016820473135 ENSG00000159023 EPB41
ENST00000349460 0.765209431243195 0.582201927588941 -0.0322016820473135 ENSG00000159023 EPB41
ENST00000347529 0.765097945088817 0.581967788419033 -0.0322177483290343 ENSG00000159023 EPB41
ENST00000373798 0.606232136044746 0.381439025095534 0.0403295172573045 ENSG00000159023 EPB41
ENST00000373797 0.572833301120576 0.346172839199699 -0.0551711276138641 ENSG00000159023 EPB41
ENST00000488277 0.733591404847636 0.539806759712929 -0.0461535718116521 ENSG00000159023 EPB41
ENST00000490308 0.969543576860771 0.93642741394537 0.00640714277365182 ENSG00000159023 EPB41
ENST00000460378 0.00646549365361721 0.000167777141628668 0.200595281561673 ENSG00000159023 EPB41
ENST00000373795 0.387720052128488 0.181056629339201 0.0509959422969683 ENSG00000116350 SRSF4
ENST00000546138 0.415414562655691 0.203276178263568 0.0493989450480296 ENSG00000116350 SRSF4
ENST00000466448 0.486672542051707 0.264693993491138 0.04378314663419 ENSG00000116350 SRSF4
ENST00000497015 0.579424880808828 0.353068446365543 0.0539946417579968 ENSG00000116350 SRSF4
ENST00000605204 0.253620562083987 0.0895168797814464 0.0830955955978162 ENSG00000116350 SRSF4
ENST00000477193 0.32630556385724 0.13590670009509 0.101345570235968 ENSG00000116350 SRSF4
ENST00000489898 0.0897700599823048 0.0165717305466117 0.16520770267283 ENSG00000116350 SRSF4
ENST00000472353 0.307626446146331 0.123606600663138 0.0891335392849107 ENSG00000116350 SRSF4
ENST00000373791 0.769321611936684 0.588444937323404 -0.0354721636426533 ENSG00000116353 MECR
ENST00000263702 0.684494402271852 0.474622453357521 -0.0467055741125515 ENSG00000116353 MECR
ENST00000473030 0.861200861085825 0.732068025795749 -0.0232553748132201 ENSG00000116353 MECR
ENST00000463412 0.95474854744956 0.904608405381003 -0.00846100905372522 ENSG00000116353 MECR
ENST00000453185 0.98092098740262 0.96170400468537 -0.00376088056043882 ENSG00000116353 MECR
ENST00000478505 0.640534576487864 0.420311625479388 -0.055445474044452 ENSG00000116353 MECR
ENST00000490529 0.565558247340753 0.338890859243616 -0.0649205029236268 ENSG00000116353 MECR
ENST00000463052 0.54122204422217 0.314534753745466 -0.0781649775284839 ENSG00000116353 MECR
ENST00000489248 0.520226693142832 0.294333883785697 -0.0822460813045112 ENSG00000116353 MECR
ENST00000475861 0.496049897979213 0.272915089398453 -0.0877700630658889 ENSG00000116353 MECR
ENST00000474946 0.371243817268365 0.168509875081903 -0.11201338394378 ENSG00000116353 MECR
ENST00000294507 0.71070444955573 0.508406013583746 0.0312530181131964 ENSG00000162511 LAPTM5
ENST00000464569 0.767838632798284 0.586496552838988 -0.0329932526374477 ENSG00000162511 LAPTM5
ENST00000476492 0.769429514473181 0.588590981792871 -0.0390696152147236 ENSG00000162511 LAPTM5
ENST00000336798 0.409325277086101 0.198532031783309 0.0712093826837431 ENSG00000162512 SDC3
ENST00000339394 0.264263296205604 0.0961978466632598 -0.114630512493714 ENSG00000162512 SDC3
ENST00000424085 0.686254018820871 0.477045019434383 0.0230781751957856 ENSG00000134644 PUM1
ENST00000257075 0.686311151644368 0.47714208867783 0.0230784714724664 ENSG00000134644 PUM1
ENST00000373747 0.686311151644368 0.47714208867783 0.0230784714724664 ENSG00000134644 PUM1
ENST00000525843 0.702155775263928 0.497185853032208 0.0223191472365904 ENSG00000134644 PUM1
ENST00000426105 0.984246418620223 0.968485014846815 -0.00123045415256944 ENSG00000134644 PUM1
ENST00000440538 0.993004364282918 0.985987631893325 -0.000544710883943447 ENSG00000134644 PUM1
ENST00000498419 0.829962564056245 0.679642113394642 0.0180354615821615 ENSG00000134644 PUM1
ENST00000373741 0.990537606557012 0.981004365816274 -0.000742017819840999 ENSG00000134644 PUM1
ENST00000423018 0.999324132008781 0.998410748352567 -6.18553143840129e-05 ENSG00000134644 PUM1
ENST00000373742 0.973562965244789 0.944848412266527 0.00214927650320567 ENSG00000134644 PUM1
ENST00000530669 0.401261154526737 0.192328270079925 0.0782324640784738 ENSG00000134644 PUM1
ENST00000529846 0.383023602970661 0.177509048115075 0.0804244835068084 ENSG00000134644 PUM1
ENST00000525997 0.389770511160008 0.182680077437891 0.0797356348120923 ENSG00000134644 PUM1
ENST00000527498 0.610305618262628 0.38585855942009 0.0536526401908902 ENSG00000134644 PUM1
ENST00000471894 0.820864016516346 0.664715226592615 -0.0324703857081818 ENSG00000134644 PUM1
ENST00000490546 0.333097556152628 0.140859816078965 -0.101320335413384 ENSG00000134644 PUM1
ENST00000532678 0.626829094591787 0.404224096301091 -0.0451135768195747 ENSG00000134644 PUM1
ENST00000526128 0.231231079127355 0.0769547528141523 -0.138116026704825 ENSG00000134644 PUM1
ENST00000526215 0.828673125866683 0.677265967532324 -0.0154393838020619 ENSG00000134644 PUM1
ENST00000525948 0.851703814406166 0.715433644396718 -0.0140821613658375 ENSG00000134644 PUM1
ENST00000480602 0.80681893851457 0.643170428828278 -0.018079421417248 ENSG00000134644 PUM1
ENST00000524516 0.879727014990085 0.764536170469632 -0.0142860871123989 ENSG00000134644 PUM1
ENST00000531867 0.995011388145014 0.989535285643523 -0.000812604990210722 ENSG00000134644 PUM1
ENST00000263694 0.767337012687999 0.585909316586025 0.0262131764882658 ENSG00000060688 SNRNP40
ENST00000486941 0.610779006442065 0.386312398659336 0.0695928351169491 ENSG00000060688 SNRNP40
ENST00000489853 0.78248529240518 0.608256110553203 0.0313440838988922 ENSG00000060688 SNRNP40
ENST00000373720 0.530864526412434 0.304465673957544 0.0733948234530524 ENSG00000060688 SNRNP40
ENST00000446633 0.760938940734617 0.575736918568094 0.0268511037487641 ENSG00000060688 SNRNP40
ENST00000474025 0.845885950259492 0.706244685274674 0.0254366175546719 ENSG00000060688 SNRNP40
ENST00000463988 0.854087395076611 0.719682627907928 -0.0245387263799938 ENSG00000060688 SNRNP40
ENST00000344147 0.448010783659351 0.231136678614434 -0.0632324887104386 ENSG00000121766 ZCCHC17
ENST00000479629 0.375328252824192 0.171510906037816 -0.080405897850557 ENSG00000121766 ZCCHC17
ENST00000373714 0.448010783659351 0.231136678614434 -0.0632324887104386 ENSG00000121766 ZCCHC17
ENST00000546109 0.259816714002256 0.0932175123670049 -0.0930452746066872 ENSG00000121766 ZCCHC17
ENST00000422613 0.425390109954001 0.211721234330833 -0.0670529557262997 ENSG00000121766 ZCCHC17
ENST00000490049 0.403267208971885 0.193858467882036 -0.084683308934606 ENSG00000121766 ZCCHC17
ENST00000430143 0.895689856032198 0.79299412305224 0.0192840998940177 ENSG00000229044 RP11-266K22.2
ENST00000373710 0.901479235738336 0.802901923722901 -0.0167822822768159 ENSG00000168528 SERINC2
ENST00000536859 0.906971764395193 0.81347759561567 -0.0158759527541175 ENSG00000168528 SERINC2
ENST00000487207 0.883025201182174 0.770336070491338 0.0214102673450931 ENSG00000168528 SERINC2
ENST00000373709 0.905770332491352 0.811239668184181 -0.0160658274289144 ENSG00000168528 SERINC2
ENST00000536384 0.869097995601905 0.745324634395076 -0.0217817353752292 ENSG00000168528 SERINC2
ENST00000491976 0.869097995601905 0.745324634395076 -0.0217817353752292 ENSG00000168528 SERINC2
ENST00000441210 0.922931023404607 0.84241256680911 0.00954833846880947 ENSG00000142910 TINAGL1
ENST00000457433 0.641773341924168 0.421671141548844 -0.0342416044199102 ENSG00000142910 TINAGL1
ENST00000271064 0.649029306403418 0.430666478541077 -0.0336468357292299 ENSG00000142910 TINAGL1
ENST00000537531 0.81699362969564 0.658799742167297 -0.0195207865206536 ENSG00000142910 TINAGL1
ENST00000461030 0.817011586416683 0.658864579800952 -0.0195249473425454 ENSG00000142910 TINAGL1
ENST00000466998 0.851396023474427 0.714971814660691 -0.0221705266102239 ENSG00000142910 TINAGL1
ENST00000478398 0.922334831193515 0.841289102005519 -0.00870535473181779 ENSG00000142910 TINAGL1
ENST00000481165 0.634151676615857 0.412186476688677 -0.0347192175611097 ENSG00000142910 TINAGL1
ENST00000468635 0.916315211614457 0.830223325894985 -0.00856888592846759 ENSG00000142910 TINAGL1
ENST00000498429 0.92587172904963 0.848759290275193 -0.00792310497016018 ENSG00000142910 TINAGL1
ENST00000463112 0.378057479051068 0.173504410030225 -0.0631632162381355 ENSG00000142910 TINAGL1
ENST00000480586 0.941900735599242 0.879160361883507 0.00795885007337796 ENSG00000142910 TINAGL1
ENST00000373705 0.914894979943838 0.827339948156158 0.0124237718676536 ENSG00000121764 HCRTR1
ENST00000373703 0.967725819616349 0.932258097609016 0.00441797147353739 ENSG00000162517 PEF1
ENST00000461006 0.96651256579444 0.929150838942303 -0.00553190182561635 ENSG00000162517 PEF1
ENST00000478502 0.884755009567064 0.773910238814189 0.016973617046845 ENSG00000162517 PEF1
ENST00000489164 0.831876773849606 0.682769784181276 0.0260988364912107 ENSG00000162517 PEF1
ENST00000492061 0.682651287897462 0.472201746315683 0.048648329838562 ENSG00000162517 PEF1
ENST00000496805 0.916210552304018 0.830073809796567 0.0151352942456905 ENSG00000162517 PEF1
ENST00000472443 0.959843185209728 0.9149733582078 0.00766593852564198 ENSG00000162517 PEF1
ENST00000471219 0.875820522797135 0.75748165792657 -0.0241972747931723 ENSG00000162517 PEF1
ENST00000440872 0.838602589516193 0.693766339306905 0.02868433682193 ENSG00000162517 PEF1
ENST00000257100 0.990046953441328 0.979892156429895 -0.00117352285675865 ENSG00000134668 SPOCD1
ENST00000373648 0.994368908684451 0.98830278824682 -0.000682864791464715 ENSG00000134668 SPOCD1
ENST00000360482 0.994368908684451 0.98830278824682 -0.000682864791464715 ENSG00000134668 SPOCD1
ENST00000473361 0.988916887010293 0.977110897718828 -0.00135305790046459 ENSG00000134668 SPOCD1
ENST00000452755 0.995243911908986 0.989849700362179 -0.000601055010677595 ENSG00000134668 SPOCD1
ENST00000533231 0.989321782538263 0.978312073382847 -0.00126752500945174 ENSG00000134668 SPOCD1
ENST00000528579 0.882473858605057 0.76934644953074 -0.0156499394918713 ENSG00000134668 SPOCD1
ENST00000532604 0.733069553876766 0.53902018639062 -0.0345205292972462 ENSG00000134668 SPOCD1
ENST00000531039 0.838852250859643 0.694333402283219 -0.0228634276371859 ENSG00000134668 SPOCD1
ENST00000468720 0.783514664525249 0.60970169599213 -0.0306619537127145 ENSG00000134668 SPOCD1
ENST00000485944 0.78877808019369 0.617573573770866 -0.0296791359780602 ENSG00000134668 SPOCD1
ENST00000460061 0.771390763838282 0.591513207897495 -0.0321598326116276 ENSG00000134668 SPOCD1
ENST00000602889 0.253247385073676 0.0893156278335148 0.0579357676461658 ENSG00000269967 RP11-84A19.4
ENST00000602725 0.126073675782246 0.0288799686131241 0.0747254488402346 ENSG00000184007 PTP4A2
ENST00000344035 0.67293590632149 0.460002352562702 0.021285147984409 ENSG00000184007 PTP4A2
ENST00000356536 0.679540830576478 0.467940817636238 0.0235770147599079 ENSG00000184007 PTP4A2
ENST00000457805 0.0556901390269915 0.00752796057707795 0.113858877261352 ENSG00000184007 PTP4A2
ENST00000489313 0.6318874121678 0.409734071819565 0.040109800975516 ENSG00000184007 PTP4A2
ENST00000602683 0.0738167428262397 0.0120633665418048 0.10873436443967 ENSG00000184007 PTP4A2
ENST00000470404 0.0854016204133022 0.0152738846689709 0.105111966208191 ENSG00000184007 PTP4A2
ENST00000532001 0.0883484038944691 0.0161384237618699 0.107314946719421 ENSG00000184007 PTP4A2
ENST00000528253 0.0615270991561758 0.00887458110888825 0.123244151342713 ENSG00000184007 PTP4A2
ENST00000484483 0.0821883947535311 0.0143489217906934 0.145646373498412 ENSG00000184007 PTP4A2
ENST00000468531 0.829345251863005 0.678810831236899 -0.0157985375149034 ENSG00000184007 PTP4A2
ENST00000534796 0.86428610232547 0.737827355487915 -0.0170542009673558 ENSG00000184007 PTP4A2
ENST00000532289 0.675246987457369 0.462883736684223 -0.0375225228070652 ENSG00000184007 PTP4A2
ENST00000526960 0.244786690020358 0.0844380237506355 -0.0748113302999348 ENSG00000184007 PTP4A2
ENST00000524384 0.359452718967225 0.160068118406433 -0.0703422284910665 ENSG00000184007 PTP4A2
ENST00000528840 0.392238735304498 0.184763470449465 -0.0659876773312357 ENSG00000184007 PTP4A2
ENST00000494444 0.371767865613228 0.168966378388948 -0.0683072130571084 ENSG00000184007 PTP4A2
ENST00000529477 0.0843156741765533 0.0149651425303878 -0.106057518647869 ENSG00000184007 PTP4A2
ENST00000533408 0.0443012872861505 0.00516982335158446 -0.140828633161707 ENSG00000184007 PTP4A2
ENST00000475464 0.0356728698969395 0.00364888435696693 -0.165766481911309 ENSG00000184007 PTP4A2
ENST00000327300 0.348047546825053 0.151939432748576 0.0500403590606389 ENSG00000121774 KHDRBS1
ENST00000307714 0.361203738653298 0.161175590225447 0.0492108643988548 ENSG00000121774 KHDRBS1
ENST00000492989 0.725906136377203 0.52952393213142 0.0194224737773217 ENSG00000121774 KHDRBS1
ENST00000484270 0.251363400476443 0.0881957826255101 0.0643572973389978 ENSG00000121774 KHDRBS1
ENST00000366152 0.191480929517589 0.0566003034102419 -0.114915156835287 ENSG00000203325 RP11-277A4.4
ENST00000487305 0.465107184715583 0.2460908078243 -0.0553132853287761 ENSG00000121775 TMEM39B
ENST00000336294 0.586561328868726 0.36045867636918 -0.0441642591077973 ENSG00000121775 TMEM39B
ENST00000438825 0.264971984396568 0.0967405236953326 -0.103187578003061 ENSG00000121775 TMEM39B
ENST00000441402 0.598833887240126 0.373802916075217 -0.0429611855133395 ENSG00000121775 TMEM39B
ENST00000472503 0.3985022806745 0.190028916024947 -0.0777311843586668 ENSG00000121775 TMEM39B
ENST00000456834 0.365887366824573 0.164582314331242 -0.0739747707867369 ENSG00000121775 TMEM39B
ENST00000468135 0.610560564562468 0.38613779078956 -0.0418838386484673 ENSG00000121775 TMEM39B
ENST00000466321 0.287757360331804 0.110926951496036 -0.0990703256122731 ENSG00000121775 TMEM39B
ENST00000373634 0.616614521647961 0.392911036876939 -0.0412848788250952 ENSG00000121775 TMEM39B
ENST00000427288 0.591613297494025 0.36621628728765 -0.0471018158052853 ENSG00000121775 TMEM39B
ENST00000476968 0.64533373077139 0.425962815018422 -0.0383997313998847 ENSG00000121775 TMEM39B
ENST00000498613 0.636259022526285 0.414946252358601 -0.0595295231623463 ENSG00000121775 TMEM39B
ENST00000373625 0.148959045441985 0.0377056807280743 0.0896599244873792 ENSG00000025800 KPNA6
ENST00000471599 0.331884097485962 0.139987536949767 0.0622150141835479 ENSG00000025800 KPNA6
ENST00000537234 0.77908873078139 0.602937144512005 -0.0244633216998997 ENSG00000025800 KPNA6
ENST00000469790 0.774900662705555 0.59607885608101 0.0331607678267681 ENSG00000025800 KPNA6
ENST00000545542 0.79625950708142 0.628678459730072 0.0253574134393648 ENSG00000025800 KPNA6
ENST00000446515 0.41677027448396 0.204430674639181 0.0720768312981983 ENSG00000025800 KPNA6
ENST00000515055 0.0328740565639889 0.00316651500899497 0.143699746347333 ENSG00000250135 RP4-622L5.2
ENST00000373610 0.126728200293972 0.0290904187389869 0.0885158299467501 ENSG00000084652 TXLNA
ENST00000373609 0.122550914749546 0.027622382771494 0.0891709257467775 ENSG00000084652 TXLNA
ENST00000466796 0.649534093404136 0.431265079733113 -0.059708585106918 ENSG00000160055 TMEM234
ENST00000491434 0.585728459014632 0.359629609941293 -0.0662992019451491 ENSG00000160055 TMEM234
ENST00000489170 0.571101414755972 0.344417160926086 -0.0683438809230746 ENSG00000160055 TMEM234
ENST00000461402 0.571101414755972 0.344417160926086 -0.0683438809230746 ENSG00000160055 TMEM234
ENST00000483001 0.662118319527588 0.446800113530815 -0.0569815409236126 ENSG00000160055 TMEM234
ENST00000545122 0.628746261558381 0.40632363104291 -0.062484540330469 ENSG00000160055 TMEM234
ENST00000309777 0.623821496732537 0.400926046527516 -0.0633379204400908 ENSG00000160055 TMEM234
ENST00000373593 0.610261441452188 0.385802906166141 -0.065305302265066 ENSG00000160055 TMEM234
ENST00000344461 0.589894316645191 0.364160874442634 -0.0684758421674879 ENSG00000160055 TMEM234
ENST00000484490 0.62865209614044 0.406075474637025 -0.0632923372413411 ENSG00000160055 TMEM234
ENST00000487174 0.642856037115102 0.423156741175575 -0.0637741036836724 ENSG00000160055 TMEM234
ENST00000355082 0.268735691458618 0.0989628934507067 -0.0999447394364889 ENSG00000084623 EIF3I
ENST00000373586 0.379688500758476 0.174830803857937 -0.0701648041487355 ENSG00000084623 EIF3I
ENST00000489353 0.440854061868302 0.224653688133424 -0.0737086604399631 ENSG00000084623 EIF3I
ENST00000471486 0.492346171913575 0.269831389655904 -0.0619859942350677 ENSG00000084623 EIF3I
ENST00000483517 0.385725170199232 0.179608216892851 -0.0735854756925147 ENSG00000084623 EIF3I
ENST00000474371 0.364962450448136 0.163889768559365 -0.0749133040150881 ENSG00000084623 EIF3I
ENST00000423995 0.359670942082189 0.160200682861079 0.0855703109747201 ENSG00000220785 MTMR9LP
ENST00000403496 0.502266410952947 0.278219862383841 0.0673069870222064 ENSG00000220785 MTMR9LP
ENST00000441044 0.544237655880485 0.317675019259665 0.0605930547404073 ENSG00000220785 MTMR9LP
ENST00000426597 0.600210317744042 0.375142196828848 0.0540619491556271 ENSG00000220785 MTMR9LP
ENST00000373548 0.541973971646972 0.315301724038114 0.0332777192116259 ENSG00000116478 HDAC1
ENST00000481281 0.2961102902548 0.116013412749893 -0.0865097445547143 ENSG00000116478 HDAC1
ENST00000463172 0.2624502008926 0.094870465030646 -0.0957039150384345 ENSG00000116478 HDAC1
ENST00000428704 0.573559685467076 0.347044826916861 -0.045513536364658 ENSG00000116478 HDAC1
ENST00000472928 0.305049402580979 0.121872012908145 -0.0850556718477965 ENSG00000116478 HDAC1
ENST00000373541 0.517911630000818 0.292257376998217 0.0347192119567957 ENSG00000116478 HDAC1
ENST00000490081 0.328771204903076 0.137707579915291 0.0724055150956527 ENSG00000116478 HDAC1
ENST00000482310 0.315920017096739 0.129043543586325 0.0739509273674322 ENSG00000116478 HDAC1
ENST00000476391 0.101248970847969 0.0201245060332051 0.0950177564257036 ENSG00000116478 HDAC1
ENST00000484305 0.349851255806087 0.153232210412751 0.0965111329391167 ENSG00000116478 HDAC1
ENST00000471488 0.643146079704961 0.423497000170291 0.0425605717479429 ENSG00000116478 HDAC1
ENST00000329421 0.383934324524664 0.178207422490795 -0.0813753645379796 ENSG00000175130 MARCKSL1
ENST00000455895 0.674527784478929 0.461871634670902 -0.0288950793808552 ENSG00000160058 BSDC1
ENST00000413080 0.674837485602683 0.4622128211692 -0.0288946053694966 ENSG00000160058 BSDC1
ENST00000444377 0.671263865832753 0.45827438316594 -0.0291121119892491 ENSG00000160058 BSDC1
ENST00000341071 0.670113778168382 0.456929733320387 -0.0293076516619194 ENSG00000160058 BSDC1
ENST00000526031 0.569605829025279 0.342922858353431 -0.0405136489570234 ENSG00000160058 BSDC1
ENST00000419121 0.557436667669397 0.330739702849817 -0.0414350370053873 ENSG00000160058 BSDC1
ENST00000446293 0.569937492253882 0.343252550131606 -0.0413526679985149 ENSG00000160058 BSDC1
ENST00000463967 0.62524086514114 0.402535568685012 0.0576230754656907 ENSG00000160058 BSDC1
ENST00000373520 0.46453907488347 0.245538737304148 -0.0545514163117348 ENSG00000160058 BSDC1
ENST00000449308 0.395294005760133 0.187293210694429 -0.0640014263556032 ENSG00000160058 BSDC1
ENST00000527513 0.190018669678566 0.0559344150024403 -0.110088999564793 ENSG00000160058 BSDC1
ENST00000527163 0.169680959412829 0.0464297695436582 -0.114687261296173 ENSG00000160058 BSDC1
ENST00000530485 0.124776506870221 0.0284083256151023 -0.129344028582532 ENSG00000160058 BSDC1
ENST00000474414 0.170387359756107 0.0467424089087864 -0.122704080824873 ENSG00000160058 BSDC1
ENST00000530876 0.296243362708549 0.11611152572805 -0.104069697046548 ENSG00000160058 BSDC1
ENST00000530753 0.30279147385915 0.120452909268117 -0.10310248172168 ENSG00000160058 BSDC1
ENST00000533084 0.315353910103817 0.128667306929834 -0.104569423728307 ENSG00000160058 BSDC1
ENST00000531222 0.205736313078902 0.0635919505765214 -0.133019472901712 ENSG00000160058 BSDC1
ENST00000480336 0.759752978972622 0.574322604323414 -0.0385173056877237 ENSG00000254553 RP1-27O5.3
ENST00000373510 0.864982539618665 0.739144742620038 -0.02034906126204 ENSG00000160062 ZBTB8A
ENST00000316459 0.776449785830539 0.598921584120978 -0.0368387072859551 ENSG00000160062 ZBTB8A
ENST00000341885 0.111501059340298 0.0236515785105583 -0.104201121828973 ENSG00000176261 ZBTB8OS
ENST00000468695 0.0198035331675038 0.00134645559252693 -0.16669749077454 ENSG00000176261 ZBTB8OS
ENST00000492007 0.0144794082337524 0.000761792083545997 -0.174506309082786 ENSG00000176261 ZBTB8OS
ENST00000373506 0.0132154411784239 0.000646414650528703 -0.177417694102869 ENSG00000176261 ZBTB8OS
ENST00000467652 0.0475947151470724 0.00582746046688762 -0.218267658534465 ENSG00000176261 ZBTB8OS
ENST00000498691 0.0839026092767247 0.0148405169170999 -0.153068701767443 ENSG00000176261 ZBTB8OS
ENST00000478041 0.0154159027013132 0.000863514343567184 -0.174665687782764 ENSG00000176261 ZBTB8OS
ENST00000473294 0.0143547736274447 0.000750436389314984 -0.176175448347863 ENSG00000176261 ZBTB8OS
ENST00000436661 0.0148170520534644 0.0007991910746568 -0.175023303644972 ENSG00000176261 ZBTB8OS
ENST00000373501 0.0145395289338941 0.000770376776483569 -0.175605774314432 ENSG00000176261 ZBTB8OS
ENST00000476493 0.0147370312979958 0.000789948790984208 -0.175480507072696 ENSG00000176261 ZBTB8OS
ENST00000465588 0.0156869821916005 0.000889309598520614 -0.174522353493804 ENSG00000176261 ZBTB8OS
ENST00000483138 0.0377499258935695 0.00402493419793073 -0.164605737733369 ENSG00000176261 ZBTB8OS
ENST00000479075 0.0540324842402266 0.00714270686681664 -0.155655198777169 ENSG00000176261 ZBTB8OS
ENST00000473383 0.312195354666992 0.126571088928883 -0.112397293920767 ENSG00000176261 ZBTB8OS
ENST00000466361 0.0513439266513634 0.00659850735879288 -0.166142227730616 ENSG00000176261 ZBTB8OS
ENST00000414241 0.110500893626053 0.0233061850877643 0.105562629305561 ENSG00000162521 RBBP4
ENST00000373493 0.0512848814340626 0.00658942686281746 0.128244379829082 ENSG00000162521 RBBP4
ENST00000527118 0.154090817103426 0.0398324872587326 0.0923681818839736 ENSG00000162521 RBBP4
ENST00000401893 0.400245620875933 0.191445502196829 0.0640478960433877 ENSG00000162521 RBBP4
ENST00000524393 0.156763273599248 0.0409163298159157 0.0917138667074391 ENSG00000162521 RBBP4
ENST00000526193 0.111461371828334 0.0236365067067797 0.100970642285566 ENSG00000162521 RBBP4
ENST00000492348 0.101690727873503 0.0202716175687856 0.109133935832402 ENSG00000162521 RBBP4
ENST00000544435 0.101690727873503 0.0202716175687856 0.109133935832402 ENSG00000162521 RBBP4
ENST00000525506 0.809779076695983 0.647550641019137 0.0240107583084533 ENSG00000162521 RBBP4
ENST00000465780 0.748614930228085 0.559422118780967 0.0325458367949941 ENSG00000162521 RBBP4
ENST00000373485 0.0817256956887447 0.0142330171518481 0.11552821959957 ENSG00000162521 RBBP4
ENST00000477563 0.405230609743643 0.195202536016401 0.0640651528859217 ENSG00000162521 RBBP4
ENST00000458695 0.0854156548758934 0.0152807424642764 0.114819859705933 ENSG00000162521 RBBP4
ENST00000490500 0.729351777013358 0.534224545775661 0.0328809319217559 ENSG00000162521 RBBP4
ENST00000445722 0.388859246327508 0.182016060957081 0.0706062155568779 ENSG00000162521 RBBP4
ENST00000475321 0.0019919657179178 1.91196747672737e-05 0.237070609068121 ENSG00000162521 RBBP4
ENST00000531983 0.0281631607497593 0.00247385132830468 0.198005042105201 ENSG00000162521 RBBP4
ENST00000463378 0.179213457624187 0.0506270957423373 0.127187883553589 ENSG00000162521 RBBP4
ENST00000460669 0.106408618781864 0.021905295841796 0.139225088267911 ENSG00000162521 RBBP4
ENST00000482190 0.113206077964757 0.0242362422537365 0.138560937083918 ENSG00000162521 RBBP4
ENST00000373484 0.0836083047171514 0.0147479147047316 0.140061046138921 ENSG00000162520 SYNC
ENST00000409190 0.036734163372897 0.00382489718876517 0.168068255545957 ENSG00000162520 SYNC
ENST00000401073 0.765050845463244 0.581762792864728 -0.0302374947247112 ENSG00000162522 KIAA1522
ENST00000373481 0.972108641434054 0.941861208733842 -0.00410159432684587 ENSG00000162522 KIAA1522
ENST00000294521 0.926612650968636 0.849984913118727 -0.0139878137781781 ENSG00000162522 KIAA1522
ENST00000373480 0.890359711788626 0.783608809426117 0.0162939870945468 ENSG00000162522 KIAA1522
ENST00000469100 0.208856513731546 0.0653069314700428 0.0840226081779309 ENSG00000134684 YARS
ENST00000373477 0.960193189589807 0.915899859703758 0.00363025133554874 ENSG00000134684 YARS
ENST00000490826 0.273338574673635 0.101867273358327 0.0809553793904603 ENSG00000134684 YARS
ENST00000487404 0.481740730975535 0.260453088244223 0.0479393247991978 ENSG00000134684 YARS
ENST00000478828 0.720001671563812 0.521211276426805 0.0271449740392837 ENSG00000134684 YARS
ENST00000481895 0.649590735196721 0.431332793594564 -0.03391592153163 ENSG00000134684 YARS
ENST00000466052 0.970768316988324 0.939120732475994 -0.00488291611800848 ENSG00000134684 YARS
ENST00000470377 0.895424797832567 0.792507557363416 0.016655174754321 ENSG00000134684 YARS
ENST00000472692 0.44964503860124 0.232417307762249 -0.0833130213204037 ENSG00000134684 YARS
ENST00000530710 0.635947382516684 0.4146248152091 0.0513165010830979 ENSG00000116497 S100PBP
ENST00000373476 0.0996747402383785 0.0195936711805208 0.125541104406191 ENSG00000116497 S100PBP
ENST00000373475 0.195398778275588 0.058364899389418 0.0969370468395662 ENSG00000116497 S100PBP
ENST00000529027 0.0902015774805866 0.0166880025573832 0.176564366174387 ENSG00000116497 S100PBP
ENST00000531123 0.149656967641116 0.0380025630728403 0.114663266138919 ENSG00000116497 S100PBP
ENST00000398243 0.108237759664478 0.0225440067028503 0.139072764903367 ENSG00000116497 S100PBP
ENST00000356689 0.0974260162094202 0.0188367092606323 0.13992785323094 ENSG00000116497 S100PBP
ENST00000526230 0.0330611911637297 0.00319899902561994 0.202653301690356 ENSG00000116497 S100PBP
ENST00000531256 0.050035029510396 0.00633233068907535 0.184762253625058 ENSG00000116497 S100PBP
ENST00000482212 0.0420344208398227 0.00475173022936204 0.192536681220316 ENSG00000116497 S100PBP
ENST00000373456 0.125889968662932 0.0287984278834982 0.120561295653784 ENSG00000116514 RNF19B
ENST00000356990 0.12209596236235 0.0274484153961776 0.121485062299982 ENSG00000116514 RNF19B
ENST00000235150 0.136335776020299 0.0327769669248935 0.117910038504764 ENSG00000116514 RNF19B
ENST00000427524 0.277323982664229 0.104384220711491 0.0580576286500522 ENSG00000236065 RP1-117O3.2
ENST00000373449 0.286165716730749 0.109953410989052 0.0584444898451818 ENSG00000004455 AK2
ENST00000548033 0.364333048216925 0.163337459525455 0.0576120058645765 ENSG00000004455 AK2
ENST00000482191 0.0572824266769393 0.00788628782486914 0.155695960333101 ENSG00000004455 AK2
ENST00000491241 0.576388158532172 0.349834940783339 0.0499455067123646 ENSG00000004455 AK2
ENST00000467905 0.991211113552502 0.982277421968265 -0.000939861075287797 ENSG00000004455 AK2
ENST00000354858 0.933197306435756 0.861706843762075 -0.00805362356798303 ENSG00000004455 AK2
ENST00000480134 0.933197306435756 0.861706843762075 -0.00805362356798303 ENSG00000004455 AK2
ENST00000550338 0.941623134525258 0.878490967509657 -0.00706201098428051 ENSG00000004455 AK2
ENST00000469238 0.783386913976875 0.609490669748205 0.0264759954209168 ENSG00000004455 AK2
ENST00000466029 0.779698953501553 0.603660719789918 0.0268041513093336 ENSG00000004455 AK2
ENST00000487289 0.966268101459905 0.928614256274144 0.00444336766692991 ENSG00000004455 AK2
ENST00000548559 0.964922552727169 0.925795093295781 0.00472195183857155 ENSG00000004455 AK2
ENST00000551979 0.776124387045212 0.598085729661685 0.0273855676570175 ENSG00000004455 AK2
ENST00000291416 0.879760847575394 0.764576075891146 0.023741102658577 ENSG00000116525 TRIM62
ENST00000483388 0.36488963887031 0.163822222541853 -0.0968954981465124 ENSG00000160094 ZNF362
ENST00000539719 0.886040461129091 0.776200384862861 -0.015056185433599 ENSG00000160094 ZNF362
ENST00000490959 0.560419720685463 0.333720162215163 -0.0730818261243752 ENSG00000160094 ZNF362
ENST00000373428 0.902893376707533 0.805429526936874 -0.0136710109710482 ENSG00000160094 ZNF362
ENST00000543783 0.920521121353559 0.837743420765534 -0.0157623388133728 ENSG00000256142 AL513327.1
ENST00000588828 0.569715255723397 0.343057492281081 -0.060623024222081 ENSG00000225313 RP11-415J8.3
ENST00000457957 0.618213132543979 0.39472187863527 -0.0542101744389766 ENSG00000225313 RP11-415J8.3
ENST00000587696 0.566528367234177 0.339885644707405 -0.0608874430356053 ENSG00000225313 RP11-415J8.3
ENST00000431992 0.514685121344389 0.289457794390313 0.0439909918752756 ENSG00000134686 PHC2
ENST00000485928 0.532234250942058 0.305797691073593 0.0424106475833938 ENSG00000134686 PHC2
ENST00000373418 0.532095093687827 0.305624137183754 0.0424175408019755 ENSG00000134686 PHC2
ENST00000373422 0.540986046644623 0.314336740963407 0.0417335028366798 ENSG00000134686 PHC2
ENST00000257118 0.514685121344389 0.289457794390313 0.0439909918752756 ENSG00000134686 PHC2
ENST00000419414 0.460380502778384 0.242047828587773 0.0490666879547121 ENSG00000134686 PHC2
ENST00000467894 0.303028244983037 0.120586892818151 0.0686508213131457 ENSG00000134686 PHC2
ENST00000373416 0.101927912669439 0.0203777584130929 0.100211100620682 ENSG00000134686 PHC2
ENST00000486897 0.050718259020491 0.00646723800914312 0.130050955315348 ENSG00000134686 PHC2
ENST00000493483 0.0451476555236959 0.0053257244667117 0.13122644681135 ENSG00000134686 PHC2
ENST00000473158 0.897265181557959 0.795550599260952 0.0172712177203595 ENSG00000134686 PHC2
ENST00000361328 0.0454935835774047 0.00539857481447165 0.219053947867942 ENSG00000121903 ZSCAN20
ENST00000426886 0.152712597114899 0.0392678835029672 -0.0938464443859585 ENSG00000163866 SMIM12
ENST00000521580 0.116050120942942 0.0252136496709876 -0.11249606359051 ENSG00000163866 SMIM12
ENST00000446026 0.056114268511508 0.00762475105232006 -0.151858555175025 ENSG00000163866 SMIM12
ENST00000456842 0.0483133663218968 0.00595524935859778 -0.160340253623017 ENSG00000163866 SMIM12
ENST00000423898 0.0753057060391682 0.0124755706150952 -0.148902826333472 ENSG00000163866 SMIM12
ENST00000417239 0.129107646147272 0.0299972901164965 -0.143997248108799 ENSG00000163866 SMIM12
ENST00000417456 0.871772632807767 0.750577461743271 0.0231392968195 ENSG00000241014 RP11-244H3.1
ENST00000487874 0.900949314710196 0.802028169022434 0.0141014582893769 ENSG00000271741 RP11-244H3.4
ENST00000373337 0.917783289622429 0.833093049553356 0.0171441676816467 ENSG00000243749 ZMYM6NB
ENST00000373340 0.977291663861853 0.953000545431974 -0.00336558044118184 ENSG00000163867 ZMYM6
ENST00000493328 0.887093602662235 0.777947781063329 0.0178620933832108 ENSG00000163867 ZMYM6
ENST00000357182 0.880644507702212 0.76654256841932 0.0186504958418384 ENSG00000163867 ZMYM6
ENST00000415531 0.96214950363833 0.919972702632312 0.00727667682210493 ENSG00000163867 ZMYM6
ENST00000317538 0.796744000159868 0.629295898411276 -0.0364781743860162 ENSG00000163867 ZMYM6
ENST00000460607 0.786946186489768 0.614489412108496 -0.0380035664327161 ENSG00000163867 ZMYM6
ENST00000373333 0.666033521879063 0.451691703687473 -0.0575634651505191 ENSG00000163867 ZMYM6
ENST00000417119 0.199604001958155 0.060379119619936 0.140352264323956 ENSG00000197056 ZMYM1
ENST00000359858 0.151201494129744 0.0386502901040245 0.155316656296348 ENSG00000197056 ZMYM1
ENST00000488455 0.193987126721821 0.057711656533926 0.140659915482478 ENSG00000197056 ZMYM1
ENST00000475654 0.234467164039392 0.0785802575817518 0.134270824501571 ENSG00000197056 ZMYM1
ENST00000373329 0.151201494129744 0.0386502901040245 0.155316656296348 ENSG00000197056 ZMYM1
ENST00000373330 0.15102894738635 0.0385848273013215 0.155353073003582 ENSG00000197056 ZMYM1
ENST00000468598 0.0617575340255559 0.00893362351114633 0.17382436385771 ENSG00000116560 SFPQ
ENST00000460428 0.0553284223129174 0.00743159447307475 0.145592969961231 ENSG00000116560 SFPQ
ENST00000470472 0.0420595624182556 0.00475708292763662 0.146968467380707 ENSG00000116560 SFPQ
ENST00000466745 0.181229600601198 0.0516623048966897 0.131458590218244 ENSG00000116560 SFPQ
ENST00000466213 0.24182886689953 0.0828901715068018 0.115383923030587 ENSG00000116560 SFPQ
ENST00000490668 0.04386662027164 0.00507654457334892 0.180219231861184 ENSG00000116560 SFPQ
ENST00000485365 0.0370692331511102 0.00389413906133662 0.189137339970797 ENSG00000116560 SFPQ
ENST00000357214 0.0375873759854667 0.00399369235316668 0.128385970399869 ENSG00000116560 SFPQ
ENST00000373297 0.409190058114878 0.19840568991853 0.0658187342584933 ENSG00000146463 ZMYM4
ENST00000314607 0.409190058114878 0.19840568991853 0.0658187342584933 ENSG00000146463 ZMYM4
ENST00000441447 0.367983158170318 0.16616879516012 -0.0980016151045388 ENSG00000146463 ZMYM4
ENST00000432683 0.152357852291955 0.0391130946654122 0.14769811709816 ENSG00000227409 ZMYM4-AS1
ENST00000457946 0.097571829048411 0.0188937379681633 0.119535639076252 ENSG00000146463 ZMYM4
ENST00000482131 0.726206759534533 0.529951298768772 -0.0495729372099918 ENSG00000146463 ZMYM4
ENST00000470175 0.0595985323840896 0.00842778062281579 0.214105271789927 ENSG00000146463 ZMYM4
ENST00000325722 0.336670397210659 0.143681844299171 0.0574766721819169 ENSG00000142687 KIAA0319L
ENST00000373266 0.0480073214485606 0.00589746594844669 0.150034409116265 ENSG00000142687 KIAA0319L
ENST00000426982 0.544755011204625 0.318191722018499 0.0402641525902232 ENSG00000142687 KIAA0319L
ENST00000461312 0.307626446146331 0.123606440779507 0.104802518836865 ENSG00000142687 KIAA0319L
ENST00000485551 0.0546995800637583 0.00727837695910828 0.131844352545193 ENSG00000142687 KIAA0319L
ENST00000473844 0.693410091501858 0.486100639691044 0.0582949064500271 ENSG00000142687 KIAA0319L
ENST00000440579 0.973761867144238 0.945385085738155 0.00350730252422719 ENSG00000142687 KIAA0319L
ENST00000431916 0.858167725187333 0.726547554170278 0.0216645005021225 ENSG00000142687 KIAA0319L
ENST00000482929 0.342116694105168 0.147577748294041 -0.0785363986250395 ENSG00000142687 KIAA0319L
ENST00000478463 0.535828960525826 0.309289554479534 -0.0594187934809843 ENSG00000142687 KIAA0319L
ENST00000470388 0.535571638490315 0.309057904227429 -0.0594323490451887 ENSG00000142687 KIAA0319L
ENST00000492888 0.328615688876214 0.137563978922263 -0.0940433708000836 ENSG00000142687 KIAA0319L
ENST00000469892 0.329879588309522 0.138585343496157 -0.0976183841010349 ENSG00000142687 KIAA0319L
ENST00000494948 0.436510878487898 0.220991318753119 -0.0852378954163112 ENSG00000142687 KIAA0319L
ENST00000476329 0.441661972816191 0.225449866693027 -0.0953132517865116 ENSG00000142687 KIAA0319L
ENST00000373253 0.898074849509847 0.796971203183527 -0.0172953868978549 ENSG00000020129 NCDN
ENST00000356090 0.918684332719676 0.83453174265541 -0.0141190160485899 ENSG00000020129 NCDN
ENST00000373243 0.925684647236351 0.848306622929021 -0.0129426959625612 ENSG00000020129 NCDN
ENST00000423723 0.945416155378026 0.885714489332081 0.0115360306249758 ENSG00000020129 NCDN
ENST00000373237 0.548182698508728 0.321723411162295 -0.0454784970464315 ENSG00000126067 PSMB2
ENST00000270815 0.813777230434159 0.653854161424519 0.0236756469662259 ENSG00000142686 C1orf216
ENST00000251195 0.338399482440508 0.144845654800038 0.08620152489136 ENSG00000092853 CLSPN
ENST00000318121 0.176710849138117 0.049456000624909 0.116576385120924 ENSG00000092853 CLSPN
ENST00000373220 0.176710849138117 0.049456000624909 0.116576385120924 ENSG00000092853 CLSPN
ENST00000520551 0.176710849138117 0.049456000624909 0.116576385120924 ENSG00000092853 CLSPN
ENST00000373210 0.401964755892872 0.192851515034732 0.0617703137224534 ENSG00000134698 AGO4
ENST00000373206 0.793946653847859 0.62489034662721 0.0256702470017997 ENSG00000092847 AGO1
ENST00000373204 0.313197412591149 0.127247198621149 0.0735598862543131 ENSG00000092847 AGO1
ENST00000324350 0.26251240430606 0.094920913345854 -0.126007671643152 ENSG00000126070 AGO3
ENST00000373191 0.666274065181788 0.451972505273859 -0.0460493947290503 ENSG00000126070 AGO3
ENST00000397828 0.36413731559973 0.163227972949461 -0.106263654596322 ENSG00000126070 AGO3
ENST00000246314 0.234444623819982 0.0785613451702679 -0.110254226257891 ENSG00000126070 AGO3
ENST00000466576 0.0356649471970963 0.00364764818582594 -0.229423686993473 ENSG00000271554 RP4-665N4.8
ENST00000373178 0.528882204608068 0.302709989202099 -0.0663771200663532 ENSG00000116863 ADPRHL2
ENST00000373166 0.897265181557959 0.795696368864558 -0.0106338413282069 ENSG00000054116 TRAPPC3
ENST00000462715 0.913515336313531 0.825012206606918 -0.0100524684384458 ENSG00000054116 TRAPPC3
ENST00000373163 0.999304047319128 0.998156750567513 9.55483322110198e-05 ENSG00000054116 TRAPPC3
ENST00000373162 0.942842244543798 0.881047154498606 0.00638266047044938 ENSG00000054116 TRAPPC3
ENST00000469757 0.978688587286604 0.956468548187751 0.00245947891169102 ENSG00000054116 TRAPPC3
ENST00000373159 0.904047055728566 0.807745937676716 -0.0121444491354333 ENSG00000054116 TRAPPC3
ENST00000497251 0.608840659685881 0.384257799471775 -0.0460016906733131 ENSG00000054116 TRAPPC3
ENST00000429533 0.116571982078164 0.0254188822484321 -0.114962594504088 ENSG00000116871 MAP7D1
ENST00000316156 0.211774802265477 0.066831064187395 -0.0926007007669664 ENSG00000116871 MAP7D1
ENST00000527764 0.123058156551576 0.0277786345610687 -0.12262782474938 ENSG00000116871 MAP7D1
ENST00000373150 0.21323103333302 0.0676268520071272 -0.0922124773596263 ENSG00000116871 MAP7D1
ENST00000373151 0.213856804062646 0.0679146750975411 -0.0920707591706473 ENSG00000116871 MAP7D1
ENST00000530729 0.0544582255686477 0.0072265604014187 -0.148846523226205 ENSG00000116871 MAP7D1
ENST00000462118 0.102874911338309 0.0207189216641669 -0.155625282306278 ENSG00000116871 MAP7D1
ENST00000474796 0.0562397647602729 0.00765807216531771 -0.143309103709278 ENSG00000116871 MAP7D1
ENST00000530975 0.219493077157686 0.0708061418279933 -0.131147791829889 ENSG00000116871 MAP7D1
ENST00000487131 0.257550727260942 0.0918326198737233 -0.117968070033983 ENSG00000116871 MAP7D1
ENST00000373148 0.452204518446766 0.234399837477199 -0.0695847768978398 ENSG00000116871 MAP7D1
ENST00000532131 0.300940736518042 0.119241134445667 -0.0983729939737683 ENSG00000116871 MAP7D1
ENST00000487114 0.37377718945287 0.170436222615352 -0.0836074007647827 ENSG00000116871 MAP7D1
ENST00000354618 0.0710870282942101 0.0113508070702815 0.0956879128739791 ENSG00000054118 THRAP3
ENST00000469141 0.0896070940657123 0.0165233889114275 0.093516577855628 ENSG00000054118 THRAP3
ENST00000478853 0.508382181656993 0.283645017665579 -0.0646392796390598 ENSG00000054118 THRAP3
ENST00000466743 0.006022039453891 0.000147672868026428 0.238264344865591 ENSG00000054118 THRAP3
ENST00000480549 0.194721960671232 0.0580660001086683 -0.134453588871011 ENSG00000214193 SH3D21
ENST00000474766 0.200107739662277 0.0606195250218503 -0.143875878972897 ENSG00000214193 SH3D21
ENST00000270824 0.20344877794346 0.0623515633579626 -0.145382571979205 ENSG00000142694 EVA1B
ENST00000490466 0.164238115776983 0.0440888480894088 -0.157929575306955 ENSG00000142694 EVA1B
ENST00000359297 0.808035283508715 0.645218352973603 0.022773996320936 ENSG00000196182 STK40
ENST00000373129 0.889262939735935 0.781561779740436 -0.013388754851006 ENSG00000196182 STK40
ENST00000373130 0.889262939735935 0.781561779740436 -0.013388754851006 ENSG00000196182 STK40
ENST00000373132 0.889262939735935 0.781561779740436 -0.013388754851006 ENSG00000196182 STK40
ENST00000460417 0.635287564533124 0.413713544693632 -0.0578043737196282 ENSG00000196182 STK40
ENST00000473733 0.819456164371337 0.662792549736857 -0.0330363926995403 ENSG00000196182 STK40
ENST00000482458 0.44346376360499 0.227131690493646 -0.0775583004217354 ENSG00000196182 STK40
ENST00000460017 0.634752174349862 0.413114817067679 -0.0624314800533452 ENSG00000196182 STK40
ENST00000476041 0.10172741131342 0.0202884386067862 -0.189832684203177 ENSG00000181817 LSM10
ENST00000315732 0.119771383148648 0.0265940971680162 -0.183334404015903 ENSG00000181817 LSM10
ENST00000489912 0.19404925134134 0.057734772001443 -0.162833297922736 ENSG00000181817 LSM10
ENST00000373116 0.016143917835214 0.000932987747706453 -0.170108548485104 ENSG00000116898 MRPS15
ENST00000488606 0.261989274609457 0.0946068905303811 -0.110276071110776 ENSG00000116898 MRPS15
ENST00000477040 0.118474155488132 0.0260759684228269 -0.172601815028312 ENSG00000116898 MRPS15
ENST00000462067 0.0166461376055255 0.000994825519952013 -0.169248578398428 ENSG00000116898 MRPS15
ENST00000373075 0.827565627611839 0.675496837437045 0.0233912072261081 ENSG00000163875 MEAF6
ENST00000296214 0.890838577809347 0.784297856238945 0.0154208564351613 ENSG00000163875 MEAF6
ENST00000373074 0.870110045242367 0.747314028993392 0.0181760767583033 ENSG00000163875 MEAF6
ENST00000475828 0.911183606125462 0.821455359136454 0.0126569123576251 ENSG00000163875 MEAF6
ENST00000487788 0.907864317403944 0.815186508645273 0.013030280378412 ENSG00000163875 MEAF6
ENST00000373073 0.99691578044959 0.993562079989173 -0.000443681956526922 ENSG00000163875 MEAF6
ENST00000487792 0.966154408853077 0.928268846662775 0.00488185287243128 ENSG00000163875 MEAF6
ENST00000448519 0.902509944485408 0.804699605007368 0.0135547053047273 ENSG00000163875 MEAF6
ENST00000485039 0.941939380178278 0.879236381469118 -0.00887501216603113 ENSG00000163875 MEAF6
ENST00000296215 0.440854061868302 0.22466046708017 0.0700360728273839 ENSG00000163877 SNIP1
ENST00000490029 0.566528367234177 0.339888772082472 -0.077725366312454 ENSG00000134697 GNL2
ENST00000373062 0.0590111285147862 0.00828755937778409 0.113009064466942 ENSG00000134697 GNL2
ENST00000462812 0.570484026939183 0.343768442684951 0.0518361694822692 ENSG00000134697 GNL2
ENST00000479255 0.778989245176094 0.602665108522699 -0.0399459190304442 ENSG00000134697 GNL2
ENST00000538069 0.476223482695542 0.255770283648191 0.0840160853225347 ENSG00000134697 GNL2
ENST00000463351 0.117130373237148 0.0256203464310565 0.157350782542033 ENSG00000134697 GNL2
ENST00000488496 0.610791321594456 0.386339853687457 0.0644995955434614 ENSG00000134697 GNL2
ENST00000358011 0.830479582718784 0.680453114955776 -0.0278184459266033 ENSG00000116922 C1orf109
ENST00000494120 0.889159081255256 0.781267709044301 -0.0184592951576754 ENSG00000116922 C1orf109
ENST00000464178 0.799629043216125 0.633226335603748 0.0380326883738654 ENSG00000116922 C1orf109
ENST00000464085 0.964561591437201 0.924935714537469 -0.00720870635841423 ENSG00000116922 C1orf109
ENST00000491981 0.968510580662577 0.933904399392305 0.00622868197075492 ENSG00000116922 C1orf109
ENST00000461359 0.867352426839678 0.742464197766169 -0.0262085795832216 ENSG00000116922 C1orf109
ENST00000477060 0.874978921653236 0.756195289309712 -0.0240750680959208 ENSG00000116922 C1orf109
ENST00000373055 0.788754681549149 0.617542951420915 -0.030142595481947 ENSG00000134690 CDCA8
ENST00000327331 0.788738073901299 0.617476337497631 -0.0301488623256107 ENSG00000134690 CDCA8
ENST00000373044 0.17993184986628 0.0509782563037411 -0.112803440211282 ENSG00000196449 YRDC
ENST00000373043 0.0127552630971945 0.00060438421317947 -0.247744818227438 ENSG00000197982 C1orf122
ENST00000419397 0.0133437970783332 0.000660467297249051 -0.248426574863087 ENSG00000197982 C1orf122
ENST00000468084 0.0105610940042246 0.000398291580623486 -0.256961273518799 ENSG00000197982 C1orf122
ENST00000373042 0.034537312850749 0.00344573233720584 -0.214620865438677 ENSG00000197982 C1orf122
ENST00000446260 0.0459576933673543 0.00549040921549967 -0.2079912372941 ENSG00000197982 C1orf122
ENST00000373036 0.762559408659752 0.578337640434276 0.0292978983918448 ENSG00000188786 MTF1
ENST00000373027 0.834377582403637 0.686794631960818 -0.0247647694172121 ENSG00000204084 INPP5B
ENST00000373023 0.747382801312995 0.557717596600823 -0.0327810952210583 ENSG00000204084 INPP5B
ENST00000373026 0.751676368400186 0.563366354458795 -0.0347386172355592 ENSG00000204084 INPP5B
ENST00000373024 0.692816066265931 0.485485705572935 -0.0417417282856191 ENSG00000204084 INPP5B
ENST00000458109 0.302647047171309 0.120337645684156 0.12413823487579 ENSG00000204084 INPP5B
ENST00000373019 0.20404442522654 0.0626851155487456 0.0692432730669865 ENSG00000183431 SF3A3
ENST00000448721 0.172947637826051 0.0478053995066625 0.0722028527460051 ENSG00000183431 SF3A3
ENST00000487062 0.97774023825734 0.953869854951429 -0.00410250375678437 ENSG00000183431 SF3A3
ENST00000460925 0.966903884505543 0.93019653585066 0.0051082378940533 ENSG00000183431 SF3A3
ENST00000489537 0.0959163156900474 0.0183842276921316 0.0960970542095459 ENSG00000183431 SF3A3
ENST00000461869 0.0731069406746347 0.0118895220214522 0.10131637359463 ENSG00000183431 SF3A3
ENST00000470585 0.0889414386140516 0.016311522611015 0.10065045362681 ENSG00000183431 SF3A3
ENST00000488934 0.333950005485208 0.141543620740817 0.112034752559636 ENSG00000183431 SF3A3
ENST00000462258 0.091457084351098 0.0170673912800487 0.104067699611565 ENSG00000183431 SF3A3
ENST00000485803 0.959594238755593 0.914228712448269 -0.00668856797679376 ENSG00000183386 FHL3
ENST00000373016 0.959594238755593 0.914228712448269 -0.00668856797679376 ENSG00000183386 FHL3
ENST00000475084 0.978535362304624 0.955908591687381 0.00343560599978444 ENSG00000183386 FHL3
ENST00000477194 0.842084513320684 0.699965518601794 0.0244654395039758 ENSG00000183386 FHL3
ENST00000483182 0.916849869238277 0.831090847158602 -0.0117923020987581 ENSG00000183520 UTP11L
ENST00000486563 0.97387581127781 0.945657619167479 -0.00438216657242716 ENSG00000183520 UTP11L
ENST00000373014 0.938377556690315 0.871946721909821 0.00804591485909933 ENSG00000183520 UTP11L
ENST00000537711 0.921954501416565 0.840681973379939 0.009994144634893 ENSG00000183520 UTP11L
ENST00000488453 0.698641556973672 0.492574478890237 0.0360027030383308 ENSG00000183520 UTP11L
ENST00000373001 0.286239969167747 0.110007128210784 0.0794771183804085 ENSG00000116954 RRAGC
ENST00000474456 0.0966552379230363 0.0186055995596131 0.166982066491839 ENSG00000116954 RRAGC
ENST00000493015 0.563505232187627 0.336909716980905 0.0613069566150698 ENSG00000116954 RRAGC
ENST00000496778 0.237330509164803 0.0801943881786995 0.1369043753344 ENSG00000116954 RRAGC
ENST00000433671 0.64279147831729 0.423053378093425 -0.0407914292295842 ENSG00000228436 RP5-864K19.4
ENST00000456813 0.808058604435348 0.645258391832668 0.024673987088111 ENSG00000228436 RP5-864K19.4
ENST00000397572 0.707629954432616 0.504407255136606 0.0375533859078171 ENSG00000214114 MYCBP
ENST00000494695 0.909978830540343 0.819224292190527 0.0140868456247929 ENSG00000214114 MYCBP
ENST00000495043 0.916145789531917 0.829916700607443 -0.0135993202159695 ENSG00000214114 MYCBP
ENST00000489803 0.883142167685439 0.770719827133056 -0.0185410290118573 ENSG00000214114 MYCBP
ENST00000454994 0.883142167685439 0.770719827133056 -0.0185410290118573 ENSG00000131233 GJA9
ENST00000489575 0.883142167685439 0.770719827133056 -0.0185410290118573 ENSG00000214114 MYCBP
ENST00000465771 0.686067783798046 0.476645273364779 -0.0464339905708537 ENSG00000214114 MYCBP
ENST00000462027 0.589446098672619 0.36360810568398 -0.0641601660512353 ENSG00000214114 MYCBP
ENST00000372990 0.0483994355389282 0.00597452561330067 -0.227879831075447 ENSG00000158315 RHBDL2
ENST00000289248 0.0719109975528943 0.011580347252413 -0.214480659907374 ENSG00000158315 RHBDL2
ENST00000538156 0.0694823305506542 0.0109751679671263 -0.2160885586517 ENSG00000158315 RHBDL2
ENST00000372985 0.0634028099592266 0.00940552939074156 -0.219203993697709 ENSG00000158315 RHBDL2
ENST00000432648 0.795050822979427 0.626708559043093 0.0231580826115592 ENSG00000174574 AKIRIN1
ENST00000446189 0.621454370760568 0.398599129978061 0.0405550577009302 ENSG00000174574 AKIRIN1
ENST00000372984 0.705621564025366 0.501987453313544 0.0320156728299736 ENSG00000174574 AKIRIN1
ENST00000531822 0.379974185383942 0.175037351696543 0.0743917473505502 ENSG00000174574 AKIRIN1
ENST00000372967 0.0126266816903628 0.000586585935802965 -0.218325411537147 ENSG00000168653 NDUFS5
ENST00000372969 0.0126266816903628 0.000586585935802965 -0.218325411537147 ENSG00000168653 NDUFS5
ENST00000545844 0.584168745987218 0.357937975866145 0.0467143568309655 ENSG00000127603 MACF1
ENST00000567887 0.584112023625369 0.357870076076285 0.0467225309895649 ENSG00000127603 MACF1
ENST00000372915 0.583893471255548 0.357666467815794 0.0467392822732039 ENSG00000127603 MACF1
ENST00000539005 0.584168745987218 0.357939375449777 0.0467142319663587 ENSG00000127603 MACF1
ENST00000317713 0.584168745987218 0.357939375449777 0.0467142319663587 ENSG00000127603 MACF1
ENST00000361689 0.583893471255548 0.357666467815794 0.0467392822732039 ENSG00000127603 MACF1
ENST00000524432 0.041738689865717 0.00469772986644285 -0.174335322385538 ENSG00000127603 MACF1
ENST00000467673 0.0002735025881148 6.23644934935376e-07 -0.400380789503523 ENSG00000127603 MACF1
ENST00000564288 0.2040787314751 0.0627141806372731 0.0938175004334283 ENSG00000127603 MACF1
ENST00000494012 0.0045438236397044 8.87457078763718e-05 -0.287405668392217 ENSG00000127603 MACF1
ENST00000536367 0.00479501849680683 9.73519356063197e-05 -0.246598745150834 ENSG00000127603 MACF1
ENST00000480624 0.00385511379104535 6.20406865310296e-05 -0.282755008906428 ENSG00000127603 MACF1
ENST00000469366 0.0109302691726604 0.00043257058291592 -0.262809275185893 ENSG00000127603 MACF1
ENST00000289890 0.203469632108528 0.0623618244725926 -0.14485174974483 ENSG00000226438 RP11-420K8.1
ENST00000496804 0.413445524291786 0.201620493862608 0.0666744809866902 ENSG00000127603 MACF1
ENST00000530262 0.186378898626883 0.0541643370573781 0.104475447472534 ENSG00000127603 MACF1
ENST00000485063 0.165269809319308 0.0445196979308637 0.122056376361801 ENSG00000127603 MACF1
ENST00000472385 0.0439222373357203 0.00509294834363244 0.159153260383653 ENSG00000127603 MACF1
ENST00000484393 0.0370176828901902 0.00387880476967671 0.140324266440952 ENSG00000127603 MACF1
ENST00000476350 0.14475420204945 0.0360261072790804 0.116226249265781 ENSG00000127603 MACF1
ENST00000372925 0.138358794221085 0.0334846649688391 0.10906760219795 ENSG00000127603 MACF1
ENST00000528611 0.828026585560957 0.676215435304058 0.0319964983934786 ENSG00000127603 MACF1
ENST00000289893 0.115989396278014 0.0251921480168797 0.114338869791581 ENSG00000127603 MACF1
ENST00000530275 0.0175272654758758 0.00108954289829623 0.171112433300271 ENSG00000255103 KIAA0754
ENST00000482035 0.0988770437058348 0.0193164598539024 0.108684489489156 ENSG00000127603 MACF1
ENST00000473843 0.0884802123068344 0.0161730639729471 0.129808332431529 ENSG00000127603 MACF1
ENST00000469490 0.0353259007042207 0.00359188549135485 0.1541422131236 ENSG00000127603 MACF1
ENST00000487656 0.333012901924568 0.140782776718445 0.0879701210572962 ENSG00000127603 MACF1
ENST00000360115 0.381356233209271 0.176154856207119 0.0669143568502763 ENSG00000127603 MACF1
ENST00000497964 0.590070664277812 0.364379517341055 0.0441229791446701 ENSG00000127603 MACF1
ENST00000446276 0.284179483413796 0.108679212688954 0.0792338217400699 ENSG00000127603 MACF1
ENST00000442046 0.264445945844092 0.0962832774981272 0.0840053587645207 ENSG00000127603 MACF1
ENST00000422234 0.921757471191564 0.84024921479125 0.00857635368174522 ENSG00000127603 MACF1
ENST00000462496 0.903628530061907 0.807067012314615 0.0101410835553146 ENSG00000127603 MACF1
ENST00000462103 0.459032382364496 0.240794253598689 -0.0603962065950937 ENSG00000127603 MACF1
ENST00000496360 0.286686294008496 0.110309334598739 0.077449256171898 ENSG00000127603 MACF1
ENST00000497807 0.261741090894442 0.0944204018857428 0.0834799320752832 ENSG00000127603 MACF1
ENST00000482028 0.943081404953399 0.881608885799195 -0.0104096172916367 ENSG00000090621 PABPC4
ENST00000372856 0.690268268395929 0.482033148838844 0.0211108274095101 ENSG00000090621 PABPC4
ENST00000372857 0.690704586808978 0.482628225822931 0.0211068743378644 ENSG00000090621 PABPC4
ENST00000372858 0.672762628409127 0.459723271184638 0.0223574330148717 ENSG00000090621 PABPC4
ENST00000372862 0.64279147831729 0.423058762709902 0.0241853735494581 ENSG00000090621 PABPC4
ENST00000468476 0.780519273292456 0.604988680598244 0.0272318130523145 ENSG00000090621 PABPC4
ENST00000437136 0.762692622249722 0.578538829629974 0.0294237680187695 ENSG00000090621 PABPC4
ENST00000492468 0.785644871346307 0.612572225195975 0.0271533061378085 ENSG00000090621 PABPC4
ENST00000530186 0.915447607796688 0.828374997832442 -0.015120610874908 ENSG00000090621 PABPC4
ENST00000421687 0.169051261395852 0.0461256217372882 0.0700368547943191 ENSG00000090621 PABPC4
ENST00000484555 0.358934839911675 0.159707859769039 0.093124918568618 ENSG00000090621 PABPC4
ENST00000525045 0.911136347109194 0.821343425238564 0.011326461262018 ENSG00000090621 PABPC4
ENST00000527718 0.543658514469512 0.317034157768466 0.0384480488945043 ENSG00000090621 PABPC4
ENST00000477556 0.64277403312993 0.42293985017417 0.0510143119592465 ENSG00000090621 PABPC4
ENST00000461578 0.825287319613645 0.670988588320891 0.0293506794682733 ENSG00000090621 PABPC4
ENST00000483770 0.909291052796476 0.817687169303682 -0.0135571640529011 ENSG00000090621 PABPC4
ENST00000525669 0.735462132900989 0.542224486612723 0.0238694279170433 ENSG00000090621 PABPC4
ENST00000470443 0.201504495603933 0.0613409475837434 0.0713573757957736 ENSG00000090621 PABPC4
ENST00000415255 0.212206336407048 0.067068795067573 0.0697639787024516 ENSG00000228060 RP11-69E11.8
ENST00000513632 0.873690388224569 0.753709721879275 0.0168151432673609 ENSG00000090621 PABPC4
ENST00000525751 0.0585737969541003 0.00818497556644554 0.12638130543487 ENSG00000090621 PABPC4
ENST00000474378 0.0708234765052846 0.0112877836878609 0.121127176853115 ENSG00000090621 PABPC4
ENST00000529216 0.0324643563138828 0.00310055454026864 0.144469805238483 ENSG00000090621 PABPC4
ENST00000492519 0.0139631449488717 0.000718127458570979 0.179060390589474 ENSG00000090621 PABPC4
ENST00000451091 0.284277900025789 0.108737213084694 -0.0845322493739984 ENSG00000090621 PABPC4
ENST00000531243 0.118138680029259 0.0259579581435762 -0.136506150744352 ENSG00000090621 PABPC4
ENST00000470018 0.836359652201731 0.690443029818892 -0.0229611066251592 ENSG00000084072 PPIE
ENST00000485507 0.468052801387596 0.248515452243367 -0.0741108501127505 ENSG00000084072 PPIE
ENST00000324379 0.974099554481795 0.946499234519502 -0.00330264421570611 ENSG00000084072 PPIE
ENST00000356511 0.978975854140069 0.957272519042197 0.00260260587897663 ENSG00000084072 PPIE
ENST00000456578 0.462721058849124 0.244038348416715 -0.078026722702936 ENSG00000084072 PPIE
ENST00000495526 0.974112251030357 0.946623013426718 -0.00329508122524227 ENSG00000084072 PPIE
ENST00000482751 0.974112251030357 0.946623013426718 -0.00329508122524227 ENSG00000084072 PPIE
ENST00000372830 0.978975854140069 0.957272519042197 0.00260260587897663 ENSG00000084072 PPIE
ENST00000497370 0.963580162995591 0.92253323767907 -0.00481610257140197 ENSG00000084072 PPIE
ENST00000372835 0.888783954039593 0.780662225234098 -0.0136146038504064 ENSG00000084072 PPIE
ENST00000470213 0.967334241512384 0.93127127761858 -0.00427348096025243 ENSG00000084072 PPIE
ENST00000474804 0.945474189551159 0.885820506682888 -0.007535531175083 ENSG00000084072 PPIE
ENST00000475350 0.974112251030357 0.946623013426718 -0.00329508122524227 ENSG00000084072 PPIE
ENST00000480169 0.704661383491413 0.500602953031325 -0.0379360304600354 ENSG00000084072 PPIE
ENST00000441669 0.78713328114193 0.614932605709455 0.0302062518143775 ENSG00000043514 TRIT1
ENST00000462797 0.78713328114193 0.614932605709455 0.0302062518143775 ENSG00000043514 TRIT1
ENST00000316891 0.78713328114193 0.614932605709455 0.0302062518143775 ENSG00000043514 TRIT1
ENST00000372818 0.78713328114193 0.614932605709455 0.0302062518143775 ENSG00000043514 TRIT1
ENST00000495175 0.904052005763247 0.807769020908011 0.0151973631063101 ENSG00000043514 TRIT1
ENST00000491865 0.880511700555029 0.766195708678615 0.0185045024647635 ENSG00000043514 TRIT1
ENST00000537223 0.90684019079012 0.813237446298794 0.0151760217750784 ENSG00000043514 TRIT1
ENST00000537440 0.90684019079012 0.813237446298794 0.0151760217750784 ENSG00000043514 TRIT1
ENST00000541099 0.90684019079012 0.813237446298794 0.0151760217750784 ENSG00000043514 TRIT1
ENST00000545233 0.90684019079012 0.813237446298794 0.0151760217750784 ENSG00000043514 TRIT1
ENST00000465417 0.521410101518303 0.295439165253112 -0.080822535102826 ENSG00000043514 TRIT1
ENST00000492612 0.837927921221532 0.692806846552213 0.0256724538105303 ENSG00000043514 TRIT1
ENST00000489945 0.824067488173882 0.669337588100306 0.0290235690294745 ENSG00000043514 TRIT1
ENST00000486825 0.759477391117894 0.573878539628193 0.0392030438577299 ENSG00000043514 TRIT1
ENST00000469476 0.245467553718716 0.0848076859345262 0.131440901933987 ENSG00000043514 TRIT1
ENST00000544981 0.668520404570947 0.454797230964082 0.0550915283101936 ENSG00000043514 TRIT1
ENST00000372797 0.0217736821389501 0.0015905770577896 0.0825089510123624 ENSG00000131236 CAP1
ENST00000372802 0.0226132152221448 0.00169456033557857 0.0821056316483815 ENSG00000131236 CAP1
ENST00000449311 0.490315985067509 0.268050360041525 0.0380272083849755 ENSG00000131236 CAP1
ENST00000421589 0.458087340488654 0.239839052629655 0.0395355144658311 ENSG00000131236 CAP1
ENST00000414893 0.345575320744839 0.150096660077463 0.049680431142423 ENSG00000131236 CAP1
ENST00000414281 0.462744796307631 0.244066647440388 0.0391686834084539 ENSG00000131236 CAP1
ENST00000420216 0.495873807076506 0.27276492926385 0.0372506986851606 ENSG00000131236 CAP1
ENST00000372792 0.114185760947993 0.0245879560409453 0.0615724769388432 ENSG00000131236 CAP1
ENST00000372798 0.109916079186188 0.0230913543729571 0.0607530165103559 ENSG00000131236 CAP1
ENST00000340450 0.0225324977169261 0.00168528363254551 0.0821925603934129 ENSG00000131236 CAP1
ENST00000372805 0.0203767087948225 0.00141625244955718 0.0834618596964339 ENSG00000131236 CAP1
ENST00000435719 0.430872784215471 0.216259414473841 0.0429498031911165 ENSG00000131236 CAP1
ENST00000427843 0.42319193204342 0.209745729440216 0.0423033738899217 ENSG00000131236 CAP1
ENST00000417287 0.488151700019076 0.266005495766328 0.0378574212029459 ENSG00000131236 CAP1
ENST00000424977 0.458350035878661 0.240084327724605 0.0395052673076489 ENSG00000131236 CAP1
ENST00000446031 0.761202225858827 0.576354147015954 0.0206972499352892 ENSG00000131236 CAP1
ENST00000479759 0.102327032419347 0.0205132936391012 0.0777878494769062 ENSG00000131236 CAP1
ENST00000461993 0.0728485526636593 0.0118143231154399 0.0824678039209306 ENSG00000131236 CAP1
ENST00000494114 0.146286987760204 0.0366445503129499 0.0822820907719747 ENSG00000131236 CAP1
ENST00000433473 0.232093971156077 0.0773844895131866 0.0761764484256281 ENSG00000131238 PPT1
ENST00000529905 0.230490396493007 0.0765485451988797 0.0766103636814526 ENSG00000131238 PPT1
ENST00000530704 0.498598456085771 0.274975946654193 0.0489369499277336 ENSG00000131238 PPT1
ENST00000372775 0.711018110838853 0.508791671406342 0.0385794249327172 ENSG00000131238 PPT1
ENST00000449045 0.52767305397051 0.301495061876565 0.0478162325726113 ENSG00000131238 PPT1
ENST00000439754 0.690278161082454 0.482050896694036 0.0377122092800414 ENSG00000131238 PPT1
ENST00000530076 0.770396864416453 0.590011571190247 0.030347962435325 ENSG00000131238 PPT1
ENST00000527311 0.696474948102741 0.490124131922632 0.0334652826688661 ENSG00000131238 PPT1
ENST00000372779 0.586247546955434 0.360097622586261 0.0447191389063437 ENSG00000131238 PPT1
ENST00000526547 0.578751824176857 0.352395770121917 0.0563226667014814 ENSG00000131238 PPT1
ENST00000372771 0.849053092788323 0.711457222353237 -0.0197203391409436 ENSG00000117000 RLF
ENST00000372759 0.33382769633153 0.14144755023875 0.0761430658258345 ENSG00000084073 ZMPSTE24
ENST00000479131 0.991163183794989 0.982200973569163 0.00125289787026521 ENSG00000084073 ZMPSTE24
ENST00000472583 0.897966798288616 0.796864595974257 0.014101073015553 ENSG00000084073 ZMPSTE24
ENST00000474142 0.162522416753344 0.0433844669424847 0.14730652115258 ENSG00000084073 ZMPSTE24
ENST00000435168 0.398726347153143 0.190157109451241 -0.101353651752785 ENSG00000084070 SMAP2
ENST00000372718 0.741286515933099 0.549619265496597 -0.0374026147721748 ENSG00000084070 SMAP2
ENST00000372708 0.731363223488836 0.536997587046536 -0.0395086404996276 ENSG00000084070 SMAP2
ENST00000539317 0.708091170478823 0.505046162175566 -0.0504735759359377 ENSG00000084070 SMAP2
ENST00000358527 0.797491622660644 0.630308191903745 0.0354631134500685 ENSG00000164002 EXO5
ENST00000372703 0.797491622660644 0.630308191903745 0.0354631134500685 ENSG00000164002 EXO5
ENST00000296380 0.783934235276783 0.610315525738281 0.0372642207175901 ENSG00000164002 EXO5
ENST00000443729 0.96885123529854 0.934644727930955 0.00644241032805784 ENSG00000164002 EXO5
ENST00000419161 0.968780004145311 0.934508323737367 0.00645466940958482 ENSG00000164002 EXO5
ENST00000467203 0.475213318330579 0.254916118904244 -0.0660972658233083 ENSG00000066136 NFYC
ENST00000424419 0.56805101741942 0.341404330857479 -0.0508903487581821 ENSG00000066136 NFYC
ENST00000427410 0.686353563518959 0.477285475976107 -0.0360158572791558 ENSG00000066136 NFYC
ENST00000447388 0.697552265492006 0.491419425277551 -0.034436813223372 ENSG00000066136 NFYC
ENST00000425457 0.641330548542518 0.421095161189498 -0.0408330575968249 ENSG00000066136 NFYC
ENST00000453631 0.387223348266475 0.180649372087738 -0.077263946039682 ENSG00000066136 NFYC
ENST00000456393 0.679929021924079 0.468573970937747 -0.0363384998107991 ENSG00000066136 NFYC
ENST00000372654 0.579118574660481 0.352780426300431 -0.0475553492768499 ENSG00000066136 NFYC
ENST00000534399 0.162689582737021 0.0434633909852567 -0.130934127796859 ENSG00000066136 NFYC
ENST00000372653 0.514685121344389 0.289458486959531 -0.0554961919713449 ENSG00000066136 NFYC
ENST00000372669 0.445401093529621 0.228698498551991 -0.0669390604708293 ENSG00000066136 NFYC
ENST00000372652 0.589473335430405 0.363650756550473 -0.0491546951207162 ENSG00000066136 NFYC
ENST00000372651 0.547078727009197 0.320538240791404 -0.0554662165104346 ENSG00000066136 NFYC
ENST00000440226 0.755074782594574 0.567721333840388 0.0363057260563521 ENSG00000066136 NFYC
ENST00000525290 0.836549402849904 0.690669584223423 0.031162388276003 ENSG00000066136 NFYC
ENST00000530965 0.93378839433113 0.862910372613479 0.0138342246830668 ENSG00000066136 NFYC
ENST00000416859 0.841786742937164 0.699505850113226 0.028167912325387 ENSG00000066136 NFYC
ENST00000308733 0.735518765529445 0.542360219731077 0.0381399885670021 ENSG00000066136 NFYC
ENST00000414185 0.71632801037486 0.515746931589912 0.045241085188621 ENSG00000066136 NFYC
ENST00000372621 0.765526715337343 0.582781476333887 0.0222631053806472 ENSG00000171793 CTPS1
ENST00000541520 0.715799365988422 0.515186860425839 0.0272551963340238 ENSG00000171793 CTPS1
ENST00000470271 0.447562865530749 0.230689122205628 0.0731300139410505 ENSG00000171793 CTPS1
ENST00000475060 0.83055229200836 0.680641589285538 0.0277166296758756 ENSG00000171793 CTPS1
ENST00000479480 0.672786499597756 0.459773694349404 0.0417644491731253 ENSG00000171793 CTPS1
ENST00000543104 0.474910022307205 0.25455458408802 0.0620035861141736 ENSG00000171793 CTPS1
ENST00000372616 0.816060989346595 0.657195180303996 0.020057410375893 ENSG00000171793 CTPS1
ENST00000480420 0.527963280288493 0.301751840152334 0.0616138633648218 ENSG00000171793 CTPS1
ENST00000463285 0.943110103713561 0.881755113803949 -0.00957180591189159 ENSG00000171793 CTPS1
ENST00000486889 0.867255827681671 0.742319386338914 -0.0228611451894603 ENSG00000171793 CTPS1
ENST00000497210 0.655911529130693 0.439124953943462 -0.0665262640661898 ENSG00000171793 CTPS1
ENST00000464283 0.80935260246445 0.646948723205789 -0.0290777340229695 ENSG00000171793 CTPS1
ENST00000463423 0.919390676249361 0.835676996294322 -0.0125278536124986 ENSG00000171793 CTPS1
ENST00000498694 0.86290127734671 0.735561171260684 -0.0202594918504061 ENSG00000171793 CTPS1
ENST00000456518 0.0909154647355785 0.0168938829163994 -0.137492823343066 ENSG00000010803 SCMH1
ENST00000397174 0.10172741131342 0.0202885632005255 -0.131457095376419 ENSG00000010803 SCMH1
ENST00000402904 0.10172741131342 0.0202885632005255 -0.131457095376419 ENSG00000010803 SCMH1
ENST00000361191 0.102435628214696 0.0205411781567528 -0.131142743087638 ENSG00000010803 SCMH1
ENST00000361705 0.102435628214696 0.0205411781567528 -0.131142743087638 ENSG00000010803 SCMH1
ENST00000397171 0.102435628214696 0.0205411781567528 -0.131142743087638 ENSG00000010803 SCMH1
ENST00000372597 0.113609516763811 0.0243985673686094 -0.122304084590279 ENSG00000010803 SCMH1
ENST00000372596 0.113609516763811 0.0243985673686094 -0.122304084590279 ENSG00000010803 SCMH1
ENST00000337495 0.113609516763811 0.0243985673686094 -0.122304084590279 ENSG00000010803 SCMH1
ENST00000326197 0.106240134958707 0.0218315193582628 -0.13136078482946 ENSG00000010803 SCMH1
ENST00000372595 0.0918605499589642 0.0171794738041881 -0.134952726102211 ENSG00000010803 SCMH1
ENST00000472037 0.969113558689126 0.935106465806402 -0.00565413296683221 ENSG00000010803 SCMH1
ENST00000460215 0.805503398414634 0.641275483819759 -0.0307547936553691 ENSG00000010803 SCMH1
ENST00000498793 0.590824933465591 0.365288652922904 -0.0592685703349169 ENSG00000010803 SCMH1
ENST00000489421 0.748291411730829 0.558967359765648 -0.0455775186698818 ENSG00000010803 SCMH1
ENST00000482530 0.184199952235016 0.0531682637545749 -0.157496517457826 ENSG00000010803 SCMH1
ENST00000488592 0.21323103333302 0.067619646839219 -0.148462852744056 ENSG00000010803 SCMH1
ENST00000372583 0.0177691888034237 0.00111433967795693 -0.220799582057172 ENSG00000127124 HIVEP3
ENST00000372584 0.0178533973230754 0.00112340309486768 -0.220235862275082 ENSG00000127124 HIVEP3
ENST00000247584 0.715232117032242 0.514479737686162 -0.0524480210613967 ENSG00000127124 HIVEP3
ENST00000429157 0.659938955844418 0.44414425455763 -0.0616644676959508 ENSG00000127124 HIVEP3
ENST00000491442 0.0331790654077803 0.00321963875073894 -0.234004298097347 ENSG00000127124 HIVEP3
ENST00000489103 0.00571689989522702 0.000134112565384672 -0.292694802779183 ENSG00000127124 HIVEP3
ENST00000372571 0.078378772899038 0.0132871789347415 0.17054540961957 ENSG00000198815 FOXJ3
ENST00000372572 0.516059764173623 0.290736374680377 0.0563247242335634 ENSG00000198815 FOXJ3
ENST00000372573 0.524647208142165 0.298651308182927 0.0552751296470148 ENSG00000198815 FOXJ3
ENST00000361346 0.521150900038728 0.29524874601664 0.0557089931676214 ENSG00000198815 FOXJ3
ENST00000361776 0.521150900038728 0.29524874601664 0.0557089931676214 ENSG00000198815 FOXJ3
ENST00000545068 0.488213401759187 0.266056424077594 0.0617716171667086 ENSG00000198815 FOXJ3
ENST00000445886 0.40989715024554 0.198924705776126 -0.072815656163798 ENSG00000198815 FOXJ3
ENST00000372562 0.989537641605105 0.978880519363212 0.00174085129804343 ENSG00000127125 PPCS
ENST00000455780 0.921328928141109 0.839398888869596 0.0131652202354206 ENSG00000127125 PPCS
ENST00000472013 0.921328928141109 0.839398888869596 0.0131652202354206 ENSG00000127125 PPCS
ENST00000372561 0.921328928141109 0.839398888869596 0.0131652202354206 ENSG00000127125 PPCS
ENST00000372556 0.921328928141109 0.839398888869596 0.0131652202354206 ENSG00000127125 PPCS
ENST00000471420 0.593543470464511 0.368388943770349 0.0602161524907464 ENSG00000127125 PPCS
ENST00000482168 0.437299743178964 0.221625623148768 0.0912373956589736 ENSG00000127125 PPCS
ENST00000469615 0.673827236167943 0.461013861295409 0.0551215704073546 ENSG00000127125 PPCS
ENST00000304979 0.946081308557931 0.887218973003669 -0.0083283472090389 ENSG00000171960 PPIH
ENST00000372550 0.363721958704301 0.162946796820553 -0.0949361281213846 ENSG00000171960 PPIH
ENST00000440068 0.339806520104452 0.145883461504658 -0.0994758281624695 ENSG00000171960 PPIH
ENST00000372549 0.299015326792429 0.117990468416864 -0.115981336659649 ENSG00000171960 PPIH
ENST00000455203 0.446411953050427 0.22957461082987 -0.0825344121494765 ENSG00000171960 PPIH
ENST00000436387 0.594419739215869 0.369336102031456 -0.0692400338822117 ENSG00000171960 PPIH
ENST00000461351 0.461160694852892 0.242668067514431 0.0774775377889741 ENSG00000171960 PPIH
ENST00000321358 0.330103862656958 0.13873867633874 -0.0580043634828657 ENSG00000065978 YBX1
ENST00000332220 0.312303821395181 0.126686542514527 -0.068677683294199 ENSG00000065978 YBX1
ENST00000436427 0.425883706072104 0.212149512251698 -0.0496042836899957 ENSG00000065978 YBX1
ENST00000467957 0.346194321618252 0.150617922529177 -0.0672351011162416 ENSG00000065978 YBX1
ENST00000397054 0.653376314580723 0.436080338968647 0.0342078596007055 ENSG00000117385 LEPRE1
ENST00000460031 0.653341738478875 0.436016114304155 0.0342060220523114 ENSG00000117385 LEPRE1
ENST00000236040 0.653341738478875 0.436030406412953 0.0342051159298306 ENSG00000117385 LEPRE1
ENST00000495874 0.653341738478875 0.436030406412953 0.0342051159298306 ENSG00000117385 LEPRE1
ENST00000296388 0.653341738478875 0.436030406412953 0.0342051159298306 ENSG00000117385 LEPRE1
ENST00000462474 0.751440078672812 0.563048716454266 0.0394225330711842 ENSG00000117385 LEPRE1
ENST00000472802 0.790296567829896 0.619736579032087 -0.0356243130222434 ENSG00000117385 LEPRE1
ENST00000431412 0.482470949677029 0.261140888049671 0.0663756472797625 ENSG00000117385 LEPRE1
ENST00000460831 0.843414939710159 0.702107393939991 0.0307842644434086 ENSG00000117385 LEPRE1
ENST00000481465 0.60605233141 0.381234963245756 0.0581255759579676 ENSG00000117385 LEPRE1
ENST00000447502 0.508922422663944 0.284161150121119 0.0750111367972513 ENSG00000117385 LEPRE1
ENST00000463465 0.512689661344989 0.287602961856402 0.0550429154885222 ENSG00000117385 LEPRE1
ENST00000372526 0.770221838790864 0.589605462998831 0.0299585606030771 ENSG00000117385 LEPRE1
ENST00000492956 0.846100966314785 0.706585822019624 0.0225426140884913 ENSG00000117385 LEPRE1
ENST00000372525 0.395946844581342 0.18786723880236 -0.102231615711103 ENSG00000164008 C1orf50
ENST00000464081 0.651895651157277 0.434054918007674 -0.0507768879645425 ENSG00000164008 C1orf50
ENST00000603943 0.728273326227374 0.532780106449639 -0.0405150747865788 ENSG00000164008 C1orf50
ENST00000536543 0.6435737073744 0.424016613457934 -0.0513962191894042 ENSG00000164008 C1orf50
ENST00000372522 0.184559329075012 0.0533138590042031 -0.158868890445461 ENSG00000177868 CCDC23
ENST00000372521 0.189664410122952 0.0557734621914878 -0.151582185225632 ENSG00000177868 CCDC23
ENST00000537227 0.220678067780822 0.0714060736012057 -0.14082868986638 ENSG00000177868 CCDC23
ENST00000497437 0.153613986219391 0.0396468741712073 -0.167708505640284 ENSG00000177868 CCDC23
ENST00000487556 0.882877694603768 0.770046338403809 0.0185178196582168 ENSG00000164010 ERMAP
ENST00000372517 0.882877694603768 0.770046338403809 0.0185178196582168 ENSG00000164010 ERMAP
ENST00000372514 0.284414792222021 0.108847297099724 0.114900206008448 ENSG00000164010 ERMAP
ENST00000328249 0.257865948788047 0.0920035068224962 0.126728899480953 ENSG00000164010 ERMAP
ENST00000414798 0.264244387924368 0.0961814997305055 0.128235588593395 ENSG00000228192 RP11-342M1.3
ENST00000416809 0.179690299735917 0.0508458930678178 0.153933383776559 ENSG00000228192 RP11-342M1.3
ENST00000372508 0.971030708494745 0.940020881537777 0.0059654588802341 ENSG00000164011 ZNF691
ENST00000372507 0.971030708494745 0.940020881537777 0.0059654588802341 ENSG00000164011 ZNF691
ENST00000372506 0.971030708494745 0.940020881537777 0.0059654588802341 ENSG00000164011 ZNF691
ENST00000372504 0.971030708494745 0.940020881537777 0.0059654588802341 ENSG00000164011 ZNF691
ENST00000426263 0.647362364659122 0.428396253960014 0.0492275452180493 ENSG00000117394 SLC2A1
ENST00000475162 0.378662706266477 0.173980106603599 0.092051331312188 ENSG00000117394 SLC2A1
ENST00000439722 0.530818002034193 0.304375620262933 0.0811427318573389 ENSG00000117394 SLC2A1
ENST00000415851 0.762885676760562 0.578758131191245 0.0409770560954459 ENSG00000117394 SLC2A1
ENST00000372500 0.777360901455141 0.600173398894005 0.04002729325217 ENSG00000117394 SLC2A1
ENST00000431635 0.151693922038735 0.0388389311549694 -0.101345728208955 ENSG00000117395 EBNA1BP2
ENST00000236051 0.15534291980475 0.0403972449036206 -0.100564057276545 ENSG00000117395 EBNA1BP2
ENST00000463906 0.388786665606796 0.181949597421947 -0.0682922914119395 ENSG00000117395 EBNA1BP2
ENST00000491223 0.204315664028468 0.0628465182896583 -0.105727738267023 ENSG00000117395 EBNA1BP2
ENST00000472982 0.18033979680564 0.0511713419903116 -0.113428338535893 ENSG00000117395 EBNA1BP2
ENST00000483082 0.174837307414243 0.0486081277764061 -0.117244153937718 ENSG00000117395 EBNA1BP2
ENST00000461557 0.104937604604684 0.0214375183849308 -0.131847179386785 ENSG00000117395 EBNA1BP2
ENST00000372492 0.074905600201389 0.0123593703784848 -0.190021316798181 ENSG00000243710 WDR65
ENST00000466927 0.326267565783653 0.13584874041159 -0.119138967507695 ENSG00000117395 EBNA1BP2
ENST00000474566 0.395921492571006 0.187830907546735 -0.107955833439915 ENSG00000117395 EBNA1BP2
ENST00000372476 0.887926076259301 0.77908188363442 0.0100410740667776 ENSG00000066056 TIE1
ENST00000538015 0.908815339773258 0.816809775553817 -0.0100344739688553 ENSG00000066056 TIE1
ENST00000441333 0.93376781420664 0.862781825380698 -0.00738625487497504 ENSG00000066056 TIE1
ENST00000485125 0.620141197090804 0.397053537810717 -0.0423533782653648 ENSG00000066056 TIE1
ENST00000480269 0.829962564056245 0.679643070487441 0.0203758624142626 ENSG00000066056 TIE1
ENST00000433781 0.759530450313442 0.574006750123797 0.0196569012176989 ENSG00000066056 TIE1
ENST00000488437 0.868438876656312 0.743970006491794 0.017122676985446 ENSG00000066056 TIE1
ENST00000471187 0.978737053484869 0.956571634086789 -0.00273470762416965 ENSG00000066056 TIE1
ENST00000461061 0.861096607671015 0.731838799931586 0.015737699813098 ENSG00000066056 TIE1
ENST00000473014 0.540572382669779 0.31389208402685 0.033133404444589 ENSG00000066056 TIE1
ENST00000492599 0.58000324495696 0.35364561625604 0.0429332188256782 ENSG00000066056 TIE1
ENST00000492874 0.501546701070656 0.277621822523304 0.0478556497245695 ENSG00000066056 TIE1
ENST00000310955 0.87846363991523 0.761882089538305 -0.0196851635137617 ENSG00000117399 CDC20
ENST00000372462 0.880535819428809 0.766279768841782 -0.0193144644868564 ENSG00000117399 CDC20
ENST00000478882 0.907181998811233 0.81384584589687 -0.0172617490980804 ENSG00000117399 CDC20
ENST00000482046 0.964311861207971 0.92420030499277 -0.00751850010531814 ENSG00000117399 CDC20
ENST00000372458 0.276271849726562 0.10374405400949 -0.0731514680902694 ENSG00000066322 ELOVL1
ENST00000413844 0.277612377438479 0.104556838301751 -0.0729824311815793 ENSG00000066322 ELOVL1
ENST00000468865 0.984319048083943 0.96876059314312 0.00181812506155676 ENSG00000066322 ELOVL1
ENST00000464204 0.415920876410234 0.203723412893363 -0.0563112586872447 ENSG00000066322 ELOVL1
ENST00000470968 0.412803320071045 0.201079235298443 -0.0564426534975497 ENSG00000066322 ELOVL1
ENST00000487209 0.398476057075877 0.189999686256751 -0.0570523962964285 ENSG00000066322 ELOVL1
ENST00000470769 0.484455788146106 0.26283478931641 -0.0478107779200644 ENSG00000066322 ELOVL1
ENST00000497569 0.373169077615373 0.170069833555786 -0.0578490121678627 ENSG00000066322 ELOVL1
ENST00000482302 0.330991089647764 0.139323753090214 -0.0626411069524262 ENSG00000066322 ELOVL1
ENST00000497050 0.266317661627981 0.0975710775604557 -0.0698737788631262 ENSG00000066322 ELOVL1
ENST00000478481 0.987560140136486 0.974660716538033 0.00152527986991996 ENSG00000066322 ELOVL1
ENST00000479439 0.18143218495922 0.0517737156425224 -0.101685511289591 ENSG00000066322 ELOVL1
ENST00000465321 0.114093464875915 0.0245530860870945 -0.116175385006824 ENSG00000066322 ELOVL1
ENST00000479686 0.116653194583907 0.0254420421156288 -0.1169776079047 ENSG00000066322 ELOVL1
ENST00000496932 0.125697668406784 0.0287230744463514 -0.113019724972597 ENSG00000066322 ELOVL1
ENST00000290663 0.268837952597124 0.0990752540153681 -0.0854539243634157 ENSG00000159479 MED8
ENST00000372457 0.26268942408409 0.095104334496611 -0.0865789266006498 ENSG00000159479 MED8
ENST00000372455 0.229513879631821 0.0760050320794981 -0.0940892206024152 ENSG00000159479 MED8
ENST00000436713 0.146427111004778 0.0366916216561539 -0.121003118564607 ENSG00000229431 RP1-92O14.6
ENST00000460803 0.612818235768843 0.388663014841934 -0.0623373158074959 ENSG00000159479 MED8
ENST00000473560 0.106797028414446 0.0220286996025629 -0.13379396800672 ENSG00000159479 MED8
ENST00000310739 0.433236440503702 0.218252606327005 -0.100207974871957 ENSG00000198198 SZT2
ENST00000372450 0.433236440503702 0.218252606327005 -0.100207974871957 ENSG00000198198 SZT2
ENST00000357658 0.67772073105254 0.465862207789434 -0.0545832858370554 ENSG00000198198 SZT2
ENST00000406439 0.63792815999759 0.416758305471899 -0.0578419003874606 ENSG00000198198 SZT2
ENST00000562955 0.250468080966566 0.0876973787041025 -0.0668745651515541 ENSG00000198198 SZT2
ENST00000470139 0.979470939276422 0.958247743693753 0.00394849743957509 ENSG00000198198 SZT2
ENST00000372442 0.269861846615697 0.0996952729516588 -0.0687625299479169 ENSG00000198198 SZT2
ENST00000460536 0.20517538503181 0.0632870635968736 -0.0820152208528419 ENSG00000198198 SZT2
ENST00000583037 0.28710676681448 0.110562655939943 -0.0748861723770984 ENSG00000178922 HYI
ENST00000483618 0.617362134538993 0.393745959014374 -0.0587466438179593 ENSG00000178922 HYI
ENST00000372425 0.28710676681448 0.110562655939943 -0.0748861723770984 ENSG00000178922 HYI
ENST00000372433 0.284893202910585 0.109163032336304 -0.0762129590495217 ENSG00000178922 HYI
ENST00000372434 0.315696199520943 0.128909565267665 -0.0722987878866098 ENSG00000178922 HYI
ENST00000470662 0.409190058114878 0.198399020984704 -0.0623756246491776 ENSG00000178922 HYI
ENST00000487366 0.41399746339934 0.202100786445996 -0.0616418806971915 ENSG00000178922 HYI
ENST00000372430 0.3324208976123 0.140371276078562 -0.0703367693829543 ENSG00000178922 HYI
ENST00000372432 0.291483985753749 0.113191718263191 -0.0742792737511814 ENSG00000178922 HYI
ENST00000372427 0.297533530498421 0.116972406915184 -0.0733574069016786 ENSG00000178922 HYI
ENST00000372426 0.414081190663044 0.202215810912355 -0.0616947420603654 ENSG00000178922 HYI
ENST00000486909 0.29870673243335 0.117777972674164 -0.0727420504174756 ENSG00000178922 HYI
ENST00000496142 0.695862661332267 0.489373449856277 -0.0431149538387246 ENSG00000178922 HYI
ENST00000469587 0.690467818307108 0.482274015635523 -0.0401742071729177 ENSG00000178922 HYI
ENST00000496043 0.424490431816197 0.210973224379687 -0.0742823856763474 ENSG00000142949 PTPRF
ENST00000481019 0.481068969039238 0.259855904486497 -0.0659210639871816 ENSG00000142949 PTPRF
ENST00000359947 0.786717771460232 0.614222921755841 0.0196669518370561 ENSG00000142949 PTPRF
ENST00000438120 0.99256221803229 0.984939015308857 0.000762233855155162 ENSG00000142949 PTPRF
ENST00000436724 0.428615125018662 0.214481538373075 -0.0721972130909599 ENSG00000142949 PTPRF
ENST00000372405 0.484763099127215 0.263111474365118 -0.0663018148418724 ENSG00000142949 PTPRF
ENST00000372413 0.693947629424219 0.486908266369199 0.0269834914995545 ENSG00000142949 PTPRF
ENST00000372414 0.693947629424219 0.486908266369199 0.0269834914995545 ENSG00000142949 PTPRF
ENST00000437607 0.739772812410848 0.547517018115306 -0.0351215743289731 ENSG00000142949 PTPRF
ENST00000467464 0.887093602662235 0.777924339181535 -0.01840741825687 ENSG00000142949 PTPRF
ENST00000412568 0.656331122789855 0.439633095810768 0.0299099455441657 ENSG00000142949 PTPRF
ENST00000429895 0.3381972030084 0.144725913300197 0.0545364155177026 ENSG00000142949 PTPRF
ENST00000414879 0.524436360229461 0.298418588820699 0.0386857063013096 ENSG00000142949 PTPRF
ENST00000422171 0.524436360229461 0.298418588820699 0.0386857063013096 ENSG00000142949 PTPRF
ENST00000496447 0.274323041120197 0.102564932450723 0.0639741133032384 ENSG00000142949 PTPRF
ENST00000372407 0.207920215139732 0.0647733856740034 0.0713671370025746 ENSG00000142949 PTPRF
ENST00000463041 0.926818218023216 0.850379512139153 -0.0131326921494465 ENSG00000142949 PTPRF
ENST00000477970 0.158357142357537 0.0415856699827937 0.0857215593921724 ENSG00000142949 PTPRF
ENST00000372396 0.726782856206897 0.530663834457837 0.0241611940228252 ENSG00000066135 KDM4A
ENST00000463151 0.785644871346307 0.612514734523494 0.0280618091078908 ENSG00000066135 KDM4A
ENST00000485249 0.624010902542983 0.401133408573244 0.0515219093984021 ENSG00000066135 KDM4A
ENST00000398804 0.861653783291081 0.733008515469126 0.0195703485829703 ENSG00000236200 KDM4A-AS1
ENST00000439057 0.787210077503128 0.615039591138373 0.0292137593187606 ENSG00000236200 KDM4A-AS1
ENST00000434346 0.925976007298532 0.848936625286409 0.0139174567892914 ENSG00000236200 KDM4A-AS1
ENST00000453015 0.945503756618974 0.885905396845444 0.0100417297334698 ENSG00000236200 KDM4A-AS1
ENST00000418149 0.949027339851616 0.893427407531795 0.00874564386074804 ENSG00000236200 KDM4A-AS1
ENST00000532911 0.00753232777031284 0.000220330656455043 -0.255908634759419 ENSG00000126091 ST3GAL3
ENST00000489897 0.00395503539168834 6.56780267159935e-05 -0.219427549128617 ENSG00000126091 ST3GAL3
ENST00000372374 0.00392220112973628 6.4758179676535e-05 -0.208713248419018 ENSG00000126091 ST3GAL3
ENST00000372375 0.00392220112973628 6.4758179676535e-05 -0.208713248419018 ENSG00000126091 ST3GAL3
ENST00000545417 0.00392220112973628 6.4758179676535e-05 -0.208713248419018 ENSG00000126091 ST3GAL3
ENST00000372377 0.00392220112973628 6.4758179676535e-05 -0.208713248419018 ENSG00000126091 ST3GAL3
ENST00000361392 0.00392220112973628 6.4758179676535e-05 -0.208713248419018 ENSG00000126091 ST3GAL3
ENST00000361400 0.00392220112973628 6.4758179676535e-05 -0.208713248419018 ENSG00000126091 ST3GAL3
ENST00000353126 0.00392220112973628 6.4758179676535e-05 -0.208713248419018 ENSG00000126091 ST3GAL3
ENST00000530154 0.00453611214081273 8.84867871411107e-05 -0.223274238357499 ENSG00000126091 ST3GAL3
ENST00000262915 0.00392220112973628 6.4758179676535e-05 -0.208713248419018 ENSG00000126091 ST3GAL3
ENST00000330208 0.00392220112973628 6.4758179676535e-05 -0.208713248419018 ENSG00000126091 ST3GAL3
ENST00000335430 0.00392220112973628 6.4758179676535e-05 -0.208713248419018 ENSG00000126091 ST3GAL3
ENST00000351035 0.00392220112973628 6.4758179676535e-05 -0.208713248419018 ENSG00000126091 ST3GAL3
ENST00000479383 0.00744605113207208 0.000212859502223581 -0.258092474931149 ENSG00000126091 ST3GAL3
ENST00000347631 0.00398165042851915 6.71466677839462e-05 -0.219215089583184 ENSG00000126091 ST3GAL3
ENST00000484868 0.0172914691555531 0.0010633250276999 -0.241744687682019 ENSG00000126091 ST3GAL3
ENST00000461066 0.0064946111432879 0.000169855788820611 -0.260881629590582 ENSG00000126091 ST3GAL3
ENST00000533997 0.00318589585721013 4.34730787067377e-05 -0.222977508241817 ENSG00000126091 ST3GAL3
ENST00000469715 0.00318589585721013 4.34730787067377e-05 -0.222977508241817 ENSG00000126091 ST3GAL3
ENST00000490541 0.00318589585721013 4.34730787067377e-05 -0.222977508241817 ENSG00000126091 ST3GAL3
ENST00000528371 0.00318589585721013 4.34730787067377e-05 -0.222977508241817 ENSG00000126091 ST3GAL3
ENST00000530581 0.00318589585721013 4.34730787067377e-05 -0.222977508241817 ENSG00000126091 ST3GAL3
ENST00000531816 0.00318589585721013 4.34730787067377e-05 -0.222977508241817 ENSG00000126091 ST3GAL3
ENST00000531993 0.00318589585721013 4.34730787067377e-05 -0.222977508241817 ENSG00000126091 ST3GAL3
ENST00000533212 0.00318589585721013 4.34730787067377e-05 -0.222977508241817 ENSG00000126091 ST3GAL3
ENST00000533933 0.00318589585721013 4.34730787067377e-05 -0.222977508241817 ENSG00000126091 ST3GAL3
ENST00000372369 0.00318589585721013 4.34730787067377e-05 -0.222977508241817 ENSG00000126091 ST3GAL3
ENST00000372372 0.00318589585721013 4.34730787067377e-05 -0.222977508241817 ENSG00000126091 ST3GAL3
ENST00000372368 0.00318589585721013 4.34730787067377e-05 -0.222977508241817 ENSG00000126091 ST3GAL3
ENST00000372367 0.00318589585721013 4.34730787067377e-05 -0.222977508241817 ENSG00000126091 ST3GAL3
ENST00000372366 0.00318589585721013 4.34730787067377e-05 -0.222977508241817 ENSG00000126091 ST3GAL3
ENST00000372365 0.00318589585721013 4.34730787067377e-05 -0.222977508241817 ENSG00000126091 ST3GAL3
ENST00000361746 0.00318589585721013 4.34730787067377e-05 -0.222977508241817 ENSG00000126091 ST3GAL3
ENST00000332628 0.00318589585721013 4.34730787067377e-05 -0.222977508241817 ENSG00000126091 ST3GAL3
ENST00000531451 0.00312752994223241 4.14445135843318e-05 -0.223859322817766 ENSG00000126091 ST3GAL3
ENST00000372362 0.00312752994223241 4.14445135843318e-05 -0.223859322817766 ENSG00000126091 ST3GAL3
ENST00000361812 0.00312752994223241 4.14445135843318e-05 -0.223859322817766 ENSG00000126091 ST3GAL3
ENST00000461375 0.0247193383455392 0.00199374253691876 -0.184295386570309 ENSG00000126091 ST3GAL3
ENST00000490502 0.853302948082768 0.718254046933971 -0.0236998359370662 ENSG00000126091 ST3GAL3
ENST00000372343 0.112899556224945 0.0241315320979349 0.126879375258504 ENSG00000117408 IPO13
ENST00000489773 0.0420438595078782 0.00475329914449652 0.207025670012794 ENSG00000117408 IPO13
ENST00000471934 0.997715301874745 0.995130608921844 0.000504114681289379 ENSG00000132768 DPH2
ENST00000476260 0.909611851304788 0.818568136088951 0.0179891223883679 ENSG00000132768 DPH2
ENST00000255108 0.851035012676325 0.714445132651249 -0.0243907933293237 ENSG00000132768 DPH2
ENST00000412950 0.89134042857282 0.785323229180825 -0.0187444681212673 ENSG00000132768 DPH2
ENST00000524776 0.89134042857282 0.785323229180825 -0.0187444681212673 ENSG00000132768 DPH2
ENST00000495421 0.851035012676325 0.714445132651249 -0.0243907933293237 ENSG00000132768 DPH2
ENST00000527567 0.806880758777095 0.643289104266366 0.0373798709488262 ENSG00000132768 DPH2
ENST00000492306 0.826096703127128 0.672552226132402 0.0330901719269127 ENSG00000132768 DPH2
ENST00000490861 0.978312085620951 0.955333093009139 0.00437635207795581 ENSG00000132768 DPH2
ENST00000396758 0.850767666733468 0.714159755010471 -0.0244068285037973 ENSG00000132768 DPH2
ENST00000477294 0.816310007081888 0.65756249811608 0.0354393993216938 ENSG00000132768 DPH2
ENST00000529729 0.941118028864823 0.877150276976288 0.0118077754832268 ENSG00000132768 DPH2
ENST00000532140 0.827053707351246 0.674605051108669 0.0337662443595715 ENSG00000132768 DPH2
ENST00000459879 0.799241063658321 0.632699551244033 -0.0369725942859247 ENSG00000132768 DPH2
ENST00000527319 0.631123054229983 0.40900338421144 -0.0660736537568474 ENSG00000132768 DPH2
ENST00000472505 0.405667625227068 0.195612925010106 -0.0843868275517811 ENSG00000117410 ATP6V0B
ENST00000472174 0.275074619280587 0.103000279759033 -0.104205841600665 ENSG00000117410 ATP6V0B
ENST00000532642 0.275103510025374 0.103017666288214 -0.104099070741087 ENSG00000117410 ATP6V0B
ENST00000236067 0.276378637441845 0.103808613380394 -0.103748891193175 ENSG00000117410 ATP6V0B
ENST00000471859 0.305758960943664 0.122359798120822 -0.0984471465763436 ENSG00000117410 ATP6V0B
ENST00000472277 0.28241900934174 0.107459751990592 -0.105036176873768 ENSG00000117410 ATP6V0B
ENST00000461670 0.435449887890892 0.220116268958934 -0.0823085987478271 ENSG00000117410 ATP6V0B
ENST00000468183 0.274518472982056 0.102700269660459 -0.10421966603416 ENSG00000117410 ATP6V0B
ENST00000473485 0.274518472982056 0.102700269660459 -0.10421966603416 ENSG00000117410 ATP6V0B
ENST00000496131 0.29389887989114 0.114652661804614 -0.102295808974185 ENSG00000117410 ATP6V0B
ENST00000498208 0.338925958097218 0.145236357378354 -0.102007052178188 ENSG00000117410 ATP6V0B
ENST00000532072 0.791608491040514 0.621604131825006 -0.0350953114001593 ENSG00000117410 ATP6V0B
ENST00000498664 0.393187993291584 0.185539632907173 -0.0835313245076292 ENSG00000117410 ATP6V0B
ENST00000498543 0.470942957382724 0.251005782106295 -0.0953518453385381 ENSG00000117411 B4GALT2
ENST00000372324 0.395633939624933 0.187572353807423 -0.0852337353303384 ENSG00000117411 B4GALT2
ENST00000497866 0.652817577067308 0.435131229374975 -0.0612651986661075 ENSG00000117411 B4GALT2
ENST00000434555 0.399132022613838 0.190612653414609 -0.0848666565358496 ENSG00000117411 B4GALT2
ENST00000356836 0.413057598230526 0.201370756904419 -0.0835711322488457 ENSG00000117411 B4GALT2
ENST00000309519 0.449348964430489 0.232184731847577 -0.0783582761290796 ENSG00000117411 B4GALT2
ENST00000485678 0.473103680208074 0.252965087975254 -0.0820852224561649 ENSG00000117411 B4GALT2
ENST00000481924 0.834258783298374 0.686506527516178 -0.0299347740429789 ENSG00000117411 B4GALT2
ENST00000361745 0.936152253313876 0.867665301779715 0.00971499086883391 ENSG00000178028 DMAP1
ENST00000446292 0.93212015985145 0.859877620362462 0.0102325073834402 ENSG00000178028 DMAP1
ENST00000440641 0.710731008233013 0.508458952155619 0.039685150578134 ENSG00000178028 DMAP1
ENST00000436069 0.445912316769785 0.229046169492106 -0.0926551637222886 ENSG00000178028 DMAP1
ENST00000437511 0.789560013297364 0.618779626485348 0.0292430219658062 ENSG00000178028 DMAP1
ENST00000475794 0.534314583072546 0.307790306843232 -0.073969289737244 ENSG00000178028 DMAP1
ENST00000471829 0.59195277545118 0.366617235147036 0.0542988347325173 ENSG00000178028 DMAP1
ENST00000487922 0.583066686019384 0.356818936440949 0.0566765040746903 ENSG00000178028 DMAP1
ENST00000315913 0.936152253313876 0.867665301779715 0.00971499086883391 ENSG00000178028 DMAP1
ENST00000372289 0.936152253313876 0.867665301779715 0.00971499086883391 ENSG00000178028 DMAP1
ENST00000463950 0.345936493755303 0.150443801567716 -0.112063028227167 ENSG00000178028 DMAP1
ENST00000372290 0.107121010959222 0.0221353937189646 0.150605862509918 ENSG00000178028 DMAP1
ENST00000488433 0.466751267365771 0.247406478571227 0.0740515475174899 ENSG00000178028 DMAP1
ENST00000483741 0.323937770448656 0.134208926741113 -0.120980134737429 ENSG00000178028 DMAP1
ENST00000372257 0.235260405514191 0.0790567534312288 -0.0941528393450088 ENSG00000117419 ERI3
ENST00000372259 0.451639830380902 0.233961552933099 -0.0696797858714914 ENSG00000117419 ERI3
ENST00000456170 0.41301672889796 0.201265354983015 -0.0743282559857013 ENSG00000117419 ERI3
ENST00000537474 0.26510240116281 0.0968311323929702 -0.0935009973074706 ENSG00000117419 ERI3
ENST00000489710 0.990858361310075 0.981624291981786 0.00136236009855088 ENSG00000117419 ERI3
ENST00000479101 0.965642142282199 0.927146455162311 0.00538170999584096 ENSG00000117419 ERI3
ENST00000462341 0.95110745549636 0.897671807816307 -0.00781922161540318 ENSG00000117419 ERI3
ENST00000452396 0.0956434474593801 0.0182988143950149 -0.147478881321221 ENSG00000117419 ERI3
ENST00000495828 0.098833875745223 0.0193033069957482 -0.145317272622218 ENSG00000117419 ERI3
ENST00000457571 0.162522416753344 0.0433753984728384 -0.131290823533741 ENSG00000117419 ERI3
ENST00000355387 0.615247653373602 0.391322095128523 -0.0429353513162766 ENSG00000187147 RNF220
ENST00000361799 0.615247653373602 0.391322095128523 -0.0429353513162766 ENSG00000187147 RNF220
ENST00000372247 0.621891647028545 0.39904293305585 -0.0421641911517669 ENSG00000187147 RNF220
ENST00000443020 0.363191223302094 0.162537401337688 -0.0762838807576147 ENSG00000187147 RNF220
ENST00000453863 0.326332953486756 0.135970002379037 -0.101922387361275 ENSG00000187147 RNF220
ENST00000335497 0.772815489640579 0.593268611171541 -0.0296601077000927 ENSG00000187147 RNF220
ENST00000440132 0.746377754497641 0.556151007525154 -0.0323771465609285 ENSG00000187147 RNF220
ENST00000474064 0.878434281470638 0.761787219334185 -0.015357606700116 ENSG00000187147 RNF220
ENST00000471494 0.899409289830855 0.799418275321604 -0.0149390755873108 ENSG00000187147 RNF220
ENST00000488865 0.293229123183945 0.11427198161613 -0.108113396902693 ENSG00000187147 RNF220
ENST00000497469 0.853293618213693 0.718210716033564 0.0218289660999445 ENSG00000187147 RNF220
ENST00000475378 0.79160825846685 0.621568532189156 -0.0269388919720341 ENSG00000187147 RNF220
ENST00000484745 0.967308423332671 0.931128324451679 0.00439618877420064 ENSG00000187147 RNF220
ENST00000372242 0.765191448584781 0.582122642711793 -0.0267333421014477 ENSG00000126106 TMEM53
ENST00000372243 0.765191448584781 0.582122642711793 -0.0267333421014477 ENSG00000126106 TMEM53
ENST00000372244 0.765191448584781 0.582122642711793 -0.0267333421014477 ENSG00000126106 TMEM53
ENST00000495630 0.801761278672979 0.63613311900824 -0.0232544456479232 ENSG00000126106 TMEM53
ENST00000474394 0.941478837978464 0.878151486674239 -0.00912763268366952 ENSG00000187147 RNF220
ENST00000480686 0.967334241512384 0.931375930705263 0.00513003293300851 ENSG00000187147 RNF220
ENST00000474956 0.913742463242537 0.825448786991581 -0.0140562300535859 ENSG00000187147 RNF220
ENST00000452259 0.834816543815942 0.687484838462436 -0.0249885245812211 ENSG00000142945 KIF2C
ENST00000372224 0.731886716260453 0.537766005989233 -0.0330892620284409 ENSG00000142945 KIF2C
ENST00000493027 0.834560216427993 0.687113193314257 -0.0250416076122143 ENSG00000142945 KIF2C
ENST00000372218 0.731864723810869 0.537717321657146 -0.0330905849045231 ENSG00000142945 KIF2C
ENST00000455186 0.689892639916405 0.481641656196832 -0.0453282897451489 ENSG00000142945 KIF2C
ENST00000372222 0.826136536034717 0.672615472751187 0.0243321481974302 ENSG00000142945 KIF2C
ENST00000372217 0.881365145365281 0.767622281827261 0.0162826745407217 ENSG00000142945 KIF2C
ENST00000428791 0.345042724859652 0.149754408364842 -0.0903629540830965 ENSG00000225721 RP11-269F19.2
ENST00000497035 0.0208903348605376 0.0014726783266257 -0.171733077631688 ENSG00000142937 RPS8
ENST00000396651 0.0216742791507313 0.00157352322884202 -0.17279142617303 ENSG00000142937 RPS8
ENST00000372209 0.0217393996432805 0.00158578352248198 -0.172678871234602 ENSG00000142937 RPS8
ENST00000470475 0.0212136655994218 0.00151573215954992 -0.188472359273657 ENSG00000142937 RPS8
ENST00000485390 0.021807883618693 0.00159515905319388 -0.172658101824739 ENSG00000142937 RPS8
ENST00000464658 0.044724623039765 0.00525606691661629 -0.150067683531285 ENSG00000142937 RPS8
ENST00000484599 0.0423944910291389 0.00481571536868173 -0.151304393211323 ENSG00000142937 RPS8
ENST00000474582 0.0835147194562914 0.0147031131252319 -0.154868019267698 ENSG00000142937 RPS8
ENST00000372201 0.858396355951993 0.726968376568435 0.0167589271146493 ENSG00000173846 PLK3
ENST00000465443 0.823821082586889 0.668870254592089 0.0204463346585807 ENSG00000173846 PLK3
ENST00000476731 0.782307981018017 0.607916693444705 0.0366235959748371 ENSG00000173846 PLK3
ENST00000492398 0.970152156223849 0.937589629838666 -0.00446624813782737 ENSG00000173846 PLK3
ENST00000461358 0.774923896408653 0.5961550266717 0.0364523860421607 ENSG00000173846 PLK3
ENST00000461769 0.724481150967863 0.527394670055959 -0.048250828166971 ENSG00000173846 PLK3
ENST00000493100 0.854087395076611 0.719527631076922 -0.0264781415690753 ENSG00000173846 PLK3
ENST00000450269 0.905669127042325 0.810954672707638 0.0118316061634382 ENSG00000222009 BTBD19
ENST00000453418 0.905669127042325 0.810954672707638 0.0118316061634382 ENSG00000222009 BTBD19
ENST00000409335 0.854780331722459 0.720979570060275 0.0177577630068915 ENSG00000222009 BTBD19
ENST00000439563 0.634391633577175 0.412487114609853 0.0418247410789268 ENSG00000222009 BTBD19
ENST00000485668 0.902871180245677 0.805388168998102 0.0116034400476733 ENSG00000222009 BTBD19
ENST00000482715 0.63926776778687 0.418450070528557 0.0397184790854482 ENSG00000222009 BTBD19
ENST00000475105 0.984644650468388 0.969327903661164 0.00200308834382701 ENSG00000222009 BTBD19
ENST00000495433 0.585401042564354 0.359295795321093 -0.0573792931190087 ENSG00000222009 BTBD19
ENST00000489976 0.649495128431007 0.431223700785087 -0.0649813884722786 ENSG00000222009 BTBD19
ENST00000464114 0.294468427121293 0.11499047623248 -0.123419050135331 ENSG00000222009 BTBD19
ENST00000439363 0.0801270656190017 0.0138034663683945 -0.138702743987782 ENSG00000070785 EIF2B3
ENST00000360403 0.0614738585989897 0.0088470866411683 -0.128656370148885 ENSG00000070785 EIF2B3
ENST00000486491 0.790103666307924 0.619460007077182 -0.0383805803416001 ENSG00000070785 EIF2B3
ENST00000372183 0.0333883225385946 0.00325496683360589 -0.158702784740238 ENSG00000070785 EIF2B3
ENST00000480675 0.30637197390913 0.122727915697559 -0.0988915904439628 ENSG00000070785 EIF2B3
ENST00000477953 0.354336900986476 0.15653379983825 -0.0922464013188561 ENSG00000070785 EIF2B3
ENST00000372182 0.698556172292038 0.492447598625371 -0.0453000882622676 ENSG00000070785 EIF2B3
ENST00000487532 0.512202271316847 0.287250058466408 -0.0730832065652798 ENSG00000070785 EIF2B3
ENST00000497010 0.422668846451068 0.209346319439878 -0.0885263829762275 ENSG00000070785 EIF2B3
ENST00000372168 0.783314847385916 0.609370528805607 0.0255996657657911 ENSG00000126107 HECTD3
ENST00000372172 0.709770625868499 0.507331272176885 0.0291698139125015 ENSG00000126107 HECTD3
ENST00000486132 0.941485152411803 0.878192599336476 -0.00895060646566915 ENSG00000126107 HECTD3
ENST00000486296 0.788592954194511 0.617277668754278 0.0283591508591421 ENSG00000126107 HECTD3
ENST00000466423 0.589887877960922 0.364127640018617 0.0515187892195814 ENSG00000126107 HECTD3
ENST00000487488 0.809983687220006 0.647743270045835 0.0312303615173325 ENSG00000126107 HECTD3
ENST00000484564 0.366839421097191 0.165316822714606 0.11068335272264 ENSG00000126107 HECTD3
ENST00000246337 0.600257605512227 0.375186084644933 -0.0473653678624513 ENSG00000126088 UROD
ENST00000491773 0.748108439554172 0.558723179976389 -0.0314916307293249 ENSG00000126088 UROD
ENST00000463092 0.822933586268789 0.667528045545938 -0.0234276568794281 ENSG00000126088 UROD
ENST00000461035 0.883999918748168 0.772456441485367 -0.0158639936621806 ENSG00000126088 UROD
ENST00000491300 0.815854530895537 0.656939443608525 -0.0231711654181332 ENSG00000126088 UROD
ENST00000434478 0.863467131982184 0.736531173898346 -0.0177929519862759 ENSG00000126088 UROD
ENST00000494399 0.600448934747398 0.375370188482492 -0.04737162263206 ENSG00000126088 UROD
ENST00000460334 0.782864887379673 0.608738105984674 -0.0274285193938184 ENSG00000126088 UROD
ENST00000462688 0.822475833922788 0.666815772378712 -0.022475407766953 ENSG00000126088 UROD
ENST00000460906 0.797226412417011 0.630027938733372 -0.0257298947251396 ENSG00000126088 UROD
ENST00000490385 0.78919434005583 0.618143170637349 -0.0267620380819352 ENSG00000126088 UROD
ENST00000469548 0.748539671504596 0.559287354899259 -0.0306849194642473 ENSG00000126088 UROD
ENST00000486699 0.747703955979361 0.558082219471201 -0.0308211235257281 ENSG00000126088 UROD
ENST00000478467 0.741792454259505 0.550384425674851 -0.0313342327149664 ENSG00000126088 UROD
ENST00000428106 0.728844568768873 0.533563787864801 -0.0327040042173496 ENSG00000126088 UROD
ENST00000496439 0.786819155665243 0.614339649716086 -0.0270739110425333 ENSG00000126088 UROD
ENST00000473012 0.779831117823039 0.603828213443537 -0.0278419090550213 ENSG00000126088 UROD
ENST00000472254 0.236608266148824 0.0797739286636738 -0.116634896494919 ENSG00000126088 UROD
ENST00000466193 0.0927384891322176 0.0174474219263003 -0.179702445655498 ENSG00000126088 UROD
ENST00000465678 0.0990210846011966 0.0193611494627572 -0.180438924079399 ENSG00000126088 UROD
ENST00000359600 0.233748866665734 0.0782027868707385 -0.145484305931271 ENSG00000162415 ZSWIM5
ENST00000528332 0.472286394238144 0.252229261332355 -0.0979663845079186 ENSG00000132781 MUTYH
ENST00000529984 0.472286394238144 0.252229261332355 -0.0979663845079186 ENSG00000132781 MUTYH
ENST00000372110 0.447075028719845 0.230193148771049 -0.102726050360019 ENSG00000132781 MUTYH
ENST00000372115 0.457251969806385 0.239075599895411 -0.100779463826191 ENSG00000132781 MUTYH
ENST00000481571 0.447075028719845 0.230193148771049 -0.102726050360019 ENSG00000132781 MUTYH
ENST00000372098 0.447075028719845 0.230193148771049 -0.102726050360019 ENSG00000132781 MUTYH
ENST00000450313 0.457251969806385 0.239075599895411 -0.100779463826191 ENSG00000132781 MUTYH
ENST00000372090 0.49209532239205 0.269579472019366 0.0849912687874732 ENSG00000132773 TOE1
ENST00000539779 0.567085554418536 0.340486987829656 0.0740377366663852 ENSG00000132773 TOE1
ENST00000495703 0.556494270467509 0.329865881591563 0.0760447217761168 ENSG00000132773 TOE1
ENST00000401061 0.558721839989827 0.331928691602762 -0.0763364177557231 ENSG00000132763 MMACHC
ENST00000262746 0.981995124065013 0.963938502500199 -0.00183222788113789 ENSG00000117450 PRDX1
ENST00000319248 0.981995124065013 0.963985322884317 -0.00182975554220214 ENSG00000117450 PRDX1
ENST00000372079 0.981600170271889 0.9631370650345 -0.00187347885005419 ENSG00000117450 PRDX1
ENST00000447184 0.996565624249962 0.992639514513053 -0.000381987789263527 ENSG00000117450 PRDX1
ENST00000424390 0.996804112413843 0.993174566853863 -0.000354232670955137 ENSG00000117450 PRDX1
ENST00000483583 0.952328921686314 0.899960057960181 0.00548680085297066 ENSG00000117450 PRDX1
ENST00000372070 0.132845615263185 0.0314292441454208 -0.104608532802019 ENSG00000117448 AKR1A1
ENST00000434299 0.0584019669872594 0.00813447004489226 -0.142540228060602 ENSG00000117448 AKR1A1
ENST00000496999 0.0566860825924956 0.00775877389956261 -0.153972888874213 ENSG00000117448 AKR1A1
ENST00000476957 0.152112140040374 0.0389977580746744 -0.110254716778749 ENSG00000117448 AKR1A1
ENST00000481885 0.0588433446971111 0.00824090631586135 -0.150029732244704 ENSG00000117448 AKR1A1
ENST00000351829 0.133355198549592 0.031641690597072 -0.108630152057807 ENSG00000117448 AKR1A1
ENST00000471651 0.0562409361229381 0.00765919889087153 -0.163152267702364 ENSG00000117448 AKR1A1
ENST00000497973 0.441890136566564 0.225687669314433 -0.0665242882761444 ENSG00000117448 AKR1A1
ENST00000473038 0.848534856229042 0.710695046899156 -0.0226346827772888 ENSG00000117448 AKR1A1
ENST00000495913 0.851139777071725 0.714644855322471 -0.0224152510107406 ENSG00000117448 AKR1A1
ENST00000487654 0.995521959035512 0.990368125161028 -0.000798858206039936 ENSG00000117448 AKR1A1
ENST00000475919 0.77773500091318 0.600825729626083 -0.03649003929449 ENSG00000117448 AKR1A1
ENST00000437901 0.290208092456507 0.112436407340755 0.0845738132310064 ENSG00000132780 NASP
ENST00000437362 0.293618134306767 0.11449514970908 0.0840008908907403 ENSG00000132780 NASP
ENST00000464190 0.109390090081872 0.0229152262441114 0.124751500105808 ENSG00000132780 NASP
ENST00000528084 0.175844320000004 0.0490419849554157 0.115282044310112 ENSG00000132780 NASP
ENST00000527359 0.218684154054137 0.0703483980605365 0.0956933181617783 ENSG00000132780 NASP
ENST00000525515 0.187191712224175 0.054548045743755 0.0992311440927402 ENSG00000132780 NASP
ENST00000453748 0.20724051407191 0.064452779619972 0.0968331238551329 ENSG00000132780 NASP
ENST00000402363 0.263010460833168 0.0953330470843012 0.0844719265919971 ENSG00000132780 NASP
ENST00000537798 0.263020978494512 0.0953405516693193 0.0844737848718659 ENSG00000132780 NASP
ENST00000527470 0.116029319406967 0.0252037470178824 0.118813210883067 ENSG00000132780 NASP
ENST00000529333 0.111104294942226 0.023528554599925 0.119701108804138 ENSG00000132780 NASP
ENST00000531532 0.115687481588939 0.0251044763005843 0.133824410331799 ENSG00000132780 NASP
ENST00000530840 0.250500554678209 0.0877136954407792 0.127679737881215 ENSG00000132780 NASP
ENST00000528238 0.284510797563636 0.108924411860149 0.0840936139806045 ENSG00000132780 NASP
ENST00000534101 0.104032391716903 0.0210840450594211 0.121288388474629 ENSG00000132780 NASP
ENST00000350030 0.234456875532059 0.0785712114161267 0.0885811264922408 ENSG00000132780 NASP
ENST00000470768 0.158038042591665 0.0414414976066796 0.103861940177679 ENSG00000132780 NASP
ENST00000372052 0.262900514594373 0.0952433941539714 0.0844701004272906 ENSG00000132780 NASP
ENST00000351223 0.262900514594373 0.0952433941539714 0.0844701004272906 ENSG00000132780 NASP
ENST00000530073 0.650731104621356 0.432681338080691 0.0432164816426776 ENSG00000132780 NASP
ENST00000481782 0.529735042186791 0.303421273191505 0.0574899011819525 ENSG00000132780 NASP
ENST00000531612 0.617362134538993 0.393748563531005 0.0467873068643505 ENSG00000132780 NASP
ENST00000527932 0.729286586123148 0.53410775249755 0.0406376785698193 ENSG00000132780 NASP
ENST00000534450 0.577626942857209 0.351303984729927 0.0555396813306298 ENSG00000132780 NASP
ENST00000479235 0.181378142517563 0.0517561286764576 0.102858368345882 ENSG00000159592 GPBP1L1
ENST00000290795 0.398793970701486 0.19022268634948 0.0440307079395515 ENSG00000159592 GPBP1L1
ENST00000355105 0.395419242214806 0.18740447563017 0.0443045812782552 ENSG00000159592 GPBP1L1
ENST00000467032 0.140236571691636 0.0342454882043886 0.148554917763858 ENSG00000159592 GPBP1L1
ENST00000487436 0.220962879574465 0.0715589039947534 0.11781366253595 ENSG00000159592 GPBP1L1
ENST00000468724 0.643033065667496 0.42337129998045 0.0516240483677684 ENSG00000159592 GPBP1L1
ENST00000498128 0.628683550397486 0.406127169862851 0.0460852601668358 ENSG00000159592 GPBP1L1
ENST00000496278 0.916020449716722 0.829391865495797 0.0167898829718155 ENSG00000159592 GPBP1L1
ENST00000488278 0.900880525088196 0.801870137404204 0.0135636707995637 ENSG00000159592 GPBP1L1
ENST00000480941 0.908626522309176 0.816544443177153 0.0125390593138382 ENSG00000159592 GPBP1L1
ENST00000480083 0.901392937376224 0.802681841370936 0.0135351731195344 ENSG00000159592 GPBP1L1
ENST00000493083 0.959681575547422 0.914396382378037 0.00593171586511195 ENSG00000159592 GPBP1L1
ENST00000460859 0.986764002055806 0.973145989707106 -0.0019044207405719 ENSG00000159592 GPBP1L1
ENST00000372025 0.778690056238372 0.602024354639188 0.0323860623802384 ENSG00000159596 TMEM69
ENST00000496366 0.668965979292505 0.455381786990829 0.0486595150524527 ENSG00000159596 TMEM69
ENST00000359942 0.0279626586539924 0.00244669342576237 0.202886450518695 ENSG00000197429 IPP
ENST00000396478 0.360572662576334 0.160799613340346 0.108320048085398 ENSG00000197429 IPP
ENST00000470809 0.0640106856105132 0.00954535927081945 -0.170475539818301 ENSG00000086015 MAST2
ENST00000372009 0.437657058541804 0.221968683659227 -0.0473551819282706 ENSG00000086015 MAST2
ENST00000361297 0.444482994676904 0.227988298866973 -0.0468504354603867 ENSG00000086015 MAST2
ENST00000372008 0.696045734683631 0.489616866651584 -0.034415785387969 ENSG00000086015 MAST2
ENST00000482881 0.787126902406718 0.614871240690258 0.033086685270069 ENSG00000086015 MAST2
ENST00000262741 0.854211486892705 0.720007972644245 -0.02532247126164 ENSG00000117461 PIK3R3
ENST00000372006 0.858951442999244 0.728190586581172 -0.024557412779686 ENSG00000117461 PIK3R3
ENST00000340332 0.86275670708796 0.735034185854865 -0.0238713624764765 ENSG00000117461 PIK3R3
ENST00000354242 0.86275670708796 0.735034185854865 -0.0238713624764765 ENSG00000117461 PIK3R3
ENST00000420542 0.86275670708796 0.735034185854865 -0.0238713624764765 ENSG00000117461 PIK3R3
ENST00000540385 0.297145923895761 0.116702958363053 -0.122591718183446 ENSG00000117461 PIK3R3
ENST00000423209 0.269159777000372 0.099297734454724 -0.130050555833407 ENSG00000117461 PIK3R3
ENST00000493202 0.4695892292368 0.249863807209352 -0.0951684074125082 ENSG00000117461 PIK3R3
ENST00000425892 0.4487672490504 0.231645806923088 -0.0993958414897127 ENSG00000117461 PIK3R3
ENST00000396420 0.889462245114348 0.782064223149928 0.0132417843984607 ENSG00000085998 POMGNT1
ENST00000371984 0.880293237158243 0.765701765840941 0.0141227872644355 ENSG00000085998 POMGNT1
ENST00000371992 0.889706285440697 0.782467852038409 0.0132478756432328 ENSG00000085998 POMGNT1
ENST00000475642 0.933197306435756 0.861676105026896 -0.0137498807285774 ENSG00000085998 POMGNT1
ENST00000535522 0.772634822262191 0.593069061788093 0.025633057455994 ENSG00000085998 POMGNT1
ENST00000371986 0.880205643919333 0.765459040989861 0.0141285908604232 ENSG00000085998 POMGNT1
ENST00000485714 0.252688637409901 0.0889725107282019 0.106116581676151 ENSG00000085998 POMGNT1
ENST00000477114 0.974998068463596 0.948402417550955 0.00452490392546535 ENSG00000085998 POMGNT1
ENST00000497439 0.665694461511923 0.451261435862304 -0.0497573438463577 ENSG00000085998 POMGNT1
ENST00000489985 0.495698394294571 0.27257020789126 -0.0802555444623998 ENSG00000085998 POMGNT1
ENST00000442598 0.891032121600221 0.784785657360894 -0.0184478437683747 ENSG00000085999 RAD54L
ENST00000371975 0.900387268264444 0.801089834006858 -0.0170144192650995 ENSG00000085999 RAD54L
ENST00000496156 0.283580401508948 0.108260558265207 0.0812044637155715 ENSG00000132128 LRRC41
ENST00000343304 0.985768819846527 0.971140690303176 0.0013752040899093 ENSG00000132128 LRRC41
ENST00000472710 0.52310098066987 0.297040472584432 0.043565492555815 ENSG00000132128 LRRC41
ENST00000498402 0.362795479769177 0.162274251243549 -0.0592431850002301 ENSG00000132128 LRRC41
ENST00000469150 0.378583557178403 0.173875268948598 -0.0950666197624277 ENSG00000132128 LRRC41
ENST00000311672 0.026428641914682 0.00222176068818962 -0.188427632810214 ENSG00000173660 UQCRH
ENST00000489056 0.026428641914682 0.00222103769966106 -0.188430641508599 ENSG00000173660 UQCRH
ENST00000486951 0.0306333047062442 0.00281559874090748 -0.187115231286464 ENSG00000173660 UQCRH
ENST00000496387 0.026428641914682 0.00222103769966106 -0.188430641508599 ENSG00000173660 UQCRH
ENST00000460947 0.0298453122376349 0.00271011652435462 -0.200205276049044 ENSG00000173660 UQCRH
ENST00000474844 0.357324815877727 0.15857877734395 0.0837386400696488 ENSG00000117481 NSUN4
ENST00000307089 0.206621577754807 0.0640629506216284 0.103520335278877 ENSG00000117481 NSUN4
ENST00000486270 0.396233935524151 0.188098678675797 0.0818543239159274 ENSG00000117481 NSUN4
ENST00000536062 0.40121713964176 0.192288311812552 0.0781422275731464 ENSG00000117481 NSUN4
ENST00000469918 0.418376287437932 0.205771766986628 0.0905659523865055 ENSG00000117481 NSUN4
ENST00000471871 0.379036481767662 0.174350265537797 0.0809821527745345 ENSG00000117481 NSUN4
ENST00000537428 0.379839629653484 0.174946431784913 0.0807165121957889 ENSG00000117481 NSUN4
ENST00000498008 0.350830336607046 0.154046365746707 0.0856846581171912 ENSG00000117481 NSUN4
ENST00000495427 0.405817800381974 0.195734499184399 0.0791603884223959 ENSG00000117481 NSUN4
ENST00000602433 0.642105592640785 0.422201061624045 0.0579671614586727 ENSG00000269956 MKNK1-AS1
ENST00000342571 0.575359446510418 0.348846523684693 0.0561761451114285 ENSG00000079277 MKNK1
ENST00000371946 0.262074934635255 0.0946910116128171 0.0888114994051769 ENSG00000079277 MKNK1
ENST00000341183 0.262074934635255 0.0946910116128171 0.0888114994051769 ENSG00000079277 MKNK1
ENST00000371944 0.575359446510418 0.348846523684693 0.0561761451114285 ENSG00000079277 MKNK1
ENST00000371945 0.262074934635255 0.0946910116128171 0.0888114994051769 ENSG00000079277 MKNK1
ENST00000528077 0.181747798807228 0.051924532893078 0.106619766874541 ENSG00000079277 MKNK1
ENST00000428112 0.230664371256163 0.0766679447101238 0.0989214304925433 ENSG00000079277 MKNK1
ENST00000532897 0.697389713042066 0.491246628961536 0.0535502159359096 ENSG00000079277 MKNK1
ENST00000531355 0.25250895537737 0.0888140351860953 0.0959155046382636 ENSG00000079277 MKNK1
ENST00000532783 0.698029150970595 0.491907509556728 0.0500950155977578 ENSG00000079277 MKNK1
ENST00000496619 0.323900731550243 0.134172061829716 0.0927738440082405 ENSG00000079277 MKNK1
ENST00000528237 0.852642611841847 0.717097251933969 0.0267801278265094 ENSG00000079277 MKNK1
ENST00000526513 0.379946521257927 0.175018343473773 0.0858253961500145 ENSG00000079277 MKNK1
ENST00000484301 0.327061721610881 0.136417583086302 0.0985804447942669 ENSG00000079277 MKNK1
ENST00000545730 0.335696433013652 0.142974801287983 0.0851984698814544 ENSG00000079277 MKNK1
ENST00000486716 0.587685138096461 0.361586197471157 0.0620591709769284 ENSG00000079277 MKNK1
ENST00000529170 0.807327240685396 0.643961155856383 0.0319875067629351 ENSG00000079277 MKNK1
ENST00000531769 0.571924308804249 0.345152401202946 0.0579782381980202 ENSG00000079277 MKNK1
ENST00000465783 0.339083094906652 0.145334048915269 0.108414600865541 ENSG00000079277 MKNK1
ENST00000474868 0.354052165758453 0.15634443865192 0.105541711852288 ENSG00000079277 MKNK1
ENST00000532110 0.290918520935688 0.112812370433993 0.119844534039569 ENSG00000079277 MKNK1
ENST00000525888 0.288658547537457 0.111494898130783 0.124716554016671 ENSG00000079277 MKNK1
ENST00000576409 0.49015684050794 0.267817896427671 0.0618054836864451 ENSG00000123472 ATPAF1
ENST00000371937 0.489700601186144 0.267434148336519 0.0618247018765484 ENSG00000123472 ATPAF1
ENST00000574428 0.489700601186144 0.267434148336519 0.0618247018765484 ENSG00000123472 ATPAF1
ENST00000492233 0.369908073116121 0.167559118693532 0.0981640925810036 ENSG00000123472 ATPAF1
ENST00000526821 0.923405724905044 0.843411157128214 0.0132057080170615 ENSG00000123472 ATPAF1
ENST00000542495 0.843090650814878 0.701454964383153 0.02588870196576 ENSG00000123472 ATPAF1
ENST00000529214 0.843090650814878 0.701454964383153 0.02588870196576 ENSG00000123472 ATPAF1
ENST00000329231 0.995878863766238 0.991243964854137 0.000679205973745914 ENSG00000123472 ATPAF1
ENST00000534216 0.815635839018878 0.656567881758933 0.0332159465554123 ENSG00000123472 ATPAF1
ENST00000532925 0.841189484641169 0.698406999413289 0.0271768726584867 ENSG00000123472 ATPAF1
ENST00000544071 0.0452414769795196 0.005349754422928 0.110093735692381 ENSG00000159658 EFCAB14
ENST00000525633 0.65648214889665 0.43984398023468 -0.0607886202407551 ENSG00000123472 ATPAF1
ENST00000442839 0.0128752030073944 0.000617445328311724 0.185898650959218 ENSG00000228237 EFCAB14-AS1
ENST00000418985 0.0126821979175103 0.000596017001576803 0.186218414274818 ENSG00000228237 EFCAB14-AS1
ENST00000371933 0.0291783444048367 0.00261603274056066 0.123816782323953 ENSG00000159658 EFCAB14
ENST00000479745 0.0154251944377783 0.000864479034512432 0.199350899277462 ENSG00000159658 EFCAB14
ENST00000487741 0.0182336297544091 0.0011669080957115 0.19635873931256 ENSG00000159658 EFCAB14
ENST00000481623 0.0368764673177811 0.00385279517074158 0.188249807356724 ENSG00000159658 EFCAB14
ENST00000459797 0.741597419271273 0.550140623872599 0.048488741308668 ENSG00000159658 EFCAB14
ENST00000484461 0.0196378394786959 0.00132741329363899 0.180724287294886 ENSG00000159658 EFCAB14
ENST00000371884 0.653189129044372 0.435672563866447 0.0320506011367794 ENSG00000162367 TAL1
ENST00000371883 0.457689067575315 0.239455681407533 0.0462642316136474 ENSG00000162367 TAL1
ENST00000294339 0.457689067575315 0.239455681407533 0.0462642316136474 ENSG00000162367 TAL1
ENST00000459729 0.96901436632115 0.934947413053416 -0.00460941779264727 ENSG00000162367 TAL1
ENST00000464796 0.86290127734671 0.735361572328626 0.0197434992797788 ENSG00000162367 TAL1
ENST00000422216 0.491820796095371 0.269314219417679 0.0719510759928608 ENSG00000226252 RP1-18D14.7
ENST00000481091 0.911611384794768 0.822021764914742 0.0162728955002505 ENSG00000162367 TAL1
ENST00000337817 0.856372498380229 0.723710620497346 0.0222229135020082 ENSG00000123473 STIL
ENST00000360380 0.856372498380229 0.723710620497346 0.0222229135020082 ENSG00000123473 STIL
ENST00000371877 0.856372498380229 0.723710620497346 0.0222229135020082 ENSG00000123473 STIL
ENST00000243182 0.810320856726741 0.648629211130338 0.0282527076277158 ENSG00000123473 STIL
ENST00000396221 0.810320856726741 0.648629211130338 0.0282527076277158 ENSG00000123473 STIL
ENST00000447475 0.917345377575548 0.831920903422805 0.0129211500214962 ENSG00000123473 STIL
ENST00000418131 0.474155604020263 0.253855859532648 0.0834346808951636 ENSG00000123473 STIL
ENST00000436811 0.752865141210232 0.564793858217519 0.0471442011443771 ENSG00000123473 STIL
ENST00000371873 0.130904382056093 0.0306944865092847 0.117228965845374 ENSG00000162368 CMPK1
ENST00000371871 0.277568860191449 0.104520760567292 0.0806128700856459 ENSG00000162368 CMPK1
ENST00000471289 0.256100285065854 0.0910066506526696 -0.133275017370892 ENSG00000162368 CMPK1
ENST00000450808 0.277656931689521 0.104638315533034 0.0814739342527407 ENSG00000162368 CMPK1
ENST00000371870 0.540098580029158 0.313320325868224 0.0517439320511698 ENSG00000162368 CMPK1
ENST00000396153 0.00316779383887933 4.2280615919334e-05 -0.266174446602349 ENSG00000185104 FAF1
ENST00000371778 0.00305028219087953 3.97086789549739e-05 -0.268056187877289 ENSG00000185104 FAF1
ENST00000545823 0.0966974589683751 0.0186170660520389 -0.156208498958592 ENSG00000185104 FAF1
ENST00000494400 0.090424541860163 0.0167486840045894 -0.163243014410956 ENSG00000185104 FAF1
ENST00000472808 0.047806272864273 0.00586192431819096 -0.23042199762825 ENSG00000185104 FAF1
ENST00000487898 0.000648636621867379 2.84609883746693e-06 -0.345843250402034 ENSG00000185104 FAF1
ENST00000262662 0.941816840778742 0.878982337504389 0.0123358551795352 ENSG00000123080 CDKN2C
ENST00000396148 0.946945631158577 0.889245300450476 0.0113076881567671 ENSG00000123080 CDKN2C
ENST00000242719 0.0862375735319971 0.0155500251973077 0.118131805009831 ENSG00000123091 RNF11
ENST00000494873 0.115510164498692 0.0250265995681432 0.07804109342505 ENSG00000123091 RNF11
ENST00000486691 0.021198667259414 0.00151227981706111 0.133656172354904 ENSG00000123091 RNF11
ENST00000371730 0.745291464589032 0.554902433987866 0.0321488723003208 ENSG00000085832 EPS15
ENST00000371733 0.745291464589032 0.554902433987866 0.0321488723003208 ENSG00000085832 EPS15
ENST00000396122 0.648827938480665 0.430356300141559 0.0476798652831067 ENSG00000085832 EPS15
ENST00000493793 0.455366566188149 0.237169633530996 0.0816374142061304 ENSG00000085832 EPS15
ENST00000371727 0.753569176804089 0.565860212113189 0.0360286991082841 ENSG00000085832 EPS15
ENST00000471391 0.586838384251623 0.360746297168934 0.0580566445309696 ENSG00000085832 EPS15
ENST00000465467 0.669545482444221 0.456086095253149 0.0483220949958311 ENSG00000085832 EPS15
ENST00000371714 0.757101580584412 0.570673315445043 0.0219980996612038 ENSG00000117859 OSBPL9
ENST00000337809 0.708390247511808 0.505532732743343 0.0257219882426149 ENSG00000117859 OSBPL9
ENST00000371710 0.708390247511808 0.505532732743343 0.0257219882426149 ENSG00000117859 OSBPL9
ENST00000447887 0.762199725871203 0.577819168050084 0.0216207338256506 ENSG00000117859 OSBPL9
ENST00000495776 0.762199725871203 0.577819168050084 0.0216207338256506 ENSG00000117859 OSBPL9
ENST00000435686 0.762199725871203 0.577819168050084 0.0216207338256506 ENSG00000117859 OSBPL9
ENST00000435274 0.748747404507931 0.559549329394339 0.0227939441087846 ENSG00000117859 OSBPL9
ENST00000428468 0.762199725871203 0.577819168050084 0.0216207338256506 ENSG00000117859 OSBPL9
ENST00000453295 0.762199725871203 0.577819168050084 0.0216207338256506 ENSG00000117859 OSBPL9
ENST00000489990 0.619098653547392 0.395764161149745 -0.037423499150836 ENSG00000117859 OSBPL9
ENST00000530544 0.372682534463458 0.169733654890555 0.0580774619565987 ENSG00000117859 OSBPL9
ENST00000484890 0.799014482242476 0.632353357495277 -0.0253665374496374 ENSG00000117859 OSBPL9
ENST00000534040 0.747835049223953 0.558391292970977 0.0317871986438331 ENSG00000117859 OSBPL9
ENST00000532975 0.775552291035104 0.597117118970392 0.0282150651458211 ENSG00000117859 OSBPL9
ENST00000527631 0.893894518670428 0.789697177565681 0.0143466423098362 ENSG00000117859 OSBPL9
ENST00000531828 0.200892130393795 0.0610270404417416 0.0807739599026064 ENSG00000117859 OSBPL9
ENST00000361556 0.19661240773861 0.0589926417517609 0.0801931918412659 ENSG00000117859 OSBPL9
ENST00000473207 0.764340655733148 0.580802901962248 0.0297501870283843 ENSG00000117859 OSBPL9
ENST00000533884 0.760953071029546 0.575788479789448 0.0302990094463087 ENSG00000117859 OSBPL9
ENST00000481937 0.899097168451687 0.798812262706449 -0.0141454907611655 ENSG00000117859 OSBPL9
ENST00000526917 0.812567564083985 0.652089253441688 0.0243529903102597 ENSG00000117859 OSBPL9
ENST00000462759 0.197686819892454 0.0594683847444975 0.0800560384285481 ENSG00000117859 OSBPL9
ENST00000486942 0.168037978793495 0.0456746179882802 0.085408934377626 ENSG00000117859 OSBPL9
ENST00000524620 0.296879382671307 0.116520302095195 0.110249553652384 ENSG00000117859 OSBPL9
ENST00000528603 0.175410772963194 0.0488576088057432 0.110197435639305 ENSG00000117859 OSBPL9
ENST00000475697 0.101151077294848 0.0200827962224001 0.104633937873024 ENSG00000117859 OSBPL9
ENST00000531061 0.175353543947134 0.048831201543752 0.111685857530271 ENSG00000117859 OSBPL9
ENST00000531819 0.119353332185411 0.0264256328921812 0.102135348843543 ENSG00000117859 OSBPL9
ENST00000533825 0.15651122548429 0.0408262532452097 0.127424719244937 ENSG00000117859 OSBPL9
ENST00000440943 0.0181463465878705 0.00115467297781087 0.158704857948992 ENSG00000078618 NRD1
ENST00000352171 0.0179151713606191 0.00112994238722434 0.123893434925497 ENSG00000078618 NRD1
ENST00000354831 0.0179151713606191 0.00112994238722434 0.123893434925497 ENSG00000078618 NRD1
ENST00000485608 0.00755959686000623 0.000221467350040032 0.16252167720229 ENSG00000078618 NRD1
ENST00000539524 0.0142753472476493 0.000744409493072585 0.145385218990689 ENSG00000078618 NRD1
ENST00000588291 0.444051965224831 0.227621382339127 0.0777943421883771 ENSG00000266993 RP4-657D16.3
ENST00000586761 0.369422353024245 0.16724207355227 0.088821479955845 ENSG00000266993 RP4-657D16.3
ENST00000475310 0.511206312060098 0.286224033882873 0.077106125190513 ENSG00000078618 NRD1
ENST00000497358 0.192359708139433 0.0569450322660511 0.121202989035277 ENSG00000078618 NRD1
ENST00000544028 0.0192508824896976 0.00128516946280489 0.126969293811921 ENSG00000078618 NRD1
ENST00000591675 0.0836083047171514 0.0147493511262589 0.18059343029237 ENSG00000266993 RP4-657D16.3
ENST00000483007 0.0276069327910286 0.00239914563726371 0.204399460035868 ENSG00000078618 NRD1
ENST00000473805 0.0162937586071679 0.000948867705527015 0.177896698968838 ENSG00000078618 NRD1
ENST00000475715 0.0100219352470253 0.000363122265826868 0.18938142017301 ENSG00000078618 NRD1
ENST00000491410 0.70372699634137 0.499289138546584 0.0305005145281739 ENSG00000078618 NRD1
ENST00000468722 0.15924061774855 0.0419176718137423 -0.116769765237706 ENSG00000078618 NRD1
ENST00000371655 0.385220459701384 0.179218295622976 0.0781486521313015 ENSG00000169213 RAB3B
ENST00000469458 0.770510788586024 0.59014481343447 -0.0332068334163742 ENSG00000117862 TXNDC12
ENST00000371626 0.567128638799967 0.340531756089527 -0.0463054221623132 ENSG00000117862 TXNDC12
ENST00000472624 0.487223398985381 0.265214628004124 -0.0557916835481163 ENSG00000117862 TXNDC12
ENST00000471493 0.951479574467142 0.898489600076124 -0.00947830815744384 ENSG00000117862 TXNDC12
ENST00000371614 0.778989245176094 0.602621305215032 0.0419511780239048 ENSG00000198841 KTI12
ENST00000425802 0.303184374449937 0.120725032536689 -0.118785534608208 ENSG00000223390 RP11-91A18.4
ENST00000610127 0.0811667661406708 0.0140978854947307 -0.153760863832372 ENSG00000117862 TXNDC12
ENST00000313334 0.977262077094995 0.952925026657812 -0.00303698196187179 ENSG00000134717 BTF3L4
ENST00000477828 0.979569542445382 0.958671653467422 -0.00271042945426283 ENSG00000134717 BTF3L4
ENST00000489308 0.996654843841006 0.992799772815213 0.000455641892591691 ENSG00000134717 BTF3L4
ENST00000526132 0.917352723101456 0.831991488319944 -0.0110283897254534 ENSG00000134717 BTF3L4
ENST00000472944 0.939233985073206 0.873610575299824 -0.00800633634912302 ENSG00000134717 BTF3L4
ENST00000524414 0.863335422271902 0.736123540966409 -0.0242664559420276 ENSG00000134717 BTF3L4
ENST00000484036 0.957311645574438 0.909980590445644 -0.00596449077566147 ENSG00000134717 BTF3L4
ENST00000533836 0.913975767220417 0.825768660322348 -0.0118573232716051 ENSG00000134717 BTF3L4
ENST00000361625 0.594394903711176 0.369300582276882 0.0562765744820239 ENSG00000157077 ZFYVE9
ENST00000357206 0.999278197277292 0.998085228702156 0.000123999612825014 ENSG00000157077 ZFYVE9
ENST00000287727 0.987850608329986 0.975172854116306 -0.00161928320447602 ENSG00000157077 ZFYVE9
ENST00000371591 0.721014119001065 0.522700173398755 0.0344444934634071 ENSG00000157077 ZFYVE9
ENST00000469134 0.344778382527813 0.149553241855278 -0.122472380851137 ENSG00000157077 ZFYVE9
ENST00000470844 0.588812596501148 0.362749454148686 0.0550395057487102 ENSG00000154222 CC2D1B
ENST00000371586 0.79591834828111 0.628115111636324 0.0251449210149457 ENSG00000154222 CC2D1B
ENST00000284376 0.964964790314292 0.925988247166877 0.00501859036128888 ENSG00000154222 CC2D1B
ENST00000491136 0.961164254619449 0.91782442617647 0.00557982022573225 ENSG00000154222 CC2D1B
ENST00000438021 0.994964275585093 0.98939428606256 0.000774217923575347 ENSG00000154222 CC2D1B
ENST00000460261 0.872786841389884 0.752220930500062 -0.0177986141191729 ENSG00000154222 CC2D1B
ENST00000450942 0.72012433466011 0.521386043218229 -0.0377109557685097 ENSG00000154222 CC2D1B
ENST00000460370 0.936854576154215 0.869132709258964 -0.0121352827894813 ENSG00000154222 CC2D1B
ENST00000438831 0.94229141361693 0.879994850836133 0.00897814696871709 ENSG00000154222 CC2D1B
ENST00000371568 0.579593643481501 0.353240474349053 0.0719219816620859 ENSG00000085840 ORC1
ENST00000371566 0.579593643481501 0.353240474349053 0.0719219816620859 ENSG00000085840 ORC1
ENST00000257181 0.033738807330286 0.0033133020044283 0.137270669097634 ENSG00000134748 PRPF38A
ENST00000487160 0.0939481840437981 0.0178028690765389 0.150861136970279 ENSG00000134748 PRPF38A
ENST00000474048 0.131006004467081 0.0307417239795988 0.111631660654054 ENSG00000134748 PRPF38A
ENST00000528457 0.0955667910029728 0.0182807255174136 0.126946882365727 ENSG00000134744 ZCCHC11
ENST00000527941 0.105141224153751 0.0214929227494471 0.124668880122725 ENSG00000134744 ZCCHC11
ENST00000257177 0.646790921896022 0.427706364962783 0.0461089674065347 ENSG00000134744 ZCCHC11
ENST00000371544 0.646788972565266 0.427666468106822 0.0461136561005664 ENSG00000134744 ZCCHC11
ENST00000531722 0.728500929415387 0.53314746161862 0.0511591491397942 ENSG00000134744 ZCCHC11
ENST00000474453 0.72853145860399 0.533178501585411 0.0517061305345322 ENSG00000134744 ZCCHC11
ENST00000469810 0.889262939735935 0.781584775627316 0.0210999240479175 ENSG00000134744 ZCCHC11
ENST00000528642 0.682401372981238 0.47184139630781 0.0404085270799166 ENSG00000134744 ZCCHC11
ENST00000484723 0.716652904151164 0.516242854554352 0.0370247144201967 ENSG00000134744 ZCCHC11
ENST00000371541 0.659391558731852 0.443588108668878 0.0449042096520702 ENSG00000134744 ZCCHC11
ENST00000473856 0.56127224424855 0.334609761485123 0.0597388931095203 ENSG00000134744 ZCCHC11
ENST00000355809 0.94660536211036 0.888449982151154 0.01012914909405 ENSG00000134744 ZCCHC11
ENST00000470626 0.842037953118881 0.699885492693709 0.0317849534961551 ENSG00000134744 ZCCHC11
ENST00000524582 0.90621715299914 0.812085716385728 0.0197018589694359 ENSG00000134744 ZCCHC11
ENST00000371538 0.637452042403691 0.416257005579928 0.0520415868133309 ENSG00000162377 COA7
ENST00000486918 0.648376750122433 0.42986192685759 0.0554775716654739 ENSG00000162377 COA7
ENST00000443756 0.930840112699567 0.857452164365343 0.0110391135082866 ENSG00000162378 ZYG11B
ENST00000545132 0.886449078476938 0.77684515073094 -0.0177191788452912 ENSG00000162378 ZYG11B
ENST00000294353 0.291937660374081 0.113455024332141 0.0961192293422855 ENSG00000162378 ZYG11B
ENST00000371522 0.282783556363102 0.107736875438323 0.0844822301450972 ENSG00000121310 ECHDC2
ENST00000460612 0.292143364901766 0.113566356047124 0.0834977893065799 ENSG00000121310 ECHDC2
ENST00000543419 0.839757239348619 0.696004803277994 0.0272397106632395 ENSG00000121310 ECHDC2
ENST00000463923 0.839793004472499 0.696044471712284 0.0272341538894061 ENSG00000121310 ECHDC2
ENST00000371520 0.295000884437227 0.115339274214689 0.0830635225699013 ENSG00000121310 ECHDC2
ENST00000358358 0.295034737570041 0.115366598949061 0.0830625999563692 ENSG00000121310 ECHDC2
ENST00000476477 0.334237745811647 0.141780903301889 0.0770019191714508 ENSG00000121310 ECHDC2
ENST00000536120 0.334237745811647 0.141780903301889 0.0770019191714508 ENSG00000121310 ECHDC2
ENST00000479593 0.604998353031713 0.38002713985861 0.054033782187184 ENSG00000121310 ECHDC2
ENST00000467988 0.277323982664229 0.104337988610148 0.0880420704027754 ENSG00000121310 ECHDC2
ENST00000487866 0.799928228839594 0.633656914285296 0.0312538922794661 ENSG00000121310 ECHDC2
ENST00000486170 0.995878863766238 0.991254002513133 0.000850267521614914 ENSG00000121310 ECHDC2
ENST00000487851 0.696660279754958 0.490325280465994 0.043899791434864 ENSG00000121310 ECHDC2
ENST00000541281 0.143392255002778 0.0354765900945224 0.115558325489156 ENSG00000121310 ECHDC2
ENST00000488268 0.1981634203886 0.0597040523416633 0.114929082848193 ENSG00000121310 ECHDC2
ENST00000544365 0.246334703934828 0.0852690265578333 0.100695189306448 ENSG00000121310 ECHDC2
ENST00000495920 0.225901496727341 0.0740401567636744 0.106164173796624 ENSG00000121310 ECHDC2
ENST00000480312 0.211689688055604 0.0667867268306844 0.118054365637363 ENSG00000121310 ECHDC2
ENST00000544531 0.267361533354492 0.0981683219503697 0.103502466656043 ENSG00000121310 ECHDC2
ENST00000542552 0.146252380906842 0.0366294434249157 0.13389639436601 ENSG00000121310 ECHDC2
ENST00000474789 0.201616236118753 0.0614134743394536 0.118636542538949 ENSG00000121310 ECHDC2
ENST00000371514 0.756704505630507 0.570166239349475 -0.0229873626349616 ENSG00000116171 SCP2
ENST00000478631 0.770396864416453 0.589948582410663 -0.0217761506199612 ENSG00000116171 SCP2
ENST00000528311 0.760944996571452 0.575759669281578 -0.0235028563849748 ENSG00000116171 SCP2
ENST00000371509 0.71824782691949 0.518801233464696 -0.0272149413061828 ENSG00000116171 SCP2
ENST00000407246 0.828860771112962 0.677656471336733 -0.0168038257034016 ENSG00000116171 SCP2
ENST00000371513 0.28336205602196 0.108089207941522 -0.116779557687426 ENSG00000116171 SCP2
ENST00000430330 0.941423549920188 0.877959478158216 -0.00723919566398976 ENSG00000116171 SCP2
ENST00000408941 0.828500506897953 0.677062459637017 -0.0195735404774468 ENSG00000116171 SCP2
ENST00000478274 0.394490279787651 0.186662793555508 -0.0882691494138238 ENSG00000116171 SCP2
ENST00000484100 0.861029910082972 0.731691340252055 -0.0169141326533612 ENSG00000116171 SCP2
ENST00000533119 0.842374295983042 0.700416467296534 -0.0189058330343529 ENSG00000116171 SCP2
ENST00000435345 0.935709715750161 0.866752453975106 -0.0079941690671249 ENSG00000116171 SCP2
ENST00000488965 0.83017936920686 0.680048560210805 -0.0195195191952157 ENSG00000116171 SCP2
ENST00000371486 0.458433404137471 0.240182466563163 0.0870467830026341 ENSG00000157184 CPT2
ENST00000294360 0.678994264965928 0.467329370180694 0.042475179908546 ENSG00000162384 C1orf123
ENST00000483739 0.745970120350776 0.555708934011579 0.0348053161086828 ENSG00000162384 C1orf123
ENST00000470385 0.670636497851142 0.45752920431344 0.0434512286160387 ENSG00000162384 C1orf123
ENST00000478839 0.347711713607267 0.151718039121576 0.103397268914379 ENSG00000162384 C1orf123
ENST00000489755 0.92131642791924 0.839294243305269 -0.0134409418860096 ENSG00000162384 C1orf123
ENST00000474227 0.747036608346308 0.557263054206091 -0.0417435329714352 ENSG00000162384 C1orf123
ENST00000602807 0.4987138910609 0.275071396792234 -0.0810435794060327 ENSG00000162384 C1orf123
ENST00000371470 0.159957969642503 0.042284863685998 -0.102452518713892 ENSG00000162385 MAGOH
ENST00000371466 0.160447655993347 0.0425100858299549 -0.102395662850103 ENSG00000162385 MAGOH
ENST00000495868 0.159386310348609 0.0420024523021248 -0.11282144843292 ENSG00000162385 MAGOH
ENST00000462941 0.103684202679379 0.0209609407636556 -0.114532355465593 ENSG00000162385 MAGOH
ENST00000306052 0.417720288021645 0.205184819858777 -0.0519168325337994 ENSG00000157193 LRP8
ENST00000529670 0.154147645451046 0.0398613906456267 0.134471368278414 ENSG00000157193 LRP8
ENST00000371454 0.328615688876214 0.137558346956219 -0.0628656966086494 ENSG00000157193 LRP8
ENST00000465675 0.328566369439624 0.137500185214849 -0.0626423928879324 ENSG00000157193 LRP8
ENST00000354412 0.312624254382527 0.12689490292973 -0.0644632574341498 ENSG00000157193 LRP8
ENST00000480045 0.30890539278597 0.124463957377407 -0.0670137929829569 ENSG00000157193 LRP8
ENST00000347547 0.261586420182207 0.0943396228365918 -0.0733330469734367 ENSG00000157193 LRP8
ENST00000459674 0.459767749811189 0.2414763190057 0.0746520476142759 ENSG00000157193 LRP8
ENST00000460214 0.39441980769136 0.186599078026729 0.0989320705270544 ENSG00000157193 LRP8
ENST00000481431 0.948324362511854 0.892094637329053 0.0104849413900463 ENSG00000157193 LRP8
ENST00000475501 0.479929537137265 0.258929559742936 -0.0726866699254148 ENSG00000157193 LRP8
ENST00000496580 0.0299171007515825 0.00272048321981763 -0.187658066682994 ENSG00000157193 LRP8
ENST00000371429 0.586705827224117 0.360623120618985 0.0593737768335849 ENSG00000058804 NDC1
ENST00000540001 0.586705827224117 0.360623120618985 0.0593737768335849 ENSG00000058804 NDC1
ENST00000537333 0.995596524820585 0.990650173941328 -0.000734672583930528 ENSG00000058804 NDC1
ENST00000234725 0.902236910324033 0.804223276269967 -0.0153500533242227 ENSG00000058804 NDC1
ENST00000480952 0.630940321266116 0.408779255067926 0.0654294231082727 ENSG00000058804 NDC1
ENST00000464950 0.817861409527376 0.660215313016103 0.0293910056308081 ENSG00000058799 YIPF1
ENST00000371399 0.826954259636107 0.674377395966316 0.0280794218783813 ENSG00000058799 YIPF1
ENST00000072644 0.826954259636107 0.674377395966316 0.0280794218783813 ENSG00000058799 YIPF1
ENST00000539954 0.692690567210347 0.485282556889708 0.0490970262620261 ENSG00000058799 YIPF1
ENST00000469457 0.925620510956222 0.848130173153086 0.0143211048756138 ENSG00000058799 YIPF1
ENST00000480151 0.925620510956222 0.848130173153086 0.0143211048756138 ENSG00000058799 YIPF1
ENST00000412288 0.970123817261835 0.937481034294156 0.00602637422489515 ENSG00000058799 YIPF1
ENST00000465897 0.998237488669239 0.996092381607012 0.000375881364439896 ENSG00000058799 YIPF1
ENST00000371378 0.00963402135277737 0.000335955498441606 -0.208569449867339 ENSG00000081870 HSPB11
ENST00000194214 0.0163016953248825 0.000950614890467157 -0.20391368079627 ENSG00000081870 HSPB11
ENST00000371377 0.0182896345873775 0.00117339783525819 -0.203277326067655 ENSG00000081870 HSPB11
ENST00000371376 0.0124864753537392 0.000572120390712608 -0.237396632671657 ENSG00000081870 HSPB11
ENST00000488884 0.0125183161140025 0.000575223231015657 -0.242045838585458 ENSG00000081870 HSPB11
ENST00000371370 0.307588103817732 0.123583850269636 0.0905831343714402 ENSG00000116212 LRRC42
ENST00000371368 0.979984390849058 0.959675771640798 0.003534808297434 ENSG00000116212 LRRC42
ENST00000319223 0.28440131729449 0.108835349623644 0.0941887607644658 ENSG00000116212 LRRC42
ENST00000444987 0.955471518173319 0.906240164937609 0.00802696493867133 ENSG00000116212 LRRC42
ENST00000371348 0.112002447640844 0.0238501940997294 0.115043175506114 ENSG00000116209 TMEM59
ENST00000371344 0.212770900852828 0.0673214231772224 0.101673432573853 ENSG00000116209 TMEM59
ENST00000234831 0.451831355978653 0.23410754008921 0.0492386448018077 ENSG00000116209 TMEM59
ENST00000371341 0.454483615707982 0.236395070111039 0.0487295834366094 ENSG00000116209 TMEM59
ENST00000470395 0.283469730236464 0.108184426916089 0.105293728596826 ENSG00000116209 TMEM59
ENST00000420738 0.486626492397098 0.264663138271031 0.0455499372724466 ENSG00000116209 TMEM59
ENST00000440019 0.489550403218416 0.267327622388795 0.0453150776230888 ENSG00000116209 TMEM59
ENST00000452421 0.486757100266387 0.26476322766746 0.0455469062915429 ENSG00000116209 TMEM59
ENST00000371337 0.440724066682288 0.224550185256992 0.0526138114237617 ENSG00000116209 TMEM59
ENST00000498272 0.302093684634604 0.119951720917661 0.108044675413277 ENSG00000116205 TCEANC2
ENST00000234827 0.647875948126509 0.429121699045528 0.0577332627138226 ENSG00000116205 TCEANC2
ENST00000311841 0.337177111742428 0.144068272242693 0.114040842777702 ENSG00000256407 RP11-446E24.4
ENST00000487096 0.950281661248673 0.895863798440469 -0.0070440947754915 ENSG00000116221 MRPL37
ENST00000360840 0.857308082600212 0.725154359269936 -0.0204510621626774 ENSG00000116221 MRPL37
ENST00000605337 0.835586944016492 0.688897363626796 -0.0228645617586043 ENSG00000116221 MRPL37
ENST00000490670 0.835379137051307 0.68833736538901 -0.022360479079983 ENSG00000116221 MRPL37
ENST00000336230 0.857308082600212 0.725154359269936 -0.0204510621626774 ENSG00000116221 MRPL37
ENST00000398219 0.747721712497192 0.558115728041483 -0.0410512464014235 ENSG00000116221 MRPL37
ENST00000326956 0.0307779050190768 0.0028402799030307 -0.151819688802751 ENSG00000157216 SSBP3
ENST00000528930 0.113453589479921 0.0243393462938039 0.1593066322529 ENSG00000157216 SSBP3
ENST00000417664 0.00969299866070646 0.000339516475699737 -0.198366884928011 ENSG00000157216 SSBP3
ENST00000371320 0.00515086564248572 0.00011302338774281 -0.211865858916073 ENSG00000157216 SSBP3
ENST00000371319 0.00791908438664617 0.000240132686381754 -0.203763555137531 ENSG00000157216 SSBP3
ENST00000533946 0.0131743738551204 0.000641750408513149 -0.193099145672296 ENSG00000157216 SSBP3
ENST00000357475 0.00526291670071773 0.000116990006407722 -0.223827894618374 ENSG00000157216 SSBP3
ENST00000426150 0.0439270250706709 0.00509564082865089 -0.169342494272284 ENSG00000157216 SSBP3
ENST00000444533 0.479592609927914 0.258679075934091 -0.0909661951704148 ENSG00000157216 SSBP3
ENST00000420121 0.237106281888501 0.0800789923430792 -0.131411348835956 ENSG00000157216 SSBP3
ENST00000533209 0.00128276659755641 8.71369793717588e-06 -0.303224710509574 ENSG00000157216 SSBP3
ENST00000525990 0.000992032763698154 5.86237784765038e-06 -0.286552358520057 ENSG00000157216 SSBP3
ENST00000528787 0.00407007714525306 7.07953583954169e-05 -0.279433989247257 ENSG00000157216 SSBP3
ENST00000606515 0.961352745331496 0.918199525303245 -0.00591626547534232 ENSG00000271723 MROH7-TTC4
ENST00000425300 0.904082067434371 0.807988319399406 -0.0136977769826952 ENSG00000271723 MROH7-TTC4
ENST00000414150 0.912272913266549 0.823184612438981 -0.0126380377225301 ENSG00000271723 MROH7-TTC4
ENST00000460155 0.9267158926839 0.850126000152349 -0.0107027328938817 ENSG00000271723 MROH7-TTC4
ENST00000371281 0.866132716451372 0.740800022275921 -0.0188609342030807 ENSG00000243725 TTC4
ENST00000486621 0.915337962101133 0.828173230490412 0.0168243705216912 ENSG00000243725 TTC4
ENST00000371284 0.894360224240524 0.790567715049916 -0.0150183698333566 ENSG00000243725 TTC4
ENST00000371269 0.178060649565374 0.0500739776176154 0.0943880550818718 ENSG00000116133 DHCR24
ENST00000436604 0.0921398394919536 0.0172940947960042 0.124681762472743 ENSG00000116133 DHCR24
ENST00000537443 0.245792631582395 0.0849757511340742 0.0899085844087597 ENSG00000116133 DHCR24
ENST00000535035 0.384492783832167 0.17858143247793 0.0693952329974986 ENSG00000116133 DHCR24
ENST00000415336 0.278226218993429 0.104957622534422 -0.121427294381445 ENSG00000242396 RP11-67L3.5
ENST00000294383 0.16189406271271 0.0431397842651565 0.107943627705288 ENSG00000162402 USP24
ENST00000407756 0.158138828758017 0.0414722857343823 0.109014725595126 ENSG00000162402 USP24
ENST00000371250 0.0399720718366399 0.00439894523546697 -0.172186484989938 ENSG00000162407 PPAP2B
ENST00000472957 0.699863206346986 0.494095626738312 0.0563692869545385 ENSG00000162407 PPAP2B
ENST00000459962 0.568756785564625 0.342093314196038 0.0809546365088744 ENSG00000162407 PPAP2B
ENST00000461655 0.000234757030283274 4.1223992035976e-07 -0.339995498209136 ENSG00000162407 PPAP2B
ENST00000485760 0.402716187097427 0.193396463184436 -0.106063710062945 ENSG00000173406 DAB1
ENST00000358603 0.714998203912136 0.513918829842629 -0.0554855100659706 ENSG00000162600 OMA1
ENST00000371226 0.825432215907911 0.671252045493682 -0.0361242054594107 ENSG00000162600 OMA1
ENST00000371225 0.782307981018017 0.607930725701588 0.0345463615832638 ENSG00000184292 TACSTD2
ENST00000472487 0.551778668743282 0.325024569615525 0.0635082635864112 ENSG00000162601 MYSM1
ENST00000493821 0.546259568345434 0.319562238766809 0.0658481965696217 ENSG00000162601 MYSM1
ENST00000401044 0.480325658987288 0.259238876931325 0.0780915258306428 ENSG00000162601 MYSM1
ENST00000466774 0.632984885201464 0.410823543335772 0.0600407890762071 ENSG00000162601 MYSM1
ENST00000483003 0.98902960540161 0.977623036304251 0.0021059897598299 ENSG00000162601 MYSM1
ENST00000489282 0.925912645083321 0.848845373206131 0.0147962382038939 ENSG00000162601 MYSM1
ENST00000371222 0.630543167074703 0.408300591934925 -0.0418073074750605 ENSG00000177606 JUN
ENST00000544621 0.384945262717704 0.178972484749532 -0.112297229691586 ENSG00000234807 LINC01135
ENST00000419531 0.378674857149943 0.174043781641465 -0.113646783680101 ENSG00000234807 LINC01135
ENST00000474476 0.406199306491582 0.196041929409628 -0.0954808154199203 ENSG00000172456 FGGY
ENST00000371218 0.273838237543595 0.102253286340543 -0.10761663123042 ENSG00000172456 FGGY
ENST00000495718 0.507424960206465 0.282814116949991 -0.0813175173692173 ENSG00000172456 FGGY
ENST00000303721 0.273838237543595 0.102253286340543 -0.10761663123042 ENSG00000172456 FGGY
ENST00000430447 0.247501782555532 0.0859073681573992 -0.119256656739973 ENSG00000172456 FGGY
ENST00000371212 0.232904519385855 0.077784059140195 -0.117790375014443 ENSG00000172456 FGGY
ENST00000371191 0.0132154411784239 0.000646541210414753 -0.257305870576654 ENSG00000162599 NFIA
ENST00000476646 0.00487363482539273 0.000101180112713791 -0.303474058472982 ENSG00000162599 NFIA
ENST00000407417 0.00720148945581021 0.000202639685871552 -0.279987865903626 ENSG00000162599 NFIA
ENST00000479364 0.00513805245998388 0.000112578438898622 -0.296963716685894 ENSG00000162599 NFIA
ENST00000371189 0.0062516646209084 0.000157926105938615 -0.28471761549053 ENSG00000162599 NFIA
ENST00000403491 0.0151056479733063 0.000835315426822439 -0.230106303043944 ENSG00000162599 NFIA
ENST00000371187 0.00625596679349631 0.000158467747656246 -0.278857592702875 ENSG00000162599 NFIA
ENST00000485903 0.00747735258964068 0.000216332909650741 -0.280696307782651 ENSG00000162599 NFIA
ENST00000371185 0.00748157725357786 0.000217577028194877 -0.28033132375103 ENSG00000162599 NFIA
ENST00000371184 0.00747735258964068 0.000216561498764007 -0.280442508919595 ENSG00000162599 NFIA
ENST00000496712 0.0283288084661833 0.00249387127679714 -0.253519260455557 ENSG00000162599 NFIA
ENST00000357977 0.611329792367083 0.386973815197746 -0.0646330803471005 ENSG00000162599 NFIA
ENST00000606498 0.523115467805959 0.297064887004952 0.0661454548322184 ENSG00000162604 TM2D1
ENST00000294613 0.525851268409424 0.299820098466712 0.0656690688410095 ENSG00000162604 TM2D1
ENST00000472357 0.310307797862388 0.125365624701078 0.118354164950068 ENSG00000162604 TM2D1
ENST00000371180 0.525851268409424 0.299820098466712 0.0656690688410095 ENSG00000162604 TM2D1
ENST00000488206 0.540231120591491 0.313444016426673 0.0642383981436843 ENSG00000162604 TM2D1
ENST00000472989 0.52338710728474 0.297286689680415 0.0719317195880069 ENSG00000162604 TM2D1
ENST00000488410 0.389457082493482 0.182448451711007 0.0967478274013398 ENSG00000162604 TM2D1
ENST00000468586 0.654918096760651 0.437873467014272 0.0507204508526522 ENSG00000162604 TM2D1
ENST00000371178 0.724799628668842 0.527807283315521 0.0414134705064033 ENSG00000162604 TM2D1
ENST00000494926 0.700294252248689 0.494680566745228 0.0445343711855289 ENSG00000162604 TM2D1
ENST00000496465 0.693931585667557 0.486863864449118 0.0453395551104444 ENSG00000162604 TM2D1
ENST00000371177 0.717950621408089 0.518280913653217 0.0421755877405879 ENSG00000162604 TM2D1
ENST00000452143 0.337492831487174 0.144284925813316 0.104346601216685 ENSG00000162607 USP1
ENST00000442679 0.704494817557424 0.500347418835164 0.0524570975883626 ENSG00000162607 USP1
ENST00000371146 0.102442536672208 0.0205437864836893 0.149427221485157 ENSG00000162607 USP1
ENST00000339950 0.0982102047910701 0.0190959076146335 0.151335142281706 ENSG00000162607 USP1
ENST00000251157 0.36929272620885 0.167134893875382 0.0681595354184909 ENSG00000116641 DOCK7
ENST00000454575 0.278349467526748 0.105027377759543 0.0946917270516975 ENSG00000116641 DOCK7
ENST00000340370 0.377168870187195 0.172869815961831 0.067194672554993 ENSG00000116641 DOCK7
ENST00000404627 0.993855932374334 0.987445207846591 -0.00095907354304895 ENSG00000116641 DOCK7
ENST00000317868 0.320255101715547 0.131716590769332 -0.11617780550914 ENSG00000125703 ATG4C
ENST00000371120 0.320255101715547 0.131716590769332 -0.11617780550914 ENSG00000125703 ATG4C
ENST00000371108 0.423450088648436 0.209950642658638 0.0799191898749854 ENSG00000088035 ALG6
ENST00000263440 0.439784107026487 0.223799502373027 0.0775130173801696 ENSG00000088035 ALG6
ENST00000603108 0.439530991174079 0.223581386545792 0.0775201191888514 ENSG00000088035 ALG6
ENST00000465969 0.523115467805959 0.2970674343703 0.0865415155869662 ENSG00000088035 ALG6
ENST00000371092 0.913661261082924 0.825342708590344 0.0139879222193532 ENSG00000142856 ITGB3BP
ENST00000271002 0.913661261082924 0.825342708590344 0.0139879222193532 ENSG00000142856 ITGB3BP
ENST00000489099 0.888242705494784 0.779699031202193 0.0176225633363767 ENSG00000142856 ITGB3BP
ENST00000461681 0.518262750677728 0.292566883488695 0.0809795869347763 ENSG00000142856 ITGB3BP
ENST00000463803 0.252611091237858 0.0889140456588141 0.140138447357847 ENSG00000142856 ITGB3BP
ENST00000283568 0.979788906318159 0.959073489753889 -0.00335674216090671 ENSG00000142856 ITGB3BP
ENST00000476508 0.848437247914413 0.710542392211404 0.0251945436699204 ENSG00000142856 ITGB3BP
ENST00000460394 0.639834172080468 0.41950065537089 -0.0545576542783587 ENSG00000142856 ITGB3BP
ENST00000462285 0.499795664275834 0.276049930850025 -0.0753230698084918 ENSG00000142856 ITGB3BP
ENST00000489863 0.502331566171649 0.278279553952601 -0.0751486895981922 ENSG00000142856 ITGB3BP
ENST00000465781 0.869602159530735 0.746326702016415 -0.024576354736286 ENSG00000142856 ITGB3BP
ENST00000460251 0.917783289622429 0.833050659075096 -0.0161275345801582 ENSG00000142856 ITGB3BP
ENST00000478138 0.908918291105808 0.816964952005345 -0.0148182048150001 ENSG00000142856 ITGB3BP
ENST00000371084 0.806590321381336 0.642721649354966 0.0307502699134635 ENSG00000079739 PGM1
ENST00000540265 0.533722052261128 0.307219598775399 0.0689712129042355 ENSG00000079739 PGM1
ENST00000371083 0.50951467704933 0.284714127238475 0.076339535115237 ENSG00000079739 PGM1
ENST00000371080 0.00250416867857956 2.83135912171677e-05 -0.314007171689327 ENSG00000185483 ROR1
ENST00000371079 0.00750521645903228 0.000219070892535384 -0.246699969885777 ENSG00000185483 ROR1
ENST00000482426 0.00200315604280166 1.932274106518e-05 -0.327511673764668 ENSG00000185483 ROR1
ENST00000424995 0.14688595302159 0.0368967950931166 0.169120639997525 ENSG00000223949 RP11-24J23.2
ENST00000545203 0.296277678336949 0.116159515733353 0.121844081851785 ENSG00000185483 ROR1
ENST00000371073 0.994993664312506 0.989486330231547 0.000807458863307924 ENSG00000158966 CACHD1
ENST00000290039 0.99939074773572 0.998604865700097 -0.000106768074809693 ENSG00000158966 CACHD1
ENST00000495994 0.743066149711375 0.551921845561694 0.0374008010140224 ENSG00000158966 CACHD1
ENST00000470527 0.431540330400312 0.216810840749806 0.0758937474117144 ENSG00000158966 CACHD1
ENST00000294428 0.186966636180701 0.0544665308501377 0.113266120127265 ENSG00000162437 RAVER2
ENST00000371072 0.140547539148586 0.0343941485899765 0.125114510444618 ENSG00000162437 RAVER2
ENST00000430964 0.296238871534898 0.116098493781462 0.0998081546306172 ENSG00000162437 RAVER2
ENST00000418058 0.750283381517228 0.561449583595135 0.0448279747605857 ENSG00000162437 RAVER2
ENST00000342505 0.00322948710346309 4.44534481435097e-05 0.14469786131958 ENSG00000162434 JAK1
ENST00000481702 0.0656217574279275 0.00996813955294576 0.118451666295459 ENSG00000162434 JAK1
ENST00000465376 0.000802283122693725 4.08018492750498e-06 0.181186817102552 ENSG00000162434 JAK1
ENST00000471473 0.000927695112684665 5.18314923757728e-06 0.191547171075922 ENSG00000162434 JAK1
ENST00000494904 0.137638316367013 0.0332336135058412 0.103046161509864 ENSG00000162434 JAK1
ENST00000467764 0.130437405756042 0.0305102441499705 0.140670053888302 ENSG00000162434 JAK1
ENST00000395325 0.960072703037814 0.915623412971744 -0.00872745498724206 ENSG00000116675 DNAJC6
ENST00000344610 0.0216742791507313 0.0015746934723926 0.142881468051759 ENSG00000116678 LEPR
ENST00000371065 0.0192852967442716 0.00129022972822332 0.160311197606512 ENSG00000213625 LEPROT
ENST00000475108 0.105332859868611 0.0215522167672046 0.128119332248097 ENSG00000213625 LEPROT
ENST00000371059 0.0239840939111651 0.00188282738638717 0.140586097122506 ENSG00000116678 LEPR
ENST00000371060 0.0204137582146113 0.00142031639934524 0.147112465574718 ENSG00000116678 LEPR
ENST00000349533 0.0180919472883886 0.00114905161613852 0.149868882625167 ENSG00000116678 LEPR
ENST00000497874 0.232424020987355 0.0775542164485527 0.0987123497169003 ENSG00000213625 LEPROT
ENST00000488747 0.101526744149493 0.0202255954780406 0.128009506658374 ENSG00000213625 LEPROT
ENST00000484243 0.130719621129619 0.0306261946023204 0.116445129054306 ENSG00000213625 LEPROT
ENST00000406510 0.0206230503237685 0.00144350873663599 0.146955487574497 ENSG00000116678 LEPR
ENST00000462765 0.137075664961087 0.0330563061961457 0.168047187992689 ENSG00000116678 LEPR
ENST00000371058 0.023462549909136 0.00179938184203583 0.237549319139469 ENSG00000116678 LEPR
ENST00000329654 0.782761396022073 0.608592219537433 -0.0260151720418048 ENSG00000184588 PDE4B
ENST00000341517 0.652331445858459 0.434528602214454 -0.040282130510806 ENSG00000184588 PDE4B
ENST00000371049 0.301646342313992 0.119709275001214 -0.0843357307387669 ENSG00000184588 PDE4B
ENST00000423207 0.785639186882864 0.612485939177886 -0.0257300906893702 ENSG00000184588 PDE4B
ENST00000528771 0.0776033896101369 0.0130907776036392 -0.159198752002304 ENSG00000184588 PDE4B
ENST00000371045 0.774697533541957 0.595821915754983 -0.0271354483805914 ENSG00000184588 PDE4B
ENST00000531025 0.109235916574879 0.0228542027359577 -0.145756985451369 ENSG00000184588 PDE4B
ENST00000526197 0.130960340228099 0.0307232420350314 -0.137823813990874 ENSG00000184588 PDE4B
ENST00000480109 0.927285242157112 0.851354657706088 -0.00952835798891668 ENSG00000184588 PDE4B
ENST00000534463 0.905682244317553 0.810977996394587 -0.0157148267086046 ENSG00000184588 PDE4B
ENST00000524999 0.756909093748561 0.570446900568895 0.0396156388777253 ENSG00000184588 PDE4B
ENST00000237247 0.425241952726228 0.211610719587023 -0.0820561340253746 ENSG00000118473 SGIP1
ENST00000371039 0.445652376557028 0.228870086609167 -0.0788824296272117 ENSG00000118473 SGIP1
ENST00000493564 0.169886165255661 0.0465424526504968 -0.149235356038663 ENSG00000118473 SGIP1
ENST00000424320 0.189212117665085 0.0555659815964307 -0.132440380139291 ENSG00000118473 SGIP1
ENST00000371035 0.361951957397026 0.16168230253957 -0.0933027353543605 ENSG00000118473 SGIP1
ENST00000468286 0.161721255024501 0.0430618269431554 -0.141252235646093 ENSG00000118473 SGIP1
ENST00000497055 0.147422772095873 0.0371108897905256 -0.157072123213156 ENSG00000118473 SGIP1
ENST00000371036 0.493259889474477 0.270549787044737 -0.0726773833494409 ENSG00000118473 SGIP1
ENST00000371037 0.494778528378255 0.271766693473988 -0.0727743396785309 ENSG00000118473 SGIP1
ENST00000483060 0.304037744346077 0.121209694018516 -0.119891153186252 ENSG00000118473 SGIP1
ENST00000502413 0.802547598052509 0.637196920591631 -0.0408309671745663 ENSG00000248458 AL139147.1
ENST00000480548 0.781780365707251 0.607020656835495 -0.0413502735344946 ENSG00000118473 SGIP1
ENST00000487507 0.738090620107263 0.545699251507125 -0.0501293907468035 ENSG00000118473 SGIP1
ENST00000435165 0.946348712139199 0.887814823146396 0.0104567055700825 ENSG00000118473 SGIP1
ENST00000320161 0.976972685662557 0.952462856652643 -0.00509444263357297 ENSG00000118473 SGIP1
ENST00000468570 0.909308218848781 0.817769254089427 -0.0201469748270054 ENSG00000118473 SGIP1
ENST00000371018 0.515902387957673 0.290593888408134 0.0638120745279044 ENSG00000198160 MIER1
ENST00000355977 0.515902387957673 0.290593888408134 0.0638120745279044 ENSG00000198160 MIER1
ENST00000357692 0.491781981913562 0.269287094269965 0.0668632681321737 ENSG00000198160 MIER1
ENST00000401041 0.759378740944806 0.573693793565603 0.0338602538521526 ENSG00000198160 MIER1
ENST00000371014 0.547078727009197 0.320547411336898 0.0608167708897685 ENSG00000198160 MIER1
ENST00000371016 0.547078727009197 0.320547411336898 0.0608167708897685 ENSG00000198160 MIER1
ENST00000371012 0.704123323483661 0.499747334229826 -0.0503710053582944 ENSG00000198160 MIER1
ENST00000401042 0.569175807975926 0.342481245804912 0.0592412469090964 ENSG00000198160 MIER1
ENST00000355356 0.512947551193659 0.287927910536453 0.0654441437322367 ENSG00000198160 MIER1
ENST00000479067 0.7645111804675 0.58108552676055 0.0362594657461785 ENSG00000198160 MIER1
ENST00000235345 0.826476472403367 0.673618769123943 0.0277792913470434 ENSG00000116704 SLC35D1
ENST00000506472 0.299853458598065 0.118525237741535 -0.129255967829512 ENSG00000116704 SLC35D1
ENST00000370994 0.0799951692624269 0.0137562304547093 0.0904738067370006 ENSG00000142864 SERBP1
ENST00000370995 0.0830533284116637 0.0145815916657229 0.0886187739741236 ENSG00000142864 SERBP1
ENST00000361219 0.147041846648046 0.0369725978888797 0.0726683041888409 ENSG00000142864 SERBP1
ENST00000370990 0.193886225756621 0.0576694624603314 0.0658317941324073 ENSG00000142864 SERBP1
ENST00000493607 0.149503017506079 0.0379218830763519 0.0928401173782211 ENSG00000142864 SERBP1
ENST00000462814 0.472026953052728 0.251994905766342 0.0469012595734408 ENSG00000142864 SERBP1
ENST00000484880 0.2433022684577 0.083607335759556 0.0793502559104874 ENSG00000142864 SERBP1
ENST00000490406 0.163488195106098 0.0437528636370447 0.0927464637283485 ENSG00000142864 SERBP1
ENST00000370986 0.706798139172577 0.503311903309571 -0.0403699128349897 ENSG00000116717 GADD45A
ENST00000370985 0.87047977435563 0.748024910986403 -0.0213893639631887 ENSG00000116717 GADD45A
ENST00000460575 0.65074961050737 0.432723742105923 -0.0568337409097036 ENSG00000116717 GADD45A
ENST00000484245 0.796001771946069 0.628329280382525 -0.0366676542659017 ENSG00000116717 GADD45A
ENST00000370982 0.0882509254682862 0.0161121890452522 0.117986135443846 ENSG00000172380 GNG12
ENST00000494936 0.0894102661266295 0.0164709647670688 -0.143455158675978 ENSG00000172380 GNG12
ENST00000420587 0.86290127734671 0.735533337112904 0.00938633151091743 ENSG00000232284 GNG12-AS1
ENST00000413628 0.86290127734671 0.735533337112904 0.00938633151091743 ENSG00000232284 GNG12-AS1
ENST00000540432 0.454438370057287 0.236279307252936 0.0285629488980323 ENSG00000116729 WLS
ENST00000354777 0.454358656509464 0.236199891334041 0.0285634024806075 ENSG00000116729 WLS
ENST00000262348 0.75332169949814 0.565476917283613 0.0143697635859265 ENSG00000116729 WLS
ENST00000370976 0.748624432191362 0.559439555864697 0.014634066842045 ENSG00000116729 WLS
ENST00000498615 0.566522801728164 0.339863632463134 -0.0506851570356888 ENSG00000116729 WLS
ENST00000491811 0.130381041678619 0.0304895539737206 0.0894589682718672 ENSG00000116729 WLS
ENST00000497187 0.145164650175202 0.0361993125072778 0.0817889434827025 ENSG00000116729 WLS
ENST00000534713 0.468394586320752 0.248775210720882 0.0381031633336649 ENSG00000116729 WLS
ENST00000533537 0.514710618490509 0.289504752394368 0.036082040809925 ENSG00000116729 WLS
ENST00000530486 0.778973133531236 0.602475086353187 0.0161165767185498 ENSG00000116729 WLS
ENST00000370973 0.834560216427993 0.687056167879883 0.0124927521339445 ENSG00000116729 WLS
ENST00000471243 0.622999736503592 0.399966044004587 -0.0287641360076534 ENSG00000116729 WLS
ENST00000491076 0.594126647780811 0.369070077725834 -0.031115533858103 ENSG00000116729 WLS
ENST00000527864 0.904746481195967 0.809361635970792 -0.0101127947612258 ENSG00000116729 WLS
ENST00000370971 0.958998177078979 0.91273353315586 0.00515007572381803 ENSG00000116729 WLS
ENST00000456315 0.378557760351713 0.173854552420222 0.101887368811784 ENSG00000024526 DEPDC1
ENST00000370966 0.378557760351713 0.173854552420222 0.101887368811784 ENSG00000024526 DEPDC1
ENST00000488146 0.338945988275548 0.145255051586927 0.11851744571936 ENSG00000024526 DEPDC1
ENST00000489862 0.294938744873461 0.11525864183525 0.119556397787015 ENSG00000024526 DEPDC1
ENST00000525124 0.431533134856692 0.216796922079166 0.0977006274674236 ENSG00000024526 DEPDC1
ENST00000588515 0.0234563746836119 0.00179834819514536 0.281864576862567 ENSG00000033122 LRRC7
ENST00000608744 0.024600286001766 0.00197826663611928 0.282466265398445 ENSG00000033122 LRRC7
ENST00000609072 0.0294163766747723 0.00265071881883842 0.274540614603681 ENSG00000033122 LRRC7
ENST00000607936 0.0346946489134192 0.00348006828912836 0.264974866711019 ENSG00000033122 LRRC7
ENST00000370952 0.202819535097227 0.0620659617830606 0.125010666636141 ENSG00000066557 LRRC40
ENST00000370951 0.00803686564811773 0.000245983624251861 0.208226215714035 ENSG00000116754 SRSF11
ENST00000463877 0.113456731279292 0.0243477217806318 0.132979325660607 ENSG00000116754 SRSF11
ENST00000405432 0.0101339132840166 0.000370821317844821 0.198723619929622 ENSG00000116754 SRSF11
ENST00000370950 0.00818072573200766 0.000254084545528416 0.207662277501096 ENSG00000116754 SRSF11
ENST00000454435 0.0286377969337237 0.00254174377193829 0.192206068718719 ENSG00000116754 SRSF11
ENST00000475204 0.0238153488128082 0.00185174259607731 0.194423389647035 ENSG00000116754 SRSF11
ENST00000395136 0.0158257291774936 0.00090362337045622 0.192791491645273 ENSG00000116754 SRSF11
ENST00000436161 0.0201413881919268 0.00138899814605338 0.197753810454862 ENSG00000116754 SRSF11
ENST00000473950 0.0184469462041983 0.00119604322662482 0.205637176417724 ENSG00000116754 SRSF11
ENST00000469170 0.0323035527914911 0.0030794120271245 0.193631227663916 ENSG00000116754 SRSF11
ENST00000486667 0.0187124450333448 0.00122263993681648 0.20401196074338 ENSG00000116754 SRSF11
ENST00000481648 0.0245899151345741 0.00197479059154625 0.210476754939754 ENSG00000116754 SRSF11
ENST00000463116 0.0107924960269929 0.000419292936777533 0.293430754082459 ENSG00000116754 SRSF11
ENST00000484162 0.00463367078469621 9.16068814700459e-05 0.222215157948607 ENSG00000116754 SRSF11
ENST00000370949 0.00624101162717147 0.000157507981708616 0.209585753190695 ENSG00000116754 SRSF11
ENST00000463859 0.00954021958142583 0.000331203841062823 0.206604429640162 ENSG00000116754 SRSF11
ENST00000460795 0.0265227524827984 0.00223482148683911 0.190763302632458 ENSG00000116754 SRSF11
ENST00000461935 0.00964047070284153 0.000336295489634007 0.222101387151738 ENSG00000116754 SRSF11
ENST00000489188 0.0131751458756615 0.000642108119421663 0.213961363203634 ENSG00000116754 SRSF11
ENST00000370944 0.426344125847475 0.212500205985054 -0.0683057689984829 ENSG00000118454 ANKRD13C
ENST00000262346 0.348121749465571 0.151984293705601 -0.0778744021013559 ENSG00000118454 ANKRD13C
ENST00000464236 0.425542024832754 0.21184640699496 0.0949968267726676 ENSG00000118454 ANKRD13C
ENST00000490846 0.692453429968292 0.484904090782033 -0.0533573180014545 ENSG00000118454 ANKRD13C
ENST00000498735 0.446056162993835 0.229219115934587 -0.100413102381813 ENSG00000118454 ANKRD13C
ENST00000450461 0.0274007393671905 0.00236776693935909 0.207457659215949 ENSG00000235079 ZRANB2-AS1
ENST00000426999 0.0190216968913028 0.0012587420117054 0.219048204961806 ENSG00000235079 ZRANB2-AS1
ENST00000370920 0.0457764917777684 0.00545509933773082 0.164004113265584 ENSG00000132485 ZRANB2
ENST00000477096 0.0164500697082238 0.000966415083259746 0.229621446342274 ENSG00000132485 ZRANB2
ENST00000254821 0.0453660633951056 0.00537315212911087 0.164716348991256 ENSG00000132485 ZRANB2
ENST00000487510 0.0371624018924416 0.00392074611485663 0.208789216913148 ENSG00000132485 ZRANB2
ENST00000479947 0.024915588481944 0.00201760227153701 0.221824317687045 ENSG00000132485 ZRANB2
ENST00000473260 0.0193098524125119 0.00129325571885526 0.23375345552685 ENSG00000132485 ZRANB2
ENST00000583678 0.387240166824804 0.180666464346418 0.0957891857553583 ENSG00000229956 ZRANB2-AS2
ENST00000599146 0.202896464408956 0.0621134859466937 0.137249745829704 ENSG00000229956 ZRANB2-AS2
ENST00000594152 0.202896464408956 0.0621134859466937 0.137249745829704 ENSG00000229956 ZRANB2-AS2
ENST00000600103 0.147944609599688 0.0373393939108328 0.153489858646704 ENSG00000229956 ZRANB2-AS2
ENST00000357731 0.00143323804906666 1.07073875304564e-05 -0.309487372451226 ENSG00000172260 NEGR1
ENST00000608579 0.0776349055314603 0.0131062890874407 0.187835255608118 ENSG00000229956 ZRANB2-AS2
ENST00000430605 0.0766093161110749 0.012818826400516 0.188488703742731 ENSG00000229956 ZRANB2-AS2
ENST00000306821 0.0114236960182869 0.000478385623473432 -0.237381796994536 ENSG00000172260 NEGR1
ENST00000434200 5.92773509161219e-05 1.73146095707069e-08 -0.42095017656975 ENSG00000172260 NEGR1
ENST00000467479 3.44431901148772e-05 6.16789852112074e-09 -0.458735372071072 ENSG00000172260 NEGR1
ENST00000370898 0.643228795882285 0.42370750286993 0.0592231639721884 ENSG00000254685 FPGT
ENST00000557284 0.60605233141 0.381246305083176 0.0652085521762159 ENSG00000259030 FPGT-TNNI3K
ENST00000524915 0.664094340153971 0.449391856680048 0.0562090376179077 ENSG00000254685 FPGT
ENST00000370894 0.705383630886996 0.501472302190688 0.0516964143411557 ENSG00000254685 FPGT
ENST00000370899 0.605378899593062 0.380454085673774 0.0652185996864323 ENSG00000259030 FPGT-TNNI3K
ENST00000609362 0.646292421193905 0.42710667193078 0.0586918897032817 ENSG00000254685 FPGT
ENST00000370895 0.61419100061138 0.390274225186731 0.0637303558518413 ENSG00000259030 FPGT-TNNI3K
ENST00000534632 0.62689242168992 0.404308632334996 0.0619014780442974 ENSG00000259030 FPGT-TNNI3K
ENST00000533006 0.668136024364177 0.454328348834334 0.0555220436355807 ENSG00000259030 FPGT-TNNI3K
ENST00000370891 0.60605233141 0.381246305083176 0.0652085521762159 ENSG00000116783 TNNI3K
ENST00000370893 0.676396774049738 0.464359504815441 0.0542764668948875 ENSG00000259030 FPGT-TNNI3K
ENST00000534056 0.697989715471119 0.491860929935458 0.0529436607759841 ENSG00000254685 FPGT
ENST00000370872 0.167939034237015 0.0456216599501369 0.125969637559726 ENSG00000116791 CRYZ
ENST00000340866 0.16451397812802 0.0442041462409548 0.127046247576158 ENSG00000116791 CRYZ
ENST00000492102 0.129653589395344 0.0302154591302529 0.160279805656654 ENSG00000116791 CRYZ
ENST00000417775 0.36272834191166 0.162208128800274 0.0789800368006014 ENSG00000116791 CRYZ
ENST00000370871 0.166880444531263 0.045174706075956 0.128373465311652 ENSG00000116791 CRYZ
ENST00000370870 0.407123204853301 0.196750309312979 0.0865125463704169 ENSG00000116791 CRYZ
ENST00000441120 0.411274445139848 0.199933711756428 0.0878134430670751 ENSG00000116791 CRYZ
ENST00000457880 0.662722630639931 0.447714867082756 0.0396327945067307 ENSG00000162623 TYW3
ENST00000370867 0.667353432137025 0.453372825453361 0.0391518663901955 ENSG00000162623 TYW3
ENST00000421739 0.873083097451081 0.752841864795099 0.0180002227563384 ENSG00000162623 TYW3
ENST00000479111 0.939039513558084 0.873222444362492 0.00922993597644878 ENSG00000162623 TYW3
ENST00000483990 0.923033831470451 0.842646889579222 0.0145016717883418 ENSG00000162623 TYW3
ENST00000467646 0.402583824058238 0.19329925528626 0.0884801573460973 ENSG00000162623 TYW3
ENST00000370859 0.137736331260553 0.033271535823576 -0.179987090660337 ENSG00000137968 SLC44A5
ENST00000370855 0.169822050674599 0.0465067229664441 -0.175805404266718 ENSG00000137968 SLC44A5
ENST00000370841 0.0452145321749001 0.00534190782712759 0.134843913713713 ENSG00000117054 ACADM
ENST00000525881 0.534411165336383 0.307865082652538 0.0619233994591587 ENSG00000117054 ACADM
ENST00000526129 0.0821006508535783 0.0143257618174383 0.11607042429155 ENSG00000117054 ACADM
ENST00000526196 0.0596462598041558 0.00844022631988275 0.128262098884269 ENSG00000117054 ACADM
ENST00000370834 0.0490573112077091 0.0061099708016146 0.133843477290226 ENSG00000117054 ACADM
ENST00000534146 0.534001792909827 0.307508123809732 0.0628697460661209 ENSG00000117054 ACADM
ENST00000532509 0.0796313537348105 0.0136496224741465 0.117382331113439 ENSG00000117054 ACADM
ENST00000473018 0.613324972501983 0.389189416257556 0.0532294573649211 ENSG00000117054 ACADM
ENST00000541113 0.0493394788915959 0.00618326354989378 0.134273864044209 ENSG00000117054 ACADM
ENST00000530953 0.0754386694974661 0.0125091628188916 0.120639195202319 ENSG00000117054 ACADM
ENST00000534334 0.0694993779046043 0.0109803109592371 0.119351848997311 ENSG00000117054 ACADM
ENST00000525808 0.046364996531095 0.00556759731150761 0.136883937273203 ENSG00000117054 ACADM
ENST00000543667 0.046364996531095 0.00556759731150761 0.136883937273203 ENSG00000117054 ACADM
ENST00000420607 0.0549369642752282 0.00733140936047117 0.127472994461414 ENSG00000117054 ACADM
ENST00000529059 0.0545548969683137 0.00724563331231185 0.135682726720942 ENSG00000117054 ACADM
ENST00000526930 0.0595597110529152 0.00842015780393274 0.164149053602038 ENSG00000117054 ACADM
ENST00000532207 0.0417037154593538 0.00469044820379366 0.191811924525 ENSG00000117054 ACADM
ENST00000528016 0.11963723881875 0.0265468414023809 0.135395965013618 ENSG00000117054 ACADM
ENST00000481374 0.0753057060391682 0.0124651774172153 0.180522864934993 ENSG00000117054 ACADM
ENST00000535300 0.201930109008005 0.0615934564389776 0.109928607039376 ENSG00000137955 RABGGTB
ENST00000496055 0.20707237640265 0.0643024538401595 0.10915218534346 ENSG00000137955 RABGGTB
ENST00000319942 0.208341169334 0.0649940678079694 0.109008169112395 ENSG00000137955 RABGGTB
ENST00000473406 0.205537864599907 0.0634995468619692 0.116231348147826 ENSG00000137955 RABGGTB
ENST00000485459 0.217039078447887 0.0695030128386042 0.110765462464118 ENSG00000137955 RABGGTB
ENST00000370826 0.223064512161323 0.0726378778039758 0.129428995677201 ENSG00000137955 RABGGTB
ENST00000497648 0.304314628164638 0.121400334448565 0.0980507137773833 ENSG00000137955 RABGGTB
ENST00000462042 0.190200156530883 0.056042333978066 0.141028040815896 ENSG00000137955 RABGGTB
ENST00000470201 0.203066232444144 0.0621775790283106 0.115236188535801 ENSG00000137955 RABGGTB
ENST00000471759 0.18964142914992 0.0557554495448532 0.114339981876886 ENSG00000137955 RABGGTB
ENST00000491266 0.197790920060343 0.0595304293687181 0.116200209440577 ENSG00000137955 RABGGTB
ENST00000461653 0.216720620804634 0.0693183094479461 0.114638811727828 ENSG00000137955 RABGGTB
ENST00000489450 0.291741040231061 0.113350749180076 0.10842678230385 ENSG00000137955 RABGGTB
ENST00000467748 0.0933469780876549 0.017638794340903 0.153017545142089 ENSG00000137955 RABGGTB
ENST00000459697 0.472101168228496 0.252079614753208 0.083470993440867 ENSG00000137955 RABGGTB
ENST00000328299 0.0157650476132354 0.000898472620919469 -0.241733991324395 ENSG00000184005 ST6GALNAC3
ENST00000464140 0.0237489915173924 0.00184233020008615 -0.250462935225426 ENSG00000184005 ST6GALNAC3
ENST00000370812 0.116495068486921 0.0253824946034707 0.139508909017467 ENSG00000142892 PIGK
ENST00000445065 0.116495068486921 0.0253824946034707 0.139508909017467 ENSG00000142892 PIGK
ENST00000370813 0.416255261687667 0.204091289548368 0.0785266707307466 ENSG00000142892 PIGK
ENST00000487906 0.265612498939176 0.0971360928322882 0.116381669788512 ENSG00000142892 PIGK
ENST00000359130 0.994368908684451 0.988274172903905 -0.00109554971542317 ENSG00000142892 PIGK
ENST00000478391 0.988819372482975 0.976893461706005 -0.00217733004223238 ENSG00000142892 PIGK
ENST00000354567 0.443276210457591 0.22697698919497 -0.0823811838444579 ENSG00000154027 AK5
ENST00000344720 0.390824042203383 0.183626271488424 -0.0938935258274263 ENSG00000154027 AK5
ENST00000530826 0.333609537544409 0.14126635922133 -0.12326032129624 ENSG00000154027 AK5
ENST00000527263 0.439835553635557 0.223840191680557 -0.100529236081665 ENSG00000154027 AK5
ENST00000481346 0.945503756618974 0.885931878293794 -0.00878759769871566 ENSG00000036549 ZZZ3
ENST00000370801 0.72698815247338 0.531068299625688 -0.035602984366509 ENSG00000036549 ZZZ3
ENST00000476275 0.971865961199359 0.941363172268636 -0.00436218899594135 ENSG00000036549 ZZZ3
ENST00000370798 0.653958468216653 0.436747822799485 -0.0435248920125404 ENSG00000036549 ZZZ3
ENST00000433749 0.319993556837022 0.131544077839239 -0.101093279187328 ENSG00000036549 ZZZ3
ENST00000414381 0.267869634540278 0.0984220398052402 -0.112039762469932 ENSG00000036549 ZZZ3
ENST00000463166 0.0689184872883716 0.010821279198193 -0.17503223120465 ENSG00000036549 ZZZ3
ENST00000469944 0.0323834188612743 0.00308895846308177 -0.207210631294549 ENSG00000036549 ZZZ3
ENST00000370794 0.104739266173727 0.0213738123140959 0.128151560275135 ENSG00000077254 USP33
ENST00000481579 0.0164461700485027 0.00096579330581855 0.196850699013593 ENSG00000077254 USP33
ENST00000357428 0.0594628630585128 0.00839723756171086 0.150337224446468 ENSG00000077254 USP33
ENST00000370793 0.104739266173727 0.0213738123140959 0.128151560275135 ENSG00000077254 USP33
ENST00000533928 0.299843368677539 0.11851530407223 0.136175889011733 ENSG00000077254 USP33
ENST00000370792 0.200898267017176 0.0610556233476528 0.102854244039441 ENSG00000077254 USP33
ENST00000527390 0.137638316367013 0.0332363572078169 0.144141144187904 ENSG00000077254 USP33
ENST00000498328 0.0299248629665815 0.00272261807779377 0.241787373948873 ENSG00000077254 USP33
ENST00000461986 0.0208141383124401 0.00146530878687675 0.22655085916505 ENSG00000077254 USP33
ENST00000531637 0.065679385368801 0.00998159801042019 0.198667056812986 ENSG00000077254 USP33
ENST00000462192 0.0443113476590588 0.00517311337517234 0.219520972133788 ENSG00000077254 USP33
ENST00000524536 0.930866811705748 0.857522371022316 -0.0116841734944901 ENSG00000077254 USP33
ENST00000525113 0.981445838796072 0.962757546535916 0.00318315942758388 ENSG00000077254 USP33
ENST00000528150 0.90213030763623 0.803958664515318 0.0169631076484019 ENSG00000077254 USP33
ENST00000530709 0.896546673015173 0.794311672121134 0.0182043125865866 ENSG00000077254 USP33
ENST00000524778 0.902963605798075 0.805686212422378 0.0172520929812355 ENSG00000077254 USP33
ENST00000370791 0.388404232830713 0.181612967232708 0.0781723955598115 ENSG00000180488 FAM73A
ENST00000443751 0.928796149328093 0.853756474776815 0.011275062827441 ENSG00000180488 FAM73A
ENST00000476203 0.860848284340298 0.731388064701375 0.023674133824623 ENSG00000180488 FAM73A
ENST00000401035 0.649386795726784 0.431050991227794 0.0502796742453702 ENSG00000162614 NEXN
ENST00000457030 0.654340389659383 0.437192842857404 0.0459438163815834 ENSG00000162614 NEXN
ENST00000330010 0.595012940104608 0.369945257442937 0.0536521316293555 ENSG00000162614 NEXN
ENST00000294624 0.791117427377265 0.620840744098235 -0.0330290063101653 ENSG00000162614 NEXN
ENST00000334785 0.652974036873897 0.435360111100978 0.0465301651477218 ENSG00000162614 NEXN
ENST00000440324 0.729862644705211 0.534980500687772 0.0399502821972251 ENSG00000162614 NEXN
ENST00000342754 0.39661385441399 0.188410993921512 0.0809584998504201 ENSG00000162614 NEXN
ENST00000464998 0.458331749220143 0.24006550744096 0.0866771602531035 ENSG00000162614 NEXN
ENST00000480732 0.597935797917627 0.372971055649182 0.0591517619401808 ENSG00000162614 NEXN
ENST00000470735 0.327673066082798 0.136859065743117 0.107863095555452 ENSG00000162614 NEXN
ENST00000492724 0.0947998533993381 0.0180706420327018 0.170206513828952 ENSG00000162613 FUBP1
ENST00000488814 0.0321477406562538 0.00305458034338289 0.21949892965181 ENSG00000162613 FUBP1
ENST00000492405 0.0991665298106911 0.0194251041155367 0.171614721985097 ENSG00000162613 FUBP1
ENST00000489495 0.00972993365054786 0.000341958023972602 0.28864902645303 ENSG00000162613 FUBP1
ENST00000483894 0.0151606514915581 0.000840347940347933 0.296601559005591 ENSG00000162613 FUBP1
ENST00000480673 0.0120294930690671 0.000532368688303228 0.298787932040552 ENSG00000162613 FUBP1
ENST00000474632 0.012556506027618 0.000578460950346306 0.284480906563975 ENSG00000162613 FUBP1
ENST00000294623 0.0375912295581948 0.00399587217160795 0.138771765035974 ENSG00000162613 FUBP1
ENST00000370768 0.0567129889918751 0.007767138452528 0.123468743607552 ENSG00000162613 FUBP1
ENST00000370767 0.0567129889918751 0.007767138452528 0.123468743607552 ENSG00000162613 FUBP1
ENST00000436586 0.0622432120018462 0.00905763227459291 0.121194030733791 ENSG00000162613 FUBP1
ENST00000487684 0.662710899848679 0.447672624692004 -0.0545428193821754 ENSG00000162613 FUBP1
ENST00000470287 0.261771583388949 0.0944657779318221 0.096837781423395 ENSG00000162613 FUBP1
ENST00000421641 0.253238468661169 0.0893094599436464 0.092077049894266 ENSG00000162613 FUBP1
ENST00000487931 0.124028897478112 0.0281257927940015 0.128972316669986 ENSG00000162616 DNAJB4
ENST00000477671 0.145332797451335 0.0362555817151502 0.122356557477368 ENSG00000162616 DNAJB4
ENST00000484662 0.18101788961166 0.0515262192202962 0.115133864484172 ENSG00000162616 DNAJB4
ENST00000476882 0.135546097895273 0.032449571427987 0.131877605585741 ENSG00000137960 GIPC2
ENST00000426517 0.172311376525 0.0475129633684869 0.116025517421446 ENSG00000162616 DNAJB4
ENST00000370763 0.071464199441601 0.0114494240545615 0.161314246494285 ENSG00000162616 DNAJB4
ENST00000476396 0.0646920767249453 0.00969562498453946 0.155519210091367 ENSG00000162616 DNAJB4
ENST00000370759 0.966610690077719 0.929417424419427 0.00717618144914388 ENSG00000137960 GIPC2
ENST00000470323 0.00015343706054356 1.53869360174527e-07 0.484902006992786 ENSG00000137965 IFI44
ENST00000370747 0.00015343706054356 1.52290466170861e-07 0.484674864135832 ENSG00000137965 IFI44
ENST00000545124 0.000238854760921386 4.41985673353884e-07 0.466126030014701 ENSG00000137965 IFI44
ENST00000495254 0.00015343706054356 1.52290466170861e-07 0.484674864135832 ENSG00000137965 IFI44
ENST00000472152 0.000155987505895879 1.5833011177578e-07 0.483991507322176 ENSG00000137965 IFI44
ENST00000401034 0.0265837593280699 0.00225043500066071 0.180762272613422 ENSG00000162618 ELTD1
ENST00000370742 0.118330621192055 0.0260340363157009 0.109597837798944 ENSG00000162618 ELTD1
ENST00000370723 0.0234660124553688 0.00180253426620392 0.146845208623032 ENSG00000117114 LPHN2
ENST00000370730 0.0168393673877272 0.00101587444612152 0.159803052754992 ENSG00000117114 LPHN2
ENST00000370728 0.0168393673877272 0.00101587444612152 0.159803052754992 ENSG00000117114 LPHN2
ENST00000370727 0.0234660124553688 0.00180253426620392 0.146845208623032 ENSG00000117114 LPHN2
ENST00000370725 0.0234660124553688 0.00180253426620392 0.146845208623032 ENSG00000117114 LPHN2
ENST00000370721 0.0234660124553688 0.00180253426620392 0.146845208623032 ENSG00000117114 LPHN2
ENST00000469377 0.0171568975883897 0.00104747116024814 0.159627092445139 ENSG00000117114 LPHN2
ENST00000359929 0.0188686933809525 0.00124122672062747 0.152054825338444 ENSG00000117114 LPHN2
ENST00000370713 0.0151897206534493 0.000843047267536001 0.163272638695302 ENSG00000117114 LPHN2
ENST00000394879 0.016143917835214 0.000933509986445475 0.162508987950249 ENSG00000117114 LPHN2
ENST00000370717 0.016143917835214 0.000933509986445475 0.162508987950249 ENSG00000117114 LPHN2
ENST00000335786 0.016143917835214 0.000933509986445475 0.162508987950249 ENSG00000117114 LPHN2
ENST00000271029 0.016143917835214 0.000933509986445475 0.162508987950249 ENSG00000117114 LPHN2
ENST00000370715 0.0151897206534493 0.000843047267536001 0.163272638695302 ENSG00000117114 LPHN2
ENST00000319517 0.0151897206534493 0.000843047267536001 0.163272638695302 ENSG00000117114 LPHN2
ENST00000449420 0.0022538255611045 2.38125641275188e-05 0.226270689728463 ENSG00000117114 LPHN2
ENST00000468283 0.0108720437468255 0.00042554141072915 0.238724782356288 ENSG00000117114 LPHN2
ENST00000402328 0.000747191416823678 3.53239817895727e-06 0.284621048121145 ENSG00000117114 LPHN2
ENST00000464775 0.00796149530449311 0.000242082722432217 0.245950114727661 ENSG00000117114 LPHN2
ENST00000472424 0.0111184908703948 0.000451653938562965 0.23320503716919 ENSG00000117114 LPHN2
ENST00000498776 0.0933061546218693 0.0176244210687715 0.209502919710812 ENSG00000117114 LPHN2
ENST00000464551 0.0548419798733423 0.00731322423935382 0.205341682480635 ENSG00000117114 LPHN2
ENST00000472688 0.898554916382686 0.797837850108344 0.0213556033707602 ENSG00000137941 TTLL7
ENST00000260505 0.926361055587468 0.849599295322526 -0.0150052526420048 ENSG00000137941 TTLL7
ENST00000474957 0.926361055587468 0.849599295322526 -0.0150052526420048 ENSG00000137941 TTLL7
ENST00000488014 0.926361055587468 0.849599295322526 -0.0150052526420048 ENSG00000137941 TTLL7
ENST00000477524 0.926227829722414 0.84928913005181 -0.0150324723641891 ENSG00000137941 TTLL7
ENST00000480174 0.700739798416629 0.495388336789522 0.0561980345067758 ENSG00000137941 TTLL7
ENST00000370689 0.0717591974070761 0.0115304400913463 0.132798479271527 ENSG00000142875 PRKACB
ENST00000370688 0.218679908438557 0.0703293350375846 -0.0864509317966693 ENSG00000142875 PRKACB
ENST00000370685 0.0347957683260321 0.00350225780474639 0.163198368318363 ENSG00000142875 PRKACB
ENST00000470673 0.567085554418536 0.340492346042761 -0.0520800598018323 ENSG00000142875 PRKACB
ENST00000446538 0.994698658336288 0.988868026546461 -0.000860344866468804 ENSG00000142875 PRKACB
ENST00000370684 0.999595148667009 0.999165543760939 6.06505190736938e-05 ENSG00000142875 PRKACB
ENST00000436133 0.925151750673991 0.847197789859075 -0.0117685405078058 ENSG00000142875 PRKACB
ENST00000370682 0.0197766876967476 0.0013430861576651 0.188501902856062 ENSG00000142875 PRKACB
ENST00000394838 0.0197766876967476 0.0013430861576651 0.188501902856062 ENSG00000142875 PRKACB
ENST00000432111 0.796562793214336 0.629041541062293 0.0282918736547358 ENSG00000142875 PRKACB
ENST00000450730 0.810108637038376 0.648008589979308 0.0272370222148879 ENSG00000142875 PRKACB
ENST00000370680 0.870504435164897 0.74826938963536 0.0186350804632021 ENSG00000142875 PRKACB
ENST00000413538 0.643213176429568 0.423668401973077 0.0472385614039252 ENSG00000142875 PRKACB
ENST00000417530 0.630878465440401 0.408650539347038 0.0489417483152908 ENSG00000142875 PRKACB
ENST00000394839 0.0178905409729553 0.00112707588838027 0.191101394428355 ENSG00000142875 PRKACB
ENST00000467507 0.748291411730829 0.558964706509686 0.0428835711054498 ENSG00000142875 PRKACB
ENST00000370656 0.290511603504681 0.112595616348067 -0.101499668895934 ENSG00000117133 RPF1
ENST00000370654 0.7809163736252 0.605712689351068 -0.0262180105943007 ENSG00000117133 RPF1
ENST00000487806 0.0744657261634155 0.0122417004729387 -0.152636925448678 ENSG00000174021 GNG5
ENST00000370645 0.0694651403238164 0.0109616329783703 -0.151783850638073 ENSG00000174021 GNG5
ENST00000370641 0.0694651403238164 0.0109616329783703 -0.151783850638073 ENSG00000174021 GNG5
ENST00000263717 0.358178720118001 0.159140011870356 0.0874603345768455 ENSG00000122432 SPATA1
ENST00000490879 0.30646957970559 0.12279052533904 -0.12400337784301 ENSG00000122432 SPATA1
ENST00000431031 0.260133745054981 0.0934120502407771 -0.137081908369402 ENSG00000122432 SPATA1
ENST00000460286 0.00500048788975242 0.000106917933844451 0.270650665960024 ENSG00000122432 SPATA1
ENST00000370630 0.00746410507144434 0.000215732276132548 0.240468584113765 ENSG00000117151 CTBS
ENST00000477677 0.00972463254356492 0.000341553279967146 0.239876892723784 ENSG00000117151 CTBS
ENST00000465118 0.0192368718520598 0.00128173896825409 0.229825703828097 ENSG00000117151 CTBS
ENST00000370625 0.0556531319897495 0.00751958781139342 0.196406607363818 ENSG00000117151 CTBS
ENST00000437941 0.558616640353272 0.331815719276096 0.0755571641473936 ENSG00000117155 SSX2IP
ENST00000342203 0.558616640353272 0.331815719276096 0.0755571641473936 ENSG00000117155 SSX2IP
ENST00000481102 0.717116636983892 0.517083740203277 0.0527435487339962 ENSG00000117155 SSX2IP
ENST00000476905 0.687408179489659 0.478561291090916 0.0576167976595649 ENSG00000117155 SSX2IP
ENST00000605755 0.689390587171393 0.480912566021035 0.0570739933896441 ENSG00000117155 SSX2IP
ENST00000603677 0.781429604075559 0.606605207194131 0.0424590157656302 ENSG00000117155 SSX2IP
ENST00000370612 0.763815620852251 0.579965153496071 0.0455501481896695 ENSG00000117155 SSX2IP
ENST00000341460 0.275358328624405 0.103172259489482 0.139279737485293 ENSG00000097096 SYDE2
ENST00000294661 0.0520779587558779 0.00674631023422987 0.168351549197003 ENSG00000162642 C1orf52
ENST00000471115 0.0469676094766686 0.00569124249305413 0.171067141825057 ENSG00000162642 C1orf52
ENST00000344356 0.300090201477274 0.11868825559898 0.103225608572503 ENSG00000162642 C1orf52
ENST00000493514 0.300090201477274 0.11868825559898 0.103225608572503 ENSG00000162642 C1orf52
ENST00000370580 0.164962911879007 0.0444015783776334 0.107780941631481 ENSG00000142867 BCL10
ENST00000427819 0.779364092375394 0.603261898397204 0.0244472418326746 ENSG00000223653 RP11-131L23.1
ENST00000426125 0.390561655290081 0.183395749815252 -0.0748122608399058 ENSG00000223653 RP11-131L23.1
ENST00000535924 0.0821736087599108 0.0143433973267592 -0.145693082834986 ENSG00000153904 DDAH1
ENST00000284031 0.238462808652142 0.080895840345008 -0.100130295518754 ENSG00000153904 DDAH1
ENST00000483110 0.0821736087599108 0.0143433973267592 -0.145693082834986 ENSG00000153904 DDAH1
ENST00000539042 0.238842304234091 0.0811172594372996 -0.100059031442475 ENSG00000153904 DDAH1
ENST00000426972 0.0466983602752824 0.00563631658448863 -0.192903674278376 ENSG00000153904 DDAH1
ENST00000542148 0.171647321316318 0.0472376444652089 -0.127723434591657 ENSG00000153904 DDAH1
ENST00000488557 0.453835322985386 0.235824892176375 -0.0712249113223585 ENSG00000153904 DDAH1
ENST00000498304 0.0210206178264492 0.00149104946772394 -0.219413452835079 ENSG00000153904 DDAH1
ENST00000467530 0.0111857567740991 0.00045830568321365 -0.260661999189073 ENSG00000153904 DDAH1
ENST00000472448 0.0346055530087312 0.00345997691667212 -0.227722165569664 ENSG00000153904 DDAH1
ENST00000467666 0.0103359835272699 0.000384576487413056 -0.266723034814532 ENSG00000153904 DDAH1
ENST00000451137 0.50301762856217 0.279036544682319 0.0327681856742825 ENSG00000142871 CYR61
ENST00000480413 0.551563589162296 0.324768716458094 -0.0441700008026126 ENSG00000142871 CYR61
ENST00000431532 0.159900005654855 0.0422582987271955 0.0943968743704396 ENSG00000117174 ZNHIT6
ENST00000370574 0.17516486126193 0.0487348576032854 0.0899440671586743 ENSG00000117174 ZNHIT6
ENST00000359242 0.950845098297087 0.897225082855218 0.00745788379354743 ENSG00000122417 ODF2L
ENST00000460698 0.9647265028474 0.925317477136989 -0.00561066208303166 ENSG00000122417 ODF2L
ENST00000394731 0.950632859812657 0.896910423151677 0.00747212915631227 ENSG00000122417 ODF2L
ENST00000370566 0.950632859812657 0.896910423151677 0.00747212915631227 ENSG00000122417 ODF2L
ENST00000370567 0.950632859812657 0.896910423151677 0.00747212915631227 ENSG00000122417 ODF2L
ENST00000317336 0.950632859812657 0.896910423151677 0.00747212915631227 ENSG00000122417 ODF2L
ENST00000462648 0.631378828510936 0.409223389268507 0.0535845834818917 ENSG00000122417 ODF2L
ENST00000294678 0.951014543278662 0.897483595059793 0.00739246996485352 ENSG00000122417 ODF2L
ENST00000531412 0.832260242398706 0.683427680816632 0.0305489019265396 ENSG00000122417 ODF2L
ENST00000476054 0.590498093975174 0.364891502820412 0.0609468271794927 ENSG00000122417 ODF2L
ENST00000473792 0.329571637434465 0.138330065767166 0.115165232312751 ENSG00000122417 ODF2L
ENST00000524695 0.996857116497176 0.993420314576164 -0.000555031965608497 ENSG00000122417 ODF2L
ENST00000472144 0.806841404959607 0.643236499949831 0.0358052169809816 ENSG00000122417 ODF2L
ENST00000534092 0.8698346514709 0.746607792035572 0.0229016250535077 ENSG00000122417 ODF2L
ENST00000496592 0.70908591498538 0.506466247143381 -0.0417633862417712 ENSG00000122417 ODF2L
ENST00000488879 0.931981573553783 0.859449365469199 -0.0104665303460713 ENSG00000122417 ODF2L
ENST00000479890 0.931790790543348 0.859173314292608 -0.0104819492977427 ENSG00000122417 ODF2L
ENST00000486557 0.793201203148702 0.623629349044658 0.0359931481286027 ENSG00000122417 ODF2L
ENST00000472368 0.328749459936783 0.137686697787859 -0.10333215530576 ENSG00000122417 ODF2L
ENST00000480440 0.349608328558409 0.153046509239152 0.128314421441706 ENSG00000122417 ODF2L
ENST00000394733 0.519108000376616 0.293356760858304 0.0706152345677242 ENSG00000122417 ODF2L
ENST00000478286 0.853574972818544 0.718697002088562 0.0234122090377141 ENSG00000122417 ODF2L
ENST00000486215 0.864609307939699 0.738361501228479 0.0251407382508242 ENSG00000122417 ODF2L
ENST00000370558 0.0214427241369512 0.00154362628299267 0.145515926754723 ENSG00000097033 SH3GLB1
ENST00000535010 0.113392306029205 0.024315369381794 0.100481296351266 ENSG00000097033 SH3GLB1
ENST00000482504 0.100230525344868 0.01977915705215 0.105078450092036 ENSG00000097033 SH3GLB1
ENST00000602603 0.00978303865121488 0.000345745606816888 0.21895287240035 ENSG00000097033 SH3GLB1
ENST00000331835 0.516264100546617 0.290914734371578 0.0367487680485031 ENSG00000183291 SEP15
ENST00000370554 0.453447041961965 0.235501219795118 0.0412833052435352 ENSG00000183291 SEP15
ENST00000469566 0.751327819031415 0.56281350348556 0.0200386746279278 ENSG00000183291 SEP15
ENST00000401030 0.91809159953314 0.833531684887251 0.00752334688104124 ENSG00000183291 SEP15
ENST00000497861 0.870943388564044 0.749104476535088 -0.0131713713930189 ENSG00000183291 SEP15
ENST00000467557 0.226623556619273 0.0744580834453826 -0.0961098886019715 ENSG00000183291 SEP15
ENST00000370551 0.0109032076622276 0.000430403389122574 -0.247354296980606 ENSG00000153936 HS2ST1
ENST00000370550 0.792730412220525 0.622996159520378 -0.0282165601316093 ENSG00000153936 HS2ST1
ENST00000591456 0.0270754981729073 0.00232111250995491 -0.240992137206307 ENSG00000153936 HS2ST1
ENST00000370548 0.454378214158333 0.236226331958444 0.0731408521521102 ENSG00000267561 RP5-1052I5.2
ENST00000356813 0.437908658205422 0.222230229227054 0.0759443348559881 ENSG00000153936 HS2ST1
ENST00000370544 0.776329570157708 0.598688711659872 -0.037003152425587 ENSG00000143013 LMO4
ENST00000370542 0.944803168398242 0.884729369691291 -0.0109517085607271 ENSG00000143013 LMO4
ENST00000489303 0.850573335378985 0.713899288966696 -0.0296120437419316 ENSG00000143013 LMO4
ENST00000316005 0.42132654382967 0.208145656499491 -0.0704311441080211 ENSG00000065243 PKN2
ENST00000370521 0.469588958657357 0.24985805714149 0.0598435888312163 ENSG00000065243 PKN2
ENST00000370505 0.652027094422118 0.434243630789268 0.0393082381076848 ENSG00000065243 PKN2
ENST00000370513 0.634253769355655 0.412268449719083 0.0416668905014277 ENSG00000065243 PKN2
ENST00000436111 0.847065229133927 0.708068624692331 -0.0255838806258766 ENSG00000065243 PKN2
ENST00000544045 0.225690272021176 0.0739278172450817 0.0988379796368967 ENSG00000065243 PKN2
ENST00000449189 0.276257325101555 0.103720173548527 0.124638977039108 ENSG00000065243 PKN2
ENST00000495119 0.00206000732250794 2.01662528587043e-05 0.322566548584279 ENSG00000065243 PKN2
ENST00000370500 0.9347338415064 0.864844174712138 -0.0123537736325854 ENSG00000137947 GTF2B
ENST00000448623 0.938508016505429 0.872167990172773 -0.011738406780584 ENSG00000137947 GTF2B
ENST00000494819 0.824730828260139 0.670268562444931 -0.0313127259387932 ENSG00000137947 GTF2B
ENST00000418217 0.804492175262677 0.639778923677809 -0.0352904625712347 ENSG00000137947 GTF2B
ENST00000486078 0.744912324836553 0.554486752851869 -0.0458188728926609 ENSG00000137947 GTF2B
ENST00000471296 0.800490156582757 0.634302727341387 -0.038109133711364 ENSG00000137947 GTF2B
ENST00000471471 0.658384730576468 0.442242692157549 -0.0602130262380436 ENSG00000137947 GTF2B
ENST00000446900 0.154825630651489 0.0402091204955888 0.113382438614089 ENSG00000137944 CCBL2
ENST00000370491 0.220533582533181 0.0713422958282376 0.100436632508614 ENSG00000137944 CCBL2
ENST00000260508 0.224110050798251 0.0731025132271692 0.0998153120380889 ENSG00000137944 CCBL2
ENST00000370485 0.213496389835961 0.0677339496668099 0.101062037669855 ENSG00000137944 CCBL2
ENST00000370486 0.352600386424964 0.155282408371502 0.0880502666924 ENSG00000137944 CCBL2
ENST00000321792 0.355571800665534 0.157401776045533 0.0939583604307652 ENSG00000213516 RBMXL1
ENST00000399794 0.363606664999965 0.16286796151177 0.0926554691175608 ENSG00000213516 RBMXL1
ENST00000413769 0.681704032443939 0.470882552623726 0.0606839103017026 ENSG00000213516 RBMXL1
ENST00000370481 0.0490520372568213 0.00610318608824485 0.173277278946996 ENSG00000117226 GBP3
ENST00000370482 0.0490288352505406 0.00609450193698494 0.173286778890254 ENSG00000117226 GBP3
ENST00000489444 0.0490049612417534 0.00608602702422253 0.173296024880946 ENSG00000117226 GBP3
ENST00000493594 0.0497111198559455 0.00626403789312239 0.174522190673674 ENSG00000117226 GBP3
ENST00000235878 0.043394076345359 0.00499453571994659 0.183097025820147 ENSG00000117226 GBP3
ENST00000445969 0.122414098824337 0.0275616162429165 0.173607375138767 ENSG00000117226 GBP3
ENST00000564665 0.316633148547087 0.129520058758147 0.11526752616004 ENSG00000117226 GBP3
ENST00000370473 0.00493086502125493 0.000103310110695554 0.328000935747758 ENSG00000117228 GBP1
ENST00000464839 0.0627857705287154 0.00923782090398113 0.160368362012139 ENSG00000162645 GBP2
ENST00000370466 0.065604140805152 0.0099584147167937 0.158589705315094 ENSG00000162645 GBP2
ENST00000493802 0.127089568502303 0.0292416462172876 0.168088494081406 ENSG00000162645 GBP2
ENST00000463660 0.0640010581183896 0.00954163141424059 0.179675526015581 ENSG00000162645 GBP2
ENST00000449440 0.831400249450534 0.681961801480914 -0.0260991083280383 ENSG00000197147 LRRC8B
ENST00000358200 0.503894747309423 0.279751699165243 0.0650643131075031 ENSG00000197147 LRRC8B
ENST00000330947 0.216409542350628 0.0691542216238391 0.104147700643362 ENSG00000197147 LRRC8B
ENST00000439853 0.0810457024965032 0.0140604095874025 0.148520572362728 ENSG00000197147 LRRC8B
ENST00000443562 0.0756176208619624 0.0125571976766856 0.148526600297204 ENSG00000231999 RP5-1007M22.2
ENST00000429074 0.00804672512427319 0.000246596907908043 -0.252647046063751 ENSG00000230735 RP11-413E1.4
ENST00000370454 0.997432235735036 0.994536682692638 -0.000335855052722438 ENSG00000171488 LRRC8C
ENST00000479252 0.957841361885857 0.910820640811474 0.0054800328131271 ENSG00000171488 LRRC8C
ENST00000370453 0.826305149949669 0.673229678548389 -0.020535395633177 ENSG00000271949 RP11-302M6.4
ENST00000482063 0.00719905843889101 0.000202310691922669 -0.250055075310262 ENSG00000171488 LRRC8C
ENST00000525774 0.00387889324842368 6.30814981633246e-05 -0.270503485542799 ENSG00000171492 LRRC8D
ENST00000337338 0.0830116238196006 0.0145637099833691 -0.129807141939987 ENSG00000171492 LRRC8D
ENST00000394593 0.0851158884105007 0.0151780720260213 -0.129759727991286 ENSG00000171492 LRRC8D
ENST00000532201 0.00261658086821906 3.04969975498758e-05 -0.277042111337516 ENSG00000171492 LRRC8D
ENST00000414841 0.00391425691983494 6.39374008084555e-05 -0.271884349381048 ENSG00000171492 LRRC8D
ENST00000527156 0.00608094987043927 0.000150346774051857 -0.254803172773345 ENSG00000171492 LRRC8D
ENST00000441269 0.0117037466883007 0.000505596069866463 -0.233217326004461 ENSG00000171492 LRRC8D
ENST00000394583 0.0561769102356116 0.00763945351814446 0.176301852969793 ENSG00000162664 ZNF326
ENST00000340281 0.05038357671869 0.00640050188462323 0.179121760322394 ENSG00000162664 ZNF326
ENST00000361911 0.0432459788673323 0.0049697458642966 0.205367336382388 ENSG00000162664 ZNF326
ENST00000370447 0.0618335478774815 0.00895569221681874 0.172909339857365 ENSG00000162664 ZNF326
ENST00000455342 0.0541431265137007 0.00716573588332561 0.175498639869248 ENSG00000162664 ZNF326
ENST00000370440 0.901399572808115 0.802719542214418 0.0138401719524012 ENSG00000122482 ZNF644
ENST00000347275 0.885495325473258 0.775373974947317 0.0158511354557417 ENSG00000122482 ZNF644
ENST00000337393 0.897510435289797 0.796213175664783 0.0140295135266111 ENSG00000122482 ZNF644
ENST00000361321 0.94529644751009 0.885563697203623 0.00779725674508047 ENSG00000122482 ZNF644
ENST00000467231 0.970388463905328 0.938165570313212 -0.00417387751396136 ENSG00000122482 ZNF644
ENST00000479798 0.434038200739255 0.218936321780658 0.0862196939230258 ENSG00000122482 ZNF644
ENST00000498303 0.0221582902342955 0.00163851355846457 -0.203249766086374 ENSG00000122482 ZNF644
ENST00000370425 0.961900052630644 0.919317809854507 -0.00929711371795058 ENSG00000162669 HFM1
ENST00000294696 0.961900052630644 0.919317809854507 -0.00929711371795058 ENSG00000162669 HFM1
ENST00000370424 0.961900052630644 0.919317809854507 -0.00929711371795058 ENSG00000162669 HFM1
ENST00000481900 0.978535362304624 0.955878320950143 -0.00507585378660655 ENSG00000162669 HFM1
ENST00000488023 0.978535362304624 0.955958872204653 -0.00506649480026092 ENSG00000162669 HFM1
ENST00000448819 0.977359460737257 0.953144435483918 -0.00539053114393455 ENSG00000162669 HFM1
ENST00000427444 0.980119941824767 0.960041079542983 -0.00459627065898932 ENSG00000162669 HFM1
ENST00000430031 0.221317392922021 0.0717265563446601 0.14895071165854 ENSG00000097046 CDC7
ENST00000234626 0.226865135562917 0.0745770519076469 0.145194590328395 ENSG00000097046 CDC7
ENST00000428239 0.240092310125746 0.0818925011368523 0.141175468996374 ENSG00000097046 CDC7
ENST00000212355 0.603417196761396 0.378531405016332 0.0606182704533578 ENSG00000069702 TGFBR3
ENST00000533089 0.760179001379768 0.574851261170944 0.0391519970549229 ENSG00000069702 TGFBR3
ENST00000370399 0.674297694236976 0.461561134788996 0.0512860942480715 ENSG00000069702 TGFBR3
ENST00000525962 0.829938507038071 0.679583738351013 0.0291898955333649 ENSG00000069702 TGFBR3
ENST00000532540 0.670636497851142 0.457493693024837 0.0521822995512414 ENSG00000069702 TGFBR3
ENST00000465892 0.700655625879876 0.495278643139933 0.0504230037515796 ENSG00000069702 TGFBR3
ENST00000370360 0.984064802767223 0.968144015283564 -0.00241483437334979 ENSG00000174842 GLMN
ENST00000534881 0.984064802767223 0.968144015283564 -0.00241483437334979 ENSG00000174842 GLMN
ENST00000495106 0.981611694943745 0.963224219443866 -0.00278361056832023 ENSG00000174842 GLMN
ENST00000495852 0.907767477622946 0.814958533688998 0.0150417236166225 ENSG00000174842 GLMN
ENST00000463560 0.73569381714216 0.542585460953633 -0.0390904832479771 ENSG00000174842 GLMN
ENST00000610020 0.504547445720581 0.280435682983616 0.0638318347730065 ENSG00000122484 RPAP2
ENST00000484158 0.394371977855537 0.18654561036474 0.0992444393927809 ENSG00000122484 RPAP2
ENST00000477322 0.895374920305844 0.792437375745588 -0.0186825584600753 ENSG00000122484 RPAP2
ENST00000370331 0.114565193522134 0.0247269009799754 -0.139238302458062 ENSG00000067208 EVI5
ENST00000540033 0.114565193522134 0.0247269009799754 -0.139238302458062 ENSG00000067208 EVI5
ENST00000543509 0.0322481330629959 0.00307189868594358 -0.197903421739926 ENSG00000067208 EVI5
ENST00000491940 0.0254142213020627 0.00208909250565241 -0.220105727175941 ENSG00000067208 EVI5
ENST00000468580 0.0943320266531726 0.017924550222661 -0.171988438710631 ENSG00000067208 EVI5
ENST00000492613 0.0721800978089018 0.0116468435364252 -0.200100968545348 ENSG00000067208 EVI5
ENST00000474806 0.215932975735549 0.0689452203338815 -0.14568388035272 ENSG00000067208 EVI5
ENST00000370321 0.417830173549102 0.205274733041245 -0.0456672535329402 ENSG00000122406 RPL5
ENST00000470843 0.298058466625802 0.117319602150222 -0.0618218907370046 ENSG00000122406 RPL5
ENST00000315741 0.400794068595306 0.191899227771875 -0.0513754602024137 ENSG00000122406 RPL5
ENST00000461952 0.308022736566584 0.12386879663394 -0.0620332704195383 ENSG00000122406 RPL5
ENST00000497519 0.965642142282199 0.927103255772233 -0.00374577328467485 ENSG00000122406 RPL5
ENST00000540243 0.453151468908058 0.235272396749909 0.0688661362743083 ENSG00000143033 MTF2
ENST00000545708 0.453151468908058 0.235272396749909 0.0688661362743083 ENSG00000143033 MTF2
ENST00000370298 0.453151468908058 0.235272396749909 0.0688661362743083 ENSG00000143033 MTF2
ENST00000474314 0.312702868380477 0.126959810538644 -0.0991913800321077 ENSG00000143033 MTF2
ENST00000473430 0.315303137402373 0.128629707407883 -0.0948635443921334 ENSG00000143033 MTF2
ENST00000494963 0.341645127289314 0.147260127510395 -0.0909413379861534 ENSG00000143033 MTF2
ENST00000471953 0.569447743560443 0.342752594137334 0.0521357017500421 ENSG00000143033 MTF2
ENST00000370303 0.596581056968083 0.371618450325096 0.0487613504275985 ENSG00000143033 MTF2
ENST00000467953 0.173403034108017 0.0479857959838899 0.137474185465853 ENSG00000143033 MTF2
ENST00000497976 0.26483368380454 0.0966552522275512 0.119978853352414 ENSG00000143033 MTF2
ENST00000476037 0.0929936388968656 0.0175171769506563 0.165516113422197 ENSG00000143033 MTF2
ENST00000487263 0.0546845719519967 0.00727395421289752 0.191675281616094 ENSG00000143033 MTF2
ENST00000489480 0.0877796959131413 0.0159863337609829 0.174778904668855 ENSG00000143033 MTF2
ENST00000370282 0.0755338037673329 0.0125360648962975 0.143460507889204 ENSG00000117500 TMED5
ENST00000370290 0.0558084862986346 0.00755204135660933 0.157921622729963 ENSG00000117500 TMED5
ENST00000483033 0.0934345210125047 0.0176587077280816 0.156521560255518 ENSG00000117500 TMED5
ENST00000479918 0.214140699611058 0.0680565300760833 0.0932561275071653 ENSG00000117500 TMED5
ENST00000370280 0.952430141256085 0.900205896487579 0.006872779319742 ENSG00000117500 TMED5
ENST00000343253 0.91794974603705 0.833337144094067 0.0110086505298214 ENSG00000122483 CCDC18
ENST00000528942 0.890260187579256 0.783404307655639 -0.0221355074492228 ENSG00000122483 CCDC18
ENST00000334652 0.864718705480204 0.738743795459492 0.0199439477998951 ENSG00000122483 CCDC18
ENST00000557479 0.864718705480204 0.738743795459492 0.0199439477998951 ENSG00000122483 CCDC18
ENST00000338949 0.864718705480204 0.738743795459492 0.0199439477998951 ENSG00000122483 CCDC18
ENST00000401026 0.861096607671015 0.731827655073739 0.0205011244949843 ENSG00000122483 CCDC18
ENST00000370276 0.778973133531236 0.602453303347206 0.0325137255097026 ENSG00000122483 CCDC18
ENST00000481180 0.996906767153564 0.993530034634073 0.000657096202644024 ENSG00000122483 CCDC18
ENST00000455267 0.784908440903051 0.611489066042816 0.0360742529556463 ENSG00000122483 CCDC18
ENST00000413606 0.764340655733148 0.580799093074816 -0.0345926197176391 ENSG00000223745 RP4-717I23.3
ENST00000457025 0.635909672251494 0.414521034385608 -0.054960833807915 ENSG00000223745 RP4-717I23.3
ENST00000446528 0.435910343888766 0.220536370676163 -0.0880881790232034 ENSG00000223745 RP4-717I23.3
ENST00000451302 0.546746941769492 0.320162389039053 -0.0591095316716111 ENSG00000223745 RP4-717I23.3
ENST00000415150 0.339467762825651 0.145608343089666 -0.112770344815573 ENSG00000223745 RP4-717I23.3
ENST00000455474 0.688049586533864 0.479172110100436 -0.0495936120009169 ENSG00000223745 RP4-717I23.3
ENST00000447577 0.83626052744145 0.690211446022929 -0.0261691785466407 ENSG00000223745 RP4-717I23.3
ENST00000442860 0.635730702360462 0.414298118290112 -0.0658402248514275 ENSG00000223745 RP4-717I23.3
ENST00000414430 0.473997350153855 0.253664847375874 -0.0899470018047922 ENSG00000223745 RP4-717I23.3
ENST00000429859 0.716363482174654 0.515836358319208 -0.0458870995927032 ENSG00000223745 RP4-717I23.3
ENST00000427669 0.471368477018178 0.25141932016365 -0.0902562631657113 ENSG00000223745 RP4-717I23.3
ENST00000424517 0.350696596334153 0.153899720460426 -0.111135828519401 ENSG00000223745 RP4-717I23.3
ENST00000450843 0.948047664802976 0.891219584422672 0.0104036228311116 ENSG00000223745 RP4-717I23.3
ENST00000440778 0.842756864429855 0.70099537566189 -0.0307839479694886 ENSG00000223745 RP4-717I23.3
ENST00000421202 0.881741577968573 0.768118773780357 -0.0214676594718828 ENSG00000223745 RP4-717I23.3
ENST00000432741 0.93854328457768 0.872365803955023 -0.0133908885954868 ENSG00000223745 RP4-717I23.3
ENST00000411670 0.849595154561225 0.712370754309372 0.0274952453670674 ENSG00000223745 RP4-717I23.3
ENST00000370272 0.120242484052397 0.0267632977493062 0.112490822115261 ENSG00000117505 DR1
ENST00000370267 0.433979691261719 0.218870541728563 0.0576033699254645 ENSG00000117505 DR1
ENST00000481583 0.659634981175416 0.443853539520117 0.0601809023254112 ENSG00000117505 DR1
ENST00000370256 0.374828034318088 0.171129097427211 0.0695935431517212 ENSG00000137942 FNBP1L
ENST00000271234 0.374828034318088 0.171129097427211 0.0695935431517212 ENSG00000137942 FNBP1L
ENST00000260506 0.374828034318088 0.171129097427211 0.0695935431517212 ENSG00000137942 FNBP1L
ENST00000604705 0.949790854474817 0.894678117970225 -0.00734320315477571 ENSG00000137942 FNBP1L
ENST00000370253 0.382573769470715 0.177114610170298 0.0689495414954817 ENSG00000137942 FNBP1L
ENST00000424449 0.034795842582868 0.00350309608544633 0.180669212257084 ENSG00000137942 FNBP1L
ENST00000603526 0.107382919187905 0.0222344843894159 0.159304579270398 ENSG00000137942 FNBP1L
ENST00000370247 0.166201595939214 0.0448837961623246 -0.103882765665021 ENSG00000137936 BCAR3
ENST00000260502 0.0164511943635571 0.000968949754558886 -0.170434311834714 ENSG00000137936 BCAR3
ENST00000370244 0.0132092297283412 0.000645606543477257 -0.168584469928032 ENSG00000137936 BCAR3
ENST00000539242 0.61018275477721 0.385680973920962 -0.0515625387239488 ENSG00000137936 BCAR3
ENST00000370243 0.0132513185840112 0.000651490131421962 -0.175397330367539 ENSG00000137936 BCAR3
ENST00000538653 0.722652637177263 0.524959294202751 0.047207382108913 ENSG00000137936 BCAR3
ENST00000417401 0.18153368154408 0.051817849263633 -0.162553606909149 ENSG00000224093 RP5-1033H22.2
ENST00000479503 0.00646747349469533 0.000168194149344636 -0.2525300946949 ENSG00000137936 BCAR3
ENST00000469315 0.219225145381888 0.0706689911609013 -0.141593781705386 ENSG00000137936 BCAR3
ENST00000436063 0.0371624018924416 0.00392679933085813 0.154059652308893 ENSG00000067334 DNTTIP2
ENST00000496535 0.0441331495505166 0.00513703032469243 0.209020275839409 ENSG00000067334 DNTTIP2
ENST00000359208 0.0346562442952591 0.00347538861659158 0.155448043415578 ENSG00000067334 DNTTIP2
ENST00000460191 0.0764027853102752 0.0127696742555734 0.140857325487797 ENSG00000067334 DNTTIP2
ENST00000496672 0.314186117504743 0.127873944868579 0.0884098725857971 ENSG00000067334 DNTTIP2
ENST00000528680 0.645590453738182 0.426295017326072 0.0500545409604224 ENSG00000067334 DNTTIP2
ENST00000370238 0.0946581045710558 0.0180334515155068 0.151908440782559 ENSG00000023909 GCLM
ENST00000467772 0.609284040741728 0.384748714225293 0.0546244520118339 ENSG00000023909 GCLM
ENST00000370225 0.3985022806745 0.190031219846978 -0.100628053294879 ENSG00000198691 ABCA4
ENST00000552844 0.0617583367916085 0.00893528227089541 0.139679409112697 ENSG00000137962 ARHGAP29
ENST00000260526 0.0521065278120626 0.00675347601760157 0.143834405159867 ENSG00000137962 ARHGAP29
ENST00000482481 0.0240630161242759 0.00189340694421353 0.174581120418918 ENSG00000137962 ARHGAP29
ENST00000370217 0.711722278135297 0.509585403707168 0.0320823939941002 ENSG00000137962 ARHGAP29
ENST00000394233 0.371145316283426 0.168429718111383 0.0700039848019462 ENSG00000117528 ABCD3
ENST00000454898 0.782563117860515 0.608353977194537 0.0280978472209721 ENSG00000117528 ABCD3
ENST00000536817 0.78086574799654 0.60563338949859 0.0273732465055693 ENSG00000117528 ABCD3
ENST00000370214 0.349669991427017 0.153098549921038 0.0725695127390417 ENSG00000117528 ABCD3
ENST00000315713 0.614129492799386 0.390176488083159 -0.0539638036473443 ENSG00000117528 ABCD3
ENST00000468860 0.673443174503174 0.460582261842054 -0.0495579903966108 ENSG00000117528 ABCD3
ENST00000484213 0.0938575983039861 0.0177700163734172 0.147923951445923 ENSG00000117528 ABCD3
ENST00000464165 0.0521065278120626 0.00675374352294021 0.215719081565622 ENSG00000117528 ABCD3
ENST00000370206 0.097139010676506 0.0187496242373543 0.0985189454967494 ENSG00000117519 CNN3
ENST00000538964 0.0874588367541719 0.015896658778756 0.100580977466629 ENSG00000117519 CNN3
ENST00000394202 0.0933061546218693 0.0176277386095588 0.0990628144085319 ENSG00000117519 CNN3
ENST00000545882 0.108211718216354 0.0225255471404841 0.0981005799018872 ENSG00000117519 CNN3
ENST00000461018 0.0918605499589642 0.0171912751645173 0.104566072879857 ENSG00000117519 CNN3
ENST00000487539 0.0392076135035086 0.00425384164461924 0.135656344005885 ENSG00000117519 CNN3
ENST00000415017 0.0717561746196177 0.0115278979257938 0.113200697368083 ENSG00000117519 CNN3
ENST00000474409 0.0776980070879401 0.0131206521925757 0.133054644481363 ENSG00000117519 CNN3
ENST00000370205 0.399130833773082 0.190601014796908 -0.101528384601069 ENSG00000172339 ALG14
ENST00000604534 0.529991678315039 0.303623402264741 0.0731610529446304 ENSG00000271092 TMEM56-RWDD3
ENST00000604203 0.567041398984533 0.34043281439403 0.0665058615106148 ENSG00000271092 TMEM56-RWDD3
ENST00000370202 0.569447743560443 0.342709565490212 0.0653183227779211 ENSG00000122481 RWDD3
ENST00000429514 0.591714293322926 0.366338442431615 0.0655304826663919 ENSG00000122481 RWDD3
ENST00000263893 0.560788606895197 0.33410402127425 0.0664071201061495 ENSG00000122481 RWDD3
ENST00000492639 0.31420465439793 0.127894820297714 0.113202399031806 ENSG00000122481 RWDD3
ENST00000495272 0.560788606895197 0.33410402127425 0.0664071201061495 ENSG00000122481 RWDD3
ENST00000497058 0.560788606895197 0.33410402127425 0.0664071201061495 ENSG00000122481 RWDD3
ENST00000473397 0.560637569809731 0.333963669605035 0.0664053163497099 ENSG00000122481 RWDD3
ENST00000444665 0.744310743369559 0.5537126248174 0.0447748784725247 ENSG00000228852 RP11-57H12.5
ENST00000468715 0.857110868118604 0.724792411311375 0.030449201634073 ENSG00000137970 RPL7P9
ENST00000482253 0.981600170271889 0.96308230884522 -0.00306810085952612 ENSG00000117569 PTBP2
ENST00000609116 0.973666411623386 0.945127399313957 0.00451815094025056 ENSG00000117569 PTBP2
ENST00000460706 0.432291649871158 0.217398569003701 -0.0912576548855409 ENSG00000117569 PTBP2
ENST00000370197 0.963988432387642 0.923625715061315 0.00638564176285543 ENSG00000117569 PTBP2
ENST00000370198 0.963988432387642 0.923625715061315 0.00638564176285543 ENSG00000117569 PTBP2
ENST00000476419 0.979839373395109 0.959157982676393 -0.00339170063347889 ENSG00000117569 PTBP2
ENST00000426398 0.963996690250508 0.923647943819843 0.00638353861395526 ENSG00000117569 PTBP2
ENST00000394184 0.991228755247976 0.982332173496784 -0.00146850286006702 ENSG00000117569 PTBP2
ENST00000541987 0.988820265932997 0.976955199219447 -0.00191177990171816 ENSG00000117569 PTBP2
ENST00000459735 0.76714234458441 0.585614141394405 0.0385667329536422 ENSG00000117569 PTBP2
ENST00000476783 0.795114505707404 0.626909732082277 0.0343844299238828 ENSG00000117569 PTBP2
ENST00000492905 0.795114505707404 0.626909732082277 0.0343844299238828 ENSG00000117569 PTBP2
ENST00000370192 0.0439551082504824 0.00510266310858711 -0.201120158290634 ENSG00000188641 DPYD
ENST00000422980 0.0238317889415208 0.00185592146675586 -0.261912848211075 ENSG00000232878 DPYD-AS1
ENST00000423006 0.189607120353696 0.0557411813956251 -0.145798423426886 ENSG00000188641 DPYD
ENST00000306031 0.278349467526748 0.10502710752452 -0.128111734941476 ENSG00000188641 DPYD
ENST00000424528 0.214407470298097 0.0681789353567296 -0.132014796441317 ENSG00000225206 MIR137HG
ENST00000418344 0.00140706139886777 1.01797896095055e-05 -0.351933355180225 ENSG00000226053 RP5-1070A16.1
ENST00000370189 0.841202825708708 0.698434940323681 -0.0213287147387178 ENSG00000162627 SNX7
ENST00000529992 0.841226970913853 0.698468251278444 -0.0213320638088021 ENSG00000162627 SNX7
ENST00000306121 0.836099297019758 0.689914437773301 -0.021965429690197 ENSG00000162627 SNX7
ENST00000528824 0.902229889028311 0.804202165662108 -0.0140094305835454 ENSG00000162627 SNX7
ENST00000454199 0.933582636828428 0.862372826948822 -0.0136961072514142 ENSG00000162627 SNX7
ENST00000263174 0.212438096501756 0.0671800861734756 0.0808158415958622 ENSG00000099260 PALMD
ENST00000605497 0.264045854725712 0.0960703711868992 0.0734878903721403 ENSG00000099260 PALMD
ENST00000605613 0.7283567395172 0.532885421237907 -0.039859636403471 ENSG00000099260 PALMD
ENST00000496843 0.0490573112077091 0.00610776899930934 0.122094538190293 ENSG00000099260 PALMD
ENST00000361915 0.0451685688360935 0.00533250533904934 0.173188642971145 ENSG00000162688 AGL
ENST00000294724 0.0384617618528736 0.00414031930933768 0.182276614619257 ENSG00000162688 AGL
ENST00000370163 0.0384617618528736 0.00414031930933768 0.182276614619257 ENSG00000162688 AGL
ENST00000370165 0.0384617618528736 0.00414031930933768 0.182276614619257 ENSG00000162688 AGL
ENST00000361302 0.0384700046854811 0.00414296707229396 0.182483021780944 ENSG00000162688 AGL
ENST00000370161 0.046688219317357 0.00563397785277499 0.179267202764192 ENSG00000162688 AGL
ENST00000361522 0.0347258408191269 0.00348781087442696 0.190442972726306 ENSG00000162688 AGL
ENST00000370155 0.695297209289084 0.488577357083657 0.0448623777988478 ENSG00000117620 SLC35A3
ENST00000465289 0.396282872889746 0.18813548787315 0.084019751088731 ENSG00000117620 SLC35A3
ENST00000427993 0.841618160649256 0.699104527219035 0.0246536042162436 ENSG00000117620 SLC35A3
ENST00000533028 0.415484665639117 0.203324201982518 0.0817090401483664 ENSG00000117620 SLC35A3
ENST00000370153 0.718060602165621 0.518467432518045 0.0421693039855251 ENSG00000117620 SLC35A3
ENST00000422078 0.884435932545639 0.773073703180293 -0.0212933344159135 ENSG00000117620 SLC35A3
ENST00000370156 0.810887065031772 0.64960307132217 0.0305865683131859 ENSG00000117620 SLC35A3
ENST00000370152 0.327986315907702 0.137105196969948 0.0760646130559666 ENSG00000156875 HIAT1
ENST00000432294 0.139437488882077 0.033917412921385 0.110040662155731 ENSG00000241073 RP4-714D9.2
ENST00000421661 0.107121010959222 0.0221354947076688 0.177540328749982 ENSG00000156875 HIAT1
ENST00000287482 0.782463354899055 0.608183009973411 0.0438118286911759 ENSG00000156876 SASS6
ENST00000462159 0.782463354899055 0.608183009973411 0.0438118286911759 ENSG00000156876 SASS6
ENST00000535161 0.791960653334476 0.622003575062897 0.0425920470301832 ENSG00000156876 SASS6
ENST00000370143 0.536910857954634 0.310337552056047 0.0848476734042015 ENSG00000122435 TRMT13
ENST00000370141 0.190348677562447 0.0561134213114763 0.140200776395796 ENSG00000122435 TRMT13
ENST00000482437 0.313791140958127 0.127629292116867 0.120893412195264 ENSG00000122435 TRMT13
ENST00000370139 0.514273033024282 0.289080580678433 0.0885655659233468 ENSG00000122435 TRMT13
ENST00000370132 0.120420109235191 0.0268747137438835 0.14618842863691 ENSG00000137992 DBT
ENST00000370131 0.615247653373602 0.391336156137367 0.0635052920880796 ENSG00000137992 DBT
ENST00000370128 0.224561290644528 0.0733757046576183 0.088930226729234 ENSG00000137996 RTCA
ENST00000498617 0.488819138128617 0.26662013254883 0.064920503251429 ENSG00000137996 RTCA
ENST00000483474 0.615247653373602 0.39136070218825 0.0510472789269683 ENSG00000137996 RTCA
ENST00000260563 0.272906817806475 0.101647722276207 0.0821198573877853 ENSG00000137996 RTCA
ENST00000370126 0.579724619107684 0.353335412970632 -0.0676972298733436 ENSG00000137996 RTCA
ENST00000542213 0.0114236960182869 0.000478555815483604 -0.197687900210318 ENSG00000079335 CDC14A
ENST00000455467 0.0109786531209239 0.000437630996260506 -0.220416917619716 ENSG00000079335 CDC14A
ENST00000370125 0.294962035125779 0.11529267933613 -0.0831557002560857 ENSG00000079335 CDC14A
ENST00000361544 0.0111601642263588 0.000454660667597951 -0.198134512742427 ENSG00000079335 CDC14A
ENST00000370124 0.00740252202691399 0.00021087676073089 -0.225349776603397 ENSG00000079335 CDC14A
ENST00000336454 0.296937028324803 0.116553561843885 -0.0828303141230098 ENSG00000079335 CDC14A
ENST00000544534 0.0667178785177575 0.0102192306502094 -0.141174800409683 ENSG00000079335 CDC14A
ENST00000370113 0.27541839015976 0.103218286617175 0.108857502781706 ENSG00000162694 EXTL2
ENST00000370114 0.279466166002701 0.105622222951548 0.106141987626877 ENSG00000162694 EXTL2
ENST00000535414 0.346818463652313 0.151116387772846 0.0946268548847089 ENSG00000162694 EXTL2
ENST00000450240 0.588798998323823 0.362695796708761 0.0610288273308691 ENSG00000162694 EXTL2
ENST00000416479 0.662710899848679 0.447684546209474 0.0532290213067291 ENSG00000162694 EXTL2
ENST00000494907 0.927621607299616 0.851993107006649 0.0151024567807944 ENSG00000162694 EXTL2
ENST00000370112 0.357324815877727 0.158578318657081 0.0708817905490659 ENSG00000162695 SLC30A7
ENST00000357650 0.262939448207183 0.0952984421484393 -0.0926584541203574 ENSG00000162695 SLC30A7
ENST00000370105 0.655076160507506 0.438143377733072 -0.0422604856096499 ENSG00000117543 DPH5
ENST00000488789 0.684494402271852 0.474627465664243 -0.0381369873207593 ENSG00000117543 DPH5
ENST00000370109 0.617226217765317 0.393566084679139 -0.0462346771313145 ENSG00000117543 DPH5
ENST00000492067 0.942400087491167 0.880217702653245 0.0100818490107253 ENSG00000117543 DPH5
ENST00000427040 0.400248008742406 0.19145789493975 0.107998981918509 ENSG00000117543 DPH5
ENST00000481871 0.963988432387642 0.923615642111705 0.00586266775266722 ENSG00000117543 DPH5
ENST00000464270 0.671142062195414 0.458143398684164 -0.0404771396473882 ENSG00000117543 DPH5
ENST00000342173 0.665720920653116 0.451344806632017 -0.0410892842841936 ENSG00000117543 DPH5
ENST00000466807 0.616960496400517 0.393249341761616 -0.0467123930474132 ENSG00000117543 DPH5
ENST00000477293 0.58640947207692 0.360306770204179 -0.050327744627935 ENSG00000117543 DPH5
ENST00000498372 0.586342971571494 0.360202910929826 -0.0503305831302682 ENSG00000117543 DPH5
ENST00000488176 0.528045449469569 0.301896955435482 -0.0569234253077765 ENSG00000117543 DPH5
ENST00000490732 0.549318251284624 0.322813988342075 -0.0544411907880577 ENSG00000117543 DPH5
ENST00000476507 0.453777327845534 0.235777828479266 -0.0842527900783385 ENSG00000117543 DPH5
ENST00000481982 0.375570417928395 0.17169778883709 -0.113541155092816 ENSG00000117543 DPH5
ENST00000453011 0.842675314287193 0.700878020045299 0.0297190802186939 ENSG00000233184 RP11-421L21.3
ENST00000446527 0.863467131982184 0.736572925813548 0.0253833677108404 ENSG00000233184 RP11-421L21.3
ENST00000416329 0.192735733997955 0.0571280805773133 0.151577905068703 ENSG00000233184 RP11-421L21.3
ENST00000449473 0.138844014024151 0.033681850413551 0.167437011543631 ENSG00000233184 RP11-421L21.3
ENST00000305352 0.0517017561035447 0.00666896058293418 0.0901894164719755 ENSG00000170989 S1PR1
ENST00000475821 0.812100644567663 0.65137881695286 0.0241311219152999 ENSG00000170989 S1PR1
ENST00000475289 0.559362663108621 0.332656643220906 0.054095478690197 ENSG00000170989 S1PR1
ENST00000524631 0.0576991893199007 0.00797390066815304 0.191622669651614 ENSG00000185946 RNPC3
ENST00000533099 0.140200179901662 0.0342282326415761 0.15322288697125 ENSG00000185946 RNPC3
ENST00000527062 0.313065886437182 0.127175074229955 0.11768614731288 ENSG00000185946 RNPC3
ENST00000423855 0.119987961756939 0.026664785295398 0.160994778864709 ENSG00000185946 RNPC3
ENST00000361318 0.725932928016294 0.529552142131556 0.041607334097935 ENSG00000198890 PRMT6
ENST00000370078 0.717116636983892 0.51705522960487 0.0427484465370787 ENSG00000198890 PRMT6
ENST00000370056 0.114335548586981 0.0246374499412203 -0.201418283434144 ENSG00000134215 VAV3
ENST00000527011 0.119988043030967 0.026666556146608 -0.199309977809962 ENSG00000134215 VAV3
ENST00000565488 0.0954093072833365 0.01824034963511 0.127024803579443 ENSG00000085491 SLC25A24
ENST00000264128 0.0943320266531726 0.0179233803098283 0.127981766046072 ENSG00000085491 SLC25A24
ENST00000370041 0.09443448240902 0.0179536451502273 0.127584809674399 ENSG00000085491 SLC25A24
ENST00000405454 0.277323982664229 0.10435593474122 0.107059175784624 ENSG00000162636 FAM102B
ENST00000370035 0.298529067500754 0.117638215224498 0.103273895662414 ENSG00000162636 FAM102B
ENST00000483371 0.0210600168827818 0.00149808177647949 0.242169843474205 ENSG00000162636 FAM102B
ENST00000370025 0.0499916665335665 0.00631785729185361 0.154193995821269 ENSG00000134186 PRPF38B
ENST00000370022 0.377660926098315 0.173195610871055 0.09679146182188 ENSG00000134186 PRPF38B
ENST00000467302 0.377660926098315 0.173195610871055 0.09679146182188 ENSG00000134186 PRPF38B
ENST00000370021 0.0499916665335665 0.00631785729185361 0.154193995821269 ENSG00000134186 PRPF38B
ENST00000485810 0.175129007056727 0.0487101333079559 0.123070136227768 ENSG00000134186 PRPF38B
ENST00000483586 0.909688814278112 0.818713416765962 0.0137037587660724 ENSG00000116266 STXBP3
ENST00000469338 0.860524792025465 0.730918030454942 0.0209557779379729 ENSG00000116266 STXBP3
ENST00000370008 0.490562990456496 0.268322060541885 0.0592362646945913 ENSG00000116266 STXBP3
ENST00000485167 0.629749256233182 0.407396542950719 0.0677180350681948 ENSG00000116266 STXBP3
ENST00000472099 0.745643462461123 0.555262430852603 0.0421425707326194 ENSG00000116266 STXBP3
ENST00000357393 0.398830666912484 0.190255265414224 0.0669480142901342 ENSG00000162641 AKNAD1
ENST00000406462 0.441485395500568 0.225254319670781 0.070299775598563 ENSG00000121957 GPSM2
ENST00000435987 0.810178420056978 0.648352921607348 -0.0373879374902197 ENSG00000121957 GPSM2
ENST00000264126 0.986362707311204 0.972349866213593 -0.0021861750335744 ENSG00000121957 GPSM2
ENST00000369968 0.0415014956429943 0.00465508464769655 0.163887411524506 ENSG00000121940 CLCC1
ENST00000369969 0.0415014956429943 0.00465508464769655 0.163887411524506 ENSG00000121940 CLCC1
ENST00000356970 0.135039809852416 0.0322525958157137 0.122717057821747 ENSG00000121940 CLCC1
ENST00000369971 0.135039809852416 0.0322525958157137 0.122717057821747 ENSG00000121940 CLCC1
ENST00000415331 0.135039809852416 0.0322525958157137 0.122717057821747 ENSG00000121940 CLCC1
ENST00000369976 0.157423217051825 0.0411599956622419 0.119259508260194 ENSG00000121940 CLCC1
ENST00000473062 0.0312662662366261 0.00290848988247684 0.176614624742195 ENSG00000121940 CLCC1
ENST00000482889 0.0493842337340573 0.00619756833415212 0.16063724881403 ENSG00000121940 CLCC1
ENST00000369970 0.0907729969942617 0.0168489871217561 0.145747586012716 ENSG00000121940 CLCC1
ENST00000302500 0.163772557244216 0.0438807828456562 0.119294392432624 ENSG00000121940 CLCC1
ENST00000348264 0.163772557244216 0.0438807828456562 0.119294392432624 ENSG00000121940 CLCC1
ENST00000400794 0.322980525157334 0.133550850835077 0.0931656320289207 ENSG00000085433 WDR47
ENST00000361054 0.337606444646097 0.14440289024856 0.0908196452884397 ENSG00000085433 WDR47
ENST00000369962 0.337606444646097 0.14440289024856 0.0908196452884397 ENSG00000085433 WDR47
ENST00000369965 0.340461126023964 0.14634333177132 0.090404340121035 ENSG00000085433 WDR47
ENST00000357672 0.340461126023964 0.14634333177132 0.090404340121035 ENSG00000085433 WDR47
ENST00000461096 0.149656967641116 0.0380114147918308 0.103993515009171 ENSG00000197780 TAF13
ENST00000338366 0.126786762884965 0.0291220251887055 0.108957908334812 ENSG00000197780 TAF13
ENST00000338272 0.0370492506269453 0.00388476856543388 0.187720053179429 ENSG00000215717 TMEM167B
ENST00000479160 0.260509170942703 0.0936556656053741 0.118493055196539 ENSG00000215717 TMEM167B
ENST00000602755 0.00439206854984272 8.27513552826115e-05 -0.352998984923146 ENSG00000270066 SCARNA2
ENST00000458748 0.00439206854984272 8.27513552826115e-05 -0.352998984923146 ENSG00000270066 SCARNA2
ENST00000234677 0.858864065859391 0.728000672728115 -0.0133442487291368 ENSG00000031698 SARS
ENST00000482384 0.0359784824258825 0.00369467570346373 -0.204710159912957 ENSG00000031698 SARS
ENST00000477544 0.625070416304587 0.402395983105016 -0.0322301320091653 ENSG00000031698 SARS
ENST00000369923 0.857862122955812 0.725931666196327 -0.0134614751103187 ENSG00000031698 SARS
ENST00000471705 0.942035343428127 0.879529823348736 -0.00754198326833221 ENSG00000031698 SARS
ENST00000468588 0.442780488132893 0.226517710203318 0.0710142455555727 ENSG00000031698 SARS
ENST00000369904 0.81013912783163 0.648246670667507 -0.0337873937499816 ENSG00000134222 PSRC1
ENST00000409267 0.81013912783163 0.648246670667507 -0.0337873937499816 ENSG00000134222 PSRC1
ENST00000369907 0.81013912783163 0.648246670667507 -0.0337873937499816 ENSG00000134222 PSRC1
ENST00000369909 0.81013912783163 0.648246670667507 -0.0337873937499816 ENSG00000134222 PSRC1
ENST00000438534 0.81013912783163 0.648246670667507 -0.0337873937499816 ENSG00000134222 PSRC1
ENST00000409138 0.81013912783163 0.648246670667507 -0.0337873937499816 ENSG00000134222 PSRC1
ENST00000492431 0.981611694943745 0.963237257028449 -0.00369608536894928 ENSG00000134222 PSRC1
ENST00000369903 0.81013912783163 0.648246670667507 -0.0337873937499816 ENSG00000134222 PSRC1
ENST00000429031 0.749952771416541 0.561094744576126 -0.0451715986428387 ENSG00000134222 PSRC1
ENST00000418914 0.7568950953675 0.570400206473824 -0.0444211430018007 ENSG00000134222 PSRC1
ENST00000459765 0.761468904065535 0.576698688718848 -0.0440538055801292 ENSG00000134222 PSRC1
ENST00000256637 0.0296815547923179 0.00268843364941163 0.168286125310887 ENSG00000134243 SORT1
ENST00000538502 0.0454935835774047 0.00539826465222274 0.176817924122945 ENSG00000134243 SORT1
ENST00000271308 0.783121677296888 0.609124762916338 0.0234779309952764 ENSG00000143106 PSMA5
ENST00000538610 0.842485238209885 0.700528829106997 0.0178148620815803 ENSG00000143106 PSMA5
ENST00000490870 0.751385021357742 0.562924450763135 0.0268725791237066 ENSG00000143106 PSMA5
ENST00000477897 0.834675263705285 0.687308704384604 0.0231990650760476 ENSG00000143106 PSMA5
ENST00000484563 0.849982719442113 0.712942742530006 0.0202263224495834 ENSG00000143106 PSMA5
ENST00000491287 0.796925103084875 0.629617686971579 0.0254522924191702 ENSG00000143106 PSMA5
ENST00000496961 0.779022639851426 0.602737193378194 -0.0401676078556118 ENSG00000174151 CYB561D1
ENST00000310611 0.872730431097893 0.75192723721071 -0.0236298530823256 ENSG00000174151 CYB561D1
ENST00000420578 0.778989245176094 0.602674655080023 -0.0401706311042538 ENSG00000174151 CYB561D1
ENST00000528785 0.903151621838941 0.806349949749858 -0.0183151802801888 ENSG00000174151 CYB561D1
ENST00000430195 0.866203022727485 0.740932221221817 -0.0247125406782014 ENSG00000174151 CYB561D1
ENST00000369851 0.0371428991550202 0.00391102382609803 0.110215739940665 ENSG00000065135 GNAI3
ENST00000351050 0.129084887613962 0.0299735096711184 0.153788360393954 ENSG00000134183 GNAT2
ENST00000531734 0.735625017748931 0.542506325467055 0.043553614722558 ENSG00000116337 AMPD2
ENST00000526301 0.852334429967176 0.71648365161654 0.0208219894178665 ENSG00000116337 AMPD2
ENST00000342115 0.810927100066883 0.649672990749257 0.0261684834145476 ENSG00000116337 AMPD2
ENST00000474459 0.97070920935804 0.938933421842745 -0.00574661075297473 ENSG00000116337 AMPD2
ENST00000528667 0.881472050382932 0.767778892423105 0.0171070835283566 ENSG00000116337 AMPD2
ENST00000531203 0.801485328962115 0.635686510849168 0.0362462120638257 ENSG00000116337 AMPD2
ENST00000256578 0.70585100182883 0.502246381531446 0.0379657576563084 ENSG00000116337 AMPD2
ENST00000358729 0.548613593307398 0.322118257796243 0.0561643303084847 ENSG00000116337 AMPD2
ENST00000369840 0.600203619165131 0.375109348446762 0.0502987504022605 ENSG00000116337 AMPD2
ENST00000486282 0.761905598127848 0.577366218113327 0.0439636180964116 ENSG00000116337 AMPD2
ENST00000528270 0.749515834412074 0.560443800198999 0.0461956746763339 ENSG00000116337 AMPD2
ENST00000527846 0.714250952134642 0.513006542587226 0.0520481351590626 ENSG00000116337 AMPD2
ENST00000528454 0.887131129090295 0.778049022980947 0.0168810999285223 ENSG00000116337 AMPD2
ENST00000393688 0.705936676907286 0.502392291258302 0.0417145154651854 ENSG00000116337 AMPD2
ENST00000369843 0.620857600735355 0.397850147847604 0.0666553852114806 ENSG00000228703 RP5-1160K1.6
ENST00000479919 0.726176553902084 0.529911917497552 -0.0488838378127515 ENSG00000116337 AMPD2
ENST00000476688 0.979617821986259 0.958847547741385 0.00396866189765772 ENSG00000116337 AMPD2
ENST00000369831 0.931887634748139 0.859307111741873 0.013671773602389 ENSG00000213366 GSTM2
ENST00000460717 0.940969097934824 0.876791689304605 0.0121490923726609 ENSG00000213366 GSTM2
ENST00000490021 0.909291052796476 0.817675976142398 -0.0176339776414685 ENSG00000134184 GSTM1
ENST00000483399 0.898091820479763 0.797035729759641 -0.0199952515966458 ENSG00000134184 GSTM1
ENST00000429410 0.345817409440165 0.150325957601539 -0.100570974565205 ENSG00000134201 GSTM5
ENST00000431955 0.325019809458417 0.134925670148244 -0.104196753714138 ENSG00000241720 RP4-735C1.4
ENST00000256594 0.382861476106153 0.177384927011648 -0.093892694831819 ENSG00000134202 GSTM3
ENST00000540225 0.382959368009876 0.177443997316261 -0.0938732303068718 ENSG00000134202 GSTM3
ENST00000361066 0.365712425211316 0.164423021028821 -0.0991219422774225 ENSG00000134202 GSTM3
ENST00000486823 0.317825035133577 0.130250439401956 -0.110333579029722 ENSG00000134202 GSTM3
ENST00000488824 0.346165894583804 0.150586133403833 -0.105439015736767 ENSG00000134202 GSTM3
ENST00000527192 0.524080491210881 0.298103470276415 0.0868312196131824 ENSG00000184371 CSF1
ENST00000525659 0.47255281989242 0.252436304008172 0.0948670334774541 ENSG00000184371 CSF1
ENST00000344188 0.515416914549832 0.290141991449408 0.0734005411580561 ENSG00000184371 CSF1
ENST00000329608 0.516499989607585 0.291140149817484 0.0718629687455925 ENSG00000184371 CSF1
ENST00000488198 0.485268707175238 0.263582871389368 0.0878776138058013 ENSG00000184371 CSF1
ENST00000369802 0.504547445720581 0.280415797563258 0.0768496156318551 ENSG00000184371 CSF1
ENST00000420111 0.497263096646993 0.273814990647589 0.0776054732070717 ENSG00000184371 CSF1
ENST00000369801 0.765835067390808 0.58308936127592 0.040076874054615 ENSG00000184371 CSF1
ENST00000369799 0.0655953967280684 0.00995322214414258 0.10463102315494 ENSG00000168710 AHCYL1
ENST00000475081 0.281608425716675 0.106947592724132 0.0821814782028004 ENSG00000168710 AHCYL1
ENST00000359172 0.078847462054624 0.0134145358595631 0.111327961727105 ENSG00000168710 AHCYL1
ENST00000393614 0.14982094971644 0.0380789523116064 0.0992679252561142 ENSG00000168710 AHCYL1
ENST00000481423 0.421725250758485 0.20858694831818 0.0638800467435686 ENSG00000168710 AHCYL1
ENST00000469401 0.0298453122376349 0.00271005514624018 0.224666208991064 ENSG00000168710 AHCYL1
ENST00000369796 0.48180501103603 0.260516600924548 0.0523664621313737 ENSG00000143093 STRIP1
ENST00000369795 0.500177617533187 0.276398232658137 0.0508489393077648 ENSG00000143093 STRIP1
ENST00000369794 0.926918015016827 0.85057739270107 0.0151999540478573 ENSG00000143093 STRIP1
ENST00000485775 0.500177617533187 0.276398232658137 0.0508489393077648 ENSG00000143093 STRIP1
ENST00000473429 0.286966832338642 0.110457769546136 0.0698392234720374 ENSG00000143093 STRIP1
ENST00000535003 0.565310123274506 0.338677211168098 0.0723646288500324 ENSG00000143093 STRIP1
ENST00000554749 0.79356520513101 0.624221325085949 0.039132958919552 ENSG00000258634 RP4-773N10.4
ENST00000469655 0.592352768847822 0.367077115769934 0.0627746302723386 ENSG00000116396 KCNC4
ENST00000369787 0.549679773414937 0.32310518842977 0.069757164281892 ENSG00000116396 KCNC4
ENST00000413138 0.564013385180635 0.337385485080335 0.0676754062290728 ENSG00000116396 KCNC4
ENST00000438661 0.578376514283821 0.352070516716841 0.0656707945801597 ENSG00000116396 KCNC4
ENST00000412512 0.582384420774754 0.356079415321068 0.0536659044308896 ENSG00000116396 KCNC4
ENST00000459877 0.618556075333353 0.395155598153905 0.0634668559463144 ENSG00000116396 KCNC4
ENST00000369784 0.758401874203306 0.572450633086277 0.0365490336563784 ENSG00000162775 RBM15
ENST00000602849 0.621525746569459 0.398659750151424 -0.0600351741174452 ENSG00000162775 RBM15
ENST00000487146 0.77897001292946 0.602389589292759 0.0336032589778827 ENSG00000162775 RBM15
ENST00000369779 0.251363400476443 0.0882023043871647 0.12417604650434 ENSG00000168679 SLC16A4
ENST00000472422 0.252200021978353 0.0886388803671122 0.1240982049986 ENSG00000168679 SLC16A4
ENST00000369781 0.252611002074226 0.0889005141015511 0.12407826696904 ENSG00000168679 SLC16A4
ENST00000461647 0.252611002074226 0.0889005141015511 0.12407826696904 ENSG00000168679 SLC16A4
ENST00000437429 0.206213190699399 0.0638463669191208 0.137146047298582 ENSG00000168679 SLC16A4
ENST00000528649 0.2064140545127 0.0639394665063873 0.137139519121001 ENSG00000168679 SLC16A4
ENST00000492412 0.210202014619115 0.0660263717642501 0.137042727995659 ENSG00000168679 SLC16A4
ENST00000541986 0.210202014619115 0.0660263717642501 0.137042727995659 ENSG00000168679 SLC16A4
ENST00000590413 0.0682280324532699 0.0106159566319501 -0.153458266275419 ENSG00000224699 LAMTOR5-AS1
ENST00000474861 0.0622182074938539 0.00905102859660258 -0.161954807682091 ENSG00000134248 LAMTOR5
ENST00000464240 0.0623139932324139 0.00907756807319065 -0.161936279410911 ENSG00000134248 LAMTOR5
ENST00000483260 0.0622182074938539 0.00905102859660258 -0.161954807682091 ENSG00000134248 LAMTOR5
ENST00000602318 0.0623088787081196 0.0090736261259627 -0.161936527090278 ENSG00000134248 LAMTOR5
ENST00000256644 0.0623395676512394 0.00910675219703762 -0.161765859265258 ENSG00000134248 LAMTOR5
ENST00000602858 0.0612371173412891 0.0088035118550189 -0.163541461271364 ENSG00000134248 LAMTOR5
ENST00000531779 0.0567129889918751 0.00776689724728632 -0.164209417289074 ENSG00000134248 LAMTOR5
ENST00000457535 0.0776211974090801 0.0130965615656192 -0.228781640908092 ENSG00000224699 LAMTOR5-AS1
ENST00000440689 0.126279730048109 0.0289482758271309 0.152030510741935 ENSG00000232811 RP11-96K19.2
ENST00000369763 0.136330828897739 0.0327725224521855 0.149138887263054 ENSG00000121931 LRIF1
ENST00000494675 0.245716701534352 0.0849348332962326 0.125669659480147 ENSG00000121931 LRIF1
ENST00000485275 0.140640218546031 0.0344322885245638 0.148025880315056 ENSG00000121931 LRIF1
ENST00000484310 0.32561151877126 0.135381218235121 0.0888741537858792 ENSG00000156171 DRAM2
ENST00000286692 0.321381577519531 0.132486835076249 0.0900017421194681 ENSG00000156171 DRAM2
ENST00000539140 0.32525652714259 0.135157081972463 0.0888863780297636 ENSG00000156171 DRAM2
ENST00000461449 0.116329907043748 0.0253174896782333 0.155680523875214 ENSG00000156171 DRAM2
ENST00000496430 0.269619303998128 0.0995638258830774 0.0973677533954466 ENSG00000156171 DRAM2
ENST00000480600 0.365491252224893 0.164260574538298 0.0849146990389232 ENSG00000156171 DRAM2
ENST00000462092 0.589489471527949 0.363719310885094 0.0542218785164527 ENSG00000156171 DRAM2
ENST00000490780 0.89027042970596 0.783426017353584 0.0182937197587011 ENSG00000156171 DRAM2
ENST00000463682 0.898938985912683 0.798532210302647 0.017011189726187 ENSG00000156171 DRAM2
ENST00000498239 0.226122611483612 0.0741688278907172 0.117011028781641 ENSG00000134255 CEPT1
ENST00000545121 0.235230265176474 0.0790438168416289 0.115062619519675 ENSG00000134255 CEPT1
ENST00000480324 0.418271031760163 0.205654893186102 0.0921506933245615 ENSG00000134255 CEPT1
ENST00000476865 0.387540203821394 0.180858297019103 0.0984669333340424 ENSG00000134255 CEPT1
ENST00000357172 0.207934484383565 0.0648076212191602 0.124811009273513 ENSG00000134255 CEPT1
ENST00000460443 0.262216307585849 0.0947577435488234 0.111841707884309 ENSG00000134255 CEPT1
ENST00000478042 0.167061582395619 0.0452416901659688 0.136313145018131 ENSG00000134255 CEPT1
ENST00000473474 0.212538756502571 0.0672246050186132 0.148794303442651 ENSG00000134255 CEPT1
ENST00000467362 0.127445401338411 0.0293813350036538 0.17536248123613 ENSG00000134255 CEPT1
ENST00000445680 0.749374694343706 0.560277553396009 0.0363530120879917 ENSG00000243960 RP11-552M11.4
ENST00000416099 0.624772292863778 0.402025053547558 0.0531013400500214 ENSG00000243960 RP11-552M11.4
ENST00000235090 0.348725386206907 0.152407953838293 0.0670216136298313 ENSG00000116455 WDR77
ENST00000411751 0.468865002669163 0.249256793557892 0.0609510104126029 ENSG00000116455 WDR77
ENST00000449340 0.385433940326389 0.179401783962853 0.0807008280840448 ENSG00000116455 WDR77
ENST00000497278 0.547901502555074 0.321490841537914 0.0634225875867395 ENSG00000116455 WDR77
ENST00000459665 0.51351807936158 0.288502946549305 0.0706976050601741 ENSG00000116455 WDR77
ENST00000493119 0.689210783039671 0.480688590249746 -0.0340904732452871 ENSG00000116459 ATP5F1
ENST00000369722 0.508451776534496 0.283702057347659 -0.0407087700345793 ENSG00000116459 ATP5F1
ENST00000369721 0.499399552928563 0.275682098842185 -0.0423317432175893 ENSG00000116459 ATP5F1
ENST00000483994 0.580126412785451 0.353849131870902 -0.0366206847964532 ENSG00000116459 ATP5F1
ENST00000468818 0.49855854489018 0.274887597985775 -0.0423383998684054 ENSG00000116459 ATP5F1
ENST00000464154 0.772674809628465 0.593117938208238 -0.0240869164887454 ENSG00000116459 ATP5F1
ENST00000356415 0.856563685085313 0.723984675282402 0.0149789521887535 ENSG00000116473 RAP1A
ENST00000433097 0.239168520533634 0.0813208375115615 -0.0772989087555073 ENSG00000116473 RAP1A
ENST00000369709 0.804554641209976 0.639897154753473 0.019720433145548 ENSG00000116473 RAP1A
ENST00000436150 0.810285310099222 0.648564883493057 0.0193284186343201 ENSG00000116473 RAP1A
ENST00000545460 0.762813654488436 0.578686442328771 -0.0244810865238719 ENSG00000116473 RAP1A
ENST00000494982 0.840952640285203 0.697966700124844 0.016792450475484 ENSG00000116473 RAP1A
ENST00000527570 0.270680926000625 0.100266078171379 0.0677428690676481 ENSG00000197852 FAM212B
ENST00000357260 0.995526927207055 0.990422070348866 -0.000832169908393913 ENSG00000197852 FAM212B
ENST00000534365 0.960833408921014 0.917061140542682 -0.0072133792898984 ENSG00000197852 FAM212B
ENST00000444059 0.874906540033442 0.756074213806421 0.0249072967543008 ENSG00000197852 FAM212B
ENST00000533164 0.233819112955807 0.0782512218508779 0.133440399975787 ENSG00000064703 DDX20
ENST00000369702 0.185328279745462 0.0536842244847894 0.127899871313046 ENSG00000064703 DDX20
ENST00000536167 0.208829925552692 0.0652736869158659 0.140955982375574 ENSG00000064703 DDX20
ENST00000475700 0.159496740925133 0.0420673849154085 0.137116723411238 ENSG00000064703 DDX20
ENST00000534200 0.409743409769367 0.19881585342947 0.111794379408997 ENSG00000064703 DDX20
ENST00000271277 0.596581056968083 0.371610116921329 0.035634440309442 ENSG00000143079 CTTNBP2NL
ENST00000441739 0.208382120598963 0.0650280351199326 -0.0911595994689484 ENSG00000143079 CTTNBP2NL
ENST00000607039 0.00920975344204915 0.000312584511672625 0.176127546492567 ENSG00000143079 CTTNBP2NL
ENST00000256640 0.20155579291022 0.0613734068808567 -0.125795651333918 ENSG00000134245 WNT2B
ENST00000369686 0.311695065589463 0.126216333147044 -0.100178045762225 ENSG00000134245 WNT2B
ENST00000360743 0.545895903841331 0.319244657248619 -0.0643158429152562 ENSG00000007341 ST7L
ENST00000358039 0.641394844824204 0.421174753410899 -0.0509591214119334 ENSG00000007341 ST7L
ENST00000490715 0.612374209311975 0.388235189168526 -0.0533515883608576 ENSG00000007341 ST7L
ENST00000361846 0.543465896149642 0.316789576591673 -0.0646939739458873 ENSG00000007341 ST7L
ENST00000480988 0.533986511217409 0.307486573970447 -0.0682498042259102 ENSG00000007341 ST7L
ENST00000495109 0.867031607984268 0.7420550114177 0.0282013455784508 ENSG00000007341 ST7L
ENST00000544629 0.569104729442745 0.342418094398368 -0.0642381873606892 ENSG00000007341 ST7L
ENST00000369669 0.595978078142737 0.370954677728965 -0.0617868819621144 ENSG00000007341 ST7L
ENST00000490067 0.528857974126548 0.302664552357558 -0.0694759705451528 ENSG00000007341 ST7L
ENST00000369668 0.382691734335267 0.177251459063623 -0.0868712099784873 ENSG00000007341 ST7L
ENST00000497457 0.300804581172514 0.119129834023158 -0.102178659228627 ENSG00000007341 ST7L
ENST00000343210 0.30434747514031 0.121427971672665 -0.101240072435718 ENSG00000007341 ST7L
ENST00000369666 0.30434747514031 0.121427971672665 -0.101240072435718 ENSG00000007341 ST7L
ENST00000538187 0.338863518924372 0.145183337137833 -0.0994747253871368 ENSG00000007341 ST7L
ENST00000463235 0.142376260448037 0.0350790466444605 -0.11973014658395 ENSG00000007341 ST7L
ENST00000418497 0.248712219466369 0.0865783200603247 -0.125709793983066 ENSG00000007341 ST7L
ENST00000543570 0.276095930888101 0.103619331586371 -0.105410918452109 ENSG00000007341 ST7L
ENST00000497235 0.48452217677919 0.262889740276173 -0.0774715342269001 ENSG00000007341 ST7L
ENST00000369664 0.448010783659351 0.231101939702375 -0.0898421754875355 ENSG00000007341 ST7L
ENST00000466360 0.320270766534554 0.131730680476279 -0.122024091992049 ENSG00000007341 ST7L
ENST00000479436 0.483958259753013 0.262374200037054 -0.0787908324639856 ENSG00000007341 ST7L
ENST00000470519 0.704615472090308 0.500476612495572 -0.0454240053898974 ENSG00000007341 ST7L
ENST00000459630 0.717714395824796 0.517918967217726 -0.0436080321883427 ENSG00000007341 ST7L
ENST00000477332 0.653522882917738 0.436261410469776 -0.0576984921629721 ENSG00000007341 ST7L
ENST00000473206 0.693529712466881 0.486234174872768 -0.051481052684819 ENSG00000007341 ST7L
ENST00000470683 0.654171332365182 0.43697589131165 -0.0605001181254499 ENSG00000007341 ST7L
ENST00000498383 0.654171332365182 0.43697589131165 -0.0605001181254499 ENSG00000007341 ST7L
ENST00000467335 0.936321537405999 0.867869297953006 -0.012271286408789 ENSG00000007341 ST7L
ENST00000492274 0.925562938920929 0.847983528956949 -0.0141346038516621 ENSG00000007341 ST7L
ENST00000263168 0.0577222060522555 0.00797845974013913 0.116487196354251 ENSG00000116489 CAPZA1
ENST00000485542 0.0904225400059816 0.0167472337239482 -0.141866975441128 ENSG00000116489 CAPZA1
ENST00000476936 0.360117803374315 0.160517041790559 0.0587818198012517 ENSG00000116489 CAPZA1
ENST00000498626 0.924321099617721 0.845463413204999 0.00724668249139877 ENSG00000116489 CAPZA1
ENST00000466066 0.0979364963504097 0.0190194465418006 0.128650043564429 ENSG00000116489 CAPZA1
ENST00000476820 0.161599443628038 0.0430178166517595 0.119796569767326 ENSG00000116489 CAPZA1
ENST00000413052 0.0209349962513592 0.00148007554319934 0.137987037988505 ENSG00000155363 MOV10
ENST00000369645 0.0204997565527699 0.00142899191193858 0.138335322133093 ENSG00000155363 MOV10
ENST00000544796 0.893679265547391 0.789389656398762 0.0192203151656186 ENSG00000155363 MOV10
ENST00000369644 0.0214295473346873 0.00154062286960373 0.138175803322495 ENSG00000155363 MOV10
ENST00000496577 0.0214228466096566 0.00153929952386465 0.138177203148367 ENSG00000155363 MOV10
ENST00000475429 0.689253181649259 0.480759113593424 0.0478169176460968 ENSG00000155363 MOV10
ENST00000468624 0.0221723202947459 0.00164008042292925 0.137420003030074 ENSG00000155363 MOV10
ENST00000465579 0.974316777565659 0.947035566271654 0.00487777794823399 ENSG00000155363 MOV10
ENST00000357443 0.0205807501581014 0.00143841422059273 0.139310366829572 ENSG00000155363 MOV10
ENST00000421943 0.0340332549447351 0.0033625330442986 0.198327307283883 ENSG00000225075 RP11-426L16.3
ENST00000488160 0.315380495536602 0.128698206949802 0.11593709341005 ENSG00000155363 MOV10
ENST00000471160 0.0538783951902495 0.00711179467708774 0.200097530886442 ENSG00000155363 MOV10
ENST00000490413 0.0626765384012474 0.00921247243202519 0.181235453283303 ENSG00000155363 MOV10
ENST00000495374 0.0536572643535358 0.00705787377211281 0.208411004143376 ENSG00000155363 MOV10
ENST00000494319 0.0483752144295086 0.00596866662718238 0.213237112746874 ENSG00000155363 MOV10
ENST00000339083 0.101620429209895 0.0202516768892246 -0.153866280302293 ENSG00000155366 RHOC
ENST00000369633 0.104430947974454 0.0212529770560206 -0.15301216288415 ENSG00000155366 RHOC
ENST00000369642 0.101817785795355 0.0203163945344487 -0.153777602590437 ENSG00000155366 RHOC
ENST00000285735 0.10475381775546 0.0213799635684465 -0.1528088196434 ENSG00000155366 RHOC
ENST00000468093 0.10388842229466 0.0210259827988321 -0.153237540874859 ENSG00000155366 RHOC
ENST00000369638 0.104934793115189 0.0214349980499996 -0.152749636113451 ENSG00000155366 RHOC
ENST00000369637 0.104950225457297 0.0214413496042538 -0.15272090188463 ENSG00000155366 RHOC
ENST00000369636 0.106711054957791 0.0219998234094133 -0.152162505524739 ENSG00000155366 RHOC
ENST00000473074 0.106251687940431 0.0218467185411801 -0.152468710432921 ENSG00000155366 RHOC
ENST00000484280 0.123299271335358 0.0278769505706664 -0.144524995122054 ENSG00000155366 RHOC
ENST00000369632 0.117884660378152 0.0258672556583003 -0.146263031314097 ENSG00000155366 RHOC
ENST00000425265 0.112786715047819 0.0240952947063264 -0.148791681803016 ENSG00000155366 RHOC
ENST00000534717 0.112900869361501 0.0241331606169438 -0.149671793567588 ENSG00000155366 RHOC
ENST00000436685 0.161356235656617 0.042908769271419 -0.124717791479342 ENSG00000155366 RHOC
ENST00000471038 0.15250697477755 0.0391891166138008 -0.127414455738825 ENSG00000271810 RP11-426L16.10
ENST00000607158 0.16964186141626 0.0464042305839114 -0.122436352291695 ENSG00000271810 RP11-426L16.10
ENST00000605933 0.170005112789842 0.0465908668306624 -0.122321020209136 ENSG00000271810 RP11-426L16.10
ENST00000606505 0.170005112789842 0.0465908668306624 -0.122321020209136 ENSG00000271810 RP11-426L16.10
ENST00000606954 0.170005112789842 0.0465908668306624 -0.122321020209136 ENSG00000271810 RP11-426L16.10
ENST00000528831 0.165053278735484 0.044431812977012 -0.123577600362918 ENSG00000155366 RHOC
ENST00000484054 0.185174098512228 0.0536100411694985 -0.119461838763819 ENSG00000155366 RHOC
ENST00000414971 0.165033640937333 0.0444245563231817 -0.127558098750225 ENSG00000155366 RHOC
ENST00000478447 0.21196837936959 0.066930324076528 -0.117420279879354 ENSG00000155366 RHOC
ENST00000527563 0.110643964596032 0.0233482488682424 -0.163731545901167 ENSG00000155366 RHOC
ENST00000456651 0.0682280324532699 0.0106114497355802 -0.194623430955749 ENSG00000224167 RP3-522D1.1
ENST00000422022 0.0839026092767247 0.0148382149690699 -0.188213757772381 ENSG00000224167 RP3-522D1.1
ENST00000369626 0.00825134279840789 0.000258511383582255 0.173116080590466 ENSG00000155380 SLC16A1
ENST00000538576 0.0083214978922157 0.000263341999272333 0.173105108409617 ENSG00000155380 SLC16A1
ENST00000458229 0.0056697895804738 0.000131652508643588 0.166827391061128 ENSG00000155380 SLC16A1
ENST00000433570 0.0064946111432879 0.000169594836082652 0.163499877544116 ENSG00000155380 SLC16A1
ENST00000443580 0.015098175977237 0.000834541745554266 0.153502731922537 ENSG00000155380 SLC16A1
ENST00000429288 0.0499916665335665 0.00632087460313504 0.121338631139392 ENSG00000155380 SLC16A1
ENST00000481750 0.0100071894111618 0.00036211010822348 0.22748390102699 ENSG00000155380 SLC16A1
ENST00000478835 0.128199585165767 0.0296670310405746 0.12381421746903 ENSG00000155380 SLC16A1
ENST00000416193 0.724014137605951 0.526768112483439 -0.0493059245550068 ENSG00000226419 SLC16A1-AS1
ENST00000435800 0.274037578187833 0.10238295699093 -0.0945094877261946 ENSG00000226419 SLC16A1-AS1
ENST00000428411 0.432966072302121 0.217971673618505 -0.0831965270382832 ENSG00000226419 SLC16A1-AS1
ENST00000420168 0.393251143482992 0.185596478170226 -0.0905815765454503 ENSG00000226419 SLC16A1-AS1
ENST00000413231 0.40121713964176 0.192288597379763 -0.107428364501477 ENSG00000236066 RP11-389O22.1
ENST00000421157 0.461680383499618 0.243169820443384 -0.0948787038696503 ENSG00000238198 RP11-31F15.2
ENST00000361127 0.345455055968429 0.150028222458568 0.0797119690354931 ENSG00000198799 LRIG2
ENST00000492207 0.477153629770013 0.256560364013319 0.0801853404067679 ENSG00000198799 LRIG2
ENST00000466161 0.76397221490589 0.580287329821443 0.0399733578454688 ENSG00000198799 LRIG2
ENST00000369617 0.0116370724430311 0.00049988725643498 -0.236967004752777 ENSG00000081026 MAGI3
ENST00000307546 0.0327920431267059 0.00314633554521436 -0.187644328626442 ENSG00000081026 MAGI3
ENST00000369615 0.0330611911637297 0.00319892730786651 -0.18735207858809 ENSG00000081026 MAGI3
ENST00000369611 0.0126353010646244 0.000588495697981949 -0.234641808892094 ENSG00000081026 MAGI3
ENST00000486456 0.00245199280274277 2.71357304825767e-05 -0.316133527328452 ENSG00000081026 MAGI3
ENST00000474926 0.41883185624376 0.206189654236236 0.0632560377111912 ENSG00000116793 PHTF1
ENST00000369596 0.709671959905324 0.50719717311328 0.0301413731837719 ENSG00000116793 PHTF1
ENST00000393357 0.709671959905324 0.50719717311328 0.0301413731837719 ENSG00000116793 PHTF1
ENST00000369604 0.70436888761614 0.500136398619895 0.0291513134434796 ENSG00000116793 PHTF1
ENST00000369600 0.704384897546765 0.500186944908148 0.0291504638068066 ENSG00000116793 PHTF1
ENST00000369598 0.701311869337816 0.496175686635425 0.0294176419588343 ENSG00000116793 PHTF1
ENST00000481652 0.272125247239338 0.101148698400229 0.126400902766155 ENSG00000116793 PHTF1
ENST00000357783 0.68940655761406 0.480956628232807 0.030198711554454 ENSG00000116793 PHTF1
ENST00000412670 0.119811913712162 0.0266088179980344 0.12561260926147 ENSG00000116793 PHTF1
ENST00000447664 0.799654134908868 0.633363420807612 0.0220259214452375 ENSG00000116793 PHTF1
ENST00000472612 0.433760931472166 0.218698073383124 0.102392398215967 ENSG00000116793 PHTF1
ENST00000486855 0.459817092874652 0.241520929194231 0.0972222762413094 ENSG00000116793 PHTF1
ENST00000446739 0.885921168454151 0.776032422211868 0.0185554357726647 ENSG00000116793 PHTF1
ENST00000493212 0.365224819380843 0.164059909732618 -0.103399888508761 ENSG00000116793 PHTF1
ENST00000261441 0.217430544772049 0.0696829541856364 0.132332601814199 ENSG00000081019 RSBN1
ENST00000476412 0.316169942309523 0.129172052023739 0.112382813310746 ENSG00000081019 RSBN1
ENST00000419536 0.204569000546522 0.0629674981758306 0.120448765303174 ENSG00000226167 AP4B1-AS1
ENST00000256658 0.329835109980713 0.138525642732411 0.0835124481361625 ENSG00000134262 AP4B1
ENST00000369569 0.333726992557598 0.141365810160918 0.0829233985409378 ENSG00000134262 AP4B1
ENST00000369567 0.323494188327538 0.133878998734644 0.084534233439669 ENSG00000134262 AP4B1
ENST00000479285 0.169233198846378 0.0462035483551145 0.137017939185342 ENSG00000134262 AP4B1
ENST00000462591 0.373538050388529 0.17026920681838 0.103949863619764 ENSG00000134262 AP4B1
ENST00000484201 0.340470212023413 0.146365947153855 0.0860343116834621 ENSG00000134262 AP4B1
ENST00000369566 0.60605233141 0.381229298672631 0.0557809782495288 ENSG00000134262 AP4B1
ENST00000369564 0.641773030780723 0.421607686152668 0.0515026630208706 ENSG00000134262 AP4B1
ENST00000489499 0.601877818367504 0.376865678163258 0.0563545156589633 ENSG00000134262 AP4B1
ENST00000432415 0.548369596141112 0.321913808202098 0.0637755506072007 ENSG00000134262 AP4B1
ENST00000489092 0.564716124993011 0.338092127313339 0.0621084536359779 ENSG00000134262 AP4B1
ENST00000369571 0.55494614728898 0.328262911463838 0.0640398679395103 ENSG00000134262 AP4B1
ENST00000369563 0.777411598296675 0.600240081248478 0.0376632765537115 ENSG00000118655 DCLRE1B
ENST00000466480 0.782175745953953 0.607679325479268 0.0370887605046111 ENSG00000118655 DCLRE1B
ENST00000426820 0.0378296708287992 0.00403750127989906 0.131751659928197 ENSG00000163349 HIPK1
ENST00000369559 0.0457269439772458 0.00544155218906912 0.132036930960742 ENSG00000163349 HIPK1
ENST00000369554 0.00509735931779729 0.00011093651253933 0.178447572431296 ENSG00000163349 HIPK1
ENST00000369558 0.00508974596230397 0.000110489182642769 0.178313710905377 ENSG00000163349 HIPK1
ENST00000369561 0.0521038717290364 0.00675153316158447 0.124374511251865 ENSG00000163349 HIPK1
ENST00000369555 0.0252456934577855 0.002062115403254 0.140629858674813 ENSG00000163349 HIPK1
ENST00000340480 0.00541638903423738 0.000122514713801593 0.201565590780689 ENSG00000163349 HIPK1
ENST00000369553 0.0216742791507313 0.00157246386475842 0.176886443386596 ENSG00000163349 HIPK1
ENST00000406344 0.00485807778524536 0.000100683145924096 0.203009450463618 ENSG00000163349 HIPK1
ENST00000361587 0.00457817304389202 8.9799177583623e-05 0.210075312752303 ENSG00000163349 HIPK1
ENST00000358465 0.610906790695872 0.386477825652809 0.0442919914299986 ENSG00000197323 TRIM33
ENST00000492227 0.118474654047216 0.0260798689887853 0.187209228924895 ENSG00000197323 TRIM33
ENST00000369543 0.810766714959591 0.649374770433329 -0.023237752829229 ENSG00000197323 TRIM33
ENST00000448034 0.546305477122095 0.319603018852654 0.0548374740358573 ENSG00000197323 TRIM33
ENST00000450349 0.546640767597284 0.320059879707461 0.0546313755044989 ENSG00000197323 TRIM33
ENST00000476908 0.774493263803323 0.595499822704078 0.0418594359067469 ENSG00000197323 TRIM33
ENST00000369541 0.276271849726562 0.103742120191018 0.0815097133058421 ENSG00000116752 BCAS2
ENST00000485021 0.33623356015927 0.143350041788929 0.0736157402330881 ENSG00000116752 BCAS2
ENST00000369535 0.0272376733448093 0.00234351167322526 0.147861532140074 ENSG00000213281 NRAS
ENST00000339438 0.00906109410616418 0.000304433347230313 0.138566275415756 ENSG00000009307 CSDE1
ENST00000438362 0.00902169535690997 0.000302324374037132 0.140215054469328 ENSG00000009307 CSDE1
ENST00000358528 0.00906109410616418 0.000304390066398382 0.138571884479114 ENSG00000009307 CSDE1
ENST00000261443 0.00915649426261569 0.000309355794412903 0.139246640638578 ENSG00000009307 CSDE1
ENST00000530886 0.00925918566059946 0.000315146582283189 0.138941541749742 ENSG00000009307 CSDE1
ENST00000369530 0.00909995526802588 0.000306793773899349 0.13913643804338 ENSG00000009307 CSDE1
ENST00000483407 0.00850548125657337 0.000272541488649334 0.161374192262949 ENSG00000009307 CSDE1
ENST00000534699 0.0100655061990108 0.000365782446752651 0.135484867706102 ENSG00000009307 CSDE1
ENST00000483030 0.0115064099527967 0.000484630799788294 0.139753295285662 ENSG00000009307 CSDE1
ENST00000530784 0.0623395676512394 0.0091085526927738 0.105693560372558 ENSG00000009307 CSDE1
ENST00000529046 0.0266088628495897 0.00225577872622758 0.129053387008273 ENSG00000009307 CSDE1
ENST00000525132 0.0580895961772186 0.00805753330896041 0.10284867752413 ENSG00000009307 CSDE1
ENST00000534389 0.036422370662789 0.00377340687045461 0.168644252443529 ENSG00000009307 CSDE1
ENST00000525878 0.0923581424917898 0.017349487031342 0.086441811238774 ENSG00000009307 CSDE1
ENST00000525970 0.145070465252626 0.0361624306596665 0.0779156043140092 ENSG00000009307 CSDE1
ENST00000533818 0.183512886304303 0.0528647861434845 0.0751905391717469 ENSG00000009307 CSDE1
ENST00000524652 0.172830057391975 0.0477486876678301 0.0773331540563111 ENSG00000009307 CSDE1
ENST00000369528 0.0756874920538985 0.012582354315106 0.165059017647201 ENSG00000052723 SIKE1
ENST00000060969 0.482307946859445 0.26101886069233 0.0805935936807706 ENSG00000052723 SIKE1
ENST00000369524 0.714751634533172 0.513579505674403 0.0545502217031612 ENSG00000052723 SIKE1
ENST00000510745 0.891629420595276 0.785726871701928 0.020762161728696 ENSG00000052723 SIKE1
ENST00000506320 0.902717401790363 0.805186332521909 -0.0193205325185814 ENSG00000052723 SIKE1
ENST00000462123 0.862696970296019 0.734874372302323 0.0273658170884759 ENSG00000052723 SIKE1
ENST00000475335 0.869902766369488 0.746890514475517 0.0258834358065564 ENSG00000052723 SIKE1
ENST00000466657 0.869902766369488 0.746890514475517 0.0258834358065564 ENSG00000052723 SIKE1
ENST00000474562 0.869902766369488 0.746886703649526 0.0258818233384901 ENSG00000052723 SIKE1
ENST00000355485 0.693853376960996 0.486676465505341 0.0322054634514082 ENSG00000173218 VANGL1
ENST00000369510 0.693853376960996 0.486676465505341 0.0322054634514082 ENSG00000173218 VANGL1
ENST00000310260 0.886456765335351 0.776946061361207 -0.0148368726571769 ENSG00000173218 VANGL1
ENST00000369509 0.884403061714929 0.772981621594142 0.0159826005849191 ENSG00000173218 VANGL1
ENST00000418797 0.00183712853864751 1.66494640040918e-05 0.181359894763713 ENSG00000163399 ATP1A1
ENST00000295598 0.00170145087598285 1.45843289355294e-05 0.15857549456138 ENSG00000163399 ATP1A1
ENST00000598661 0.894848710469361 0.791565709027002 -0.0207495520550516 ENSG00000269279 AL136376.1
ENST00000488733 0.0732674382020004 0.0119316308260528 0.122446993198634 ENSG00000163399 ATP1A1
ENST00000537345 0.00161126811612204 1.30418769725746e-05 0.163692681308484 ENSG00000163399 ATP1A1
ENST00000369494 0.00051995820176694 1.78820570171682e-06 0.224878781844672 ENSG00000163399 ATP1A1
ENST00000369496 0.00193401463050847 1.82401933778436e-05 0.167000768064963 ENSG00000163399 ATP1A1
ENST00000463382 0.000785213223125468 3.89626844107334e-06 0.228388635720669 ENSG00000163399 ATP1A1
ENST00000491156 0.0677869684290376 0.0104820300104539 0.121062898264436 ENSG00000163399 ATP1A1
ENST00000608511 0.00284201878852319 3.52521073644477e-05 0.159839794756045 ENSG00000203865 ATP1A1OS
ENST00000493908 0.00528868109235258 0.000118446656430608 0.157664041350418 ENSG00000203865 ATP1A1OS
ENST00000440951 0.092137087080705 0.0172913782640357 0.107176490801336 ENSG00000163399 ATP1A1
ENST00000479960 0.2847343776102 0.109054810975727 0.085514101953305 ENSG00000163399 ATP1A1
ENST00000369489 0.936049981497682 0.867483341413531 -0.0103202010518851 ENSG00000116815 CD58
ENST00000464088 0.937398217416157 0.870106846196215 -0.0101085998337257 ENSG00000116815 CD58
ENST00000457047 0.866221526765506 0.740968731624589 -0.0233756033580245 ENSG00000116815 CD58
ENST00000526981 0.841286562264923 0.69864943979644 0.0302435742135067 ENSG00000116815 CD58
ENST00000369487 0.86857718293479 0.744297188597083 -0.0241380616091778 ENSG00000116815 CD58
ENST00000393203 0.0168547744223063 0.00101892006502723 0.153002492811446 ENSG00000134247 PTGFRN
ENST00000497385 0.0269082232303676 0.00229717664295352 0.158934136051382 ENSG00000134247 PTGFRN
ENST00000369466 0.165975049445639 0.0447877684588126 0.124932143340579 ENSG00000116830 TTF2
ENST00000427271 0.574900802365165 0.348392024584935 0.0774032372841992 ENSG00000116830 TTF2
ENST00000356554 0.11635856328351 0.0253265045339879 0.119762005969805 ENSG00000198162 MAN1A2
ENST00000482811 0.757870488340051 0.571555021117569 -0.0305187800760307 ENSG00000198162 MAN1A2
ENST00000449370 0.899280501532717 0.799163263515087 -0.0153619324571275 ENSG00000198162 MAN1A2
ENST00000421535 0.439734565960826 0.223731050715325 0.0787955799732381 ENSG00000198162 MAN1A2
ENST00000422329 0.057725379555442 0.00797968978091081 0.201701398092879 ENSG00000198162 MAN1A2
ENST00000369443 0.08461475293383 0.0150382005029121 0.148207741887269 ENSG00000196505 GDAP2
ENST00000369442 0.447634832920634 0.230791336723932 0.084575838999725 ENSG00000196505 GDAP2
ENST00000369441 0.336277486786823 0.143380637518045 0.0999284818991878 ENSG00000065183 WDR3
ENST00000487202 0.584496525203047 0.358356854356617 0.067067652902501 ENSG00000065183 WDR3
ENST00000349139 0.115802123896189 0.0251445612604923 0.139252981047055 ENSG00000065183 WDR3
ENST00000471680 0.521801803114668 0.295804386381978 0.0769947890649181 ENSG00000065183 WDR3
ENST00000466857 0.290942325395265 0.112835494756585 0.12315895219724 ENSG00000155761 SPAG17
ENST00000336338 0.299076013101714 0.118028696875786 0.120550523694143 ENSG00000155761 SPAG17
ENST00000478697 0.296619676683841 0.116384600273118 0.121345711079068 ENSG00000155761 SPAG17
ENST00000469128 0.283436160775534 0.108152619100516 0.123759891700754 ENSG00000155761 SPAG17
ENST00000369426 0.221455238355374 0.0718135313433816 -0.119803397072065 ENSG00000116874 WARS2
ENST00000235521 0.187880408044201 0.054881068526163 -0.126893957603484 ENSG00000116874 WARS2
ENST00000537870 0.424315233700518 0.210714824704323 -0.0894282714520204 ENSG00000116874 WARS2
ENST00000495746 0.368490365836234 0.166529807539404 -0.104681879629032 ENSG00000116874 WARS2
ENST00000440150 0.935148193263687 0.86561828844006 -0.0110647661167048 ENSG00000231365 RP11-418J17.1
ENST00000413531 0.957301186184879 0.909854549544906 -0.00744749000296254 ENSG00000231365 RP11-418J17.1
ENST00000418015 0.884678790857605 0.773560637240902 -0.0185575836854575 ENSG00000231365 RP11-418J17.1
ENST00000434856 0.245384047801211 0.0847548156356431 0.119102259725478 ENSG00000198857 HSD3BP5
ENST00000421812 0.663027682616831 0.448084309312547 0.0400663136375615 ENSG00000143067 ZNF697
ENST00000493622 0.236584168721694 0.0797614359951846 -0.116339001166242 ENSG00000092621 PHGDH
ENST00000496756 0.162120436358732 0.0432292429610661 -0.15572262688278 ENSG00000092621 PHGDH
ENST00000369409 0.27023414942283 0.0999584379614979 -0.10404989870497 ENSG00000092621 PHGDH
ENST00000462324 0.213054702635097 0.0674742747660553 -0.126167448740008 ENSG00000092621 PHGDH
ENST00000369407 0.178586919837974 0.0503425231220765 -0.124137633177715 ENSG00000092621 PHGDH
ENST00000256646 0.140596882159358 0.0344157212143103 0.101456017254004 ENSG00000134250 NOTCH2
ENST00000479412 0.928796149328093 0.853761963490464 0.00964921667072151 ENSG00000134250 NOTCH2
ENST00000602566 0.564414453875756 0.337830660832443 -0.0758285348995829 ENSG00000134250 NOTCH2
ENST00000437515 0.333726992557598 0.141375290530888 0.0779390337642138 ENSG00000230806 RP11-343N15.1
ENST00000367123 0.968542100889419 0.934056620239536 -0.00492063707946499 ENSG00000171943 SRGAP2C
ENST00000304465 0.878032631879649 0.761158801710134 -0.0187284608096282 ENSG00000171943 SRGAP2C
ENST00000602412 0.219094734877627 0.0705981804723034 0.146241800596405 ENSG00000269996 RP11-343N15.5
ENST00000417218 0.465557552063881 0.246412469208158 -0.0916251456313067 ENSG00000227082 AL592494.5
ENST00000467933 0.123447553297978 0.0279320648208846 -0.140502669299766 ENSG00000196369 SRGAP2B
ENST00000491897 0.110326491845271 0.0232430590897462 -0.148299784167107 ENSG00000196369 SRGAP2B
ENST00000429694 0.136313376206459 0.032763444954451 0.106372933444854 ENSG00000225241 RP11-640M9.2
ENST00000421407 0.133752252156996 0.0317694332758176 0.107096968815824 ENSG00000225241 RP11-640M9.2
ENST00000447534 0.371467046900915 0.168743326213936 0.0746771996971969 ENSG00000225241 RP11-640M9.2
ENST00000439352 0.571334520003628 0.344643214981047 0.0601392641968898 ENSG00000225241 RP11-640M9.2
ENST00000428365 0.532866032899829 0.306389698946498 0.0582869290416499 ENSG00000225241 RP11-640M9.2
ENST00000449960 0.109635882037915 0.0230076875835853 0.11604349545884 ENSG00000225241 RP11-640M9.2
ENST00000419820 0.234686409009943 0.0786929608168456 0.104953192973098 ENSG00000225241 RP11-640M9.2
ENST00000423405 0.0492733990213086 0.00615476307196352 0.143274947105021 ENSG00000225241 RP11-640M9.2
ENST00000448227 0.298529067500754 0.117626472421201 0.108576843688246 ENSG00000225241 RP11-640M9.2
ENST00000437451 0.23969190058952 0.0816504547469244 0.115711283755745 ENSG00000225241 RP11-640M9.2
ENST00000437133 0.0527140204341901 0.00686835417385452 0.148243091294745 ENSG00000225241 RP11-640M9.2
ENST00000446541 0.066754190869063 0.01022985942698 0.152905919448382 ENSG00000225241 RP11-640M9.2
[truncated: 7,496,684 more chars]
