# Supplementary material for: High-throughput allele-specific expression across 250 environmental conditions
Source: Genome Res. 2016 Dec;26(12):1627–38. doi: 10.1101/gr.209759.116 (PMC5131815; doi:10.1101/gr.209759.116)
Supplement: Supplemental Material [file supp_gr.209759.116_Supplemental_Table_S6.tar.gz › DEG_results/DP8_DEG_stats_T24C1.txt]

t.id padj pval logFC ensg g.id
ENST00000541675 0.595313992806757 0.403616619905556 0.0561601328910156 ENSG00000227232 WASH7P
ENST00000423562 0.570395120601128 0.37605004058944 0.059590882787766 ENSG00000227232 WASH7P
ENST00000438504 0.570395120601128 0.37605004058944 0.059590882787766 ENSG00000227232 WASH7P
ENST00000488147 0.570395120601128 0.37605004058944 0.059590882787766 ENSG00000227232 WASH7P
ENST00000538476 0.570395120601128 0.37605004058944 0.059590882787766 ENSG00000227232 WASH7P
ENST00000440200 0.609335256648861 0.419180379000678 -0.0447506833166992 ENSG00000230021 RP5-857K21.4
ENST00000416931 0.116116428494891 0.0306140031659234 -0.168547062251899 ENSG00000225972 MTND1P23
ENST00000414273 0.984596487330296 0.971882145358402 0.00196695246617881 ENSG00000237973 hsa-mir-6723
ENST00000467115 0.61929319597277 0.430662082130774 0.0659395282608902 ENSG00000240409 MTATP8P1
ENST00000514057 0.0616623899650653 0.0110369772284631 0.218802609451069 ENSG00000248527 MTATP6P1
ENST00000416718 0.00118824598046055 5.57008790771975e-06 0.397290107800737 ENSG00000198744 RP5-857K21.11
ENST00000429505 0.930074113856793 0.871956568358131 0.01340591830312 ENSG00000237491 RP11-206L10.9
ENST00000591440 0.947239468941316 0.901950187598725 0.0106327265794014 ENSG00000237491 RP11-206L10.9
ENST00000587530 0.947239468941316 0.901950187598725 0.0106327265794014 ENSG00000237491 RP11-206L10.9
ENST00000593022 0.955497350081328 0.917132739203025 -0.00877541506585044 ENSG00000237491 RP11-206L10.9
ENST00000589531 0.933206891247361 0.877218675008077 -0.0130268453831645 ENSG00000237491 RP11-206L10.9
ENST00000588951 0.957858468175896 0.921435302245039 0.00816429052502578 ENSG00000237491 RP11-206L10.9
ENST00000590848 0.95680636963435 0.919693181005966 0.00876667580235271 ENSG00000237491 RP11-206L10.9
ENST00000586288 0.931463954163955 0.874370643805204 -0.0132946688323188 ENSG00000237491 RP11-206L10.9
ENST00000445118 0.0148335242111598 0.000929288707376083 0.18728342467408 ENSG00000228794 LINC01128
ENST00000610067 0.0330871650479057 0.00394493990081892 0.188529009119932 ENSG00000228794 LINC01128
ENST00000441765 0.847812936563738 0.736220168096221 0.0266520941281725 ENSG00000228794 LINC01128
ENST00000609139 0.0335017313524062 0.00402710935638029 0.189039503169066 ENSG00000228794 LINC01128
ENST00000449005 0.0320649002223195 0.00374827663445051 0.190612306538532 ENSG00000228794 LINC01128
ENST00000416570 0.0334359713678084 0.00401397045168867 0.188958193607068 ENSG00000228794 LINC01128
ENST00000448975 0.0334359713678084 0.00401397045168867 0.188958193607068 ENSG00000228794 LINC01128
ENST00000609009 0.0215989410379672 0.00186209585897313 0.209962384668668 ENSG00000228794 LINC01128
ENST00000608189 0.0215989410379672 0.00186209585897313 0.209962384668668 ENSG00000228794 LINC01128
ENST00000342066 0.528748920541086 0.333992672742665 -0.0722417010610131 ENSG00000187634 SAMD11
ENST00000341065 0.514388508192042 0.319782251648339 -0.0742129737325235 ENSG00000187634 SAMD11
ENST00000483767 0.507626945989184 0.313223363383865 -0.059606991115932 ENSG00000188976 NOC2L
ENST00000327044 0.892611650199865 0.808296500680769 -0.0120886313683655 ENSG00000188976 NOC2L
ENST00000477976 0.847503611791257 0.735679767720221 -0.0175994180944644 ENSG00000188976 NOC2L
ENST00000496938 0.960356420557674 0.926202452245278 -0.00679250964064418 ENSG00000188976 NOC2L
ENST00000487214 0.593585465329006 0.40169767222754 0.0396969817816479 ENSG00000188976 NOC2L
ENST00000469563 0.631387116219956 0.444587625231802 0.0486631779958527 ENSG00000188976 NOC2L
ENST00000338591 0.873295569173955 0.776160814188834 -0.0205083304983139 ENSG00000187961 KLHL17
ENST00000379389 0.740605181125927 0.582374192305611 -0.0485786720217244 ENSG00000187608 ISG15
ENST00000379370 0.982640310996459 0.968100596206747 0.00194437407687815 ENSG00000188157 AGRN
ENST00000477585 0.0670475178615507 0.0126531746410274 -0.186555330286071 ENSG00000188157 AGRN
ENST00000469403 0.108018668543054 0.0272597513729809 -0.151700022463234 ENSG00000188157 AGRN
ENST00000479707 0.639095405769163 0.453512322215121 0.0514687570307613 ENSG00000188157 AGRN
ENST00000466223 0.254854793404943 0.105316817995113 0.115305608782129 ENSG00000188157 AGRN
ENST00000492947 0.682608499598894 0.505811527284509 0.0522890464010268 ENSG00000188157 AGRN
ENST00000419249 0.915035913235506 0.846080789176274 -0.0118048040160399 ENSG00000188157 AGRN
ENST00000461111 0.932822507989397 0.876625921175341 0.00729802631485061 ENSG00000188157 AGRN
ENST00000418300 0.757767456053143 0.605971821574184 -0.0278704610812691 ENSG00000242590 RP11-54O7.14
ENST00000379339 0.98049819617615 0.963931050388869 0.00280833572967656 ENSG00000131591 C1orf159
ENST00000294576 0.98049819617615 0.963931050388869 0.00280833572967656 ENSG00000131591 C1orf159
ENST00000448924 0.98049819617615 0.963931050388869 0.00280833572967656 ENSG00000131591 C1orf159
ENST00000465822 0.176315031293884 0.0593492383104278 -0.154984276224754 ENSG00000131591 C1orf159
ENST00000379325 0.98049819617615 0.963931050388869 0.00280833572967656 ENSG00000131591 C1orf159
ENST00000421241 0.98049819617615 0.963931050388869 0.00280833572967656 ENSG00000131591 C1orf159
ENST00000467751 0.98049819617615 0.963931050388869 0.00280833572967656 ENSG00000131591 C1orf159
ENST00000477196 0.98049819617615 0.963931050388869 0.00280833572967656 ENSG00000131591 C1orf159
ENST00000379320 0.159305845708951 0.0505764113183815 -0.159514826306736 ENSG00000131591 C1orf159
ENST00000379319 0.890759443243036 0.805240531944256 0.0166775996721642 ENSG00000131591 C1orf159
ENST00000434641 0.7628483786357 0.613138361918077 0.0321538329140373 ENSG00000131591 C1orf159
ENST00000482816 0.679603437095191 0.50209990528645 0.043840714482729 ENSG00000131591 C1orf159
ENST00000437760 0.7073033837033 0.538370736713023 0.0410223676396329 ENSG00000131591 C1orf159
ENST00000462097 0.607703748038154 0.417483343950395 0.0544921238025543 ENSG00000131591 C1orf159
ENST00000475119 0.606882087090223 0.416507110055661 0.0553098433812202 ENSG00000131591 C1orf159
ENST00000472741 0.548701223980454 0.354057368441249 0.0647355304547798 ENSG00000131591 C1orf159
ENST00000480643 0.526894284913089 0.332267623503396 0.0677892886915627 ENSG00000131591 C1orf159
ENST00000360001 0.16133828089289 0.0516114799943756 -0.0868833565230498 ENSG00000078808 SDF4
ENST00000465727 0.162144029664535 0.0520701315456045 -0.086724898250551 ENSG00000078808 SDF4
ENST00000263741 0.162144029664535 0.0520701315456045 -0.086724898250551 ENSG00000078808 SDF4
ENST00000494748 0.357291478416981 0.178966699432496 -0.0646610769293682 ENSG00000078808 SDF4
ENST00000478938 0.348495852477434 0.172062327364242 -0.0661417973342689 ENSG00000078808 SDF4
ENST00000403997 0.40671029172542 0.219178828288389 -0.0575268145516709 ENSG00000078808 SDF4
ENST00000545427 0.140730483574784 0.0416651802124361 -0.0966193356230312 ENSG00000078808 SDF4
ENST00000459994 0.0621628903910025 0.0111898508852318 -0.128597052778983 ENSG00000078808 SDF4
ENST00000379198 0.45856196796781 0.266263965412877 -0.0661028168821789 ENSG00000176022 B3GALT6
ENST00000450390 0.263171979535305 0.110862533565313 -0.0826860584893467 ENSG00000160087 UBE2J2
ENST00000347370 0.263171979535305 0.110862533565313 -0.0826860584893467 ENSG00000160087 UBE2J2
ENST00000349431 0.281244239517683 0.122883348548168 -0.0816127055867159 ENSG00000160087 UBE2J2
ENST00000348298 0.22098193283381 0.084236680926691 -0.0918085741708605 ENSG00000160087 UBE2J2
ENST00000339385 0.280566500083139 0.122488973990925 -0.084671587545908 ENSG00000160087 UBE2J2
ENST00000400929 0.208925423044137 0.0773270306391596 -0.0952322419625006 ENSG00000160087 UBE2J2
ENST00000464036 0.20732535189205 0.0763604552827108 -0.0961841633907935 ENSG00000160087 UBE2J2
ENST00000360466 0.215671492484323 0.0811361351856946 -0.0949497108499601 ENSG00000160087 UBE2J2
ENST00000400930 0.218196034509173 0.0826040295670814 -0.0943565642048026 ENSG00000160087 UBE2J2
ENST00000467339 0.760323575761693 0.609580164014195 -0.0331428604852547 ENSG00000160087 UBE2J2
ENST00000473215 0.198729053096361 0.071337943205541 -0.0966053651972036 ENSG00000160087 UBE2J2
ENST00000435198 0.212415336840305 0.0793552012247588 -0.0925229463567296 ENSG00000160087 UBE2J2
ENST00000509720 0.203510624041076 0.0742138185460639 -0.0952021221295908 ENSG00000160087 UBE2J2
ENST00000491779 0.209552499781043 0.0777016530604496 -0.093668681022747 ENSG00000160087 UBE2J2
ENST00000466752 0.143221147058151 0.0428759091139407 -0.109707592183279 ENSG00000160087 UBE2J2
ENST00000503294 0.15500363368634 0.0484489191756227 -0.107686030606013 ENSG00000160087 UBE2J2
ENST00000477894 0.148102834431978 0.0450861209712161 -0.109964973557179 ENSG00000160087 UBE2J2
ENST00000471154 0.230527633919564 0.0901610556982599 -0.118077788523659 ENSG00000160087 UBE2J2
ENST00000422076 0.131853775016434 0.0376102928313536 -0.116102257891744 ENSG00000160087 UBE2J2
ENST00000502382 0.126449971800917 0.0351332180703825 -0.117456718303509 ENSG00000160087 UBE2J2
ENST00000461142 0.141757851384102 0.0422066980663748 -0.110810075265344 ENSG00000160087 UBE2J2
ENST00000488418 0.0593808805184133 0.010391005971504 -0.151446994292268 ENSG00000160087 UBE2J2
ENST00000354700 0.662263454549247 0.480881873693645 0.0364678133867808 ENSG00000131584 ACAP3
ENST00000353662 0.674172199854734 0.49531991089529 0.0352827929406393 ENSG00000131584 ACAP3
ENST00000492936 0.675860018341845 0.497403802772053 0.036990028775651 ENSG00000131584 ACAP3
ENST00000467278 0.651472993686671 0.467670366346738 0.0471227108638375 ENSG00000131584 ACAP3
ENST00000476572 0.503643264204507 0.309133864484207 0.0779434277672252 ENSG00000131584 ACAP3
ENST00000472541 0.82398273555581 0.699933112633243 -0.0212623981785597 ENSG00000131584 ACAP3
ENST00000354980 0.976545897916043 0.956095484653279 0.00317213471495427 ENSG00000131584 ACAP3
ENST00000478065 0.628454668109765 0.440920312404219 -0.0548673692869977 ENSG00000131584 ACAP3
ENST00000479108 0.853420783898622 0.745130980012559 -0.0202530441959751 ENSG00000131584 ACAP3
ENST00000438966 0.97746780118261 0.95820276753232 0.00344087312384847 ENSG00000131584 ACAP3
ENST00000379031 0.100482108704458 0.0242354867122455 -0.191276967489398 ENSG00000169972 PUSL1
ENST00000470030 0.372907113638616 0.191356739137311 -0.0778064340157097 ENSG00000127054 CPSF3L
ENST00000435064 0.730162143600609 0.568019307522915 -0.0292935661231314 ENSG00000127054 CPSF3L
ENST00000497304 0.261966764925684 0.110078117531357 -0.119938046220916 ENSG00000127054 CPSF3L
ENST00000323275 0.733627021383873 0.572808844450011 -0.0289821371906247 ENSG00000127054 CPSF3L
ENST00000411962 0.733627021383873 0.572808844450011 -0.0289821371906247 ENSG00000127054 CPSF3L
ENST00000462432 0.698241664588909 0.526426366355734 -0.0352567991320171 ENSG00000127054 CPSF3L
ENST00000478641 0.475704288702377 0.282313672826914 -0.0647589917021813 ENSG00000127054 CPSF3L
ENST00000458452 0.731236775170844 0.569639521558964 -0.029235305409749 ENSG00000127054 CPSF3L
ENST00000419704 0.731236775170844 0.569639521558964 -0.029235305409749 ENSG00000127054 CPSF3L
ENST00000540437 0.731171451173375 0.569524621413753 -0.0292374825091673 ENSG00000127054 CPSF3L
ENST00000421495 0.731236775170844 0.569639521558964 -0.029235305409749 ENSG00000127054 CPSF3L
ENST00000532772 0.736180013072112 0.576274580243015 -0.0288804109929177 ENSG00000127054 CPSF3L
ENST00000450926 0.731123056538567 0.569367881738031 -0.0293489646329805 ENSG00000127054 CPSF3L
ENST00000545578 0.738106863488489 0.579102785880166 -0.0286108651143141 ENSG00000127054 CPSF3L
ENST00000527098 0.738106863488489 0.579102785880166 -0.0286108651143141 ENSG00000127054 CPSF3L
ENST00000485710 0.223517170305166 0.0857480370877464 -0.111807019925142 ENSG00000127054 CPSF3L
ENST00000461514 0.187636799023141 0.065243576000076 -0.12136132232488 ENSG00000127054 CPSF3L
ENST00000525164 0.191764474852547 0.0674561691379888 -0.120128116238566 ENSG00000127054 CPSF3L
ENST00000528879 0.744404968343179 0.5877099994107 -0.0275362339928479 ENSG00000127054 CPSF3L
ENST00000525769 0.200122960839682 0.0721938054623706 -0.118629726482832 ENSG00000127054 CPSF3L
ENST00000531377 0.739583010599103 0.581079078639608 0.0276303732556037 ENSG00000127054 CPSF3L
ENST00000527383 0.558059603104894 0.363365634611214 -0.0544522648647052 ENSG00000127054 CPSF3L
ENST00000531292 0.235677707756252 0.093201778583566 -0.113614740405892 ENSG00000127054 CPSF3L
ENST00000467408 0.74772091792701 0.592038122268496 -0.0328971194136652 ENSG00000127054 CPSF3L
ENST00000434694 0.994361510644234 0.989714440841103 0.000625809641252337 ENSG00000127054 CPSF3L
ENST00000531020 0.765156656247232 0.616201516029217 0.0361324829679339 ENSG00000127054 CPSF3L
ENST00000533916 0.95666562794666 0.919321968080764 0.00704598729266274 ENSG00000127054 CPSF3L
ENST00000488042 0.824811026753046 0.701052484220305 0.018662436682321 ENSG00000127054 CPSF3L
ENST00000526797 0.876772803539344 0.781620132874315 0.0132710172721241 ENSG00000127054 CPSF3L
ENST00000526332 0.890520832443076 0.804819151726729 0.0118269805719734 ENSG00000127054 CPSF3L
ENST00000430786 0.853094240308794 0.744659155648351 0.0157004410135286 ENSG00000127054 CPSF3L
ENST00000527719 0.80331652067855 0.669666326827928 0.0207102824460371 ENSG00000127054 CPSF3L
ENST00000530031 0.807732864761283 0.676432850828497 0.0203209696326066 ENSG00000127054 CPSF3L
ENST00000526113 0.810636830936401 0.680834161720701 0.0201968966967519 ENSG00000127054 CPSF3L
ENST00000526904 0.782722821752869 0.640378433524839 0.0228561448959204 ENSG00000127054 CPSF3L
ENST00000525603 0.637041658662006 0.451183522548358 0.042623420131423 ENSG00000127054 CPSF3L
ENST00000444968 0.138116055419246 0.0404210778195964 0.160220848264994 ENSG00000240731 RP5-890O3.9
ENST00000429572 0.269608439142047 0.115090841375513 -0.0907803579174642 ENSG00000127054 CPSF3L
ENST00000498173 0.270048988043506 0.115370516685786 -0.0907658185053977 ENSG00000127054 CPSF3L
ENST00000496353 0.264794581417475 0.111934745302468 -0.0917180284049017 ENSG00000127054 CPSF3L
ENST00000493534 0.0816408354117795 0.0174042864651248 -0.147808361195888 ENSG00000127054 CPSF3L
ENST00000534345 0.0819007297363301 0.0174926027015392 -0.147418230441427 ENSG00000127054 CPSF3L
ENST00000532952 0.0778090286691815 0.016113746687265 -0.151728083247104 ENSG00000127054 CPSF3L
ENST00000490853 0.0606017720150271 0.0107291113675911 -0.164152662005076 ENSG00000127054 CPSF3L
ENST00000531019 0.0606017720150271 0.0107291113675911 -0.164152662005076 ENSG00000127054 CPSF3L
ENST00000498476 0.0474886476081448 0.00720236780005558 -0.172320553102377 ENSG00000127054 CPSF3L
ENST00000470679 0.0432790238711063 0.00619922677473939 -0.178668161276495 ENSG00000127054 CPSF3L
ENST00000525285 0.0384189622652113 0.00508222256603678 -0.190516533995174 ENSG00000127054 CPSF3L
ENST00000530233 0.0846771914871342 0.0184201316755628 -0.196646348326557 ENSG00000127054 CPSF3L
ENST00000464957 0.14194792808288 0.0423002448220656 -0.158968751589967 ENSG00000224051 GLTPD1
ENST00000343938 0.164325029003375 0.0532362814061866 -0.141673295539626 ENSG00000224051 GLTPD1
ENST00000378891 0.150557777243593 0.0463079798116462 -0.127281901080706 ENSG00000107404 DVL1
ENST00000378888 0.104695099627725 0.0259895997981519 -0.14334803662129 ENSG00000107404 DVL1
ENST00000472445 0.0668183773651887 0.0125931132424658 -0.1915868003641 ENSG00000107404 DVL1
ENST00000338370 0.0153653608567975 0.000987543793562764 -0.25425418625979 ENSG00000175756 AURKAIP1
ENST00000338338 0.0187116298159459 0.00142703846821838 -0.246118807285639 ENSG00000175756 AURKAIP1
ENST00000321751 0.0158001839107571 0.00105100458977248 -0.252889595258303 ENSG00000175756 AURKAIP1
ENST00000378853 0.0173098216324944 0.00124598398334054 -0.249826168481584 ENSG00000175756 AURKAIP1
ENST00000489799 0.016215484142575 0.00111032803390214 -0.246458880050185 ENSG00000175756 AURKAIP1
ENST00000496905 0.0194917635548152 0.00154946071266021 -0.244949748183261 ENSG00000175756 AURKAIP1
ENST00000480479 0.350493443592135 0.173683714121834 0.0699444168064062 ENSG00000221978 CCNL2
ENST00000482621 0.0391408720440955 0.00525610524139131 0.128977602288243 ENSG00000221978 CCNL2
ENST00000408952 0.0391408720440955 0.00525610524139131 0.128977602288243 ENSG00000221978 CCNL2
ENST00000463260 0.931711545648332 0.874837570209485 0.00938284032341342 ENSG00000221978 CCNL2
ENST00000400809 0.0650703732116149 0.0120566928144855 0.111181343484045 ENSG00000221978 CCNL2
ENST00000496007 0.0659238304753675 0.012305340892012 0.111032026607633 ENSG00000221978 CCNL2
ENST00000482365 0.127789786503017 0.035722237127054 0.0953151265767635 ENSG00000221978 CCNL2
ENST00000481223 0.0663484799455196 0.0124561507595102 0.111322945707122 ENSG00000221978 CCNL2
ENST00000418865 0.0495626692973122 0.00773225154031542 0.128332952001312 ENSG00000221978 CCNL2
ENST00000505849 0.3330287115284 0.159981629805121 0.0673610952958731 ENSG00000221978 CCNL2
ENST00000488340 0.0801754336647097 0.0169109019408575 0.108107162907229 ENSG00000221978 CCNL2
ENST00000492998 0.721982097305453 0.557373434316562 -0.0311633920667702 ENSG00000221978 CCNL2
ENST00000469113 0.0355586066385472 0.00443132057352507 0.153203554677502 ENSG00000221978 CCNL2
ENST00000480646 0.194108382693946 0.0687395054003229 0.104993174929691 ENSG00000221978 CCNL2
ENST00000471930 0.0202552959094448 0.00165936533752945 0.167321910764258 ENSG00000221978 CCNL2
ENST00000408918 0.120157317574382 0.0323394769960751 0.101882738696727 ENSG00000221978 CCNL2
ENST00000473872 0.105945468820291 0.0264736057422639 0.124586040512148 ENSG00000221978 CCNL2
ENST00000425598 0.416057292680072 0.22753182992921 0.057358154137494 ENSG00000221978 CCNL2
ENST00000463895 0.0914013513281664 0.0208260928222431 0.140215254817299 ENSG00000221978 CCNL2
ENST00000497013 0.165962645008445 0.054042881459321 0.121114939234358 ENSG00000221978 CCNL2
ENST00000444362 0.149625250342956 0.045871310272532 -0.118041533835158 ENSG00000224870 RP4-758J18.2
ENST00000418833 0.141155501830102 0.0419053223787414 -0.122176115661032 ENSG00000224870 RP4-758J18.2
ENST00000447725 0.187018457363857 0.0649331712258686 -0.11624866706384 ENSG00000224870 RP4-758J18.2
ENST00000572242 0.105619600578241 0.0263485528926951 -0.134435535166322 ENSG00000224870 RP4-758J18.2
ENST00000453521 0.0984557630766777 0.0234915133932392 -0.136474551140038 ENSG00000224870 RP4-758J18.2
ENST00000344843 0.0200837909278565 0.00163343986707164 -0.17335916821622 ENSG00000242485 MRPL20
ENST00000493287 0.189132782849213 0.0660150593569162 -0.0987256852762542 ENSG00000242485 MRPL20
ENST00000487659 0.0196157636727669 0.0015659724443563 -0.173794996766557 ENSG00000242485 MRPL20
ENST00000492508 0.0465759719308868 0.00699054985316223 -0.152061075968559 ENSG00000242485 MRPL20
ENST00000482352 0.0179161678821777 0.00132265037408126 -0.190758921946168 ENSG00000242485 MRPL20
ENST00000477686 0.00924746330880955 0.000350249734750762 -0.224295970196355 ENSG00000242485 MRPL20
ENST00000378741 0.87968616395924 0.786536173230423 -0.0159465945115926 ENSG00000160072 ATAD3B
ENST00000308647 0.791959324178409 0.652948895500314 -0.0219273692025505 ENSG00000160072 ATAD3B
ENST00000472194 0.704409617298334 0.534402835653782 -0.0315400390441754 ENSG00000160072 ATAD3B
ENST00000378736 0.191215560604194 0.067164957319969 -0.146973622075742 ENSG00000160072 ATAD3B
ENST00000485748 0.68953866155732 0.514556313065295 -0.035014962873446 ENSG00000160072 ATAD3B
ENST00000474481 0.583518325678433 0.389967377598906 -0.0496844193142304 ENSG00000160072 ATAD3B
ENST00000378756 0.213786647525715 0.0801392860979638 -0.0964674186597439 ENSG00000197785 ATAD3A
ENST00000378755 0.213786647525715 0.0801392860979638 -0.0964674186597439 ENSG00000197785 ATAD3A
ENST00000339113 0.285317175419046 0.125587141790837 -0.0864244053204997 ENSG00000197785 ATAD3A
ENST00000536055 0.285317175419046 0.125587141790837 -0.0864244053204997 ENSG00000197785 ATAD3A
ENST00000429957 0.601553371763799 0.410565656625623 -0.0624593831307147 ENSG00000197785 ATAD3A
ENST00000400830 0.806349548924603 0.674374138274067 -0.0285741748185746 ENSG00000197785 ATAD3A
ENST00000291386 0.63511160269144 0.448881676451699 -0.0343194641390585 ENSG00000160075 SSU72
ENST00000378726 0.501389404178958 0.307108485990222 -0.0584802279885354 ENSG00000160075 SSU72
ENST00000378725 0.919917876005597 0.854904802506827 -0.00831121446523151 ENSG00000160075 SSU72
ENST00000359060 0.939267663444774 0.888171683460489 -0.00753734131965594 ENSG00000160075 SSU72
ENST00000539195 0.855715555514828 0.748389408569081 -0.0213482245881135 ENSG00000215791 AL645728.2
ENST00000520777 0.447845353154182 0.255997047206202 -0.0752131899925209 ENSG00000197530 MIB2
ENST00000378710 0.447845353154182 0.255997047206202 -0.0752131899925209 ENSG00000197530 MIB2
ENST00000360522 0.447845353154182 0.255997047206202 -0.0752131899925209 ENSG00000197530 MIB2
ENST00000357210 0.447845353154182 0.255997047206202 -0.0752131899925209 ENSG00000197530 MIB2
ENST00000355826 0.447845353154182 0.255997047206202 -0.0752131899925209 ENSG00000197530 MIB2
ENST00000518681 0.448342494137095 0.25665249426178 -0.0751937224441761 ENSG00000197530 MIB2
ENST00000505820 0.439203027838933 0.247721293238256 -0.0766358423601744 ENSG00000197530 MIB2
ENST00000479659 0.43311419536608 0.242348481853194 -0.0774737012010206 ENSG00000197530 MIB2
ENST00000489635 0.439677437121456 0.248210204438081 -0.0767704858663036 ENSG00000197530 MIB2
ENST00000511502 0.432023903988126 0.241275083905777 -0.0779564938329508 ENSG00000197530 MIB2
ENST00000514363 0.514665070033495 0.320053129351279 -0.0743502804013349 ENSG00000197530 MIB2
ENST00000487053 0.346989108280521 0.170883943256547 -0.0894830435351892 ENSG00000197530 MIB2
ENST00000502470 0.542450102838316 0.347906303527527 -0.0705630427036703 ENSG00000197530 MIB2
ENST00000378712 0.347155920029785 0.171000698304597 -0.0894723217885362 ENSG00000197530 MIB2
ENST00000510793 0.501935852432581 0.307586404663815 -0.0744166618593462 ENSG00000197530 MIB2
ENST00000504599 0.373285508222605 0.19162852724064 -0.0844010850025762 ENSG00000197530 MIB2
ENST00000507229 0.374127430669406 0.192339653604361 -0.0848281505172619 ENSG00000197530 MIB2
ENST00000503789 0.983603781458367 0.970009726975466 -0.00293054266121385 ENSG00000197530 MIB2
ENST00000378708 0.491676157678544 0.297193456846942 -0.070742832097696 ENSG00000197530 MIB2
ENST00000506488 0.482407435739548 0.288652222715184 -0.07185042020076 ENSG00000197530 MIB2
ENST00000514234 0.512049931016575 0.317331776404829 -0.0718231070388734 ENSG00000197530 MIB2
ENST00000513088 0.997278625898311 0.995342678781224 0.000377753888387297 ENSG00000248333 CDK11B
ENST00000341832 0.890039854506107 0.804171204626749 -0.0153502272259609 ENSG00000248333 CDK11B
ENST00000317673 0.749505651132876 0.594499676585226 -0.0322418803469378 ENSG00000248333 CDK11B
ENST00000340677 0.749505651132876 0.594499676585226 -0.0322418803469378 ENSG00000248333 CDK11B
ENST00000407249 0.749505651132876 0.594499676585226 -0.0322418803469378 ENSG00000248333 CDK11B
ENST00000378662 0.0304405303198469 0.0034325009157171 0.129649615628425 ENSG00000189339 SLC35E2B
ENST00000234800 0.0303527327428709 0.00341231161938206 0.129249686242375 ENSG00000189339 SLC35E2B
ENST00000480991 0.134494870396501 0.038759857759067 0.12216954021733 ENSG00000189339 SLC35E2B
ENST00000481276 0.689227879409264 0.514193945156899 0.0366310108812735 ENSG00000189339 SLC35E2B
ENST00000356200 0.368126024558242 0.18724463372116 -0.0733139690058923 ENSG00000008128 CDK11A
ENST00000598846 0.907683257696272 0.833901536682787 0.0105201136258042 ENSG00000268575 RP1-283E3.8
ENST00000358779 0.394210995318648 0.208652541749241 -0.0715121899801317 ENSG00000008128 CDK11A
ENST00000460465 0.394210995318648 0.208652541749241 -0.0715121899801317 ENSG00000008128 CDK11A
ENST00000404249 0.394210995318648 0.208652541749241 -0.0715121899801317 ENSG00000008128 CDK11A
ENST00000378633 0.394210995318648 0.208652541749241 -0.0715121899801317 ENSG00000008128 CDK11A
ENST00000357760 0.394210995318648 0.208652541749241 -0.0715121899801317 ENSG00000008128 CDK11A
ENST00000509982 0.368126024558242 0.18724463372116 -0.0733139690058923 ENSG00000008128 CDK11A
ENST00000378638 0.368126024558242 0.18724463372116 -0.0733139690058923 ENSG00000008128 CDK11A
ENST00000356937 0.222411924030751 0.085057088840917 -0.113339606161555 ENSG00000008128 CDK11A
ENST00000468800 0.677322971833417 0.499117925938638 -0.0533381320790292 ENSG00000008128 CDK11A
ENST00000492390 0.92658023980455 0.865780984856826 -0.0133076330320744 ENSG00000008128 CDK11A
ENST00000474916 0.959822389353761 0.925134470951135 -0.0076095683142322 ENSG00000008128 CDK11A
ENST00000378635 0.404115432083615 0.216821932875119 -0.0740004096570641 ENSG00000008128 CDK11A
ENST00000479362 0.539094669076018 0.344452249860964 -0.0559864807402384 ENSG00000008128 CDK11A
ENST00000498810 0.673640267709396 0.494512826863385 0.0485041570673976 ENSG00000008128 CDK11A
ENST00000487462 0.385356907715464 0.201448371140393 0.095005486917558 ENSG00000008128 CDK11A
ENST00000401096 0.416283779981874 0.227692135034024 0.0902644497099883 ENSG00000008128 CDK11A
ENST00000577672 0.0220325624245854 0.00193200741599129 0.184124261287071 ENSG00000227775 RP1-283E3.4
ENST00000417099 0.394541424430389 0.208956398918057 0.0794230714264785 ENSG00000227775 RP1-283E3.4
ENST00000355439 0.0546122861071342 0.0091015496462595 0.145163849521864 ENSG00000215790 SLC35E2
ENST00000400924 0.0437177385876951 0.00630512565083042 0.15212382116035 ENSG00000215790 SLC35E2
ENST00000246421 0.0516362752728334 0.00827367384422663 0.177054008553259 ENSG00000215790 SLC35E2
ENST00000424604 0.00362872486337152 5.43639604061721e-05 0.322277301276351 ENSG00000227775 RP1-283E3.4
ENST00000341426 0.243458322691529 0.0981239280193476 -0.0661846842455506 ENSG00000008130 NADK
ENST00000341991 0.243687949065978 0.0982686460200523 -0.0660686050396979 ENSG00000008130 NADK
ENST00000378625 0.251457342862894 0.103191993607863 -0.0653955172554284 ENSG00000008130 NADK
ENST00000344463 0.243458322691529 0.0981239280193476 -0.0661846842455506 ENSG00000008130 NADK
ENST00000342348 0.357973020216948 0.179495147473873 -0.0592257503391893 ENSG00000008130 NADK
ENST00000498806 0.0328756646630351 0.00390314222771326 -0.220946300169236 ENSG00000008130 NADK
ENST00000469045 0.316478515456541 0.147726537264531 -0.0761690739285889 ENSG00000008130 NADK
ENST00000480499 0.0914222000008387 0.0208318437323396 -0.134419937528564 ENSG00000008130 NADK
ENST00000497747 0.106992258074455 0.0268677852245539 -0.157984852424214 ENSG00000008130 NADK
ENST00000477235 0.303343730476685 0.138258932912633 -0.0800363224975704 ENSG00000008130 NADK
ENST00000489538 0.26513363194432 0.112174262200087 -0.0884141783658125 ENSG00000008130 NADK
ENST00000497615 0.0673085434056642 0.0127322459715809 -0.176240844088477 ENSG00000008130 NADK
ENST00000497186 0.407142882955516 0.219551239349479 -0.0651714875645882 ENSG00000008130 NADK
ENST00000400922 0.85868899923756 0.753320372436536 -0.0176090705815712 ENSG00000008130 NADK
ENST00000492845 0.346815700802023 0.170756795267882 -0.0683929163095098 ENSG00000008130 NADK
ENST00000492768 0.456710351431219 0.264353121700829 -0.0615792389266164 ENSG00000008130 NADK
ENST00000460602 0.352380629745731 0.175166479448999 -0.0792767382691553 ENSG00000008130 NADK
ENST00000464373 0.260448254004192 0.109005827098024 -0.10606960014938 ENSG00000008130 NADK
ENST00000378609 0.910430149091979 0.838545432409824 0.00534262260493506 ENSG00000078369 GNB1
ENST00000461893 0.383346003745501 0.199874885724591 0.0566209162652183 ENSG00000078369 GNB1
ENST00000471354 0.782699260948673 0.640316330354666 0.0201722186158688 ENSG00000078369 GNB1
ENST00000439272 0.264327073370356 0.111563560180653 -0.0750977954693533 ENSG00000078369 GNB1
ENST00000434686 0.238543648058821 0.0951156869813766 -0.0812329641733362 ENSG00000078369 GNB1
ENST00000437146 0.550362263804847 0.355659980566338 -0.045395899697996 ENSG00000078369 GNB1
ENST00000472614 0.144360684808205 0.0433924088644761 -0.119285470536819 ENSG00000078369 GNB1
ENST00000607589 0.891360897088172 0.806350005984927 0.0162906766921954 ENSG00000078369 GNB1
ENST00000469733 0.0556450381599752 0.0093729240564937 -0.17324580584978 ENSG00000162585 C1orf86
ENST00000414253 0.0983148541773584 0.0234434481523495 -0.159705762078609 ENSG00000162585 C1orf86
ENST00000428120 0.0983148541773584 0.0234434481523495 -0.159705762078609 ENSG00000162585 C1orf86
ENST00000400919 0.0983148541773584 0.0234434481523495 -0.159705762078609 ENSG00000162585 C1orf86
ENST00000400918 0.0877791248308956 0.019527911055322 -0.166208835371157 ENSG00000162585 C1orf86
ENST00000497675 0.0145322015875217 0.000890898273052853 -0.241582390140397 ENSG00000162585 C1orf86
ENST00000378543 0.0281532385905244 0.00298185317455173 -0.216751128839792 ENSG00000162585 C1orf86
ENST00000378546 0.0281532385905244 0.00298185317455173 -0.216751128839792 ENSG00000162585 C1orf86
ENST00000401813 0.0273250192131007 0.00282971642077032 -0.213953583684017 ENSG00000162585 C1orf86
ENST00000487186 0.014818847089424 0.000926796212653436 -0.230349113742292 ENSG00000162585 C1orf86
ENST00000378545 0.0340632098521215 0.00414203152246427 -0.211125852781971 ENSG00000162585 C1orf86
ENST00000476803 0.0160068100864719 0.0010794478935757 -0.240873663746007 ENSG00000162585 C1orf86
ENST00000440825 0.0302647459374169 0.00339612717191338 -0.215019326186336 ENSG00000162585 C1orf86
ENST00000420515 0.0355286537603719 0.00442473687860231 -0.226257331882214 ENSG00000162585 C1orf86
ENST00000378536 0.983464351568721 0.969796006254237 -0.00181469227563124 ENSG00000157933 SKI
ENST00000508416 0.240587385840157 0.0963176258898703 -0.103294568426127 ENSG00000157933 SKI
ENST00000478223 0.317180414385526 0.148284435903494 -0.0912168452820883 ENSG00000157933 SKI
ENST00000507179 0.970814940458957 0.945109803359066 0.00520137873928043 ENSG00000157933 SKI
ENST00000378531 0.569731055332839 0.375165673430746 0.0637827790385126 ENSG00000116151 MORN1
ENST00000606372 0.597458066786637 0.405997909531996 0.0599359661154888 ENSG00000116151 MORN1
ENST00000378529 0.701963221423456 0.531248629781028 0.0456230770582897 ENSG00000116151 MORN1
ENST00000378518 0.305694994073314 0.140046504523918 0.0486028535110206 ENSG00000157916 RER1
ENST00000605895 0.344156875977943 0.168595611102081 0.0430230431311047 ENSG00000157916 RER1
ENST00000378513 0.263602041825924 0.111156583872425 0.0506635527135573 ENSG00000157916 RER1
ENST00000306256 0.286919244169942 0.126717424437331 0.0494604026656157 ENSG00000157916 RER1
ENST00000493207 0.417451552607949 0.228673490816747 0.0501484043262605 ENSG00000157916 RER1
ENST00000378512 0.261471429207136 0.109720197780098 0.050889474193123 ENSG00000157916 RER1
ENST00000443438 0.382317935984969 0.199009129372465 0.0437526962382183 ENSG00000157916 RER1
ENST00000488353 0.442195470676602 0.250563573855061 0.039439508459904 ENSG00000157916 RER1
ENST00000462129 0.926181999318618 0.864932501929914 -0.00972760369458108 ENSG00000157916 RER1
ENST00000288774 0.234900691355659 0.0927274071568013 -0.0987558653640519 ENSG00000157911 PEX10
ENST00000447513 0.214305501497162 0.080442328746181 -0.102454600261595 ENSG00000157911 PEX10
ENST00000507596 0.197759737451979 0.0707705399973425 -0.105911502962125 ENSG00000157911 PEX10
ENST00000510434 0.119666984753532 0.0321092898715445 -0.159404160838689 ENSG00000157911 PEX10
ENST00000508384 0.0419466644310744 0.00587021027527747 -0.230150804361513 ENSG00000157911 PEX10
ENST00000378466 0.622762500703985 0.434432400993311 -0.0490543997205363 ENSG00000157881 PANK4
ENST00000435556 0.612447202382804 0.422605258309298 -0.0502536792195552 ENSG00000157881 PANK4
ENST00000505228 0.558757949522516 0.364282595187658 -0.0627749063461217 ENSG00000157881 PANK4
ENST00000468002 0.84091848679552 0.725882277983663 -0.0294857701172011 ENSG00000157881 PANK4
ENST00000486396 0.893904761772897 0.810597952207702 -0.0171959348910017 ENSG00000157881 PANK4
ENST00000502770 0.908320873569428 0.834982454400962 -0.015870134392523 ENSG00000157881 PANK4
ENST00000416860 0.504120352761989 0.309596809959048 -0.0878375355075189 ENSG00000238164 RP3-395M20.8
ENST00000452793 0.309041882561439 0.14238470871556 -0.125848381554638 ENSG00000238164 RP3-395M20.8
ENST00000426449 0.311942988866506 0.144498077586452 -0.103873803156182 ENSG00000157873 TNFRSF14
ENST00000434817 0.394683185936138 0.20905209095242 -0.087693012289023 ENSG00000157873 TNFRSF14
ENST00000435221 0.399192903656751 0.212892106215919 -0.0875225294669535 ENSG00000157873 TNFRSF14
ENST00000451778 0.404942966216976 0.217726806117078 -0.0863065622796778 ENSG00000157873 TNFRSF14
ENST00000409119 0.332131746543677 0.159338504874923 -0.100149799099545 ENSG00000157873 TNFRSF14
ENST00000355716 0.306382237803472 0.140479670980438 -0.100113292229251 ENSG00000157873 TNFRSF14
ENST00000475523 0.312837388810526 0.145143347333754 -0.0991716185494964 ENSG00000157873 TNFRSF14
ENST00000442392 0.156457937211504 0.0491568891905392 -0.152749281370152 ENSG00000157873 TNFRSF14
ENST00000482074 0.153849441235751 0.0478389785757408 -0.154622392325924 ENSG00000157873 TNFRSF14
ENST00000496064 0.268478034047121 0.114349742119239 -0.114569882009015 ENSG00000157873 TNFRSF14
ENST00000463471 0.424579543582097 0.234709548904954 -0.0820789070190498 ENSG00000157873 TNFRSF14
ENST00000466750 0.589711992270864 0.397585620545458 -0.0586890825227696 ENSG00000157873 TNFRSF14
ENST00000463835 0.513912058622956 0.319199232988576 -0.0761563598022836 ENSG00000157873 TNFRSF14
ENST00000482602 0.587598372270296 0.394749644312065 -0.0642082202578038 ENSG00000157873 TNFRSF14
ENST00000480305 0.779478174153114 0.635940304054152 -0.038964847997889 ENSG00000157873 TNFRSF14
ENST00000493183 0.65998570492067 0.478049294365085 -0.0448458935572431 ENSG00000157870 FAM213B
ENST00000474659 0.703129635138601 0.532808505844202 -0.0392993945165604 ENSG00000157870 FAM213B
ENST00000419916 0.228242239224194 0.0887728066248778 -0.0982994304388465 ENSG00000157870 FAM213B
ENST00000378424 0.228242239224194 0.0887728066248778 -0.0982994304388465 ENSG00000157870 FAM213B
ENST00000537325 0.468686421971371 0.275516568675911 -0.0678710239276074 ENSG00000157870 FAM213B
ENST00000378427 0.228242239224194 0.0887728066248778 -0.0982994304388465 ENSG00000157870 FAM213B
ENST00000378425 0.228242239224194 0.0887728066248778 -0.0982994304388465 ENSG00000157870 FAM213B
ENST00000464043 0.675785066913457 0.497296873893657 -0.0417025600951759 ENSG00000157870 FAM213B
ENST00000444521 0.228242239224194 0.0887728066248778 -0.0982994304388465 ENSG00000157870 FAM213B
ENST00000465233 0.632242778305905 0.445708591611488 -0.046800886047203 ENSG00000157870 FAM213B
ENST00000498083 0.626472847359846 0.438604349825381 -0.047497936693993 ENSG00000157870 FAM213B
ENST00000481683 0.492981307353392 0.298365392521031 -0.0665624978852942 ENSG00000157870 FAM213B
ENST00000484099 0.197506786854873 0.0706346293395338 -0.105596577085846 ENSG00000157870 FAM213B
ENST00000477045 0.400810789288108 0.21409320327963 -0.082283661233514 ENSG00000157870 FAM213B
ENST00000476686 0.172625850669864 0.057505469287113 -0.108665823227822 ENSG00000157870 FAM213B
ENST00000471840 0.186602069735699 0.0646977419196566 -0.137776916806079 ENSG00000142606 MMEL1
ENST00000288709 0.198509424116673 0.0712052107731511 -0.136020858119399 ENSG00000142606 MMEL1
ENST00000378412 0.194456393650177 0.0689534927846737 -0.137131321000566 ENSG00000142606 MMEL1
ENST00000502556 0.24308357404259 0.0978862350654436 -0.132448190838256 ENSG00000142606 MMEL1
ENST00000504800 0.24308357404259 0.0978862350654436 -0.132448190838256 ENSG00000142606 MMEL1
ENST00000294599 0.907437546217885 0.833455452746483 -0.0120042824918728 ENSG00000162591 MEGF6
ENST00000356575 0.818344918127589 0.692000680338338 -0.0218318890348671 ENSG00000162591 MEGF6
ENST00000494257 0.642454798279411 0.456948379949556 0.0654476511915201 ENSG00000162591 MEGF6
ENST00000485002 0.76053105076028 0.609879669701045 -0.0281311816148771 ENSG00000162591 MEGF6
ENST00000491842 0.975875957636918 0.954820510189765 0.00484951564107468 ENSG00000162591 MEGF6
ENST00000475790 0.873420857014924 0.776409235975076 0.023963416135865 ENSG00000162591 MEGF6
ENST00000378344 0.981318184966795 0.965664043563238 0.00185894367731164 ENSG00000158109 TPRG1L
ENST00000344579 0.979870963717699 0.962808941991076 0.00201715132527261 ENSG00000158109 TPRG1L
ENST00000378322 0.759068975193305 0.607884636828714 0.0359828248711272 ENSG00000116213 WRAP73
ENST00000270708 0.759068975193305 0.607884636828714 0.0359828248711272 ENSG00000116213 WRAP73
ENST00000471223 0.59257593285772 0.40063837104677 0.0695459936904895 ENSG00000116213 WRAP73
ENST00000424367 0.920160167350114 0.855371643545622 0.0126821061352104 ENSG00000116213 WRAP73
ENST00000497940 0.935853661760164 0.882301136328567 0.012566515007509 ENSG00000116213 WRAP73
ENST00000465916 0.680393595894522 0.503063422880767 -0.0496826192860241 ENSG00000116213 WRAP73
ENST00000419924 0.819289489479739 0.693247175962782 -0.0300552941024461 ENSG00000116213 WRAP73
ENST00000418088 0.987224076814296 0.976322821424572 0.00183862129012487 ENSG00000227372 TP73-AS1
ENST00000452079 0.88672058313149 0.798765633246902 0.0160081453841835 ENSG00000227372 TP73-AS1
ENST00000423764 0.780274661543003 0.637077580440384 0.0294819697088187 ENSG00000227372 TP73-AS1
ENST00000587071 0.568547415185695 0.373933832200618 0.0676698357580198 ENSG00000227372 TP73-AS1
ENST00000608600 0.95750650558596 0.920690320889633 0.00732383327539319 ENSG00000227372 TP73-AS1
ENST00000378251 0.477087530921288 0.283610541496849 -0.0495869756215375 ENSG00000130764 LRRC47
ENST00000462356 0.614234782554714 0.424342875145236 0.0535735360427409 ENSG00000130764 LRRC47
ENST00000479239 0.64870899307188 0.464181991715799 0.0526310021982311 ENSG00000130764 LRRC47
ENST00000607459 0.230121391512041 0.0899241034385576 -0.13962754360357 ENSG00000272153 RP1-286D6.5
ENST00000378230 0.0982959628604276 0.0234307955112863 0.0983399901813161 ENSG00000116198 CEP104
ENST00000438539 0.594471808192139 0.402778899534903 0.0574124509248406 ENSG00000116198 CEP104
ENST00000461667 0.695507805467827 0.522162640749368 -0.0446539009977906 ENSG00000116198 CEP104
ENST00000460038 0.284492756816938 0.125040573786523 0.117417268550131 ENSG00000116198 CEP104
ENST00000494653 0.322956672352889 0.152573781125578 0.0743703953212078 ENSG00000116198 CEP104
ENST00000443466 0.154615559570493 0.0482554376383586 0.144555705067763 ENSG00000116198 CEP104
ENST00000428079 0.90013948025834 0.821076508971685 0.0136314209221719 ENSG00000116198 CEP104
ENST00000494951 0.832261434882005 0.712643487006231 0.0295286926272734 ENSG00000116198 CEP104
ENST00000378223 0.910430149091979 0.838542649748473 -0.0128375930287773 ENSG00000116198 CEP104
ENST00000378212 0.0204522105064258 0.00168735940432642 0.2298090954934 ENSG00000169598 DFFB
ENST00000378209 0.0577356725847123 0.00995884909312026 0.157307573441098 ENSG00000169598 DFFB
ENST00000491998 0.0577356725847123 0.00995884909312026 0.157307573441098 ENSG00000169598 DFFB
ENST00000338895 0.0395249214766437 0.00532955653307654 0.193048517629935 ENSG00000169598 DFFB
ENST00000468793 0.0636305415018271 0.0116434441660781 0.155017613081212 ENSG00000169598 DFFB
ENST00000339350 0.0480866851279411 0.007356743557609 0.165849238195072 ENSG00000169598 DFFB
ENST00000477548 0.0480866851279411 0.007356743557609 0.165849238195072 ENSG00000169598 DFFB
ENST00000378206 0.0535246245556904 0.00878204725334558 0.16248806668557 ENSG00000169598 DFFB
ENST00000475969 0.0704444608778618 0.0137352012985573 0.152373512112525 ENSG00000169598 DFFB
ENST00000486765 0.332425644147236 0.1595682380988 -0.0750177303968272 ENSG00000198912 C1orf174
ENST00000361605 0.332425644147236 0.1595682380988 -0.0750177303968272 ENSG00000198912 C1orf174
ENST00000474140 0.332425644147236 0.1595682380988 -0.0750177303968272 ENSG00000198912 C1orf174
ENST00000478423 0.46391339388912 0.271182633296285 -0.0654209972380267 ENSG00000131697 NPHP4
ENST00000489180 0.45463043296691 0.262487519155399 -0.0666904193932036 ENSG00000131697 NPHP4
ENST00000378156 0.45463043296691 0.262487519155399 -0.0666904193932036 ENSG00000131697 NPHP4
ENST00000378169 0.443354272107922 0.251555294385188 -0.0691596245400794 ENSG00000131697 NPHP4
ENST00000378111 0.22424255268856 0.0862319568211251 -0.133684475875933 ENSG00000069424 KCNAB2
ENST00000378097 0.415406487229793 0.226975897097761 -0.0951919279643068 ENSG00000069424 KCNAB2
ENST00000378092 0.192235783962313 0.0676955897101443 -0.147821899063847 ENSG00000069424 KCNAB2
ENST00000484532 0.00596992511490937 0.000155292922861266 -0.173234803068965 ENSG00000116251 RPL22
ENST00000234875 0.00619987433363082 0.000164241288325575 -0.170106373922609 ENSG00000116251 RPL22
ENST00000480661 0.00315038517680041 3.76478251356006e-05 -0.199725355605098 ENSG00000116251 RPL22
ENST00000497965 0.00311796234157121 3.66461829834806e-05 -0.200722318378753 ENSG00000116251 RPL22
ENST00000471204 0.0029108816392947 3.12918094664316e-05 -0.201738561143439 ENSG00000116251 RPL22
ENST00000465387 0.00308296801042316 3.55054457981453e-05 -0.200996924502959 ENSG00000116251 RPL22
ENST00000462296 0.00305680238291386 3.45892783236076e-05 -0.205114535366911 ENSG00000116251 RPL22
ENST00000465335 0.0029108816392947 3.12777772536918e-05 -0.205489034063464 ENSG00000116251 RPL22
ENST00000377948 0.977199008672597 0.957557702248627 -0.00430397176479347 ENSG00000158286 RNF207
ENST00000377939 0.981069907258146 0.965062123941171 -0.00354522101040899 ENSG00000158286 RNF207
ENST00000343813 0.0967116150343779 0.0228001873809694 0.0977944005852183 ENSG00000116237 ICMT
ENST00000495791 0.177396854408944 0.0599230534919497 0.100242200579438 ENSG00000116237 ICMT
ENST00000489498 0.202943267728841 0.0738965753223951 0.0851242945721382 ENSG00000116237 ICMT
ENST00000474756 0.593988388031757 0.402229854627295 0.0457922282729862 ENSG00000116237 ICMT
ENST00000362035 0.930967383852742 0.873557023493023 -0.0120482498003182 ENSG00000116237 ICMT
ENST00000377893 0.957858468175896 0.921403535647087 0.00845062090337273 ENSG00000158292 GPR153
ENST00000608083 0.147532753920312 0.044839921367369 -0.100805774744178 ENSG00000097021 ACOT7
ENST00000377845 0.110837983751967 0.0283902630549529 -0.121415101989522 ENSG00000097021 ACOT7
ENST00000377855 0.124812512655106 0.0343941592835141 -0.10827255990596 ENSG00000097021 ACOT7
ENST00000377860 0.147532753920312 0.044839921367369 -0.100805774744178 ENSG00000097021 ACOT7
ENST00000418124 0.147532753920312 0.044839921367369 -0.100805774744178 ENSG00000097021 ACOT7
ENST00000545482 0.147532753920312 0.044839921367369 -0.100805774744178 ENSG00000097021 ACOT7
ENST00000361521 0.12954131932042 0.0365549246544211 -0.105134387560593 ENSG00000097021 ACOT7
ENST00000377842 0.1145452828362 0.0299063469584774 -0.119366484559711 ENSG00000097021 ACOT7
ENST00000473466 0.0588237146958023 0.010242442186114 -0.149701275087675 ENSG00000097021 ACOT7
ENST00000481175 0.742279614022396 0.584577993008478 -0.0424966947204326 ENSG00000097021 ACOT7
ENST00000541130 0.0179384120311216 0.00132522759052642 -0.214084674273369 ENSG00000097021 ACOT7
ENST00000377837 0.434483416624003 0.243517729099384 0.0751127639252163 ENSG00000069812 HES2
ENST00000377836 0.581065780749587 0.387050765960077 0.0564280476082714 ENSG00000069812 HES2
ENST00000377834 0.562413212953725 0.36774520922734 0.0592439447934589 ENSG00000069812 HES2
ENST00000356876 0.879021062306403 0.784990367244681 0.0149177957365485 ENSG00000215788 TNFRSF25
ENST00000485036 0.900637028769395 0.821916666883391 0.0122510495394236 ENSG00000215788 TNFRSF25
ENST00000480393 0.900637028769395 0.821916666883391 0.0122510495394236 ENSG00000215788 TNFRSF25
ENST00000513135 0.887629408554122 0.800069996777818 0.0136960957522016 ENSG00000215788 TNFRSF25
ENST00000473343 0.534763063890363 0.340068086132142 0.0640832418606888 ENSG00000215788 TNFRSF25
ENST00000377782 0.900637028769395 0.821916666883391 0.0122510495394236 ENSG00000215788 TNFRSF25
ENST00000351959 0.898662169380742 0.81859991524217 0.0124963779796926 ENSG00000215788 TNFRSF25
ENST00000510563 0.915077611017751 0.846252299337513 0.0106613113844351 ENSG00000215788 TNFRSF25
ENST00000502730 0.915077611017751 0.846252299337513 0.0106613113844351 ENSG00000215788 TNFRSF25
ENST00000502588 0.915077611017751 0.846252299337513 0.0106613113844351 ENSG00000215788 TNFRSF25
ENST00000414040 0.915077611017751 0.846252299337513 0.0106613113844351 ENSG00000215788 TNFRSF25
ENST00000351748 0.915077611017751 0.846252299337513 0.0106613113844351 ENSG00000215788 TNFRSF25
ENST00000348333 0.915077611017751 0.846252299337513 0.0106613113844351 ENSG00000215788 TNFRSF25
ENST00000453260 0.699536434872443 0.528187174957694 0.0447853429132834 ENSG00000215788 TNFRSF25
ENST00000469691 0.74884184126961 0.593659820836602 0.0301458148137779 ENSG00000215788 TNFRSF25
ENST00000481401 0.761888886434733 0.612019036383667 0.0283975193574709 ENSG00000215788 TNFRSF25
ENST00000461703 0.798850797736557 0.663023694743168 -0.0254237692838775 ENSG00000215788 TNFRSF25
ENST00000453341 0.611838574819907 0.421874698462594 -0.0471656134489463 ENSG00000215788 TNFRSF25
ENST00000515145 0.959822389353761 0.925195825716449 0.00683980576154271 ENSG00000215788 TNFRSF25
ENST00000377748 0.76042194634355 0.609675674683613 -0.0226461557588098 ENSG00000171680 PLEKHG5
ENST00000400913 0.846011079730713 0.733425783924295 -0.015467968206427 ENSG00000171680 PLEKHG5
ENST00000489097 0.937344093988686 0.884998731141377 -0.00693777626529902 ENSG00000171680 PLEKHG5
ENST00000340850 0.821754944927961 0.696805607294849 -0.0174170709602661 ENSG00000171680 PLEKHG5
ENST00000487949 0.842014983180087 0.727515172709456 0.0187765482371307 ENSG00000171680 PLEKHG5
ENST00000377725 0.79600306678176 0.658778580729023 -0.0200377504027183 ENSG00000171680 PLEKHG5
ENST00000377728 0.762610380832185 0.612847523640705 -0.0230614764006475 ENSG00000171680 PLEKHG5
ENST00000377732 0.729416832917475 0.567144157615936 -0.0256711837188652 ENSG00000171680 PLEKHG5
ENST00000400915 0.731771796253372 0.570268139839183 -0.0255644110247272 ENSG00000171680 PLEKHG5
ENST00000377740 0.72876814498252 0.566202115439074 -0.0257457928391659 ENSG00000171680 PLEKHG5
ENST00000377737 0.731159846519583 0.569499579509858 -0.0255441538614087 ENSG00000171680 PLEKHG5
ENST00000535355 0.833174737467759 0.714214902059823 -0.016815418801995 ENSG00000171680 PLEKHG5
ENST00000537245 0.748006916161136 0.592612750159862 -0.024261835999711 ENSG00000171680 PLEKHG5
ENST00000544978 0.793298376520044 0.654664973061388 -0.0199777827367364 ENSG00000171680 PLEKHG5
ENST00000377705 0.205132026489828 0.0751395746360491 0.0864411951819837 ENSG00000162408 NOL9
ENST00000464383 0.222180176661365 0.084919564123867 0.126454069530622 ENSG00000162408 NOL9
ENST00000377674 0.739955208829194 0.581484187732582 -0.035252915483962 ENSG00000204859 ZBTB48
ENST00000488936 0.702294158462015 0.531675850996878 -0.040875773492752 ENSG00000204859 ZBTB48
ENST00000482360 0.3655431111138 0.185157732531691 -0.105745539254709 ENSG00000204859 ZBTB48
ENST00000377658 0.675153103262434 0.496477176668847 0.036131705016597 ENSG00000162413 KLHL21
ENST00000377663 0.678678896944056 0.500666708126547 0.0358464659013527 ENSG00000162413 KLHL21
ENST00000467612 0.313830066198661 0.145730438047449 0.0861524161798972 ENSG00000162413 KLHL21
ENST00000496707 0.357569634682049 0.179174164769327 0.0976396691422501 ENSG00000162413 KLHL21
ENST00000463043 0.488026656739074 0.293689730471316 0.0656235762704389 ENSG00000162413 KLHL21
ENST00000377648 0.492365822608049 0.297825851441111 0.0554562622662636 ENSG00000116273 PHF13
ENST00000495385 0.771215577070912 0.624380870958132 0.0277235847116214 ENSG00000116273 PHF13
ENST00000054650 0.848996738388858 0.738220869624587 -0.0271937336398909 ENSG00000041988 THAP3
ENST00000307896 0.846210090295183 0.733770863990841 -0.0284733623240012 ENSG00000041988 THAP3
ENST00000377627 0.970026247540122 0.943839588419861 -0.00392055110591737 ENSG00000041988 THAP3
ENST00000484669 0.843889509629176 0.730178355730971 -0.0290783079251597 ENSG00000041988 THAP3
ENST00000487819 0.924999956002484 0.862646880844398 -0.0150685282722352 ENSG00000041988 THAP3
ENST00000472925 0.926698582704404 0.866033540170148 -0.0146653761484415 ENSG00000041988 THAP3
ENST00000465508 0.53700660223901 0.342470335110699 0.0432160541734732 ENSG00000007923 DNAJC11
ENST00000349363 0.851428273540964 0.741797996710587 0.0117337351937914 ENSG00000007923 DNAJC11
ENST00000451196 0.851428273540964 0.741797996710587 0.0117337351937914 ENSG00000007923 DNAJC11
ENST00000377577 0.86069228604175 0.756208109928407 0.0110403224304549 ENSG00000007923 DNAJC11
ENST00000294401 0.772729266454472 0.626494275868044 0.0173152341471424 ENSG00000007923 DNAJC11
ENST00000542246 0.823674864406196 0.69952226305503 0.0141177546783446 ENSG00000007923 DNAJC11
ENST00000377573 0.879678466221176 0.786427299733536 0.0100577899388788 ENSG00000007923 DNAJC11
ENST00000472414 0.421538233214155 0.231996183877839 0.0744925329179069 ENSG00000007923 DNAJC11
ENST00000426784 0.927722722476952 0.867681004131066 -0.00684388823774775 ENSG00000007923 DNAJC11
ENST00000473993 0.861208140526549 0.756840408901219 -0.0126708047261716 ENSG00000007923 DNAJC11
ENST00000469318 0.596935456729983 0.405210062414578 0.0498578164670948 ENSG00000007923 DNAJC11
ENST00000485073 0.695479732893756 0.522107243864136 -0.0339724184206558 ENSG00000007923 DNAJC11
ENST00000460594 0.37758968416616 0.195155990256648 -0.0736214008530804 ENSG00000007923 DNAJC11
ENST00000465911 0.115948321172162 0.0305465658229675 -0.150375191474421 ENSG00000007923 DNAJC11
ENST00000303635 0.114551034348199 0.0299174427103413 -0.0982326357565356 ENSG00000171735 CAMTA1
ENST00000490738 0.00551496840628286 0.000134826917173313 -0.21908181292237 ENSG00000171735 CAMTA1
ENST00000476163 0.057334261166642 0.00983963352691802 -0.127825186005758 ENSG00000171735 CAMTA1
ENST00000473578 0.00560149073604549 0.000139395155711569 -0.218988111345063 ENSG00000171735 CAMTA1
ENST00000557126 0.0548612619846378 0.00917006003078779 -0.131188593160832 ENSG00000171735 CAMTA1
ENST00000467404 0.00571062001985044 0.000143735716583198 -0.218678957820684 ENSG00000171735 CAMTA1
ENST00000439411 0.0603609553066548 0.0106626964681166 -0.118827407787181 ENSG00000171735 CAMTA1
ENST00000461311 0.0562933118686942 0.00953756392990866 -0.131275642454058 ENSG00000171735 CAMTA1
ENST00000486138 0.00998877603355077 0.00041916984146284 -0.212396329153609 ENSG00000171735 CAMTA1
ENST00000482934 0.30006820217767 0.135945144085051 -0.078598218970683 ENSG00000171735 CAMTA1
ENST00000470648 0.963946048622743 0.932215019455678 0.00522037315403602 ENSG00000171735 CAMTA1
ENST00000461580 0.975875957636918 0.954785692866449 0.00347230365139646 ENSG00000171735 CAMTA1
ENST00000472283 0.245925106474959 0.0997813419676905 -0.13240751338611 ENSG00000171735 CAMTA1
ENST00000467267 0.424893126139887 0.234977367675155 0.0878821524271116 ENSG00000171735 CAMTA1
ENST00000054666 0.0264983079883705 0.00269277720242078 0.123849641666268 ENSG00000049245 VAMP3
ENST00000470357 0.147236042766039 0.0446852906469818 0.088623800115009 ENSG00000049245 VAMP3
ENST00000487194 0.669829681158387 0.489542514434189 0.0341001594275267 ENSG00000049245 VAMP3
ENST00000493373 0.0659238304753675 0.0123020189879509 -0.136286174153212 ENSG00000116288 PARK7
ENST00000460192 0.042396162399463 0.00596652019016508 -0.1561946841933 ENSG00000116288 PARK7
ENST00000338639 0.0686856559171572 0.0131509891323672 -0.136111109045942 ENSG00000116288 PARK7
ENST00000493678 0.0681664784662036 0.0129960998688794 -0.136386579255585 ENSG00000116288 PARK7
ENST00000377493 0.0686506045160067 0.0131427754232703 -0.13611397804269 ENSG00000116288 PARK7
ENST00000465354 0.0428412987975093 0.00607370430757321 -0.155486508077903 ENSG00000116288 PARK7
ENST00000377491 0.066733442111302 0.012566151286501 -0.136731003090122 ENSG00000116288 PARK7
ENST00000377488 0.0684106904554353 0.0130683965964836 -0.135957994781827 ENSG00000116288 PARK7
ENST00000497113 0.0421169062677392 0.00590509639088056 -0.155548386050808 ENSG00000116288 PARK7
ENST00000469225 0.100653972105756 0.0242966176098914 -0.117569519396057 ENSG00000116288 PARK7
ENST00000474874 0.439747564014054 0.24830351793545 0.0677701206124303 ENSG00000116285 ERRFI1
ENST00000377482 0.419493621649409 0.230384304954919 0.0723279178201608 ENSG00000116285 ERRFI1
ENST00000467067 0.694655023214728 0.521065386043077 0.048736552744418 ENSG00000116285 ERRFI1
ENST00000469499 0.788960605430857 0.64903574759453 0.0297389656128829 ENSG00000116285 ERRFI1
ENST00000487559 0.696706131303761 0.524098309959844 0.0440031114190383 ENSG00000116285 ERRFI1
ENST00000337907 0.157967651195972 0.049903088470181 -0.101316748916033 ENSG00000142599 RERE
ENST00000377464 0.586985125023953 0.393978852132384 -0.0322224385280772 ENSG00000142599 RERE
ENST00000467350 0.0097761817454995 0.000394282854200838 0.169675315318494 ENSG00000142599 RERE
ENST00000400907 0.195916374143136 0.0698015153535884 -0.0897219564499504 ENSG00000142599 RERE
ENST00000476556 0.443175692780878 0.251407233197727 -0.0423699026682997 ENSG00000142599 RERE
ENST00000400908 0.0925630772155231 0.0212305840002643 -0.128854986943996 ENSG00000142599 RERE
ENST00000505225 0.382021723781231 0.198768019535983 -0.0837241770469632 ENSG00000142599 RERE
ENST00000464367 0.157221003410102 0.0495015866786904 -0.150483556079316 ENSG00000142599 RERE
ENST00000488215 0.149390322468541 0.0457559871004226 -0.104263461519639 ENSG00000142599 RERE
ENST00000460659 0.345337159678766 0.169518638139515 -0.0786895667007593 ENSG00000142599 RERE
ENST00000492766 0.296450107950135 0.133257337939425 -0.0864157811951655 ENSG00000142599 RERE
ENST00000465125 0.272564265674077 0.117173075979958 -0.089337949942821 ENSG00000142599 RERE
ENST00000464972 0.265346223905407 0.112332211263541 -0.102975333515371 ENSG00000142599 RERE
ENST00000480342 0.131823978154685 0.0375928938457736 -0.140220659452186 ENSG00000142599 RERE
ENST00000507012 0.493625860379809 0.298922953960725 -0.0741737283267342 ENSG00000142599 RERE
ENST00000469251 0.145976556276342 0.0440971527201501 -0.136265739991944 ENSG00000142599 RERE
ENST00000514428 0.153442103178683 0.0476417924401186 -0.139963205315035 ENSG00000142599 RERE
ENST00000468247 0.599166096631437 0.407919994786931 -0.0587993671037833 ENSG00000142599 RERE
ENST00000234590 0.216217697111575 0.0814575607170474 -0.07539763387575 ENSG00000074800 ENO1
ENST00000464920 0.211990938477491 0.0791297663634832 -0.0781255487951025 ENSG00000074800 ENO1
ENST00000497492 0.320388810100859 0.150646209458182 -0.0574321191282967 ENSG00000074800 ENO1
ENST00000486051 0.411429363426444 0.223434073036882 -0.0495027134639018 ENSG00000074800 ENO1
ENST00000492343 0.30583403568753 0.140120243579971 -0.0630823106323592 ENSG00000074800 ENO1
ENST00000489867 0.276261932178381 0.119605976874786 -0.0754300702689496 ENSG00000074800 ENO1
ENST00000377411 0.657271950136916 0.474667577647429 0.0525740905818356 ENSG00000180758 GPR157
ENST00000437157 0.530422079632037 0.335658903182767 -0.0671395469770604 ENSG00000228526 RP3-510D11.1
ENST00000412639 0.630410961702782 0.443365165017094 -0.0540762379071237 ENSG00000234546 RP3-510D11.2
ENST00000377403 0.286430727528284 0.126386410107796 0.0663160394704137 ENSG00000049239 H6PD
ENST00000602477 0.250722558943103 0.102715609894987 0.0815417088861502 ENSG00000049239 H6PD
ENST00000495451 0.443726505125732 0.251944019933373 0.059672831150626 ENSG00000049239 H6PD
ENST00000328089 0.296053292422041 0.132998650753644 -0.0839113423381933 ENSG00000171621 SPSB1
ENST00000450402 0.17775851208187 0.0601327561636127 -0.124001331478483 ENSG00000171621 SPSB1
ENST00000357898 0.806871229440205 0.675110841542474 -0.0261388853497353 ENSG00000171621 SPSB1
ENST00000377399 0.943962973096343 0.896202261375094 -0.00829799726614264 ENSG00000171621 SPSB1
ENST00000302692 0.956288737840583 0.918602396600961 -0.00611708636601189 ENSG00000171612 SLC25A33
ENST00000377376 0.182651175490449 0.0626815213053434 -0.110716220814235 ENSG00000188807 TMEM201
ENST00000340381 0.200464536105285 0.072380382070181 -0.106848029072461 ENSG00000188807 TMEM201
ENST00000340305 0.215659796578455 0.081112854688768 -0.117141339398171 ENSG00000188807 TMEM201
ENST00000416541 0.233019937886509 0.0915208699016932 -0.103134815318858 ENSG00000188807 TMEM201
ENST00000536656 0.915949220153923 0.847878753700304 -0.0120022617825248 ENSG00000171608 PIK3CD
ENST00000377346 0.623495619691707 0.435230360293666 -0.0506148022712948 ENSG00000171608 PIK3CD
ENST00000361110 0.59051998836633 0.398550424523323 -0.0624138802157277 ENSG00000171608 PIK3CD
ENST00000377298 0.187823771331485 0.0653628944105454 0.0726932133725066 ENSG00000171603 CLSTN1
ENST00000377288 0.187823771331485 0.0653628944105454 0.0726932133725066 ENSG00000171603 CLSTN1
ENST00000477264 0.40495138201199 0.217740194177843 0.0539310851739211 ENSG00000171603 CLSTN1
ENST00000435891 0.146140400834389 0.0441899595739068 0.0854866538922373 ENSG00000171603 CLSTN1
ENST00000361311 0.188310549496786 0.0655920559421006 0.0726504940793725 ENSG00000171603 CLSTN1
ENST00000464286 0.0112380508179132 0.000523906986116179 0.233522280621124 ENSG00000171603 CLSTN1
ENST00000377263 0.335352854526976 0.161681626621439 -0.0756788847675885 ENSG00000178585 CTNNBIP1
ENST00000454104 0.801129511156412 0.666573509358887 -0.0289972721646568 ENSG00000223989 RP11-84A14.5
ENST00000537447 0.676355673855497 0.498064649967829 -0.0414105980526467 ENSG00000178585 CTNNBIP1
ENST00000400904 0.326359149655834 0.155081700798376 -0.0816858495061943 ENSG00000178585 CTNNBIP1
ENST00000377258 0.580036280976485 0.386028588927269 -0.0531934601613322 ENSG00000178585 CTNNBIP1
ENST00000377256 0.548544988463633 0.353910836623972 -0.0678608007584955 ENSG00000178585 CTNNBIP1
ENST00000488540 0.024347704204599 0.00230796806509413 0.175756106982188 ENSG00000162441 LZIC
ENST00000377223 0.263361848073256 0.110968835688337 0.0931413818464886 ENSG00000162441 LZIC
ENST00000400903 0.267856588134907 0.113912111880307 0.0911685231917743 ENSG00000162441 LZIC
ENST00000541052 0.445986060944864 0.254060609138696 0.067065502699978 ENSG00000162441 LZIC
ENST00000377213 0.507353840049719 0.312877177409271 0.0584817897923942 ENSG00000162441 LZIC
ENST00000403197 0.462737697135318 0.270115579103459 -0.078204604050096 ENSG00000173614 NMNAT1
ENST00000377205 0.774927825907573 0.629285933545688 0.030547281810032 ENSG00000173614 NMNAT1
ENST00000462686 0.89397682273815 0.810818605145726 -0.0159889509498179 ENSG00000173614 NMNAT1
ENST00000492735 0.666973286229052 0.486279793480319 -0.0543255702791123 ENSG00000173614 NMNAT1
ENST00000496751 0.36625645270546 0.185663351560231 0.101395773394415 ENSG00000173614 NMNAT1
ENST00000253251 0.164479050407585 0.0533166981225015 0.0668008637105349 ENSG00000130939 UBE4B
ENST00000377157 0.118732594997063 0.0317182435403462 0.0734632308966589 ENSG00000130939 UBE4B
ENST00000377153 0.82654957930914 0.703524586387532 0.0281691819418041 ENSG00000130939 UBE4B
ENST00000343090 0.0897515211490325 0.020269450770446 0.0828986737140304 ENSG00000130939 UBE4B
ENST00000475795 0.034959996424187 0.0043185900440607 0.147770099854653 ENSG00000130939 UBE4B
ENST00000470736 0.0674123715294609 0.0127589157859248 0.129414619034372 ENSG00000130939 UBE4B
ENST00000466379 0.132244205747254 0.0377995645598282 0.115759683400605 ENSG00000130939 UBE4B
ENST00000488228 0.445235361957348 0.253330876615507 0.0744756202529258 ENSG00000130939 UBE4B
ENST00000487244 0.871744292987636 0.773418183770641 0.0202896645122431 ENSG00000130939 UBE4B
ENST00000377093 0.0166200042624511 0.00115748374491118 0.145125277321134 ENSG00000054523 KIF1B
ENST00000263934 0.0251635013058731 0.00245558670099497 0.117920122809132 ENSG00000054523 KIF1B
ENST00000377086 0.0194281565267153 0.0015419564899767 0.124809052836989 ENSG00000054523 KIF1B
ENST00000377083 0.0126571800075781 0.000685174636467617 0.148092904072123 ENSG00000054523 KIF1B
ENST00000377081 0.0128015161682762 0.000698361309478732 0.132319344154106 ENSG00000054523 KIF1B
ENST00000497835 0.170222243440731 0.0563017156979153 0.116604265207758 ENSG00000054523 KIF1B
ENST00000465635 0.392858464632625 0.207591272876656 -0.093738714510388 ENSG00000054523 KIF1B
ENST00000483340 0.358939942329074 0.180316462782654 -0.0987678926241531 ENSG00000054523 KIF1B
ENST00000491493 0.321662659725853 0.151635084570969 -0.0641984568840184 ENSG00000142657 PGD
ENST00000487775 0.574161527021585 0.379800256758628 -0.0449509088699191 ENSG00000142657 PGD
ENST00000541529 0.773500248884675 0.62751643024951 -0.0177630688349594 ENSG00000142657 PGD
ENST00000477958 0.464142603596377 0.271413125807597 -0.0496522458989613 ENSG00000142657 PGD
ENST00000270776 0.858151458973758 0.752238370033126 -0.0116355523975436 ENSG00000142657 PGD
ENST00000483936 0.503990060990032 0.30941842668011 -0.040125004731046 ENSG00000142657 PGD
ENST00000538557 0.828009460754357 0.705917957518338 -0.013961958897737 ENSG00000142657 PGD
ENST00000465632 0.406426401346723 0.218905633514205 -0.0524940177071308 ENSG00000142657 PGD
ENST00000460189 0.336960196927182 0.162986416363533 -0.0608949409147127 ENSG00000142657 PGD
ENST00000493288 0.365303823563982 0.184977704394933 -0.0619265509566086 ENSG00000142657 PGD
ENST00000498356 0.176849067562428 0.0596129397880297 0.0651289182676486 ENSG00000142657 PGD
ENST00000496718 0.320221537051704 0.15051643478228 0.0596877305343243 ENSG00000142657 PGD
ENST00000400900 0.832487974506538 0.713081238852623 -0.0243873766265004 ENSG00000251503 APITD1-CORT
ENST00000602296 0.832487974506538 0.713081238852623 -0.0243873766265004 ENSG00000175279 APITD1
ENST00000602787 0.832487974506538 0.713081238852623 -0.0243873766265004 ENSG00000175279 APITD1
ENST00000470413 0.929826983578423 0.871612950014342 -0.0109220374055787 ENSG00000251503 APITD1-CORT
ENST00000309048 0.817128198947294 0.690319030656203 -0.028961688843963 ENSG00000175279 APITD1
ENST00000477755 0.965189627863837 0.934632348911232 -0.00630908685890608 ENSG00000175279 APITD1
ENST00000462462 0.990063765118459 0.981235977187155 -0.00178683586410826 ENSG00000175279 APITD1
ENST00000465026 0.953083825755129 0.912385573059572 0.00762716144881505 ENSG00000251503 APITD1-CORT
ENST00000602446 0.709563215503825 0.541115816933864 0.0463760596427919 ENSG00000251503 APITD1-CORT
ENST00000377038 0.671043411857834 0.49107579463287 -0.0235684013520578 ENSG00000160049 DFFA
ENST00000424487 0.773767604255142 0.627823029119847 0.0390406560875871 ENSG00000203469 RP5-1113E3.3
ENST00000476658 0.294621043328101 0.131926104075867 -0.0645558139573435 ENSG00000160049 DFFA
ENST00000377036 0.185445535240034 0.0641212656238755 -0.0832114759288664 ENSG00000160049 DFFA
ENST00000472851 0.0137723616855835 0.00080030685989613 -0.194454996652974 ENSG00000142655 PEX14
ENST00000356607 0.16038573610511 0.0511298753376373 -0.0970410339304859 ENSG00000142655 PEX14
ENST00000538836 0.15344780110153 0.0476452408174056 -0.0980546651864442 ENSG00000142655 PEX14
ENST00000491661 0.187058183230096 0.0649536149977407 -0.100589024835694 ENSG00000142655 PEX14
ENST00000473118 0.256474254549167 0.106278840026251 0.0707740507808365 ENSG00000120948 TARDBP
ENST00000240185 0.0394779625574576 0.00532124519660103 0.123822645361724 ENSG00000120948 TARDBP
ENST00000476201 0.146611395849644 0.0444106790085048 0.0878486277248304 ENSG00000120948 TARDBP
ENST00000472476 0.280170654220774 0.122204116011794 0.0645652038810586 ENSG00000120948 TARDBP
ENST00000439080 0.0744901579903714 0.0150538936474265 0.104531351683553 ENSG00000120948 TARDBP
ENST00000473869 0.0336239980469338 0.0040531012430315 0.128624053585913 ENSG00000120948 TARDBP
ENST00000315091 0.0391488264745109 0.0052576018395386 0.123584579113789 ENSG00000120948 TARDBP
ENST00000477447 0.0364014376328036 0.00461934438755065 0.137837786317313 ENSG00000120948 TARDBP
ENST00000496840 0.0189026557837617 0.00145650093975056 0.16854936484666 ENSG00000120948 TARDBP
ENST00000400897 0.394496957647124 0.208906945584263 0.104243088090031 ENSG00000009724 MASP2
ENST00000475189 0.08473332088925 0.018438832618903 -0.203416946908117 ENSG00000116649 SRM
ENST00000376957 0.0151393281299829 0.000965343461806403 -0.207770602695312 ENSG00000116649 SRM
ENST00000490101 0.0327812921459908 0.00388694667704627 -0.2341653492342 ENSG00000116649 SRM
ENST00000465788 0.0242673213037718 0.00229397478000395 -0.191796287363869 ENSG00000116649 SRM
ENST00000459997 0.0114436318732569 0.000545215266311357 -0.207654971610038 ENSG00000116649 SRM
ENST00000487300 0.0289421219073453 0.00313938992925735 -0.187556503530212 ENSG00000116649 SRM
ENST00000304457 0.0399353262648401 0.00542178900668214 0.100757892339905 ENSG00000171824 EXOSC10
ENST00000376936 0.0399353262648401 0.00542178900668214 0.100757892339905 ENSG00000171824 EXOSC10
ENST00000474216 0.237750285887338 0.0945833959975749 0.0842401569957787 ENSG00000171824 EXOSC10
ENST00000544779 0.0399680735549992 0.00542885924517285 0.100754756406866 ENSG00000171824 EXOSC10
ENST00000452378 0.371915919205621 0.190465736356125 0.0787443058954183 ENSG00000226849 RP4-635E18.7
ENST00000469634 0.673260481679239 0.493877111895761 0.0446349610943425 ENSG00000171824 EXOSC10
ENST00000478271 0.806848581046275 0.675050776526259 0.027454150549479 ENSG00000171824 EXOSC10
ENST00000470611 0.101409234113464 0.0246244380679146 0.132454208063247 ENSG00000171824 EXOSC10
ENST00000498576 0.193304608367608 0.0682623623306704 0.122690687501368 ENSG00000171824 EXOSC10
ENST00000472078 0.477251837962437 0.283774186233719 0.0764016220279096 ENSG00000171824 EXOSC10
ENST00000485606 0.648543201658582 0.46389084700547 0.0519643671544657 ENSG00000171824 EXOSC10
ENST00000460196 0.904226886423106 0.827944752036069 -0.0119145207020961 ENSG00000171824 EXOSC10
ENST00000376838 0.0130318080856026 0.000717982273521265 0.155648730348438 ENSG00000198793 MTOR
ENST00000361445 0.00149150922377742 8.92826081929382e-06 0.134074475007218 ENSG00000198793 MTOR
ENST00000473471 0.0516362752728334 0.00827702349772261 0.172130315760896 ENSG00000198793 MTOR
ENST00000490931 0.0349804236130081 0.00432455865741748 0.184015625917903 ENSG00000198793 MTOR
ENST00000455339 0.210024616795116 0.0780096687274212 0.12084914712406 ENSG00000198793 MTOR
ENST00000495435 0.367411381459381 0.186675008682478 0.093127970830349 ENSG00000198793 MTOR
ENST00000376810 0.51458904970452 0.319980131028579 -0.0581258643816559 ENSG00000120942 UBIAD1
ENST00000376804 0.500217710820204 0.30605688628632 -0.0604289626654003 ENSG00000120942 UBIAD1
ENST00000486588 0.285008377493558 0.125367007007667 -0.0985191369495446 ENSG00000120942 UBIAD1
ENST00000483738 0.285002049387419 0.125360747690599 -0.0968633398491007 ENSG00000120942 UBIAD1
ENST00000251546 0.225115152051478 0.0867730771316039 -0.140023040850397 ENSG00000132879 FBXO44
ENST00000376770 0.358465353458304 0.179917212609151 -0.107172805762661 ENSG00000132879 FBXO44
ENST00000251547 0.358465353458304 0.179917212609151 -0.107172805762661 ENSG00000132879 FBXO44
ENST00000376762 0.248047132820897 0.101056289044711 -0.133800578114693 ENSG00000132879 FBXO44
ENST00000475435 0.698714635465894 0.52707730717052 -0.0517735360158472 ENSG00000132879 FBXO44
ENST00000235310 0.0104699910297063 0.000463251323246151 -0.253056924800566 ENSG00000116670 MAD2L2
ENST00000376692 0.0115323666091342 0.000554275542080594 -0.24788236154013 ENSG00000116670 MAD2L2
ENST00000376672 0.0104225350999138 0.0004566895078744 -0.253224475979614 ENSG00000116670 MAD2L2
ENST00000376669 0.0114622204011966 0.000546421065690655 -0.249021930143944 ENSG00000116670 MAD2L2
ENST00000376667 0.010828914818171 0.000490555439730287 -0.248862131103401 ENSG00000116670 MAD2L2
ENST00000445656 0.00990196117036563 0.000410223804188938 -0.257723902590355 ENSG00000116670 MAD2L2
ENST00000456915 0.00966583169726259 0.000382596802864977 -0.259520739603815 ENSG00000116670 MAD2L2
ENST00000376664 0.00926789837108618 0.000351733675690551 -0.263923396979749 ENSG00000116670 MAD2L2
ENST00000376655 0.0156507231078296 0.00102917732909036 -0.250702829295091 ENSG00000116670 MAD2L2
ENST00000294485 0.885443821816258 0.796472119653651 0.0207912108357953 ENSG00000162490 DRAXIN
ENST00000376637 0.0494944958765477 0.00771186631819441 -0.172666660329119 ENSG00000177674 AGTRAP
ENST00000476512 0.144194289338682 0.0432934757690069 -0.134629947956459 ENSG00000177674 AGTRAP
ENST00000400895 0.142176948096295 0.0424108301820857 -0.134915917226645 ENSG00000177674 AGTRAP
ENST00000494437 0.64767553734775 0.462807522469091 -0.0571847805091703 ENSG00000177674 AGTRAP
ENST00000491346 0.0514419015634243 0.00822158364663104 -0.172622732530254 ENSG00000177674 AGTRAP
ENST00000376629 0.0481933628415399 0.00739139610710718 -0.172581080120338 ENSG00000177674 AGTRAP
ENST00000376627 0.0506107911057092 0.00798826251236765 -0.172980773757081 ENSG00000177674 AGTRAP
ENST00000314340 0.0503292420610137 0.00792278961378015 -0.171374104329817 ENSG00000177674 AGTRAP
ENST00000452018 0.064865862341185 0.0119951339130582 -0.162736093337695 ENSG00000177674 AGTRAP
ENST00000510878 0.0514998364106507 0.00823961313128523 -0.172022992652601 ENSG00000177674 AGTRAP
ENST00000476309 0.0156108238133752 0.00102108683540577 -0.249055038933921 ENSG00000177674 AGTRAP
ENST00000514733 0.0158686224092372 0.0010633031113468 -0.25033718190471 ENSG00000177674 AGTRAP
ENST00000513739 0.100163129018201 0.0241180435635725 -0.185888192051979 ENSG00000177674 AGTRAP
ENST00000471765 0.00960638892489235 0.000377185893936983 -0.27255224411105 ENSG00000177674 AGTRAP
ENST00000433342 0.16397698562061 0.0530589250356231 0.130794028985431 ENSG00000215910 C1orf167
ENST00000312793 0.163737177953211 0.052947706473789 0.130815637133662 ENSG00000215910 C1orf167
ENST00000444493 0.152230630622968 0.0471140466042324 0.136623258950898 ENSG00000215910 C1orf167
ENST00000449278 0.152230630622968 0.0471140466042324 0.136623258950898 ENSG00000215910 C1orf167
ENST00000376592 0.248487839309396 0.101316134795663 0.0849273337857921 ENSG00000177000 MTHFR
ENST00000376583 0.234824555200464 0.0926896429324628 0.0866973456015367 ENSG00000177000 MTHFR
ENST00000376590 0.243887705551639 0.0984529233455046 0.0915245349447378 ENSG00000177000 MTHFR
ENST00000482358 0.594323038567083 0.402601300345015 0.0663241099589613 ENSG00000215910 C1orf167
ENST00000376585 0.377145458649681 0.194740928669897 0.0745993190695543 ENSG00000177000 MTHFR
ENST00000312413 0.0810127000163066 0.0171770435528507 0.101505080929095 ENSG00000011021 CLCN6
ENST00000346436 0.0808543918874002 0.0171195873694987 0.101798765810992 ENSG00000011021 CLCN6
ENST00000376497 0.373538015892387 0.191815382721789 0.0864986183112659 ENSG00000011021 CLCN6
ENST00000376487 0.194334417138572 0.0688642374958777 0.081462628656265 ENSG00000011021 CLCN6
ENST00000376496 0.208614508233982 0.0771679376299455 0.0856054069030842 ENSG00000011021 CLCN6
ENST00000376491 0.358445627532223 0.179879853595959 0.0760153408751302 ENSG00000011021 CLCN6
ENST00000376492 0.4866863067907 0.292446387239634 0.0577464658878279 ENSG00000011021 CLCN6
ENST00000376490 0.358445627532223 0.179879853595959 0.0760153408751302 ENSG00000011021 CLCN6
ENST00000494028 0.384263053458136 0.200569174512079 0.101904701548311 ENSG00000011021 CLCN6
ENST00000446542 0.466812178859983 0.273848249905576 0.0685127373041839 ENSG00000242349 NPPA-AS1
ENST00000376572 0.40957501480923 0.221745748012749 -0.0639336326978918 ENSG00000116685 KIAA2013
ENST00000376576 0.228242239224194 0.0887670381140517 -0.09660360667488 ENSG00000116685 KIAA2013
ENST00000485046 0.538978294154523 0.344305791735258 -0.0459455183284382 ENSG00000083444 PLOD1
ENST00000449038 0.36561368015441 0.185217484123354 -0.0739517164648845 ENSG00000083444 PLOD1
ENST00000358133 0.401215608175372 0.214409894987119 -0.0707702290497173 ENSG00000083444 PLOD1
ENST00000376369 0.706649907874573 0.537521274109181 -0.0283907465391179 ENSG00000083444 PLOD1
ENST00000429000 0.489468361775634 0.295044772905432 -0.0525611669472958 ENSG00000083444 PLOD1
ENST00000196061 0.787811602418938 0.647512480619653 -0.021386966925694 ENSG00000083444 PLOD1
ENST00000465920 0.991335877634875 0.983783167948595 -0.00108020447876522 ENSG00000083444 PLOD1
ENST00000491536 0.904519119806717 0.828584671077905 -0.0115382463218561 ENSG00000083444 PLOD1
ENST00000470133 0.828802787014867 0.707084083573819 -0.0220280658640689 ENSG00000083444 PLOD1
ENST00000481933 0.94346409471926 0.895404551445951 0.00770276317742802 ENSG00000083444 PLOD1
ENST00000444836 0.181830370975737 0.0622718256054033 0.069661321866958 ENSG00000116688 MFN2
ENST00000490079 0.954667942783599 0.915776269834329 0.00604406002565844 ENSG00000116688 MFN2
ENST00000235329 0.181403690373076 0.0620408204460476 0.0696634295719011 ENSG00000116688 MFN2
ENST00000484391 0.876638341569934 0.781317988295781 0.0152201915876579 ENSG00000116688 MFN2
ENST00000497302 0.956258923802954 0.918519091897658 0.00543177490748769 ENSG00000116688 MFN2
ENST00000412236 0.947378083463625 0.902113277409694 0.0065029545763101 ENSG00000116688 MFN2
ENST00000478749 0.123341216249886 0.0337160643113397 -0.131432827398626 ENSG00000116691 MIIP
ENST00000235332 0.11196611667023 0.028858118165194 -0.133658354032037 ENSG00000116691 MIIP
ENST00000436478 0.111964430134198 0.028855232927263 -0.13365544255352 ENSG00000116691 MIIP
ENST00000466860 0.501151629373334 0.306908002181696 -0.0665926824732521 ENSG00000116691 MIIP
ENST00000498685 0.677361697879582 0.499153875746236 -0.0463129169571233 ENSG00000116691 MIIP
ENST00000376259 0.259717497912139 0.108483975287631 -0.103128738609253 ENSG00000028137 TNFRSF1B
ENST00000492361 0.259717497912139 0.108483975287631 -0.103128738609253 ENSG00000028137 TNFRSF1B
ENST00000356315 0.068900304820729 0.0132320494785342 0.087711365335518 ENSG00000048707 VPS13D
ENST00000358136 0.068900304820729 0.0132320494785342 0.087711365335518 ENSG00000048707 VPS13D
ENST00000011700 0.0494158279433977 0.00769203795912505 0.102451856760473 ENSG00000048707 VPS13D
ENST00000460333 0.329268655274878 0.157102149447631 0.069184715972021 ENSG00000048707 VPS13D
ENST00000487188 0.276748097658314 0.119961740451059 0.107853290200623 ENSG00000048707 VPS13D
ENST00000496628 0.0931044670913563 0.0214224120259861 0.105556025771275 ENSG00000048707 VPS13D
ENST00000543766 0.326258142586039 0.155011802695537 0.0798791413825317 ENSG00000048707 VPS13D
ENST00000471923 0.0908825128426718 0.020656156329457 0.135104612555222 ENSG00000048707 VPS13D
ENST00000543710 0.198467337474149 0.071162095001351 0.120840476939254 ENSG00000048707 VPS13D
ENST00000376223 0.750021704213336 0.595245027210996 -0.0419006004708331 ENSG00000162496 DHRS3
ENST00000464917 0.680164983841722 0.502790186952412 -0.0547507077342813 ENSG00000162496 DHRS3
ENST00000376048 0.121321207107416 0.0328200159740785 0.0865258653177563 ENSG00000116731 PRDM2
ENST00000311066 0.114523989353089 0.0298944688952205 0.0930939081173761 ENSG00000116731 PRDM2
ENST00000235372 0.115880402337756 0.0304959773626145 0.0885919998043144 ENSG00000116731 PRDM2
ENST00000491134 0.125269999560293 0.0345736918647676 0.096328618669521 ENSG00000116731 PRDM2
ENST00000502727 0.586189313211838 0.393106524624054 -0.0453588281830774 ENSG00000116731 PRDM2
ENST00000502724 0.631016558535422 0.444203175422344 -0.0410833256190899 ENSG00000116731 PRDM2
ENST00000413440 0.118482340693098 0.0316112205134626 0.0970824761517868 ENSG00000116731 PRDM2
ENST00000343137 0.128340011135752 0.0359884048341797 0.0957842853820764 ENSG00000116731 PRDM2
ENST00000491815 0.494736884153934 0.300050538086552 -0.0566865234581324 ENSG00000116731 PRDM2
ENST00000503842 0.109235589105995 0.0277323721168976 0.0955501524930077 ENSG00000116731 PRDM2
ENST00000407521 0.472531394184718 0.279250597497928 -0.0553166657234966 ENSG00000116731 PRDM2
ENST00000505823 0.109825865806643 0.0279795812602309 0.0955134808487957 ENSG00000116731 PRDM2
ENST00000487453 0.738415633891772 0.579474333341129 -0.0406044890879576 ENSG00000116731 PRDM2
ENST00000491547 0.0185610319084582 0.00140914903731902 -0.256122260966705 ENSG00000189337 KAZN
ENST00000376030 0.0275955932863021 0.00287404394123088 -0.221687784402422 ENSG00000189337 KAZN
ENST00000503743 0.0171449813707868 0.00122256425012363 -0.261164504736229 ENSG00000189337 KAZN
ENST00000422387 0.0300855331715427 0.00336350591361779 -0.223447750836605 ENSG00000189337 KAZN
ENST00000361144 0.0276510708212144 0.00288859718380932 -0.226922058792436 ENSG00000189337 KAZN
ENST00000400798 0.0333281216821034 0.00399336394901838 -0.221891996746181 ENSG00000189337 KAZN
ENST00000400797 0.0127666627277484 0.000694950415634867 -0.281864344344394 ENSG00000189337 KAZN
ENST00000428417 0.0431000646219966 0.00614043604549115 -0.166884130707313 ENSG00000171729 TMEM51
ENST00000376014 0.0431368833160804 0.0061515460471801 -0.166612326156383 ENSG00000171729 TMEM51
ENST00000451326 0.0635954520959737 0.0116272823406789 -0.163463789380667 ENSG00000171729 TMEM51
ENST00000400796 0.0433538224965759 0.00621658298047291 -0.166847235810423 ENSG00000171729 TMEM51
ENST00000434578 0.0431000646219966 0.00614140156203783 -0.16691600190915 ENSG00000171729 TMEM51
ENST00000376008 0.0424325282481664 0.00597751141828195 -0.167716269815277 ENSG00000171729 TMEM51
ENST00000375980 0.0214821405565107 0.00184168232438202 -0.166335727659257 ENSG00000142634 EFHD2
ENST00000445566 0.0193915528330607 0.00153073866435601 -0.185658965074555 ENSG00000142634 EFHD2
ENST00000546424 0.84959836055788 0.739050811262821 -0.0240546679685024 ENSG00000132906 CASP9
ENST00000333868 0.862706070379056 0.759421897757919 -0.0228080392278423 ENSG00000132906 CASP9
ENST00000348549 0.841221324660044 0.726359940011674 -0.0260467268620389 ENSG00000132906 CASP9
ENST00000400777 0.873729176709544 0.776991440540227 -0.0211847159134072 ENSG00000132906 CASP9
ENST00000375890 0.756630653608434 0.604507973691887 -0.040527881782265 ENSG00000132906 CASP9
ENST00000474305 0.871429927408199 0.772944617390636 -0.0223285015656608 ENSG00000132906 CASP9
ENST00000375849 0.0846771914871342 0.0184198440868626 0.115404796683346 ENSG00000116138 DNAJC16
ENST00000375847 0.0702855648578979 0.0136817379216424 0.123148888285297 ENSG00000116138 DNAJC16
ENST00000475133 0.0702855648578979 0.0136817379216424 0.123148888285297 ENSG00000116138 DNAJC16
ENST00000375838 0.616294314822956 0.426662700886744 0.0447225698086815 ENSG00000116138 DNAJC16
ENST00000483270 0.0140264874556466 0.000832726276790979 0.186082404647979 ENSG00000116138 DNAJC16
ENST00000472665 0.213340417708367 0.0799043083867067 0.146506999651351 ENSG00000116138 DNAJC16
ENST00000495523 0.0385517754027019 0.00510969048368029 0.208733374497374 ENSG00000116138 DNAJC16
ENST00000480945 0.0125291581972843 0.000672722135568349 0.174481342739444 ENSG00000197312 DDI2
ENST00000486680 0.0698569610559444 0.0135387565510081 0.159954295083848 ENSG00000197312 DDI2
ENST00000546927 0.692257744007516 0.518077789639217 0.0495791716346859 ENSG00000197312 DDI2
ENST00000320153 0.0406442037409391 0.00557896505239277 0.133893622990453 ENSG00000197312 DDI2
ENST00000483899 0.284296039057392 0.124913666905463 0.082892425530991 ENSG00000197312 DDI2
ENST00000548451 0.238930357946813 0.0953561674341184 0.126218964515578 ENSG00000197312 DDI2
ENST00000345034 0.013550611241741 0.000777040708551449 0.218687776848373 ENSG00000215695 RSC1A1
ENST00000375799 0.262884414711639 0.110672730429932 -0.06318465118434 ENSG00000116786 PLEKHM2
ENST00000375793 0.262884414711639 0.110672730429932 -0.06318465118434 ENSG00000116786 PLEKHM2
ENST00000462455 0.420162932795573 0.230881898204537 -0.0646039145771125 ENSG00000116786 PLEKHM2
ENST00000453804 0.341475677365863 0.166419335341049 -0.0587443574613355 ENSG00000237938 RP11-288I21.1
ENST00000477849 0.607741701981571 0.417516068520087 -0.0434835447769564 ENSG00000116786 PLEKHM2
ENST00000418525 0.26203453208373 0.110126028219422 -0.126236399152556 ENSG00000224459 RP11-169K16.4
ENST00000496928 0.268408332431488 0.11429655644704 -0.101137176203781 ENSG00000162458 FBLIM1
ENST00000508310 0.281502091190361 0.123054868388164 -0.0996738293818721 ENSG00000162458 FBLIM1
ENST00000510393 0.276893524797938 0.120076381960493 -0.101693671351792 ENSG00000162458 FBLIM1
ENST00000430076 0.271852879875488 0.116630004311404 -0.0998338691303816 ENSG00000162458 FBLIM1
ENST00000375771 0.532423303943903 0.337642106394743 -0.0335646257489535 ENSG00000162458 FBLIM1
ENST00000510929 0.285168810455078 0.125478146300329 -0.0969295463222308 ENSG00000162458 FBLIM1
ENST00000502638 0.274606727744339 0.118408543391616 -0.0996171828187926 ENSG00000162458 FBLIM1
ENST00000375766 0.553611210354829 0.358930346769737 -0.032372361172996 ENSG00000162458 FBLIM1
ENST00000400773 0.559913215624482 0.365399760344831 -0.0319556642770832 ENSG00000162458 FBLIM1
ENST00000483633 0.245034844959895 0.0991921989725372 -0.103361781741147 ENSG00000162458 FBLIM1
ENST00000502739 0.291572209074346 0.129871015626136 -0.07886455510791 ENSG00000162458 FBLIM1
ENST00000431771 0.281139418301388 0.122828319382422 -0.0976604318224054 ENSG00000162458 FBLIM1
ENST00000441801 0.327749644884986 0.156075529357622 -0.0728886859484874 ENSG00000162458 FBLIM1
ENST00000332305 0.673902656933498 0.494907688409909 -0.0251260408469623 ENSG00000162458 FBLIM1
ENST00000514156 0.643583177946327 0.458316809350937 -0.0357732452554993 ENSG00000162458 FBLIM1
ENST00000509138 0.482787446483523 0.28895710199364 -0.0497717971185349 ENSG00000162458 FBLIM1
ENST00000317122 0.527757880942629 0.333008586844582 -0.0743421675844822 ENSG00000179743 RP11-169K16.9
ENST00000375759 0.00751531124502969 0.000235215860983212 0.177061526709446 ENSG00000065526 SPEN
ENST00000438066 0.403451114718361 0.216231024746046 0.0761205024326807 ENSG00000065526 SPEN
ENST00000471538 0.149179988047546 0.0456556489536729 0.146755033682557 ENSG00000065526 SPEN
ENST00000442985 0.0975941405734927 0.0231513606541065 0.139700941405364 ENSG00000065526 SPEN
ENST00000375743 0.580290286441717 0.386311942515337 0.048544020377682 ENSG00000116809 ZBTB17
ENST00000537142 0.580290286441717 0.386311942515337 0.048544020377682 ENSG00000116809 ZBTB17
ENST00000375733 0.580290286441717 0.386311942515337 0.048544020377682 ENSG00000116809 ZBTB17
ENST00000448462 0.918082467935548 0.851360662652013 0.0107076340611349 ENSG00000116809 ZBTB17
ENST00000492834 0.480705808465908 0.287053632131663 -0.0869861139867757 ENSG00000116809 ZBTB17
ENST00000490899 0.547950513243099 0.353338785466577 -0.0704844271308204 ENSG00000116809 ZBTB17
ENST00000479282 0.27027399711798 0.115496222474091 0.0988463376032375 ENSG00000116809 ZBTB17
ENST00000494020 0.495094460502907 0.300652083167542 0.0782790742282982 ENSG00000116809 ZBTB17
ENST00000358432 0.963298316860215 0.931067358421357 0.00397008082176587 ENSG00000142627 EPHA2
ENST00000462805 0.220108014330928 0.0837397555041609 0.113491190869537 ENSG00000142627 EPHA2
ENST00000480202 0.31578640894704 0.147233827829027 -0.0691086054511911 ENSG00000142627 EPHA2
ENST00000461614 0.53681141951891 0.342240117295359 -0.0493564877111284 ENSG00000142627 EPHA2
ENST00000424774 0.109186308019447 0.0277119647671356 -0.166831089856881 ENSG00000227959 RP11-276H7.2
ENST00000478117 0.767279815706954 0.619070095453466 -0.040702734559719 ENSG00000142632 ARHGEF19
ENST00000270747 0.756728353076874 0.604627436444355 -0.0423115146111143 ENSG00000142632 ARHGEF19
ENST00000375592 0.349554033187909 0.172955349483717 -0.0739473182686223 ENSG00000037637 FBXO42
ENST00000478089 0.751728910725465 0.597720692888856 -0.0442072079766933 ENSG00000037637 FBXO42
ENST00000475078 0.177167575857457 0.0597859775147365 -0.119203427419911 ENSG00000055070 SZRD1
ENST00000401088 0.831013378966576 0.71049784150102 -0.0145514630308218 ENSG00000055070 SZRD1
ENST00000471507 0.100599277344747 0.024278180580699 -0.138756780838485 ENSG00000055070 SZRD1
ENST00000401089 0.831013378966576 0.71049784150102 -0.0145514630308218 ENSG00000055070 SZRD1
ENST00000486763 0.15810422373122 0.049969937535614 -0.115816506565023 ENSG00000055070 SZRD1
ENST00000476423 0.15844418831609 0.0501658724254054 -0.121860304477542 ENSG00000055070 SZRD1
ENST00000475554 0.0934201322119553 0.0215416628091587 -0.139597813114663 ENSG00000055070 SZRD1
ENST00000375590 0.405581485549502 0.218257809316925 -0.0558923409609519 ENSG00000055070 SZRD1
ENST00000472351 0.0982959628604276 0.0234293800847762 -0.139044102615619 ENSG00000055070 SZRD1
ENST00000492354 0.83106874228026 0.710589081145802 -0.0145508301270836 ENSG00000055070 SZRD1
ENST00000472461 0.0781651451567285 0.0162490845533133 -0.145126949620405 ENSG00000055070 SZRD1
ENST00000491418 0.858226978540843 0.752435003460505 -0.0128690805863063 ENSG00000187144 SPATA21
ENST00000466212 0.416548961260719 0.22793746604712 0.0448982479997282 ENSG00000187144 SPATA21
ENST00000337132 0.938942308376273 0.887566045319319 -0.00656729950931142 ENSG00000157191 NECAP2
ENST00000504551 0.735346447132609 0.575043311779787 -0.0299518152033285 ENSG00000157191 NECAP2
ENST00000406746 0.938177259162466 0.886332676134281 -0.00664088238283231 ENSG00000157191 NECAP2
ENST00000457722 0.711671410128763 0.543735991524855 -0.0320146072040045 ENSG00000157191 NECAP2
ENST00000486390 0.415234266112333 0.226781826446647 -0.0842636735420536 ENSG00000157191 NECAP2
ENST00000443980 0.938177259162466 0.886335890867731 -0.0066418986477518 ENSG00000157191 NECAP2
ENST00000504858 0.818988588684435 0.69284970122512 -0.0229481898143287 ENSG00000157191 NECAP2
ENST00000508680 0.656549557739724 0.473664951400117 -0.0452801720449038 ENSG00000157191 NECAP2
ENST00000492095 0.938177259162466 0.886335890867731 -0.0066418986477518 ENSG00000157191 NECAP2
ENST00000459640 0.709929410699731 0.541457231413203 -0.0321440536760143 ENSG00000157191 NECAP2
ENST00000496239 0.938177259162466 0.886335890867731 -0.0066418986477518 ENSG00000157191 NECAP2
ENST00000513161 0.735405385227743 0.575124208456321 -0.0299527880828728 ENSG00000157191 NECAP2
ENST00000509727 0.950926618468788 0.908282152440479 -0.0081593723800748 ENSG00000157191 NECAP2
ENST00000457898 0.415093029256904 0.22666380649669 0.0944606873400506 ENSG00000226029 RP4-798A10.2
ENST00000263511 0.151482882592874 0.0467533211981618 0.106624449253588 ENSG00000080947 CROCCP3
ENST00000591348 0.1220547663012 0.0331428561013251 0.121521062673026 ENSG00000080947 CROCCP3
ENST00000420820 0.736180013072112 0.576277837523515 -0.0441603201142026 ENSG00000080947 CROCCP3
ENST00000590118 0.427745924083168 0.23747695007154 -0.0874674948701818 ENSG00000080947 CROCCP3
ENST00000589964 0.426039930604315 0.235933033282272 -0.0875287811097249 ENSG00000080947 CROCCP3
ENST00000430580 0.025529454449526 0.00251805089740069 0.0992686741572157 ENSG00000219481 NBPF1
ENST00000392963 0.0617099379881284 0.0110529394614922 0.103474045259589 ENSG00000219481 NBPF1
ENST00000420031 0.175466002774645 0.0589145631381262 0.139845624934715 ENSG00000219481 NBPF1
ENST00000432949 0.163150165315044 0.0526467670323019 0.126207569904787 ENSG00000219481 NBPF1
ENST00000287968 0.100937995820568 0.0244035408051211 0.176777359394549 ENSG00000219481 NBPF1
ENST00000420513 0.015763198949907 0.00104623383524865 0.160327758493727 ENSG00000219481 NBPF1
ENST00000599069 0.112727987976622 0.0291482386534284 0.0947232930447433 ENSG00000219481 NBPF1
ENST00000599908 0.0450031702405846 0.00661166745619725 0.206476870994205 ENSG00000219481 NBPF1
ENST00000449853 0.948256474078061 0.903478935632172 -0.0066684571951219 ENSG00000219481 NBPF1
ENST00000540383 0.884192699551022 0.794371277916709 0.013604148428567 ENSG00000215908 CROCCP2
ENST00000412962 0.717743618831793 0.551352207004867 0.0288293307588881 ENSG00000215908 CROCCP2
ENST00000362058 0.862186080478336 0.758329109508693 -0.0180826088042901 ENSG00000215908 CROCCP2
ENST00000466256 0.312303280046064 0.144745165918985 -0.0966176520485932 ENSG00000058453 CROCC
ENST00000375541 0.680640882393271 0.503427838146221 0.0323391247343025 ENSG00000058453 CROCC
ENST00000445545 0.758883815383009 0.607600086105878 0.0295031175629367 ENSG00000058453 CROCC
ENST00000467938 0.996062386065101 0.993337300470859 -0.000504401520205148 ENSG00000058453 CROCC
ENST00000492631 0.797529858689018 0.661232182555085 0.0348782116599116 ENSG00000058453 CROCC
ENST00000494191 0.957927091086416 0.921540558806997 0.00677442747904625 ENSG00000058453 CROCC
ENST00000486318 0.536124285280041 0.341508687965294 0.0709891692075637 ENSG00000058453 CROCC
ENST00000498688 0.98350362890674 0.969846463239705 0.00318783060054799 ENSG00000058453 CROCC
ENST00000465021 0.766839406646686 0.618490388435864 0.0367430864684841 ENSG00000058453 CROCC
ENST00000375535 0.322466820405177 0.152243552303266 -0.0906313990957954 ENSG00000117122 MFAP2
ENST00000375534 0.29032538673981 0.129084692739598 -0.094428732964757 ENSG00000117122 MFAP2
ENST00000490075 0.326233966328935 0.154967437722716 -0.0898075364490345 ENSG00000117122 MFAP2
ENST00000438542 0.32603829472734 0.154804470739266 -0.0898322237117723 ENSG00000117122 MFAP2
ENST00000476788 0.278507356938423 0.121074916057068 -0.0965448866631225 ENSG00000117122 MFAP2
ENST00000478684 0.171775478229742 0.0570880563188372 -0.12229280902072 ENSG00000117122 MFAP2
ENST00000492598 0.16943327938464 0.0558887480407075 -0.122224048982109 ENSG00000117122 MFAP2
ENST00000446261 0.203936012103703 0.0744716049408341 -0.0968084463307718 ENSG00000226526 RP1-37C10.3
ENST00000326735 0.167416514621161 0.0548453966609127 -0.0981706900658713 ENSG00000159363 ATP13A2
ENST00000341676 0.198812897282904 0.0714041571469116 -0.0928195681062912 ENSG00000159363 ATP13A2
ENST00000452699 0.198812897282904 0.0714041571469116 -0.0928195681062912 ENSG00000159363 ATP13A2
ENST00000466561 0.278147091311905 0.120849103477339 -0.113487797064015 ENSG00000159363 ATP13A2
ENST00000502418 0.126329929032652 0.0350886409526924 -0.163432073415907 ENSG00000159363 ATP13A2
ENST00000503552 0.972711897188478 0.948888817203932 0.00428402030963889 ENSG00000159363 ATP13A2
ENST00000463860 0.19290468436334 0.0680472493217032 -0.118633857416011 ENSG00000159363 ATP13A2
ENST00000502860 0.364271927882225 0.184238782334374 -0.0922945328762995 ENSG00000159363 ATP13A2
ENST00000506174 0.18926459492176 0.0660879928075764 -0.130974475955074 ENSG00000159363 ATP13A2
ENST00000510069 0.2128191358372 0.0795763165857082 -0.107966422173455 ENSG00000159363 ATP13A2
ENST00000511957 0.232849336932071 0.0914309311598904 -0.119820813003623 ENSG00000159363 ATP13A2
ENST00000508222 0.213101330586993 0.0797354708860885 -0.121983955013715 ENSG00000159363 ATP13A2
ENST00000509619 0.462372802036513 0.269801378625164 -0.0835033521570534 ENSG00000159363 ATP13A2
ENST00000375499 0.342723628355422 0.167388081873324 -0.0722431705085915 ENSG00000117118 SDHB
ENST00000485092 0.671962395116204 0.492314540437461 -0.0564747942745444 ENSG00000117118 SDHB
ENST00000475049 0.678752260880475 0.500878390874541 -0.0549715767760903 ENSG00000117118 SDHB
ENST00000485515 0.285651966971339 0.125832898147493 -0.0842433508598026 ENSG00000117118 SDHB
ENST00000491274 0.358508194095322 0.179966177911189 -0.0722852059185861 ENSG00000117118 SDHB
ENST00000475506 0.376583307848233 0.194310541426851 -0.0706772484391632 ENSG00000117118 SDHB
ENST00000463045 0.353176719137624 0.175767054314686 -0.0758397668523844 ENSG00000117118 SDHB
ENST00000466613 0.0435421858258046 0.00626646478726137 -0.168948661716602 ENSG00000117118 SDHB
ENST00000439577 0.196475544182966 0.0700967682780523 0.114647917307856 ENSG00000227751 RP1-20B21.4
ENST00000375436 0.209468456066014 0.077636719073831 0.0746984708710545 ENSG00000179051 RCC2
ENST00000474892 0.45701491818738 0.264621272798488 0.0513376012611625 ENSG00000179051 RCC2
ENST00000375433 0.26293898203636 0.110715845126485 0.0704567068518458 ENSG00000179051 RCC2
ENST00000583469 0.890882503041362 0.805491550481832 -0.0208864794406445 ENSG00000266727 AC004824.1
ENST00000361221 0.517811873421222 0.323134464920516 -0.0728448663869869 ENSG00000074964 ARHGEF10L
ENST00000452522 0.517811873421222 0.323134464920516 -0.0728448663869869 ENSG00000074964 ARHGEF10L
ENST00000434513 0.473426337937532 0.280043706371676 -0.0822158677834315 ENSG00000074964 ARHGEF10L
ENST00000375415 0.516268765262265 0.321639968905502 -0.0746058245297477 ENSG00000074964 ARHGEF10L
ENST00000469726 0.400847425862435 0.214138565106869 -0.0926242093045992 ENSG00000074964 ARHGEF10L
ENST00000375408 0.395253106168039 0.209558240817137 -0.0964331918046205 ENSG00000074964 ARHGEF10L
ENST00000167825 0.395253106168039 0.209558240817137 -0.0964331918046205 ENSG00000074964 ARHGEF10L
ENST00000475356 0.37144321377622 0.19003239523346 -0.09992717540536 ENSG00000074964 ARHGEF10L
ENST00000494072 0.297481250628088 0.134043822920053 0.0672974177334014 ENSG00000255275 RP13-279N23.2
ENST00000538309 0.699332058224905 0.527933369510813 -0.0416366504800348 ENSG00000159423 ALDH4A1
ENST00000538839 0.67165520433251 0.491920421597496 -0.0441514565393923 ENSG00000159423 ALDH4A1
ENST00000290597 0.67165520433251 0.491920421597496 -0.0441514565393923 ENSG00000159423 ALDH4A1
ENST00000375341 0.636157202081478 0.450043409323194 -0.0487242037832272 ENSG00000159423 ALDH4A1
ENST00000432718 0.355690702488572 0.177722738202686 -0.108474252569958 ENSG00000159423 ALDH4A1
ENST00000455833 0.449361751366614 0.25764574179353 0.0459054072367095 ENSG00000169991 IFFO2
ENST00000355609 0.890882503041362 0.805498016872371 0.0174196930176475 ENSG00000169991 IFFO2
ENST00000416166 0.549153496607676 0.354489732918909 -0.0428048000318811 ENSG00000169991 IFFO2
ENST00000375254 0.00340826386089434 4.77415789398522e-05 0.147391717529681 ENSG00000127481 UBR4
ENST00000375226 0.00338851734599061 4.72424856782416e-05 0.14744158818526 ENSG00000127481 UBR4
ENST00000375267 0.00338851734599061 4.72424856782416e-05 0.14744158818526 ENSG00000127481 UBR4
ENST00000375217 0.00338851734599061 4.72424856782416e-05 0.14744158818526 ENSG00000127481 UBR4
ENST00000375225 0.719084978396902 0.553004276385865 0.033111483686922 ENSG00000127481 UBR4
ENST00000429347 0.0193915528330607 0.00153081228713696 0.128309891482111 ENSG00000127481 UBR4
ENST00000375224 0.00368670969124487 5.67935974954605e-05 0.153875966081766 ENSG00000127481 UBR4
ENST00000459947 0.801276005411185 0.666790291023948 0.0300441706865365 ENSG00000127481 UBR4
ENST00000486515 0.892221891393252 0.807646375976708 0.0184847636499303 ENSG00000127481 UBR4
ENST00000543981 0.00951168034097583 0.000370942345598155 0.14207006012687 ENSG00000127481 UBR4
ENST00000492606 0.0447067296043231 0.00652555137900897 0.227750494592554 ENSG00000127481 UBR4
ENST00000467272 0.000930988442690576 3.47281981590176e-06 0.258634249155188 ENSG00000127481 UBR4
ENST00000483922 0.209124555064054 0.0774265815992269 0.138243180678731 ENSG00000127481 UBR4
ENST00000494503 0.0137228375456922 0.00079652798063397 0.240417698998291 ENSG00000127481 UBR4
ENST00000466969 0.0501993096946449 0.00789252242135792 0.214656936969812 ENSG00000127481 UBR4
ENST00000375218 0.00583998702074092 0.000149100884441596 0.229322627351948 ENSG00000127481 UBR4
ENST00000425413 0.0247169589521045 0.00236709890232083 0.144646300694604 ENSG00000127481 UBR4
ENST00000417040 0.012762773351529 0.00069457174927668 0.146137440811013 ENSG00000127481 UBR4
ENST00000475973 0.0892414788562519 0.020076134350868 0.165611083907455 ENSG00000127481 UBR4
ENST00000465036 0.151008162055951 0.0465095164764382 0.154163567454387 ENSG00000127481 UBR4
ENST00000419533 0.00944247985259481 0.000364559350835033 0.153971070125918 ENSG00000127481 UBR4
ENST00000437898 0.013246543428377 0.000743223587008928 0.163027560674458 ENSG00000230424 RP1-43E13.2
ENST00000477853 0.0228743198538859 0.002063617230142 0.140811003002057 ENSG00000127463 EMC1
ENST00000480380 0.0114886904640356 0.000550273433881947 0.217339206943971 ENSG00000127463 EMC1
ENST00000375199 0.0287005088526174 0.00308240179778272 0.135175786798529 ENSG00000127463 EMC1
ENST00000375208 0.0467174868702946 0.0070255934577046 0.12457785668045 ENSG00000127463 EMC1
ENST00000461353 0.0302530777964691 0.00339448677099988 0.18529699470942 ENSG00000127463 EMC1
ENST00000486405 0.115012162844212 0.0301000872675267 0.133686338274818 ENSG00000127463 EMC1
ENST00000486238 0.0689448536424896 0.0132454661424451 0.173331846782064 ENSG00000127463 EMC1
ENST00000494770 0.260582487791222 0.109113338188813 0.0933831044906699 ENSG00000127463 EMC1
ENST00000462505 0.109405098750108 0.0278016537662248 0.155976423602416 ENSG00000127463 EMC1
ENST00000496654 0.104973602763293 0.0260906181427288 0.174800991838214 ENSG00000127463 EMC1
ENST00000467423 0.637911829876103 0.452176652148956 0.047132117128452 ENSG00000127463 EMC1
ENST00000475079 0.914645334273476 0.845460635923765 0.0115540521967326 ENSG00000127463 EMC1
ENST00000488681 0.654116507381808 0.470800103858671 0.0461956423009186 ENSG00000127463 EMC1
ENST00000356068 0.664434245956842 0.483577889467008 0.0447749090176198 ENSG00000127463 EMC1
ENST00000330263 0.142093299131793 0.0423734381131482 -0.104477701292171 ENSG00000053372 MRTO4
ENST00000493700 0.163116003737102 0.0526334951400849 -0.126400136382702 ENSG00000053372 MRTO4
ENST00000479559 0.258136904460938 0.107352002575259 -0.108397230129866 ENSG00000053372 MRTO4
ENST00000235835 0.361875199900345 0.182468200687338 -0.0943413411521545 ENSG00000053371 AKR7A2
ENST00000330072 0.354931508118591 0.177087047550781 -0.0955802519995879 ENSG00000053371 AKR7A2
ENST00000489286 0.303090871970084 0.138044178646329 -0.110038054925906 ENSG00000053371 AKR7A2
ENST00000481966 0.440157518813107 0.248688347856749 -0.0938105846536017 ENSG00000053371 AKR7A2
ENST00000492217 0.642591005548636 0.457088716357835 -0.0545988578839413 ENSG00000053371 AKR7A2
ENST00000375155 0.756633920516837 0.604543704470992 0.0349786831867882 ENSG00000040487 PQLC2
ENST00000375153 0.747353546307647 0.591554727440559 0.0362513589615491 ENSG00000040487 PQLC2
ENST00000469076 0.756788182744442 0.604708367910222 0.0349855562782996 ENSG00000040487 PQLC2
ENST00000400548 0.756633920516837 0.604543704470992 0.0349786831867882 ENSG00000040487 PQLC2
ENST00000497827 0.677614023105858 0.499417106486996 0.0477023428223173 ENSG00000040487 PQLC2
ENST00000401084 0.117478852937953 0.0311840472850762 -0.0961256241532899 ENSG00000077549 CAPZB
ENST00000264203 0.117496259670578 0.0311899536089169 -0.096125413970345 ENSG00000077549 CAPZB
ENST00000375144 0.242346936756703 0.0973986501536447 -0.0806366708179363 ENSG00000077549 CAPZB
ENST00000375142 0.117454085239281 0.0311710460952496 -0.0961163350658149 ENSG00000077549 CAPZB
ENST00000433834 0.1184350489736 0.031592097951734 -0.0932538552499812 ENSG00000077549 CAPZB
ENST00000264202 0.0843404240213461 0.0182933409656823 -0.105867488763621 ENSG00000077549 CAPZB
ENST00000413711 0.070281158305074 0.0136779798345072 -0.117987877614587 ENSG00000077549 CAPZB
ENST00000459967 0.0531362628127957 0.00868169277180797 -0.135344796933963 ENSG00000077549 CAPZB
ENST00000457768 0.177375593548549 0.0599139306675442 -0.125237293775119 ENSG00000077549 CAPZB
ENST00000489607 0.209468456066014 0.077633882058602 -0.112745864923574 ENSG00000077549 CAPZB
ENST00000482808 0.0742187428282819 0.0149592354150841 -0.135530072907219 ENSG00000077549 CAPZB
ENST00000602662 0.0192615783687039 0.00151051937971597 -0.194123399770899 ENSG00000270136 MINOS1-NBL1
ENST00000486890 0.0185526196386737 0.00140658738721951 -0.207070567234741 ENSG00000173436 MINOS1
ENST00000322753 0.0160747748759967 0.00108802331616717 -0.200440669849988 ENSG00000173436 MINOS1
ENST00000498067 0.0364695657948568 0.00463245324854085 -0.259458353420006 ENSG00000173436 MINOS1
ENST00000462646 0.0180618064326013 0.0013430742859969 -0.20840718066968 ENSG00000173436 MINOS1
ENST00000467029 0.0137903282413847 0.000803614592908365 -0.209061951736034 ENSG00000173436 MINOS1
ENST00000481464 0.0137924596291636 0.000804116527493995 -0.209060214188983 ENSG00000173436 MINOS1
ENST00000498642 0.013609288218434 0.000783384103885608 -0.209431499881423 ENSG00000173436 MINOS1
ENST00000479642 0.0338590467125923 0.00410070223977346 -0.257726668547248 ENSG00000173436 MINOS1
ENST00000602293 0.0212055869725365 0.00179964018562025 -0.190693206176035 ENSG00000270136 MINOS1-NBL1
ENST00000602384 0.0215989410379672 0.0018610607146314 -0.190767708395926 ENSG00000270136 MINOS1-NBL1
ENST00000602450 0.0212055869725365 0.00179964018562025 -0.190693206176035 ENSG00000270136 MINOS1-NBL1
ENST00000485362 0.0141379236893322 0.000846005113712133 -0.208239672986799 ENSG00000173436 MINOS1
ENST00000428975 0.317632650639846 0.148577791603646 -0.108323704865509 ENSG00000158747 NBL1
ENST00000289749 0.27856440236335 0.121124102902231 -0.117112601447152 ENSG00000158747 NBL1
ENST00000451758 0.343152471999623 0.167715176988945 -0.104216497193927 ENSG00000158747 NBL1
ENST00000439664 0.355537310685498 0.17760852044648 -0.10407406957437 ENSG00000158747 NBL1
ENST00000375136 0.123385299743836 0.0337342963921852 -0.149105006806155 ENSG00000158747 NBL1
ENST00000548815 0.123385299743836 0.0337348660939604 -0.149132082217216 ENSG00000158747 NBL1
ENST00000425400 0.353844612349537 0.176286931488227 -0.0999058467721205 ENSG00000158747 NBL1
ENST00000439278 0.521146403954383 0.326270963375265 -0.0773030799867509 ENSG00000158747 NBL1
ENST00000427894 0.385381952975417 0.20148124611026 -0.0967404944214761 ENSG00000158747 NBL1
ENST00000294543 0.787018274768568 0.64633011317406 -0.0273041188504258 ENSG00000162542 TMCO4
ENST00000375127 0.831250385436293 0.710941856933734 -0.0219925369771311 ENSG00000162542 TMCO4
ENST00000375122 0.787142927460747 0.646501395197846 -0.027292522870305 ENSG00000162542 TMCO4
ENST00000489135 0.861838284563562 0.757799740510545 -0.021391200330539 ENSG00000162542 TMCO4
ENST00000496528 0.960313060738574 0.926042813843024 -0.00707268521263536 ENSG00000162542 TMCO4
ENST00000375120 0.0622795897173092 0.0112224441533089 0.158901784077437 ENSG00000169914 OTUD3
ENST00000264198 0.322306982920147 0.152139872413548 -0.0791070405710149 ENSG00000090432 MUL1
ENST00000321556 0.997759603816901 0.99612283403527 0.000262794159131358 ENSG00000158828 PINK1
ENST00000492302 0.893465118987942 0.809847288878345 0.0127230422922202 ENSG00000158828 PINK1
ENST00000451424 0.735045448466353 0.574646901393935 -0.0237575367731954 ENSG00000117242 PINK1-AS
ENST00000400490 0.808404784889846 0.677452549970403 0.0213354128086882 ENSG00000158828 PINK1
ENST00000602624 0.116282090025891 0.0306805851511205 -0.0793919710248707 ENSG00000244038 DDOST
ENST00000375048 0.116258589301136 0.0306705677703027 -0.0793805352989118 ENSG00000244038 DDOST
ENST00000415136 0.120002541478303 0.0322676156082184 -0.0787264508281533 ENSG00000244038 DDOST
ENST00000475210 0.653522616287628 0.470136642192405 0.0437130406622597 ENSG00000244038 DDOST
ENST00000464364 0.0417610318602943 0.00583326377685022 -0.11538826168396 ENSG00000244038 DDOST
ENST00000477229 0.0296121111055958 0.00326943305475901 -0.122848816953019 ENSG00000244038 DDOST
ENST00000312239 0.0171540149550056 0.00122414703073563 0.170656273496371 ENSG00000127483 HP1BP3
ENST00000375003 0.0158686224092372 0.00106323993665746 0.167962127076961 ENSG00000127483 HP1BP3
ENST00000413451 0.0606402871444386 0.0107438979952979 0.164601998138704 ENSG00000203394 RP5-930J4.4
ENST00000488722 0.0377215137774798 0.00491151329434784 0.152446193980167 ENSG00000127483 HP1BP3
ENST00000491748 0.0771110057219175 0.0158732704962191 0.135464667578838 ENSG00000127483 HP1BP3
ENST00000419948 0.0149538843885669 0.000942605785554068 0.196777329025096 ENSG00000127483 HP1BP3
ENST00000438032 0.0142298290901996 0.000855239106483158 0.175819828042561 ENSG00000127483 HP1BP3
ENST00000424732 0.0130743637407885 0.000721115280902331 0.179563956088673 ENSG00000127483 HP1BP3
ENST00000417710 0.0221265594991836 0.00194632558087129 0.188143193734677 ENSG00000127483 HP1BP3
ENST00000487117 0.0284545981222849 0.00304036876377186 0.182573001189844 ENSG00000127483 HP1BP3
ENST00000375000 0.0397608689776944 0.00538722593607759 0.175602023732144 ENSG00000127483 HP1BP3
ENST00000437575 0.0563727975549825 0.00956213530572921 0.137543413801302 ENSG00000127483 HP1BP3
ENST00000419490 0.0604591456416023 0.0106886428811881 0.136022161708392 ENSG00000127483 HP1BP3
ENST00000414993 0.062121557419487 0.0111790114819165 0.134964586645547 ENSG00000127483 HP1BP3
ENST00000443615 0.0437077284892032 0.00630184202338 0.152166123789417 ENSG00000127483 HP1BP3
ENST00000264211 0.323471761638245 0.152909160920185 0.0590084109687856 ENSG00000075151 EIF4G3
ENST00000400422 0.919690754201194 0.854472311372714 -0.00936011517758663 ENSG00000075151 EIF4G3
ENST00000602326 0.919693004248741 0.854490697059868 -0.00935929116568899 ENSG00000075151 EIF4G3
ENST00000374935 0.327847573017057 0.15617239197036 0.0586622132151517 ENSG00000075151 EIF4G3
ENST00000537738 0.0248256622431286 0.00238855506541438 0.121237847985238 ENSG00000075151 EIF4G3
ENST00000374937 0.35913498188046 0.180457674389337 0.0547471278558462 ENSG00000075151 EIF4G3
ENST00000536266 0.0743707807201417 0.0150123780968323 0.0912707450945437 ENSG00000075151 EIF4G3
ENST00000435383 0.257956040692681 0.107225043407798 0.0961078812595538 ENSG00000075151 EIF4G3
ENST00000496705 0.235470855227011 0.0930711747576033 0.0857678212812001 ENSG00000075151 EIF4G3
ENST00000374933 0.575269620402127 0.380892085087273 0.0445231619831987 ENSG00000075151 EIF4G3
ENST00000544689 0.570227048351809 0.375815381902778 0.0447028488719069 ENSG00000075151 EIF4G3
ENST00000356916 0.334750030060119 0.161204161490009 -0.0956369716927428 ENSG00000075151 EIF4G3
ENST00000374927 0.628355822166291 0.440809704417537 -0.0464530022093454 ENSG00000075151 EIF4G3
ENST00000438975 0.185842657546881 0.0643419621227052 -0.130690645750998 ENSG00000075151 EIF4G3
ENST00000411888 0.170102040959464 0.0562506863701604 -0.137608594891873 ENSG00000075151 EIF4G3
ENST00000463775 0.378882478628714 0.196240294729817 -0.112232642522132 ENSG00000075151 EIF4G3
ENST00000415912 0.503855284297006 0.309291570952538 0.0367638247195912 ENSG00000117298 ECE1
ENST00000357071 0.291107216002142 0.129556553041455 0.0536402300589042 ENSG00000117298 ECE1
ENST00000531334 0.526047035635377 0.33142247002664 0.0537892113094725 ENSG00000117298 ECE1
ENST00000374893 0.773889145265982 0.628035952959536 0.0195607700933536 ENSG00000117298 ECE1
ENST00000436918 0.776236610154005 0.631358851741185 0.0194932612671086 ENSG00000117298 ECE1
ENST00000264205 0.767104733709876 0.618828095625442 0.0201665669240055 ENSG00000117298 ECE1
ENST00000526194 0.819717141575159 0.693866608685036 0.0152554941207777 ENSG00000117298 ECE1
ENST00000470394 0.0733379892769549 0.0146637455222671 0.09952572706711 ENSG00000117298 ECE1
ENST00000528294 0.539701190751224 0.345033365023646 0.0352091244751195 ENSG00000117298 ECE1
ENST00000473505 0.32720656455852 0.1557166512323 -0.0738198457121651 ENSG00000117298 ECE1
ENST00000481130 0.472818907971159 0.279523993985686 -0.0604682085931439 ENSG00000117298 ECE1
ENST00000527991 0.451267975746296 0.259301673278442 -0.0662389858447937 ENSG00000117298 ECE1
ENST00000463334 0.187784217300461 0.0653375813005246 -0.0962519992479097 ENSG00000117298 ECE1
ENST00000454000 0.206129718407612 0.0757170698745873 0.115055370067982 ENSG00000142794 NBPF3
ENST00000318220 0.210068798995306 0.0780421714868038 0.113898601578659 ENSG00000142794 NBPF3
ENST00000318249 0.210068798995306 0.0780421714868038 0.113898601578659 ENSG00000142794 NBPF3
ENST00000342104 0.210068798995306 0.0780421714868038 0.113898601578659 ENSG00000142794 NBPF3
ENST00000486229 0.199842749118335 0.0719827717246462 0.128893933928872 ENSG00000142794 NBPF3
ENST00000434838 0.0857559701425642 0.0187949789413134 0.15871464294792 ENSG00000142794 NBPF3
ENST00000400301 0.056024872478114 0.00947246391169592 0.134774868835625 ENSG00000090686 USP48
ENST00000308271 0.0563482241683202 0.0095530339445126 0.134675536275536 ENSG00000090686 USP48
ENST00000374732 0.0639852486605784 0.0117397974369192 0.139934058524286 ENSG00000090686 USP48
ENST00000479177 0.324583207604432 0.153753564421413 0.0985767392457769 ENSG00000090686 USP48
ENST00000529637 0.0538981880333285 0.00891173975094012 0.13809290596545 ENSG00000090686 USP48
ENST00000464577 0.0738698462065767 0.014836302314872 0.135228966482893 ENSG00000090686 USP48
ENST00000471752 0.140779535495478 0.0417279222791315 0.137402047825691 ENSG00000090686 USP48
ENST00000487880 0.0516362752728334 0.00827725302625319 0.162512355372749 ENSG00000090686 USP48
ENST00000526044 0.0134175353177683 0.000760532980282243 0.189826939203396 ENSG00000090686 USP48
ENST00000534705 0.0146359430683835 0.000903664855074139 0.187533287416477 ENSG00000090686 USP48
ENST00000421625 0.115245469611528 0.03020276547409 0.108294794309849 ENSG00000090686 USP48
ENST00000374730 0.127205944371188 0.0354588014207082 0.110213231112753 ENSG00000090686 USP48
ENST00000527823 0.127732425385886 0.0356950198038279 0.132612060147941 ENSG00000090686 USP48
ENST00000532737 0.20616660980622 0.0757464142858231 0.109930151900476 ENSG00000090686 USP48
ENST00000489108 0.20003049290137 0.0721282213758101 0.119636042294778 ENSG00000090686 USP48
ENST00000344642 0.43979615616198 0.24835423073431 0.0559823405401029 ENSG00000187942 LDLRAD2
ENST00000543870 0.776081419552613 0.631111673124643 0.0245286913085713 ENSG00000187942 LDLRAD2
ENST00000484271 0.535832111848988 0.341136210582882 -0.0525952446172714 ENSG00000187942 LDLRAD2
ENST00000486901 0.499434057653789 0.305216685623811 0.0537641560790077 ENSG00000142798 HSPG2
ENST00000374695 0.465681012707137 0.272886083011558 0.0501196983254752 ENSG00000142798 HSPG2
ENST00000481644 0.955888699693269 0.917968646547709 -0.0058509767989661 ENSG00000142798 HSPG2
ENST00000469378 0.537221043878563 0.342689399617871 0.0473229484124016 ENSG00000142798 HSPG2
ENST00000426143 0.257111949852317 0.106646091705493 0.0799341772142777 ENSG00000142798 HSPG2
ENST00000471322 0.0656689763980712 0.0122322614339872 0.118978705856967 ENSG00000142798 HSPG2
ENST00000374676 0.105255168690415 0.0261942874313433 0.108447002275851 ENSG00000142798 HSPG2
ENST00000453796 0.2103458770191 0.0781931782416328 0.0873641679167062 ENSG00000142798 HSPG2
ENST00000430507 0.10393278513439 0.0256322080070784 0.107123266002504 ENSG00000142798 HSPG2
ENST00000493940 0.0823179006725005 0.0176375554259391 0.122712178359374 ENSG00000142798 HSPG2
ENST00000427897 0.528157005681385 0.333468504172594 0.0460337746644438 ENSG00000142798 HSPG2
ENST00000498495 0.559629743993667 0.365104529683258 0.0442820781618902 ENSG00000142798 HSPG2
ENST00000480900 0.700727972884152 0.529592961876638 0.0290029689320527 ENSG00000142798 HSPG2
ENST00000412328 0.730162143600609 0.568017248146077 -0.0279749996269808 ENSG00000142798 HSPG2
ENST00000374673 0.788994760160007 0.649142554535324 -0.0225717913500251 ENSG00000142798 HSPG2
ENST00000439717 0.645929605443784 0.460998600096601 -0.0360634792937348 ENSG00000142798 HSPG2
ENST00000434233 0.496493492413685 0.302088463265175 -0.0784276495755945 ENSG00000218510 LINC00339
ENST00000420503 0.51540753242945 0.320754172777093 -0.075984419280826 ENSG00000218510 LINC00339
ENST00000404210 0.534089454791313 0.339375067582945 -0.0733019847410786 ENSG00000218510 LINC00339
ENST00000416769 0.534089454791313 0.339375067582945 -0.0733019847410786 ENSG00000218510 LINC00339
ENST00000400259 0.0762587827299882 0.015614694246542 0.0809279870149222 ENSG00000070831 CDC42
ENST00000344548 0.0769205308053383 0.015809370742239 0.0808180839698 ENSG00000070831 CDC42
ENST00000315554 0.228574408233005 0.0890019153124738 0.057198837013991 ENSG00000070831 CDC42
ENST00000498236 0.233365380749177 0.0917816830863183 0.0568424265032516 ENSG00000070831 CDC42
ENST00000421089 0.143741230013023 0.0430898074365744 0.0624288528839101 ENSG00000070831 CDC42
ENST00000411827 0.263445543005685 0.111030047956696 0.055845390433055 ENSG00000070831 CDC42
ENST00000404138 0.152804343433152 0.0473534772468511 0.0755922726138206 ENSG00000184677 ZBTB40
ENST00000400239 0.378749750632544 0.196121791260071 0.078390918501723 ENSG00000184677 ZBTB40
ENST00000375647 0.153559497093288 0.0477084901616176 0.0754626949846235 ENSG00000184677 ZBTB40
ENST00000374651 0.160137967206064 0.0510042879893473 0.0836169200702587 ENSG00000184677 ZBTB40
ENST00000544305 0.0118442118456891 0.000598028567639322 -0.19903591482914 ENSG00000133216 EPHB2
ENST00000374630 0.00709308169009071 0.000215558146328827 -0.186964673028791 ENSG00000133216 EPHB2
ENST00000400191 0.00969366364726736 0.000384702217378086 -0.157262437907871 ENSG00000133216 EPHB2
ENST00000374632 0.00509443750091947 0.000114957814452948 -0.173395166485179 ENSG00000133216 EPHB2
ENST00000374627 0.0124091614820866 0.000659494544007897 -0.175183339793904 ENSG00000133216 EPHB2
ENST00000465676 0.0148150976724285 0.000926399589624057 -0.222082420150129 ENSG00000133216 EPHB2
ENST00000490436 0.0500806068623672 0.00786402376769397 -0.215315290386821 ENSG00000133216 EPHB2
ENST00000356634 0.0038177885048407 6.20124397912607e-05 0.138629667892505 ENSG00000004487 KDM1A
ENST00000400181 0.0038177885048407 6.19620911373106e-05 0.138627930109515 ENSG00000004487 KDM1A
ENST00000542151 0.0038177885048407 6.19620911373106e-05 0.138627930109515 ENSG00000004487 KDM1A
ENST00000427154 0.000418688781516134 6.87283918924699e-07 0.188330400550002 ENSG00000240553 RP1-184J9.2
ENST00000481879 0.0308857332930306 0.00351290618390764 0.185393100504344 ENSG00000004487 KDM1A
ENST00000465864 0.0528897885987846 0.00861479785841725 0.137794716230059 ENSG00000004487 KDM1A
ENST00000494920 0.0566927015760927 0.00964794086160115 0.113719140454792 ENSG00000004487 KDM1A
ENST00000602503 0.266024768855128 0.11275462986603 0.0757125427312609 ENSG00000004487 KDM1A
ENST00000374623 0.00341580703112438 4.79711554137578e-05 0.185350958834389 ENSG00000169641 LUZP1
ENST00000418342 0.0213685057361178 0.00182502328230809 0.135591241718733 ENSG00000169641 LUZP1
ENST00000302291 0.0226530972181167 0.00202462102868667 0.132583138062541 ENSG00000169641 LUZP1
ENST00000314174 0.177994848023334 0.0602458185634959 0.0865906988638072 ENSG00000169641 LUZP1
ENST00000471849 0.34557778818454 0.16970483007029 0.0711848728886739 ENSG00000169641 LUZP1
ENST00000475164 0.807470507788496 0.676122701212771 0.022149079240166 ENSG00000169641 LUZP1
ENST00000566551 0.704032212807401 0.533916198637981 0.0522971607348765 ENSG00000261326 RP5-1057J7.6
ENST00000464516 0.281390542493829 0.122974986752876 0.134846685321315 ENSG00000125944 HNRNPR
ENST00000478691 0.029994436254374 0.0033490543024478 0.0917093357846868 ENSG00000125944 HNRNPR
ENST00000374616 0.0434959003968615 0.00625108849399578 0.0832527530541077 ENSG00000125944 HNRNPR
ENST00000476660 0.19334062820491 0.0682930702198678 0.0735344196263616 ENSG00000125944 HNRNPR
ENST00000374612 0.0434959003968615 0.00625123562210116 0.0832527032274438 ENSG00000125944 HNRNPR
ENST00000302271 0.0435132258990635 0.00625991603835771 0.0832569401608887 ENSG00000125944 HNRNPR
ENST00000427764 0.0297387817798389 0.00329805332250175 0.084950340265592 ENSG00000125944 HNRNPR
ENST00000606561 0.0409431804321583 0.00564510193901806 0.0805235163762623 ENSG00000125944 HNRNPR
ENST00000426846 0.0454267695065264 0.00671367077978134 0.0797293922670162 ENSG00000125944 HNRNPR
ENST00000463552 0.0444275954694025 0.0064580675058829 0.0867343080033113 ENSG00000125944 HNRNPR
ENST00000470941 0.0362422256921174 0.00458206339895922 0.100147460445508 ENSG00000125944 HNRNPR
ENST00000476451 0.0572530580326928 0.00980730930942274 0.0899680795238924 ENSG00000125944 HNRNPR
ENST00000490652 0.614453755241079 0.424668982066453 0.0365155169136753 ENSG00000125944 HNRNPR
ENST00000314011 0.0226917413641677 0.00203349096824209 0.176900297560097 ENSG00000125945 ZNF436
ENST00000374608 0.0230353350338114 0.00208651296331605 0.174797596972045 ENSG00000125945 ZNF436
ENST00000495646 0.7943317880015 0.656091509331479 0.0348867366057134 ENSG00000088280 ASAP3
ENST00000336689 0.673419005452743 0.494094428212731 -0.0449406305187052 ENSG00000088280 ASAP3
ENST00000492982 0.783186567957546 0.640945886835746 -0.0318195550756543 ENSG00000088280 ASAP3
ENST00000437606 0.808639554356546 0.677898001457206 -0.0285649447423525 ENSG00000088280 ASAP3
ENST00000478858 0.68238656331825 0.505462954413184 -0.0531372120337997 ENSG00000088280 ASAP3
ENST00000374561 0.0226995378153039 0.00203523034089654 -0.195416367669076 ENSG00000117318 ID3
ENST00000463312 0.0245265915595575 0.00233754019952271 -0.222640665743749 ENSG00000117318 ID3
ENST00000486541 0.0273900518002663 0.00284012888940376 -0.184608190337558 ENSG00000117318 ID3
ENST00000374550 0.0110120455229294 0.000504821428843008 -0.234756675220278 ENSG00000142676 RPL11
ENST00000467075 0.0527875547826542 0.0085867225865673 -0.180434604357248 ENSG00000142676 RPL11
ENST00000482370 0.0109518833148402 0.00050025893209756 -0.234871073941752 ENSG00000142676 RPL11
ENST00000443624 0.0110676466022841 0.000510282151084622 -0.234687247955352 ENSG00000142676 RPL11
ENST00000458455 0.0108094265529793 0.000488073780163853 -0.235219732814658 ENSG00000142676 RPL11
ENST00000418390 0.115762050461279 0.0304405714236227 0.0793860452674203 ENSG00000011007 TCEB3
ENST00000609199 0.248047132820897 0.101058830799056 0.0624760418107205 ENSG00000011007 TCEB3
ENST00000487554 0.60353941210236 0.412728193517266 0.0436077010624248 ENSG00000011007 TCEB3
ENST00000427796 0.259781848032737 0.108542126286016 0.0971570137711088 ENSG00000236810 RP5-886K2.3
ENST00000246151 0.254854793404943 0.105320495555334 0.0745453347509539 ENSG00000057757 PITHD1
ENST00000415372 0.161587917065755 0.0517677614342461 0.138470057683486 ENSG00000057757 PITHD1
ENST00000374524 0.0992655869603955 0.0237868499072192 0.117687192299948 ENSG00000057757 PITHD1
ENST00000374514 0.0043673922959034 8.3023267321307e-05 -0.255795817859325 ENSG00000011009 LYPLA2
ENST00000400061 0.00454484677630527 8.98694125315209e-05 -0.254553853162509 ENSG00000011009 LYPLA2
ENST00000420982 0.00194657884261621 1.43126450446128e-05 -0.281245228669859 ENSG00000011009 LYPLA2
ENST00000374505 0.00302147665674552 3.3627439126169e-05 -0.262939381003032 ENSG00000011009 LYPLA2
ENST00000495365 0.00322236072948605 4.13257050166785e-05 -0.261073145232601 ENSG00000011009 LYPLA2
ENST00000374503 0.00304517194056007 3.41162475517587e-05 -0.26264362154256 ENSG00000011009 LYPLA2
ENST00000374502 0.00327203599218078 4.40429887652782e-05 -0.26079099322146 ENSG00000011009 LYPLA2
ENST00000492577 0.00414354869476207 7.25514386414747e-05 -0.257297863285292 ENSG00000011009 LYPLA2
ENST00000421070 0.0034922631340766 4.98449730753292e-05 -0.280815603382581 ENSG00000011009 LYPLA2
ENST00000374501 0.0729432583528879 0.0145185653478625 -0.164773652824078 ENSG00000011009 LYPLA2
ENST00000472213 0.133108356135098 0.038177665611845 -0.135791719618072 ENSG00000011009 LYPLA2
ENST00000481736 0.607367820987771 0.417093046571145 -0.0459055027351562 ENSG00000117308 GALE
ENST00000374497 0.579595847796795 0.385602271538957 -0.0495358692044308 ENSG00000117308 GALE
ENST00000456977 0.765954155133127 0.61745566190888 -0.038137532813628 ENSG00000117308 GALE
ENST00000459934 0.597118835959623 0.405472840535866 -0.0470108338859283 ENSG00000117308 GALE
ENST00000469556 0.704365419258639 0.534342542786843 -0.0464265490417566 ENSG00000117308 GALE
ENST00000429356 0.731153671888344 0.569476805155271 -0.03168017655321 ENSG00000117308 GALE
ENST00000418277 0.494761425338381 0.300202665706155 -0.062461321954476 ENSG00000117308 GALE
ENST00000470949 0.931391025920644 0.874251222559794 -0.0101880304454056 ENSG00000117308 GALE
ENST00000425913 0.635106123876718 0.448856640679354 -0.048523504911218 ENSG00000117308 GALE
ENST00000445705 0.919415363018832 0.854045402595394 -0.0117963377663313 ENSG00000117308 GALE
ENST00000467493 0.926558621848246 0.865603177690536 -0.0107645743847736 ENSG00000117308 GALE
ENST00000486382 0.754219486494598 0.601148647745129 -0.0358837256021916 ENSG00000117308 GALE
ENST00000470383 0.358521068361466 0.179976564066987 -0.0963117015865927 ENSG00000117308 GALE
ENST00000466250 0.355770912105061 0.17779020269826 -0.0963748483147996 ENSG00000117308 GALE
ENST00000467070 0.251835354796846 0.103451356930529 -0.117392902209062 ENSG00000117308 GALE
ENST00000374490 0.66664522110686 0.485945766291248 -0.0341847742165454 ENSG00000117305 HMGCL
ENST00000374487 0.68997759930555 0.515383399628104 -0.03197509249097 ENSG00000117305 HMGCL
ENST00000374483 0.68997759930555 0.515383399628104 -0.03197509249097 ENSG00000117305 HMGCL
ENST00000436439 0.66664522110686 0.485945766291248 -0.0341847742165454 ENSG00000117305 HMGCL
ENST00000235958 0.665816622139237 0.485127929228022 -0.0341968528847638 ENSG00000117305 HMGCL
ENST00000509389 0.616597625997707 0.427115712751864 -0.0407791622531618 ENSG00000117305 HMGCL
ENST00000496907 0.710902159880501 0.542681481134881 -0.0468725820774734 ENSG00000117305 HMGCL
ENST00000513148 0.906223898011774 0.831537458283536 -0.0117022532966355 ENSG00000117305 HMGCL
ENST00000498698 0.7095836027153 0.541146894866696 -0.0467466875599629 ENSG00000117305 HMGCL
ENST00000471915 0.044403714110327 0.00645225583059083 -0.112086862674305 ENSG00000189266 PNRC2
ENST00000334351 0.124112299219889 0.0340613077384999 -0.0882741145079626 ENSG00000189266 PNRC2
ENST00000374468 0.0771712701442007 0.0158889403982356 -0.0986431085287299 ENSG00000189266 PNRC2
ENST00000579103 0.901937383948525 0.824090617071426 0.0123582394863167 ENSG00000189266 PNRC2
ENST00000344989 0.64928138472944 0.464996570993869 0.0326817337481154 ENSG00000188529 SRSF10
ENST00000453840 0.657620156076278 0.475041802160009 0.0319683315308985 ENSG00000188529 SRSF10
ENST00000341154 0.649668364211873 0.465437235376777 0.0326743768448094 ENSG00000188529 SRSF10
ENST00000484146 0.653529469864895 0.470155876289392 0.0324208023562816 ENSG00000188529 SRSF10
ENST00000473858 0.653529469864895 0.470155876289392 0.0324208023562816 ENSG00000188529 SRSF10
ENST00000374452 0.657085619901658 0.474296437318155 0.0321211076614564 ENSG00000188529 SRSF10
ENST00000374453 0.661479790811015 0.479835076042624 0.0317115507651142 ENSG00000188529 SRSF10
ENST00000343255 0.673920613117225 0.494936608480033 0.0300182926171196 ENSG00000188529 SRSF10
ENST00000492112 0.675520697648353 0.496969264493026 0.0298726822063176 ENSG00000188529 SRSF10
ENST00000485841 0.593018147501164 0.401115148600812 0.0409886203612124 ENSG00000188529 SRSF10
ENST00000338597 0.635532167454073 0.449355352687604 0.0364124911413919 ENSG00000188529 SRSF10
ENST00000495785 0.752810369231423 0.599170215293661 0.0226201245096864 ENSG00000188529 SRSF10
ENST00000473754 0.664896657936581 0.484060193887591 0.0335006150022467 ENSG00000188529 SRSF10
ENST00000485292 0.715284548941132 0.547999438626717 -0.0338826522945279 ENSG00000188529 SRSF10
ENST00000469303 0.463455919175535 0.27076523942757 -0.0716185738570604 ENSG00000188529 SRSF10
ENST00000374409 0.517757374110481 0.323077791087445 -0.0766679989179732 ENSG00000001460 STPG1
ENST00000440416 0.642679972667361 0.457223487049597 -0.0584337585018945 ENSG00000001460 STPG1
ENST00000003583 0.540836838272808 0.346209204026832 -0.0734272645380773 ENSG00000001460 STPG1
ENST00000468303 0.428240507891052 0.237990541724371 -0.0861938372051002 ENSG00000001460 STPG1
ENST00000337248 0.567781328699229 0.373260996437111 -0.0694006946709749 ENSG00000001460 STPG1
ENST00000374399 0.6949431655768 0.521448834972356 -0.0397871666863457 ENSG00000001461 NIPAL3
ENST00000003912 0.709247475771507 0.540728228640157 0.0318604451991082 ENSG00000001461 NIPAL3
ENST00000358028 0.934098328560732 0.878898217219746 -0.0104322934262144 ENSG00000001461 NIPAL3
ENST00000339255 0.661700189448461 0.480177754358213 -0.0441865001706487 ENSG00000001461 NIPAL3
ENST00000428131 0.886718389575845 0.798656173502471 -0.0209682843686889 ENSG00000001461 NIPAL3
ENST00000478890 0.0232944660207323 0.00213012353023385 0.170684776734016 ENSG00000133226 SRRM1
ENST00000593639 0.020225857445903 0.0016544076122469 0.174092534603298 ENSG00000133226 SRRM1
ENST00000323848 0.00769163721556178 0.000244101466695074 0.163310829063513 ENSG00000133226 SRRM1
ENST00000466910 0.0719184579668017 0.0141855162170043 0.15507894994499 ENSG00000133226 SRRM1
ENST00000468822 0.0146446294623922 0.000904513063700131 0.175658950431123 ENSG00000133226 SRRM1
ENST00000447431 0.00807760134539881 0.000267753580967323 0.163623157714283 ENSG00000133226 SRRM1
ENST00000600523 0.0210961929736653 0.00178215629739321 0.196148363656975 ENSG00000133226 SRRM1
ENST00000462710 0.0251286800243538 0.00244717192721221 0.170428459081382 ENSG00000133226 SRRM1
ENST00000374389 0.00913533211186696 0.00033826503805535 0.162345639933129 ENSG00000133226 SRRM1
ENST00000490543 0.0249652974989269 0.00241492226761558 0.170477191749527 ENSG00000133226 SRRM1
ENST00000479034 0.0048823219986138 0.000105683285144925 0.168032458519998 ENSG00000133226 SRRM1
ENST00000596378 0.00811135846502875 0.000269156275707756 0.159626275750784 ENSG00000133226 SRRM1
ENST00000494934 0.0428488054089206 0.00607711310147419 0.156409861984234 ENSG00000133226 SRRM1
ENST00000495561 0.0302698298408831 0.00339837339248701 0.173254091600053 ENSG00000133226 SRRM1
ENST00000537199 0.0154996158202321 0.00100601036813487 0.146423920440995 ENSG00000133226 SRRM1
ENST00000485441 0.231599975332666 0.0907451987525665 0.111294935990316 ENSG00000133226 SRRM1
ENST00000470243 0.412464739134414 0.224298298465223 0.0757527646945726 ENSG00000133226 SRRM1
ENST00000496882 0.137415355228916 0.040080669113432 0.109999503085897 ENSG00000133226 SRRM1
ENST00000461768 0.0789888392468206 0.0165015697394566 0.161359581791964 ENSG00000133226 SRRM1
ENST00000485541 0.0391365281143417 0.00525423704469017 0.179532617774974 ENSG00000133226 SRRM1
ENST00000488317 0.035115825829949 0.00434820604539847 0.18872634688201 ENSG00000133226 SRRM1
ENST00000474843 0.015013468819 0.000951736077628841 0.238238577165061 ENSG00000133226 SRRM1
ENST00000374379 0.00649892618567436 0.000181925272524859 0.19432730716135 ENSG00000169504 CLIC4
ENST00000497755 0.0477933072025919 0.0072773402687364 -0.135087400001874 ENSG00000169504 CLIC4
ENST00000488683 0.00649101083135413 0.000180487644711148 0.194410370109591 ENSG00000169504 CLIC4
ENST00000489758 0.0100821324196969 0.000427761601584227 -0.202615997674339 ENSG00000169504 CLIC4
ENST00000236273 0.293668141180293 0.131294041735844 -0.0778836077285471 ENSG00000117614 SYF2
ENST00000354361 0.285225794875483 0.125531312363971 -0.078837080964076 ENSG00000117614 SYF2
ENST00000474160 0.142846138388726 0.0427136200366995 -0.119390124119624 ENSG00000117614 SYF2
ENST00000476231 0.0557549737018342 0.00940425491268641 -0.153984700141353 ENSG00000117614 SYF2
ENST00000243189 0.0210605486534893 0.00177715711639774 0.162333494796392 ENSG00000117616 C1orf63
ENST00000569495 0.0177579707930337 0.00130261524229533 0.227288531439145 ENSG00000117616 C1orf63
ENST00000498238 0.0209777540297352 0.00175745753360631 0.162527806043807 ENSG00000117616 C1orf63
ENST00000566395 0.00767474616954096 0.000243061484746512 0.242121122208662 ENSG00000117616 C1orf63
ENST00000565733 0.00720431779372072 0.000220357721505482 0.243044425848143 ENSG00000117616 C1orf63
ENST00000568254 0.0209777540297352 0.00175745753360631 0.162527806043807 ENSG00000117616 C1orf63
ENST00000473314 0.0485080601040718 0.00747482456938065 0.134650516596477 ENSG00000117616 C1orf63
ENST00000417642 0.0209777540297352 0.00175745753360631 0.162527806043807 ENSG00000117616 C1orf63
ENST00000570063 0.0073130391850007 0.000225907608860624 0.243648534128394 ENSG00000117616 C1orf63
ENST00000564223 0.0599350700553486 0.0105474546838996 0.205205470042184 ENSG00000117616 C1orf63
ENST00000475766 0.00694368447472393 0.000205092600700085 0.25005566408151 ENSG00000117616 C1orf63
ENST00000491378 0.00474393220124496 9.90264291490357e-05 0.286384534302827 ENSG00000117616 C1orf63
ENST00000431849 0.100808429353575 0.0243529265802883 0.114266700241468 ENSG00000117616 C1orf63
ENST00000568212 0.247304839346786 0.100651781384531 0.0826787701867383 ENSG00000117616 C1orf63
ENST00000568701 0.720266077199066 0.554629865966056 0.031367298399123 ENSG00000117616 C1orf63
ENST00000561867 0.815523061470346 0.687863626768071 0.0199959303466392 ENSG00000117616 C1orf63
ENST00000568996 0.831250385436293 0.71095058181113 0.0185669753825724 ENSG00000117616 C1orf63
ENST00000450820 0.983108331651456 0.968896246751078 -0.00314195440505582 ENSG00000117616 C1orf63
ENST00000374358 0.902094499785458 0.824465804354168 -0.00767066936630486 ENSG00000183726 TMEM50A
ENST00000498135 0.64014516568239 0.454476650881079 -0.0299944827226701 ENSG00000183726 TMEM50A
ENST00000491936 0.714003972928932 0.546455770480721 -0.022700466075988 ENSG00000183726 TMEM50A
ENST00000480937 0.726230375462899 0.562838673987268 -0.0216430511441359 ENSG00000183726 TMEM50A
ENST00000468704 0.136760212377892 0.039774310764964 -0.0895567321273747 ENSG00000183726 TMEM50A
ENST00000487234 0.867647686299119 0.766979701118515 -0.0151766332398704 ENSG00000183726 TMEM50A
ENST00000399763 0.900693955788772 0.822027665602991 0.00851780493043387 ENSG00000204178 TMEM57
ENST00000399766 0.900693955788772 0.822027665602991 0.00851780493043387 ENSG00000204178 TMEM57
ENST00000374343 0.900752500171155 0.822092656806633 0.00851576423195989 ENSG00000204178 TMEM57
ENST00000470035 0.368730767697517 0.187777129042821 0.0864617182647657 ENSG00000204178 TMEM57
ENST00000374338 0.947591836241788 0.902493105725854 0.0059972713369331 ENSG00000157978 LDLRAP1
ENST00000485476 0.610414370115527 0.42033414488175 -0.0613121264401075 ENSG00000157978 LDLRAP1
ENST00000488127 0.831531853797612 0.711505206545496 0.0214252920370178 ENSG00000157978 LDLRAP1
ENST00000474283 0.888315782325876 0.801058070355324 -0.0192010028404148 ENSG00000157978 LDLRAP1
ENST00000470950 0.904024174049955 0.827579971411668 -0.016938138646473 ENSG00000157978 LDLRAP1
ENST00000354177 0.885443821816258 0.796422782377772 0.0098590278851692 ENSG00000162430 SEPN1
ENST00000361547 0.885443821816258 0.796422782377772 0.0098590278851692 ENSG00000162430 SEPN1
ENST00000374315 0.885443821816258 0.796422782377772 0.0098590278851692 ENSG00000162430 SEPN1
ENST00000559265 0.953163896312001 0.912566889511244 -0.00439327614611108 ENSG00000255054 RP1-317E23.6
ENST00000494537 0.589872277456292 0.39771950621737 -0.0426644479234816 ENSG00000162430 SEPN1
ENST00000527604 0.885443821816258 0.796435312601337 0.0102425355228681 ENSG00000255054 RP1-317E23.6
ENST00000442055 0.403770439915093 0.216557297193433 0.0437736020367771 ENSG00000228172 RP1-317E23.3
ENST00000453649 0.406680412838178 0.219146086174775 0.0434084044099316 ENSG00000228172 RP1-317E23.3
ENST00000424294 0.271393484283656 0.116227054438501 -0.0924517835798385 ENSG00000117640 MTFR1L
ENST00000374303 0.512559076137302 0.317867199199925 -0.0522325576503972 ENSG00000117640 MTFR1L
ENST00000533762 0.377196571446356 0.194794262405838 -0.0811850717333517 ENSG00000117640 MTFR1L
ENST00000529116 0.360074971596077 0.181168358210884 -0.082908515559283 ENSG00000117640 MTFR1L
ENST00000474295 0.518964908116164 0.324245871579643 -0.0516765460520102 ENSG00000117640 MTFR1L
ENST00000488327 0.30075840001062 0.136435482502984 -0.0875075009193914 ENSG00000117640 MTFR1L
ENST00000472643 0.620026208087926 0.431424357772077 -0.0433345466012321 ENSG00000117640 MTFR1L
ENST00000494293 0.296839444154784 0.133585872454756 -0.107141447001967 ENSG00000117640 MTFR1L
ENST00000469815 0.583561231864554 0.390034934023437 -0.0440410255566093 ENSG00000117640 MTFR1L
ENST00000526894 0.616808141716839 0.427481553236045 -0.043696698371764 ENSG00000117640 MTFR1L
ENST00000478284 0.512772385398359 0.318070501418814 -0.0565300747760646 ENSG00000117640 MTFR1L
ENST00000524618 0.520150646018962 0.32533393911695 -0.0509518190637109 ENSG00000117640 MTFR1L
ENST00000374307 0.521199743320953 0.326332331436818 -0.0514247373369184 ENSG00000117640 MTFR1L
ENST00000528624 0.332117043866185 0.159313648497961 -0.0967580257442406 ENSG00000117640 MTFR1L
ENST00000525713 0.353303272308614 0.175864833760816 -0.0854806371096673 ENSG00000117640 MTFR1L
ENST00000374301 0.50035399552137 0.306167649674186 -0.0538040092706374 ENSG00000117640 MTFR1L
ENST00000464008 0.398070739732128 0.211914720322238 -0.070502448375526 ENSG00000117640 MTFR1L
ENST00000526158 0.388815038249908 0.204362024886515 -0.0744336794883415 ENSG00000117640 MTFR1L
ENST00000530599 0.236776212155957 0.0939393601976611 -0.102839676841364 ENSG00000117640 MTFR1L
ENST00000374300 0.466920267197213 0.273946927469596 -0.0576989509570377 ENSG00000117640 MTFR1L
ENST00000466284 0.403144430971411 0.215974485098047 -0.0645279637070832 ENSG00000117640 MTFR1L
ENST00000531361 0.404137587689673 0.216878046653238 -0.0681275788445179 ENSG00000117640 MTFR1L
ENST00000497956 0.867099885834975 0.766126906428657 -0.0185124159394294 ENSG00000117640 MTFR1L
ENST00000606617 0.875404403445039 0.779458261171123 0.0218664128707415 ENSG00000272478 RP1-317E23.7
ENST00000538789 0.990492545574346 0.982135376502264 0.00150390290738663 ENSG00000127423 AUNIP
ENST00000455431 0.985226726774017 0.972946298647253 -0.00234929402843039 ENSG00000236528 RP1-125I3.2
ENST00000374296 0.980942389015185 0.964783231315865 -0.00283917690579925 ENSG00000182749 PAQR7
ENST00000426559 0.822216581100728 0.697389097438066 -0.0138824670397955 ENSG00000117632 STMN1
ENST00000455785 0.828397679999485 0.706403046880792 -0.0134321518801174 ENSG00000117632 STMN1
ENST00000399728 0.829837437118068 0.708609087187081 -0.0133185624777783 ENSG00000117632 STMN1
ENST00000465604 0.811087331904232 0.681581368247782 -0.0146408013451111 ENSG00000117632 STMN1
ENST00000357865 0.817827161114865 0.691225252047161 -0.0142088968581732 ENSG00000117632 STMN1
ENST00000374291 0.777243823337163 0.632832910809794 -0.0170387330893091 ENSG00000117632 STMN1
ENST00000485226 0.658928908155667 0.476554456022234 -0.0272078805892417 ENSG00000117632 STMN1
ENST00000446334 0.648663175919891 0.464113714363457 -0.0315602218632349 ENSG00000117632 STMN1
ENST00000580971 0.0266791557495492 0.0027216656988728 -0.186741450744423 ENSG00000264021 MIR3917
ENST00000374282 0.519790171987296 0.325006087467209 0.0700330888094958 ENSG00000158006 PAFAH2
ENST00000374284 0.620236230856739 0.431644410434132 0.0593178408762954 ENSG00000158006 PAFAH2
ENST00000374271 0.271645271954479 0.116422752841741 0.118686965429506 ENSG00000175087 PDIK1L
ENST00000374269 0.709186523234968 0.54063098593051 0.0484231878313362 ENSG00000175087 PDIK1L
ENST00000374266 0.0129610424563082 0.000712595643424557 -0.287661072363484 ENSG00000142684 ZNF593
ENST00000270812 0.0129610424563082 0.000712595643424557 -0.287661072363484 ENSG00000142684 ZNF593
ENST00000407889 0.0108451843241102 0.000491587273558089 -0.294625950799446 ENSG00000236782 RP11-96L14.7
ENST00000414762 0.025812581208445 0.00256399780970004 -0.259907855782464 ENSG00000236782 RP11-96L14.7
ENST00000433939 0.0239725361455653 0.00223360488330997 -0.262348540382784 ENSG00000236782 RP11-96L14.7
ENST00000444682 0.0287799247744829 0.00309817485425084 -0.253981000724862 ENSG00000236782 RP11-96L14.7
ENST00000451429 0.543785769773885 0.349227589480958 0.059152859607513 ENSG00000130695 CEP85
ENST00000476272 0.476482235860479 0.283058114238515 0.0668878607865422 ENSG00000130695 CEP85
ENST00000252992 0.47151236810461 0.27827938254177 0.0676001863263128 ENSG00000130695 CEP85
ENST00000453146 0.621404005003631 0.432906673946215 0.0550828224927084 ENSG00000130695 CEP85
ENST00000469609 0.772857286859262 0.62664035763895 0.0367292722898128 ENSG00000130695 CEP85
ENST00000270792 0.00575509105284633 0.000145536270796784 -0.257384449299638 ENSG00000142669 SH3BGRL3
ENST00000319041 0.00571062001985044 0.000143625415805678 -0.258381215611068 ENSG00000142669 SH3BGRL3
ENST00000314675 0.00474990516674406 9.94365276712298e-05 -0.17585202489013 ENSG00000158062 UBXN11
ENST00000472155 0.129824957349857 0.0366846893020349 -0.151642554780093 ENSG00000158062 UBXN11
ENST00000374223 0.129824957349857 0.0366846893020349 -0.151642554780093 ENSG00000158062 UBXN11
ENST00000475591 0.129824957349857 0.0366846893020349 -0.151642554780093 ENSG00000158062 UBXN11
ENST00000357089 0.129824957349857 0.0366846893020349 -0.151642554780093 ENSG00000158062 UBXN11
ENST00000494942 0.129824957349857 0.0366846893020349 -0.151642554780093 ENSG00000158062 UBXN11
ENST00000374221 0.129824957349857 0.0366846893020349 -0.151642554780093 ENSG00000158062 UBXN11
ENST00000374217 0.122879015585381 0.0335270593564658 -0.153689316023273 ENSG00000158062 UBXN11
ENST00000374222 0.122879015585381 0.0335270593564658 -0.153689316023273 ENSG00000158062 UBXN11
ENST00000496466 0.041425877278382 0.00575104207916765 -0.204681554800718 ENSG00000158062 UBXN11
ENST00000535108 0.372023211607583 0.190597825262047 -0.105461999937041 ENSG00000158062 UBXN11
ENST00000436301 0.677320997871994 0.499101646896012 -0.0555916534514878 ENSG00000158062 UBXN11
ENST00000434391 0.509321964210954 0.314757289621465 0.0393355332411532 ENSG00000117682 DHDDS
ENST00000427245 0.985340218218383 0.973133856504825 0.00153713839804845 ENSG00000117682 DHDDS
ENST00000527611 0.958095345176001 0.921833122813533 0.0058812426755953 ENSG00000117682 DHDDS
ENST00000374186 0.689103424436093 0.514012831317792 0.0311584018360968 ENSG00000117682 DHDDS
ENST00000525682 0.618317020722436 0.429348664341698 0.0329517610711057 ENSG00000117682 DHDDS
ENST00000236342 0.620407792022329 0.431825657930117 0.0328043660711774 ENSG00000117682 DHDDS
ENST00000526219 0.603506401799306 0.412658127110433 0.0349643675373857 ENSG00000117682 DHDDS
ENST00000374185 0.945562286731998 0.898951417706911 0.00577295622092895 ENSG00000117682 DHDDS
ENST00000487944 0.801547223102568 0.667235279656629 0.0237973316530928 ENSG00000117682 DHDDS
ENST00000360009 0.509321964210954 0.314779060579102 0.0393364325542495 ENSG00000117682 DHDDS
ENST00000533087 0.95367607937532 0.913903619769775 0.00500420194665085 ENSG00000117682 DHDDS
ENST00000531312 0.96959060842044 0.942803294054619 0.00333694972697344 ENSG00000117682 DHDDS
ENST00000525165 0.96186339093366 0.928659213679017 0.00421497438805385 ENSG00000117682 DHDDS
ENST00000525546 0.643283720328984 0.457892363727754 0.0374454665147532 ENSG00000117682 DHDDS
ENST00000528557 0.704365419258639 0.534331544159858 0.0296320347523053 ENSG00000117682 DHDDS
ENST00000525326 0.556930053243668 0.362331516708829 0.0460467870095804 ENSG00000117682 DHDDS
ENST00000526278 0.985108148705293 0.972680532249948 0.00158776788947386 ENSG00000117682 DHDDS
ENST00000436153 0.992611568115753 0.985952807445852 0.000818989789907408 ENSG00000117682 DHDDS
ENST00000529688 0.971764621696306 0.946975738767251 0.00309230231669063 ENSG00000117682 DHDDS
ENST00000530781 0.901937383948525 0.824140673849004 0.0125304033061452 ENSG00000117682 DHDDS
ENST00000531955 0.515710327842478 0.321094990124621 0.0501549513465208 ENSG00000117682 DHDDS
ENST00000525410 0.867744118772734 0.767189648900206 0.014296611018078 ENSG00000117682 DHDDS
ENST00000430232 0.92960299881722 0.871134822408429 0.00729073672978331 ENSG00000117682 DHDDS
ENST00000431933 0.726463532040985 0.563162473683443 0.0267968584997315 ENSG00000117682 DHDDS
ENST00000416052 0.910513010923843 0.838683911632004 -0.0124950124067219 ENSG00000117682 DHDDS
ENST00000468388 0.0078117152994053 0.000251075278065566 -0.200373393385909 ENSG00000198830 HMGN2
ENST00000479815 0.0144139639749896 0.000875920528273645 -0.150597856449934 ENSG00000198830 HMGN2
ENST00000460563 0.0239903981352113 0.00223936411355333 -0.138359638854966 ENSG00000198830 HMGN2
ENST00000464888 0.0103876328310921 0.000454196212533227 -0.162271250760176 ENSG00000198830 HMGN2
ENST00000463817 0.0316748976806269 0.00367534050610848 -0.125601982689041 ENSG00000198830 HMGN2
ENST00000467700 0.034075562939161 0.00415190927636129 -0.123752288198522 ENSG00000198830 HMGN2
ENST00000361427 0.0393928788152012 0.00530460361594076 -0.120343208200005 ENSG00000198830 HMGN2
ENST00000466194 0.0306606618925944 0.00347209456510322 -0.127426284441869 ENSG00000198830 HMGN2
ENST00000493418 0.0215784357706585 0.00185678591869781 -0.144509810693482 ENSG00000198830 HMGN2
ENST00000374168 0.86630088182887 0.765051213765833 -0.0225706963682269 ENSG00000117676 RPS6KA1
ENST00000374166 0.866278396560281 0.765002916302744 -0.0225701635912112 ENSG00000117676 RPS6KA1
ENST00000526792 0.98319478228351 0.969110481230827 0.00306446136250398 ENSG00000117676 RPS6KA1
ENST00000374162 0.971841986880772 0.947213575142049 0.00523954446835471 ENSG00000117676 RPS6KA1
ENST00000530003 0.933526867937175 0.877806407980893 0.012284846108777 ENSG00000117676 RPS6KA1
ENST00000374163 0.795501967229047 0.658085289954066 0.03597433488142 ENSG00000117676 RPS6KA1
ENST00000531382 0.749418213663654 0.594361768009967 0.0436500915017824 ENSG00000117676 RPS6KA1
ENST00000324856 0.981033768346119 0.964983631184655 0.00190818548129653 ENSG00000117713 ARID1A
ENST00000457599 0.95680636963435 0.919642347743828 -0.00456844821550121 ENSG00000117713 ARID1A
ENST00000374152 0.859390936293861 0.754284149132476 0.0120200566531394 ENSG00000117713 ARID1A
ENST00000430291 0.108743985074321 0.0275370884907624 0.147523133351519 ENSG00000117713 ARID1A
ENST00000430799 0.40739729230113 0.219759762441122 0.0554344870366669 ENSG00000117713 ARID1A
ENST00000466382 0.565590441946488 0.371043066418267 0.0396303332561605 ENSG00000117713 ARID1A
ENST00000540690 0.564695698166522 0.370121356660584 0.0396582874142699 ENSG00000117713 ARID1A
ENST00000532781 0.541053585832757 0.346413082795076 0.0434899634785201 ENSG00000117713 ARID1A
ENST00000472757 0.735956857505242 0.576018762165389 0.0433331363943036 ENSG00000060642 PIGV
ENST00000078527 0.63638292310227 0.450375727869902 0.0576140566439202 ENSG00000060642 PIGV
ENST00000449950 0.621398462028091 0.432893813492875 0.0607819113397669 ENSG00000060642 PIGV
ENST00000374145 0.614791119414687 0.425057389471105 0.0618456218127714 ENSG00000060642 PIGV
ENST00000374142 0.484429972182933 0.290300673860925 -0.0555173258274067 ENSG00000204160 ZDHHC18
ENST00000374141 0.650698860929106 0.466631398321441 -0.0524344611929589 ENSG00000204160 ZDHHC18
ENST00000534643 0.697526792125634 0.525233110085499 -0.0489752675808521 ENSG00000204160 ZDHHC18
ENST00000488397 0.476596296415595 0.283165601617542 -0.0615160080574656 ENSG00000204160 ZDHHC18
ENST00000374135 0.528190529079098 0.333507010875648 0.0485370197238935 ENSG00000142751 GPN2
ENST00000448791 0.413545887795354 0.225284959284439 0.0848029106033365 ENSG00000226698 RP1-50O24.6
ENST00000374133 0.727803866873893 0.564870548445817 -0.0349812879022563 ENSG00000142751 GPN2
ENST00000477418 0.672637854292969 0.493114953806824 -0.0427457573001707 ENSG00000142751 GPN2
ENST00000431781 0.830238177656448 0.709280836701302 0.0241381806665949 ENSG00000142751 GPN2
ENST00000445019 0.697950029048665 0.525721560972305 0.0517168388338699 ENSG00000198746 GPATCH3
ENST00000361720 0.552938921485714 0.358306889951248 -0.0632569787998351 ENSG00000198746 GPATCH3
ENST00000435827 0.100811877437376 0.0243555311537318 -0.127983184862433 ENSG00000090273 NUDC
ENST00000321265 0.322943271216209 0.152556847728582 -0.0740764629453213 ENSG00000090273 NUDC
ENST00000452707 0.100085519822087 0.0240766633099456 -0.122459786520511 ENSG00000090273 NUDC
ENST00000484772 0.790487964411186 0.651022146638644 -0.0269194858231073 ENSG00000090273 NUDC
ENST00000522111 0.452734636361963 0.260674554958451 -0.0737002969670116 ENSG00000253368 TRNP1
ENST00000531285 0.980208873824806 0.963316388243896 -0.00317178811784905 ENSG00000253368 TRNP1
ENST00000374089 0.474343081375588 0.280988670204263 0.0580054275475616 ENSG00000090020 SLC9A1
ENST00000263980 0.941693841693878 0.89214987268391 -0.00675201445586424 ENSG00000090020 SLC9A1
ENST00000490329 0.315798252460967 0.147247847945873 0.105440237406764 ENSG00000090020 SLC9A1
ENST00000545949 0.718111207423749 0.551757455223027 -0.0312034553445856 ENSG00000090020 SLC9A1
ENST00000447808 0.68235562809719 0.50542510519658 0.0431356386835251 ENSG00000090020 SLC9A1
ENST00000374086 0.443051890546459 0.251295542042219 -0.0636034597654522 ENSG00000090020 SLC9A1
ENST00000374084 0.31662669044028 0.147871618656687 -0.0897098033849402 ENSG00000090020 SLC9A1
ENST00000319394 0.913703419633009 0.843880035931094 0.00900177773010737 ENSG00000142784 WDTC1
ENST00000361771 0.915035913235506 0.846082025596774 0.00886051799074199 ENSG00000142784 WDTC1
ENST00000447062 0.781702146518617 0.639121490559192 0.0242736323441116 ENSG00000142784 WDTC1
ENST00000491239 0.937323932532871 0.884943061406464 0.00789195658029448 ENSG00000142784 WDTC1
ENST00000472249 0.769466032758597 0.6221237749419 -0.0359687890385805 ENSG00000142784 WDTC1
ENST00000374076 0.603643663330444 0.412844465177989 -0.0432417507901601 ENSG00000186501 TMEM222
ENST00000464720 0.603643663330444 0.412844465177989 -0.0432417507901601 ENSG00000186501 TMEM222
ENST00000608611 0.603643663330444 0.412844465177989 -0.0432417507901601 ENSG00000186501 TMEM222
ENST00000466759 0.817972197602962 0.691522316021773 0.0223285190883168 ENSG00000186501 TMEM222
ENST00000486082 0.923617264573881 0.860407808563007 -0.00911625791031716 ENSG00000186501 TMEM222
ENST00000464813 0.662132521911346 0.480736079035755 0.0378912296764305 ENSG00000186501 TMEM222
ENST00000478104 0.841907986524809 0.727367434468757 -0.0178477891460349 ENSG00000186501 TMEM222
ENST00000498220 0.807797268660923 0.67667242721981 0.0212874659039725 ENSG00000186501 TMEM222
ENST00000471456 0.274393697203579 0.118271779368612 -0.10491387421868 ENSG00000186501 TMEM222
ENST00000470223 0.141563910867646 0.0421086755304116 -0.138362588681397 ENSG00000186501 TMEM222
ENST00000472410 0.841713356599593 0.727116393736621 -0.0276429607385526 ENSG00000142733 MAP3K6
ENST00000374040 0.897877327810641 0.817305269809927 -0.0166286777757094 ENSG00000142733 MAP3K6
ENST00000493901 0.897830141038777 0.817223016020095 -0.0166284113379574 ENSG00000142733 MAP3K6
ENST00000357582 0.872718940892575 0.77509594567962 -0.0205566364718207 ENSG00000142733 MAP3K6
ENST00000430629 0.983594373182068 0.969988804203395 0.00103263497310668 ENSG00000158195 WASF2
ENST00000536657 0.206147272158446 0.0757302857230532 -0.0599015773522684 ENSG00000158195 WASF2
ENST00000247087 0.860715112973158 0.756284680843967 -0.0165428467797384 ENSG00000126705 AHDC1
ENST00000374011 0.853050240238712 0.744574071845823 -0.0174100611249022 ENSG00000126705 AHDC1
ENST00000490295 0.409171124376569 0.22132110402347 -0.0775590421392516 ENSG00000126705 AHDC1
ENST00000480033 0.418832395267871 0.229879074538623 -0.0758530514803353 ENSG00000126705 AHDC1
ENST00000361157 0.819610212148301 0.693734357550535 0.0255129200487798 ENSG00000126709 IFI6
ENST00000339145 0.819610212148301 0.693734357550535 0.0255129200487798 ENSG00000126709 IFI6
ENST00000362020 0.819610212148301 0.693734357550535 0.0255129200487798 ENSG00000126709 IFI6
ENST00000373954 0.31850120197308 0.149180018374671 0.109893414700881 ENSG00000009780 FAM76A
ENST00000419687 0.55369392286502 0.35900821015583 0.0722384721512368 ENSG00000009780 FAM76A
ENST00000373949 0.473919632200139 0.280506650621879 0.0822840886259066 ENSG00000009780 FAM76A
ENST00000530324 0.4319658638449 0.241235356066076 0.0942579912461356 ENSG00000009780 FAM76A
ENST00000234549 0.440904836054677 0.249373329439109 0.0920857717449542 ENSG00000009780 FAM76A
ENST00000010299 0.440904836054677 0.249373329439109 0.0920857717449542 ENSG00000009780 FAM76A
ENST00000373943 0.0853608548892168 0.0186678703433623 0.108607523496169 ENSG00000117758 STX12
ENST00000440806 0.72843083187077 0.565663355636672 0.0250851486899293 ENSG00000117758 STX12
ENST00000468761 0.420542937472134 0.231209103138167 -0.0633581496690202 ENSG00000117758 STX12
ENST00000481874 0.775898425416028 0.630858718362741 0.0306712068565246 ENSG00000117758 STX12
ENST00000472285 0.432402466517859 0.241694708656614 0.067344016375134 ENSG00000117758 STX12
ENST00000311772 0.471359951104296 0.278104382887064 0.0453528635375863 ENSG00000117751 PPP1R8
ENST00000236412 0.473619577452167 0.280209842696862 0.0452052425596121 ENSG00000117751 PPP1R8
ENST00000373931 0.471624888237774 0.278375668069657 0.0453474196015005 ENSG00000117751 PPP1R8
ENST00000431586 0.155050975944482 0.0484772234449568 0.0993086700457703 ENSG00000117751 PPP1R8
ENST00000486634 0.798005003494681 0.661791298821365 0.0209540914711534 ENSG00000117751 PPP1R8
ENST00000601459 0.125537028655019 0.0346913519254593 -0.141310114283892 ENSG00000268552 AL109927.1
ENST00000373912 0.675785066913457 0.497282513900963 0.0382479090153838 ENSG00000117748 RPA2
ENST00000419958 0.557025683377722 0.362446531317217 0.0587256668735516 ENSG00000117748 RPA2
ENST00000373909 0.685793977201021 0.509870662002024 0.0363738520623585 ENSG00000117748 RPA2
ENST00000313433 0.52214658472455 0.327422290146548 0.0563160658491311 ENSG00000117748 RPA2
ENST00000444045 0.702692692847417 0.532264847750751 0.0410910557940179 ENSG00000117748 RPA2
ENST00000373884 0.183026920335203 0.0629013962582265 -0.126765017450545 ENSG00000158156 XKR8
ENST00000373871 0.600598907239876 0.409469179311739 0.0338984699325559 ENSG00000158161 EYA3
ENST00000436342 0.600598907239876 0.409469179311739 0.0338984699325559 ENSG00000158161 EYA3
ENST00000373864 0.65889036038868 0.476485765823709 0.0356835568276392 ENSG00000158161 EYA3
ENST00000540618 0.436693710405485 0.245487477881334 -0.0551786847187175 ENSG00000158161 EYA3
ENST00000545175 0.438160719833901 0.246749807315166 -0.0552439881961174 ENSG00000158161 EYA3
ENST00000373863 0.445915829151841 0.253976892627938 -0.0550880086691466 ENSG00000158161 EYA3
ENST00000495923 0.731153671888344 0.569465240845938 0.0375874348481268 ENSG00000158161 EYA3
ENST00000471498 0.345549477144412 0.16967958271536 -0.0689704394772231 ENSG00000158161 EYA3
ENST00000468665 0.597066011294446 0.405366831200751 0.0592441289210675 ENSG00000158161 EYA3
ENST00000603289 0.339989609245142 0.165278876130048 -0.0494416471287819 ENSG00000126698 DNAJC8
ENST00000263697 0.463600215467017 0.270925111849232 -0.0351397749373417 ENSG00000126698 DNAJC8
ENST00000596102 0.835203417660128 0.717156703471941 0.0219003062714334 ENSG00000269804 AL353354.2
ENST00000489277 0.463600215467017 0.270925111849232 -0.0351397749373417 ENSG00000126698 DNAJC8
ENST00000470967 0.730808683906088 0.568890161987894 -0.0264684329208674 ENSG00000126698 DNAJC8
ENST00000482674 0.541344352351144 0.346729844583015 -0.0461658050832379 ENSG00000126698 DNAJC8
ENST00000488868 0.537323039396915 0.342776902822742 -0.0463739736208035 ENSG00000126698 DNAJC8
ENST00000497986 0.00247344220316326 2.33678070134401e-05 -0.280856862774729 ENSG00000130770 ATPIF1
ENST00000335514 0.00247344220316326 2.34137767510721e-05 -0.280675904021367 ENSG00000130770 ATPIF1
ENST00000468425 0.0024222995990686 2.25850497204658e-05 -0.278740774871871 ENSG00000130770 ATPIF1
ENST00000465645 0.00247344220316326 2.34137767510721e-05 -0.280675904021367 ENSG00000130770 ATPIF1
ENST00000253063 0.232306178004953 0.091138844608472 -0.0946739493930166 ENSG00000130766 SESN2
ENST00000479574 0.554561638661467 0.359970182997069 0.0658432824500629 ENSG00000130772 MED18
ENST00000373842 0.995692879720115 0.992652812380334 0.000611719069837841 ENSG00000130772 MED18
ENST00000398997 0.995692879720115 0.992652812380334 0.000611719069837841 ENSG00000130772 MED18
ENST00000474683 0.958095345176001 0.92183872490637 -0.00788950795604284 ENSG00000130772 MED18
ENST00000373839 0.983970815471912 0.97076922408036 -0.00148935060580671 ENSG00000204138 PHACTR4
ENST00000463428 0.244672123583959 0.0989424371232599 -0.0923946933653496 ENSG00000204138 PHACTR4
ENST00000493669 0.678797707440612 0.501008643075935 -0.0278209967663246 ENSG00000204138 PHACTR4
ENST00000373836 0.553970743861533 0.359351380657878 0.0380016318979854 ENSG00000204138 PHACTR4
ENST00000398958 0.445761830927269 0.253806041883965 -0.0395869824942641 ENSG00000180198 RCC1
ENST00000413987 0.835649009504999 0.71779907915458 0.0129467895239323 ENSG00000242125 SNHG3
ENST00000427469 0.62799440303209 0.440389020472967 -0.0262352130029417 ENSG00000180198 RCC1
ENST00000447507 0.80741395616291 0.675997900285619 0.0220287897340889 ENSG00000242125 SNHG3
ENST00000434290 0.638181458705581 0.452549495427428 -0.0259211658204258 ENSG00000180198 RCC1
ENST00000373833 0.452313702001645 0.260323293269466 -0.0391161843823177 ENSG00000180198 RCC1
ENST00000437681 0.801856664798916 0.667703471051492 0.0182403851289473 ENSG00000242125 SNHG3
ENST00000419074 0.177601860947289 0.060048666496979 -0.0964822777217082 ENSG00000180198 RCC1
ENST00000373832 0.0887729047870856 0.0198978609510838 -0.114290790676275 ENSG00000180198 RCC1
ENST00000373831 0.0739747267199607 0.0148801086884251 -0.134505476013226 ENSG00000180198 RCC1
ENST00000411533 0.151541686037302 0.0467946875640415 -0.122629572076763 ENSG00000180198 RCC1
ENST00000486790 0.540146688381379 0.345507327532365 -0.063110333752816 ENSG00000180198 RCC1
ENST00000430407 0.133721724445136 0.0384399288427848 -0.122950087668294 ENSG00000180198 RCC1
ENST00000429051 0.0705846442065407 0.0137880245908442 -0.170625712630752 ENSG00000180198 RCC1
ENST00000478232 0.252930865401348 0.104157284113995 -0.120362814094944 ENSG00000180198 RCC1
ENST00000373830 0.967597964295721 0.939337951100812 0.00390814214061187 ENSG00000180098 TRNAU1AP
ENST00000495995 0.929202475794296 0.870305565784331 0.0106527076729485 ENSG00000180098 TRNAU1AP
ENST00000411406 0.684397154626108 0.507876491761404 -0.0555394822068834 ENSG00000180098 TRNAU1AP
ENST00000480930 0.929051495021628 0.870052317687552 0.00853884484759245 ENSG00000180098 TRNAU1AP
ENST00000491577 0.924048436347801 0.861095091814029 0.00909384884436591 ENSG00000180098 TRNAU1AP
ENST00000464880 0.991072228631837 0.983120577024813 0.00160398091100085 ENSG00000180098 TRNAU1AP
ENST00000497790 0.966171396828863 0.936632343985091 -0.00611836414447301 ENSG00000180098 TRNAU1AP
ENST00000495215 0.947055345927434 0.901526130958358 -0.00729763987192938 ENSG00000180098 TRNAU1AP
ENST00000464093 0.990482863988631 0.982096978588667 0.0015200287593702 ENSG00000180098 TRNAU1AP
ENST00000484775 0.918157968517771 0.851591289724719 -0.00992930319029734 ENSG00000180098 TRNAU1AP
ENST00000464612 0.965574995112315 0.935343650262663 -0.00479060445607814 ENSG00000197989 SNHG12
ENST00000475441 0.915077611017751 0.846180606480467 -0.0114378041775072 ENSG00000197989 SNHG12
ENST00000531126 0.96151900572105 0.928131686915276 -0.00472407288651141 ENSG00000197989 SNHG12
ENST00000461448 0.964486636110605 0.933288643275903 -0.00438364818345771 ENSG00000197989 SNHG12
ENST00000470977 0.964448934061018 0.933159601293513 -0.00438722184444044 ENSG00000197989 SNHG12
ENST00000474814 0.964448934061018 0.933159601293513 -0.00438722184444044 ENSG00000197989 SNHG12
ENST00000481368 0.999020884214169 0.998334438468585 0.000118362999767893 ENSG00000197989 SNHG12
ENST00000481220 0.964411339399875 0.93307659874088 -0.00439348690361046 ENSG00000197989 SNHG12
ENST00000488745 0.97911096511449 0.961349122438546 -0.00254056157379096 ENSG00000197989 SNHG12
ENST00000483436 0.961324037880136 0.927848807372749 -0.00473888841490889 ENSG00000197989 SNHG12
ENST00000384581 0.406666619205638 0.219125302273467 -0.0959075743884509 ENSG00000197989 SNHG12
ENST00000464115 0.985768918005057 0.973816150288737 -0.00218765691405836 ENSG00000197989 SNHG12
ENST00000461832 0.985808354261005 0.973909049007612 -0.00218064509775284 ENSG00000197989 SNHG12
ENST00000471683 0.933654378977388 0.878133111559676 0.0123408153279803 ENSG00000120656 TAF12
ENST00000373824 0.704442761803539 0.534472066470106 -0.0395399299544646 ENSG00000120656 TAF12
ENST00000263974 0.697950029048665 0.525763391755287 -0.0404114094936356 ENSG00000120656 TAF12
ENST00000495422 0.70525669277703 0.535590307741073 -0.0405863375903485 ENSG00000120656 TAF12
ENST00000373816 0.85196883618905 0.742604600987335 0.0175335081192785 ENSG00000162419 GMEB1
ENST00000361872 0.65459934951182 0.471401962945552 -0.0419172922118503 ENSG00000162419 GMEB1
ENST00000294409 0.659486665570235 0.47736680300542 -0.0412718316580397 ENSG00000162419 GMEB1
ENST00000480454 0.750200203739564 0.595561052100364 -0.0336630661270307 ENSG00000162419 GMEB1
ENST00000474884 0.352684218640843 0.175422215308096 -0.0622805622060531 ENSG00000198492 YTHDF2
ENST00000542507 0.315307208140251 0.146882732751663 0.0428678369677806 ENSG00000198492 YTHDF2
ENST00000373812 0.3155496526908 0.147075096660653 0.042861643464029 ENSG00000198492 YTHDF2
ENST00000541996 0.312696587364571 0.145047223635869 0.0432771906620621 ENSG00000198492 YTHDF2
ENST00000478283 0.75636526043155 0.604080730491195 0.0165101643344107 ENSG00000198492 YTHDF2
ENST00000496288 0.346473427752249 0.170447985545635 -0.0589326549978106 ENSG00000198492 YTHDF2
ENST00000475796 0.923759377803309 0.860698816856734 -0.0107021545930636 ENSG00000198492 YTHDF2
ENST00000476976 0.590481088078081 0.398476944341568 -0.041505573750882 ENSG00000198492 YTHDF2
ENST00000468863 0.848902648036069 0.737939321686972 -0.0177379397704916 ENSG00000198492 YTHDF2
ENST00000343067 0.730266176623408 0.568196633634972 -0.0251764769362013 ENSG00000159023 EPB41
ENST00000356093 0.730266176623408 0.568196633634972 -0.0251764769362013 ENSG00000159023 EPB41
ENST00000398863 0.730266176623408 0.568196633634972 -0.0251764769362013 ENSG00000159023 EPB41
ENST00000482464 0.105591184647319 0.026339153009455 -0.146355850062435 ENSG00000159023 EPB41
ENST00000373800 0.356295343678764 0.178179442749551 -0.0756532450039233 ENSG00000159023 EPB41
ENST00000349460 0.356295343678764 0.178179442749551 -0.0756532450039233 ENSG00000159023 EPB41
ENST00000347529 0.355159240967621 0.17730347170762 -0.0757958889495803 ENSG00000159023 EPB41
ENST00000373798 0.859391318026854 0.754293888869716 -0.0135638365514584 ENSG00000159023 EPB41
ENST00000373797 0.285444332814947 0.125661098848214 -0.0831385387054719 ENSG00000159023 EPB41
ENST00000488277 0.975002049849046 0.953182165718761 0.00418323358518066 ENSG00000159023 EPB41
ENST00000490308 0.81964944869899 0.693785507704405 0.0303932065365137 ENSG00000159023 EPB41
ENST00000460378 0.15521171758436 0.0485717098681574 0.094450525078904 ENSG00000159023 EPB41
ENST00000373795 0.672699285088893 0.4931856980843 0.0252097880659278 ENSG00000116350 SRSF4
ENST00000546138 0.711566788755141 0.543624910062202 0.0227688654850936 ENSG00000116350 SRSF4
ENST00000466448 0.638153643625928 0.452522787507774 0.0284346378233523 ENSG00000116350 SRSF4
ENST00000497015 0.879737181353284 0.786611870776124 -0.0147236157437974 ENSG00000116350 SRSF4
ENST00000605204 0.234677787480096 0.0926034609807209 0.0800635300985676 ENSG00000116350 SRSF4
ENST00000477193 0.736575712358143 0.576958379534234 -0.0344421964939686 ENSG00000116350 SRSF4
ENST00000489898 0.499900888960885 0.305698920705351 -0.0633340171712132 ENSG00000116350 SRSF4
ENST00000472353 0.275185974226358 0.118851045194382 0.0844573948440354 ENSG00000116350 SRSF4
ENST00000373791 0.181736166315756 0.0622161819548888 -0.111927665451509 ENSG00000116353 MECR
ENST00000475773 0.361098735375743 0.181958134463186 -0.0977675005811472 ENSG00000116353 MECR
ENST00000483435 0.423342946421913 0.233522193910449 -0.092758645170757 ENSG00000116353 MECR
ENST00000263702 0.224741972781901 0.0865381658182292 -0.101904951105439 ENSG00000116353 MECR
ENST00000473030 0.266842270193955 0.113244216265461 -0.0965477263582974 ENSG00000116353 MECR
ENST00000463412 0.292033131949028 0.130221101429508 -0.0961706509410433 ENSG00000116353 MECR
ENST00000453185 0.667008394225265 0.486327288257176 -0.0496759864933732 ENSG00000116353 MECR
ENST00000478505 0.392529746324219 0.207289589934466 -0.078505911078297 ENSG00000116353 MECR
ENST00000490529 0.337297264610154 0.163272031475593 -0.086560038075519 ENSG00000116353 MECR
ENST00000463052 0.517957722046558 0.323304835357046 -0.071359776024294 ENSG00000116353 MECR
ENST00000489248 0.4492884667827 0.257569306086502 -0.0826987602506689 ENSG00000116353 MECR
ENST00000475861 0.411141429885315 0.223187719601452 -0.0914740206108837 ENSG00000116353 MECR
ENST00000474946 0.349539637873848 0.172943303248585 -0.104160378829662 ENSG00000116353 MECR
ENST00000294507 0.769290403559769 0.621886364734674 -0.0222390953037244 ENSG00000162511 LAPTM5
ENST00000464569 0.273049675180405 0.117498104897667 -0.0914050951149773 ENSG00000162511 LAPTM5
ENST00000476492 0.101592364510052 0.0246968426577911 -0.157200916179643 ENSG00000162511 LAPTM5
ENST00000336798 0.737637903542753 0.578468464371215 -0.0289124841400995 ENSG00000162512 SDC3
ENST00000339394 0.450847431610476 0.258912011169119 -0.0720298212897463 ENSG00000162512 SDC3
ENST00000424085 0.0892675536908263 0.0200859351600728 0.0714257313886943 ENSG00000134644 PUM1
ENST00000257075 0.08935342689121 0.0201219331384378 0.0714239724455279 ENSG00000134644 PUM1
ENST00000373747 0.08935342689121 0.0201219331384378 0.0714239724455279 ENSG00000134644 PUM1
ENST00000525843 0.0968547652700875 0.022859961670016 0.0708711355435326 ENSG00000134644 PUM1
ENST00000426105 0.16654932951956 0.054357863443366 0.0560566353841639 ENSG00000134644 PUM1
ENST00000440538 0.160655148233918 0.0512649894106173 0.0565156535050038 ENSG00000134644 PUM1
ENST00000498419 0.0539647740604258 0.0089387148051369 0.108525820411506 ENSG00000134644 PUM1
ENST00000373741 0.166064479881865 0.0541033019683186 0.0561572938323904 ENSG00000134644 PUM1
ENST00000423018 0.163172875141975 0.0526558809155995 0.0562633436671097 ENSG00000134644 PUM1
ENST00000373742 0.182907069257492 0.0628331584978833 0.0540184290249298 ENSG00000134644 PUM1
ENST00000530669 0.128099740513458 0.0358727142382369 0.116578737397311 ENSG00000134644 PUM1
ENST00000529846 0.130532261504126 0.0369859739640926 0.116488123935129 ENSG00000134644 PUM1
ENST00000525997 0.127767292587157 0.0357089581346196 0.117721716754695 ENSG00000134644 PUM1
ENST00000527498 0.462025319402651 0.269472213778699 0.0640231289713397 ENSG00000134644 PUM1
ENST00000471894 0.46947216086261 0.276247970969002 0.0757785402170401 ENSG00000134644 PUM1
ENST00000490546 0.845570956691805 0.732667385698484 0.0213522135987453 ENSG00000134644 PUM1
ENST00000532678 0.114166042417452 0.0297169694611899 0.109231605355273 ENSG00000134644 PUM1
ENST00000526128 0.887641751842768 0.800090836322147 0.0181343915234204 ENSG00000134644 PUM1
ENST00000526215 0.701615701506648 0.530762960833999 0.0214804574800486 ENSG00000134644 PUM1
ENST00000525948 0.86630088182887 0.765043157679191 0.0106086822832589 ENSG00000134644 PUM1
ENST00000480602 0.958986772624974 0.923284116648545 -0.00341901471778112 ENSG00000134644 PUM1
ENST00000524516 0.514088099540781 0.31942364944771 -0.0437821479683886 ENSG00000134644 PUM1
ENST00000531867 0.784616698289037 0.642934844808581 -0.0264682014857647 ENSG00000134644 PUM1
ENST00000263694 0.953083825755129 0.912339693033943 0.00489404865164383 ENSG00000060688 SNRNP40
ENST00000486941 0.948408969420679 0.903665745406709 -0.00925620279006698 ENSG00000060688 SNRNP40
ENST00000489853 0.812143366570178 0.683281520063858 0.0231801449827224 ENSG00000060688 SNRNP40
ENST00000373720 0.925447546937501 0.86343641385552 0.0115852386836628 ENSG00000060688 SNRNP40
ENST00000491106 0.87021852223458 0.771042157139377 -0.023175905888227 ENSG00000060688 SNRNP40
ENST00000446633 0.990498714446212 0.982152332781677 0.000990680540605818 ENSG00000060688 SNRNP40
ENST00000474025 0.64765006903172 0.462779317539327 0.0448481450706345 ENSG00000060688 SNRNP40
ENST00000463988 0.879823355755913 0.786786051651604 -0.0172914128963234 ENSG00000060688 SNRNP40
ENST00000344147 0.834875824609836 0.716714660232036 -0.0177910670451953 ENSG00000121766 ZCCHC17
ENST00000479629 0.831531853797612 0.711447611767046 -0.0199104156983592 ENSG00000121766 ZCCHC17
ENST00000373714 0.834875824609836 0.716714660232036 -0.0177910670451953 ENSG00000121766 ZCCHC17
ENST00000546109 0.849526606054797 0.738912646201578 -0.0172023169909403 ENSG00000121766 ZCCHC17
ENST00000422613 0.88672058313149 0.798721857247612 -0.012724658588816 ENSG00000121766 ZCCHC17
ENST00000490049 0.646630949713628 0.461725591633357 -0.0442276698126414 ENSG00000121766 ZCCHC17
ENST00000430143 0.833965501726824 0.715330831212297 -0.0246833333364369 ENSG00000229044 RP11-266K22.2
ENST00000373710 0.0870307465124699 0.0192635493818188 -0.149175685609274 ENSG00000168528 SERINC2
ENST00000536859 0.0848062462162048 0.0184704087596878 -0.150302397089689 ENSG00000168528 SERINC2
ENST00000487207 0.330243037131472 0.157877270238111 -0.0971588136428679 ENSG00000168528 SERINC2
ENST00000373709 0.0859220663748702 0.0188592443042797 -0.149721411947896 ENSG00000168528 SERINC2
ENST00000536384 0.0840874947464037 0.0182053534845298 -0.149859353741734 ENSG00000168528 SERINC2
ENST00000491976 0.0840874947464037 0.0182053534845298 -0.149859353741734 ENSG00000168528 SERINC2
ENST00000441210 0.675606791262336 0.497091749786405 -0.0306910882702257 ENSG00000142910 TINAGL1
ENST00000457433 0.342866626187164 0.167496916957058 -0.0572442524313284 ENSG00000142910 TINAGL1
ENST00000271064 0.343059788991896 0.167621117830961 -0.0573441731639922 ENSG00000142910 TINAGL1
ENST00000537531 0.539977423409941 0.345310418305993 -0.0400060079630444 ENSG00000142910 TINAGL1
ENST00000461030 0.538532679092551 0.343938619943765 -0.0401386202539207 ENSG00000142910 TINAGL1
ENST00000466998 0.75009236069633 0.595352310011966 -0.0309229260743764 ENSG00000142910 TINAGL1
ENST00000478398 0.579039089448466 0.384845325725535 -0.0363604922610015 ENSG00000142910 TINAGL1
ENST00000481165 0.358445627532223 0.179830414898619 -0.0552077082017649 ENSG00000142910 TINAGL1
ENST00000468635 0.352317624807066 0.175096604394753 -0.050993945325022 ENSG00000142910 TINAGL1
ENST00000498429 0.36786888810289 0.187030944310848 -0.0519261400289381 ENSG00000142910 TINAGL1
ENST00000463112 0.250912669936977 0.102834681948913 -0.0729838098143513 ENSG00000142910 TINAGL1
ENST00000480586 0.71486834799331 0.547508466963523 -0.0293403272050063 ENSG00000142910 TINAGL1
ENST00000373705 0.97158503002519 0.94632226690303 0.00354513054086647 ENSG00000121764 HCRTR1
ENST00000373703 0.862993391061769 0.759863702288697 0.0148957057121908 ENSG00000162517 PEF1
ENST00000461006 0.899608717464067 0.820257465893674 0.0133231608439844 ENSG00000162517 PEF1
ENST00000478502 0.50177380995035 0.307409833796063 0.0568990460327092 ENSG00000162517 PEF1
ENST00000489164 0.455310392902045 0.26313920221878 0.0672543579124457 ENSG00000162517 PEF1
ENST00000492061 0.852134417857268 0.743038011084244 0.0207400892549679 ENSG00000162517 PEF1
ENST00000496805 0.935639225122173 0.881786773540439 0.00989842240502691 ENSG00000162517 PEF1
ENST00000472443 0.879539456779407 0.786168983776522 0.0184335649847987 ENSG00000162517 PEF1
ENST00000471219 0.76330286292565 0.613739639858164 -0.037395530004009 ENSG00000162517 PEF1
ENST00000440872 0.83635985251792 0.71888619857384 0.0247554328874744 ENSG00000162517 PEF1
ENST00000527035 0.593233281147227 0.40135546613954 0.0686090262946912 ENSG00000254545 RP11-84A19.3
ENST00000257100 0.894410942386693 0.811751902471005 -0.0102550394124041 ENSG00000134668 SPOCD1
ENST00000373648 0.894551125717562 0.81199660396556 -0.0102454714075508 ENSG00000134668 SPOCD1
ENST00000360482 0.894551125717562 0.81199660396556 -0.0102454714075508 ENSG00000134668 SPOCD1
ENST00000473361 0.864471543970718 0.762130161785805 -0.0132306170271235 ENSG00000134668 SPOCD1
ENST00000452755 0.859621785279713 0.754637279827458 -0.0136903612512105 ENSG00000134668 SPOCD1
ENST00000533231 0.894205070150374 0.81134977157014 -0.0102925433172488 ENSG00000134668 SPOCD1
ENST00000528579 0.570331419136727 0.375943517660311 -0.0439188148296826 ENSG00000134668 SPOCD1
ENST00000532604 0.285114235258896 0.125438531830217 -0.0796279271206804 ENSG00000134668 SPOCD1
ENST00000531039 0.345152470885919 0.169363766752248 -0.0740582517215096 ENSG00000134668 SPOCD1
ENST00000468720 0.252489401873062 0.103884423524339 -0.0908383467201852 ENSG00000134668 SPOCD1
ENST00000485944 0.270819331583244 0.115849358562981 -0.0867486351431826 ENSG00000134668 SPOCD1
ENST00000460061 0.262213337454814 0.110229518215227 -0.0889294461497983 ENSG00000134668 SPOCD1
ENST00000602889 0.0242807135112307 0.00229710073763763 0.0977563163821602 ENSG00000269967 RP11-84A19.4
ENST00000602725 0.0129317177121279 0.000709426683274024 0.108352095750508 ENSG00000184007 PTP4A2
ENST00000344035 0.0467490937196417 0.00703418821846268 0.0717064126816054 ENSG00000184007 PTP4A2
ENST00000356536 0.112776044690099 0.029168069690036 0.0650665627746672 ENSG00000184007 PTP4A2
ENST00000457805 0.0359859763230237 0.00452329011795215 0.113396767796456 ENSG00000184007 PTP4A2
ENST00000489313 0.0828050596073612 0.0177917742624775 0.103054274516453 ENSG00000184007 PTP4A2
ENST00000602683 0.0727241016054414 0.0144494773279243 0.0975076322107231 ENSG00000184007 PTP4A2
ENST00000470404 0.0916699372186529 0.0209270159898578 0.0919807295078167 ENSG00000184007 PTP4A2
ENST00000532001 0.16151586293764 0.0517230007528924 0.0813575397617855 ENSG00000184007 PTP4A2
ENST00000528253 0.195454734538562 0.0695128461069733 0.080323540689734 ENSG00000184007 PTP4A2
ENST00000484483 0.352103345074779 0.174917486844369 0.0756286124542322 ENSG00000184007 PTP4A2
ENST00000468531 0.646451790301033 0.461569365589368 0.0256822891341882 ENSG00000184007 PTP4A2
ENST00000534796 0.201287094280268 0.0729302066463064 0.0866485218196855 ENSG00000184007 PTP4A2
ENST00000532289 0.259689506275384 0.108463121970093 0.0771424257422715 ENSG00000184007 PTP4A2
ENST00000526960 0.967905173229363 0.940012452929659 -0.00297361896476561 ENSG00000184007 PTP4A2
ENST00000524384 0.333046926054712 0.160001313800784 0.0651759370812177 ENSG00000184007 PTP4A2
ENST00000528840 0.32174705641569 0.151706559195509 0.0659106519243311 ENSG00000184007 PTP4A2
ENST00000494444 0.346331514293504 0.170346920590191 0.0628819006757893 ENSG00000184007 PTP4A2
ENST00000529477 0.78212699672983 0.639552724517485 -0.0184416869331046 ENSG00000184007 PTP4A2
ENST00000533408 0.858057425623835 0.752108991811759 -0.0144792852673469 ENSG00000184007 PTP4A2
ENST00000475464 0.853280828422934 0.744908399242593 0.0169720578750074 ENSG00000184007 PTP4A2
ENST00000327300 0.222900312860675 0.0853533617932773 0.0580219426771616 ENSG00000121774 KHDRBS1
ENST00000307714 0.231572657145974 0.0907192897767713 0.0573914703681594 ENSG00000121774 KHDRBS1
ENST00000492989 0.877750912121331 0.783210022714528 0.00784732760440483 ENSG00000121774 KHDRBS1
ENST00000484270 0.269339549898673 0.114906409730388 0.0578770201949416 ENSG00000121774 KHDRBS1
ENST00000366152 0.468691540295649 0.275524706569362 -0.061049834351148 ENSG00000203325 RP11-277A4.4
ENST00000487305 0.629628899774596 0.442412506119866 -0.0334238824281384 ENSG00000121775 TMEM39B
ENST00000336294 0.706649907874573 0.537505909116119 -0.0272081592561582 ENSG00000121775 TMEM39B
ENST00000438825 0.642803370557916 0.457346448711662 -0.0424303148131215 ENSG00000121775 TMEM39B
ENST00000441402 0.696539813522719 0.523760545732245 -0.028136040310414 ENSG00000121775 TMEM39B
ENST00000472503 0.668016632365257 0.487452693781616 -0.0378188799110237 ENSG00000121775 TMEM39B
ENST00000456834 0.793298376520044 0.65464095369433 -0.0219875083669689 ENSG00000121775 TMEM39B
ENST00000468135 0.705731109608961 0.536316718770999 -0.0273059057593777 ENSG00000121775 TMEM39B
ENST00000466321 0.636896277499804 0.450996376509393 -0.0430320913450952 ENSG00000121775 TMEM39B
ENST00000373634 0.697642442662913 0.525420869363209 -0.0280348980486195 ENSG00000121775 TMEM39B
ENST00000427288 0.842351558982582 0.728027217126116 -0.0167046885320197 ENSG00000121775 TMEM39B
ENST00000476968 0.689930445205805 0.515245798588825 -0.0286520672348062 ENSG00000121775 TMEM39B
ENST00000498613 0.791278467358144 0.652106146284592 -0.0307098290877619 ENSG00000121775 TMEM39B
ENST00000373625 0.0301860421641225 0.00338186083977927 0.122636559495036 ENSG00000025800 KPNA6
ENST00000471599 0.122286570515672 0.0332725352951024 0.0850281223059117 ENSG00000025800 KPNA6
ENST00000537234 0.864033539541325 0.761346880249597 0.0133943738657213 ENSG00000025800 KPNA6
ENST00000469790 0.608336042698087 0.418137411285133 0.0472205026322555 ENSG00000025800 KPNA6
ENST00000545542 0.644619392889848 0.459527373600473 0.0365323178714945 ENSG00000025800 KPNA6
ENST00000446515 0.65811246270006 0.475571363160146 0.0377962170295739 ENSG00000025800 KPNA6
ENST00000515055 0.00679969883337454 0.000196671051517404 0.175334175343637 ENSG00000250135 RP4-622L5.2
ENST00000373610 0.145301454215482 0.0438055763598016 0.0782321876323583 ENSG00000084652 TXLNA
ENST00000373609 0.142249216616258 0.0424475712607711 0.0785704180698398 ENSG00000084652 TXLNA
ENST00000373602 0.152699647866499 0.0473143482604543 -0.164795551550596 ENSG00000160050 CCDC28B
ENST00000421922 0.142248069968167 0.0424444990178493 -0.168104534887288 ENSG00000160050 CCDC28B
ENST00000461819 0.143354316299067 0.0429397480042617 -0.167941199103353 ENSG00000160050 CCDC28B
ENST00000483009 0.167578476607301 0.0549386871391179 -0.162244289986725 ENSG00000160050 CCDC28B
ENST00000466796 0.385013236980552 0.201150549866461 -0.0884439383445959 ENSG00000160055 TMEM234
ENST00000491434 0.234442533052909 0.092447610032929 -0.111149913662987 ENSG00000160055 TMEM234
ENST00000489170 0.237716624583801 0.0945326527263895 -0.110283701494072 ENSG00000160055 TMEM234
ENST00000461402 0.237716624583801 0.0945326527263895 -0.110283701494072 ENSG00000160055 TMEM234
ENST00000483001 0.168894547989987 0.0556130845650612 -0.130940103345545 ENSG00000160055 TMEM234
ENST00000545122 0.204530116409424 0.0748183740379937 -0.122718571016873 ENSG00000160055 TMEM234
ENST00000309777 0.237606632736224 0.094463790768572 -0.115412172026585 ENSG00000160055 TMEM234
ENST00000373593 0.248145684722279 0.101114091537816 -0.112920247881306 ENSG00000160055 TMEM234
ENST00000344461 0.242348869145988 0.0974047310336588 -0.11450524510199 ENSG00000160055 TMEM234
ENST00000484490 0.246965759000195 0.100430597888434 -0.114776037908196 ENSG00000160055 TMEM234
ENST00000487174 0.280170654220774 0.122208826346482 -0.114591721381778 ENSG00000160055 TMEM234
ENST00000355082 0.0889130782955754 0.0199501309256267 -0.137380283611266 ENSG00000084623 EIF3I
ENST00000373586 0.244929787785114 0.0991129040790487 -0.0833997316780415 ENSG00000084623 EIF3I
ENST00000489353 0.146645996371842 0.0444259744313431 -0.119275759793452 ENSG00000084623 EIF3I
ENST00000471486 0.285811709999298 0.125953303558096 -0.0842039342395784 ENSG00000084623 EIF3I
ENST00000483517 0.215476825006361 0.0810228138545899 -0.0936728459526372 ENSG00000084623 EIF3I
ENST00000474371 0.211605217203014 0.0789116863461747 -0.0925676588992181 ENSG00000084623 EIF3I
ENST00000423995 0.310333851051557 0.143336549070158 0.0803880833295091 ENSG00000220785 MTMR9LP
ENST00000403496 0.32703206343394 0.15557631536295 0.0793993046688388 ENSG00000220785 MTMR9LP
ENST00000441044 0.516538794715069 0.321899103774875 0.0558333906814439 ENSG00000220785 MTMR9LP
ENST00000426597 0.528072273585554 0.333368774514165 0.0548365554142869 ENSG00000220785 MTMR9LP
ENST00000373548 0.787589431647388 0.647247353976211 0.0139302261251454 ENSG00000116478 HDAC1
ENST00000481281 0.396167681256875 0.210359623789545 -0.0647234705028306 ENSG00000116478 HDAC1
ENST00000463172 0.343782852771299 0.168281629307174 -0.0742588547960955 ENSG00000116478 HDAC1
ENST00000428704 0.710922790592399 0.542727873433045 -0.0274005834905804 ENSG00000116478 HDAC1
ENST00000472928 0.394514312939 0.208924770808874 -0.0648404200852046 ENSG00000116478 HDAC1
ENST00000373541 0.773116028496837 0.627044740432863 0.0146831961165735 ENSG00000116478 HDAC1
ENST00000490081 0.202816421849535 0.0738230557035795 0.0814393177731566 ENSG00000116478 HDAC1
ENST00000482310 0.170914351613121 0.0566079811369356 0.0865447856461236 ENSG00000116478 HDAC1
ENST00000476391 0.445554605176861 0.253609484759087 0.0425433129894458 ENSG00000116478 HDAC1
ENST00000484305 0.647139643765402 0.462209216450089 0.0464454290124928 ENSG00000116478 HDAC1
ENST00000471488 0.928569602255159 0.869225043032908 -0.00803124492268891 ENSG00000116478 HDAC1
ENST00000329421 0.281595917196279 0.123143743536183 -0.0922241017252633 ENSG00000175130 MARCKSL1
ENST00000455895 0.704672010857623 0.534777468599721 -0.0226570107034487 ENSG00000160058 BSDC1
ENST00000413080 0.710330492015512 0.541951439060739 -0.0222808937247119 ENSG00000160058 BSDC1
ENST00000444377 0.714390519787444 0.546892332168341 -0.0219755739356703 ENSG00000160058 BSDC1
ENST00000341071 0.720649030535242 0.555393082336533 -0.0216045559597632 ENSG00000160058 BSDC1
ENST00000526031 0.661980588025166 0.480553613009462 -0.0281719127962462 ENSG00000160058 BSDC1
ENST00000419121 0.65993730304867 0.47799396294093 -0.0282411001225699 ENSG00000160058 BSDC1
ENST00000446293 0.594640527252438 0.402938765443602 -0.0341600958335917 ENSG00000160058 BSDC1
ENST00000463967 0.868743981543342 0.768710886698804 -0.0184353306350729 ENSG00000160058 BSDC1
ENST00000373520 0.626245783650325 0.438343189630321 -0.0342582061689692 ENSG00000160058 BSDC1
ENST00000449308 0.593730102365686 0.401828039819909 -0.0382439942643207 ENSG00000160058 BSDC1
ENST00000527513 0.535024765612529 0.34029305833288 -0.0524314582663677 ENSG00000160058 BSDC1
ENST00000527163 0.565637619427755 0.371137652069882 -0.0491223807377835 ENSG00000160058 BSDC1
ENST00000530485 0.628238775164247 0.440663849641439 -0.0433341490529464 ENSG00000160058 BSDC1
ENST00000474414 0.503965045458022 0.309391508966724 -0.0600454256638196 ENSG00000160058 BSDC1
ENST00000530876 0.485961325813462 0.291724475475439 -0.0671201242492199 ENSG00000160058 BSDC1
ENST00000530753 0.481830308681117 0.288136412281592 -0.0677411245483692 ENSG00000160058 BSDC1
ENST00000533084 0.310959193801075 0.143761499921429 -0.0967923482011655 ENSG00000160058 BSDC1
ENST00000531222 0.329268655274878 0.157092594886933 -0.0976098042572104 ENSG00000160058 BSDC1
ENST00000480336 0.910733366286354 0.839279250050434 0.012876910369879 ENSG00000254553 RP1-27O5.3
ENST00000373510 0.918794085752232 0.852885121634591 0.0105116642058948 ENSG00000160062 ZBTB8A
ENST00000316459 0.989933444265728 0.980909329763782 0.0015617222613056 ENSG00000160062 ZBTB8A
ENST00000341885 0.70469920419526 0.534815327492545 -0.0261262896797769 ENSG00000176261 ZBTB8OS
ENST00000468695 0.55947905795106 0.364972601231367 -0.0428246523209689 ENSG00000176261 ZBTB8OS
ENST00000492007 0.50541627395633 0.310946689124973 -0.0476481936981756 ENSG00000176261 ZBTB8OS
ENST00000373506 0.483881201799913 0.289828842711286 -0.0498522862584471 ENSG00000176261 ZBTB8OS
ENST00000467652 0.879218100823472 0.785329896445711 -0.0197774103912821 ENSG00000176261 ZBTB8OS
ENST00000498691 0.767120164630821 0.618849297857458 -0.0283074427659149 ENSG00000176261 ZBTB8OS
ENST00000478041 0.533815807858378 0.339075219828112 -0.0454252601723555 ENSG00000176261 ZBTB8OS
ENST00000473294 0.519372828842969 0.324642830823851 -0.0466221332149044 ENSG00000176261 ZBTB8OS
ENST00000436661 0.522143169986881 0.327387460743631 -0.0462702963161607 ENSG00000176261 ZBTB8OS
ENST00000373501 0.522600611706858 0.327935758499031 -0.0462369531109608 ENSG00000176261 ZBTB8OS
ENST00000476493 0.523371488017374 0.328694408188195 -0.0462345860600163 ENSG00000176261 ZBTB8OS
ENST00000465588 0.537955723549444 0.343369981415258 -0.0451150683153448 ENSG00000176261 ZBTB8OS
ENST00000483138 0.551256763282692 0.35660203278693 -0.048644730670392 ENSG00000176261 ZBTB8OS
ENST00000479075 0.663468531635866 0.482388390870124 -0.0374874412704428 ENSG00000176261 ZBTB8OS
ENST00000473383 0.585443417105978 0.392183470323875 -0.0589646658376502 ENSG00000176261 ZBTB8OS
ENST00000466361 0.53927749811734 0.344620374611892 -0.053257141347919 ENSG00000176261 ZBTB8OS
ENST00000414241 0.0715486617475248 0.0140616817466135 0.11068846473409 ENSG00000162521 RBBP4
ENST00000373493 0.0273652008869127 0.00283477595066171 0.137716954472836 ENSG00000162521 RBBP4
ENST00000527118 0.0933740595780884 0.0215197988018532 0.0957151288033599 ENSG00000162521 RBBP4
ENST00000401893 0.301312431566383 0.136798923695757 0.0679161942911227 ENSG00000162521 RBBP4
ENST00000524393 0.0810045080201575 0.0171717607421669 0.0991371404932733 ENSG00000162521 RBBP4
ENST00000526193 0.0678669128916662 0.012902875689895 0.103241994622374 ENSG00000162521 RBBP4
ENST00000492348 0.0570112227208039 0.00974459588255179 0.11803825170461 ENSG00000162521 RBBP4
ENST00000544435 0.0570112227208039 0.00974459588255179 0.11803825170461 ENSG00000162521 RBBP4
ENST00000525506 0.523638935233903 0.328947000651194 0.0474936381720274 ENSG00000162521 RBBP4
ENST00000465780 0.53861420264994 0.344002474256183 0.0491619082677057 ENSG00000162521 RBBP4
ENST00000373485 0.0553453374341083 0.00930003235208016 0.119157081464266 ENSG00000162521 RBBP4
ENST00000477563 0.360661370710124 0.181655294680017 0.0614794402576806 ENSG00000162521 RBBP4
ENST00000458695 0.0665098325017807 0.0125007537094746 0.114579809336358 ENSG00000162521 RBBP4
ENST00000490500 0.372584403086182 0.191105516285463 0.0638400859472894 ENSG00000162521 RBBP4
ENST00000445722 0.220988106707128 0.0842474241163151 0.085669630597424 ENSG00000162521 RBBP4
ENST00000475321 0.0349178403655172 0.00430994343867484 0.147623380138712 ENSG00000162521 RBBP4
ENST00000531983 0.0298284493721892 0.00331262036550448 0.175182999964732 ENSG00000162521 RBBP4
ENST00000463378 0.165786395918425 0.0539451220731777 0.122118192656778 ENSG00000162521 RBBP4
ENST00000460669 0.0715291981855816 0.0140547254119887 0.145842413619597 ENSG00000162521 RBBP4
ENST00000482190 0.0885752267282217 0.019830289108066 0.140124103032872 ENSG00000162521 RBBP4
ENST00000373484 0.0161882198946153 0.00110544536646713 0.182551642588233 ENSG00000162520 SYNC
ENST00000409190 0.00680302131983315 0.000197213839900174 0.205679690793327 ENSG00000162520 SYNC
ENST00000401073 0.990944116853353 0.982941000620545 0.0010980111701898 ENSG00000162522 KIAA1522
ENST00000468130 0.404610590364472 0.217382982230882 -0.0993899095704507 ENSG00000162522 KIAA1522
ENST00000373481 0.891314742006071 0.806265413672196 0.0127622396046031 ENSG00000162522 KIAA1522
ENST00000294521 0.994277295526822 0.989467978674779 -0.000916898048409795 ENSG00000162522 KIAA1522
ENST00000373480 0.78453878658496 0.642799975394959 0.0254721614591643 ENSG00000162522 KIAA1522
ENST00000469100 0.111638574582031 0.028710168667612 -0.0891050597118412 ENSG00000134684 YARS
ENST00000373477 0.125754714441419 0.0348024269636245 -0.0675761023795296 ENSG00000134684 YARS
ENST00000490826 0.14149214267436 0.0420749405540703 -0.0906181300427458 ENSG00000134684 YARS
ENST00000487404 0.305211150061056 0.139674428744827 -0.0565147284017643 ENSG00000134684 YARS
ENST00000478828 0.0776788779316823 0.0160571887950904 -0.0917601663922449 ENSG00000134684 YARS
ENST00000481895 0.448342494137095 0.256654109459629 -0.0456526345973081 ENSG00000134684 YARS
ENST00000466052 0.924231781345205 0.861414479247964 -0.0104557466615413 ENSG00000134684 YARS
ENST00000470377 0.384885884948102 0.201066790873296 -0.0754731875840719 ENSG00000134684 YARS
ENST00000472692 0.618637080799304 0.429749822201988 -0.052623282268408 ENSG00000134684 YARS
ENST00000530710 0.399957341379983 0.213432535338011 -0.0717475906980851 ENSG00000116497 S100PBP
ENST00000373476 0.475741138065754 0.282376124124912 0.053125653665616 ENSG00000116497 S100PBP
ENST00000373475 0.404315318127206 0.217021949665332 0.0576867588728714 ENSG00000116497 S100PBP
ENST00000529027 0.793980500316774 0.655540691262755 0.0297707785211362 ENSG00000116497 S100PBP
ENST00000531123 0.64341701952939 0.458036535061735 0.0364683491379759 ENSG00000116497 S100PBP
ENST00000398243 0.874565476084172 0.778216745547185 0.0152939764756723 ENSG00000116497 S100PBP
ENST00000356689 0.84151611992631 0.726807874160848 0.0185532754122713 ENSG00000116497 S100PBP
ENST00000526230 0.941946459543826 0.892869460519016 0.00830833241623906 ENSG00000116497 S100PBP
ENST00000531256 0.95367607937532 0.913858498550607 0.00657545376706207 ENSG00000116497 S100PBP
ENST00000482212 0.877831330392553 0.783352081655257 0.016860784034196 ENSG00000116497 S100PBP
ENST00000470896 0.146589251588246 0.0443961595403477 -0.172550898568979 ENSG00000121905 HPCA
ENST00000329151 0.132286585281921 0.0378218116533937 -0.176995582529767 ENSG00000121900 TMEM54
ENST00000373463 0.127977971369014 0.0358173126480199 -0.178556536197157 ENSG00000121900 TMEM54
ENST00000474144 0.128178565746551 0.0359100504707977 -0.178507883898985 ENSG00000121900 TMEM54
ENST00000475208 0.142055019465388 0.0423433679532303 -0.173284294712212 ENSG00000121900 TMEM54
ENST00000373456 0.880702485877928 0.7884273591102 0.0132092597996777 ENSG00000116514 RNF19B
ENST00000356990 0.88058741833659 0.788116336090652 0.0132097304102273 ENSG00000116514 RNF19B
ENST00000235150 0.879008237942446 0.784949754553351 0.0134569287807187 ENSG00000116514 RNF19B
ENST00000427524 0.739744767201319 0.581270242827743 -0.0187600641698827 ENSG00000236065 RP1-117O3.2
ENST00000373449 0.703726616891885 0.533554461258118 -0.0216779264562295 ENSG00000004455 AK2
ENST00000548033 0.450918906267397 0.25901227274395 -0.0446078568472369 ENSG00000004455 AK2
ENST00000482191 0.61973271780524 0.431112596374713 0.0437547989948377 ENSG00000004455 AK2
ENST00000491241 0.796165540911745 0.659073499115489 0.0216868462980407 ENSG00000004455 AK2
ENST00000467905 0.157821090665476 0.0498148777953832 -0.0784132398694383 ENSG00000004455 AK2
ENST00000354858 0.119930714230367 0.0322364898163283 -0.0941478678084084 ENSG00000004455 AK2
ENST00000480134 0.119930714230367 0.0322364898163283 -0.0941478678084084 ENSG00000004455 AK2
ENST00000550338 0.0930796314701192 0.0214152723495309 -0.100976615430787 ENSG00000004455 AK2
ENST00000469238 0.233571430118634 0.0919547401319545 -0.0824748883209453 ENSG00000004455 AK2
ENST00000466029 0.211158657461134 0.0786873855466414 -0.08570043222139 ENSG00000004455 AK2
ENST00000487289 0.0771908028512724 0.0159037770743924 -0.113358970939894 ENSG00000004455 AK2
ENST00000548559 0.0712623786351997 0.0139796824151565 -0.117944600839365 ENSG00000004455 AK2
ENST00000551979 0.0630612502024635 0.0114509386687256 -0.121916257251648 ENSG00000004455 AK2
ENST00000291416 0.545451516312551 0.350768917416373 -0.0689380862632663 ENSG00000116525 TRIM62
ENST00000543586 0.726679550334885 0.563449218965819 -0.0473724287232854 ENSG00000116525 TRIM62
ENST00000483388 0.448454289856268 0.25678494696698 -0.0713982886276121 ENSG00000160094 ZNF362
ENST00000539719 0.196999633612932 0.0703799564334013 -0.0873432893194079 ENSG00000160094 ZNF362
ENST00000490959 0.650259672346857 0.466075398068579 -0.0500292544569335 ENSG00000160094 ZNF362
ENST00000373428 0.203245095621631 0.0740632587869149 -0.0891254078207361 ENSG00000160094 ZNF362
ENST00000543783 0.476931176989795 0.283473916499926 -0.076242406026302 ENSG00000256142 AL513327.1
ENST00000588828 0.288517611872981 0.127819942015713 -0.0936153334536405 ENSG00000225313 RP11-415J8.3
ENST00000457957 0.289907293357189 0.128825830377461 -0.09298074808624 ENSG00000225313 RP11-415J8.3
ENST00000587696 0.282010026312265 0.123421087135403 -0.0944460648479906 ENSG00000225313 RP11-415J8.3
ENST00000431992 0.482089117585848 0.288380868093081 -0.0411002225835754 ENSG00000134686 PHC2
ENST00000485928 0.499951055297667 0.305744878291428 -0.0394652005225334 ENSG00000134686 PHC2
ENST00000373418 0.504835543269484 0.310351847565705 -0.0390814126289235 ENSG00000134686 PHC2
ENST00000373422 0.533020927459631 0.338236919857672 -0.0369994107312052 ENSG00000134686 PHC2
ENST00000257118 0.482089117585848 0.288380868093081 -0.0411002225835754 ENSG00000134686 PHC2
ENST00000419414 0.473637091494837 0.280246120694502 -0.0416819153472831 ENSG00000134686 PHC2
ENST00000467894 0.827013644643062 0.704358645440574 -0.015402598749288 ENSG00000134686 PHC2
ENST00000373416 0.962150844257825 0.929110108976404 -0.00346076969048821 ENSG00000134686 PHC2
ENST00000486897 0.957777866236334 0.921175771952988 0.00424178640905118 ENSG00000134686 PHC2
ENST00000493483 0.99197056815871 0.984719051513419 0.000806567576144338 ENSG00000134686 PHC2
ENST00000473158 0.414691784466672 0.226348964757592 -0.0736773348336853 ENSG00000134686 PHC2
ENST00000361328 0.288804467177814 0.12803546716135 0.111401381481281 ENSG00000121903 ZSCAN20
ENST00000373413 0.562422583882927 0.367757491432263 0.0734328136201027 ENSG00000121903 ZSCAN20
ENST00000426886 0.331483170263573 0.158851027324023 -0.0593574879468969 ENSG00000163866 SMIM12
ENST00000521580 0.482232005323255 0.288508560293091 -0.0498783729271388 ENSG00000163866 SMIM12
ENST00000446026 0.200946454700284 0.0726503537879386 -0.0965637546920886 ENSG00000163866 SMIM12
ENST00000456842 0.155394021408966 0.0486644711658083 -0.109167514306522 ENSG00000163866 SMIM12
ENST00000423898 0.134474700646318 0.0387476210947543 -0.116979699142223 ENSG00000163866 SMIM12
ENST00000417239 0.124804761308345 0.0343819620635743 -0.13303419272903 ENSG00000163866 SMIM12
ENST00000417456 0.998938109246115 0.998151018734447 -0.000160258239144685 ENSG00000241014 RP11-244H3.1
ENST00000487874 0.2128191358372 0.0795683667559691 0.0934445711630753 ENSG00000271741 RP11-244H3.4
ENST00000373337 0.694295545180296 0.520582995803994 -0.0495959522261793 ENSG00000243749 ZMYM6NB
ENST00000373340 0.259272129882533 0.108141892101499 0.0865951021325572 ENSG00000163867 ZMYM6
ENST00000493328 0.126336714276151 0.0350924272854648 0.127415770173311 ENSG00000163867 ZMYM6
ENST00000357182 0.116418084217304 0.0307418918529796 0.129337661036099 ENSG00000163867 ZMYM6
ENST00000415531 0.368603626419968 0.18764380759041 0.0881284469092851 ENSG00000163867 ZMYM6
ENST00000317538 0.41256745419008 0.224420051110302 0.0848407356228447 ENSG00000163867 ZMYM6
ENST00000460607 0.390333003538136 0.205557922021258 0.0882203487115173 ENSG00000163867 ZMYM6
ENST00000373333 0.340603675644828 0.16576748779208 0.0971278036069176 ENSG00000163867 ZMYM6
ENST00000417119 0.287122789723254 0.126866465572291 0.10991046388965 ENSG00000197056 ZMYM1
ENST00000359858 0.0551569701072658 0.00925872207482409 0.191084128761474 ENSG00000197056 ZMYM1
ENST00000466390 0.845348048597362 0.732393215721387 0.0279256090491626 ENSG00000197056 ZMYM1
ENST00000488455 0.0702027148747558 0.0136604085532566 0.177885889759004 ENSG00000197056 ZMYM1
ENST00000475654 0.338354797323707 0.164047220265373 0.102548466531383 ENSG00000197056 ZMYM1
ENST00000373329 0.0551569701072658 0.00925872207482409 0.191084128761474 ENSG00000197056 ZMYM1
ENST00000373330 0.0543960115434339 0.00904348053018579 0.191652753045428 ENSG00000197056 ZMYM1
ENST00000468598 0.00536275600348321 0.000127526770872619 0.249346155916709 ENSG00000116560 SFPQ
ENST00000460428 0.0113438330257008 0.000532438523591096 0.187012661028326 ENSG00000116560 SFPQ
ENST00000470472 0.00754616245576893 0.000236676934506109 0.190144401077333 ENSG00000116560 SFPQ
ENST00000466745 0.031808223333048 0.00369812062607713 0.18865013082592 ENSG00000116560 SFPQ
ENST00000466213 0.0236910899198543 0.00218345979061713 0.196133673142116 ENSG00000116560 SFPQ
ENST00000490668 0.00651229611765642 0.000183207446982176 0.235941600678588 ENSG00000116560 SFPQ
ENST00000485365 0.00484077294918287 0.00010330061886108 0.250371570740533 ENSG00000116560 SFPQ
ENST00000485454 0.0122159703435774 0.000636338971048363 0.288889892626366 ENSG00000116560 SFPQ
ENST00000357214 0.00979229167877744 0.000397706674249227 0.156365174683721 ENSG00000116560 SFPQ
ENST00000373297 0.188724785070057 0.0658044966775973 0.0921399029567939 ENSG00000146463 ZMYM4
ENST00000314607 0.188724785070057 0.0658044966775973 0.0921399029567939 ENSG00000146463 ZMYM4
ENST00000441447 0.593563721360449 0.401658011059011 -0.0576684044494924 ENSG00000146463 ZMYM4
ENST00000432683 0.110067202464311 0.0280711777698462 0.147570165288032 ENSG00000227409 ZMYM4-AS1
ENST00000457946 0.0249656170022394 0.00241735824681616 0.149820512311129 ENSG00000146463 ZMYM4
ENST00000482131 0.815503785788609 0.687777610384998 -0.0300463316452363 ENSG00000146463 ZMYM4
ENST00000470175 0.237705914005351 0.0945215212608852 0.128683455588367 ENSG00000146463 ZMYM4
ENST00000492456 0.831172971661334 0.710816207404527 0.0280644154173638 ENSG00000146463 ZMYM4
ENST00000325722 0.150348119707396 0.0462101291387343 0.0719892293585312 ENSG00000142687 KIAA0319L
ENST00000373266 0.0121069360085265 0.00062462372537981 0.17417624668577 ENSG00000142687 KIAA0319L
ENST00000426982 0.203043722359636 0.0739413426384794 0.0658809601659377 ENSG00000142687 KIAA0319L
ENST00000461312 0.0088759248694934 0.00031748804671791 0.22986195933456 ENSG00000142687 KIAA0319L
ENST00000485551 0.0370108739397094 0.00474569003766265 0.126036644500536 ENSG00000142687 KIAA0319L
ENST00000473844 0.490001876230448 0.295608860029832 0.0842726447177771 ENSG00000142687 KIAA0319L
ENST00000492544 0.523171764140815 0.328511722109411 0.0742470163080874 ENSG00000142687 KIAA0319L
ENST00000440579 0.948464592648394 0.904144302312445 0.00566923740044267 ENSG00000142687 KIAA0319L
ENST00000431916 0.976858657713157 0.956791843550173 0.00304570233320318 ENSG00000142687 KIAA0319L
ENST00000482929 0.62458118919901 0.436487100343063 -0.0386766873036874 ENSG00000142687 KIAA0319L
ENST00000478463 0.372012703446492 0.190580228350503 -0.0702761420203594 ENSG00000142687 KIAA0319L
ENST00000470388 0.368853313769972 0.187871828131144 -0.0706855990138861 ENSG00000142687 KIAA0319L
ENST00000492888 0.329600505527652 0.157332039643799 -0.0825738454107325 ENSG00000142687 KIAA0319L
ENST00000469892 0.492167388454134 0.297590775779719 -0.063875908354246 ENSG00000142687 KIAA0319L
ENST00000494948 0.40982215014107 0.221976352606473 -0.0783859328320121 ENSG00000142687 KIAA0319L
ENST00000476329 0.49742479677645 0.303106923189204 -0.0741246958260755 ENSG00000142687 KIAA0319L
ENST00000373253 0.301898650772277 0.137207136941449 -0.0929164798763186 ENSG00000020129 NCDN
ENST00000356090 0.355591825447849 0.177652058752742 -0.0848812505622072 ENSG00000020129 NCDN
ENST00000373243 0.353754882675777 0.176213514589085 -0.085277619868213 ENSG00000020129 NCDN
ENST00000459931 0.600568264177881 0.409378066296605 -0.0704797906051114 ENSG00000020129 NCDN
ENST00000423723 0.345070516117322 0.169282013334654 -0.102346623811311 ENSG00000020129 NCDN
ENST00000373237 0.500165053586212 0.305991826958969 -0.0447686410334294 ENSG00000126067 PSMB2
ENST00000270815 0.570884868260984 0.376570725432529 0.0424618562032457 ENSG00000142686 C1orf216
ENST00000251195 0.189460220204649 0.066189475369759 0.105257109492829 ENSG00000092853 CLSPN
ENST00000318121 0.127789786503017 0.0357213845084906 0.119977147764141 ENSG00000092853 CLSPN
ENST00000373220 0.127789786503017 0.0357213845084906 0.119977147764141 ENSG00000092853 CLSPN
ENST00000520551 0.127789786503017 0.0357213845084906 0.119977147764141 ENSG00000092853 CLSPN
ENST00000373226 0.161499996639051 0.0517113166226593 0.152784552161365 ENSG00000232335 RP11-435D7.3
ENST00000373210 0.112506818498745 0.0290725823790024 0.0971631096580214 ENSG00000134698 AGO4
ENST00000496257 0.532151731490726 0.337359237956837 0.0867196608559733 ENSG00000134698 AGO4
ENST00000373206 0.0577531711621951 0.00996565953759061 0.126287099461632 ENSG00000092847 AGO1
ENST00000373204 0.00993074150004127 0.000414057115039092 0.162880063403493 ENSG00000092847 AGO1
ENST00000324350 0.941787904245892 0.892389361637081 0.00977656465138538 ENSG00000126070 AGO3
ENST00000373191 0.237491385558111 0.0943651056221776 0.099927808371323 ENSG00000126070 AGO3
ENST00000397828 0.995510539545189 0.992274931470633 0.000709540402790119 ENSG00000126070 AGO3
ENST00000246314 0.847476875774587 0.735566756549029 0.0204525887357579 ENSG00000126070 AGO3
ENST00000491443 0.437637266145291 0.246206258552565 0.0948943539750132 ENSG00000126070 AGO3
ENST00000466576 0.510665765920804 0.316054042960101 -0.072521791871221 ENSG00000271554 RP4-665N4.8
ENST00000373178 0.565942648620563 0.371496053712639 -0.0549599614276897 ENSG00000116863 ADPRHL2
ENST00000373166 0.928566279540579 0.869191882588164 -0.00622859277866823 ENSG00000054116 TRAPPC3
ENST00000462715 0.747102599340713 0.591237860682692 -0.022671618144595 ENSG00000054116 TRAPPC3
ENST00000373163 0.909988484908016 0.837790096705222 -0.00779136601670646 ENSG00000054116 TRAPPC3
ENST00000373162 0.937152499978552 0.884622978919116 -0.00572184767563205 ENSG00000054116 TRAPPC3
ENST00000469757 0.695962682482244 0.522913277564532 -0.0265227346080932 ENSG00000054116 TRAPPC3
ENST00000373159 0.755459694231433 0.602770508611539 -0.0239680740513417 ENSG00000054116 TRAPPC3
ENST00000497251 0.918344424599155 0.851894057922148 -0.00910471047891302 ENSG00000054116 TRAPPC3
ENST00000429533 0.477737968390032 0.284251451004782 -0.0528181335038376 ENSG00000116871 MAP7D1
ENST00000316156 0.351381344544716 0.174327506921007 -0.0675780211752925 ENSG00000116871 MAP7D1
ENST00000527764 0.198441578816899 0.0711390468448669 -0.0942628317443895 ENSG00000116871 MAP7D1
ENST00000373150 0.351624608153624 0.174513610665286 -0.0674569554111854 ENSG00000116871 MAP7D1
ENST00000373151 0.35125264803392 0.17424443838713 -0.0674642368855867 ENSG00000116871 MAP7D1
ENST00000530729 0.411170652072327 0.223239579785994 -0.0642059186310438 ENSG00000116871 MAP7D1
ENST00000462118 0.900144688843962 0.82110614560817 -0.0146506582060887 ENSG00000116871 MAP7D1
ENST00000474796 0.701958962810673 0.531237725004346 -0.031976455409348 ENSG00000116871 MAP7D1
ENST00000530975 0.0424245074979921 0.00597492134294381 -0.19600473752233 ENSG00000116871 MAP7D1
ENST00000487131 0.0710502418935047 0.0139095011577965 -0.169368795525547 ENSG00000116871 MAP7D1
ENST00000373148 0.336654246417708 0.162684842396099 -0.080276039020409 ENSG00000116871 MAP7D1
ENST00000532131 0.147972897475868 0.0450352296665684 -0.123770008065558 ENSG00000116871 MAP7D1
ENST00000487114 0.764316405746606 0.61523071177288 -0.0297697730694535 ENSG00000116871 MAP7D1
ENST00000354618 0.0204902084516042 0.00169643405464659 0.115525997120566 ENSG00000054118 THRAP3
ENST00000469141 0.0358723425786908 0.00449410234124747 0.107820081180469 ENSG00000054118 THRAP3
ENST00000478853 0.844675801557288 0.73129314928596 -0.0194384182739134 ENSG00000054118 THRAP3
ENST00000466743 0.0121185363471173 0.000626134422227442 0.203175093360858 ENSG00000054118 THRAP3
ENST00000480549 0.0404324433636874 0.00553795140174342 -0.189350791443754 ENSG00000214193 SH3D21
ENST00000474766 0.0506865447002081 0.00800743014579066 -0.197194681144816 ENSG00000214193 SH3D21
ENST00000270824 0.0510311217777544 0.00810933496027284 -0.200562214556559 ENSG00000142694 EVA1B
ENST00000490466 0.0690389145308741 0.0132820901679026 -0.188174429764832 ENSG00000142694 EVA1B
ENST00000359297 0.204127315008308 0.0745848749458596 -0.0795044915359869 ENSG00000196182 STK40
ENST00000373129 0.0516362752728334 0.00827582905708837 -0.11846042653024 ENSG00000196182 STK40
ENST00000373130 0.0516362752728334 0.00827582905708837 -0.11846042653024 ENSG00000196182 STK40
ENST00000373132 0.0516362752728334 0.00827582905708837 -0.11846042653024 ENSG00000196182 STK40
ENST00000460417 0.433887658783468 0.24301767951517 -0.0746269534966788 ENSG00000196182 STK40
ENST00000473733 0.388071953642815 0.20366568556067 -0.0879517473627467 ENSG00000196182 STK40
ENST00000482458 0.0541560105022984 0.00898105892110693 -0.157141056865952 ENSG00000196182 STK40
ENST00000460017 0.0255544179848986 0.00252171450935387 -0.217699211510196 ENSG00000196182 STK40
ENST00000476041 0.0983341601131532 0.0234495856052892 -0.179691134363223 ENSG00000181817 LSM10
ENST00000315732 0.105820197950732 0.0264189784001708 -0.178206208653071 ENSG00000181817 LSM10
ENST00000489912 0.0814234335372114 0.0173324925165826 -0.198235299774654 ENSG00000181817 LSM10
ENST00000373116 0.0447514952066642 0.00653992128377191 -0.131797405228874 ENSG00000116898 MRPS15
ENST00000488606 0.469296479183116 0.276111432717822 -0.0679641494665847 ENSG00000116898 MRPS15
ENST00000477040 0.286445324974033 0.126409724060264 -0.114070378347739 ENSG00000116898 MRPS15
ENST00000462067 0.0461291887368123 0.00687805947251631 -0.131044335939631 ENSG00000116898 MRPS15
ENST00000373075 0.720504355113282 0.554988290824235 0.0311132715962624 ENSG00000163875 MEAF6
ENST00000296214 0.687290390503719 0.511630041077545 0.0349247501422298 ENSG00000163875 MEAF6
ENST00000373074 0.701951694439498 0.531216860827702 0.0333495257875502 ENSG00000163875 MEAF6
ENST00000475828 0.679832573854342 0.502444707595276 0.0354931932732965 ENSG00000163875 MEAF6
ENST00000487788 0.65101593345873 0.467029607480423 0.0382105766965241 ENSG00000163875 MEAF6
ENST00000373073 0.6413075956709 0.455639365447589 0.038235403011254 ENSG00000163875 MEAF6
ENST00000487792 0.727758081896164 0.564819084998478 0.0287723347064357 ENSG00000163875 MEAF6
ENST00000448519 0.675096840810341 0.496406252286942 0.0340563239799609 ENSG00000163875 MEAF6
ENST00000485039 0.44568454183049 0.25372948365631 -0.0596792857185581 ENSG00000163875 MEAF6
ENST00000296215 0.135667906232252 0.0392582566267599 0.106543918086346 ENSG00000163877 SNIP1
ENST00000468040 0.985851589452951 0.973962550925749 0.00241339104918071 ENSG00000163877 SNIP1
ENST00000490029 0.805537614809081 0.673016661427003 -0.0322204577256083 ENSG00000134697 GNL2
ENST00000373062 0.740484958093298 0.582159794639694 0.022036318517096 ENSG00000134697 GNL2
ENST00000462812 0.809904281846878 0.679775754875957 -0.0206023260078892 ENSG00000134697 GNL2
ENST00000479255 0.737409865376808 0.578016621025475 -0.0398249256951757 ENSG00000134697 GNL2
ENST00000538069 0.642186386683779 0.45664894552699 0.051921485932815 ENSG00000134697 GNL2
ENST00000469191 0.344020929368791 0.168481802186183 0.112918961767983 ENSG00000134697 GNL2
ENST00000489146 0.478991690439231 0.285479655552166 0.0863542247101754 ENSG00000134697 GNL2
ENST00000463351 0.64815644473195 0.463309557572025 0.0476728125498526 ENSG00000134697 GNL2
ENST00000488496 0.919097232940744 0.853407916704672 0.012781272751136 ENSG00000134697 GNL2
ENST00000358011 0.0851207579843256 0.0185790336729158 0.144630673882587 ENSG00000116922 C1orf109
ENST00000494120 0.0787566131898915 0.0164271993280659 0.145079270985312 ENSG00000116922 C1orf109
ENST00000609516 0.115749661056701 0.0304260330480683 0.170339208466327 ENSG00000116922 C1orf109
ENST00000464178 0.237788071132106 0.0946168607025207 0.123135606220125 ENSG00000116922 C1orf109
ENST00000464085 0.179288183570632 0.0609543330413861 0.132543419114516 ENSG00000116922 C1orf109
ENST00000491981 0.148672659799421 0.0453913758713058 0.138700534010766 ENSG00000116922 C1orf109
ENST00000461359 0.278762026090648 0.121261893182277 0.114427011367429 ENSG00000116922 C1orf109
ENST00000477060 0.260651328610002 0.109147868648833 0.113975794421102 ENSG00000116922 C1orf109
ENST00000486637 0.391835926316571 0.206708648174716 0.0939839935219942 ENSG00000116922 C1orf109
ENST00000373055 0.201457868014097 0.0730172147075172 -0.103553616573852 ENSG00000134690 CDCA8
ENST00000327331 0.200053289757256 0.0721517664948169 -0.103870617122892 ENSG00000134690 CDCA8
ENST00000373044 0.892183556183325 0.807514039125557 0.012781957485071 ENSG00000196449 YRDC
ENST00000373043 0.269570380003 0.115068694584062 -0.10960547722 ENSG00000197982 C1orf122
ENST00000419397 0.140817885005368 0.0417496157822413 -0.141706652212862 ENSG00000197982 C1orf122
ENST00000468084 0.188548238984163 0.0657264317250301 -0.128378569280575 ENSG00000197982 C1orf122
ENST00000373042 0.223204531723289 0.0854991652776926 -0.118623040599356 ENSG00000197982 C1orf122
ENST00000446260 0.163391636172542 0.0527741865915855 -0.136894584160549 ENSG00000197982 C1orf122
ENST00000373036 0.353394103554786 0.175937118517579 0.065335785045001 ENSG00000188786 MTF1
ENST00000373027 0.77206500584913 0.625566879383105 0.0279856915267306 ENSG00000204084 INPP5B
ENST00000373023 0.873523665502727 0.776568026795735 0.0145924829281446 ENSG00000204084 INPP5B
ENST00000373026 0.930112175990323 0.872043145206174 0.00901712593298725 ENSG00000204084 INPP5B
ENST00000373024 0.941850170779024 0.892510204621382 0.00752530189533887 ENSG00000204084 INPP5B
ENST00000458109 0.192864828645542 0.0680226371750313 0.135559579671452 ENSG00000204084 INPP5B
ENST00000373019 0.191581030374385 0.067358094790578 0.0645561324906285 ENSG00000183431 SF3A3
ENST00000448721 0.116218056257356 0.0306573309631706 0.0739880271186959 ENSG00000183431 SF3A3
ENST00000487062 0.695441768791959 0.522058886766346 0.0408311652306529 ENSG00000183431 SF3A3
ENST00000460925 0.670380303598223 0.490216376484059 0.0374682894567786 ENSG00000183431 SF3A3
ENST00000489537 0.294619048976939 0.13190940096514 0.057108521222441 ENSG00000183431 SF3A3
ENST00000461869 0.162815639314136 0.0524728939668995 0.0725035479013656 ENSG00000183431 SF3A3
ENST00000470585 0.172268563374411 0.0573405336411658 0.0743639690428298 ENSG00000183431 SF3A3
ENST00000488934 0.19937526777602 0.0717076384116216 0.129942443740427 ENSG00000183431 SF3A3
ENST00000462258 0.272232736272869 0.116926103735405 0.0635557119843962 ENSG00000183431 SF3A3
ENST00000485803 0.490662746336026 0.296216227609163 -0.0602264412891285 ENSG00000183386 FHL3
ENST00000373016 0.490662746336026 0.296216227609163 -0.0602264412891285 ENSG00000183386 FHL3
ENST00000475084 0.363215458174059 0.18347390903661 -0.0761885896136479 ENSG00000183386 FHL3
ENST00000477194 0.385024632884854 0.201181575048459 -0.0748035759734622 ENSG00000183386 FHL3
ENST00000483132 0.14074453409804 0.0416755009753308 -0.16348428165523 ENSG00000183386 FHL3
ENST00000483182 0.711500439526027 0.543462065533104 0.031285581935999 ENSG00000183520 UTP11L
ENST00000486563 0.974795642736836 0.952767025633874 -0.00354242958582175 ENSG00000183520 UTP11L
ENST00000373014 0.22470314301805 0.0865084600551 0.0805972678294097 ENSG00000183520 UTP11L
ENST00000537711 0.314569841144589 0.146363207408068 0.0676194776796161 ENSG00000183520 UTP11L
ENST00000488453 0.0639852486605784 0.0117410909900393 0.122987789182207 ENSG00000183520 UTP11L
ENST00000373001 0.0927599100388305 0.0212984285114116 0.10991449744805 ENSG00000116954 RRAGC
ENST00000474456 0.126628530892166 0.0352216304587069 0.142208554634667 ENSG00000116954 RRAGC
ENST00000493015 0.0735988425159941 0.0147577845174554 0.14825766856607 ENSG00000116954 RRAGC
ENST00000496778 0.0369702949395795 0.00473722413179233 0.210101662834259 ENSG00000116954 RRAGC
ENST00000433671 0.470790596608601 0.277589735931637 -0.0507755909350314 ENSG00000228436 RP5-864K19.4
ENST00000456813 0.828108568218786 0.706069119655067 0.018270876979014 ENSG00000228436 RP5-864K19.4
ENST00000397572 0.7027874550906 0.532449231260764 0.0317001298775674 ENSG00000214114 MYCBP
ENST00000494695 0.902497537486154 0.825051384654809 0.0122533753534302 ENSG00000214114 MYCBP
ENST00000495043 0.999020884214169 0.998343055666896 -0.000118746884341639 ENSG00000214114 MYCBP
ENST00000489803 0.954614206763724 0.915664395636997 0.00614461065984741 ENSG00000214114 MYCBP
ENST00000454994 0.954614206763724 0.915664395636997 0.00614461065984741 ENSG00000131233 GJA9
ENST00000489575 0.954614206763724 0.915664395636997 0.00614461065984741 ENSG00000214114 MYCBP
ENST00000465771 0.949285598797522 0.905539862287642 -0.00694948772665595 ENSG00000214114 MYCBP
ENST00000462027 0.454864154446183 0.262664332251401 -0.0717127678191023 ENSG00000214114 MYCBP
ENST00000372990 0.121665798297777 0.0329703228258065 -0.168605913832954 ENSG00000158315 RHBDL2
ENST00000289248 0.122879015585381 0.0335261042771515 -0.173692578255562 ENSG00000158315 RHBDL2
ENST00000538156 0.126099927373845 0.0349973216836262 -0.172288697354689 ENSG00000158315 RHBDL2
ENST00000372985 0.111674528369037 0.0287274074902883 -0.177014885628282 ENSG00000158315 RHBDL2
ENST00000432648 0.0391291791353686 0.00525025296160775 0.125619686137398 ENSG00000174574 AKIRIN1
ENST00000446189 0.0424859244040046 0.00599072198646652 0.123372046165673 ENSG00000174574 AKIRIN1
ENST00000372984 0.0407273988411926 0.00559840725816895 0.123411942735935 ENSG00000174574 AKIRIN1
ENST00000531822 0.12035519627274 0.0324133034738481 0.107925167990191 ENSG00000174574 AKIRIN1
ENST00000372967 0.0093565504668855 0.000358477146659146 -0.224991046132262 ENSG00000168653 NDUFS5
ENST00000372969 0.0093565504668855 0.000358477146659146 -0.224991046132262 ENSG00000168653 NDUFS5
ENST00000545844 0.102315512406895 0.0249518061197049 0.113800560701644 ENSG00000127603 MACF1
ENST00000567887 0.102343665389504 0.0249634813016849 0.113795241276919 ENSG00000127603 MACF1
ENST00000372915 0.102494455674396 0.0250204513370551 0.113743095272992 ENSG00000127603 MACF1
ENST00000539005 0.102326916284223 0.0249582760825 0.113795506171634 ENSG00000127603 MACF1
ENST00000317713 0.102326916284223 0.0249582760825 0.113795506171634 ENSG00000127603 MACF1
ENST00000361689 0.102494455674396 0.0250204513370551 0.113743095272992 ENSG00000127603 MACF1
ENST00000524432 0.679497003619877 0.50195434657145 -0.0412956059514548 ENSG00000127603 MACF1
ENST00000467673 0.0805326314118862 0.017022836161649 -0.191426784437064 ENSG00000127603 MACF1
ENST00000564288 0.0329975786226799 0.00392595317070417 0.145182805086295 ENSG00000127603 MACF1
ENST00000494012 0.515343523932973 0.320686140156936 -0.0718157707019901 ENSG00000127603 MACF1
ENST00000536367 0.516715901415333 0.322082984369669 -0.0617190601650514 ENSG00000127603 MACF1
ENST00000480624 0.78762832112451 0.647296552378648 -0.0316244143659272 ENSG00000127603 MACF1
ENST00000469366 0.885332841565276 0.796217273691723 -0.0189035277478316 ENSG00000127603 MACF1
ENST00000289890 0.671427446335564 0.491602382692094 0.0511544501379003 ENSG00000226438 RP11-420K8.1
ENST00000496804 0.104609619931062 0.0259419974476715 0.115378674770785 ENSG00000127603 MACF1
ENST00000530262 0.0558192628212575 0.00942081650346718 0.14049722295172 ENSG00000127603 MACF1
ENST00000485063 0.191785475188836 0.0674677539196131 0.106071373000912 ENSG00000127603 MACF1
ENST00000472385 0.287072467699912 0.126830796316807 0.0836237995080523 ENSG00000127603 MACF1
ENST00000484393 0.376956657988845 0.194552686110265 0.0583880434264047 ENSG00000127603 MACF1
ENST00000476350 0.0366122347051774 0.00466572706137943 0.156401959941523 ENSG00000127603 MACF1
ENST00000372925 0.0232789091539675 0.00212640819781533 0.157357087756784 ENSG00000127603 MACF1
ENST00000528611 0.604836180113521 0.414288855748973 0.0601360218833451 ENSG00000127603 MACF1
ENST00000289893 0.0219550032394738 0.00191476922071185 0.158256715914183 ENSG00000127603 MACF1
ENST00000530275 0.0375058132316406 0.00486251074486749 0.141885421709552 ENSG00000255103 KIAA0754
ENST00000482035 0.0831841317578119 0.017907367983152 0.105495671253255 ENSG00000127603 MACF1
ENST00000473843 0.07774576048729 0.0160813054022333 0.123803060902385 ENSG00000127603 MACF1
ENST00000469490 0.0104244797284874 0.000457158757750704 0.182620335075044 ENSG00000127603 MACF1
ENST00000487656 0.0021409928921445 1.72443424486846e-05 0.238724106196693 ENSG00000127603 MACF1
ENST00000360115 0.0172109837431637 0.00123407740004899 0.158001089565475 ENSG00000127603 MACF1
ENST00000497964 0.00625452330554648 0.000168377059626876 0.177723587742258 ENSG00000127603 MACF1
ENST00000446276 0.0133542091940666 0.000753169862550867 0.164255443196084 ENSG00000127603 MACF1
ENST00000442046 0.0198246501196956 0.00159327887675554 0.157270699326829 ENSG00000127603 MACF1
ENST00000422234 0.0308246182820334 0.00350131784797809 0.11724146058941 ENSG00000127603 MACF1
ENST00000462496 0.0276324127928877 0.00288440951784799 0.116385487390059 ENSG00000127603 MACF1
ENST00000462103 0.148415836004006 0.045243125091406 0.0962082411311967 ENSG00000127603 MACF1
ENST00000496360 0.0179578167450144 0.00132724920359466 0.151031565243303 ENSG00000127603 MACF1
ENST00000497807 0.0214550902305463 0.00183667845165317 0.151899284259008 ENSG00000127603 MACF1
ENST00000482028 0.955949014228198 0.918089336594477 0.00671253049835453 ENSG00000090621 PABPC4
ENST00000372856 0.757445364858473 0.605515314272551 0.0147681254741286 ENSG00000090621 PABPC4
ENST00000372857 0.757315521296234 0.605336926328787 0.0147948998970419 ENSG00000090621 PABPC4
ENST00000372858 0.90514043918001 0.829566337616698 0.00617977094224033 ENSG00000090621 PABPC4
ENST00000372862 0.843266454669098 0.729353180104534 0.0099077342068842 ENSG00000090621 PABPC4
ENST00000468476 0.872642765674684 0.77484279139919 0.0140281171389954 ENSG00000090621 PABPC4
ENST00000437136 0.877595260968496 0.782939170487035 0.0135715827372528 ENSG00000090621 PABPC4
ENST00000492468 0.833529276227857 0.714666241565628 0.0181200987979979 ENSG00000090621 PABPC4
ENST00000530186 0.979349793276507 0.961773176537722 -0.00312053953912266 ENSG00000090621 PABPC4
ENST00000421687 0.264720029208981 0.111862673129227 0.0533785037193843 ENSG00000090621 PABPC4
ENST00000484555 0.808639554356546 0.677913565617608 0.0253436494390618 ENSG00000090621 PABPC4
ENST00000525045 0.974730882212003 0.952682394774712 0.0027202805957865 ENSG00000090621 PABPC4
ENST00000527718 0.475247304247619 0.281937385649476 0.0386623811990797 ENSG00000090621 PABPC4
ENST00000477556 0.880504816417292 0.787963113653291 -0.0157121015535981 ENSG00000090621 PABPC4
ENST00000461578 0.940303096841225 0.889964615899036 -0.00875183189095825 ENSG00000090621 PABPC4
ENST00000483770 0.988452707762522 0.978522640835482 -0.00143308942521 ENSG00000090621 PABPC4
ENST00000525669 0.394247982925228 0.208680182953714 0.0457453654270586 ENSG00000090621 PABPC4
ENST00000470443 0.178841528887465 0.0607051062712882 0.0685271650335163 ENSG00000090621 PABPC4
ENST00000415255 0.313883012570189 0.145772740864462 0.0529680265655813 ENSG00000228060 RP11-69E11.8
ENST00000513632 0.743685199832671 0.586751093436526 0.0277862405138106 ENSG00000090621 PABPC4
ENST00000525751 0.237728493486986 0.0945581015208963 0.0764129203956053 ENSG00000090621 PABPC4
ENST00000474378 0.243815860592132 0.0983972390474468 0.0760082622036223 ENSG00000090621 PABPC4
ENST00000529216 0.324906378113526 0.153978437174672 0.0664949899081036 ENSG00000090621 PABPC4
ENST00000492519 0.210288024839331 0.0781466283007476 0.087979969480123 ENSG00000090621 PABPC4
ENST00000451091 0.361867812713418 0.18246051577245 -0.067563220125667 ENSG00000090621 PABPC4
ENST00000531243 0.111306439030986 0.0285772482310592 -0.128523199262115 ENSG00000090621 PABPC4
ENST00000470018 0.314422234950501 0.146217787970211 -0.0764402210563174 ENSG00000084072 PPIE
ENST00000485507 0.331944553936596 0.159184739360855 -0.0826957978282641 ENSG00000084072 PPIE
ENST00000324379 0.185702858744526 0.0642448893124508 -0.0825197213159221 ENSG00000084072 PPIE
ENST00000356511 0.233414676232468 0.0918577337639891 -0.0743202638916053 ENSG00000084072 PPIE
ENST00000456578 0.383097346777896 0.199618562015324 -0.0795444398785207 ENSG00000084072 PPIE
ENST00000495526 0.185741424138505 0.0642764236214863 -0.0825128742007455 ENSG00000084072 PPIE
ENST00000482751 0.185741424138505 0.0642764236214863 -0.0825128742007455 ENSG00000084072 PPIE
ENST00000372830 0.233414676232468 0.0918577337639891 -0.0743202638916053 ENSG00000084072 PPIE
ENST00000497370 0.285123518776091 0.125445736426027 -0.0683221981080223 ENSG00000084072 PPIE
ENST00000372835 0.220015646960244 0.083690168120587 -0.0765143456235258 ENSG00000084072 PPIE
ENST00000470213 0.296918792349147 0.133683154278648 -0.0669738913057061 ENSG00000084072 PPIE
ENST00000474804 0.514067584562447 0.319356317874345 -0.0475984815645228 ENSG00000084072 PPIE
ENST00000475350 0.185741424138505 0.0642764236214863 -0.0825128742007455 ENSG00000084072 PPIE
ENST00000480169 0.259393735568121 0.108255064069708 -0.0825328351596651 ENSG00000084072 PPIE
ENST00000441669 0.2375210108049 0.0944035727914581 0.0938741625476475 ENSG00000043514 TRIT1
ENST00000462797 0.2375210108049 0.0944035727914581 0.0938741625476475 ENSG00000043514 TRIT1
ENST00000316891 0.2375210108049 0.0944035727914581 0.0938741625476475 ENSG00000043514 TRIT1
ENST00000372818 0.2375210108049 0.0944035727914581 0.0938741625476475 ENSG00000043514 TRIT1
ENST00000495175 0.270892342489067 0.115902755712965 0.0922031629016168 ENSG00000043514 TRIT1
ENST00000491865 0.267008706126276 0.113349913306673 0.0923978171683751 ENSG00000043514 TRIT1
ENST00000537223 0.307201073934379 0.141099555413167 0.0889820520945621 ENSG00000043514 TRIT1
ENST00000537440 0.307201073934379 0.141099555413167 0.0889820520945621 ENSG00000043514 TRIT1
ENST00000541099 0.307201073934379 0.141099555413167 0.0889820520945621 ENSG00000043514 TRIT1
ENST00000545233 0.307201073934379 0.141099555413167 0.0889820520945621 ENSG00000043514 TRIT1
ENST00000465417 0.439899339475835 0.248451010739315 0.0824984767058295 ENSG00000043514 TRIT1
ENST00000492612 0.363107306834124 0.183399409488199 0.0804111622217268 ENSG00000043514 TRIT1
ENST00000489945 0.337115810015185 0.163127140118665 0.0885943279686772 ENSG00000043514 TRIT1
ENST00000486825 0.330211549836323 0.157853197192664 0.0924735530740844 ENSG00000043514 TRIT1
ENST00000469476 0.261299101526712 0.109593553935945 0.111834430422111 ENSG00000043514 TRIT1
ENST00000544981 0.305099381720034 0.139577198100131 0.101437011013581 ENSG00000043514 TRIT1
ENST00000372797 0.0166404040002102 0.00115981498021798 0.0815633150275177 ENSG00000131236 CAP1
ENST00000372802 0.0166785656346655 0.00116466504683571 0.081619541815049 ENSG00000131236 CAP1
ENST00000449311 0.46947216086261 0.276242387341972 0.0354141416372995 ENSG00000131236 CAP1
ENST00000421589 0.487938658617883 0.293621550379509 0.0334225738355568 ENSG00000131236 CAP1
ENST00000414893 0.588128320761226 0.395338457615275 0.0280476290757675 ENSG00000131236 CAP1
ENST00000414281 0.489829124072932 0.295380164511702 0.0332875454302404 ENSG00000131236 CAP1
ENST00000420216 0.484680769422791 0.290560739861433 0.033986937839741 ENSG00000131236 CAP1
ENST00000372792 0.0716012344418555 0.0140802103271525 0.064101858823891 ENSG00000131236 CAP1
ENST00000372798 0.0424968839628653 0.00599418178572068 0.0700598399376044 ENSG00000131236 CAP1
ENST00000340450 0.0170761676577087 0.00121448049997755 0.0813679721319961 ENSG00000131236 CAP1
ENST00000372805 0.0148268232149842 0.000928106335040979 0.0831817802515507 ENSG00000131236 CAP1
ENST00000435719 0.571910474799325 0.37754998443695 0.0292455006532256 ENSG00000131236 CAP1
ENST00000427843 0.437653868469301 0.246245460134262 0.0370695079522188 ENSG00000131236 CAP1
ENST00000417287 0.472409471791 0.279127507588913 0.0348730997377961 ENSG00000131236 CAP1
ENST00000424977 0.48661937428772 0.29235824038779 0.0334985807110164 ENSG00000131236 CAP1
ENST00000446031 0.822730504959136 0.698176134637676 0.0133437730137012 ENSG00000131236 CAP1
ENST00000479759 0.0367934137381223 0.00469646612286694 0.0891431634250346 ENSG00000131236 CAP1
ENST00000461993 0.00758504872526646 0.000238626299253332 0.112713454240309 ENSG00000131236 CAP1
ENST00000494114 0.0038689738692325 6.44412636270026e-05 0.147515576186749 ENSG00000131236 CAP1
ENST00000433473 0.053112518977682 0.00866618870809747 0.108166522981024 ENSG00000131238 PPT1
ENST00000529905 0.0537937603557014 0.00886766014051141 0.108145179729506 ENSG00000131238 PPT1
ENST00000530704 0.203926461551239 0.0744658856962951 0.0748235714297737 ENSG00000131238 PPT1
ENST00000372775 0.157343763972794 0.0495557352032415 0.107030984220072 ENSG00000131238 PPT1
ENST00000449045 0.206403577426811 0.0758741348596945 0.0770290321912926 ENSG00000131238 PPT1
ENST00000439754 0.288971103345194 0.128140591151301 0.0769642419395456 ENSG00000131238 PPT1
ENST00000530076 0.0562967164334331 0.00953937291122991 0.13490102805401 ENSG00000131238 PPT1
ENST00000527311 0.22424255268856 0.086235432036121 0.0780150618816226 ENSG00000131238 PPT1
ENST00000372779 0.229878901682368 0.0897815485192663 0.0773638199481555 ENSG00000131238 PPT1
ENST00000526547 0.919404779634923 0.854025510239682 -0.0104741656757934 ENSG00000131238 PPT1
ENST00000372771 0.799309322877637 0.663605443046126 0.021897779982644 ENSG00000117000 RLF
ENST00000372759 0.182758627117334 0.0627322152591109 0.0935872805948837 ENSG00000084073 ZMPSTE24
ENST00000479131 0.483884670732621 0.289836215846959 0.054613503754046 ENSG00000084073 ZMPSTE24
ENST00000472583 0.612534813066098 0.422719337939508 0.040538906206585 ENSG00000084073 ZMPSTE24
ENST00000474142 0.973301226949341 0.949953671280391 0.00425835221928363 ENSG00000084073 ZMPSTE24
ENST00000435168 0.671194059629707 0.491247085314555 -0.0498643481474875 ENSG00000084070 SMAP2
ENST00000372718 0.990023667674731 0.98109927031227 -0.00135428013364422 ENSG00000084070 SMAP2
ENST00000372708 0.791827127968765 0.652774939582869 0.0262080201961949 ENSG00000084070 SMAP2
ENST00000539317 0.600841767183072 0.409765377086633 0.0585254390683001 ENSG00000084070 SMAP2
ENST00000372706 0.909118545901182 0.836280755970523 -0.0163895642701215 ENSG00000187815 ZFP69
ENST00000372705 0.735754108053217 0.575638477626683 -0.0444763124388507 ENSG00000187815 ZFP69
ENST00000450713 0.129227372941028 0.0363956233927958 -0.158175725497477 ENSG00000238287 RP11-656D10.3
ENST00000358527 0.346296275785364 0.170311569726853 0.0924769798806641 ENSG00000164002 EXO5
ENST00000372703 0.346296275785364 0.170311569726853 0.0924769798806641 ENSG00000164002 EXO5
ENST00000420209 0.899838630492161 0.820567671349886 0.0167127673704184 ENSG00000164002 EXO5
ENST00000296380 0.295893591344919 0.132868621167403 0.100317325618287 ENSG00000164002 EXO5
ENST00000432259 0.621782583525482 0.433415373775584 0.0634312079342903 ENSG00000164002 EXO5
ENST00000418186 0.905961226066199 0.831037190351467 0.0157190077916245 ENSG00000164002 EXO5
ENST00000415550 0.804602542038634 0.671478018536712 0.0331787918162585 ENSG00000164002 EXO5
ENST00000443729 0.8627785159192 0.759562277744362 0.0220788958560879 ENSG00000164002 EXO5
ENST00000419161 0.862586575804479 0.759175114331514 0.0221086096395155 ENSG00000164002 EXO5
ENST00000467203 0.0847583008332825 0.0184451960556655 -0.126340083196413 ENSG00000066136 NFYC
ENST00000424419 0.154106642192705 0.0479509970284769 -0.0968421403155905 ENSG00000066136 NFYC
ENST00000427410 0.398070739732128 0.211918960894658 -0.0579536071264111 ENSG00000066136 NFYC
ENST00000447388 0.572205424394367 0.377786203166335 -0.0405527876387028 ENSG00000066136 NFYC
ENST00000425457 0.394706883326161 0.20907858458201 -0.0584469925748384 ENSG00000066136 NFYC
ENST00000453631 0.0689483821818387 0.0132486727179205 -0.130867777069074 ENSG00000066136 NFYC
ENST00000456393 0.568646041392506 0.374046621425008 -0.0409597773562249 ENSG00000066136 NFYC
ENST00000372654 0.405368306354033 0.218066402953033 -0.0578402856876413 ENSG00000066136 NFYC
ENST00000534399 0.0910143620739803 0.0207010637164513 -0.139781062731112 ENSG00000066136 NFYC
ENST00000372653 0.546741296068438 0.352041107673259 -0.0449198956482047 ENSG00000066136 NFYC
ENST00000372669 0.203140879733453 0.0740063296064524 -0.0913194149562096 ENSG00000066136 NFYC
ENST00000372652 0.924796974936199 0.862353773157274 0.00856389617361965 ENSG00000066136 NFYC
ENST00000372651 0.918091981955277 0.851450813992184 -0.00951950028076129 ENSG00000066136 NFYC
ENST00000531464 0.979107897361539 0.961299896339259 -0.00390948858346878 ENSG00000066136 NFYC
ENST00000440226 0.436138885032407 0.244981195799291 0.0685923490254171 ENSG00000066136 NFYC
ENST00000525290 0.900406748404499 0.821558711101258 0.0165534958125704 ENSG00000066136 NFYC
ENST00000530965 0.910733366286354 0.839211548476908 0.0152512431464289 ENSG00000066136 NFYC
ENST00000416859 0.814526176130377 0.686569826658928 -0.0273464594673658 ENSG00000066136 NFYC
ENST00000308733 0.318945344689082 0.149491352053847 0.0839351798809774 ENSG00000066136 NFYC
ENST00000414185 0.129275571471885 0.0364275893786272 0.134974842396363 ENSG00000066136 NFYC
ENST00000525349 0.958256644649926 0.922161706306488 0.00814735714334087 ENSG00000066136 NFYC
ENST00000496608 0.0804574458876035 0.016996934690075 0.183691068321878 ENSG00000066136 NFYC
ENST00000372621 0.68997759930555 0.515389761277743 0.0247912334465927 ENSG00000171793 CTPS1
ENST00000541520 0.690038888768979 0.515459558712073 0.0256528023628881 ENSG00000171793 CTPS1
ENST00000470271 0.850353103036451 0.740292532417671 -0.0187407099467202 ENSG00000171793 CTPS1
ENST00000475060 0.887306203688034 0.799524588126182 -0.0157513185580889 ENSG00000171793 CTPS1
ENST00000479480 0.901210097030207 0.82305181652197 0.0118053706420019 ENSG00000171793 CTPS1
ENST00000543104 0.843061860796243 0.729056286059606 0.0176775250398822 ENSG00000171793 CTPS1
ENST00000372616 0.756247230746455 0.603904431178336 0.0222308351714399 ENSG00000171793 CTPS1
ENST00000480420 0.44845398751628 0.25676172454897 0.062640765637553 ENSG00000171793 CTPS1
ENST00000463285 0.725897019179826 0.562413498297339 0.0347349166281193 ENSG00000171793 CTPS1
ENST00000486889 0.976669099013023 0.956554069910685 0.00349722788900062 ENSG00000171793 CTPS1
ENST00000497210 0.89411803331559 0.811241445235363 -0.0199087151729777 ENSG00000171793 CTPS1
ENST00000464283 0.820325972097574 0.694853506354712 0.0232394312524821 ENSG00000171793 CTPS1
ENST00000463423 0.825289499957828 0.70179232864467 0.0211682234571753 ENSG00000171793 CTPS1
ENST00000498694 0.837921950389132 0.721228133678836 0.0198665506602155 ENSG00000171793 CTPS1
ENST00000302946 0.588170491992939 0.39539532708175 -0.0710086738581404 ENSG00000171790 SLFNL1
ENST00000372613 0.585275277681296 0.39201959581262 -0.0713378314681677 ENSG00000171790 SLFNL1
ENST00000397197 0.585275277681296 0.39201959581262 -0.0713378314681677 ENSG00000171790 SLFNL1
ENST00000439569 0.585275277681296 0.39201959581262 -0.0713378314681677 ENSG00000171790 SLFNL1
ENST00000372611 0.582885072021487 0.389295964559377 -0.0715663429592727 ENSG00000171790 SLFNL1
ENST00000359345 0.369194200368101 0.18816536946415 -0.105276370582608 ENSG00000171790 SLFNL1
ENST00000456518 0.3092936348729 0.142551699120579 -0.0808541377150973 ENSG00000010803 SCMH1
ENST00000397174 0.278526977311327 0.121095637746109 -0.0840178893115373 ENSG00000010803 SCMH1
ENST00000402904 0.278526977311327 0.121095637746109 -0.0840178893115373 ENSG00000010803 SCMH1
ENST00000361191 0.280229530578037 0.122249860547422 -0.0837215306425261 ENSG00000010803 SCMH1
ENST00000361705 0.280229530578037 0.122249860547422 -0.0837215306425261 ENSG00000010803 SCMH1
ENST00000397171 0.280229530578037 0.122249860547422 -0.0837215306425261 ENSG00000010803 SCMH1
ENST00000372597 0.316499654525507 0.147795945575445 -0.0764955097673612 ENSG00000010803 SCMH1
ENST00000372596 0.316499654525507 0.147795945575445 -0.0764955097673612 ENSG00000010803 SCMH1
ENST00000337495 0.316499654525507 0.147795945575445 -0.0764955097673612 ENSG00000010803 SCMH1
ENST00000326197 0.276743973600232 0.119944900627466 -0.0852840551619612 ENSG00000010803 SCMH1
ENST00000372595 0.29235092313914 0.130398000911643 -0.0820615822223704 ENSG00000010803 SCMH1
ENST00000472037 0.907772168656989 0.834120423087187 -0.0132553313167855 ENSG00000010803 SCMH1
ENST00000460215 0.97664311832322 0.956478184751584 0.00326562685372278 ENSG00000010803 SCMH1
ENST00000498793 0.790706261929529 0.651393312426225 0.0270578693158176 ENSG00000010803 SCMH1
ENST00000489421 0.499965521356514 0.30576104874095 0.0748273522347901 ENSG00000010803 SCMH1
ENST00000482530 0.571216770325598 0.37683341430239 0.0682361974428775 ENSG00000010803 SCMH1
ENST00000488592 0.562811170372192 0.368097808000679 -0.0706316374815732 ENSG00000010803 SCMH1
ENST00000372583 0.207279028082462 0.0763388569702794 -0.113574977324637 ENSG00000127124 HIVEP3
ENST00000372584 0.208563509722493 0.0771291728302148 -0.11301587384286 ENSG00000127124 HIVEP3
ENST00000247584 0.852021445725186 0.74280202691837 -0.0243586830083117 ENSG00000127124 HIVEP3
ENST00000429157 0.858226978540843 0.752408391190953 -0.023477306799649 ENSG00000127124 HIVEP3
ENST00000491442 0.21398249180875 0.0802759255594367 -0.129298699750007 ENSG00000127124 HIVEP3
ENST00000489103 0.0938641828110713 0.021698497441437 -0.169750486653741 ENSG00000127124 HIVEP3
ENST00000372571 0.00474990516674406 9.94393681886348e-05 0.261245520833835 ENSG00000198815 FOXJ3
ENST00000372572 0.0981092504946016 0.0233545956557772 0.11729908403541 ENSG00000198815 FOXJ3
ENST00000372573 0.0962377108684198 0.0226210594528588 0.117634027571117 ENSG00000198815 FOXJ3
ENST00000361346 0.0958327018031536 0.0224692285550571 0.117861920388647 ENSG00000198815 FOXJ3
ENST00000361776 0.0958327018031536 0.0224692285550571 0.117861920388647 ENSG00000198815 FOXJ3
ENST00000545068 0.104081328173525 0.0256959997766963 0.120404851766056 ENSG00000198815 FOXJ3
ENST00000445886 0.409058337678572 0.221201903041716 -0.0656963897106959 ENSG00000198815 FOXJ3
ENST00000372562 0.163585521977135 0.0528642298994824 -0.117969360951323 ENSG00000127125 PPCS
ENST00000455780 0.15828026937712 0.0500585450157999 -0.11754039150004 ENSG00000127125 PPCS
ENST00000372560 0.0220325624245854 0.00193084272763455 -0.25208481797381 ENSG00000127125 PPCS
ENST00000472013 0.15828026937712 0.0500585450157999 -0.11754039150004 ENSG00000127125 PPCS
ENST00000372561 0.15828026937712 0.0500585450157999 -0.11754039150004 ENSG00000127125 PPCS
ENST00000372556 0.15828026937712 0.0500585450157999 -0.11754039150004 ENSG00000127125 PPCS
ENST00000471420 0.445905421273811 0.253965874546619 -0.0707695304486599 ENSG00000127125 PPCS
ENST00000482168 0.526978631684298 0.332326580827535 -0.0679001043755363 ENSG00000127125 PPCS
ENST00000469615 0.840430705316829 0.725005877383428 -0.0245742217521108 ENSG00000127125 PPCS
ENST00000304979 0.181063617113717 0.061854788110655 -0.103660242179849 ENSG00000171960 PPIH
ENST00000372550 0.0311815163324993 0.00357577900445683 -0.190232064374936 ENSG00000171960 PPIH
ENST00000440068 0.0332040466059719 0.00396795969464771 -0.189180330275786 ENSG00000171960 PPIH
ENST00000372549 0.00464046942104734 9.51343839008856e-05 -0.275660448572265 ENSG00000171960 PPIH
ENST00000455203 0.0222168361985211 0.00196156047286212 -0.204281785690533 ENSG00000171960 PPIH
ENST00000436387 0.0158001839107571 0.00105145513040539 -0.243421361367975 ENSG00000171960 PPIH
ENST00000461351 0.844675801557288 0.731272668672311 0.0210871876541854 ENSG00000171960 PPIH
ENST00000321358 0.032919549167272 0.00391090153296275 -0.112129897632288 ENSG00000065978 YBX1
ENST00000332220 0.0155663209997084 0.00101476897531449 -0.146648061470325 ENSG00000065978 YBX1
ENST00000436427 0.0288298657477506 0.00311313622529687 -0.116493779843814 ENSG00000065978 YBX1
ENST00000467957 0.00848733802396022 0.000291645141610601 -0.167885749869262 ENSG00000065978 YBX1
ENST00000397054 0.457422751723285 0.265090848696199 0.0467348521463946 ENSG00000117385 LEPRE1
ENST00000460031 0.460322596718467 0.26797146952511 0.0464442982756928 ENSG00000117385 LEPRE1
ENST00000236040 0.460322596718467 0.267983250363144 0.0464434010564318 ENSG00000117385 LEPRE1
ENST00000495874 0.460322596718467 0.267983250363144 0.0464434010564318 ENSG00000117385 LEPRE1
ENST00000296388 0.460322596718467 0.267983250363144 0.0464434010564318 ENSG00000117385 LEPRE1
ENST00000462474 0.669616761437925 0.489306295883021 -0.042965685128031 ENSG00000117385 LEPRE1
ENST00000472802 0.25266995044222 0.104005597740549 -0.105814420707937 ENSG00000117385 LEPRE1
ENST00000431412 0.452878334515112 0.260808073565676 0.063525553608387 ENSG00000117385 LEPRE1
ENST00000460831 0.422118412593541 0.232555699287546 0.0908339495537463 ENSG00000117385 LEPRE1
ENST00000481465 0.393063501771353 0.207730613062563 0.0794101142397221 ENSG00000117385 LEPRE1
ENST00000447502 0.564809672563064 0.370270230959962 0.0600352233494507 ENSG00000117385 LEPRE1
ENST00000463465 0.0945696199135312 0.0219598897443091 0.108821949542711 ENSG00000117385 LEPRE1
ENST00000372526 0.872821923551712 0.775328042313218 0.0147817896527342 ENSG00000117385 LEPRE1
ENST00000492956 0.597363045506524 0.405849155212702 0.0467479865199153 ENSG00000117385 LEPRE1
ENST00000372525 0.120583730715317 0.032506881457528 -0.154763998124549 ENSG00000164008 C1orf50
ENST00000464081 0.621950496038771 0.433593674149968 -0.0460962550482363 ENSG00000164008 C1orf50
ENST00000603943 0.658405817236572 0.475940820730822 -0.0419133844376999 ENSG00000164008 C1orf50
ENST00000536543 0.578611112012047 0.38435825638542 -0.0505861118045149 ENSG00000164008 C1orf50
ENST00000468913 0.398923787274046 0.212674369612738 -0.0994797349237662 ENSG00000164008 C1orf50
ENST00000372522 0.0139753231582066 0.000827628222881359 -0.261613116334196 ENSG00000177868 CCDC23
ENST00000372521 0.0254648847626551 0.00250622144903321 -0.225754629965172 ENSG00000177868 CCDC23
ENST00000537227 0.0236651553559464 0.00217920300045113 -0.224467363689663 ENSG00000177868 CCDC23
ENST00000497437 0.0194268905270619 0.00154111249357648 -0.245408538137882 ENSG00000177868 CCDC23
ENST00000487556 0.0505712959272822 0.00797870816471648 0.155701751565034 ENSG00000164010 ERMAP
ENST00000372517 0.0505712959272822 0.00797870816471648 0.155701751565034 ENSG00000164010 ERMAP
ENST00000372514 0.0226725644993279 0.00202958642143712 0.204358086358882 ENSG00000164010 ERMAP
ENST00000328249 0.045293947478474 0.00668065774537774 0.188395664414843 ENSG00000164010 ERMAP
ENST00000414798 0.0249435674119603 0.00240774142735233 0.214413443497128 ENSG00000228192 RP11-342M1.3
ENST00000416809 0.0145922096463694 0.000898090229168426 0.239515457431286 ENSG00000228192 RP11-342M1.3
ENST00000425076 0.0884585777989482 0.0197821726722762 0.183438220921696 ENSG00000228192 RP11-342M1.3
ENST00000444563 0.0884585777989482 0.0197821726722762 0.183438220921696 ENSG00000228192 RP11-342M1.3
ENST00000372508 0.44775385774231 0.255890847053225 0.0830261261701739 ENSG00000164011 ZNF691
ENST00000372507 0.44775385774231 0.255890847053225 0.0830261261701739 ENSG00000164011 ZNF691
ENST00000372506 0.44775385774231 0.255890847053225 0.0830261261701739 ENSG00000164011 ZNF691
ENST00000397044 0.740507366975142 0.582206430490537 0.0414563474476867 ENSG00000164011 ZNF691
ENST00000372504 0.44775385774231 0.255890847053225 0.0830261261701739 ENSG00000164011 ZNF691
ENST00000426263 0.446222950167602 0.254283453354464 -0.0666320612429846 ENSG00000117394 SLC2A1
ENST00000475162 0.550089132310881 0.355399350632304 -0.0584403508820626 ENSG00000117394 SLC2A1
ENST00000439722 0.482734858995244 0.288920344644928 -0.0783967626651375 ENSG00000117394 SLC2A1
ENST00000415851 0.0952468394653891 0.0222422253182015 -0.15764225854482 ENSG00000117394 SLC2A1
ENST00000372500 0.103628209647517 0.0255160892225691 -0.157805826154438 ENSG00000117394 SLC2A1
ENST00000431635 0.0214554375019443 0.00183881298975479 -0.148088129048151 ENSG00000117395 EBNA1BP2
ENST00000236051 0.0203765122780163 0.00167741682350081 -0.149380503494117 ENSG00000117395 EBNA1BP2
ENST00000463906 0.0219622141508546 0.00191841006524607 -0.149324059376628 ENSG00000117395 EBNA1BP2
ENST00000491223 0.0535101006284407 0.00877907865725804 -0.143921860784669 ENSG00000117395 EBNA1BP2
ENST00000472982 0.0607677943072066 0.0107864347789196 -0.143483881125489 ENSG00000117395 EBNA1BP2
ENST00000483082 0.0642829699390362 0.0118310660921515 -0.145089941977942 ENSG00000117395 EBNA1BP2
ENST00000461557 0.0378387718702239 0.00493619636299052 -0.156130826887911 ENSG00000117395 EBNA1BP2
ENST00000372492 0.0665538296034696 0.0125166619563789 -0.183528385774813 ENSG00000243710 WDR65
ENST00000466927 0.33583766380795 0.162025392896236 -0.106509452850655 ENSG00000117395 EBNA1BP2
ENST00000474566 0.479875905891697 0.286299322143426 -0.0838487621623302 ENSG00000117395 EBNA1BP2
ENST00000372476 0.958224698621276 0.922046224322657 -0.0034626069129597 ENSG00000066056 TIE1
ENST00000538015 0.514915026258881 0.320323702193199 -0.0420509561948466 ENSG00000066056 TIE1
ENST00000441333 0.556162114439456 0.361588377854451 -0.0381542450374148 ENSG00000066056 TIE1
ENST00000485125 0.179545217320478 0.0611045942005225 -0.0900102097375872 ENSG00000066056 TIE1
ENST00000480269 0.573729154994041 0.379313334243207 -0.0419902482156686 ENSG00000066056 TIE1
ENST00000433781 0.91267132408959 0.842387472136532 0.00684948583702845 ENSG00000066056 TIE1
ENST00000488437 0.917103009687972 0.84965937137826 -0.00972953757605652 ENSG00000066056 TIE1
ENST00000471187 0.702692692847417 0.532269778842181 -0.0298181128765141 ENSG00000066056 TIE1
ENST00000461061 0.950379409267878 0.907311295874448 -0.00505647689449813 ENSG00000066056 TIE1
ENST00000473014 0.55522825787688 0.360653196845447 0.0289414140435818 ENSG00000066056 TIE1
ENST00000492599 0.668310091614773 0.487805228065945 0.0305878886865568 ENSG00000066056 TIE1
ENST00000492874 0.935639225122173 0.881802008193859 0.00605359544844042 ENSG00000066056 TIE1
ENST00000310955 0.168823657175529 0.0555657242168463 -0.121021320956793 ENSG00000117399 CDC20
ENST00000372462 0.171383352535512 0.0568564586186548 -0.120412777197877 ENSG00000117399 CDC20
ENST00000478882 0.711756241426027 0.543839750189941 -0.0429365955778251 ENSG00000117399 CDC20
ENST00000482046 0.124109809513629 0.0340578523119178 -0.161708258670602 ENSG00000117399 CDC20
ENST00000372458 0.261246276203971 0.109531373006123 -0.0698242185736384 ENSG00000066322 ELOVL1
ENST00000413844 0.259022621265151 0.107953572540951 -0.0701389286594474 ENSG00000066322 ELOVL1
ENST00000468865 0.855125366447639 0.74763929241512 -0.0142855306412805 ENSG00000066322 ELOVL1
ENST00000464204 0.310534983286769 0.143460012960633 -0.0627194058040661 ENSG00000066322 ELOVL1
ENST00000470968 0.301378774202595 0.136873028709009 -0.0635180600092206 ENSG00000066322 ELOVL1
ENST00000487209 0.301523185868332 0.136967201678817 -0.0624703137709572 ENSG00000066322 ELOVL1
ENST00000470769 0.194359354822775 0.0688964447128918 -0.0745989082345868 ENSG00000066322 ELOVL1
ENST00000497569 0.169906988029989 0.0561472692581619 -0.0770740234767186 ENSG00000066322 ELOVL1
ENST00000482302 0.193278044720238 0.0682425148995467 -0.0740517718329693 ENSG00000066322 ELOVL1
ENST00000497050 0.209403592591587 0.0775865071227892 -0.0712654822676068 ENSG00000066322 ELOVL1
ENST00000478481 0.88660971259499 0.798358621965542 -0.0115106274875233 ENSG00000066322 ELOVL1
ENST00000479439 0.0558710137172061 0.00943322702726716 -0.130918926467171 ENSG00000066322 ELOVL1
ENST00000465321 0.103737865477476 0.0255552710438864 -0.111534803262787 ENSG00000066322 ELOVL1
ENST00000479686 0.0462537898455984 0.00690929241283465 -0.136329420015276 ENSG00000066322 ELOVL1
ENST00000496932 0.0608995147411188 0.0108204786804058 -0.126658467058099 ENSG00000066322 ELOVL1
ENST00000290663 0.725330730867799 0.561784244489089 -0.0280669182316988 ENSG00000159479 MED8
ENST00000372457 0.723659007074392 0.559570818031161 -0.0282602713760301 ENSG00000159479 MED8
ENST00000372455 0.636755124562441 0.450848187868 -0.0372603362876933 ENSG00000159479 MED8
ENST00000436713 0.686254642584574 0.510415924701086 -0.0355010380650164 ENSG00000229431 RP1-92O14.6
ENST00000460803 0.889730698473522 0.803716614380731 0.0165465319837301 ENSG00000159479 MED8
ENST00000473560 0.439348809079031 0.24784767736566 -0.0627255698696414 ENSG00000159479 MED8
ENST00000310739 0.799519938152987 0.663961416039813 0.0332266708332115 ENSG00000198198 SZT2
ENST00000372450 0.799519938152987 0.663961416039813 0.0332266708332115 ENSG00000198198 SZT2
ENST00000357658 0.437637266145291 0.246210772882865 0.081738400315947 ENSG00000198198 SZT2
ENST00000406439 0.548533734983254 0.353885567564405 0.0620229580056433 ENSG00000198198 SZT2
ENST00000562955 0.412167648873438 0.224074070199221 -0.0463039986557533 ENSG00000198198 SZT2
ENST00000470139 0.508828624333691 0.314291834362501 0.0698835196979888 ENSG00000198198 SZT2
ENST00000372442 0.289439335426743 0.128484851029782 -0.0617786855561696 ENSG00000198198 SZT2
ENST00000460536 0.122646860364033 0.0334161993727589 -0.0910169165097287 ENSG00000198198 SZT2
ENST00000396885 0.644492226619086 0.459352411909383 -0.0605312114056993 ENSG00000229372 SZT2-AS1
ENST00000583037 0.0210197020944559 0.0017654626727689 -0.142700301671053 ENSG00000178922 HYI
ENST00000483618 0.416985437179305 0.228308641952254 -0.0778693136960687 ENSG00000178922 HYI
ENST00000372425 0.0210197020944559 0.0017654626727689 -0.142700301671053 ENSG00000178922 HYI
ENST00000372433 0.0665253563808279 0.0125058555238059 -0.115469538478264 ENSG00000178922 HYI
ENST00000372434 0.0278818224739848 0.00292796760289402 -0.137822661646564 ENSG00000178922 HYI
ENST00000470662 0.170229746681943 0.0563079517526828 -0.089901232870781 ENSG00000178922 HYI
ENST00000487366 0.162729304174963 0.0524243775256158 -0.0910045709606672 ENSG00000178922 HYI
ENST00000372430 0.0819007297363301 0.0174918773891789 -0.110126473175109 ENSG00000178922 HYI
ENST00000372432 0.0209359072606991 0.00175200957356248 -0.142678169531061 ENSG00000178922 HYI
ENST00000372427 0.0203765122780163 0.00167858379520873 -0.142926017062507 ENSG00000178922 HYI
ENST00000372426 0.156286452139918 0.0490757345866824 -0.092448877700082 ENSG00000178922 HYI
ENST00000486909 0.0190345682134812 0.00147494162186234 -0.143634574390435 ENSG00000178922 HYI
ENST00000496142 0.193982835021398 0.0686462199858494 -0.108925079793771 ENSG00000178922 HYI
ENST00000469587 0.000724755339157137 2.01455319215479e-06 -0.25722095132554 ENSG00000178922 HYI
ENST00000496043 0.367411381459381 0.186629090186662 -0.0747740217327666 ENSG00000142949 PTPRF
ENST00000481019 0.409939522094602 0.222072007359359 -0.0680159197539222 ENSG00000142949 PTPRF
ENST00000359947 0.906999120221641 0.832755000464828 0.00811930427378705 ENSG00000142949 PTPRF
ENST00000438120 0.972916198687042 0.949343644118781 -0.00252785185938011 ENSG00000142949 PTPRF
ENST00000436724 0.457142569166759 0.264810735171425 -0.063470864688437 ENSG00000142949 PTPRF
ENST00000372405 0.531601656319396 0.336818537037219 -0.0556628021542775 ENSG00000142949 PTPRF
ENST00000372413 0.840747736825872 0.72556458842938 0.013416146175173 ENSG00000142949 PTPRF
ENST00000372414 0.840747736825872 0.72556458842938 0.013416146175173 ENSG00000142949 PTPRF
ENST00000437607 0.713162892710692 0.545509833360539 -0.0343679691019849 ENSG00000142949 PTPRF
ENST00000467464 0.818258154222243 0.691873584587067 0.0248442115280786 ENSG00000142949 PTPRF
ENST00000412568 0.789511195299971 0.649777070811999 0.0171427319224242 ENSG00000142949 PTPRF
ENST00000429895 0.536558882907055 0.341985165719396 0.0347144750286687 ENSG00000142949 PTPRF
ENST00000414879 0.608336042698087 0.418133973191944 0.0293412021575009 ENSG00000142949 PTPRF
ENST00000422171 0.608336042698087 0.418133973191944 0.0293412021575009 ENSG00000142949 PTPRF
ENST00000496447 0.382679032236236 0.199289530498535 0.0490459707131594 ENSG00000142949 PTPRF
ENST00000372407 0.33989330148038 0.165200616238638 0.052191648052356 ENSG00000142949 PTPRF
ENST00000463041 0.314232754010624 0.146038330440508 -0.0946447409494267 ENSG00000142949 PTPRF
ENST00000477970 0.0753654242577832 0.015327274805006 0.0978444985690902 ENSG00000142949 PTPRF
ENST00000372396 0.362402629433088 0.18286105601835 0.047676301175041 ENSG00000066135 KDM4A
ENST00000463151 0.979710813190354 0.962460080544743 0.00232830423859732 ENSG00000066135 KDM4A
ENST00000485249 0.654063660511738 0.470687188721402 0.0397151109131575 ENSG00000066135 KDM4A
ENST00000398804 0.253529979562314 0.104521478588159 0.0843811822857033 ENSG00000236200 KDM4A-AS1
ENST00000439057 0.163305650056442 0.0527309748762316 0.10200478415338 ENSG00000236200 KDM4A-AS1
ENST00000434346 0.533694564577355 0.338938888214115 0.0633062212160246 ENSG00000236200 KDM4A-AS1
ENST00000453015 0.558557504946208 0.363981238614034 0.0574900137720942 ENSG00000236200 KDM4A-AS1
ENST00000418149 0.175417632397952 0.0588886781294988 0.1127487118358 ENSG00000236200 KDM4A-AS1
ENST00000532911 0.0414796216733503 0.00577352901720682 -0.186533967779952 ENSG00000126091 ST3GAL3
ENST00000489897 0.0810131102180075 0.0171780170890917 -0.12756381098559 ENSG00000126091 ST3GAL3
ENST00000372374 0.0810579650746534 0.017204382107737 -0.12086455736104 ENSG00000126091 ST3GAL3
ENST00000372375 0.0810579650746534 0.017204382107737 -0.12086455736104 ENSG00000126091 ST3GAL3
ENST00000545417 0.0810579650746534 0.017204382107737 -0.12086455736104 ENSG00000126091 ST3GAL3
ENST00000372377 0.0810579650746534 0.017204382107737 -0.12086455736104 ENSG00000126091 ST3GAL3
ENST00000361392 0.0810579650746534 0.017204382107737 -0.12086455736104 ENSG00000126091 ST3GAL3
ENST00000361400 0.0810579650746534 0.017204382107737 -0.12086455736104 ENSG00000126091 ST3GAL3
ENST00000353126 0.0810579650746534 0.017204382107737 -0.12086455736104 ENSG00000126091 ST3GAL3
ENST00000530154 0.0922739476218728 0.0211315373895585 -0.128012878737458 ENSG00000126091 ST3GAL3
ENST00000262915 0.0810579650746534 0.017204382107737 -0.12086455736104 ENSG00000126091 ST3GAL3
ENST00000330208 0.0810579650746534 0.017204382107737 -0.12086455736104 ENSG00000126091 ST3GAL3
ENST00000335430 0.0810579650746534 0.017204382107737 -0.12086455736104 ENSG00000126091 ST3GAL3
ENST00000351035 0.0810579650746534 0.017204382107737 -0.12086455736104 ENSG00000126091 ST3GAL3
ENST00000479383 0.0414217963186993 0.00574644187321104 -0.187851911898253 ENSG00000126091 ST3GAL3
ENST00000347631 0.0810139689036846 0.0171790857357456 -0.127610341379696 ENSG00000126091 ST3GAL3
ENST00000484868 0.148369782818068 0.0452144731517606 -0.143723505417214 ENSG00000126091 ST3GAL3
ENST00000461066 0.0399099574148886 0.00541657460981199 -0.188225008207117 ENSG00000126091 ST3GAL3
ENST00000533997 0.0724116661303903 0.0143548559943288 -0.129583008413927 ENSG00000126091 ST3GAL3
ENST00000469715 0.0724116661303903 0.0143548559943288 -0.129583008413927 ENSG00000126091 ST3GAL3
ENST00000490541 0.0724116661303903 0.0143548559943288 -0.129583008413927 ENSG00000126091 ST3GAL3
ENST00000528371 0.0724116661303903 0.0143548559943288 -0.129583008413927 ENSG00000126091 ST3GAL3
ENST00000530581 0.0724116661303903 0.0143548559943288 -0.129583008413927 ENSG00000126091 ST3GAL3
ENST00000531816 0.0724116661303903 0.0143548559943288 -0.129583008413927 ENSG00000126091 ST3GAL3
ENST00000531993 0.0724116661303903 0.0143548559943288 -0.129583008413927 ENSG00000126091 ST3GAL3
ENST00000533212 0.0724116661303903 0.0143548559943288 -0.129583008413927 ENSG00000126091 ST3GAL3
ENST00000533933 0.0724116661303903 0.0143548559943288 -0.129583008413927 ENSG00000126091 ST3GAL3
ENST00000372369 0.0724116661303903 0.0143548559943288 -0.129583008413927 ENSG00000126091 ST3GAL3
ENST00000372372 0.0724116661303903 0.0143548559943288 -0.129583008413927 ENSG00000126091 ST3GAL3
ENST00000372368 0.0724116661303903 0.0143548559943288 -0.129583008413927 ENSG00000126091 ST3GAL3
ENST00000372367 0.0724116661303903 0.0143548559943288 -0.129583008413927 ENSG00000126091 ST3GAL3
ENST00000372366 0.0724116661303903 0.0143548559943288 -0.129583008413927 ENSG00000126091 ST3GAL3
ENST00000372365 0.0724116661303903 0.0143548559943288 -0.129583008413927 ENSG00000126091 ST3GAL3
ENST00000361746 0.0724116661303903 0.0143548559943288 -0.129583008413927 ENSG00000126091 ST3GAL3
ENST00000332628 0.0724116661303903 0.0143548559943288 -0.129583008413927 ENSG00000126091 ST3GAL3
ENST00000531451 0.0727674128793293 0.0144684350299799 -0.129608031210817 ENSG00000126091 ST3GAL3
ENST00000372362 0.0727674128793293 0.0144684350299799 -0.129608031210817 ENSG00000126091 ST3GAL3
ENST00000361812 0.0727674128793293 0.0144684350299799 -0.129608031210817 ENSG00000126091 ST3GAL3
ENST00000461375 0.308750682193874 0.142193104646002 -0.0844181556880243 ENSG00000126091 ST3GAL3
ENST00000490502 0.553259416220875 0.35861262010255 -0.0558566379104527 ENSG00000126091 ST3GAL3
ENST00000495482 0.261110923625105 0.109434731434174 -0.127167511034442 ENSG00000126091 ST3GAL3
ENST00000372343 0.913656197450103 0.843793235682762 0.0103023315402761 ENSG00000117408 IPO13
ENST00000489773 0.57633761389414 0.381958720246765 0.0580316612009247 ENSG00000117408 IPO13
ENST00000492152 0.657620156076278 0.474992277532825 -0.0573008497240929 ENSG00000117408 IPO13
ENST00000471934 0.765741108402535 0.617074300625771 -0.0390117727375957 ENSG00000132768 DPH2
ENST00000476260 0.761078243725981 0.610789026263176 -0.0372959441119406 ENSG00000132768 DPH2
ENST00000255108 0.370380530759709 0.189127982860162 -0.0821454275807337 ENSG00000132768 DPH2
ENST00000412950 0.217046326622797 0.0819312532477568 -0.112045552125838 ENSG00000132768 DPH2
ENST00000524776 0.217046326622797 0.0819312532477568 -0.112045552125838 ENSG00000132768 DPH2
ENST00000495421 0.370380530759709 0.189127982860162 -0.0821454275807337 ENSG00000132768 DPH2
ENST00000530988 0.681246336129964 0.504193411095213 -0.0521922882236352 ENSG00000132768 DPH2
ENST00000527567 0.811173358535199 0.68173964198147 -0.031029066455303 ENSG00000132768 DPH2
ENST00000492306 0.683055314749202 0.506264791224832 -0.0486036301922089 ENSG00000132768 DPH2
ENST00000490861 0.694516403175599 0.520877801889202 -0.0470234739939578 ENSG00000132768 DPH2
ENST00000396758 0.369904249662107 0.188747145941574 -0.0821750785439706 ENSG00000132768 DPH2
ENST00000477294 0.706617268342754 0.537317002459182 -0.0460198382571677 ENSG00000132768 DPH2
ENST00000529729 0.494761425338381 0.300108232166333 -0.0736193076888031 ENSG00000132768 DPH2
ENST00000532140 0.762136686893039 0.612301169695978 -0.0380457137746731 ENSG00000132768 DPH2
ENST00000534786 0.681293750067047 0.504247863498625 0.0518698789240687 ENSG00000132768 DPH2
ENST00000459879 0.253355522859865 0.10441256344871 -0.116972911867525 ENSG00000132768 DPH2
ENST00000527319 0.291992812019951 0.130190340670492 -0.113840029733881 ENSG00000132768 DPH2
ENST00000472505 0.0214839902532169 0.00184278133493159 -0.194918156313105 ENSG00000117410 ATP6V0B
ENST00000472174 0.0372182031585596 0.00479549047361955 -0.174249176512211 ENSG00000117410 ATP6V0B
ENST00000532642 0.0379894430726339 0.00498881927873589 -0.173271594859634 ENSG00000117410 ATP6V0B
ENST00000236067 0.0374311068765479 0.00483915511600304 -0.173670654099858 ENSG00000117410 ATP6V0B
ENST00000471859 0.0389051294519279 0.00519932852041436 -0.171903601045492 ENSG00000117410 ATP6V0B
ENST00000472277 0.0305997247129079 0.00345849655648357 -0.184256279317143 ENSG00000117410 ATP6V0B
ENST00000461670 0.0275501808659236 0.00286660085657756 -0.192622841649249 ENSG00000117410 ATP6V0B
ENST00000468183 0.0379063679147167 0.00497625044599899 -0.173378998414975 ENSG00000117410 ATP6V0B
ENST00000473485 0.0379063679147167 0.00497625044599899 -0.173378998414975 ENSG00000117410 ATP6V0B
ENST00000496131 0.0222005899259421 0.00195915426041866 -0.193398847033359 ENSG00000117410 ATP6V0B
ENST00000498208 0.0250736500836662 0.00243617093538794 -0.205078400797317 ENSG00000117410 ATP6V0B
ENST00000532072 0.155050975944482 0.0484772910924157 -0.132303829821386 ENSG00000117410 ATP6V0B
ENST00000498664 0.101062959714636 0.0244542302088041 -0.134079826252451 ENSG00000117410 ATP6V0B
ENST00000498543 0.0674659042847811 0.0127815989995309 -0.199036768813972 ENSG00000117411 B4GALT2
ENST00000372324 0.118323644833143 0.0315492670375065 -0.13551597617682 ENSG00000117411 B4GALT2
ENST00000497866 0.0601702158599135 0.0106118823668279 -0.193819358630804 ENSG00000117411 B4GALT2
ENST00000434555 0.103465153735167 0.0254139403785053 -0.141020339616453 ENSG00000117411 B4GALT2
ENST00000356836 0.114195469877011 0.0297388852653588 -0.138388407599503 ENSG00000117411 B4GALT2
ENST00000309519 0.132125498990073 0.0377381621996399 -0.131819610222296 ENSG00000117411 B4GALT2
ENST00000485678 0.015646207858287 0.00102780877297061 -0.225953600818587 ENSG00000117411 B4GALT2
ENST00000481924 0.102315512406895 0.0249491044919661 -0.155347971613979 ENSG00000117411 B4GALT2
ENST00000361745 0.369194200368101 0.188185358614308 -0.071640283122458 ENSG00000178028 DMAP1
ENST00000446292 0.488144592038 0.293798096640431 -0.0563160145152606 ENSG00000178028 DMAP1
ENST00000440641 0.604642076808306 0.413997379881736 -0.0454190812205774 ENSG00000178028 DMAP1
ENST00000436069 0.022197317781497 0.00195813675611078 -0.226046877391148 ENSG00000178028 DMAP1
ENST00000437511 0.450222944269579 0.258331667165788 -0.0613926872622038 ENSG00000178028 DMAP1
ENST00000475794 0.0276826180742575 0.0028934075140594 -0.201605192096456 ENSG00000178028 DMAP1
ENST00000471829 0.681293750067047 0.504249848686027 -0.0368630961427884 ENSG00000178028 DMAP1
ENST00000487922 0.71223881923921 0.544387748727207 -0.0344111531621091 ENSG00000178028 DMAP1
ENST00000315913 0.369194200368101 0.188185358614308 -0.071640283122458 ENSG00000178028 DMAP1
ENST00000372289 0.369194200368101 0.188185358614308 -0.071640283122458 ENSG00000178028 DMAP1
ENST00000463950 0.0241225919537997 0.00226709440570845 -0.224228002035955 ENSG00000178028 DMAP1
ENST00000372290 0.379260573090869 0.196592604051207 0.0779450114397911 ENSG00000178028 DMAP1
ENST00000488433 0.915276374128724 0.846684984312317 0.0114066303903917 ENSG00000178028 DMAP1
ENST00000483741 0.422863085330252 0.233164943996434 -0.0889500172915233 ENSG00000178028 DMAP1
ENST00000372257 0.136010140069828 0.0394133062196899 -0.10595723553734 ENSG00000117419 ERI3
ENST00000372259 0.253694443215593 0.104616093514374 -0.0909616320658446 ENSG00000117419 ERI3
ENST00000456170 0.282768930773738 0.123951808304674 -0.085525861730474 ENSG00000117419 ERI3
ENST00000537474 0.262234224668741 0.110246908032469 -0.0866058277584379 ENSG00000117419 ERI3
ENST00000489710 0.704672010857623 0.534770101108473 -0.0333394725845972 ENSG00000117419 ERI3
ENST00000479101 0.721659918686497 0.557069428909357 -0.0312070017224091 ENSG00000117419 ERI3
ENST00000462341 0.607421300681279 0.417182950467362 -0.0454869067677403 ENSG00000117419 ERI3
ENST00000452396 0.0772863424135904 0.0159339090333375 -0.145024734533536 ENSG00000117419 ERI3
ENST00000495828 0.0396029032306592 0.00534711858167706 -0.162422427842806 ENSG00000117419 ERI3
ENST00000457571 0.046260890065771 0.00691085928153995 -0.164553961774964 ENSG00000117419 ERI3
ENST00000355387 0.25607415602197 0.10605139430827 -0.0766302648258047 ENSG00000187147 RNF220
ENST00000361799 0.25607415602197 0.10605139430827 -0.0766302648258047 ENSG00000187147 RNF220
ENST00000372247 0.250179089825098 0.10235880925914 -0.0772820222533936 ENSG00000187147 RNF220
ENST00000443020 0.353056907689905 0.175672654317125 -0.0700581400130752 ENSG00000187147 RNF220
ENST00000453863 0.308891734951617 0.142288488594955 -0.0947915402357051 ENSG00000187147 RNF220
ENST00000335497 0.511375939114524 0.316706229246416 -0.0522279352801148 ENSG00000187147 RNF220
ENST00000440132 0.458349850086399 0.266034420915992 -0.057439585747421 ENSG00000187147 RNF220
ENST00000474064 0.3375443120116 0.163469083974196 -0.0667365862131454 ENSG00000187147 RNF220
ENST00000471494 0.670487995380468 0.490353825750788 -0.0380196361596301 ENSG00000187147 RNF220
ENST00000488865 0.31649291886955 0.147768339740305 -0.0939084398123583 ENSG00000187147 RNF220
ENST00000497469 0.942773973482967 0.894221304716501 -0.00751816699871942 ENSG00000187147 RNF220
ENST00000475378 0.669416107359679 0.489057112807371 -0.0353098615144337 ENSG00000187147 RNF220
ENST00000484745 0.506601349630539 0.31213809071288 -0.0483914820898994 ENSG00000187147 RNF220
ENST00000372242 0.343424336049814 0.167933256350473 -0.0628719071443476 ENSG00000126106 TMEM53
ENST00000372243 0.343424336049814 0.167933256350473 -0.0628719071443476 ENSG00000126106 TMEM53
ENST00000372244 0.343424336049814 0.167933256350473 -0.0628719071443476 ENSG00000126106 TMEM53
ENST00000495630 0.378293968296317 0.195739671138735 -0.0596971703592731 ENSG00000126106 TMEM53
ENST00000474394 0.430253121342144 0.239716421866854 -0.0644292054413868 ENSG00000187147 RNF220
ENST00000480686 0.201988972513221 0.073322932043862 -0.100602516912416 ENSG00000187147 RNF220
ENST00000474956 0.161861100850361 0.051913734487381 -0.115283192937083 ENSG00000187147 RNF220
ENST00000452259 0.860569875454428 0.756025218723455 -0.0179761127755445 ENSG00000142945 KIF2C
ENST00000372224 0.800100750832615 0.66483163539457 -0.0218405330745591 ENSG00000142945 KIF2C
ENST00000493027 0.860704690487634 0.756253296102478 -0.0179785305796075 ENSG00000142945 KIF2C
ENST00000372218 0.800059990223242 0.664718967352879 -0.0218462591610165 ENSG00000142945 KIF2C
ENST00000455186 0.81064261308754 0.680874502862602 -0.0247273486492811 ENSG00000142945 KIF2C
ENST00000372222 0.997677141283586 0.995930559483668 0.000273695508196181 ENSG00000142945 KIF2C
ENST00000480574 0.899037813784339 0.819134148462364 0.0178929279992846 ENSG00000142945 KIF2C
ENST00000372217 0.99611560393559 0.993412174594319 -0.000422830078106214 ENSG00000142945 KIF2C
ENST00000440985 0.993815047326503 0.988616439411971 0.00110037824303683 ENSG00000225721 RP11-269F19.2
ENST00000428791 0.370665643108397 0.189323330849383 -0.0772514000173432 ENSG00000225721 RP11-269F19.2
ENST00000423289 0.953630272893771 0.913503189206154 0.00833450739606547 ENSG00000142945 KIF2C
ENST00000472235 0.710539377043773 0.542179047080086 -0.0471028686037576 ENSG00000142945 KIF2C
ENST00000497035 0.0217019645845553 0.00187832101941532 -0.167173171534398 ENSG00000142937 RPS8
ENST00000396651 0.0246346379023891 0.00235619491641275 -0.165580935617775 ENSG00000142937 RPS8
ENST00000372209 0.0247169589521045 0.00236644220082507 -0.165520497522616 ENSG00000142937 RPS8
ENST00000470475 0.0124124519101321 0.000660972334942414 -0.201479018434508 ENSG00000142937 RPS8
ENST00000485390 0.0247895192934882 0.00237851356457747 -0.165508063809445 ENSG00000142937 RPS8
ENST00000464658 0.0460504829743733 0.00685540967105352 -0.144390131609131 ENSG00000142937 RPS8
ENST00000484599 0.044396547119531 0.0064486957607058 -0.145192256853415 ENSG00000142937 RPS8
ENST00000474582 0.203054904083577 0.0739476367446927 -0.112289931432106 ENSG00000142937 RPS8
ENST00000372201 0.528865724498417 0.334130117496828 0.0429495566802436 ENSG00000173846 PLK3
ENST00000465443 0.525201654450124 0.330567998727266 0.0430395234924192 ENSG00000173846 PLK3
ENST00000476731 0.775551770120875 0.63023439768722 0.0325324215996597 ENSG00000173846 PLK3
ENST00000492398 0.674108541937701 0.495181580675312 0.0355415229729584 ENSG00000173846 PLK3
ENST00000461358 0.86019050480409 0.755428358928509 0.0192941737325345 ENSG00000173846 PLK3
ENST00000461769 0.281874382202101 0.123337586294103 0.10815178826652 ENSG00000173846 PLK3
ENST00000493100 0.52754416888966 0.332821778926109 0.0669952202527964 ENSG00000173846 PLK3
ENST00000372200 0.22162716288107 0.0845963329583752 0.141002841659814 ENSG00000188396 TCTEX1D4
ENST00000450269 0.322306982920147 0.152138150558739 0.0675911356626815 ENSG00000222009 BTBD19
ENST00000453418 0.322306982920147 0.152138150558739 0.0675911356626815 ENSG00000222009 BTBD19
ENST00000409335 0.317180414385526 0.148286416824041 0.0684779024725073 ENSG00000222009 BTBD19
ENST00000439563 0.208568231618174 0.0771332014938289 0.0857058344729085 ENSG00000222009 BTBD19
ENST00000485668 0.360579518662125 0.181601796997869 0.0602779675213132 ENSG00000222009 BTBD19
ENST00000482715 0.177084125529252 0.0597360243539457 0.0868212142826287 ENSG00000222009 BTBD19
ENST00000475105 0.261287698421018 0.109580193114268 0.0774634705363059 ENSG00000222009 BTBD19
ENST00000495433 0.653897659489404 0.470513782233853 0.042992485315594 ENSG00000222009 BTBD19
ENST00000489976 0.760459203323508 0.609763202983534 -0.0403965584143701 ENSG00000222009 BTBD19
ENST00000464114 0.743222311448413 0.585884156775278 -0.039630942223089 ENSG00000222009 BTBD19
ENST00000439363 0.527793175964679 0.333052164504526 -0.0511601498391461 ENSG00000070785 EIF2B3
ENST00000360403 0.430582705634629 0.240033125793698 -0.0543931875904977 ENSG00000070785 EIF2B3
ENST00000486491 0.574477086614168 0.380128443538731 0.0625491530752394 ENSG00000070785 EIF2B3
ENST00000372183 0.337396913277791 0.163356135673726 -0.0708491778323295 ENSG00000070785 EIF2B3
ENST00000480675 0.644286392389716 0.459092569054942 -0.0442912817692405 ENSG00000070785 EIF2B3
ENST00000477953 0.715744107023454 0.548617830619034 -0.0365537019720694 ENSG00000070785 EIF2B3
ENST00000372182 0.503337183308754 0.308868878154227 -0.0619634096964667 ENSG00000070785 EIF2B3
ENST00000487532 0.600460473932356 0.409261200466792 -0.0521668058232876 ENSG00000070785 EIF2B3
ENST00000497010 0.709247475771507 0.540720293503253 -0.0397599962140911 ENSG00000070785 EIF2B3
ENST00000372168 0.487887903514185 0.293547499263615 0.0498803361631405 ENSG00000126107 HECTD3
ENST00000372172 0.829605438820734 0.708295423680246 0.0156162483606063 ENSG00000126107 HECTD3
ENST00000486132 0.551531468935669 0.356918038231003 0.0513397279384931 ENSG00000126107 HECTD3
ENST00000486296 0.435578943791201 0.244439731919955 0.0618494933471179 ENSG00000126107 HECTD3
ENST00000466423 0.34482383918608 0.169101833263188 0.073479222845271 ENSG00000126107 HECTD3
ENST00000487488 0.235425788177532 0.0930480500532918 0.108500911979879 ENSG00000126107 HECTD3
ENST00000484564 0.918954677387008 0.853114645510398 -0.0138058839201205 ENSG00000126107 HECTD3
ENST00000246337 0.211145966009532 0.0786803454687681 -0.0919500710363055 ENSG00000126088 UROD
ENST00000491773 0.205196807720302 0.075181243905564 -0.0933405045925887 ENSG00000126088 UROD
ENST00000463092 0.235091386687451 0.0928452700231285 -0.089311941199267 ENSG00000126088 UROD
ENST00000461035 0.187872026135111 0.0653879109992566 -0.0980110996371934 ENSG00000126088 UROD
ENST00000491300 0.248188753835003 0.101153369582475 -0.083349154701999 ENSG00000126088 UROD
ENST00000434478 0.271751910695406 0.116515071707856 -0.0808871442148373 ENSG00000126088 UROD
ENST00000494399 0.212547307021042 0.0794281557048617 -0.0917719625595608 ENSG00000126088 UROD
ENST00000460334 0.254273351064345 0.104977253441748 -0.0846870206555138 ENSG00000126088 UROD
ENST00000462688 0.243352727467105 0.0980398921959531 -0.0841828913494482 ENSG00000126088 UROD
ENST00000460906 0.251046234465413 0.102922390065308 -0.0849040000501883 ENSG00000126088 UROD
ENST00000490385 0.260419014245815 0.108987889578598 -0.0839051171882326 ENSG00000126088 UROD
ENST00000469548 0.210411527079157 0.0782592999577506 -0.0903176221074208 ENSG00000126088 UROD
ENST00000486699 0.212165146292385 0.0792110455455957 -0.090161135641905 ENSG00000126088 UROD
ENST00000478467 0.209338241661844 0.0775416759186477 -0.0903899349384246 ENSG00000126088 UROD
ENST00000428106 0.223412379054056 0.0856301246893627 -0.0881316121158794 ENSG00000126088 UROD
ENST00000496439 0.248366842447405 0.101247696385475 -0.0858409219575907 ENSG00000126088 UROD
ENST00000473012 0.232072673587594 0.0910066009185681 -0.0883462747328506 ENSG00000126088 UROD
ENST00000472254 0.283411759297203 0.124357652204343 -0.0973452896382642 ENSG00000126088 UROD
ENST00000466193 0.220494441848383 0.0839543343134723 -0.125800026606597 ENSG00000126088 UROD
ENST00000465678 0.23703162233968 0.0940744136770284 -0.124929234784883 ENSG00000126088 UROD
ENST00000359600 0.0217661918008963 0.00188747199936859 -0.242479672963998 ENSG00000162415 ZSWIM5
ENST00000464588 0.0104277290784131 0.000457601786016883 -0.283263399597168 ENSG00000162415 ZSWIM5
ENST00000528332 0.62760156871435 0.439886783601151 -0.0639295458601122 ENSG00000132781 MUTYH
ENST00000529984 0.62760156871435 0.439886783601151 -0.0639295458601122 ENSG00000132781 MUTYH
ENST00000372110 0.679529174776731 0.502015293785526 -0.0556391455048103 ENSG00000132781 MUTYH
ENST00000372115 0.666973286229052 0.486247096594174 -0.0576824282747534 ENSG00000132781 MUTYH
ENST00000481571 0.679529174776731 0.502015293785526 -0.0556391455048103 ENSG00000132781 MUTYH
ENST00000372098 0.679529174776731 0.502015293785526 -0.0556391455048103 ENSG00000132781 MUTYH
ENST00000355498 0.684273891147719 0.507669688334952 -0.0557738580247244 ENSG00000132781 MUTYH
ENST00000475516 0.680640882393271 0.503444499107892 -0.0563016854429857 ENSG00000132781 MUTYH
ENST00000372104 0.673746370492574 0.494705418909922 -0.0573372578055396 ENSG00000132781 MUTYH
ENST00000448481 0.673746370492574 0.494705418909922 -0.0573372578055396 ENSG00000132781 MUTYH
ENST00000456914 0.673746370492574 0.494705418909922 -0.0573372578055396 ENSG00000132781 MUTYH
ENST00000354383 0.680640882393271 0.503444499107892 -0.0563016854429857 ENSG00000132781 MUTYH
ENST00000488731 0.650698860929106 0.466625515691204 -0.0611376803771801 ENSG00000132781 MUTYH
ENST00000372100 0.684273891147719 0.507669688334952 -0.0557738580247244 ENSG00000132781 MUTYH
ENST00000450313 0.666973286229052 0.486247096594174 -0.0576824282747534 ENSG00000132781 MUTYH
ENST00000531105 0.698457335847157 0.526697657677432 -0.0536145869732021 ENSG00000132781 MUTYH
ENST00000528013 0.641977837937095 0.456435922399404 -0.0627094968077314 ENSG00000132781 MUTYH
ENST00000412971 0.620926586326204 0.432363428811325 -0.0650928481404373 ENSG00000132781 MUTYH
ENST00000470256 0.545510747420539 0.350846386780815 -0.078902263384651 ENSG00000132781 MUTYH
ENST00000461495 0.634146169917352 0.447710152289345 -0.062820503039095 ENSG00000132781 MUTYH
ENST00000435155 0.512688951872989 0.318000475563809 -0.0852714863643278 ENSG00000132781 MUTYH
ENST00000467940 0.538345635299615 0.34377203198769 -0.0783197662059707 ENSG00000132781 MUTYH
ENST00000525160 0.616597625997707 0.427089155872229 -0.0663912534664114 ENSG00000132781 MUTYH
ENST00000483642 0.696279906473345 0.523319175522571 -0.0551256026855483 ENSG00000132781 MUTYH
ENST00000481139 0.699254124760039 0.52781331876387 -0.0540515931653122 ENSG00000132781 MUTYH
ENST00000372090 0.320870354346083 0.151040363998757 -0.10189202665714 ENSG00000132773 TOE1
ENST00000477731 0.507567038738052 0.31314166936968 -0.0804560777182106 ENSG00000132773 TOE1
ENST00000539779 0.416811204233929 0.228163070803854 -0.0862766641882235 ENSG00000132773 TOE1
ENST00000471337 0.410547205142588 0.222628569335092 -0.0944452564663023 ENSG00000132773 TOE1
ENST00000495703 0.367411381459381 0.186645697424562 -0.0949972864441275 ENSG00000132773 TOE1
ENST00000372086 0.615358537011996 0.425664683620178 -0.067325876873348 ENSG00000070759 TESK2
ENST00000341771 0.615358537011996 0.425664683620178 -0.067325876873348 ENSG00000070759 TESK2
ENST00000486676 0.607258176543251 0.416972161717703 -0.0687025881325737 ENSG00000070759 TESK2
ENST00000401061 0.314381512215238 0.14617971385672 -0.105652671030025 ENSG00000132763 MMACHC
ENST00000262746 0.546713625605582 0.352005342173852 -0.0374424829957991 ENSG00000117450 PRDX1
ENST00000319248 0.54705466934388 0.352398538572956 -0.0374100154414494 ENSG00000117450 PRDX1
ENST00000372079 0.546841689122031 0.352147411327347 -0.0374416291900449 ENSG00000117450 PRDX1
ENST00000447184 0.57845055332708 0.384181968301475 -0.0357785378015899 ENSG00000117450 PRDX1
ENST00000424390 0.578663399522478 0.384468980566741 -0.0357583105715436 ENSG00000117450 PRDX1
ENST00000483583 0.635291719606157 0.449082049792181 -0.0328104395541147 ENSG00000117450 PRDX1
ENST00000372070 0.765790843018713 0.617267065143848 -0.0229783395359375 ENSG00000117448 AKR1A1
ENST00000434299 0.814391553466474 0.686349405394676 -0.0204886096174011 ENSG00000117448 AKR1A1
ENST00000496999 0.923047223433084 0.859489807288882 -0.00969503797086162 ENSG00000117448 AKR1A1
ENST00000476957 0.952562115185445 0.911245163711041 -0.00567672491380992 ENSG00000117448 AKR1A1
ENST00000481885 0.951178195119848 0.908812933362357 -0.0061409605647567 ENSG00000117448 AKR1A1
ENST00000351829 0.874621098535011 0.778341726010833 -0.0134958686884184 ENSG00000117448 AKR1A1
ENST00000471651 0.92318991060081 0.85966308104634 0.0103202142901454 ENSG00000117448 AKR1A1
ENST00000497973 0.646129392499823 0.461183612941879 -0.0379493522483812 ENSG00000117448 AKR1A1
ENST00000473038 0.433041857056396 0.242246349888629 -0.066453160451623 ENSG00000117448 AKR1A1
ENST00000495913 0.418139003122873 0.229223948855177 -0.0684547972310859 ENSG00000117448 AKR1A1
ENST00000487654 0.696706131303761 0.524092725149623 -0.0393174701764757 ENSG00000117448 AKR1A1
ENST00000475919 0.358906438379089 0.180287848788857 -0.084950216483114 ENSG00000117448 AKR1A1
ENST00000475985 0.231909492142612 0.090912155172771 -0.127371856620914 ENSG00000117448 AKR1A1
ENST00000437901 0.211035886074458 0.0786239579431931 0.0917747446735274 ENSG00000132780 NASP
ENST00000437362 0.210817775540412 0.0784956880511124 0.0917069811408222 ENSG00000132780 NASP
ENST00000464190 0.210404409574473 0.0782487937647034 0.0918132594681836 ENSG00000132780 NASP
ENST00000528084 0.264355520877813 0.111616068314468 0.0886806767883201 ENSG00000132780 NASP
ENST00000527359 0.130539966865933 0.0369895858135852 0.108256893828871 ENSG00000132780 NASP
ENST00000525515 0.164691675727226 0.0534163416671612 0.0971309113817096 ENSG00000132780 NASP
ENST00000453748 0.190799290285965 0.0668974103620309 0.0939853471120613 ENSG00000132780 NASP
ENST00000402363 0.12223444341869 0.0332428791515017 0.105912853537551 ENSG00000132780 NASP
ENST00000537798 0.122106670754696 0.0331825788362109 0.105954102000741 ENSG00000132780 NASP
ENST00000527470 0.212140253462205 0.0791994303599636 0.0893560377710762 ENSG00000132780 NASP
ENST00000529333 0.21250489454488 0.0794076552504347 0.0887987306549425 ENSG00000132780 NASP
ENST00000531532 0.261285111970772 0.109564432474263 0.0902812292380622 ENSG00000132780 NASP
ENST00000530840 0.587060825482003 0.394095713649116 0.0595604690133447 ENSG00000132780 NASP
ENST00000528238 0.128576271439182 0.0361221948192328 0.108070444631043 ENSG00000132780 NASP
ENST00000534101 0.205985490839023 0.0756483118338654 0.0895976364865235 ENSG00000132780 NASP
ENST00000350030 0.117835068705605 0.0313327624444215 0.106475801550921 ENSG00000132780 NASP
ENST00000470768 0.281158788805845 0.122839859095466 0.0753287562135804 ENSG00000132780 NASP
ENST00000372052 0.122106670754696 0.0331863442622126 0.105914289250478 ENSG00000132780 NASP
ENST00000351223 0.122106670754696 0.0331863442622126 0.105914289250478 ENSG00000132780 NASP
ENST00000530073 0.0890067832526487 0.0199911929379547 0.125047039059316 ENSG00000132780 NASP
ENST00000481782 0.0908788767391388 0.0206503572660182 0.126092104659625 ENSG00000132780 NASP
ENST00000531612 0.0892389350180985 0.0200745854981126 0.123650426016432 ENSG00000132780 NASP
ENST00000527932 0.161975224746036 0.051969835677005 0.123503998553036 ENSG00000132780 NASP
ENST00000534450 0.136017749305165 0.0394218829937696 0.11849056988768 ENSG00000132780 NASP
ENST00000472408 0.531215515826669 0.336387855232714 0.0733572244895267 ENSG00000132780 NASP
ENST00000479235 0.0308979206482015 0.00351609331798416 0.137833556541826 ENSG00000159592 GPBP1L1
ENST00000290795 0.126002545489015 0.0349348125047228 0.0653696804688446 ENSG00000159592 GPBP1L1
ENST00000355105 0.121783167926404 0.0330114404624708 0.066065605270656 ENSG00000159592 GPBP1L1
ENST00000467032 0.045763012196527 0.00678640145192153 0.173331817605984 ENSG00000159592 GPBP1L1
ENST00000487436 0.0120131416639607 0.000616965318387894 0.19900825053511 ENSG00000159592 GPBP1L1
ENST00000468724 0.0977984758335629 0.0232394325200537 0.129548906112383 ENSG00000159592 GPBP1L1
ENST00000498128 0.838022712890721 0.721406238458757 -0.0177238313335591 ENSG00000159592 GPBP1L1
ENST00000496278 0.88968850738268 0.803612243533058 0.0179214995508984 ENSG00000159592 GPBP1L1
ENST00000495616 0.55134435771871 0.356712480686896 0.0771480808293239 ENSG00000159592 GPBP1L1
ENST00000488278 0.238514949492563 0.0950847321973571 0.0844821396148699 ENSG00000159592 GPBP1L1
ENST00000480941 0.246485177412868 0.100092203660133 0.0831848871734717 ENSG00000159592 GPBP1L1
ENST00000480083 0.228242239224194 0.0887626850937327 0.0862659375633446 ENSG00000159592 GPBP1L1
ENST00000493083 0.368264504303309 0.187338179259341 0.0678560996595539 ENSG00000159592 GPBP1L1
ENST00000460859 0.310675067284232 0.143589345382224 0.077189290118693 ENSG00000159592 GPBP1L1
ENST00000372025 0.593811848359598 0.401935351062474 0.0482616968140332 ENSG00000159596 TMEM69
ENST00000496366 0.690537487283534 0.516140479967527 0.0393885413895271 ENSG00000159596 TMEM69
ENST00000359942 0.101358903823479 0.0245968296029247 0.137705454144711 ENSG00000197429 IPP
ENST00000495072 0.0111878314215153 0.000520463907165341 0.266059339039901 ENSG00000197429 IPP
ENST00000396478 0.425993930635931 0.23590247558899 0.0852999967601352 ENSG00000197429 IPP
ENST00000470809 0.81879419236279 0.692595641216055 -0.0241748048277899 ENSG00000086015 MAST2
ENST00000372009 0.251411893403195 0.103146586017419 -0.0583299107717769 ENSG00000086015 MAST2
ENST00000361297 0.240602849205084 0.0963396146769477 -0.059674061825996 ENSG00000086015 MAST2
ENST00000372008 0.823358255017216 0.699068553942659 -0.0179906984699598 ENSG00000086015 MAST2
ENST00000482881 0.810558499859432 0.680724088642794 0.025304081228911 ENSG00000086015 MAST2
ENST00000467367 0.76125705041101 0.611106173164768 -0.0412365673843528 ENSG00000086015 MAST2
ENST00000262741 0.916714211874231 0.849048365683184 -0.0128723298786158 ENSG00000117461 PIK3R3
ENST00000372006 0.916810615643831 0.849276992792583 -0.0128567950869624 ENSG00000117461 PIK3R3
ENST00000340332 0.910863700057935 0.839483022264187 -0.0136720481696411 ENSG00000117461 PIK3R3
ENST00000354242 0.910863700057935 0.839483022264187 -0.0136720481696411 ENSG00000117461 PIK3R3
ENST00000420542 0.910863700057935 0.839483022264187 -0.0136720481696411 ENSG00000117461 PIK3R3
ENST00000488808 0.570092455949262 0.375630031848117 0.0707686533099374 ENSG00000117461 PIK3R3
ENST00000540385 0.533472633087425 0.338722049614598 -0.07193652457892 ENSG00000117461 PIK3R3
ENST00000423209 0.577356341700541 0.383128108696128 -0.0663483033794847 ENSG00000117461 PIK3R3
ENST00000493202 0.378910703635345 0.196270483683769 -0.103346411631581 ENSG00000117461 PIK3R3
ENST00000425892 0.351081408423551 0.174086493582546 -0.109031715585304 ENSG00000117461 PIK3R3
ENST00000396420 0.174619786703231 0.0584938735484729 -0.0841062502031709 ENSG00000085998 POMGNT1
ENST00000371984 0.225115152051478 0.0867696251540456 -0.0750744609883276 ENSG00000085998 POMGNT1
ENST00000371992 0.178161570866316 0.0603724383269185 -0.083726449278686 ENSG00000085998 POMGNT1
ENST00000475642 0.114556699661755 0.0299218184101679 -0.159433605558414 ENSG00000085998 POMGNT1
ENST00000535522 0.3003708034768 0.136157685215704 -0.0657874196789602 ENSG00000085998 POMGNT1
ENST00000371986 0.224676205331953 0.0864882543993344 -0.0750809640899426 ENSG00000085998 POMGNT1
ENST00000480972 0.733659083020332 0.572859291878699 -0.0421697148029477 ENSG00000085998 POMGNT1
ENST00000485714 0.649062784416821 0.464705612840938 -0.0422012480841576 ENSG00000085998 POMGNT1
ENST00000477114 0.0850424897530951 0.018548955381899 -0.15138330266216 ENSG00000085998 POMGNT1
ENST00000497439 0.549637299914208 0.35495842567589 -0.0559382546410786 ENSG00000085998 POMGNT1
ENST00000489985 0.987156248512503 0.976223735314781 -0.00201251665696343 ENSG00000085998 POMGNT1
ENST00000463715 0.389649977938383 0.205030124539331 -0.110993543714055 ENSG00000085999 RAD54L
ENST00000442598 0.871778032342679 0.7736091935608 0.01796051649014 ENSG00000085999 RAD54L
ENST00000371975 0.888492206497843 0.801475282402665 0.0156933417126262 ENSG00000085999 RAD54L
ENST00000496156 0.149042869943041 0.0455990054060299 0.0908512765148522 ENSG00000132128 LRRC41
ENST00000488942 0.589073090864951 0.396729403451677 0.067740426029542 ENSG00000085999 RAD54L
ENST00000459678 0.477820259199903 0.284337016541143 0.0869496620381066 ENSG00000085999 RAD54L
ENST00000343304 0.76125705041101 0.61108017587166 0.0177131132920053 ENSG00000132128 LRRC41
ENST00000472710 0.142837123031744 0.0427093611507713 0.0779807018482571 ENSG00000132128 LRRC41
ENST00000498402 0.754577989072092 0.601637609601927 -0.0200541749028982 ENSG00000132128 LRRC41
ENST00000469150 0.62392043038051 0.435663455512636 0.0510359417568229 ENSG00000132128 LRRC41
ENST00000311672 0.0355165633667687 0.00442271172315806 -0.173294195519403 ENSG00000173660 UQCRH
ENST00000489056 0.0355078222065649 0.00442123464982431 -0.173297782319432 ENSG00000173660 UQCRH
ENST00000486951 0.0277017909493515 0.00289632093511753 -0.184104531745866 ENSG00000173660 UQCRH
ENST00000496387 0.0355078222065649 0.00442123464982431 -0.173297782319432 ENSG00000173660 UQCRH
ENST00000460947 0.030484623674877 0.00344048330534375 -0.193415653853599 ENSG00000173660 UQCRH
ENST00000474844 0.674254383924434 0.495449393173803 -0.0371230882754189 ENSG00000117481 NSUN4
ENST00000307089 0.545479178781365 0.350792676009662 0.0484848493224914 ENSG00000117481 NSUN4
ENST00000486270 0.445900522967565 0.25394253376314 -0.0651846703093597 ENSG00000117481 NSUN4
ENST00000536062 0.601958499387913 0.411020022224028 -0.0451381970829489 ENSG00000117481 NSUN4
ENST00000469918 0.246821528994697 0.100331356819698 -0.109806031670471 ENSG00000117481 NSUN4
ENST00000471871 0.618462495568291 0.429551201110022 -0.0432073730504251 ENSG00000117481 NSUN4
ENST00000537428 0.544472942487302 0.349877956854696 -0.050926470255449 ENSG00000117481 NSUN4
ENST00000498008 0.661816692275094 0.480318467207914 -0.0389420160471168 ENSG00000117481 NSUN4
ENST00000495427 0.689759180394981 0.514938349419743 -0.0365969085747932 ENSG00000117481 NSUN4
ENST00000602433 0.941354314921167 0.891535544011453 0.00901881095818627 ENSG00000269956 MKNK1-AS1
ENST00000342571 0.662316269902775 0.480998872228755 0.0382820122937849 ENSG00000079277 MKNK1
ENST00000371946 0.431271028931019 0.240590324273811 0.0562885489865471 ENSG00000079277 MKNK1
ENST00000341183 0.431271028931019 0.240590324273811 0.0562885489865471 ENSG00000079277 MKNK1
ENST00000371944 0.662316269902775 0.480998872228755 0.0382820122937849 ENSG00000079277 MKNK1
ENST00000371945 0.431271028931019 0.240590324273811 0.0562885489865471 ENSG00000079277 MKNK1
ENST00000524749 0.748695199443868 0.593489592432791 0.0401887238676442 ENSG00000079277 MKNK1
ENST00000528077 0.32736080852525 0.155818715096529 0.0701346108740062 ENSG00000079277 MKNK1
ENST00000428112 0.342636133390781 0.167326600778774 0.0696544036239823 ENSG00000079277 MKNK1
ENST00000532897 0.953396934940689 0.912949284013654 0.00783232100465085 ENSG00000079277 MKNK1
ENST00000531355 0.319915380841756 0.150260598353946 0.0731369246457805 ENSG00000079277 MKNK1
ENST00000532783 0.64880741631911 0.46435853412091 0.0493251757725634 ENSG00000079277 MKNK1
ENST00000496619 0.382843206433925 0.199421700169271 0.0727364996433846 ENSG00000079277 MKNK1
ENST00000528237 0.518172645363945 0.323525831864076 0.0669951433410208 ENSG00000079277 MKNK1
ENST00000526513 0.296315741802183 0.133184650163596 0.0866239040567202 ENSG00000079277 MKNK1
ENST00000484301 0.180996519642238 0.0618203566963295 0.112947735454831 ENSG00000079277 MKNK1
ENST00000545730 0.187543367982742 0.0651996379263917 0.0974304046222852 ENSG00000079277 MKNK1
ENST00000486716 0.199190044124178 0.0715962857905933 0.112723199982941 ENSG00000079277 MKNK1
ENST00000480531 0.511961360144558 0.31724247427555 0.0786244714671512 ENSG00000079277 MKNK1
ENST00000529170 0.315307208140251 0.146880297521125 0.0920742951294848 ENSG00000079277 MKNK1
ENST00000531769 0.274899160929186 0.118624888801143 0.0875138222543627 ENSG00000079277 MKNK1
ENST00000465783 0.208614508233982 0.0771721453907041 0.12085663874362 ENSG00000079277 MKNK1
ENST00000474868 0.205255470343651 0.0752085740915559 0.121672277054693 ENSG00000079277 MKNK1
ENST00000532110 0.265199148316917 0.112218950393091 0.110596835062241 ENSG00000079277 MKNK1
ENST00000525888 0.34896856742879 0.172504176663411 0.0997393420217938 ENSG00000079277 MKNK1
ENST00000319928 0.743393755853627 0.586212009972758 0.0434153259234178 ENSG00000142961 MOB3C
ENST00000371940 0.796491733632185 0.65979347031871 0.0349805659588575 ENSG00000142961 MOB3C
ENST00000576409 0.312396288047593 0.144818785108276 0.0726188187767045 ENSG00000123472 ATPAF1
ENST00000371937 0.311846539754315 0.14441003844481 0.0726418127633784 ENSG00000123472 ATPAF1
ENST00000574428 0.311846539754315 0.14441003844481 0.0726418127633784 ENSG00000123472 ATPAF1
ENST00000492233 0.13934827750949 0.0410378915949824 0.133240288658581 ENSG00000123472 ATPAF1
ENST00000526821 0.199692174657039 0.0718838507005837 0.11002091387521 ENSG00000123472 ATPAF1
ENST00000542495 0.194876877749006 0.0691737314554413 0.112549212322407 ENSG00000123472 ATPAF1
ENST00000529214 0.194876877749006 0.0691737314554413 0.112549212322407 ENSG00000123472 ATPAF1
ENST00000329231 0.486952401157747 0.292723517963604 0.0586679646239254 ENSG00000123472 ATPAF1
ENST00000534216 0.231598516362724 0.0907420926179386 0.116700657548108 ENSG00000123472 ATPAF1
ENST00000532925 0.21589133769693 0.081251917779086 0.111404307771025 ENSG00000123472 ATPAF1
ENST00000474020 0.659356634696152 0.477097152366622 0.0581910799033721 ENSG00000123472 ATPAF1
ENST00000487193 0.971607481040586 0.946368859248712 -0.00523763614843329 ENSG00000123472 ATPAF1
ENST00000544071 0.00578807178268346 0.000147205362533584 0.143556353491932 ENSG00000159658 EFCAB14
ENST00000525633 0.365414842542232 0.185060769795789 -0.0946980208869771 ENSG00000123472 ATPAF1
ENST00000442839 0.00456964417351623 9.12138562743476e-05 0.206993450496247 ENSG00000228237 EFCAB14-AS1
ENST00000418985 0.00444225634999177 8.63768457673725e-05 0.20744901764858 ENSG00000228237 EFCAB14-AS1
ENST00000371933 0.00358425312197794 5.22435095878117e-05 0.15951227956733 ENSG00000159658 EFCAB14
ENST00000479745 0.0112479522057112 0.000525107126468487 0.196649445012714 ENSG00000159658 EFCAB14
ENST00000487741 0.0123998575367413 0.000658461029396267 0.194969652556131 ENSG00000159658 EFCAB14
ENST00000481623 0.0193042418437259 0.00151828741976667 0.194772844581762 ENSG00000159658 EFCAB14
ENST00000459797 0.125999514466228 0.034930845161065 0.160291665168244 ENSG00000159658 EFCAB14
ENST00000484461 0.000548427522098188 1.14031921118261e-06 0.253003175364305 ENSG00000159658 EFCAB14
ENST00000371884 0.308632598553707 0.142114571022075 0.0567228414267634 ENSG00000162367 TAL1
ENST00000371883 0.0939831214728172 0.0217506763359978 0.0831960884224687 ENSG00000162367 TAL1
ENST00000294339 0.0939831214728172 0.0217506763359978 0.0831960884224687 ENSG00000162367 TAL1
ENST00000459729 0.992228430617612 0.985398505986586 -0.000956026102092808 ENSG00000162367 TAL1
ENST00000464796 0.636896277499804 0.450996918637541 -0.0412044351653441 ENSG00000162367 TAL1
ENST00000422216 0.909353418494311 0.836680547137151 -0.012158322355275 ENSG00000226252 RP1-18D14.7
ENST00000481091 0.280427110524536 0.122391293644487 -0.103141487055358 ENSG00000162367 TAL1
ENST00000465912 0.295877096179581 0.132845573550374 -0.118485995695487 ENSG00000162367 TAL1
ENST00000337817 0.121592814712338 0.0329369940795021 0.128334557489143 ENSG00000123473 STIL
ENST00000360380 0.121592814712338 0.0329369940795021 0.128334557489143 ENSG00000123473 STIL
ENST00000371877 0.121592814712338 0.0329369940795021 0.128334557489143 ENSG00000123473 STIL
ENST00000243182 0.101236354839118 0.0245293410900086 0.13287697823741 ENSG00000123473 STIL
ENST00000396221 0.101236354839118 0.0245293410900086 0.13287697823741 ENSG00000123473 STIL
ENST00000447475 0.127507591763907 0.0355777702448522 0.119182868187574 ENSG00000123473 STIL
ENST00000418131 0.346639752233287 0.170607782523291 0.0932921118565618 ENSG00000123473 STIL
ENST00000436811 0.268542727394942 0.11440233149636 0.122232420415304 ENSG00000123473 STIL
ENST00000371873 0.132165368428719 0.0377544713944162 0.110475814083889 ENSG00000162368 CMPK1
ENST00000371871 0.310153079600183 0.143184767558068 0.069869196701749 ENSG00000162368 CMPK1
ENST00000471289 0.0820244994477785 0.017536990399449 -0.177629920322927 ENSG00000162368 CMPK1
ENST00000450808 0.33791263609682 0.163751489419225 0.0671154000933855 ENSG00000162368 CMPK1
ENST00000371870 0.537432614811174 0.342865528684348 0.0452987826161528 ENSG00000162368 CMPK1
ENST00000371847 0.703189788296098 0.532877173859857 -0.0510282563741908 ENSG00000132122 SPATA6
ENST00000371843 0.696223258192245 0.523216970929621 -0.0532773212174923 ENSG00000132122 SPATA6
ENST00000396199 0.647341606466721 0.462386618963407 -0.0612554611579456 ENSG00000132122 SPATA6
ENST00000396153 0.111210926463851 0.0285392502816665 -0.14009477049426 ENSG00000185104 FAF1
ENST00000371778 0.107693311082195 0.0271349478624406 -0.141873892260494 ENSG00000185104 FAF1
ENST00000545823 0.88302130156361 0.792106990277189 -0.0167329113200718 ENSG00000185104 FAF1
ENST00000494400 0.420758206219714 0.231398326357509 -0.079515924220898 ENSG00000185104 FAF1
ENST00000472808 0.579925349138272 0.385929375528814 -0.0698834501292581 ENSG00000185104 FAF1
ENST00000487898 0.0614421569943892 0.0109758451132331 -0.18427343092826 ENSG00000185104 FAF1
ENST00000262662 0.550146585204595 0.355443857384017 -0.0712330779562742 ENSG00000123080 CDKN2C
ENST00000396148 0.553660256603379 0.358968204540691 -0.0709032462904517 ENSG00000123080 CDKN2C
ENST00000242719 0.0538626991583806 0.00889447244270467 0.125233283009171 ENSG00000123091 RNF11
ENST00000494873 0.159208910680607 0.0505160174249392 0.0620194046429769 ENSG00000123091 RNF11
ENST00000486691 0.0132634718554098 0.000745334573343211 0.131565281053971 ENSG00000123091 RNF11
ENST00000371730 0.311199429392204 0.143922152761386 0.0778398819267386 ENSG00000085832 EPS15
ENST00000371733 0.311199429392204 0.143922152761386 0.0778398819267386 ENSG00000085832 EPS15
ENST00000396122 0.198126673206191 0.0709517203514966 0.105679669186408 ENSG00000085832 EPS15
ENST00000493793 0.0765741256555307 0.0157071691667371 0.158412832324795 ENSG00000085832 EPS15
ENST00000371727 0.955140501340969 0.91657198398017 -0.00616931117756248 ENSG00000085832 EPS15
ENST00000464478 0.281599934625483 0.123160988218164 0.12459317424017 ENSG00000085832 EPS15
ENST00000471391 0.932538061729895 0.876093276610468 -0.00928653970438982 ENSG00000085832 EPS15
ENST00000465467 0.917485566464964 0.850376418545436 -0.0115097117857506 ENSG00000085832 EPS15
ENST00000371714 0.127977971369014 0.0358183510047573 0.0782961186531992 ENSG00000117859 OSBPL9
ENST00000337809 0.114001079913532 0.0296582187570634 0.0807755413133085 ENSG00000117859 OSBPL9
ENST00000371710 0.114001079913532 0.0296582187570634 0.0807755413133085 ENSG00000117859 OSBPL9
ENST00000447887 0.129007911490798 0.0362999312779896 0.0782101023573945 ENSG00000117859 OSBPL9
ENST00000495776 0.129007911490798 0.0362999312779896 0.0782101023573945 ENSG00000117859 OSBPL9
ENST00000435686 0.129007911490798 0.0362999312779896 0.0782101023573945 ENSG00000117859 OSBPL9
ENST00000435274 0.139393871913457 0.0410680990123998 0.0767549873767301 ENSG00000117859 OSBPL9
ENST00000428468 0.129007911490798 0.0362999312779896 0.0782101023573945 ENSG00000117859 OSBPL9
ENST00000453295 0.129007911490798 0.0362999312779896 0.0782101023573945 ENSG00000117859 OSBPL9
ENST00000489990 0.35233467887022 0.175116647263034 0.0565187759620461 ENSG00000117859 OSBPL9
ENST00000530544 0.0962505018788541 0.0226267534225056 0.0931352853854385 ENSG00000117859 OSBPL9
ENST00000484890 0.318402249891217 0.149122457989193 0.0692435610017848 ENSG00000117859 OSBPL9
ENST00000534040 0.0742797401670909 0.0149796676676168 0.123630353363859 ENSG00000117859 OSBPL9
ENST00000532975 0.0426195464679394 0.00602305375748221 0.137853325274627 ENSG00000117859 OSBPL9
ENST00000527631 0.0357712819426919 0.00446930614188942 0.143440283760283 ENSG00000117859 OSBPL9
ENST00000531828 0.036469332559362 0.00462995575593034 0.117714715440861 ENSG00000117859 OSBPL9
ENST00000361556 0.0381220763724383 0.00501916962143167 0.114915366385783 ENSG00000117859 OSBPL9
ENST00000473207 0.0661097404177993 0.0123647837411288 0.126072456283087 ENSG00000117859 OSBPL9
ENST00000533884 0.0742381440263954 0.0149659741374542 0.123327524462623 ENSG00000117859 OSBPL9
ENST00000481937 0.241754905854368 0.0970416610680595 0.0835216160378098 ENSG00000117859 OSBPL9
ENST00000526917 0.0573557258443847 0.00984623678657966 0.1311100860162 ENSG00000117859 OSBPL9
ENST00000462759 0.0381598524752605 0.00502748403845152 0.114913319746518 ENSG00000117859 OSBPL9
ENST00000486942 0.0403146339781676 0.00551233887677818 0.114390238114554 ENSG00000117859 OSBPL9
ENST00000467064 0.412142936148779 0.22405161466121 0.0962502035325192 ENSG00000117859 OSBPL9
ENST00000524620 0.0274563388856013 0.00285052678413749 0.200323950121453 ENSG00000117859 OSBPL9
ENST00000528603 0.0305983682438939 0.00345700383840883 0.155004464174926 ENSG00000117859 OSBPL9
ENST00000475697 0.0529841830319352 0.0086365511360452 0.113315717032092 ENSG00000117859 OSBPL9
ENST00000531061 0.0445924473619458 0.00649862245722795 0.139309224759977 ENSG00000117859 OSBPL9
ENST00000531819 0.0660229603976447 0.0123333867154563 0.110292371183002 ENSG00000117859 OSBPL9
ENST00000533825 0.277564030367896 0.1204671925186 0.0914628008104923 ENSG00000117859 OSBPL9
ENST00000440943 0.00464046942104734 9.52204602756893e-05 0.182742687403913 ENSG00000078618 NRD1
ENST00000352171 0.0125677725415676 0.000677907953221055 0.125553363622463 ENSG00000078618 NRD1
ENST00000354831 0.0125677725415676 0.000677907953221055 0.125553363622463 ENSG00000078618 NRD1
ENST00000485608 0.00864738404134077 0.000301119250807585 0.155411652810306 ENSG00000078618 NRD1
ENST00000539524 0.0144176905066158 0.000876487494013291 0.140139175901777 ENSG00000078618 NRD1
ENST00000464385 0.26753916614142 0.113665864663745 0.132930565701227 ENSG00000078618 NRD1
ENST00000588291 0.0641951568631573 0.01180506917266 0.150316093225188 ENSG00000266993 RP4-657D16.3
ENST00000586761 0.0804179621469768 0.0169840581695412 0.142613432308236 ENSG00000266993 RP4-657D16.3
ENST00000475310 0.109556403932576 0.0278593786119488 0.148413575871258 ENSG00000078618 NRD1
ENST00000497358 0.0960731099592596 0.0225701738483906 0.137179819869724 ENSG00000078618 NRD1
ENST00000544028 0.0168940621019605 0.00119246186330297 0.123921284997412 ENSG00000078618 NRD1
ENST00000591675 0.430970632477736 0.240323701819187 0.0814362753358245 ENSG00000266993 RP4-657D16.3
ENST00000483007 0.0094878728558888 0.000368607309314374 0.22771497100179 ENSG00000078618 NRD1
ENST00000473805 0.0310988659507188 0.00355609111851805 0.148778988251851 ENSG00000078618 NRD1
ENST00000475715 0.0453738554848876 0.00670257564374449 0.136478654172257 ENSG00000078618 NRD1
ENST00000491410 0.933526867937175 0.877768618905163 0.00646100107400559 ENSG00000078618 NRD1
ENST00000468722 0.564238799577597 0.369605774468049 -0.0474930886091953 ENSG00000078618 NRD1
ENST00000371655 0.0160504045715713 0.00108416121378846 0.187113238148168 ENSG00000169213 RAB3B
ENST00000469458 0.767329397222545 0.61917727742262 0.0290461321458551 ENSG00000117862 TXNDC12
ENST00000371626 0.730266176623408 0.568189707517974 -0.0261672976829557 ENSG00000117862 TXNDC12
ENST00000472624 0.56981032715191 0.375319425480103 -0.0411256288028056 ENSG00000117862 TXNDC12
ENST00000471493 0.943827171119653 0.895963929992386 -0.00903629432445843 ENSG00000117862 TXNDC12
ENST00000371614 0.464695862233833 0.271924809259978 -0.0830167249862929 ENSG00000198841 KTI12
ENST00000425802 0.172204909800283 0.0573051506161111 -0.132502369351208 ENSG00000223390 RP11-91A18.4
ENST00000610127 0.230265529990592 0.090018226593133 -0.0963197833242358 ENSG00000117862 TXNDC12
ENST00000313334 0.637695996480151 0.451951008585607 0.036791648765537 ENSG00000134717 BTF3L4
ENST00000477828 0.461503637469939 0.269087140419553 -0.0530803998399601 ENSG00000134717 BTF3L4
ENST00000489308 0.774383320724363 0.628648852558845 -0.0225775542115258 ENSG00000134717 BTF3L4
ENST00000526132 0.486190930328009 0.291962498066505 -0.050458676788491 ENSG00000134717 BTF3L4
ENST00000472944 0.695479732893756 0.522110218721059 0.0303969921640166 ENSG00000134717 BTF3L4
ENST00000524414 0.148839993330834 0.0454962156919736 -0.136187147517464 ENSG00000134717 BTF3L4
ENST00000484036 0.476333750581142 0.282910314681604 -0.0521022471544182 ENSG00000134717 BTF3L4
ENST00000533836 0.255795406190702 0.10588836417531 -0.0795037123456801 ENSG00000134717 BTF3L4
ENST00000361625 0.21893134213461 0.0830453187392056 0.101736987921989 ENSG00000157077 ZFYVE9
ENST00000357206 0.233260250673751 0.0916978385563501 0.0818750064567948 ENSG00000157077 ZFYVE9
ENST00000287727 0.236539400251416 0.0937781042942939 0.0820715003889047 ENSG00000157077 ZFYVE9
ENST00000371591 0.146711760448364 0.044451255818683 0.101558322990301 ENSG00000157077 ZFYVE9
ENST00000469134 0.598535538638727 0.407138090713946 -0.0672175875630774 ENSG00000157077 ZFYVE9
ENST00000470844 0.160274718252121 0.0510839598714479 0.107429967840773 ENSG00000154222 CC2D1B
ENST00000371586 0.591350714648678 0.399389364134624 0.0411219059795905 ENSG00000154222 CC2D1B
ENST00000284376 0.787398889393646 0.646832259394647 0.0233657516584704 ENSG00000154222 CC2D1B
ENST00000491136 0.787428836246885 0.646866342947831 0.0233910116451977 ENSG00000154222 CC2D1B
ENST00000438021 0.164933109088384 0.053519917603484 0.104466639721661 ENSG00000154222 CC2D1B
ENST00000460261 0.570015512124743 0.375504478965333 0.0466621982839645 ENSG00000154222 CC2D1B
ENST00000450942 0.323764161318866 0.153100528291506 0.0782520273049189 ENSG00000154222 CC2D1B
ENST00000460370 0.567502236109077 0.372991790219581 0.0604772818808743 ENSG00000154222 CC2D1B
ENST00000438831 0.864916255791938 0.762664203227123 0.0170719976061903 ENSG00000154222 CC2D1B
ENST00000485966 0.752674635824562 0.598920431125918 0.0427365118319541 ENSG00000154222 CC2D1B
ENST00000371568 0.662667933886388 0.48142213702253 0.0515964484430615 ENSG00000085840 ORC1
ENST00000371566 0.662667933886388 0.48142213702253 0.0515964484430615 ENSG00000085840 ORC1
ENST00000257181 0.748595296060038 0.593335413495616 0.0229327622577735 ENSG00000134748 PRPF38A
ENST00000487160 0.902003954863056 0.824251044182113 0.0128664302374241 ENSG00000134748 PRPF38A
ENST00000474048 0.841110992312999 0.726163421514405 0.0163463539492232 ENSG00000134748 PRPF38A
ENST00000528457 0.668776204890388 0.48834810019278 0.035115710888737 ENSG00000134744 ZCCHC11
ENST00000527941 0.6576947001872 0.475102891904672 0.0365116902065286 ENSG00000134744 ZCCHC11
ENST00000257177 0.236710758612139 0.0938900780912132 0.0942508096736068 ENSG00000134744 ZCCHC11
ENST00000371544 0.235595647108855 0.0931461226184211 0.0944662418727147 ENSG00000134744 ZCCHC11
ENST00000466440 0.681846820087169 0.504906454743632 0.0558318479754653 ENSG00000134744 ZCCHC11
ENST00000531722 0.395116840839801 0.209421135626283 0.0995286737154506 ENSG00000134744 ZCCHC11
ENST00000474453 0.470790596608601 0.277586416765387 0.0872417583426914 ENSG00000134744 ZCCHC11
ENST00000469810 0.386509506745088 0.202388879154354 0.0930096333510136 ENSG00000134744 ZCCHC11
ENST00000528642 0.186556602065057 0.0646667217895872 0.0988609348615558 ENSG00000134744 ZCCHC11
ENST00000497120 0.397738285747391 0.211607092438034 0.0989254489081996 ENSG00000134744 ZCCHC11
ENST00000484723 0.221716216467449 0.084667017297537 0.0937802329106918 ENSG00000134744 ZCCHC11
ENST00000371541 0.111189582682839 0.0285182687995515 0.120755154453982 ENSG00000134744 ZCCHC11
ENST00000473856 0.283385476508035 0.124333714793991 0.089085111802964 ENSG00000134744 ZCCHC11
ENST00000355809 0.566164473257166 0.371709817448106 0.0592877915408683 ENSG00000134744 ZCCHC11
ENST00000470626 0.827159130976785 0.704686100607489 0.0293051349176996 ENSG00000134744 ZCCHC11
ENST00000524582 0.959191597660282 0.923935969053859 0.00744604257646518 ENSG00000134744 ZCCHC11
ENST00000371538 0.953635396251579 0.9136531665701 -0.006500447274212 ENSG00000162377 COA7
ENST00000486918 0.558177304655129 0.363548098022067 -0.0595430372597511 ENSG00000162377 COA7
ENST00000443756 0.586985125023953 0.393991177527931 0.0489014616784434 ENSG00000162378 ZYG11B
ENST00000545132 0.739049389998673 0.580335623932794 0.0319557347952901 ENSG00000162378 ZYG11B
ENST00000294353 0.136298137256761 0.0395749545098386 0.121541246970241 ENSG00000162378 ZYG11B
ENST00000371522 0.675241539541056 0.496579156028174 0.0331388811851888 ENSG00000121310 ECHDC2
ENST00000460612 0.696581144803065 0.523859451865433 0.0312403259890893 ENSG00000121310 ECHDC2
ENST00000543419 0.998838858365372 0.99800097781147 0.000162636297280542 ENSG00000121310 ECHDC2
ENST00000463923 0.995503585210028 0.992168961791661 0.000637060189203599 ENSG00000121310 ECHDC2
ENST00000371520 0.694207380449268 0.520456113765947 0.0314858974608994 ENSG00000121310 ECHDC2
ENST00000358358 0.692096212627799 0.517843292767352 0.0316856952528925 ENSG00000121310 ECHDC2
ENST00000498544 0.597202489466977 0.405596293446088 -0.0697805917869198 ENSG00000121310 ECHDC2
ENST00000476477 0.68860110731325 0.513347255419064 0.0317820787448397 ENSG00000121310 ECHDC2
ENST00000536120 0.68860110731325 0.513347255419064 0.0317820787448397 ENSG00000121310 ECHDC2
ENST00000479593 0.896102216067268 0.814434226097929 0.0132659765679821 ENSG00000121310 ECHDC2
ENST00000467988 0.785978677658131 0.644850964856007 0.023265677310054 ENSG00000121310 ECHDC2
ENST00000487866 0.917390239416504 0.850216620839634 -0.0112870388061275 ENSG00000121310 ECHDC2
ENST00000486170 0.993739134014948 0.988486548609886 0.0010343481783418 ENSG00000121310 ECHDC2
ENST00000487851 0.681972021711583 0.505016186419969 0.0387183587981519 ENSG00000121310 ECHDC2
ENST00000541281 0.657889577847577 0.475279664710796 0.036065303732689 ENSG00000121310 ECHDC2
ENST00000488268 0.775067563204959 0.629456290166099 0.0273870899335974 ENSG00000121310 ECHDC2
ENST00000544365 0.828438003148169 0.706446497765513 0.0203978865874101 ENSG00000121310 ECHDC2
ENST00000495920 0.842738905500652 0.728604413832475 0.0191342857683017 ENSG00000121310 ECHDC2
ENST00000480312 0.627277085742307 0.439490045420498 0.0464356469987611 ENSG00000121310 ECHDC2
ENST00000544531 0.711544950948037 0.543564172499303 0.0353908149426229 ENSG00000121310 ECHDC2
ENST00000542552 0.538237898883833 0.343679673930267 0.0555402965560855 ENSG00000121310 ECHDC2
ENST00000474789 0.738780708818204 0.579946777549067 0.0317402491443797 ENSG00000121310 ECHDC2
ENST00000371514 0.426184068609195 0.236095970429563 0.043382256950277 ENSG00000116171 SCP2
ENST00000478631 0.438990114964423 0.2475217829807 0.0422187562666952 ENSG00000116171 SCP2
ENST00000528311 0.564217275367314 0.369585158300402 0.0338681455808429 ENSG00000116171 SCP2
ENST00000371509 0.609101856798378 0.418899645190095 0.0308186967341726 ENSG00000116171 SCP2
ENST00000407246 0.46947216086261 0.276249059157472 0.0397036242104546 ENSG00000116171 SCP2
ENST00000371513 0.659486665570235 0.477371666292509 0.0464308354020415 ENSG00000116171 SCP2
ENST00000528809 0.876126701844789 0.780449928799055 -0.0227891638652382 ENSG00000116171 SCP2
ENST00000529363 0.995584573172855 0.992413857994692 0.000719753896108705 ENSG00000116171 SCP2
ENST00000430330 0.606520380915388 0.416099570794008 0.0349114799525585 ENSG00000116171 SCP2
ENST00000408941 0.638075526504016 0.452432479987467 0.0322854855358361 ENSG00000116171 SCP2
ENST00000478274 0.357908177388299 0.179445640103797 -0.0851471220529239 ENSG00000116171 SCP2
ENST00000484100 0.786264764552303 0.645238057201465 0.0208047772427546 ENSG00000116171 SCP2
ENST00000533119 0.799519938152987 0.663964040169816 0.0195637750233921 ENSG00000116171 SCP2
ENST00000435345 0.623132668488488 0.434853103895439 0.0339460533457406 ENSG00000116171 SCP2
ENST00000488965 0.623010011257436 0.434734570938828 0.033857787146741 ENSG00000116171 SCP2
ENST00000371486 0.977864044207744 0.959016987630866 0.00350631552861764 ENSG00000157184 CPT2
ENST00000294360 0.795227305179415 0.65768402326168 -0.0242068330376396 ENSG00000162384 C1orf123
ENST00000483739 0.692834001926205 0.518789587846208 -0.0355553352830127 ENSG00000162384 C1orf123
ENST00000470385 0.85990607585175 0.75504682587948 -0.0170507566298551 ENSG00000162384 C1orf123
ENST00000478839 0.772071615823621 0.625589321165832 -0.0329761173021914 ENSG00000162384 C1orf123
ENST00000489755 0.348067251622309 0.171692964104177 -0.0852482179970651 ENSG00000162384 C1orf123
ENST00000474227 0.548002182466017 0.353392711764819 -0.0607671746653465 ENSG00000162384 C1orf123
ENST00000602807 0.310461535986782 0.143405716548289 -0.100915193624099 ENSG00000162384 C1orf123
ENST00000371470 0.0150671581527218 0.000957165793853619 -0.160424849521248 ENSG00000162385 MAGOH
ENST00000371466 0.0153424594761619 0.000984887293579301 -0.160132955346081 ENSG00000162385 MAGOH
ENST00000495868 0.0144346795956814 0.000881286482280466 -0.176878762788473 ENSG00000162385 MAGOH
ENST00000462941 0.00948856412949149 0.000369038366760555 -0.169501568944662 ENSG00000162385 MAGOH
ENST00000602943 0.0599725324178476 0.0105553599719437 0.21177478792972 ENSG00000270172 RP5-1024G6.8
ENST00000306052 0.702114927445353 0.531482378132962 -0.0244346717458407 ENSG00000157193 LRP8
ENST00000529670 0.155163777957289 0.0485465195701299 0.122886358695048 ENSG00000157193 LRP8
ENST00000371454 0.403794066913886 0.216574388136404 -0.049866879785643 ENSG00000157193 LRP8
ENST00000465675 0.449127956689392 0.257408478400254 -0.0454843095330595 ENSG00000157193 LRP8
ENST00000354412 0.421970939922697 0.23244830796224 -0.0480431758640773 ENSG00000157193 LRP8
ENST00000480045 0.332307376150088 0.159475102226002 -0.0586487477768522 ENSG00000157193 LRP8
ENST00000347547 0.295696239515281 0.132718519216447 -0.0629927310553835 ENSG00000157193 LRP8
ENST00000459674 0.732166477499636 0.570793642282084 0.033704863132279 ENSG00000157193 LRP8
ENST00000460214 0.492269352269904 0.297716644267318 0.072683618718454 ENSG00000157193 LRP8
ENST00000481431 0.590078588645483 0.397987760594867 0.0602006728901072 ENSG00000157193 LRP8
ENST00000475501 0.387556872512146 0.203225715538193 0.0747715874038846 ENSG00000157193 LRP8
ENST00000496580 0.0109919328007272 0.000503050624023478 -0.207997586476876 ENSG00000157193 LRP8
ENST00000371429 0.466195748305454 0.273317773492466 0.0690062883034547 ENSG00000058804 NDC1
ENST00000540001 0.466195748305454 0.273317773492466 0.0690062883034547 ENSG00000058804 NDC1
ENST00000537333 0.816620155677716 0.689612794549977 0.023786078249692 ENSG00000058804 NDC1
ENST00000234725 0.83568472212242 0.718030951014125 0.0211006612925204 ENSG00000058804 NDC1
ENST00000480952 0.891917592597841 0.80712073706738 -0.018305288769849 ENSG00000058804 NDC1
ENST00000464950 0.76743158000986 0.619469689678234 -0.0304717213900183 ENSG00000058799 YIPF1
ENST00000371399 0.767428691368655 0.619425366447286 -0.0304657284128863 ENSG00000058799 YIPF1
ENST00000072644 0.767428691368655 0.619425366447286 -0.0304657284128863 ENSG00000058799 YIPF1
ENST00000539954 0.968943784930646 0.941724416192566 -0.00471005577540979 ENSG00000058799 YIPF1
ENST00000469457 0.878035725159596 0.783640775136445 0.0187676287106686 ENSG00000058799 YIPF1
ENST00000480151 0.878035725159596 0.783640775136445 0.0187676287106686 ENSG00000058799 YIPF1
ENST00000412288 0.800619113694088 0.665872647886332 0.0304992130117374 ENSG00000058799 YIPF1
ENST00000465897 0.765000846882661 0.616045207888008 0.0353000052481802 ENSG00000058799 YIPF1
ENST00000472983 0.986568365041833 0.975178115366097 -0.00244921621628934 ENSG00000058799 YIPF1
ENST00000371378 0.0498923874364523 0.00781590437795132 -0.142545502555846 ENSG00000081870 HSPB11
ENST00000194214 0.0650710827745019 0.012058719352405 -0.144534949298665 ENSG00000081870 HSPB11
ENST00000489675 0.604115539113942 0.413405190381521 -0.0649402144205531 ENSG00000081870 HSPB11
ENST00000371377 0.0630713285986774 0.0114541491819242 -0.147909425348936 ENSG00000081870 HSPB11
ENST00000371376 0.0494187157539792 0.00769302828440182 -0.174650045870735 ENSG00000081870 HSPB11
ENST00000488884 0.0152514041467745 0.00097437811104159 -0.219708187334477 ENSG00000081870 HSPB11
ENST00000371370 0.377535594844812 0.195082849641409 0.0694406234553524 ENSG00000116212 LRRC42
ENST00000371368 0.579483510184678 0.385495826181249 0.0559935758592533 ENSG00000116212 LRRC42
ENST00000319223 0.372165305970882 0.190690987982607 0.0699640095572351 ENSG00000116212 LRRC42
ENST00000444987 0.442600447685353 0.250950128530908 0.0724224812366976 ENSG00000116212 LRRC42
ENST00000477905 0.811609184677255 0.682388006639966 0.0315170377034944 ENSG00000116212 LRRC42
ENST00000371348 0.0352831459698847 0.00437935895107664 0.140030689160561 ENSG00000116209 TMEM59
ENST00000371344 0.0918922516664874 0.0210063279863126 0.12390334385061 ENSG00000116209 TMEM59
ENST00000234831 0.0866198229042322 0.0191123800695299 0.09304810238358 ENSG00000116209 TMEM59
ENST00000371341 0.0763492733930436 0.0156401585555148 0.0952898580011292 ENSG00000116209 TMEM59
ENST00000470395 0.0441514680747165 0.00639763609557252 0.170515417582441 ENSG00000116209 TMEM59
ENST00000420738 0.177063248706817 0.0597229421509259 0.0731961904956695 ENSG00000116209 TMEM59
ENST00000440019 0.177598370790111 0.0600440014236728 0.073138020178385 ENSG00000116209 TMEM59
ENST00000452421 0.177804094502937 0.0601617964514418 0.0730827152220954 ENSG00000116209 TMEM59
ENST00000371337 0.278710404816898 0.12122468812689 0.0629937675514197 ENSG00000116209 TMEM59
ENST00000498272 0.47828462088132 0.284749991291266 0.0676169578472574 ENSG00000116205 TCEANC2
ENST00000234827 0.628238775164247 0.440665716772208 0.0511449030599959 ENSG00000116205 TCEANC2
ENST00000311841 0.717019174905389 0.55036414195673 0.0436986266134651 ENSG00000256407 RP11-446E24.4
ENST00000421415 0.903208044779186 0.8263170533258 0.0171160061820218 ENSG00000215883 CYB5RL
ENST00000490863 0.910982025424898 0.839689344337939 0.0157931057307268 ENSG00000215883 CYB5RL
ENST00000419823 0.892038066054918 0.807304260548656 0.0189639903044655 ENSG00000215883 CYB5RL
ENST00000528287 0.956494388137748 0.918989935334614 0.00806629609629261 ENSG00000215883 CYB5RL
ENST00000487096 0.00769163721556178 0.000243976383345162 -0.188599290589875 ENSG00000116221 MRPL37
ENST00000360840 0.0156685406327542 0.00103344475146162 -0.185088420786214 ENSG00000116221 MRPL37
ENST00000605337 0.0185610319084582 0.00140949692366499 -0.176706181094371 ENSG00000116221 MRPL37
ENST00000490670 0.00680236794006953 0.00019712045771243 -0.198431808158466 ENSG00000116221 MRPL37
ENST00000336230 0.0156685406327542 0.00103344475146162 -0.185088420786214 ENSG00000116221 MRPL37
ENST00000398219 0.195973327679077 0.0698292683319617 -0.121819695525501 ENSG00000116221 MRPL37
ENST00000326956 0.0378525353041696 0.00494424264936165 -0.137612234659978 ENSG00000157216 SSBP3
ENST00000528930 0.687433383454727 0.511826761911663 0.0424114302977421 ENSG00000157216 SSBP3
ENST00000417664 0.0222280342824287 0.00196354760821363 -0.167369680687 ENSG00000157216 SSBP3
ENST00000371320 0.0136129449469821 0.000784238243511339 -0.180015959673137 ENSG00000157216 SSBP3
ENST00000371319 0.0197135986504198 0.00157788179482343 -0.171309925307935 ENSG00000157216 SSBP3
ENST00000533946 0.0348074420920586 0.0042913428504991 -0.157945057850306 ENSG00000157216 SSBP3
ENST00000357475 0.0124874537859209 0.000668476075046959 -0.193683691339388 ENSG00000157216 SSBP3
ENST00000426150 0.0168696137217288 0.00118940004977844 -0.188407193700856 ENSG00000157216 SSBP3
ENST00000444533 0.187146236963795 0.0650083263518401 -0.141471658930508 ENSG00000157216 SSBP3
ENST00000420121 0.0621697888474138 0.011193624746118 -0.17890809594139 ENSG00000157216 SSBP3
ENST00000530618 0.155521941532167 0.048731330720589 -0.161744259391815 ENSG00000157216 SSBP3
ENST00000533209 0.00887224466735252 0.000317031421069774 -0.236929696577126 ENSG00000157216 SSBP3
ENST00000525990 0.00830740314359895 0.000281916601717028 -0.225563026944634 ENSG00000157216 SSBP3
ENST00000528787 0.0108462010278791 0.000491752053081157 -0.238322005088114 ENSG00000157216 SSBP3
ENST00000481208 0.0795022277835829 0.016672195548886 -0.192050510607005 ENSG00000162390 ACOT11
ENST00000371316 0.119741008140414 0.032164532177137 -0.16629238577198 ENSG00000162390 ACOT11
ENST00000606515 0.693337166559681 0.519264991604689 0.0343006416134214 ENSG00000271723 MROH7-TTC4
ENST00000425300 0.667168591996057 0.486495199011515 0.0361405308420324 ENSG00000271723 MROH7-TTC4
ENST00000414150 0.659468596442773 0.47727215036266 0.0370744165851358 ENSG00000271723 MROH7-TTC4
ENST00000460155 0.649422402985124 0.465135409803467 0.0381308591492164 ENSG00000271723 MROH7-TTC4
ENST00000371281 0.613450436601883 0.423613040195399 0.042123072447313 ENSG00000243725 TTC4
ENST00000486621 0.95451070664859 0.915339615370154 -0.00761989837247461 ENSG00000243725 TTC4
ENST00000371284 0.642679972667361 0.457212896238045 0.0387167632295906 ENSG00000243725 TTC4
ENST00000486091 0.815666847105409 0.68812936134345 -0.0294456168557664 ENSG00000243725 TTC4
ENST00000371269 0.62760156871435 0.439841180976129 0.0367496207136738 ENSG00000116133 DHCR24
ENST00000436604 0.317100296627537 0.148224669455221 0.0740827651770063 ENSG00000116133 DHCR24
ENST00000537443 0.498166226839857 0.303782232878422 0.0524982079998096 ENSG00000116133 DHCR24
ENST00000535035 0.74789869734239 0.592252819877197 0.0270057092081314 ENSG00000116133 DHCR24
ENST00000415336 0.233631660811433 0.09198612255194 -0.122001345825035 ENSG00000242396 RP11-67L3.5
ENST00000294383 0.00667385396114028 0.000189890678372107 0.193607502209236 ENSG00000162402 USP24
ENST00000407756 0.00676395259166069 0.000194082707135494 0.193696027487551 ENSG00000162402 USP24
ENST00000371250 0.367497786795922 0.186739018092724 -0.0766243899093425 ENSG00000162407 PPAP2B
ENST00000472957 0.918147848603953 0.85152691872334 0.0147555919839741 ENSG00000162407 PPAP2B
ENST00000459962 0.981772651224892 0.966569942708896 -0.00340730360092253 ENSG00000162407 PPAP2B
ENST00000461655 0.0534808628993326 0.00877252600704863 -0.166274400338482 ENSG00000162407 PPAP2B
ENST00000485760 0.901210097030207 0.823060972955011 0.0172962794251426 ENSG00000173406 DAB1
ENST00000358603 0.709207896014701 0.540666341939309 0.0497689975702701 ENSG00000162600 OMA1
ENST00000371226 0.77074706382868 0.623706348087368 0.0399436188752795 ENSG00000162600 OMA1
ENST00000371225 0.659497095236865 0.477386433004713 -0.0447670597761602 ENSG00000184292 TACSTD2
ENST00000472487 0.673048076381433 0.493632914335719 0.0432936198915629 ENSG00000162601 MYSM1
ENST00000493821 0.684806167320341 0.508506743095836 0.0427714297373619 ENSG00000162601 MYSM1
ENST00000401044 0.928940672512833 0.869905091394959 0.0110555684467079 ENSG00000162601 MYSM1
ENST00000481973 0.371348835285012 0.189906897883583 0.10666445906928 ENSG00000162601 MYSM1
ENST00000466774 0.97429509723779 0.951691374214512 -0.00422863564567813 ENSG00000162601 MYSM1
ENST00000483003 0.6481912157147 0.463393538469709 0.0511767910379266 ENSG00000162601 MYSM1
ENST00000489282 0.455978356698158 0.263690810595109 0.0807899181379249 ENSG00000162601 MYSM1
ENST00000371222 0.988903646923289 0.97925042186003 0.00128381621306126 ENSG00000177606 JUN
ENST00000544621 0.79041121933108 0.650907042820375 0.0365138057270996 ENSG00000234807 LINC01135
ENST00000419531 0.781065637502603 0.638221069295471 0.03797015207629 ENSG00000234807 LINC01135
ENST00000474476 0.673691934080118 0.494625505245351 -0.0461008299354025 ENSG00000172456 FGGY
ENST00000371218 0.252468740903939 0.103860460079973 -0.097110850456752 ENSG00000172456 FGGY
ENST00000495718 0.796491733632185 0.659794922255667 -0.0306365308032333 ENSG00000172456 FGGY
ENST00000303721 0.252468740903939 0.103860460079973 -0.097110850456752 ENSG00000172456 FGGY
ENST00000430447 0.32812336972133 0.156365067610813 -0.0888321373335956 ENSG00000172456 FGGY
ENST00000371212 0.229554767085552 0.0895736075906963 -0.103200980039811 ENSG00000172456 FGGY
ENST00000475949 0.925087343829527 0.862857379586975 -0.0138264036862715 ENSG00000172456 FGGY
ENST00000371210 0.376011277698638 0.193887823174713 -0.101319874187493 ENSG00000172456 FGGY
ENST00000371191 0.0175216062407244 0.00127908396049673 -0.239820005330891 ENSG00000162599 NFIA
ENST00000476646 0.00913533211186696 0.000338304904480874 -0.276099109750381 ENSG00000162599 NFIA
ENST00000407417 0.014849283154145 0.000930649762240649 -0.245955037961649 ENSG00000162599 NFIA
ENST00000479364 0.0125291581972843 0.000674235058774241 -0.257952400632491 ENSG00000162599 NFIA
ENST00000371189 0.0136831896343059 0.000792547995857375 -0.249234720356356 ENSG00000162599 NFIA
ENST00000403491 0.0444914288671897 0.00647471252369016 -0.184207470994581 ENSG00000162599 NFIA
ENST00000371187 0.016374765876676 0.00112994627738532 -0.236701618506961 ENSG00000162599 NFIA
ENST00000485903 0.013351204888989 0.000751871878207654 -0.2521052985017 ENSG00000162599 NFIA
ENST00000371185 0.013087757861355 0.000722877814122082 -0.252660089667479 ENSG00000162599 NFIA
ENST00000371184 0.0127402393403173 0.000693205988247382 -0.253534488565187 ENSG00000162599 NFIA
ENST00000496712 0.198467337474149 0.0711613565395563 -0.147170061263947 ENSG00000162599 NFIA
ENST00000357977 0.232946288179368 0.0914766478625114 0.114314946315807 ENSG00000162599 NFIA
ENST00000606498 0.228901723651914 0.0891794642503396 0.102724380484486 ENSG00000162604 TM2D1
ENST00000294613 0.223569655012891 0.0858053969835204 0.103634433142153 ENSG00000162604 TM2D1
ENST00000472357 0.141060828371871 0.0418664105130667 0.14774334412928 ENSG00000162604 TM2D1
ENST00000371180 0.223569655012891 0.0858053969835204 0.103634433142153 ENSG00000162604 TM2D1
ENST00000488206 0.23299160907748 0.0915020942991664 0.102532750987557 ENSG00000162604 TM2D1
ENST00000472989 0.309811452770538 0.142908792454841 0.0960857858280336 ENSG00000162604 TM2D1
ENST00000488410 0.228467337948032 0.0889252214272168 0.116119073759392 ENSG00000162604 TM2D1
ENST00000468586 0.468631894022346 0.27546400074002 0.0678131707739777 ENSG00000162604 TM2D1
ENST00000371178 0.891857573100413 0.807014032648429 0.0150083862994319 ENSG00000162604 TM2D1
ENST00000494926 0.885443821816258 0.796457689517755 0.0157219218896716 ENSG00000162604 TM2D1
ENST00000496465 0.885349045567836 0.796241535394958 0.0157376333889794 ENSG00000162604 TM2D1
ENST00000371177 0.966837606132207 0.938014951482126 -0.00463565252957965 ENSG00000162604 TM2D1
ENST00000371158 0.574791290020964 0.380455863881504 -0.0663805809419485 ENSG00000132849 INADL
ENST00000452143 0.273225206877606 0.117620237301312 0.104780354520268 ENSG00000162607 USP1
ENST00000442679 0.6636597667808 0.482681026829373 0.0518508814587766 ENSG00000162607 USP1
ENST00000371146 0.0811367172604989 0.0172326399784607 0.150737757751433 ENSG00000162607 USP1
ENST00000339950 0.0823730815870469 0.0176511814591532 0.15031066369456 ENSG00000162607 USP1
ENST00000251157 0.225301804584739 0.086916301327673 0.0794919003780828 ENSG00000116641 DOCK7
ENST00000454575 0.0447184072355745 0.00652921337875261 0.148506272930027 ENSG00000116641 DOCK7
ENST00000340370 0.224392531239366 0.0863281973461834 0.0795619688416061 ENSG00000116641 DOCK7
ENST00000404627 0.567919733966417 0.373384276225767 0.0492544150948605 ENSG00000116641 DOCK7
ENST00000317868 0.727749321529624 0.564790207627617 -0.0417974126479558 ENSG00000125703 ATG4C
ENST00000371120 0.727749321529624 0.564790207627617 -0.0417974126479558 ENSG00000125703 ATG4C
ENST00000371108 0.271332208310953 0.11619160202664 0.0927985249652737 ENSG00000088035 ALG6
ENST00000263440 0.269491038947467 0.11499943720896 0.0929788812650368 ENSG00000088035 ALG6
ENST00000603108 0.270909587807086 0.115929424404835 0.0926962953612699 ENSG00000088035 ALG6
ENST00000465969 0.187092193596744 0.0649772689128386 0.145196691766251 ENSG00000088035 ALG6
ENST00000371092 0.194447526417287 0.0689453543657979 -0.104631147750115 ENSG00000142856 ITGB3BP
ENST00000271002 0.194447526417287 0.0689453543657979 -0.104631147750115 ENSG00000142856 ITGB3BP
ENST00000489099 0.231607686243284 0.090750754614745 -0.0966004564567466 ENSG00000142856 ITGB3BP
ENST00000461681 0.923814440662889 0.860767334514698 0.0124139679001818 ENSG00000142856 ITGB3BP
ENST00000463803 0.913529817622808 0.843645801941902 -0.0151609620934763 ENSG00000142856 ITGB3BP
ENST00000283568 0.162384711278098 0.0522238358380016 -0.11459863197351 ENSG00000142856 ITGB3BP
ENST00000476508 0.103001842077745 0.0252278431731788 -0.135733682537394 ENSG00000142856 ITGB3BP
ENST00000460394 0.0494955924904771 0.00771312048790635 -0.162495809368138 ENSG00000142856 ITGB3BP
ENST00000462285 0.0620105074569343 0.0111434196363532 -0.159258791627109 ENSG00000142856 ITGB3BP
ENST00000489863 0.0674707097674979 0.0127847244949521 -0.156777452702502 ENSG00000142856 ITGB3BP
ENST00000465781 0.0348050818031654 0.00429031223181316 -0.200183292800531 ENSG00000142856 ITGB3BP
ENST00000460251 0.0369247533517112 0.00472696970538436 -0.199921477379867 ENSG00000142856 ITGB3BP
ENST00000478138 0.136908383078957 0.039854888960082 -0.118567620745811 ENSG00000142856 ITGB3BP
ENST00000371088 0.695081314275667 0.521628560257478 -0.0482712364109881 ENSG00000203965 EFCAB7
ENST00000371084 0.704174126644698 0.534086193695259 -0.0371802594458569 ENSG00000079739 PGM1
ENST00000540265 0.880996340637594 0.788983641016993 -0.0161849725809313 ENSG00000079739 PGM1
ENST00000371083 0.877769769863787 0.78326776178841 0.0178125645489132 ENSG00000079739 PGM1
ENST00000371080 0.129071910766828 0.0363264141772319 -0.154577756529407 ENSG00000185483 ROR1
ENST00000371079 0.300415911226839 0.13619509938661 -0.0972708517760462 ENSG00000185483 ROR1
ENST00000482426 0.124083849259405 0.0340453525277338 -0.160178608570233 ENSG00000185483 ROR1
ENST00000424995 0.89986628762991 0.820622434922418 0.0171323338851619 ENSG00000223949 RP11-24J23.2
ENST00000545203 0.425056480248917 0.235123276760984 0.0854978193410352 ENSG00000185483 ROR1
ENST00000371073 0.131197302302969 0.0373165506752806 -0.12048214871646 ENSG00000158966 CACHD1
ENST00000290039 0.126592024463707 0.0352033270852007 -0.121314927066333 ENSG00000158966 CACHD1
ENST00000495994 0.312973277913457 0.145226944156605 -0.0859755355050213 ENSG00000158966 CACHD1
ENST00000470527 0.391391057376811 0.206311345623461 -0.071312557784592 ENSG00000158966 CACHD1
ENST00000294428 0.42170973001831 0.232174142432896 0.0661444801035249 ENSG00000162437 RAVER2
ENST00000371072 0.453234967482369 0.26119079205968 0.0625986800187668 ENSG00000162437 RAVER2
ENST00000430964 0.681377612338483 0.504320395636864 0.0390505651680159 ENSG00000162437 RAVER2
ENST00000418058 0.465682469545109 0.272894544279004 -0.0781094390676851 ENSG00000162437 RAVER2
ENST00000342505 0.00194050090698171 1.41768994696866e-05 0.15251500805447 ENSG00000162434 JAK1
ENST00000481702 1.6302212644919e-05 4.28165227763552e-09 0.254143358521672 ENSG00000162434 JAK1
ENST00000465376 0.00224472506854918 1.89396144393287e-05 0.16250642159997 ENSG00000162434 JAK1
ENST00000471473 0.00288779373482563 3.0595364319793e-05 0.167964052440761 ENSG00000162434 JAK1
ENST00000494904 0.122695531570662 0.0334345481006381 0.0994759771810349 ENSG00000162434 JAK1
ENST00000467764 0.0700734580150964 0.0136146266006484 0.149606226917845 ENSG00000162434 JAK1
ENST00000494710 0.922010137125139 0.857959093116446 -0.0155170891552252 ENSG00000116675 DNAJC6
ENST00000263441 0.837074453762399 0.719920484385613 0.0294078779307285 ENSG00000116675 DNAJC6
ENST00000395325 0.660726874493202 0.478949074071233 0.0556530093205384 ENSG00000116675 DNAJC6
ENST00000371069 0.47620906594541 0.282804992193607 0.0838154989679068 ENSG00000116675 DNAJC6
ENST00000344610 0.163737177953211 0.0529490759202593 0.0850001238355862 ENSG00000116678 LEPR
ENST00000371065 0.10318223685473 0.025308040957168 0.108517835565079 ENSG00000213625 LEPROT
ENST00000475108 0.131672302042009 0.037513615944163 0.111657883788517 ENSG00000213625 LEPROT
ENST00000371059 0.160375173235433 0.0511247529120275 0.0857156295729512 ENSG00000116678 LEPR
ENST00000371060 0.174955605806871 0.05865926522834 0.0848833051160703 ENSG00000116678 LEPR
ENST00000349533 0.170911682819434 0.0566028325343426 0.0855679783448157 ENSG00000116678 LEPR
ENST00000497874 0.589146954494685 0.396817832929216 0.0441438835025171 ENSG00000213625 LEPROT
ENST00000488747 0.159637771146619 0.0507266326031892 0.103326784707242 ENSG00000213625 LEPROT
ENST00000484243 0.261523654062464 0.109762146451631 0.0815254302328887 ENSG00000213625 LEPROT
ENST00000406510 0.17562249710274 0.059011452113488 0.0848030836778182 ENSG00000116678 LEPR
ENST00000462765 0.576367667841792 0.381997560353062 0.0644378127970016 ENSG00000116678 LEPR
ENST00000371058 0.0628369203956802 0.0113891395245684 0.178265105753548 ENSG00000116678 LEPR
ENST00000329654 0.801284874979679 0.666820957999516 0.0214314222748361 ENSG00000184588 PDE4B
ENST00000341517 0.993644425554778 0.988199497470061 0.000746087926265253 ENSG00000184588 PDE4B
ENST00000371049 0.820003004278014 0.694355539756506 -0.0208615093766402 ENSG00000184588 PDE4B
ENST00000423207 0.7922162325286 0.653399148567865 0.0223522917472943 ENSG00000184588 PDE4B
ENST00000412480 0.85563806144309 0.748265452303486 0.0247352480309137 ENSG00000184588 PDE4B
ENST00000528771 0.268732630745253 0.114531700985718 -0.0992853388106115 ENSG00000184588 PDE4B
ENST00000371045 0.783798411829051 0.641875995057982 0.0233237008982458 ENSG00000184588 PDE4B
ENST00000531025 0.262745552131318 0.110575918859556 -0.100199145421475 ENSG00000184588 PDE4B
ENST00000526197 0.262758041552695 0.110592906618612 -0.099778396234008 ENSG00000184588 PDE4B
ENST00000480109 0.305904137692254 0.140161246157707 0.0718387505330044 ENSG00000184588 PDE4B
ENST00000534463 0.858226978540843 0.752378497334081 -0.0196348838347695 ENSG00000184588 PDE4B
ENST00000524999 0.979602919213737 0.962291992834925 0.00302362880551546 ENSG00000184588 PDE4B
ENST00000483863 0.00494908624578618 0.000108157511384837 0.302418657258423 ENSG00000184588 PDE4B
ENST00000237247 0.919093853522834 0.853394720776676 0.0120452290431884 ENSG00000118473 SGIP1
ENST00000371039 0.910789172650283 0.839360019839956 0.0131867654922716 ENSG00000118473 SGIP1
ENST00000493564 0.268082234681787 0.114052079312415 -0.116359133462699 ENSG00000118473 SGIP1
ENST00000424320 0.435206531170232 0.244109814674381 -0.0796718705393294 ENSG00000118473 SGIP1
ENST00000371035 0.958256644649926 0.922152371197237 0.00646666754828003 ENSG00000118473 SGIP1
ENST00000468286 0.404262170058702 0.216971447141674 -0.0852429376117842 ENSG00000118473 SGIP1
ENST00000497055 0.249025490421485 0.101644280871322 -0.121112410446909 ENSG00000118473 SGIP1
ENST00000371036 0.899593812453183 0.820167216858219 0.0148830442325425 ENSG00000118473 SGIP1
ENST00000371037 0.882862789958697 0.791735049067568 0.0173561833910384 ENSG00000118473 SGIP1
ENST00000483060 0.947090091066533 0.901685580262117 -0.0092629928681541 ENSG00000118473 SGIP1
ENST00000502413 0.805514101292469 0.672899888619492 -0.0355423040997277 ENSG00000248458 AL139147.1
ENST00000480548 0.938919055273055 0.88753378956189 -0.0110168214764968 ENSG00000118473 SGIP1
ENST00000487507 0.79041121933108 0.650883821978691 0.0359528296114369 ENSG00000118473 SGIP1
ENST00000435165 0.216301709450452 0.0815128822446706 0.127071422830704 ENSG00000118473 SGIP1
ENST00000320161 0.331338256265601 0.158759256127275 0.117642274779354 ENSG00000118473 SGIP1
ENST00000468570 0.347022850223274 0.170908155609585 0.117225064049303 ENSG00000118473 SGIP1
ENST00000282670 0.138493374973963 0.040614861867084 0.162869098359811 ENSG00000152760 TCTEX1D1
ENST00000528352 0.104918616213053 0.0260680491415002 0.176649829896705 ENSG00000152760 TCTEX1D1
ENST00000371018 0.05391821816094 0.00892043612287648 0.154639187842156 ENSG00000198160 MIER1
ENST00000355977 0.05391821816094 0.00892043612287648 0.154639187842156 ENSG00000198160 MIER1
ENST00000357692 0.0539898003688661 0.00894440609629274 0.154964610382247 ENSG00000198160 MIER1
ENST00000401041 0.074580084452544 0.0150777802358999 0.142319902005704 ENSG00000198160 MIER1
ENST00000371014 0.0780913872471998 0.0162238595826431 0.143957884834853 ENSG00000198160 MIER1
ENST00000371016 0.0780913872471998 0.0162238595826431 0.143957884834853 ENSG00000198160 MIER1
ENST00000371012 0.654411799871526 0.471191678312819 -0.0508389848860088 ENSG00000198160 MIER1
ENST00000401042 0.0755189795712327 0.01537900178181 0.148008263365067 ENSG00000198160 MIER1
ENST00000355356 0.0520847844324717 0.00839589921853279 0.159044795512332 ENSG00000198160 MIER1
ENST00000479067 0.650272186353508 0.466097546063998 0.0448914051682659 ENSG00000198160 MIER1
ENST00000493357 0.366611483652696 0.185991768028271 0.115855186767609 ENSG00000198160 MIER1
ENST00000235345 0.345527273575071 0.169657336048395 0.0838643577112227 ENSG00000116704 SLC35D1
ENST00000506472 0.879678466221176 0.786465099307696 -0.0212378946921447 ENSG00000116704 SLC35D1
ENST00000262345 0.504756469547737 0.310276013915982 -0.083809673226844 ENSG00000081985 IL12RB2
ENST00000371000 0.504756469547737 0.310276013915982 -0.083809673226844 ENSG00000081985 IL12RB2
ENST00000541374 0.498307708523024 0.304010879543242 -0.0857108188915568 ENSG00000081985 IL12RB2
ENST00000544434 0.458229622436852 0.265914492592186 -0.0923655789718333 ENSG00000081985 IL12RB2
ENST00000370994 0.609335256648861 0.419174989861665 0.0292935789576171 ENSG00000142864 SERBP1
ENST00000370995 0.696550917145272 0.523822132701346 0.0228162443940954 ENSG00000142864 SERBP1
ENST00000361219 0.890092033986741 0.804237831297292 0.00849019466196531 ENSG00000142864 SERBP1
ENST00000370990 0.979474592162245 0.962053899048122 -0.00162105093104208 ENSG00000142864 SERBP1
ENST00000493607 0.815982944975294 0.688622638240944 0.0175211770727003 ENSG00000142864 SERBP1
ENST00000462814 0.642679972667361 0.457216690926807 0.0285045524588782 ENSG00000142864 SERBP1
ENST00000484880 0.969807635432111 0.943179555049319 0.00321157696400887 ENSG00000142864 SERBP1
ENST00000490406 0.870575085776531 0.771560138507733 -0.0131480182686961 ENSG00000142864 SERBP1
ENST00000370986 0.692181701335565 0.517975431105914 -0.037306497996614 ENSG00000116717 GADD45A
ENST00000370985 0.456647196123116 0.264291689585061 -0.0713185926297012 ENSG00000116717 GADD45A
ENST00000460575 0.386005827755624 0.202015306588573 -0.0885587370356212 ENSG00000116717 GADD45A
ENST00000484245 0.488841314678931 0.294447463872914 -0.0732993113444775 ENSG00000116717 GADD45A
ENST00000370982 0.0639528413641504 0.0117276153464042 0.122398732452549 ENSG00000172380 GNG12
ENST00000494936 0.151807357831048 0.0469182569284459 -0.112077495940952 ENSG00000172380 GNG12
ENST00000420587 0.51012896555574 0.315604580250694 0.0263904707356107 ENSG00000232284 GNG12-AS1
ENST00000413628 0.51012896555574 0.315604580250694 0.0263904707356107 ENSG00000232284 GNG12-AS1
ENST00000540432 0.499605079310747 0.305430549148224 0.0228518144957099 ENSG00000116729 WLS
ENST00000354777 0.49938692691642 0.305171487824772 0.0228600793519772 ENSG00000116729 WLS
ENST00000262348 0.828462861723347 0.706549291848498 0.00866391520676989 ENSG00000116729 WLS
ENST00000370976 0.833987738844379 0.715404665153432 0.00841725624403702 ENSG00000116729 WLS
ENST00000498615 0.733466063146382 0.572548044411676 0.0275713551043837 ENSG00000116729 WLS
ENST00000491811 0.827894868617987 0.70562996213298 0.014257668886213 ENSG00000116729 WLS
ENST00000497187 0.610950435515338 0.420918835304103 0.0290821944236617 ENSG00000116729 WLS
ENST00000534713 0.828605734483059 0.70671282589987 0.0114992448000085 ENSG00000116729 WLS
ENST00000533537 0.865512824950904 0.763853262576638 0.00946853181948407 ENSG00000116729 WLS
ENST00000530486 0.650563809550589 0.466477439339167 -0.0206647377172645 ENSG00000116729 WLS
ENST00000370973 0.586399995350777 0.393363321058579 -0.0242008954718758 ENSG00000116729 WLS
ENST00000471243 0.440157518813107 0.248686939619743 -0.0360993531882705 ENSG00000116729 WLS
ENST00000491076 0.364800881936202 0.184618093710148 -0.0420409441979747 ENSG00000116729 WLS
ENST00000527864 0.950926618468788 0.908246786265565 0.00450705544126905 ENSG00000116729 WLS
ENST00000370971 0.0510294083339276 0.00810695283385563 -0.113344500027006 ENSG00000116729 WLS
ENST00000456315 0.260380307784909 0.108960292730137 0.117682652364048 ENSG00000024526 DEPDC1
ENST00000370966 0.260380307784909 0.108960292730137 0.117682652364048 ENSG00000024526 DEPDC1
ENST00000488146 0.121677967077131 0.0329754153330526 0.169606715157249 ENSG00000024526 DEPDC1
ENST00000489862 0.435385306032488 0.244266278017385 0.0854168490168122 ENSG00000024526 DEPDC1
ENST00000425820 0.324514133298921 0.153689558287762 0.121947794825984 ENSG00000233589 RP4-694A7.2
ENST00000525124 0.933805825016989 0.87834708490857 0.0115560235781885 ENSG00000024526 DEPDC1
ENST00000588515 0.475164612042822 0.281820729914803 0.0953026758039715 ENSG00000033122 LRRC7
ENST00000608744 0.47747635517541 0.283970387051323 0.0962968664845817 ENSG00000033122 LRRC7
ENST00000609072 0.492541842555777 0.298005403201811 0.0935576708305683 ENSG00000033122 LRRC7
ENST00000607936 0.404137536207448 0.216860388515924 0.110022617206197 ENSG00000033122 LRRC7
ENST00000370952 0.0542909121660737 0.00901768967549072 0.168936587728879 ENSG00000066557 LRRC40
ENST00000370951 0.0054814940157211 0.000131936371354709 0.215403337150617 ENSG00000116754 SRSF11
ENST00000463877 0.0602819420783459 0.0106444848788532 0.147258163491066 ENSG00000116754 SRSF11
ENST00000405432 0.00481993291677784 0.000102712638121223 0.214835260573013 ENSG00000116754 SRSF11
ENST00000370950 0.00466403626202903 9.6262515350209e-05 0.219703134474588 ENSG00000116754 SRSF11
ENST00000454435 0.0259890570321701 0.00260034781525102 0.189404275960744 ENSG00000116754 SRSF11
ENST00000475204 0.016501543123679 0.00114229161278733 0.200919869841423 ENSG00000116754 SRSF11
ENST00000395136 0.00983714748945265 0.000404079124025541 0.203405047570008 ENSG00000116754 SRSF11
ENST00000436161 0.0147802569278314 0.000921956516143087 0.202688116334246 ENSG00000116754 SRSF11
ENST00000473950 0.0191064991064197 0.00148497459480741 0.199400852187535 ENSG00000116754 SRSF11
ENST00000469170 0.0416981672862429 0.00581988340670987 0.178265039730317 ENSG00000116754 SRSF11
ENST00000486667 0.0122538044531947 0.000645600844351563 0.212951960630776 ENSG00000116754 SRSF11
ENST00000481648 0.00793867965939719 0.000258250007271097 0.244965401671802 ENSG00000116754 SRSF11
ENST00000463116 0.0412591209767896 0.00570714405593409 0.225371792738753 ENSG00000116754 SRSF11
ENST00000484162 0.00254523079324061 2.45608382808973e-05 0.236838831523727 ENSG00000116754 SRSF11
ENST00000370949 0.00180099616545233 1.21693092039834e-05 0.239195942545904 ENSG00000116754 SRSF11
ENST00000463859 0.0037025979051206 5.72550820192751e-05 0.227257449826015 ENSG00000116754 SRSF11
ENST00000460795 0.00542751841463197 0.00012976628648573 0.234277025072764 ENSG00000116754 SRSF11
ENST00000461935 0.00623119025376417 0.000167384392816711 0.229653332870783 ENSG00000116754 SRSF11
ENST00000489188 0.00651576073029165 0.000183895062579172 0.229708442390987 ENSG00000116754 SRSF11
ENST00000370944 0.583338734385055 0.389764932496678 0.044581552098509 ENSG00000118454 ANKRD13C
ENST00000262346 0.740605181125927 0.582370344620364 0.0281243627974947 ENSG00000118454 ANKRD13C
ENST00000464236 0.410994453159336 0.223058458836101 0.0870316545358956 ENSG00000118454 ANKRD13C
ENST00000490846 0.889583469300797 0.803468061489813 -0.0177065384816333 ENSG00000118454 ANKRD13C
ENST00000498735 0.628501445943248 0.440984934214442 -0.0608569971314544 ENSG00000118454 ANKRD13C
ENST00000450461 0.0306299917849281 0.00346724342723277 0.196006918272967 ENSG00000235079 ZRANB2-AS1
ENST00000426999 0.0271795339552287 0.0028045374283353 0.199086318967091 ENSG00000235079 ZRANB2-AS1
ENST00000370920 0.122284515658952 0.0332706379837038 0.124153683703549 ENSG00000132485 ZRANB2
ENST00000477096 0.0138045132017751 0.000806102960687597 0.22865061586753 ENSG00000132485 ZRANB2
ENST00000254821 0.123770113843768 0.0339348913015217 0.124018446186223 ENSG00000132485 ZRANB2
ENST00000487510 0.0339732477745025 0.00412234070545403 0.202255229432629 ENSG00000132485 ZRANB2
ENST00000479947 0.0102606918267399 0.000443534430401107 0.239968375413671 ENSG00000132485 ZRANB2
ENST00000473260 0.00993074150004127 0.000413741961726317 0.244067404723336 ENSG00000132485 ZRANB2
ENST00000583678 0.235718288104302 0.0932281448733034 0.115645176590235 ENSG00000229956 ZRANB2-AS2
ENST00000599146 0.117235651523145 0.0310617577236222 0.153048261248794 ENSG00000229956 ZRANB2-AS2
ENST00000594152 0.117235651523145 0.0310617577236222 0.153048261248794 ENSG00000229956 ZRANB2-AS2
ENST00000600103 0.0807066433837731 0.0170741727300047 0.169497876309613 ENSG00000229956 ZRANB2-AS2
ENST00000357731 0.032144965815789 0.00376686417228071 -0.202047631342485 ENSG00000172260 NEGR1
ENST00000608579 0.0738793551064012 0.0148458090851398 0.177996951074465 ENSG00000229956 ZRANB2-AS2
ENST00000430605 0.0740743876782869 0.0149076872808989 0.17795260127802 ENSG00000229956 ZRANB2-AS2
ENST00000306821 0.0918922516664874 0.0210050597556359 -0.154342665043193 ENSG00000172260 NEGR1
ENST00000434200 0.0043673922959034 8.31620240413216e-05 -0.291788244176671 ENSG00000172260 NEGR1
ENST00000467479 0.00459463585302444 9.33217056786939e-05 -0.303629371604822 ENSG00000172260 NEGR1
ENST00000370898 0.0200054775847686 0.00162116636771262 0.218542035031567 ENSG00000254685 FPGT
ENST00000557284 0.016215484142575 0.00111118619549137 0.230008009061448 ENSG00000259030 FPGT-TNNI3K
ENST00000467578 0.0481146531533309 0.00736997340950517 0.203662193783271 ENSG00000254685 FPGT
ENST00000524915 0.0166980788871427 0.00116785500134308 0.228108472352935 ENSG00000254685 FPGT
ENST00000370894 0.0181862646123385 0.00136229310094723 0.231772087197277 ENSG00000254685 FPGT
ENST00000370899 0.0162445477767043 0.00111480273484841 0.229512745498775 ENSG00000259030 FPGT-TNNI3K
ENST00000609362 0.0198068679709599 0.00159054921996196 0.218445576330809 ENSG00000254685 FPGT
ENST00000482102 0.0857335199956183 0.0187872261487378 0.183964493450721 ENSG00000254685 FPGT
ENST00000529485 0.0967517109886938 0.0228159929534725 0.179306520784487 ENSG00000254685 FPGT
ENST00000370895 0.0161595149435638 0.00109959469811532 0.229086649271803 ENSG00000259030 FPGT-TNNI3K
ENST00000534632 0.0191725163592386 0.00149875556745661 0.222914706662007 ENSG00000259030 FPGT-TNNI3K
ENST00000533006 0.0150102570235182 0.000950922836856905 0.231871119937964 ENSG00000259030 FPGT-TNNI3K
ENST00000370891 0.016215484142575 0.00111118619549137 0.230008009061448 ENSG00000116783 TNNI3K
ENST00000370893 0.0156265999108827 0.00102365781050946 0.230318254213221 ENSG00000259030 FPGT-TNNI3K
ENST00000534056 0.0211777678235542 0.00179333946988545 0.226378942756578 ENSG00000254685 FPGT
ENST00000472069 0.0475214435748203 0.00721150218378439 0.205480613912085 ENSG00000254685 FPGT
ENST00000370872 0.194176623761003 0.0687742963703351 0.107503086182553 ENSG00000116791 CRYZ
ENST00000340866 0.19334062820491 0.0682939605830322 0.107950830004082 ENSG00000116791 CRYZ
ENST00000492102 0.0226841978108531 0.00203149539726643 0.210073960188059 ENSG00000116791 CRYZ
ENST00000417775 0.328842576965329 0.1568095822598 0.0737459907598085 ENSG00000116791 CRYZ
ENST00000370871 0.350596111797823 0.173757610732223 0.0816885382264155 ENSG00000116791 CRYZ
ENST00000370870 0.35370580621689 0.176155142698549 0.0851190385278891 ENSG00000116791 CRYZ
ENST00000441120 0.690038888768979 0.515457661225041 0.0414109879218772 ENSG00000116791 CRYZ
ENST00000457880 0.183329826224974 0.0630518597176711 0.0888035094089582 ENSG00000162623 TYW3
ENST00000370867 0.183512754597113 0.0631376737738282 0.0888034971075704 ENSG00000162623 TYW3
ENST00000421739 0.542047657836969 0.347446978654667 0.0479753281022382 ENSG00000162623 TYW3
ENST00000479111 0.563852021329422 0.369259857433509 0.0465919196331563 ENSG00000162623 TYW3
ENST00000483990 0.931449541121898 0.874346920942591 0.010488987083293 ENSG00000162623 TYW3
ENST00000485401 0.173265319644809 0.0578221026993999 0.15006092848841 ENSG00000162623 TYW3
ENST00000486467 0.206282194660327 0.075813712400797 0.143377662807816 ENSG00000162623 TYW3
ENST00000467646 0.11037300296027 0.0282192239810107 0.139749424750947 ENSG00000162623 TYW3
ENST00000370859 0.785303990160277 0.643981465304062 -0.0372980325578718 ENSG00000137968 SLC44A5
ENST00000370855 0.632102332889382 0.445540869992802 -0.0654510553715663 ENSG00000137968 SLC44A5
ENST00000469525 0.267865546832011 0.113928803296178 -0.144170799260666 ENSG00000137968 SLC44A5
ENST00000370841 0.301348866945335 0.136855039225254 0.0674369720615413 ENSG00000117054 ACADM
ENST00000525881 0.978679671160284 0.960654546278607 0.00276743506102266 ENSG00000117054 ACADM
ENST00000526129 0.450281065358921 0.258399509584877 0.0496342764584714 ENSG00000117054 ACADM
ENST00000526196 0.359622019655392 0.180859820476074 0.0609454204759413 ENSG00000117054 ACADM
ENST00000370834 0.303365362479148 0.13827211227149 0.0678626833174479 ENSG00000117054 ACADM
ENST00000534146 0.975385490632999 0.953866573276538 0.00329927125551413 ENSG00000117054 ACADM
ENST00000532509 0.475871225572354 0.282494998877181 0.0466181981974931 ENSG00000117054 ACADM
ENST00000473018 0.97561728971709 0.954253407460511 0.00328475858280728 ENSG00000117054 ACADM
ENST00000541113 0.34695536511617 0.170852138013082 0.062936987757039 ENSG00000117054 ACADM
ENST00000530953 0.478451184145518 0.284974855824225 0.0472333408471509 ENSG00000117054 ACADM
ENST00000534334 0.360962263266981 0.181841963987702 0.057796314845377 ENSG00000117054 ACADM
ENST00000525808 0.314498431212747 0.146277459582958 0.0673898622784689 ENSG00000117054 ACADM
ENST00000543667 0.314498431212747 0.146277459582958 0.0673898622784689 ENSG00000117054 ACADM
ENST00000420607 0.410306623512537 0.222441792322546 0.0538616290106234 ENSG00000117054 ACADM
ENST00000529059 0.245197903612794 0.0993226058747369 0.0775482395259827 ENSG00000117054 ACADM
ENST00000526930 0.290830530787011 0.12938249201188 0.0853130389198491 ENSG00000117054 ACADM
ENST00000532207 0.30402186906345 0.13878760183392 0.0916115697916137 ENSG00000117054 ACADM
ENST00000528016 0.109552897526364 0.0278569127538699 0.128230280294373 ENSG00000117054 ACADM
ENST00000481374 0.16934644861309 0.055823041673946 0.12993803244266 ENSG00000117054 ACADM
ENST00000535300 0.0448210357249647 0.00655695078268889 0.156003667128389 ENSG00000137955 RABGGTB
ENST00000496055 0.0481933628415399 0.0073886489698636 0.154275165829794 ENSG00000137955 RABGGTB
ENST00000319942 0.0496208936472627 0.0077512259429352 0.153564117383425 ENSG00000137955 RABGGTB
ENST00000473406 0.0363391916289793 0.00460468488243417 0.173163106385971 ENSG00000137955 RABGGTB
ENST00000485459 0.0389972428256545 0.00521951391189837 0.166057436306276 ENSG00000137955 RABGGTB
ENST00000370826 0.0764355396497783 0.0156687042834748 0.170797187593138 ENSG00000137955 RABGGTB
ENST00000497648 0.0383089139488789 0.00505760336487897 0.166291420358231 ENSG00000137955 RABGGTB
ENST00000462042 0.0648702585587749 0.0119966567743654 0.181688334303301 ENSG00000137955 RABGGTB
ENST00000470201 0.0296889627544844 0.00328813158785882 0.17700792757342 ENSG00000137955 RABGGTB
ENST00000471759 0.0412496761735463 0.00570225007303907 0.161338418838967 ENSG00000137955 RABGGTB
ENST00000491266 0.0315434268379424 0.00364767474778431 0.174701508312058 ENSG00000137955 RABGGTB
ENST00000461653 0.0342296623793316 0.00418342145845737 0.176195292230015 ENSG00000137955 RABGGTB
ENST00000489450 0.0397449361062648 0.00538419728886782 0.186719294185731 ENSG00000137955 RABGGTB
ENST00000467748 0.0656307155510432 0.0122213227964472 0.14862874082418 ENSG00000137955 RABGGTB
ENST00000459697 0.817673700815781 0.691018454654558 0.0268073129692392 ENSG00000137955 RABGGTB
ENST00000328299 0.0181348046260386 0.00135540797806098 -0.231390404396837 ENSG00000184005 ST6GALNAC3
ENST00000464140 0.00734997397978639 0.000228191118097747 -0.291947760388504 ENSG00000184005 ST6GALNAC3
ENST00000370812 0.151416512642118 0.0467140814919906 0.118207677523533 ENSG00000142892 PIGK
ENST00000445065 0.151416512642118 0.0467140814919906 0.118207677523533 ENSG00000142892 PIGK
ENST00000370813 0.617025554228278 0.427782359050409 0.0451135913740214 ENSG00000142892 PIGK
ENST00000487906 0.405391210514992 0.218087596906363 0.0810390493204136 ENSG00000142892 PIGK
ENST00000359130 0.862991629766665 0.759820229992897 -0.0211226977351833 ENSG00000142892 PIGK
ENST00000478391 0.905644356569169 0.830586779278952 -0.0148938695011039 ENSG00000142892 PIGK
ENST00000354567 0.101800608126398 0.0247608347237037 -0.142279393919973 ENSG00000154027 AK5
ENST00000344720 0.103554680155655 0.0254781998857176 -0.14770804132303 ENSG00000154027 AK5
ENST00000530826 0.112378272841237 0.0290222188453835 -0.17377525660295 ENSG00000154027 AK5
ENST00000527263 0.181044308696401 0.0618426230496008 -0.145450797535113 ENSG00000154027 AK5
ENST00000481346 0.411494278966265 0.223563892946511 0.0723473415598195 ENSG00000036549 ZZZ3
ENST00000370801 0.343175502152654 0.167774022293609 0.0768419517916977 ENSG00000036549 ZZZ3
ENST00000476275 0.281901834552606 0.123352683380054 0.0888971180625913 ENSG00000036549 ZZZ3
ENST00000370798 0.334776197394127 0.16124539622216 0.0767385115256279 ENSG00000036549 ZZZ3
ENST00000476195 0.354158185010763 0.176491922969393 0.110142041219654 ENSG00000036549 ZZZ3
ENST00000433749 0.943873132526997 0.896069535887343 -0.00839904581865455 ENSG00000036549 ZZZ3
ENST00000414381 0.854391370288824 0.746502008162266 -0.0210283707747922 ENSG00000036549 ZZZ3
ENST00000463166 0.820593205774217 0.69517710059043 -0.0257863590265068 ENSG00000036549 ZZZ3
ENST00000469944 0.665096783847849 0.484314832664175 -0.0465295319482038 ENSG00000036549 ZZZ3
ENST00000370794 0.0739747267199607 0.0148795633949628 0.131662040621281 ENSG00000077254 USP33
ENST00000481579 0.0537270125031439 0.00884876763996449 0.150126622921948 ENSG00000077254 USP33
ENST00000357428 0.0439557484912824 0.00635725026604349 0.151066535241841 ENSG00000077254 USP33
ENST00000370793 0.0739747267199607 0.0148795633949628 0.131662040621281 ENSG00000077254 USP33
ENST00000533928 0.504262252200995 0.309786599830063 0.0858005438252744 ENSG00000077254 USP33
ENST00000370792 0.0651107076573054 0.0120737001361537 0.131904694598011 ENSG00000077254 USP33
ENST00000527390 0.135924095490534 0.0393824221342691 0.129895036030385 ENSG00000077254 USP33
ENST00000472462 0.353414954529864 0.175960596728623 0.107818181347639 ENSG00000077254 USP33
ENST00000498328 0.324100926153033 0.153334258849932 0.108216463820356 ENSG00000077254 USP33
ENST00000461986 0.0882995457918879 0.0196999621363685 0.152595265703049 ENSG00000077254 USP33
ENST00000531637 0.278147091311905 0.120851333089184 0.1107272121007 ENSG00000077254 USP33
ENST00000462192 0.557025683377722 0.362472977496903 0.066076422520132 ENSG00000077254 USP33
ENST00000524536 0.77237791579272 0.625989652366614 0.0292946748644897 ENSG00000077254 USP33
ENST00000525113 0.43606178175799 0.244916059698142 0.0729499276415886 ENSG00000077254 USP33
ENST00000528150 0.38802562410921 0.203605125166915 0.0797767334582046 ENSG00000077254 USP33
ENST00000530709 0.421668061253341 0.232125368247817 0.077029576624393 ENSG00000077254 USP33
ENST00000524778 0.460025238298953 0.267600888245868 0.0717813949938208 ENSG00000077254 USP33
ENST00000370791 0.0371535804021595 0.00477781244384132 0.157641805723879 ENSG00000180488 FAM73A
ENST00000443751 0.181730274169701 0.0622086017198677 0.106213191448738 ENSG00000180488 FAM73A
ENST00000477627 0.647448956492302 0.462550588501591 0.0589802414243437 ENSG00000180488 FAM73A
ENST00000476203 0.115600454883349 0.0303628461424973 0.135785351077352 ENSG00000180488 FAM73A
ENST00000401035 0.197927571331023 0.07085009529802 0.11160940260888 ENSG00000162614 NEXN
ENST00000457030 0.148907484252851 0.0455494369585537 0.115057639102605 ENSG00000162614 NEXN
ENST00000330010 0.128517868544176 0.0360818778658206 0.122376728143533 ENSG00000162614 NEXN
ENST00000294624 0.22661253118326 0.0877739699779382 0.106632478209388 ENSG00000162614 NEXN
ENST00000334785 0.128977932170161 0.0362745582329982 0.121735243585965 ENSG00000162614 NEXN
ENST00000440324 0.162611661856778 0.0523502103164043 0.121774985250621 ENSG00000162614 NEXN
ENST00000342754 0.0578800424904883 0.00999768645607708 0.154580167265764 ENSG00000162614 NEXN
ENST00000464998 0.215516869573967 0.0810449467511158 0.125428143407104 ENSG00000162614 NEXN
ENST00000480732 0.184146473058828 0.0634809081905291 0.118824128593852 ENSG00000162614 NEXN
ENST00000470735 0.408181478680807 0.220465722952323 0.0808496713818595 ENSG00000162614 NEXN
ENST00000492724 0.0538626991583806 0.00889023464989045 0.185018778524228 ENSG00000162613 FUBP1
ENST00000488814 0.0439735241852786 0.00636415212850117 0.19837834195326 ENSG00000162613 FUBP1
ENST00000492405 0.0594683606209575 0.0104113071188575 0.185038272415477 ENSG00000162613 FUBP1
ENST00000489495 0.0957882793509284 0.0224535718676817 0.180431161773671 ENSG00000162613 FUBP1
ENST00000483894 0.13267572969954 0.0379679174826052 0.180781554712839 ENSG00000162613 FUBP1
ENST00000480673 0.123570993920354 0.0338329670590983 0.179470597195165 ENSG00000162613 FUBP1
ENST00000474632 0.0972187811484435 0.0229867801737081 0.184325437124538 ENSG00000162613 FUBP1
ENST00000294623 0.0118442118456891 0.000598185769259848 0.161944874094462 ENSG00000162613 FUBP1
ENST00000370768 0.0102289267479943 0.000441265818630031 0.158813413552331 ENSG00000162613 FUBP1
ENST00000370767 0.0102289267479943 0.000441265818630031 0.158813413552331 ENSG00000162613 FUBP1
ENST00000436586 0.0114886904640356 0.00054922656124149 0.156293025617134 ENSG00000162613 FUBP1
ENST00000487684 0.361536190687537 0.182249097857356 0.0910389978474552 ENSG00000162613 FUBP1
ENST00000470287 0.149625250342956 0.0458818055171577 0.102913139969356 ENSG00000162613 FUBP1
ENST00000421641 0.137575702953013 0.0401635718018092 0.10624532322573 ENSG00000162613 FUBP1
ENST00000487931 0.217981738162549 0.0824918907779588 0.100526476884175 ENSG00000162616 DNAJB4
ENST00000477671 0.29780785892219 0.134288762482505 0.085977297960458 ENSG00000162616 DNAJB4
ENST00000484662 0.299357805428363 0.135456139144136 0.0868552341613218 ENSG00000162616 DNAJB4
ENST00000476882 0.142878378669672 0.0427276889629591 0.123836803999802 ENSG00000137960 GIPC2
ENST00000426517 0.272340232611205 0.116987709946055 0.0899460316232451 ENSG00000162616 DNAJB4
ENST00000370763 0.111175075513922 0.028510672250662 0.13835246622348 ENSG00000162616 DNAJB4
ENST00000476396 0.139794222698578 0.0412671309304561 0.120703055772964 ENSG00000162616 DNAJB4
ENST00000370759 0.329974206663604 0.157681600813538 -0.106117799386664 ENSG00000137960 GIPC2
ENST00000470323 0.637470302014405 0.45166848733213 0.0695500367828521 ENSG00000137965 IFI44
ENST00000370747 0.666178069474889 0.485474014844459 0.0643995370278045 ENSG00000137965 IFI44
ENST00000545124 0.680621871115294 0.50340351482505 0.0618024188249058 ENSG00000137965 IFI44
ENST00000438486 0.619429078117012 0.430825840606756 0.073021678368494 ENSG00000137965 IFI44
ENST00000495254 0.666178069474889 0.485474014844459 0.0643995370278045 ENSG00000137965 IFI44
ENST00000467790 0.818988588684435 0.692843262243518 0.0366410567458741 ENSG00000137965 IFI44
ENST00000472152 0.666476773940249 0.485793803883433 0.0643500894669772 ENSG00000137965 IFI44
ENST00000485662 0.728708071046722 0.566035361333768 0.0519756935033459 ENSG00000137965 IFI44
ENST00000401034 0.00496046450372824 0.000108689146874927 0.226464760781645 ENSG00000162618 ELTD1
ENST00000370742 0.00808427247271139 0.000268063182922942 0.178166448599666 ENSG00000162618 ELTD1
ENST00000370723 0.000153104306829028 1.13011216798887e-07 0.245021909947351 ENSG00000117114 LPHN2
ENST00000370730 0.000153104306829028 1.20047821747981e-07 0.253404544869474 ENSG00000117114 LPHN2
ENST00000370728 0.000153104306829028 1.20047821747981e-07 0.253404544869474 ENSG00000117114 LPHN2
ENST00000370727 0.000153104306829028 1.13011216798887e-07 0.245021909947351 ENSG00000117114 LPHN2
ENST00000370725 0.000153104306829028 1.13011216798887e-07 0.245021909947351 ENSG00000117114 LPHN2
ENST00000370721 0.000153104306829028 1.13011216798887e-07 0.245021909947351 ENSG00000117114 LPHN2
ENST00000469377 0.000153104306829028 1.29732264700779e-07 0.253128850715944 ENSG00000117114 LPHN2
ENST00000359929 0.000153104306829028 8.99128972854396e-08 0.247155455123985 ENSG00000117114 LPHN2
ENST00000370713 0.000153104306829028 1.11782467284414e-07 0.255524434492845 ENSG00000117114 LPHN2
ENST00000394879 0.000153104306829028 1.28358195546348e-07 0.255341679135472 ENSG00000117114 LPHN2
ENST00000370717 0.000153104306829028 1.28358195546348e-07 0.255341679135472 ENSG00000117114 LPHN2
ENST00000335786 0.000153104306829028 1.28358195546348e-07 0.255341679135472 ENSG00000117114 LPHN2
ENST00000271029 0.000153104306829028 1.28358195546348e-07 0.255341679135472 ENSG00000117114 LPHN2
ENST00000370715 0.000153104306829028 1.11782467284414e-07 0.255524434492845 ENSG00000117114 LPHN2
ENST00000319517 0.000153104306829028 1.11782467284414e-07 0.255524434492845 ENSG00000117114 LPHN2
ENST00000449420 2.78945102997884e-06 5.18944916333515e-10 0.327145174699611 ENSG00000117114 LPHN2
ENST00000468283 0.00327206283513112 4.41668764229166e-05 0.260082863567815 ENSG00000117114 LPHN2
ENST00000402328 0.000153104306829028 1.0896332304618e-07 0.316402956440202 ENSG00000117114 LPHN2
ENST00000464775 0.000677873270733604 1.74904493041723e-06 0.306703496802921 ENSG00000117114 LPHN2
ENST00000472424 0.000202963170915511 2.28525328475686e-07 0.330080891258361 ENSG00000117114 LPHN2
ENST00000498776 0.0294074701979603 0.0032278767125138 0.254469334864162 ENSG00000117114 LPHN2
ENST00000464551 0.00396179861559652 6.71076597696936e-05 0.288162749091977 ENSG00000117114 LPHN2
ENST00000472688 0.948150901511238 0.903305716114905 0.00958523883206042 ENSG00000137941 TTLL7
ENST00000260505 0.787459133287177 0.646942071080535 -0.0341811041916552 ENSG00000137941 TTLL7
ENST00000474957 0.787459133287177 0.646942071080535 -0.0341811041916552 ENSG00000137941 TTLL7
ENST00000488014 0.787459133287177 0.646942071080535 -0.0341811041916552 ENSG00000137941 TTLL7
ENST00000477524 0.787351214829502 0.646741397751151 -0.0341886069007885 ENSG00000137941 TTLL7
ENST00000480174 0.923739030080566 0.860649531544439 -0.0136949208108551 ENSG00000137941 TTLL7
ENST00000482783 0.618089345610619 0.429055290283027 -0.0638606085590979 ENSG00000137941 TTLL7
ENST00000370689 0.0226841978108531 0.00203186901894125 0.158905767719632 ENSG00000142875 PRKACB
ENST00000370688 0.900007009481364 0.820800010386943 -0.00990041132353429 ENSG00000142875 PRKACB
ENST00000370685 0.0149896332157823 0.000948468020591749 0.18136322665481 ENSG00000142875 PRKACB
ENST00000470673 0.762055359120574 0.612215158150918 0.0251505487903062 ENSG00000142875 PRKACB
ENST00000446538 0.866649929546414 0.765569586171464 0.0165919465324979 ENSG00000142875 PRKACB
ENST00000370684 0.752984104814486 0.599479080420374 0.0276995678159186 ENSG00000142875 PRKACB
ENST00000436133 0.942705155369818 0.894094132135786 0.00731911004388084 ENSG00000142875 PRKACB
ENST00000370682 0.0139071575830324 0.000817727899119419 0.193389461240659 ENSG00000142875 PRKACB
ENST00000394838 0.0139071575830324 0.000817727899119419 0.193389461240659 ENSG00000142875 PRKACB
ENST00000432111 0.772876674862721 0.626698165239727 0.0257402922130843 ENSG00000142875 PRKACB
ENST00000450730 0.859047746840701 0.753860720944153 0.0168015024005076 ENSG00000142875 PRKACB
ENST00000370680 0.715859194197814 0.548829936297125 0.0317269493164516 ENSG00000142875 PRKACB
ENST00000413538 0.775551770120875 0.630243948875891 0.0255431489326571 ENSG00000142875 PRKACB
ENST00000417530 0.77298573844342 0.626913689816919 0.0258859798096093 ENSG00000142875 PRKACB
ENST00000394839 0.013505215125592 0.000770742696680445 0.193951647162156 ENSG00000142875 PRKACB
ENST00000467507 0.241034307124852 0.0965677670344482 0.110731021418556 ENSG00000142875 PRKACB
ENST00000370656 0.582577931798598 0.388861317940924 -0.0518624400076273 ENSG00000117133 RPF1
ENST00000370654 0.919896061226223 0.854874462615381 -0.00860584633503445 ENSG00000117133 RPF1
ENST00000487806 0.000863832674004091 2.7144772259824e-06 -0.27900539431473 ENSG00000174021 GNG5
ENST00000370645 0.00651499705264459 0.000183742540640059 -0.21881254284595 ENSG00000174021 GNG5
ENST00000370641 0.00651499705264459 0.000183742540640059 -0.21881254284595 ENSG00000174021 GNG5
ENST00000370638 0.547932585128514 0.353269741249021 -0.0792968027924095 ENSG00000122432 SPATA1
ENST00000263717 0.455164940380958 0.262960500033832 0.0647982302044138 ENSG00000122432 SPATA1
ENST00000490879 0.740921529626846 0.582749898494428 -0.0420527181569058 ENSG00000122432 SPATA1
ENST00000431031 0.703292235298185 0.533016379644949 -0.0487059757223437 ENSG00000122432 SPATA1
ENST00000554297 0.987405817572714 0.976708263874413 0.00247518463660976 ENSG00000122432 SPATA1
ENST00000460286 0.105752209786947 0.0263966792483008 0.143248228897527 ENSG00000122432 SPATA1
ENST00000370630 0.418647172183959 0.229649133311736 0.0710005458145563 ENSG00000117151 CTBS
ENST00000477677 0.395074324314142 0.209355366181111 0.0769089470686286 ENSG00000117151 CTBS
ENST00000465118 0.470965660115397 0.277758361931505 0.0715103264597319 ENSG00000117151 CTBS
ENST00000370625 0.484763254190868 0.290643631549427 0.0720873482184575 ENSG00000117151 CTBS
ENST00000437941 0.194540621086316 0.0690054077115174 0.133385709052082 ENSG00000117155 SSX2IP
ENST00000342203 0.194540621086316 0.0690054077115174 0.133385709052082 ENSG00000117155 SSX2IP
ENST00000481102 0.159794737399424 0.0508184154927092 0.148962248503324 ENSG00000117155 SSX2IP
ENST00000476905 0.159500885941153 0.0506592785286564 0.148793854267432 ENSG00000117155 SSX2IP
ENST00000605755 0.179521273975039 0.0610944809866134 0.141419717854514 ENSG00000117155 SSX2IP
ENST00000603677 0.161215917604355 0.0515427289947497 0.1504201846644 ENSG00000117155 SSX2IP
ENST00000370612 0.152298795156724 0.0471401429454556 0.152834490627835 ENSG00000117155 SSX2IP
ENST00000341460 0.272281704561051 0.116950115697443 0.127794871953088 ENSG00000097096 SYDE2
ENST00000294661 0.0869124139306322 0.019221188381621 0.138347470614278 ENSG00000162642 C1orf52
ENST00000471115 0.0963311730066589 0.0226546242343766 0.133583041842181 ENSG00000162642 C1orf52
ENST00000344356 0.771204174370836 0.624354760019042 0.0297436910043455 ENSG00000162642 C1orf52
ENST00000493514 0.771204174370836 0.624354760019042 0.0297436910043455 ENSG00000162642 C1orf52
ENST00000370580 0.101329579860998 0.0245844162610814 0.116593207351447 ENSG00000142867 BCL10
ENST00000427819 0.945820411258479 0.899458550831759 0.00578708136710757 ENSG00000223653 RP11-131L23.1
ENST00000426125 0.297612192228752 0.134128879858137 -0.0833554192229525 ENSG00000223653 RP11-131L23.1
ENST00000535924 0.147033073129734 0.0446059910187513 -0.118979233258528 ENSG00000153904 DDAH1
ENST00000284031 0.18196360646314 0.0623409344585655 -0.106002557599389 ENSG00000153904 DDAH1
ENST00000483110 0.147033073129734 0.0446059910187513 -0.118979233258528 ENSG00000153904 DDAH1
ENST00000539042 0.182001061768815 0.0623686103834435 -0.10599310768603 ENSG00000153904 DDAH1
ENST00000426972 0.025087037649706 0.00243956182111908 -0.210034484879099 ENSG00000153904 DDAH1
ENST00000542148 0.060110483578507 0.0105899037532351 -0.161731825307158 ENSG00000153904 DDAH1
ENST00000488557 0.803561257485766 0.670018012516131 0.0244562641597972 ENSG00000153904 DDAH1
ENST00000498304 0.114256638370331 0.0297699529934264 -0.148761761207646 ENSG00000153904 DDAH1
ENST00000467530 0.0559899218365618 0.00946165281957767 -0.191533478008607 ENSG00000153904 DDAH1
ENST00000472448 0.0702212180282372 0.013664777454099 -0.187807470945519 ENSG00000153904 DDAH1
ENST00000467666 0.0564359276115083 0.00958396047970962 -0.193082257252284 ENSG00000153904 DDAH1
ENST00000451137 0.29433483386648 0.131714507999301 0.0450920866245794 ENSG00000142871 CYR61
ENST00000480413 0.868397635607039 0.768176343350483 0.0128392775016995 ENSG00000142871 CYR61
ENST00000431532 0.919896061226223 0.854860445429118 0.00797142466780022 ENSG00000117174 ZNHIT6
ENST00000370574 0.913529817622808 0.843629101194582 -0.00837314882842486 ENSG00000117174 ZNHIT6
ENST00000359242 0.0981461603671612 0.023373862498351 0.128355294285251 ENSG00000122417 ODF2L
ENST00000460698 0.124570188030965 0.0342660375616535 0.123791982234508 ENSG00000122417 ODF2L
ENST00000394731 0.0985862776265019 0.0235366794635503 0.128040776207687 ENSG00000122417 ODF2L
ENST00000370566 0.0985862776265019 0.0235366794635503 0.128040776207687 ENSG00000122417 ODF2L
ENST00000370567 0.0985862776265019 0.0235366794635503 0.128040776207687 ENSG00000122417 ODF2L
ENST00000317336 0.0985862776265019 0.0235366794635503 0.128040776207687 ENSG00000122417 ODF2L
ENST00000462648 0.0188728458367322 0.00145275826629285 0.195556326348448 ENSG00000122417 ODF2L
ENST00000294678 0.0924668669079969 0.0212004216350523 0.129504862446991 ENSG00000122417 ODF2L
ENST00000531412 0.12250927391822 0.0333666467052241 0.152259514966009 ENSG00000122417 ODF2L
ENST00000476054 0.110134500353101 0.0280934686145962 0.139942722506285 ENSG00000122417 ODF2L
ENST00000473792 0.03405523342547 0.00413899717028277 0.20824549141993 ENSG00000122417 ODF2L
ENST00000524695 0.20844803377864 0.0770586404033207 0.11509456875581 ENSG00000122417 ODF2L
ENST00000472144 0.293308169103598 0.131062488764794 0.108272089260145 ENSG00000122417 ODF2L
ENST00000463933 0.466250906495068 0.273365418382558 0.0823062212638158 ENSG00000122417 ODF2L
ENST00000534092 0.32812336972133 0.156366007145948 0.0967871175358055 ENSG00000122417 ODF2L
ENST00000496592 0.340005464535805 0.165301467158402 0.0841089943895142 ENSG00000122417 ODF2L
ENST00000488879 0.178893631282571 0.0607565657978866 0.107793465336232 ENSG00000122417 ODF2L
ENST00000479890 0.178574426424972 0.0605702425118511 0.10781085584297 ENSG00000122417 ODF2L
ENST00000486557 0.339104185772127 0.164533422061415 0.0986020678316682 ENSG00000122417 ODF2L
ENST00000472368 0.576058682714195 0.381622565543358 0.0571523767656596 ENSG00000122417 ODF2L
ENST00000480440 0.244315819840287 0.0986925864560186 0.145026749530776 ENSG00000122417 ODF2L
ENST00000394733 0.10973829370469 0.0279373091808374 0.140953665157071 ENSG00000122417 ODF2L
ENST00000478286 0.195578694367805 0.0696100191946458 0.109559784351354 ENSG00000122417 ODF2L
ENST00000486215 0.454696309432454 0.262545457649838 0.0792525723268157 ENSG00000122417 ODF2L
ENST00000370558 0.0231821808575504 0.00211199132885134 0.138854902197322 ENSG00000097033 SH3GLB1
ENST00000535010 0.269528583543833 0.11503663784692 0.0680889110410038 ENSG00000097033 SH3GLB1
ENST00000482504 0.234595350087468 0.0925529603738638 0.0733953583195251 ENSG00000097033 SH3GLB1
ENST00000602603 0.195764717670454 0.0697266797187568 0.103243807144872 ENSG00000097033 SH3GLB1
ENST00000331835 0.107134567679412 0.0269181485616395 0.0727315107002175 ENSG00000183291 SEP15
ENST00000370554 0.0967088003090203 0.0227948463907485 0.0747684661435186 ENSG00000183291 SEP15
ENST00000469566 0.286498075596056 0.126439273713192 0.0495688346676824 ENSG00000183291 SEP15
ENST00000401030 0.380948887662583 0.197865525460849 0.0431270885176979 ENSG00000183291 SEP15
ENST00000497861 0.497771883370499 0.303372894523576 0.0393643378082121 ENSG00000183291 SEP15
ENST00000467557 0.615859098039066 0.426159210400707 -0.0412514315642501 ENSG00000183291 SEP15
ENST00000370551 0.0566099410062454 0.0096289991470696 -0.176975424281161 ENSG00000153936 HS2ST1
ENST00000370550 0.675804470781023 0.497318548437495 0.0378868432264314 ENSG00000153936 HS2ST1
ENST00000591456 0.342418555571848 0.167104182220981 -0.10637023954031 ENSG00000153936 HS2ST1
ENST00000370548 0.0513937475720195 0.00820745421068823 0.158570603691784 ENSG00000267561 RP5-1052I5.2
ENST00000356813 0.0506968373377944 0.00801087593663825 0.16038823685178 ENSG00000153936 HS2ST1
ENST00000370544 0.0901280267795336 0.0204018235473649 -0.153915532047975 ENSG00000143013 LMO4
ENST00000495705 0.0612374684981701 0.0109153731918515 -0.208600717907048 ENSG00000143013 LMO4
ENST00000370542 0.286433734259672 0.126396120262563 -0.109140924618654 ENSG00000143013 LMO4
ENST00000489303 0.335573195953492 0.161839271010521 -0.107654276356613 ENSG00000143013 LMO4
ENST00000458097 0.909347386937183 0.836659596348516 -0.0179353895034408 ENSG00000237505 RP11-76N22.2
ENST00000316005 0.719797492296199 0.554049679380924 -0.0316496303307801 ENSG00000065243 PKN2
ENST00000370521 0.250884452098861 0.102816339689503 0.0828663559446004 ENSG00000065243 PKN2
ENST00000370505 0.452394824024313 0.260399686514744 0.0548436280560917 ENSG00000065243 PKN2
ENST00000370513 0.465196869383517 0.272436888837249 0.0540243432444037 ENSG00000065243 PKN2
ENST00000436111 0.939228830493691 0.888073292685583 0.00904785028543912 ENSG00000065243 PKN2
ENST00000544045 0.126451809171165 0.0351373014484873 0.112147461132471 ENSG00000065243 PKN2
ENST00000449189 0.0688352348975185 0.0132052404573644 0.17958336541937 ENSG00000065243 PKN2
ENST00000495119 0.102802176229385 0.0251475591003219 0.15687799426519 ENSG00000065243 PKN2
ENST00000370500 0.574304461961146 0.379974264342131 -0.0609241577470327 ENSG00000137947 GTF2B
ENST00000448623 0.643437767334108 0.458149884892522 -0.0518259995217179 ENSG00000137947 GTF2B
ENST00000494819 0.429631425133617 0.239214888315404 -0.0825810718886004 ENSG00000137947 GTF2B
ENST00000418217 0.432602122651553 0.241874322543295 -0.0845613872072127 ENSG00000137947 GTF2B
ENST00000486078 0.482485871556318 0.288713243269235 -0.0787079029127812 ENSG00000137947 GTF2B
ENST00000471296 0.406636792221936 0.219104780514467 -0.094296456816162 ENSG00000137947 GTF2B
ENST00000471471 0.361884241876666 0.182476720175874 -0.0994216041534998 ENSG00000137947 GTF2B
ENST00000446900 0.0576609561243749 0.00993586507988059 0.135554910822583 ENSG00000137944 CCBL2
ENST00000370491 0.0701944853084214 0.0136503573461151 0.131041352520415 ENSG00000137944 CCBL2
ENST00000260508 0.0716372934481386 0.0140955639282279 0.130429117834101 ENSG00000137944 CCBL2
ENST00000370485 0.0702367534076324 0.0136685692100803 0.12999109270288 ENSG00000137944 CCBL2
ENST00000370486 0.100467553736704 0.0242298990933308 0.133067752792698 ENSG00000137944 CCBL2
ENST00000321792 0.368410380243256 0.187465271988345 0.081600832191547 ENSG00000213516 RBMXL1
ENST00000399794 0.381993360775987 0.198744901469405 0.0794726153946033 ENSG00000213516 RBMXL1
ENST00000413769 0.858226978540843 0.752413161489853 -0.0253757112002858 ENSG00000213516 RBMXL1
ENST00000370481 0.515675461267664 0.321047592337023 0.0584533105120903 ENSG00000117226 GBP3
ENST00000370482 0.51554235781024 0.320928347669352 0.0584590905088783 ENSG00000117226 GBP3
ENST00000489444 0.515451742824136 0.320809890342826 0.0584649460899095 ENSG00000117226 GBP3
ENST00000493594 0.715792174512106 0.548701673691155 0.0356209117412024 ENSG00000117226 GBP3
ENST00000235878 0.817615680401812 0.69089894083468 0.0239956101530394 ENSG00000117226 GBP3
ENST00000461384 0.873128060783889 0.775868893204536 0.021936279962215 ENSG00000117226 GBP3
ENST00000445969 0.975701783823054 0.954389438967991 0.0041719992893805 ENSG00000117226 GBP3
ENST00000564665 0.645827763244402 0.460876442521449 0.0518188104318884 ENSG00000117226 GBP3
ENST00000475853 0.491177953689118 0.296757861002871 0.0787663424355172 ENSG00000117226 GBP3
ENST00000568006 0.554178074451839 0.359580797199822 0.0694656925211328 ENSG00000117226 GBP3
ENST00000370473 0.890370979114141 0.804555546029087 0.0203251460854472 ENSG00000117228 GBP1
ENST00000464839 0.0196543728967811 0.00157163574515786 0.184287936525864 ENSG00000162645 GBP2
ENST00000370466 0.018122616480039 0.0013516379560192 0.186189963300924 ENSG00000162645 GBP2
ENST00000493802 0.342170655953564 0.166912058450302 0.0998505408694962 ENSG00000162645 GBP2
ENST00000463660 0.0278901781875012 0.00293036256446447 0.192816168078791 ENSG00000162645 GBP2
ENST00000449440 0.574569312033277 0.380218748520932 -0.0531747193964051 ENSG00000197147 LRRC8B
ENST00000358200 0.466245938433123 0.273357403249703 0.064144979109669 ENSG00000197147 LRRC8B
ENST00000330947 0.0663435018276116 0.0124526747149624 0.140260157985359 ENSG00000197147 LRRC8B
ENST00000439853 0.0208464406814669 0.00174064437561795 0.18508018318967 ENSG00000197147 LRRC8B
ENST00000443562 0.00992186978848076 0.000412078254044083 0.205220705507013 ENSG00000231999 RP5-1007M22.2
ENST00000415584 0.475277211340017 0.281970731331885 0.0886139189857574 ENSG00000231999 RP5-1007M22.2
ENST00000429074 0.0149590864069155 0.000943474028871208 -0.225615542943442 ENSG00000230735 RP11-413E1.4
ENST00000370454 0.545335563627852 0.350682414886351 0.0453777466449512 ENSG00000171488 LRRC8C
ENST00000479252 0.532872594191879 0.338131129708378 0.0464737748227708 ENSG00000171488 LRRC8C
ENST00000370453 0.775670328377274 0.630532727831071 0.0232410733444462 ENSG00000271949 RP11-302M6.4
ENST00000482063 0.0196192813138643 0.00156689737279442 -0.211153240454067 ENSG00000171488 LRRC8C
ENST00000525774 0.0389256479915373 0.00520285508640054 -0.182735158335407 ENSG00000171492 LRRC8D
ENST00000337338 0.429631425133617 0.239207390101712 -0.0598517893817616 ENSG00000171492 LRRC8D
ENST00000394593 0.4351090955656 0.244036116140826 -0.05962406367315 ENSG00000171492 LRRC8D
ENST00000532201 0.0572749980169033 0.00981382142894472 -0.165646707726917 ENSG00000171492 LRRC8D
ENST00000414841 0.0499767179767706 0.00783950662054772 -0.174853856436415 ENSG00000171492 LRRC8D
ENST00000527156 0.0695788436563646 0.0134566054399557 -0.160591374166131 ENSG00000171492 LRRC8D
ENST00000441269 0.171302278707424 0.0568179424572886 -0.123308483545294 ENSG00000171492 LRRC8D
ENST00000394583 0.177559143866631 0.06001867864337 0.122000724691452 ENSG00000162664 ZNF326
ENST00000340281 0.164494385740075 0.0533235502072961 0.124572600629683 ENSG00000162664 ZNF326
ENST00000361911 0.909118545901182 0.836319551849943 -0.0136148467390159 ENSG00000162664 ZNF326
ENST00000370447 0.0938687021672897 0.0217015966686675 0.149516225028599 ENSG00000162664 ZNF326
ENST00000455342 0.152450279771217 0.0472115782934137 0.126959431348391 ENSG00000162664 ZNF326
ENST00000370440 0.332953447072491 0.159919968395492 0.0756167673129149 ENSG00000122482 ZNF644
ENST00000347275 0.333684033779438 0.160508750425293 0.0757295020289469 ENSG00000122482 ZNF644
ENST00000337393 0.314255499420769 0.146082487566407 0.0765778360389822 ENSG00000122482 ZNF644
ENST00000361321 0.33932683709627 0.164719025595775 0.072891171538771 ENSG00000122482 ZNF644
ENST00000467231 0.353759012931188 0.176227185979717 0.0703272340779389 ENSG00000122482 ZNF644
ENST00000479798 0.0591057306846638 0.0103167730487353 0.16580906660654 ENSG00000122482 ZNF644
ENST00000498303 0.0875741504585753 0.0194511679652593 -0.144260277377278 ENSG00000122482 ZNF644
ENST00000474405 0.45760525540043 0.265266724124976 -0.0884652181723265 ENSG00000122482 ZNF644
ENST00000370425 0.000202963170915511 2.31637120900277e-07 0.474871582615164 ENSG00000162669 HFM1
ENST00000294696 0.000202963170915511 2.31637120900277e-07 0.474871582615164 ENSG00000162669 HFM1
ENST00000370424 0.000202963170915511 2.31637120900277e-07 0.474871582615164 ENSG00000162669 HFM1
ENST00000481900 0.000202963170915511 2.42101419689324e-07 0.473915686520749 ENSG00000162669 HFM1
ENST00000488023 0.000203024898613962 2.44396840056641e-07 0.473746299812066 ENSG00000162669 HFM1
ENST00000448819 0.000202963170915511 2.41516121823601e-07 0.473942022710299 ENSG00000162669 HFM1
ENST00000427444 0.000202963170915511 2.39412838478311e-07 0.474081305922737 ENSG00000162669 HFM1
ENST00000430031 0.294291426033806 0.131688641925632 0.121155339611361 ENSG00000097046 CDC7
ENST00000234626 0.316478515456541 0.147743540538423 0.114790275210621 ENSG00000097046 CDC7
ENST00000428239 0.30209192142104 0.137348073454121 0.117288243345345 ENSG00000097046 CDC7
ENST00000426137 0.520653914388936 0.325791894635981 0.0806934700531461 ENSG00000097046 CDC7
ENST00000212355 0.704672010857623 0.534786978200301 0.0399427179470353 ENSG00000069702 TGFBR3
ENST00000533089 0.407521667147194 0.219860106704674 0.0801866639168537 ENSG00000069702 TGFBR3
ENST00000370399 0.863986570917015 0.761277128705221 0.0196119707802975 ENSG00000069702 TGFBR3
ENST00000525962 0.731237082395642 0.569658583067317 0.0372944818275207 ENSG00000069702 TGFBR3
ENST00000532540 0.654116507381808 0.470788504905181 0.0470438157621679 ENSG00000069702 TGFBR3
ENST00000465892 0.930399784058475 0.872373887853118 0.011125809034235 ENSG00000069702 TGFBR3
ENST00000370383 0.62563631634679 0.43764211664828 -0.0631996503186678 ENSG00000172031 EPHX4
ENST00000370360 0.772936053969449 0.626831101406887 0.0282594023382842 ENSG00000174842 GLMN
ENST00000534881 0.772936053969449 0.626831101406887 0.0282594023382842 ENSG00000174842 GLMN
ENST00000495106 0.772638284159522 0.626369779605132 0.02824548214626 ENSG00000174842 GLMN
ENST00000495852 0.810293134642187 0.680350417004146 0.0251395404231035 ENSG00000174842 GLMN
ENST00000463560 0.6940778441506 0.520249678408242 -0.0381689307680359 ENSG00000174842 GLMN
ENST00000487911 0.943655208061901 0.895707746051686 0.0106444776628383 ENSG00000174842 GLMN
ENST00000610020 0.993374428809453 0.987504128285732 -0.000892147759509042 ENSG00000122484 RPAP2
ENST00000484158 0.824966364402399 0.701286720379759 -0.0272352923470752 ENSG00000122484 RPAP2
ENST00000477322 0.823824158697886 0.699708254684997 -0.026005635994928 ENSG00000122484 RPAP2
ENST00000370331 0.722584178384598 0.558241528767431 -0.0355581929617364 ENSG00000067208 EVI5
ENST00000540033 0.722584178384598 0.558241528767431 -0.0355581929617364 ENSG00000067208 EVI5
ENST00000543509 0.291073633024954 0.129532050985016 -0.09931198809468 ENSG00000067208 EVI5
ENST00000491940 0.140578200079527 0.0415883873061833 -0.140447026635133 ENSG00000067208 EVI5
ENST00000492513 0.841311021375272 0.726547871401616 0.0276927590658233 ENSG00000067208 EVI5
ENST00000468580 0.239404757237283 0.095618855808108 -0.115774316523872 ENSG00000067208 EVI5
ENST00000492613 0.247602795679781 0.100811587052455 -0.126066395882092 ENSG00000067208 EVI5
ENST00000474806 0.457006039853324 0.264609292754348 -0.086538254631115 ENSG00000067208 EVI5
ENST00000466778 0.971821975539145 0.947159250391405 -0.00576962819055804 ENSG00000067208 EVI5
ENST00000370321 0.660443179403923 0.478548896571482 -0.0252909819886955 ENSG00000122406 RPL5
ENST00000470843 0.403287888399582 0.216077818930427 -0.0483116409725928 ENSG00000122406 RPL5
ENST00000315741 0.503995189530248 0.309427463738413 -0.0396091077184853 ENSG00000122406 RPL5
ENST00000461952 0.420018249327341 0.230768953761023 -0.0477940463769142 ENSG00000122406 RPL5
ENST00000497519 0.941586680680088 0.89196649299402 0.00543445980559732 ENSG00000122406 RPL5
ENST00000540243 0.663320257727593 0.482174159333809 0.0392244333633221 ENSG00000143033 MTF2
ENST00000545708 0.663320257727593 0.482174159333809 0.0392244333633221 ENSG00000143033 MTF2
ENST00000370298 0.663320257727593 0.482174159333809 0.0392244333633221 ENSG00000143033 MTF2
ENST00000474314 0.191215560604194 0.0671691469255561 -0.109311873661603 ENSG00000143033 MTF2
ENST00000473430 0.246687151777893 0.100206616255853 -0.0942801506430676 ENSG00000143033 MTF2
ENST00000494963 0.2375210108049 0.0944010235014538 -0.0965170866020891 ENSG00000143033 MTF2
ENST00000471953 0.741869383816887 0.583965521750536 0.028495190678302 ENSG00000143033 MTF2
ENST00000370303 0.708440805124544 0.539724920718714 0.0316695964916177 ENSG00000143033 MTF2
ENST00000467953 0.296839444154784 0.133599807731813 0.101085040254076 ENSG00000143033 MTF2
ENST00000497976 0.293520055982205 0.131198926302467 0.10516488104991 ENSG00000143033 MTF2
ENST00000476037 0.137737989638433 0.040245617957585 0.135857933884767 ENSG00000143033 MTF2
ENST00000487263 0.134610812635443 0.0388089370520661 0.139928108227684 ENSG00000143033 MTF2
ENST00000489480 0.350622394516863 0.173782147649495 0.0924359575845966 ENSG00000143033 MTF2
ENST00000370282 0.0607445017443616 0.010780970784207 0.142646979753658 ENSG00000117500 TMED5
ENST00000370290 0.0959376592041633 0.0225154149498166 0.131291354535642 ENSG00000117500 TMED5
ENST00000483033 0.1199853436342 0.0322564260028865 0.135613170837145 ENSG00000117500 TMED5
ENST00000479918 0.202602648118216 0.0736555090742553 0.0847965043868827 ENSG00000117500 TMED5
ENST00000370280 0.937144755100418 0.884603717811533 0.00724367595778186 ENSG00000117500 TMED5
ENST00000343253 0.610817622875832 0.420754987970141 0.039343594260111 ENSG00000122483 CCDC18
ENST00000528942 0.939474999903012 0.888664098565567 -0.010766999867104 ENSG00000122483 CCDC18
ENST00000334652 0.446112007798045 0.25417489383707 0.0647376671697233 ENSG00000122483 CCDC18
ENST00000557479 0.446112007798045 0.25417489383707 0.0647376671697233 ENSG00000122483 CCDC18
ENST00000338949 0.446112007798045 0.25417489383707 0.0647376671697233 ENSG00000122483 CCDC18
ENST00000401026 0.449423400997047 0.257718390157028 0.0642858078937629 ENSG00000122483 CCDC18
ENST00000370276 0.405581485549502 0.218262940359132 0.0734138170541087 ENSG00000122483 CCDC18
ENST00000481180 0.238191180530661 0.0948760939488833 0.130277237833689 ENSG00000122483 CCDC18
ENST00000455267 0.398336629082772 0.212168336126862 0.0830669994038835 ENSG00000122483 CCDC18
ENST00000421014 0.750169346222639 0.595454460976446 0.0413566751365237 ENSG00000122483 CCDC18
ENST00000413606 0.954017363413103 0.914463860749875 -0.00630937718749128 ENSG00000223745 RP4-717I23.3
ENST00000457025 0.459777078535765 0.267371863592612 -0.0693965746100707 ENSG00000223745 RP4-717I23.3
ENST00000446528 0.706505183377825 0.53713691991385 -0.041315923515044 ENSG00000223745 RP4-717I23.3
ENST00000451302 0.562127849353594 0.367478647575872 -0.0497668806614726 ENSG00000223745 RP4-717I23.3
ENST00000415150 0.926020893477829 0.864619908639057 -0.0124126465497406 ENSG00000223745 RP4-717I23.3
ENST00000455474 0.477716075210133 0.284190251073294 -0.069941199115934 ENSG00000223745 RP4-717I23.3
ENST00000447577 0.689754514441563 0.514898111244633 -0.0399196787812507 ENSG00000223745 RP4-717I23.3
ENST00000442860 0.879861236542265 0.786954567359537 0.0202742395878437 ENSG00000223745 RP4-717I23.3
ENST00000414430 0.975521065941171 0.954063210826301 0.00422314659266762 ENSG00000223745 RP4-717I23.3
ENST00000429859 0.461178260008826 0.268786392623579 -0.0729270884205193 ENSG00000223745 RP4-717I23.3
ENST00000427669 0.98430540286214 0.971291303543086 0.00263413979765031 ENSG00000223745 RP4-717I23.3
ENST00000424517 0.926851682884797 0.866287536690404 -0.0123572203536133 ENSG00000223745 RP4-717I23.3
ENST00000450843 0.291218496397494 0.129641134341081 -0.108369195609667 ENSG00000223745 RP4-717I23.3
ENST00000440778 0.151494963540956 0.046763681333783 -0.150328118749553 ENSG00000223745 RP4-717I23.3
ENST00000421202 0.670584387049882 0.490477592948958 -0.0474735532977305 ENSG00000223745 RP4-717I23.3
ENST00000436200 0.0827605015010179 0.0177767662533184 -0.187797681505574 ENSG00000223745 RP4-717I23.3
ENST00000432741 0.0845634033416087 0.0183725019537341 -0.185140659863461 ENSG00000223745 RP4-717I23.3
ENST00000411670 0.891607951892474 0.806651556690865 -0.0171518787638964 ENSG00000223745 RP4-717I23.3
ENST00000452347 0.227658957177879 0.0883763905051587 0.147986324990657 ENSG00000223745 RP4-717I23.3
ENST00000370272 0.138513755360178 0.0406299538788866 0.100130908611171 ENSG00000117505 DR1
ENST00000370267 0.464638785794895 0.271881240508793 0.047469033284263 ENSG00000117505 DR1
ENST00000481583 0.531852514924497 0.337025407434539 0.0713859029460202 ENSG00000117505 DR1
ENST00000370256 0.724544346373319 0.560778722652393 0.0290761987861952 ENSG00000137942 FNBP1L
ENST00000271234 0.724544346373319 0.560778722652393 0.0290761987861952 ENSG00000137942 FNBP1L
ENST00000260506 0.724544346373319 0.560778722652393 0.0290761987861952 ENSG00000137942 FNBP1L
ENST00000604705 0.861470123096548 0.757249763814521 -0.0168336873299029 ENSG00000137942 FNBP1L
ENST00000370253 0.715859194197814 0.548847056167159 0.0301085595729364 ENSG00000137942 FNBP1L
ENST00000424449 0.0487480449268787 0.00753314374651127 0.161594438376378 ENSG00000137942 FNBP1L
ENST00000603526 0.485679296253192 0.291441089820815 0.0695317686796921 ENSG00000137942 FNBP1L
ENST00000370247 0.233332371694881 0.0917562676364898 -0.0821079930177225 ENSG00000137936 BCAR3
ENST00000260502 0.130903488330463 0.0371709243078795 -0.104274213838363 ENSG00000137936 BCAR3
ENST00000370244 0.123690752361582 0.0338876279198421 -0.10158102834342 ENSG00000137936 BCAR3
ENST00000539242 0.840847030196628 0.725723892552421 -0.0193991758205853 ENSG00000137936 BCAR3
ENST00000370243 0.153588348297021 0.0477193699191086 -0.0985515980885206 ENSG00000137936 BCAR3
ENST00000538653 0.464383488111853 0.271660706951348 0.0756159299745745 ENSG00000137936 BCAR3
ENST00000466632 0.504752526876868 0.310253619332272 -0.0851619817551624 ENSG00000137936 BCAR3
ENST00000427243 0.139530461125289 0.0411373527087888 -0.17017193820825 ENSG00000224093 RP5-1033H22.2
ENST00000417401 0.124108159217412 0.0340547388811147 -0.168366513650027 ENSG00000224093 RP5-1033H22.2
ENST00000479503 0.132694956931917 0.0379760878438003 -0.134440631772979 ENSG00000137936 BCAR3
ENST00000469315 0.459712589228222 0.267307916017748 -0.0826168363875278 ENSG00000137936 BCAR3
ENST00000436063 0.74789869734239 0.592325235571624 0.0277633607106376 ENSG00000067334 DNTTIP2
ENST00000496535 0.284343745229221 0.124953298169433 0.106639622407336 ENSG00000067334 DNTTIP2
ENST00000359208 0.733989188027769 0.573293758052791 0.0290647138966603 ENSG00000067334 DNTTIP2
ENST00000460191 0.833457703706599 0.714566917335381 0.0201053836546635 ENSG00000067334 DNTTIP2
ENST00000496672 0.84091848679552 0.725896667877832 0.0194424453867601 ENSG00000067334 DNTTIP2
ENST00000528680 0.388524204043963 0.204039090249026 -0.0750398710466607 ENSG00000067334 DNTTIP2
ENST00000370238 0.248591295974581 0.101383122078721 0.102933720691635 ENSG00000023909 GCLM
ENST00000467772 0.20504878718564 0.0751023523820155 0.104323234984047 ENSG00000023909 GCLM
ENST00000462183 0.36625645270546 0.185656009338773 0.107440900479695 ENSG00000023909 GCLM
ENST00000370225 0.582097530235152 0.388260371286975 0.0633705084687356 ENSG00000198691 ABCA4
ENST00000535735 0.979996468044097 0.962998094218055 -0.00373688569831318 ENSG00000198691 ABCA4
ENST00000552844 0.0115884261987148 0.000561894608065733 0.183705484118163 ENSG00000137962 ARHGAP29
ENST00000260526 0.0116390785892559 0.000566803091762754 0.182379614613527 ENSG00000137962 ARHGAP29
ENST00000482481 0.00232089545732673 2.03067056288488e-05 0.237388477839313 ENSG00000137962 ARHGAP29
ENST00000370217 0.741445598259197 0.583393033825885 0.0262265215692266 ENSG00000137962 ARHGAP29
ENST00000394233 0.430556163437721 0.239993632943021 0.055861607374174 ENSG00000117528 ABCD3
ENST00000454898 0.6742148809711 0.495388826077781 0.0350906341049936 ENSG00000117528 ABCD3
ENST00000536817 0.517539119472216 0.322844931284573 0.0490094574028917 ENSG00000117528 ABCD3
ENST00000370214 0.435091769149176 0.244007352822725 0.0553293423139159 ENSG00000117528 ABCD3
ENST00000315713 0.744254489438881 0.58753418295946 0.0312527472727211 ENSG00000117528 ABCD3
ENST00000468860 0.782714014584376 0.640359908380738 0.0292314977357859 ENSG00000117528 ABCD3
ENST00000493416 0.37761949094587 0.195184405891006 0.101064109673294 ENSG00000117528 ABCD3
ENST00000484213 0.512504184945753 0.317775141059121 0.0583899046486435 ENSG00000117528 ABCD3
ENST00000464165 0.175233556448443 0.058788741256744 0.140839371180575 ENSG00000117528 ABCD3
ENST00000370206 0.0160863062124964 0.00108908905394657 0.134391791674759 ENSG00000117519 CNN3
ENST00000538964 0.0143621241469141 0.000868683835016732 0.136290021602245 ENSG00000117519 CNN3
ENST00000394202 0.0169493038671381 0.00119989326559183 0.132561688577623 ENSG00000117519 CNN3
ENST00000545882 0.0191494212684128 0.00149563269014393 0.134011831222007 ENSG00000117519 CNN3
ENST00000461018 0.0130389538164422 0.000718876868068547 0.142999078860933 ENSG00000117519 CNN3
ENST00000487539 0.0508543699755548 0.0080573169820865 0.122778565107157 ENSG00000117519 CNN3
ENST00000415017 0.0518025246358171 0.00832262187349863 0.11525765181988 ENSG00000117519 CNN3
ENST00000474409 0.170924157856789 0.0566162073343908 0.0992258423699425 ENSG00000117519 CNN3
ENST00000370205 0.595023780320207 0.403315673245198 -0.059437156761138 ENSG00000172339 ALG14
ENST00000604534 0.0621697888474138 0.0111944392973438 0.167369740346645 ENSG00000271092 TMEM56-RWDD3
ENST00000604203 0.0963697798386584 0.0226710858861625 0.150488693407903 ENSG00000271092 TMEM56-RWDD3
ENST00000370202 0.0932176210612527 0.0214689578614632 0.149059236426339 ENSG00000122481 RWDD3
ENST00000429514 0.0825684364645 0.0177191945902026 0.161003791641911 ENSG00000122481 RWDD3
ENST00000263893 0.0923195753955641 0.0211585688999584 0.149154429791468 ENSG00000122481 RWDD3
ENST00000492639 0.105476981601136 0.0262863212231764 0.152392201776727 ENSG00000122481 RWDD3
ENST00000495272 0.0923195753955641 0.0211585688999584 0.149154429791468 ENSG00000122481 RWDD3
ENST00000497058 0.0923195753955641 0.0211585688999584 0.149154429791468 ENSG00000122481 RWDD3
ENST00000473397 0.0939570969522739 0.0217353995171113 0.148436897348376 ENSG00000122481 RWDD3
ENST00000444665 0.353113311202273 0.175708492640388 0.0966034581828794 ENSG00000228852 RP11-57H12.5
ENST00000468715 4.2846772611952e-05 1.49438865854386e-08 0.480220174556839 ENSG00000137970 RPL7P9
ENST00000482253 0.970268288848734 0.94424669533317 0.00456337178351105 ENSG00000117569 PTBP2
ENST00000609116 0.926336665445258 0.865218862055316 0.0109762181494413 ENSG00000117569 PTBP2
ENST00000460706 0.256441291413189 0.106259567932118 -0.113696030871806 ENSG00000117569 PTBP2
ENST00000370197 0.916810615643831 0.84929617207172 0.0124717096906298 ENSG00000117569 PTBP2
ENST00000370198 0.916810615643831 0.84929617207172 0.0124717096906298 ENSG00000117569 PTBP2
ENST00000476419 0.969982733442517 0.943662715154265 0.00460677195980182 ENSG00000117569 PTBP2
ENST00000426398 0.916810615643831 0.849298182451661 0.0124710455583436 ENSG00000117569 PTBP2
ENST00000394184 0.967908518527787 0.940040328765953 0.00490997185859441 ENSG00000117569 PTBP2
ENST00000541987 0.956288737840583 0.918595830100927 0.0066564956345623 ENSG00000117569 PTBP2
ENST00000459735 0.671376681770562 0.491540099626984 0.0477573677425195 ENSG00000117569 PTBP2
ENST00000476783 0.585872384941226 0.392708056008875 0.0593826293810701 ENSG00000117569 PTBP2
ENST00000492905 0.585872384941226 0.392708056008875 0.0593826293810701 ENSG00000117569 PTBP2
ENST00000370192 0.0534074795361601 0.00874834994976069 -0.186084559387824 ENSG00000188641 DPYD
ENST00000422980 0.0217033867250887 0.00187941320386114 -0.256617992384644 ENSG00000232878 DPYD-AS1
ENST00000423006 0.50729278296493 0.312833972935322 -0.0742640679039994 ENSG00000188641 DPYD
ENST00000306031 0.545849930760627 0.351192386973799 -0.0712448833294921 ENSG00000188641 DPYD
ENST00000424528 0.651864512071864 0.468179785433864 -0.0516469862099184 ENSG00000225206 MIR137HG
ENST00000413670 0.477756774735944 0.284273097275553 0.0837849800045408 ENSG00000225206 MIR137HG
ENST00000538428 0.474366314597485 0.28106174290523 0.0844027157552455 ENSG00000225206 MIR137HG
ENST00000418344 0.10506767299039 0.0261269299659727 -0.174604943132927 ENSG00000226053 RP5-1070A16.1
ENST00000370189 0.632775129173874 0.446243610394322 0.0390201132236567 ENSG00000162627 SNX7
ENST00000529992 0.62791551580822 0.440297925610324 0.0395472270846249 ENSG00000162627 SNX7
ENST00000306121 0.627852621741678 0.440188782293456 0.0395492158698823 ENSG00000162627 SNX7
ENST00000528824 0.638458882533304 0.452846014431369 0.0396301397165467 ENSG00000162627 SNX7
ENST00000454199 0.705545758728373 0.536102477544938 -0.045734201764104 ENSG00000162627 SNX7
ENST00000263174 0.2011012070991 0.0727695916341701 0.0773426880315551 ENSG00000099260 PALMD
ENST00000605497 0.220935388410527 0.0842116851611274 0.0743228952620915 ENSG00000099260 PALMD
ENST00000605613 0.452878334515112 0.26081450980614 0.0654891899110957 ENSG00000099260 PALMD
ENST00000496843 0.061371444411852 0.0109567159208894 0.108370791468295 ENSG00000099260 PALMD
ENST00000361915 0.0146310756185142 0.00090171992186332 0.196108195715638 ENSG00000162688 AGL
ENST00000294724 0.0131206635228903 0.000730807873673238 0.204794438600872 ENSG00000162688 AGL
ENST00000370163 0.0131206635228903 0.000730807873673238 0.204794438600872 ENSG00000162688 AGL
ENST00000370165 0.0131206635228903 0.000730807873673238 0.204794438600872 ENSG00000162688 AGL
ENST00000361302 0.0135284260882225 0.000772807583586178 0.204128815097091 ENSG00000162688 AGL
ENST00000370161 0.0112781150908796 0.000527626063028818 0.214772633291736 ENSG00000162688 AGL
ENST00000361522 0.0119275293578568 0.000608130525375139 0.213954230770273 ENSG00000162688 AGL
ENST00000370155 0.0296154800667719 0.00327193866666471 0.182812336477179 ENSG00000117620 SLC35A3
ENST00000465289 0.0222311538882942 0.00196574402671749 0.192073713982305 ENSG00000117620 SLC35A3
ENST00000427993 0.0189564953130898 0.00146351855724174 0.193415211527524 ENSG00000117620 SLC35A3
ENST00000533028 0.026075214764984 0.00261739640950035 0.187965780632711 ENSG00000117620 SLC35A3
ENST00000370153 0.0377215875473301 0.004911950997775 0.176323454444214 ENSG00000117620 SLC35A3
ENST00000422078 0.0824899995059956 0.0176951922248714 0.167127015828379 ENSG00000117620 SLC35A3
ENST00000370156 0.0158394449535428 0.00105804368935772 0.21221852829994 ENSG00000117620 SLC35A3
ENST00000370152 0.0704211545657874 0.0137275744567173 0.121139392488286 ENSG00000156875 HIAT1
ENST00000432294 0.0383409147464508 0.00506483374054741 0.138939488644651 ENSG00000241073 RP4-714D9.2
ENST00000421661 0.500113719701855 0.30594517597971 0.0747730839209193 ENSG00000156875 HIAT1
ENST00000287482 0.462936247533858 0.270304112128142 0.0913505433096896 ENSG00000156876 SASS6
ENST00000462159 0.462936247533858 0.270304112128142 0.0913505433096896 ENSG00000156876 SASS6
ENST00000535161 0.363367065624553 0.18357435061182 0.111026443493372 ENSG00000156876 SASS6
ENST00000370143 0.567484148659193 0.372958787792297 0.0713638502108829 ENSG00000122435 TRMT13
ENST00000370141 0.414215138027999 0.225936003635103 0.086111856868594 ENSG00000122435 TRMT13
ENST00000482437 0.606640269893645 0.416242528975234 0.0618562548610079 ENSG00000122435 TRMT13
ENST00000370139 0.533836475339935 0.339140011013842 0.0765544672794953 ENSG00000122435 TRMT13
ENST00000370138 0.13723629114245 0.0399923964678131 0.184939319679533 ENSG00000122477 LRRC39
ENST00000342895 0.13723629114245 0.0399923964678131 0.184939319679533 ENSG00000122477 LRRC39
ENST00000370137 0.13723629114245 0.0399923964678131 0.184939319679533 ENSG00000122477 LRRC39
ENST00000370132 0.189050807896848 0.0659719646988334 0.115509719242754 ENSG00000137992 DBT
ENST00000370131 0.516960148457357 0.322314238184238 0.0671482612982717 ENSG00000137992 DBT
ENST00000370128 0.325901619987307 0.154728284195814 0.0676113320151792 ENSG00000137996 RTCA
ENST00000498617 0.965694247256595 0.935575416839527 0.00438457519327093 ENSG00000137996 RTCA
ENST00000483474 0.718688861135082 0.55247942896393 -0.0326593154673583 ENSG00000137996 RTCA
ENST00000260563 0.352617948434365 0.175377061693004 0.0649498400818145 ENSG00000137996 RTCA
ENST00000370126 0.352103345074779 0.174890297317973 -0.0916874719766384 ENSG00000137996 RTCA
ENST00000542213 0.688702608462306 0.513517900475812 -0.0348030895423946 ENSG00000079335 CDC14A
ENST00000455467 0.884175055659302 0.79426818507892 -0.0154859038761387 ENSG00000079335 CDC14A
ENST00000370125 0.249716655153967 0.102082159503567 0.0823969707353073 ENSG00000079335 CDC14A
ENST00000361544 0.676029658208657 0.497622504716874 -0.0360453986583084 ENSG00000079335 CDC14A
ENST00000370124 0.733147121549781 0.57207442856525 -0.0325102673931723 ENSG00000079335 CDC14A
ENST00000336454 0.247121072948124 0.100534322840549 0.082726934609267 ENSG00000079335 CDC14A
ENST00000544534 0.675114179702027 0.496441165968961 0.0356030909736361 ENSG00000079335 CDC14A
ENST00000370113 0.0169294214049648 0.00119774466106105 0.210635810958335 ENSG00000162694 EXTL2
ENST00000370114 0.0173472215224402 0.00125257134107004 0.205715012100413 ENSG00000162694 EXTL2
ENST00000535414 0.0192111394371366 0.00150274059305134 0.201289659192008 ENSG00000162694 EXTL2
ENST00000450240 0.0291609038609681 0.003176988630719 0.189637906046875 ENSG00000162694 EXTL2
ENST00000416479 0.0349956129773545 0.00432796837629087 0.191733245163781 ENSG00000162694 EXTL2
ENST00000494907 0.125689009921757 0.0347636112975901 0.161353332825528 ENSG00000162694 EXTL2
ENST00000480774 0.257708764843988 0.107058188125974 0.132997479665029 ENSG00000162694 EXTL2
ENST00000370112 0.15779038970515 0.0497986029902664 0.0950660202507291 ENSG00000162695 SLC30A7
ENST00000357650 0.944837378188458 0.897866222946266 -0.00672159952003771 ENSG00000162695 SLC30A7
ENST00000370111 0.324665408447448 0.153803837493095 0.108369592170782 ENSG00000162695 SLC30A7
ENST00000370105 0.631461979589884 0.44477854708766 -0.0374722185880369 ENSG00000117543 DPH5
ENST00000488789 0.484486476377874 0.290350440537558 -0.0503891470564852 ENSG00000117543 DPH5
ENST00000370109 0.601454415447116 0.410432256090692 -0.0400072998785582 ENSG00000117543 DPH5
ENST00000492067 0.828303547419762 0.706268389900942 0.0232933449781763 ENSG00000117543 DPH5
ENST00000427040 0.817238135569434 0.690456623298209 -0.0308152412327972 ENSG00000117543 DPH5
ENST00000481871 0.862163265356787 0.758266119128947 -0.0170901131840676 ENSG00000117543 DPH5
ENST00000593496 0.730745496700305 0.568784996534279 -0.0459124367709915 ENSG00000269175 AC093157.1
ENST00000464270 0.533218964041273 0.338408493070814 -0.0469122030923515 ENSG00000117543 DPH5
ENST00000342173 0.533177923563063 0.338365718221315 -0.0469091272442396 ENSG00000117543 DPH5
ENST00000466807 0.601685266593746 0.410675429556593 -0.0404459468601685 ENSG00000117543 DPH5
ENST00000477293 0.60048114286321 0.409295001950504 -0.0408674030905657 ENSG00000117543 DPH5
ENST00000498372 0.600400083053525 0.409213468878589 -0.0408654781789715 ENSG00000117543 DPH5
ENST00000488176 0.585328701770714 0.392068190481203 -0.0424870575452534 ENSG00000117543 DPH5
ENST00000490732 0.580855365003079 0.386834328375528 -0.042871653911826 ENSG00000117543 DPH5
ENST00000476507 0.408944148019055 0.221074788264224 -0.0804595448920885 ENSG00000117543 DPH5
ENST00000481982 0.319932007894746 0.150294064313439 -0.113975059000513 ENSG00000117543 DPH5
ENST00000453011 0.901058077581213 0.822705201269804 -0.016650994706792 ENSG00000233184 RP11-421L21.3
ENST00000446527 0.76125705041101 0.611112049146165 0.0370900414976693 ENSG00000233184 RP11-421L21.3
ENST00000416329 0.735289931086952 0.574961498111022 0.0413575899688242 ENSG00000233184 RP11-421L21.3
ENST00000454721 0.305025517892177 0.139511936564699 0.112732956919004 ENSG00000233184 RP11-421L21.3
ENST00000449473 0.167067250404111 0.0546294956340604 0.140376822921323 ENSG00000233184 RP11-421L21.3
ENST00000305352 0.781469583143436 0.638739303957715 -0.0148388784887819 ENSG00000170989 S1PR1
ENST00000475821 0.478861486648281 0.285346197880684 -0.0543561445125703 ENSG00000170989 S1PR1
ENST00000475289 0.227650498297059 0.0883656329637736 -0.0868120611174691 ENSG00000170989 S1PR1
ENST00000524631 0.200942617886268 0.0726462351797541 0.123024682997783 ENSG00000185946 RNPC3
ENST00000531883 0.995585594778817 0.992502274504767 0.000713133984131598 ENSG00000185946 RNPC3
ENST00000533099 0.116721618450892 0.0308463691216865 0.149747590597342 ENSG00000185946 RNPC3
ENST00000527062 0.583634235746933 0.390134823341576 0.0622200861172142 ENSG00000185946 RNPC3
ENST00000423855 0.113956257932541 0.0296391772976581 0.15132117455022 ENSG00000185946 RNPC3
ENST00000533834 0.142532317583594 0.0425889773973558 0.167779712595144 ENSG00000185946 RNPC3
ENST00000361318 0.826255318149749 0.703075198000108 -0.0234570717012457 ENSG00000198890 PRMT6
ENST00000370078 0.818449846962769 0.692143149123343 -0.0242666927631536 ENSG00000198890 PRMT6
ENST00000370056 0.688045557267894 0.512696681293603 0.0580074087217136 ENSG00000134215 VAV3
ENST00000527011 0.738533157043261 0.57965546303089 0.0492719218240376 ENSG00000134215 VAV3
ENST00000565488 0.042574181988714 0.006011112884884 0.144621402506489 ENSG00000085491 SLC25A24
ENST00000264128 0.0439735241852786 0.00636415148385483 0.144351378003668 ENSG00000085491 SLC25A24
ENST00000370041 0.0256537889670322 0.00253845587979629 0.159065683903205 ENSG00000085491 SLC25A24
ENST00000405454 0.458390810221156 0.266076667947894 0.0663743563560368 ENSG00000162636 FAM102B
ENST00000370035 0.431752144320744 0.241033540423712 0.0701404511646847 ENSG00000162636 FAM102B
ENST00000483371 0.115155077154553 0.0301661029231832 0.151215650563953 ENSG00000162636 FAM102B
ENST00000370025 0.0209083062710751 0.00174855575705092 0.172855480978469 ENSG00000134186 PRPF38B
ENST00000370022 0.0595617075644677 0.0104322123197814 0.173239508665721 ENSG00000134186 PRPF38B
ENST00000467302 0.0595617075644677 0.0104322123197814 0.173239508665721 ENSG00000134186 PRPF38B
ENST00000370021 0.0209083062710751 0.00174855575705092 0.172855480978469 ENSG00000134186 PRPF38B
ENST00000485810 0.0776814130602962 0.0160606750679884 0.138536886413512 ENSG00000134186 PRPF38B
ENST00000483586 0.446366829022763 0.254455800412359 0.0627858169087724 ENSG00000116266 STXBP3
ENST00000469338 0.415402043543867 0.226968067522122 0.067849084355385 ENSG00000116266 STXBP3
ENST00000370008 0.0535751039505773 0.00880330757231279 0.134964780149568 ENSG00000116266 STXBP3
ENST00000486601 0.761818995453638 0.61189240038485 0.0381722405680774 ENSG00000116266 STXBP3
ENST00000485167 0.282334700390232 0.123659502880511 0.121839359183561 ENSG00000116266 STXBP3
ENST00000495245 0.115153265054475 0.0301622188804744 0.161602409634731 ENSG00000116266 STXBP3
ENST00000472099 0.031101527501771 0.00355673581888078 0.195133152233961 ENSG00000116266 STXBP3
ENST00000357393 0.171501534617929 0.0569200641492306 0.0936219023303324 ENSG00000162641 AKNAD1
ENST00000406462 0.322566741923281 0.152315437324196 0.0787900189773017 ENSG00000121957 GPSM2
ENST00000435987 0.672062452309897 0.492461394239578 0.0533207993841923 ENSG00000121957 GPSM2
ENST00000264126 0.965189627863837 0.934602182940927 0.00488391084980696 ENSG00000121957 GPSM2
ENST00000369968 0.062506674436646 0.0112845687541049 0.139961780823427 ENSG00000121940 CLCC1
ENST00000369969 0.062506674436646 0.0112845687541049 0.139961780823427 ENSG00000121940 CLCC1
ENST00000356970 0.0857559701425642 0.0187965104234607 0.129358064453395 ENSG00000121940 CLCC1
ENST00000369971 0.0857559701425642 0.0187965104234607 0.129358064453395 ENSG00000121940 CLCC1
ENST00000415331 0.0857559701425642 0.0187965104234607 0.129358064453395 ENSG00000121940 CLCC1
ENST00000369976 0.0900381075150152 0.0203735863720107 0.130353047161182 ENSG00000121940 CLCC1
ENST00000473062 0.10212353317215 0.0248818474982737 0.124796895758305 ENSG00000121940 CLCC1
ENST00000482889 0.102212327027476 0.0249124300720729 0.123449873773815 ENSG00000121940 CLCC1
ENST00000369970 0.118317638448065 0.0315439467259628 0.12469706025959 ENSG00000121940 CLCC1
ENST00000302500 0.160722822258982 0.0512918607417069 0.107622110647197 ENSG00000121940 CLCC1
ENST00000348264 0.160722822258982 0.0512918607417069 0.107622110647197 ENSG00000121940 CLCC1
ENST00000400794 0.0873636921352529 0.0193855982381066 0.140814813599642 ENSG00000085433 WDR47
ENST00000361054 0.0883641782434762 0.0197278456842936 0.140742669773473 ENSG00000085433 WDR47
ENST00000369962 0.0883641782434762 0.0197278456842936 0.140742669773473 ENSG00000085433 WDR47
ENST00000369965 0.0884498121550363 0.0197683331360849 0.140736409599212 ENSG00000085433 WDR47
ENST00000357672 0.0884498121550363 0.0197683331360849 0.140736409599212 ENSG00000085433 WDR47
ENST00000530772 0.618676473118899 0.429819438981781 0.0608603671662096 ENSG00000085433 WDR47
ENST00000529074 0.702581475038141 0.532106323454485 0.0479272169132786 ENSG00000085433 WDR47
ENST00000531337 0.758523739317954 0.607082958612138 0.0399999283202816 ENSG00000085433 WDR47
ENST00000528747 0.952011058126844 0.910077522971496 -0.00911883043966948 ENSG00000085433 WDR47
ENST00000461096 0.132174396214489 0.0377624537831386 0.100569490921721 ENSG00000197780 TAF13
ENST00000338366 0.111175075513922 0.0285069667286691 0.103984038362023 ENSG00000197780 TAF13
ENST00000338272 0.431959277365775 0.241220558786753 0.0727722961891837 ENSG00000215717 TMEM167B
ENST00000479160 0.938177259162466 0.886348485920379 -0.00941019676946214 ENSG00000215717 TMEM167B
ENST00000473828 0.983851085008597 0.970627026620778 -0.00303221676706696 ENSG00000215717 TMEM167B
ENST00000602755 0.00147770557969564 8.75707795405448e-06 -0.390485081942762 ENSG00000270066 SCARNA2
ENST00000458748 0.00147770557969564 8.75707795405448e-06 -0.390485081942762 ENSG00000270066 SCARNA2
ENST00000234677 0.80830383594694 0.677291370126454 -0.0153793021773267 ENSG00000031698 SARS
ENST00000482384 0.035902984231801 0.00450383466933469 -0.195189300278567 ENSG00000031698 SARS
ENST00000477544 0.676527166015212 0.498265564015194 -0.024898564890269 ENSG00000031698 SARS
ENST00000369923 0.807741732817235 0.676546733772055 -0.0154312119970417 ENSG00000031698 SARS
ENST00000471705 0.82455698921959 0.700691736483245 -0.0174142976095324 ENSG00000031698 SARS
ENST00000468588 0.779520452601565 0.636009661565155 0.0258798680965743 ENSG00000031698 SARS
ENST00000369904 0.827026030468596 0.704464360278662 -0.0263686843867143 ENSG00000134222 PSRC1
ENST00000409267 0.827026030468596 0.704464360278662 -0.0263686843867143 ENSG00000134222 PSRC1
ENST00000369907 0.827026030468596 0.704464360278662 -0.0263686843867143 ENSG00000134222 PSRC1
ENST00000369909 0.827026030468596 0.704464360278662 -0.0263686843867143 ENSG00000134222 PSRC1
ENST00000438534 0.827026030468596 0.704464360278662 -0.0263686843867143 ENSG00000134222 PSRC1
ENST00000409138 0.827026030468596 0.704464360278662 -0.0263686843867143 ENSG00000134222 PSRC1
ENST00000492431 0.524487646714426 0.329785691649841 -0.0732772945796984 ENSG00000134222 PSRC1
ENST00000369903 0.827026030468596 0.704464360278662 -0.0263686843867143 ENSG00000134222 PSRC1
ENST00000429031 0.822230839682459 0.697423293698492 0.0282286479705749 ENSG00000134222 PSRC1
ENST00000418914 0.96032541623911 0.92610102023801 0.00677885892077892 ENSG00000134222 PSRC1
ENST00000459765 0.848902648036069 0.737931218364789 0.0247185358234121 ENSG00000134222 PSRC1
ENST00000471740 0.870729784297619 0.771868760297708 0.021638080710472 ENSG00000134222 PSRC1
ENST00000256637 0.0115424265645538 0.000555532488975891 0.182334829022063 ENSG00000134243 SORT1
ENST00000538502 0.181531632537832 0.062120335629171 0.108797251709282 ENSG00000134243 SORT1
ENST00000493736 0.401910716207561 0.214988080502365 0.0971023383074099 ENSG00000134243 SORT1
ENST00000271308 0.00632747050878292 0.000172695164631968 -0.166667635402164 ENSG00000143106 PSMA5
ENST00000538610 0.00643085780036804 0.000178184182058541 -0.167901988648388 ENSG00000143106 PSMA5
ENST00000490870 0.00631910166940361 0.000171949839119744 -0.168726256699832 ENSG00000143106 PSMA5
ENST00000477897 0.261648633237348 0.10985147527244 -0.0868177324124613 ENSG00000143106 PSMA5
ENST00000484563 0.0014066789606243 7.72773655033869e-06 -0.239312257864118 ENSG00000143106 PSMA5
ENST00000491287 0.352708143565094 0.175441220077526 -0.0674195129700823 ENSG00000143106 PSMA5
ENST00000496961 0.980900293146152 0.964680339574314 0.00320898780700667 ENSG00000174151 CYB561D1
ENST00000310611 0.884013846361736 0.794011479318874 0.0183530773493433 ENSG00000174151 CYB561D1
ENST00000420578 0.980900293146152 0.964611893417799 0.00321476229761624 ENSG00000174151 CYB561D1
ENST00000528785 0.897640017076334 0.816949268885676 0.0162670517473674 ENSG00000174151 CYB561D1
ENST00000430195 0.884013846361736 0.794044282554252 0.0183461546276331 ENSG00000174151 CYB561D1
ENST00000369851 0.00619987433363082 0.000164163177568504 0.138446454716746 ENSG00000065135 GNAI3
ENST00000351050 0.207337401029728 0.076367162110086 0.115510372500602 ENSG00000134183 GNAT2
ENST00000531734 0.807470507788496 0.676141480570478 0.0284260971338264 ENSG00000116337 AMPD2
ENST00000526301 0.6832669809857 0.506511400781047 0.0354563027239075 ENSG00000116337 AMPD2
ENST00000342115 0.645608466275983 0.460576448877545 0.0402278721152761 ENSG00000116337 AMPD2
ENST00000474459 0.936939892246335 0.884288994921075 -0.0104499230265039 ENSG00000116337 AMPD2
ENST00000528667 0.749360477992213 0.594271175638404 0.028990445379131 ENSG00000116337 AMPD2
ENST00000531203 0.969431453152506 0.942487565022303 0.00513403377164376 ENSG00000116337 AMPD2
ENST00000256578 0.506345844191033 0.311884304274421 0.0535021701534481 ENSG00000116337 AMPD2
ENST00000358729 0.472728961784423 0.279408739710181 0.0570041416167249 ENSG00000116337 AMPD2
ENST00000369840 0.506738915932224 0.312337144880669 0.0533719989330981 ENSG00000116337 AMPD2
ENST00000486282 0.904705442264077 0.828857070174373 -0.0160708628492139 ENSG00000116337 AMPD2
ENST00000528270 0.995269551475678 0.991795110007499 0.00075871097606982 ENSG00000116337 AMPD2
ENST00000527846 0.940526425258544 0.890265279865215 -0.0103519706038428 ENSG00000116337 AMPD2
ENST00000528454 0.462257957445194 0.269714130348389 0.061111348696347 ENSG00000116337 AMPD2
ENST00000459643 0.990348728100005 0.981817326627162 0.00188590615045715 ENSG00000116337 AMPD2
ENST00000393688 0.522213461446868 0.327487085744129 0.0570886517800398 ENSG00000116337 AMPD2
ENST00000532851 0.78631376729154 0.645349820615526 0.034130934373549 ENSG00000116337 AMPD2
ENST00000369843 0.816055864758808 0.688823700856612 0.0285145439945977 ENSG00000228703 RP5-1160K1.6
ENST00000533132 0.678070020474286 0.499950527388984 0.0516443048841765 ENSG00000116337 AMPD2
ENST00000479919 0.949295678625801 0.90560383931754 0.00836545513266901 ENSG00000116337 AMPD2
ENST00000476688 0.604224516980821 0.413512826999963 0.0587672749106791 ENSG00000116337 AMPD2
ENST00000528958 0.829169561360949 0.707678719949622 0.0318591913148526 ENSG00000116337 AMPD2
ENST00000369831 0.956384131805453 0.918768874802107 -0.00740957710894016 ENSG00000213366 GSTM2
ENST00000460717 0.977119480391003 0.957339616178227 -0.00396074758210673 ENSG00000213366 GSTM2
ENST00000490021 0.769555031785575 0.622228012163377 -0.0383622370584192 ENSG00000134184 GSTM1
ENST00000309851 0.910326915627073 0.838360691018684 -0.012498548186847 ENSG00000134184 GSTM1
ENST00000369823 0.910030140091337 0.837849715781253 -0.0125392844015999 ENSG00000134184 GSTM1
ENST00000349334 0.905940512165874 0.830999832890966 -0.0133309392378522 ENSG00000134184 GSTM1
ENST00000483399 0.751434122902903 0.597408007485298 -0.0418062746859009 ENSG00000134184 GSTM1
ENST00000476065 0.9490759665347 0.905200279785125 -0.00691062924505711 ENSG00000134184 GSTM1
ENST00000369819 0.905696083280048 0.830674260760642 -0.0133577625704371 ENSG00000134184 GSTM1
ENST00000429410 0.967512558864027 0.939108731724914 -0.00492295583664299 ENSG00000134201 GSTM5
ENST00000431955 0.981284354260104 0.965593828783128 -0.00276711464684415 ENSG00000241720 RP4-735C1.4
ENST00000256594 0.993255873745277 0.987342795299272 -0.00101381533769786 ENSG00000134202 GSTM3
ENST00000540225 0.993425008655972 0.987630509595864 -0.000990670247182185 ENSG00000134202 GSTM3
ENST00000361066 0.938085408109596 0.886152635416103 0.00943919692163483 ENSG00000134202 GSTM3
ENST00000486823 0.994716624014581 0.99057529059404 -0.000800502138956973 ENSG00000134202 GSTM3
ENST00000488824 0.994079819368601 0.989073837061316 0.000935263087591399 ENSG00000134202 GSTM3
ENST00000527192 0.676527166015212 0.498262419847119 0.0537382020185476 ENSG00000184371 CSF1
ENST00000525659 0.651806207009217 0.468110114371867 0.0570771104409296 ENSG00000184371 CSF1
ENST00000357302 0.889273802401302 0.802924351775811 0.019727971124319 ENSG00000184371 CSF1
ENST00000344188 0.906009661624353 0.831112836490456 0.0139502044072827 ENSG00000184371 CSF1
[truncated: 8,225,326 more chars]
