# Supplementary material for: High-throughput allele-specific expression across 250 environmental conditions
Source: Genome Res. 2016 Dec;26(12):1627–38. doi: 10.1101/gr.209759.116 (PMC5131815; doi:10.1101/gr.209759.116)
Supplement: Supplemental Material [file supp_gr.209759.116_Supplemental_Table_S6.tar.gz › DEG_results/DP8_DEG_stats_T43C1.txt]

t.id padj pval logFC ensg g.id
ENST00000440200 0.940828130652218 0.80177780205471 0.0140182574283831 ENSG00000230021 RP5-857K21.4
ENST00000416931 0.819639269541625 0.515638181140561 -0.0509151111855553 ENSG00000225972 MTND1P23
ENST00000414273 0.934781048410799 0.78327616038085 0.0156278959080862 ENSG00000237973 hsa-mir-6723
ENST00000445118 0.533269805311854 0.155685523995189 0.0886492070778427 ENSG00000228794 LINC01128
ENST00000483767 0.868340961755111 0.617584607622922 0.0311527165699541 ENSG00000188976 NOC2L
ENST00000327044 0.79352378831475 0.468942524156414 0.0372561925933851 ENSG00000188976 NOC2L
ENST00000477976 0.795710400472802 0.471999517180098 0.03875337544717 ENSG00000188976 NOC2L
ENST00000487214 0.714152829721206 0.341185279579942 0.0487497344992728 ENSG00000188976 NOC2L
ENST00000469563 0.957554018494193 0.852617502245457 0.012656399398036 ENSG00000188976 NOC2L
ENST00000379370 0.371981491362884 0.0596801830669724 0.0932692115152917 ENSG00000188157 AGRN
ENST00000479707 0.870507363038707 0.622681916395461 0.0361087829862276 ENSG00000188157 AGRN
ENST00000419249 0.382456957326576 0.0649366140370224 0.119527410875592 ENSG00000188157 AGRN
ENST00000461111 0.255423060573828 0.0230139405119121 0.11507586870973 ENSG00000188157 AGRN
ENST00000418300 0.703158799435662 0.326555261161442 0.0574098738851639 ENSG00000242590 RP11-54O7.14
ENST00000379339 0.748571064664912 0.390666617742009 -0.05664557857874 ENSG00000131591 C1orf159
ENST00000294576 0.748571064664912 0.390666617742009 -0.05664557857874 ENSG00000131591 C1orf159
ENST00000448924 0.748571064664912 0.390666617742009 -0.05664557857874 ENSG00000131591 C1orf159
ENST00000379325 0.748571064664912 0.390666617742009 -0.05664557857874 ENSG00000131591 C1orf159
ENST00000421241 0.748571064664912 0.390666617742009 -0.05664557857874 ENSG00000131591 C1orf159
ENST00000467751 0.748571064664912 0.390666617742009 -0.05664557857874 ENSG00000131591 C1orf159
ENST00000477196 0.748571064664912 0.390666617742009 -0.05664557857874 ENSG00000131591 C1orf159
ENST00000379319 0.662391916457475 0.276821078709934 -0.0782831843248444 ENSG00000131591 C1orf159
ENST00000434641 0.757821447257521 0.406947593286515 -0.0559331737577918 ENSG00000131591 C1orf159
ENST00000482816 0.805774983943993 0.48967974430084 -0.047626576041162 ENSG00000131591 C1orf159
ENST00000437760 0.839296322712108 0.552381005147647 -0.0417425798624052 ENSG00000131591 C1orf159
ENST00000462097 0.866766314805644 0.613891741681056 -0.0356994904464741 ENSG00000131591 C1orf159
ENST00000475119 0.837417221903823 0.548355681565619 -0.0429250075363649 ENSG00000131591 C1orf159
ENST00000472741 0.848380833499991 0.572787660823505 -0.041362514446896 ENSG00000131591 C1orf159
ENST00000480643 0.840719197823609 0.557609965058034 -0.043049836882353 ENSG00000131591 C1orf159
ENST00000360001 0.960800248022954 0.863017672732908 0.00790377503374442 ENSG00000078808 SDF4
ENST00000465727 0.961912830789746 0.866155556347033 0.00772184042210202 ENSG00000078808 SDF4
ENST00000263741 0.961912830789746 0.866155556347033 0.00772184042210202 ENSG00000078808 SDF4
ENST00000494748 0.983855883088953 0.940582804985651 0.00373394057003563 ENSG00000078808 SDF4
ENST00000478938 0.980750845635725 0.930020379768001 0.00443032695460638 ENSG00000078808 SDF4
ENST00000403997 0.944658526187896 0.815145999382785 0.0113424166882732 ENSG00000078808 SDF4
ENST00000545427 0.804970002309968 0.488251058248797 0.0339681812953103 ENSG00000078808 SDF4
ENST00000459994 0.957586220010977 0.852780032443361 -0.00983570087473841 ENSG00000078808 SDF4
ENST00000379198 0.569335844147085 0.183127197425779 0.0838453174630524 ENSG00000176022 B3GALT6
ENST00000450390 0.942527957005623 0.807266020418686 -0.013129186144777 ENSG00000160087 UBE2J2
ENST00000347370 0.942527957005623 0.807266020418686 -0.013129186144777 ENSG00000160087 UBE2J2
ENST00000349431 0.907572620907401 0.712595244041393 -0.0201980627169509 ENSG00000160087 UBE2J2
ENST00000348298 0.897518239815965 0.686588816535403 -0.0222721680503811 ENSG00000160087 UBE2J2
ENST00000339385 0.976563948836398 0.915633790882325 0.00610546453203956 ENSG00000160087 UBE2J2
ENST00000400929 0.921143001957343 0.747261030726682 -0.0180410448424612 ENSG00000160087 UBE2J2
ENST00000464036 0.942523413467403 0.807069247760786 -0.0137634375125597 ENSG00000160087 UBE2J2
ENST00000360466 0.943754768553789 0.811965258785007 -0.0134483073770708 ENSG00000160087 UBE2J2
ENST00000400930 0.951576751096458 0.834527386809088 -0.0117940124101568 ENSG00000160087 UBE2J2
ENST00000467339 0.945043630154368 0.816718138557545 -0.0163037036866445 ENSG00000160087 UBE2J2
ENST00000473215 0.909008738604584 0.716023108892373 -0.0203026499966368 ENSG00000160087 UBE2J2
ENST00000435198 0.846842970526285 0.569794728607764 -0.0313448813941885 ENSG00000160087 UBE2J2
ENST00000509720 0.856050462531789 0.590272414550066 -0.0299963332283229 ENSG00000160087 UBE2J2
ENST00000491779 0.930207757348743 0.769165610978316 -0.0163575979301508 ENSG00000160087 UBE2J2
ENST00000466752 0.921046753681471 0.746758361858789 -0.018397197529437 ENSG00000160087 UBE2J2
ENST00000503294 0.901261211136274 0.695730737172376 -0.0224280356457693 ENSG00000160087 UBE2J2
ENST00000477894 0.91425793192497 0.729134507897047 -0.0199619734985965 ENSG00000160087 UBE2J2
ENST00000471154 0.992202834988882 0.972956005184961 0.00247415441359911 ENSG00000160087 UBE2J2
ENST00000422076 0.903841481373081 0.703762993120374 -0.0222882736454563 ENSG00000160087 UBE2J2
ENST00000502382 0.908602560790349 0.715068228734193 -0.0213907250291374 ENSG00000160087 UBE2J2
ENST00000461142 0.858499693865468 0.595240150189677 -0.0311811877723013 ENSG00000160087 UBE2J2
ENST00000488418 0.867982327997292 0.616574138382555 -0.0322645186962475 ENSG00000160087 UBE2J2
ENST00000354700 0.72590165208273 0.35574836998428 0.0507747915018949 ENSG00000131584 ACAP3
ENST00000353662 0.705431665886041 0.329669439913008 0.0536068051558404 ENSG00000131584 ACAP3
ENST00000492936 0.869500496160441 0.620426551248109 0.0286176821481487 ENSG00000131584 ACAP3
ENST00000467278 0.998271158048212 0.993968081417026 -0.000529207750822642 ENSG00000131584 ACAP3
ENST00000472541 0.620488803861678 0.233065995899079 0.0704796869097351 ENSG00000131584 ACAP3
ENST00000354980 0.6454267647911 0.258068387351333 0.0707080779898216 ENSG00000131584 ACAP3
ENST00000479108 0.748393855131311 0.390205702649884 0.057973130949171 ENSG00000131584 ACAP3
ENST00000438966 0.559760653019982 0.175350942009601 0.0958214169831451 ENSG00000131584 ACAP3
ENST00000470030 0.960137282628353 0.860626745982174 0.0110450059439811 ENSG00000127054 CPSF3L
ENST00000435064 0.835486744588791 0.544845026934177 0.032314575984933 ENSG00000127054 CPSF3L
ENST00000323275 0.835930397928999 0.545666604379287 0.0322980765873008 ENSG00000127054 CPSF3L
ENST00000411962 0.835930397928999 0.545666604379287 0.0322980765873008 ENSG00000127054 CPSF3L
ENST00000462432 0.767197435184649 0.424493212631726 0.0468418298031925 ENSG00000127054 CPSF3L
ENST00000478641 0.948758384474667 0.827045997254471 0.0139138748305193 ENSG00000127054 CPSF3L
ENST00000458452 0.831527275008771 0.537882907107258 0.0329406675387448 ENSG00000127054 CPSF3L
ENST00000419704 0.831527275008771 0.537882907107258 0.0329406675387448 ENSG00000127054 CPSF3L
ENST00000540437 0.831527275008771 0.537807982714567 0.0329402054854141 ENSG00000127054 CPSF3L
ENST00000421495 0.831527275008771 0.537882907107258 0.0329406675387448 ENSG00000127054 CPSF3L
ENST00000532772 0.831525190342225 0.537748289671944 0.0331008241424324 ENSG00000127054 CPSF3L
ENST00000450926 0.839140490513737 0.552064645377532 0.0318925539350234 ENSG00000127054 CPSF3L
ENST00000545578 0.841432591227932 0.559067024110988 0.0313311861928937 ENSG00000127054 CPSF3L
ENST00000527098 0.841432591227932 0.559067024110988 0.0313311861928937 ENSG00000127054 CPSF3L
ENST00000485710 0.990356549072333 0.965661890729695 0.00298610930024452 ENSG00000127054 CPSF3L
ENST00000461514 0.981368104609374 0.932104767488462 0.00599155204531595 ENSG00000127054 CPSF3L
ENST00000525164 0.967731800855017 0.884427634388611 0.0102229196701973 ENSG00000127054 CPSF3L
ENST00000528879 0.803695673670666 0.485326810241878 0.0369632440350364 ENSG00000127054 CPSF3L
ENST00000525769 0.95844859642544 0.855037787622848 0.0129068346636309 ENSG00000127054 CPSF3L
ENST00000531377 0.546716646630676 0.165837998978619 0.0738254775479007 ENSG00000127054 CPSF3L
ENST00000527383 0.909100244022173 0.716479329665432 0.0234189371626128 ENSG00000127054 CPSF3L
ENST00000467408 0.936311032810072 0.787313757394488 0.0180964588252886 ENSG00000127054 CPSF3L
ENST00000434694 0.736844793466152 0.370583452610256 0.0461574368639115 ENSG00000127054 CPSF3L
ENST00000488042 0.746171237259524 0.385993944481191 0.04493580823508 ENSG00000127054 CPSF3L
ENST00000526797 0.748788428301554 0.390966032214043 0.0439979079560133 ENSG00000127054 CPSF3L
ENST00000526332 0.748767918049049 0.390842902872573 0.0439972214212826 ENSG00000127054 CPSF3L
ENST00000430786 0.752308821894542 0.396220663120254 0.043789823127825 ENSG00000127054 CPSF3L
ENST00000527719 0.762201268967907 0.41616789120233 0.0422229099648191 ENSG00000127054 CPSF3L
ENST00000530031 0.76257337034369 0.416570196383212 0.0422928360677152 ENSG00000127054 CPSF3L
ENST00000526113 0.720200181962236 0.348572096122908 0.0491740578355964 ENSG00000127054 CPSF3L
ENST00000526904 0.749137195127451 0.391701733620565 0.0448488564460261 ENSG00000127054 CPSF3L
ENST00000525603 0.535586177525957 0.157321699299254 0.0848657862089363 ENSG00000127054 CPSF3L
ENST00000429572 0.930466534770323 0.770166269558411 -0.0181097793102632 ENSG00000127054 CPSF3L
ENST00000498173 0.930534572784831 0.7702768968491 -0.0181093793167697 ENSG00000127054 CPSF3L
ENST00000496353 0.927074937578661 0.761746740072542 -0.0188174729083436 ENSG00000127054 CPSF3L
ENST00000493534 0.762191131727635 0.416020145676032 -0.0539634562330898 ENSG00000127054 CPSF3L
ENST00000534345 0.762201268967907 0.416105586292611 -0.0539864126276473 ENSG00000127054 CPSF3L
ENST00000532952 0.781326091761512 0.448418291173075 -0.0510771841933645 ENSG00000127054 CPSF3L
ENST00000490853 0.74157992253485 0.37833192884566 -0.0603690078665461 ENSG00000127054 CPSF3L
ENST00000531019 0.74157992253485 0.37833192884566 -0.0603690078665461 ENSG00000127054 CPSF3L
ENST00000498476 0.825906693125577 0.527247559358571 -0.0432536658171015 ENSG00000127054 CPSF3L
ENST00000470679 0.786882725850182 0.458117441874431 -0.0517901769987242 ENSG00000127054 CPSF3L
ENST00000525285 0.865568334710712 0.611204861674354 -0.0367942006022159 ENSG00000127054 CPSF3L
ENST00000343938 0.921851365525637 0.75036446764887 0.0244436825044673 ENSG00000224051 GLTPD1
ENST00000378891 0.833341179681984 0.54150031743044 -0.0409119775810231 ENSG00000107404 DVL1
ENST00000378888 0.812973256619358 0.50197771674792 -0.0452219957658967 ENSG00000107404 DVL1
ENST00000338370 0.487744837152051 0.12428572944027 -0.119994005429805 ENSG00000175756 AURKAIP1
ENST00000338338 0.464240775307917 0.109545229230229 -0.124866318475809 ENSG00000175756 AURKAIP1
ENST00000321751 0.495190656597786 0.129025294815225 -0.118489819713571 ENSG00000175756 AURKAIP1
ENST00000378853 0.496454148562915 0.129660923637023 -0.118584487887113 ENSG00000175756 AURKAIP1
ENST00000489799 0.58003318649792 0.193421650893442 -0.0997870513186114 ENSG00000175756 AURKAIP1
ENST00000496905 0.448893992448295 0.0995210525192955 -0.129469662919254 ENSG00000175756 AURKAIP1
ENST00000480479 0.967686667844598 0.884083895470091 0.0078875915365231 ENSG00000221978 CCNL2
ENST00000482621 0.425693368697822 0.0851030361828733 0.082135174502892 ENSG00000221978 CCNL2
ENST00000408952 0.425693368697822 0.0851030361828733 0.082135174502892 ENSG00000221978 CCNL2
ENST00000463260 0.964453054317887 0.873610761985539 0.00997976742109211 ENSG00000221978 CCNL2
ENST00000400809 0.385441795143721 0.0661016536126957 0.0840740190724698 ENSG00000221978 CCNL2
ENST00000496007 0.390275238904987 0.0681660438271791 0.0835600154447948 ENSG00000221978 CCNL2
ENST00000482365 0.735070645526834 0.368197880253402 0.0431655230648161 ENSG00000221978 CCNL2
ENST00000481223 0.411254192585319 0.0779106111752386 0.0811017748659645 ENSG00000221978 CCNL2
ENST00000418865 0.553348211639674 0.171032993363341 0.0684923062416577 ENSG00000221978 CCNL2
ENST00000505849 0.91102238792788 0.721357879348854 0.0180934754821485 ENSG00000221978 CCNL2
ENST00000488340 0.410018815665081 0.0772726387359585 0.0827035749898197 ENSG00000221978 CCNL2
ENST00000492998 0.900850612387054 0.694401613449157 -0.0228538648022708 ENSG00000221978 CCNL2
ENST00000469113 0.564483587761024 0.178844901196278 0.0749948783214149 ENSG00000221978 CCNL2
ENST00000480646 0.73512877271574 0.36835814608561 -0.0569907569981884 ENSG00000221978 CCNL2
ENST00000471930 0.232965605241966 0.0189133235969223 0.129354132654748 ENSG00000221978 CCNL2
ENST00000408918 0.237758568183891 0.0197397750838912 0.118180776449296 ENSG00000221978 CCNL2
ENST00000473872 0.492423312952104 0.127277060553702 0.0927048834646612 ENSG00000221978 CCNL2
ENST00000425598 0.346452883116487 0.0501071143877581 0.103002567771594 ENSG00000221978 CCNL2
ENST00000463895 0.333967683124869 0.0453288373539475 0.132900822692432 ENSG00000221978 CCNL2
ENST00000444362 0.755725630836005 0.401839899753452 -0.0540320812180157 ENSG00000224870 RP4-758J18.2
ENST00000418833 0.810372347826351 0.496950758711799 -0.0444680331809085 ENSG00000224870 RP4-758J18.2
ENST00000447725 0.884739490744057 0.654563153160281 -0.0306970930775536 ENSG00000224870 RP4-758J18.2
ENST00000572242 0.776157492003574 0.439177800542892 -0.0510777263123353 ENSG00000224870 RP4-758J18.2
ENST00000453521 0.596333456744532 0.210022771842338 -0.0827125487052462 ENSG00000224870 RP4-758J18.2
ENST00000344843 0.433133273524298 0.0889852699568406 -0.0968965852060669 ENSG00000242485 MRPL20
ENST00000493287 0.33422004287666 0.0454033337458028 -0.11578150413312 ENSG00000242485 MRPL20
ENST00000487659 0.43259549211376 0.0886727970527635 -0.0968753013100336 ENSG00000242485 MRPL20
ENST00000492508 0.453676621575625 0.102592585886991 -0.0957232623242624 ENSG00000242485 MRPL20
ENST00000482352 0.51542117040571 0.142554181647653 -0.0899547782238703 ENSG00000242485 MRPL20
ENST00000477686 0.574890152105166 0.188473425892034 -0.085184435732737 ENSG00000242485 MRPL20
ENST00000378741 0.973625531353811 0.905676033054204 0.00742592658819968 ENSG00000160072 ATAD3B
ENST00000308647 0.870072287604143 0.621839915111493 0.0254903824628776 ENSG00000160072 ATAD3B
ENST00000472194 0.769763216350162 0.428769033702063 0.0430554458011894 ENSG00000160072 ATAD3B
ENST00000485748 0.72262036499882 0.351335587914403 0.0546926710840301 ENSG00000160072 ATAD3B
ENST00000474481 0.578273474167626 0.191824335025886 0.0819838131825008 ENSG00000160072 ATAD3B
ENST00000378756 0.973880192309641 0.907194553665886 0.00672458812302283 ENSG00000197785 ATAD3A
ENST00000378755 0.973880192309641 0.907194553665886 0.00672458812302283 ENSG00000197785 ATAD3A
ENST00000339113 0.895994593135467 0.683644927169878 0.0240237055731364 ENSG00000197785 ATAD3A
ENST00000536055 0.895994593135467 0.683644927169878 0.0240237055731364 ENSG00000197785 ATAD3A
ENST00000400830 0.557787369412598 0.173758237656226 0.098404256020458 ENSG00000197785 ATAD3A
ENST00000291386 0.913577729009758 0.727404080657612 -0.016652411121012 ENSG00000160075 SSU72
ENST00000378726 0.536691892023905 0.158171168107783 -0.0847926165671225 ENSG00000160075 SSU72
ENST00000378725 0.99973285292719 0.998306086275447 0.000104139185784674 ENSG00000160075 SSU72
ENST00000359060 0.883377117179398 0.651441321128882 0.0263185597562953 ENSG00000160075 SSU72
ENST00000520777 0.901261211136274 0.696016169515046 0.0273922950953006 ENSG00000197530 MIB2
ENST00000378710 0.901261211136274 0.696016169515046 0.0273922950953006 ENSG00000197530 MIB2
ENST00000360522 0.901261211136274 0.696016169515046 0.0273922950953006 ENSG00000197530 MIB2
ENST00000357210 0.901261211136274 0.696016169515046 0.0273922950953006 ENSG00000197530 MIB2
ENST00000355826 0.901261211136274 0.696016169515046 0.0273922950953006 ENSG00000197530 MIB2
ENST00000518681 0.901441379789862 0.696454546589836 0.0273747890607586 ENSG00000197530 MIB2
ENST00000505820 0.891681893477721 0.674442090126312 0.0294820729056692 ENSG00000197530 MIB2
ENST00000479659 0.891712806764652 0.674516059408269 0.029462750247628 ENSG00000197530 MIB2
ENST00000489635 0.899720644823027 0.692085867571549 0.0278582031704634 ENSG00000197530 MIB2
ENST00000511502 0.91425793192497 0.729047261309909 0.024381872487763 ENSG00000197530 MIB2
ENST00000487053 0.906189277631425 0.709304908661967 0.0259033784250753 ENSG00000197530 MIB2
ENST00000378712 0.906189277631425 0.709365125047983 0.0259008453456782 ENSG00000197530 MIB2
ENST00000504599 0.941037047306215 0.803260677436215 0.0171924991819961 ENSG00000197530 MIB2
ENST00000507229 0.927954497887947 0.76322693223005 0.0209314840457324 ENSG00000197530 MIB2
ENST00000378708 0.951515235825666 0.834402699247137 0.0150534583754509 ENSG00000197530 MIB2
ENST00000506488 0.946379306693016 0.820476535980726 0.016316599902377 ENSG00000197530 MIB2
ENST00000513088 0.697751273642365 0.319479459973546 0.0675718157013943 ENSG00000248333 CDK11B
ENST00000341832 0.816470031264361 0.507473282192313 0.0431479396261563 ENSG00000248333 CDK11B
ENST00000317673 0.851600821992712 0.579380152665598 0.0353170164048621 ENSG00000248333 CDK11B
ENST00000340677 0.851600821992712 0.579380152665598 0.0353170164048621 ENSG00000248333 CDK11B
ENST00000407249 0.851600821992712 0.579380152665598 0.0353170164048621 ENSG00000248333 CDK11B
ENST00000378662 0.70312755958232 0.326530493460567 0.0464622776549605 ENSG00000189339 SLC35E2B
ENST00000234800 0.720571187671226 0.349207089953953 0.0441811736741541 ENSG00000189339 SLC35E2B
ENST00000480991 0.552179143082908 0.170346798724896 0.0862979734441083 ENSG00000189339 SLC35E2B
ENST00000481276 0.50074569773001 0.132395392374437 -0.0933732697952122 ENSG00000189339 SLC35E2B
ENST00000356200 0.735469415463825 0.369022482119161 -0.0529596929862347 ENSG00000008128 CDK11A
ENST00000598846 0.942035042912877 0.806083389324855 -0.0129425421285851 ENSG00000268575 RP1-283E3.8
ENST00000358779 0.738498725037797 0.373319172080245 -0.053453526231412 ENSG00000008128 CDK11A
ENST00000460465 0.738498725037797 0.373319172080245 -0.053453526231412 ENSG00000008128 CDK11A
ENST00000404249 0.738498725037797 0.373319172080245 -0.053453526231412 ENSG00000008128 CDK11A
ENST00000378633 0.738498725037797 0.373319172080245 -0.053453526231412 ENSG00000008128 CDK11A
ENST00000357760 0.738498725037797 0.373319172080245 -0.053453526231412 ENSG00000008128 CDK11A
ENST00000509982 0.735469415463825 0.369022482119161 -0.0529596929862347 ENSG00000008128 CDK11A
ENST00000378638 0.735469415463825 0.369022482119161 -0.0529596929862347 ENSG00000008128 CDK11A
ENST00000356937 0.533170030142885 0.155519119031188 -0.0974137885539226 ENSG00000008128 CDK11A
ENST00000378635 0.902025221761186 0.698585889811495 -0.0244266433564133 ENSG00000008128 CDK11A
ENST00000479362 0.963334020139707 0.870091332342314 -0.0104920347646092 ENSG00000008128 CDK11A
ENST00000498810 0.758538123183549 0.408747244816009 0.0623120194494555 ENSG00000008128 CDK11A
ENST00000577672 0.828209944953179 0.531311404671606 0.0404239110363229 ENSG00000227775 RP1-283E3.4
ENST00000355439 0.846088921780898 0.567709444481493 0.0345452826017621 ENSG00000215790 SLC35E2
ENST00000400924 0.82843481522137 0.531827314123756 0.0378035117281344 ENSG00000215790 SLC35E2
ENST00000341426 0.195750079944498 0.013018777021435 0.106857860612077 ENSG00000008130 NADK
ENST00000341991 0.193183132182286 0.012690204293995 0.107129822051008 ENSG00000008130 NADK
ENST00000378625 0.210429008548398 0.0153108676091397 0.104583993472037 ENSG00000008130 NADK
ENST00000344463 0.195750079944498 0.013018777021435 0.106857860612077 ENSG00000008130 NADK
ENST00000342348 0.299162500251483 0.0341593289176986 0.102115409241076 ENSG00000008130 NADK
ENST00000469045 0.57580596184681 0.189278356344281 0.0753822614982265 ENSG00000008130 NADK
ENST00000480499 0.590858200883363 0.20527273932212 0.0810528969589539 ENSG00000008130 NADK
ENST00000477235 0.49184312307818 0.126680105503065 0.0905532742074905 ENSG00000008130 NADK
ENST00000489538 0.382517647482683 0.0649725202398228 0.112652566212268 ENSG00000008130 NADK
ENST00000497186 0.544415962563117 0.163887205235936 0.0814211077192586 ENSG00000008130 NADK
ENST00000400922 0.69932703164871 0.321194107672198 0.0606721443228943 ENSG00000008130 NADK
ENST00000492845 0.5008055351615 0.132454839398224 0.0811191946761538 ENSG00000008130 NADK
ENST00000492768 0.627117081063506 0.240560052788214 0.0692616769417542 ENSG00000008130 NADK
ENST00000460602 0.706954524274436 0.331866532742247 0.060295049334909 ENSG00000008130 NADK
ENST00000464373 0.656714218672018 0.270729080750292 0.0769913188072685 ENSG00000008130 NADK
ENST00000378609 0.446752632031895 0.0982336468770605 -0.0446910365435958 ENSG00000078369 GNB1
ENST00000461893 0.726637705462657 0.356576539857903 0.0424005101412308 ENSG00000078369 GNB1
ENST00000471354 0.989568275267206 0.961556035935734 0.00213739119500787 ENSG00000078369 GNB1
ENST00000439272 0.211107063274688 0.0154235986469491 -0.116266045823127 ENSG00000078369 GNB1
ENST00000434686 0.224038348797619 0.0174808754266878 -0.117551814977605 ENSG00000078369 GNB1
ENST00000437146 0.660357106835037 0.274225395577745 -0.0558685013492512 ENSG00000078369 GNB1
ENST00000472614 0.0636921709143835 0.0013763694680626 -0.191784605471327 ENSG00000078369 GNB1
ENST00000607589 0.782880107981667 0.450887919028379 -0.0517914045867151 ENSG00000078369 GNB1
ENST00000469733 0.995068895966315 0.982544714396667 0.00152674008903587 ENSG00000162585 C1orf86
ENST00000414253 0.991548303999066 0.970375498937236 -0.00271974985147943 ENSG00000162585 C1orf86
ENST00000428120 0.991548303999066 0.970375498937236 -0.00271974985147943 ENSG00000162585 C1orf86
ENST00000400919 0.991548303999066 0.970375498937236 -0.00271974985147943 ENSG00000162585 C1orf86
ENST00000400918 0.983906756531073 0.941123688947662 -0.00546093806480297 ENSG00000162585 C1orf86
ENST00000497675 0.900104119840869 0.692953724488364 -0.0299514283187189 ENSG00000162585 C1orf86
ENST00000378543 0.907617566060265 0.712689166217252 -0.0279834394566156 ENSG00000162585 C1orf86
ENST00000378546 0.907617566060265 0.712689166217252 -0.0279834394566156 ENSG00000162585 C1orf86
ENST00000401813 0.877638857836323 0.639065129154344 -0.0350532452448794 ENSG00000162585 C1orf86
ENST00000487186 0.954059630442783 0.841863772698399 -0.0144913760697962 ENSG00000162585 C1orf86
ENST00000378545 0.935110908066025 0.784148362660205 -0.0209431587788907 ENSG00000162585 C1orf86
ENST00000476803 0.879432688709476 0.643219277475511 -0.0355056626360707 ENSG00000162585 C1orf86
ENST00000440825 0.92406529768107 0.754804968554378 -0.0238433798466467 ENSG00000162585 C1orf86
ENST00000420515 0.990684104450748 0.967481400470237 0.00334525665768394 ENSG00000162585 C1orf86
ENST00000378536 0.625138175010598 0.238164381905721 -0.0574418300354252 ENSG00000157933 SKI
ENST00000508416 0.139884791166074 0.00653764534544804 -0.171173344801841 ENSG00000157933 SKI
ENST00000478223 0.20960221267751 0.0150991642686676 -0.155867032300259 ENSG00000157933 SKI
ENST00000378518 0.885599128978281 0.656245830757901 0.0160849080780593 ENSG00000157916 RER1
ENST00000605895 0.952302891341145 0.836117698656549 0.00697229056336008 ENSG00000157916 RER1
ENST00000378513 0.827898180929537 0.530923701875244 0.0217179780591425 ENSG00000157916 RER1
ENST00000306256 0.908962773354217 0.715903263282771 0.0129590980611487 ENSG00000157916 RER1
ENST00000493207 0.937934841652883 0.791536636239046 -0.0119780777389385 ENSG00000157916 RER1
ENST00000378512 0.826192094711584 0.527828155595354 0.0218892152561492 ENSG00000157916 RER1
ENST00000443438 0.981401021066909 0.932261911301277 0.0031831923222359 ENSG00000157916 RER1
ENST00000488353 0.956603809151694 0.848927818387815 -0.00718400787385066 ENSG00000157916 RER1
ENST00000462129 0.942641557887467 0.807686079493704 -0.0150741223171678 ENSG00000157916 RER1
ENST00000288774 0.75657082683643 0.403914384784196 -0.0524252404424859 ENSG00000157911 PEX10
ENST00000447513 0.758019982090596 0.407683769098854 -0.0519596683076963 ENSG00000157911 PEX10
ENST00000507596 0.781311578306094 0.448289428568374 -0.0475977019847542 ENSG00000157911 PEX10
ENST00000378466 0.996591016849805 0.988534131522199 -0.000967755454123584 ENSG00000157881 PANK4
ENST00000435556 0.996309024249761 0.987884208329203 -0.00102145408574173 ENSG00000157881 PANK4
ENST00000505228 0.900982176988492 0.694637421200991 -0.0289163423884976 ENSG00000157881 PANK4
ENST00000426449 0.836038575215119 0.545900228220687 -0.0453537287693608 ENSG00000157873 TNFRSF14
ENST00000434817 0.87732256817516 0.638028338057287 -0.034497305393031 ENSG00000157873 TNFRSF14
ENST00000435221 0.882619695246082 0.649543393781647 -0.0334937515013849 ENSG00000157873 TNFRSF14
ENST00000451778 0.889031216829882 0.667272839211374 -0.0316282317358706 ENSG00000157873 TNFRSF14
ENST00000409119 0.841172867567642 0.558408976316243 -0.0438348982468724 ENSG00000157873 TNFRSF14
ENST00000355716 0.858795357768934 0.59609476083754 -0.0377140160621292 ENSG00000157873 TNFRSF14
ENST00000475523 0.858784895968768 0.596007435343619 -0.037793713053102 ENSG00000157873 TNFRSF14
ENST00000463471 0.857078411923759 0.592353810651367 -0.0387009596289204 ENSG00000157873 TNFRSF14
ENST00000466750 0.863129699051477 0.605100089307895 -0.0380571803890724 ENSG00000157873 TNFRSF14
ENST00000493183 0.827094145272397 0.529198966268081 0.04170196512575 ENSG00000157870 FAM213B
ENST00000474659 0.822347618611021 0.520932587311458 0.0424105422593204 ENSG00000157870 FAM213B
ENST00000419916 0.902192756838204 0.699370575837848 0.0231586858816523 ENSG00000157870 FAM213B
ENST00000378424 0.902192756838204 0.699370575837848 0.0231586858816523 ENSG00000157870 FAM213B
ENST00000537325 0.932726682411337 0.777064665560977 0.0183276307977244 ENSG00000157870 FAM213B
ENST00000378427 0.902192756838204 0.699370575837848 0.0231586858816523 ENSG00000157870 FAM213B
ENST00000378425 0.902192756838204 0.699370575837848 0.0231586858816523 ENSG00000157870 FAM213B
ENST00000464043 0.875939728277393 0.635578410829343 0.030543494247087 ENSG00000157870 FAM213B
ENST00000444521 0.902192756838204 0.699370575837848 0.0231586858816523 ENSG00000157870 FAM213B
ENST00000465233 0.924669162490984 0.756333871526654 0.0203326945848474 ENSG00000157870 FAM213B
ENST00000498083 0.914690189094152 0.730721071641896 0.022526295299325 ENSG00000157870 FAM213B
ENST00000481683 0.868340961755111 0.617443505797032 0.0335612829314702 ENSG00000157870 FAM213B
ENST00000484099 0.889608460093179 0.668632190486826 0.0259383282720545 ENSG00000157870 FAM213B
ENST00000477045 0.916159676137619 0.734368806849449 0.0237258004713455 ENSG00000157870 FAM213B
ENST00000476686 0.87435644091685 0.631095493398733 0.0291391712704995 ENSG00000157870 FAM213B
ENST00000294599 0.840231817181445 0.556610268965787 0.0345420038819854 ENSG00000162591 MEGF6
ENST00000356575 0.879455207139185 0.643351597902122 0.0262652574971437 ENSG00000162591 MEGF6
ENST00000485002 0.919541903392562 0.742849410350693 0.0186522427170132 ENSG00000162591 MEGF6
ENST00000378344 0.452976485702294 0.102070736695662 0.0754873987420117 ENSG00000158109 TPRG1L
ENST00000344579 0.451196263643612 0.10102440636197 0.075830325022972 ENSG00000158109 TPRG1L
ENST00000418088 0.482067888334801 0.120351673175481 0.104060704712879 ENSG00000227372 TP73-AS1
ENST00000452079 0.534986223532866 0.156934704495648 0.0952891621714482 ENSG00000227372 TP73-AS1
ENST00000423764 0.499388718053167 0.131815211254921 0.101335417424502 ENSG00000227372 TP73-AS1
ENST00000378251 0.733611370447845 0.365781097859635 0.0456707379188372 ENSG00000130764 LRRC47
ENST00000378230 0.340208324333557 0.0473967235952829 0.0940830258364058 ENSG00000116198 CEP104
ENST00000494653 0.275021272738876 0.0273848521849212 0.126493849642909 ENSG00000116198 CEP104
ENST00000428079 0.248638699418757 0.021572306952469 0.152476248913568 ENSG00000116198 CEP104
ENST00000378209 0.911659502455049 0.722563742363375 -0.0238231070256785 ENSG00000169598 DFFB
ENST00000491998 0.911659502455049 0.722563742363375 -0.0238231070256785 ENSG00000169598 DFFB
ENST00000468793 0.978550705726613 0.921865756624932 -0.00663139394324835 ENSG00000169598 DFFB
ENST00000486765 0.864705239340367 0.609384154575263 0.0303316957546144 ENSG00000198912 C1orf174
ENST00000361605 0.864705239340367 0.609384154575263 0.0303316957546144 ENSG00000198912 C1orf174
ENST00000474140 0.864705239340367 0.609384154575263 0.0303316957546144 ENSG00000198912 C1orf174
ENST00000478423 0.938604544713434 0.794133445699216 0.0168265735362388 ENSG00000131697 NPHP4
ENST00000489180 0.938504616914772 0.793827503690613 0.0168670151464929 ENSG00000131697 NPHP4
ENST00000378156 0.938504616914772 0.793827503690613 0.0168670151464929 ENSG00000131697 NPHP4
ENST00000378169 0.93438497971859 0.782108068426721 0.01804316942062 ENSG00000131697 NPHP4
ENST00000484532 0.079159096074071 0.00209292150007612 -0.142097211903608 ENSG00000116251 RPL22
ENST00000234875 0.0804905884119662 0.0021607074836724 -0.139648063891637 ENSG00000116251 RPL22
ENST00000480661 0.049884346380418 0.000806488105020912 -0.16368009936784 ENSG00000116251 RPL22
ENST00000497965 0.0516781727965173 0.000852078315289704 -0.163491343151515 ENSG00000116251 RPL22
ENST00000471204 0.0518668492883821 0.000857510653315662 -0.162818938232252 ENSG00000116251 RPL22
ENST00000465387 0.0484623120129514 0.000757334113956152 -0.165030683951168 ENSG00000116251 RPL22
ENST00000462296 0.0473691985661942 0.000721659597035275 -0.168780110877277 ENSG00000116251 RPL22
ENST00000465335 0.048625315815479 0.000763244200128055 -0.167397895238223 ENSG00000116251 RPL22
ENST00000343813 0.422117241277831 0.0830418643184067 0.0779249270293764 ENSG00000116237 ICMT
ENST00000495791 0.647205069792769 0.260102390395694 0.0653129547298743 ENSG00000116237 ICMT
ENST00000489498 0.588585845048664 0.202804850496243 0.0639008465056506 ENSG00000116237 ICMT
ENST00000474756 0.47919866229917 0.118537586044268 0.0903590238664592 ENSG00000116237 ICMT
ENST00000608083 0.234451238352847 0.0191538868815127 -0.126018598743979 ENSG00000097021 ACOT7
ENST00000377845 0.370994394087219 0.059226802254476 -0.110822517758805 ENSG00000097021 ACOT7
ENST00000377855 0.304580318570395 0.0358341598631263 -0.11493380541166 ENSG00000097021 ACOT7
ENST00000377860 0.234451238352847 0.0191538868815127 -0.126018598743979 ENSG00000097021 ACOT7
ENST00000418124 0.234451238352847 0.0191538868815127 -0.126018598743979 ENSG00000097021 ACOT7
ENST00000545482 0.234451238352847 0.0191538868815127 -0.126018598743979 ENSG00000097021 ACOT7
ENST00000361521 0.255888378370023 0.0231118723861214 -0.122205212231885 ENSG00000097021 ACOT7
ENST00000377842 0.370065492081577 0.0588409208161342 -0.110301166466686 ENSG00000097021 ACOT7
ENST00000473466 0.419743943806344 0.0820860959420274 -0.108005304966464 ENSG00000097021 ACOT7
ENST00000541130 0.761600835971598 0.414740230311348 -0.0580419818339064 ENSG00000097021 ACOT7
ENST00000356876 0.459473587185187 0.10645783247605 0.0932245432375251 ENSG00000215788 TNFRSF25
ENST00000485036 0.464412236191996 0.109785651429334 0.0920170783808179 ENSG00000215788 TNFRSF25
ENST00000480393 0.464412236191996 0.109785651429334 0.0920170783808179 ENSG00000215788 TNFRSF25
ENST00000513135 0.491851601191568 0.126732422356116 0.0874307591781221 ENSG00000215788 TNFRSF25
ENST00000473343 0.318845566446401 0.0402430056579415 0.145824532307637 ENSG00000215788 TNFRSF25
ENST00000377782 0.464412236191996 0.109785651429334 0.0920170783808179 ENSG00000215788 TNFRSF25
ENST00000351959 0.464240775307917 0.109525726063232 0.0921678226549213 ENSG00000215788 TNFRSF25
ENST00000510563 0.533269805311854 0.155663015497657 0.0824351328538499 ENSG00000215788 TNFRSF25
ENST00000502730 0.533269805311854 0.155663015497657 0.0824351328538499 ENSG00000215788 TNFRSF25
ENST00000502588 0.533269805311854 0.155663015497657 0.0824351328538499 ENSG00000215788 TNFRSF25
ENST00000414040 0.533269805311854 0.155663015497657 0.0824351328538499 ENSG00000215788 TNFRSF25
ENST00000351748 0.533269805311854 0.155663015497657 0.0824351328538499 ENSG00000215788 TNFRSF25
ENST00000348333 0.533269805311854 0.155663015497657 0.0824351328538499 ENSG00000215788 TNFRSF25
ENST00000453260 0.479686250156213 0.118911010464904 0.116613452058278 ENSG00000215788 TNFRSF25
ENST00000469691 0.588168181642946 0.202159867863879 0.0764758471598667 ENSG00000215788 TNFRSF25
ENST00000481401 0.649907682613622 0.263750581850361 0.066726941333669 ENSG00000215788 TNFRSF25
ENST00000461703 0.826431935295478 0.52824706029612 0.0396449729489371 ENSG00000215788 TNFRSF25
ENST00000453341 0.786875212491212 0.458101586120566 0.0476800201123987 ENSG00000215788 TNFRSF25
ENST00000377748 0.757910957346531 0.407444574731924 0.0378338906921383 ENSG00000171680 PLEKHG5
ENST00000400913 0.75491891515073 0.400734673785035 0.0392954282764982 ENSG00000171680 PLEKHG5
ENST00000489097 0.656714218672018 0.270681423327931 0.0544095831913693 ENSG00000171680 PLEKHG5
ENST00000340850 0.743576655935795 0.382473861115753 0.0402164833997664 ENSG00000171680 PLEKHG5
ENST00000487949 0.489009296972477 0.125088598144344 0.0856808628955778 ENSG00000171680 PLEKHG5
ENST00000377725 0.799628702964436 0.478514125421184 0.0331654843923872 ENSG00000171680 PLEKHG5
ENST00000377728 0.814104477949648 0.503769761072849 0.0314075409999648 ENSG00000171680 PLEKHG5
ENST00000377732 0.800616478296705 0.480820813467973 0.0326113059151994 ENSG00000171680 PLEKHG5
ENST00000400915 0.816190294679774 0.506882588527746 0.0308069415757522 ENSG00000171680 PLEKHG5
ENST00000377740 0.814341274710748 0.504225231160454 0.0309022820193596 ENSG00000171680 PLEKHG5
ENST00000377737 0.813265655815897 0.502434089783819 0.0310509499330759 ENSG00000171680 PLEKHG5
ENST00000535355 0.810263530358753 0.496687500713538 0.0321858951174194 ENSG00000171680 PLEKHG5
ENST00000537245 0.772516341362027 0.432649665992493 0.0366834231046584 ENSG00000171680 PLEKHG5
ENST00000544978 0.762201268967907 0.416138991895555 0.0375375458497196 ENSG00000171680 PLEKHG5
ENST00000377705 0.767626678806111 0.425275282756129 0.0412824229509627 ENSG00000162408 NOL9
ENST00000377674 0.757318381325911 0.405934399053713 0.0573971825460568 ENSG00000204859 ZBTB48
ENST00000488936 0.819341514781846 0.514542263032887 0.0460497276657785 ENSG00000204859 ZBTB48
ENST00000377658 0.919991989288392 0.744120226783829 0.0185559443730758 ENSG00000162413 KLHL21
ENST00000377663 0.923535654506206 0.753978762210481 0.0178426713913509 ENSG00000162413 KLHL21
ENST00000467612 0.616048150742042 0.228779063733202 -0.0773836207498911 ENSG00000162413 KLHL21
ENST00000463043 0.633661890125924 0.247342311954175 -0.078526615109715 ENSG00000162413 KLHL21
ENST00000377648 0.762896229741406 0.417158435368711 -0.0465761316944587 ENSG00000116273 PHF13
ENST00000495385 0.661455518623416 0.275665983642017 -0.0671325484620759 ENSG00000116273 PHF13
ENST00000377627 0.663259279263292 0.278372631230183 0.0653821539784825 ENSG00000041988 THAP3
ENST00000465508 0.992070309757417 0.97240517206977 -0.00175149560848014 ENSG00000007923 DNAJC11
ENST00000349363 0.832560288673897 0.540072263974071 -0.0236941452220117 ENSG00000007923 DNAJC11
ENST00000451196 0.832560288673897 0.540072263974071 -0.0236941452220117 ENSG00000007923 DNAJC11
ENST00000377577 0.787931461797792 0.459868475583691 -0.0284597037833715 ENSG00000007923 DNAJC11
ENST00000294401 0.786951104045326 0.45819169907959 -0.0287399418440408 ENSG00000007923 DNAJC11
ENST00000542246 0.765030427454726 0.420491014267256 -0.0321424250133308 ENSG00000007923 DNAJC11
ENST00000377573 0.700946179238288 0.323584428440496 -0.0397363159647231 ENSG00000007923 DNAJC11
ENST00000472414 0.829309092548542 0.533593091417923 -0.0426647308991357 ENSG00000007923 DNAJC11
ENST00000426784 0.701135688395457 0.323957789807473 -0.0443152341046516 ENSG00000007923 DNAJC11
ENST00000473993 0.706412806531004 0.33108891369481 -0.0436122955697235 ENSG00000007923 DNAJC11
ENST00000469318 0.94299772472412 0.80908745338756 -0.0158373410502099 ENSG00000007923 DNAJC11
ENST00000485073 0.646825872841431 0.259565883582865 -0.0646213743106104 ENSG00000007923 DNAJC11
ENST00000460594 0.662758043942921 0.277836038642241 -0.0661914638902564 ENSG00000007923 DNAJC11
ENST00000465911 0.631825784011667 0.245591699504055 -0.0855679077931512 ENSG00000007923 DNAJC11
ENST00000303635 0.0479544178617777 0.000736160129126535 -0.165448407681643 ENSG00000171735 CAMTA1
ENST00000490738 0.0431560719313262 0.000597588237412504 -0.211748249380854 ENSG00000171735 CAMTA1
ENST00000476163 0.0641024068822252 0.00139463309272247 -0.172426446688633 ENSG00000171735 CAMTA1
ENST00000473578 0.0435507872857987 0.000610679466858094 -0.211668732439383 ENSG00000171735 CAMTA1
ENST00000557126 0.065218766538671 0.00145663787758576 -0.174161838885375 ENSG00000171735 CAMTA1
ENST00000467404 0.0451638335723862 0.000649772957982501 -0.210748192737491 ENSG00000171735 CAMTA1
ENST00000439411 0.0473691985661942 0.000721279080443737 -0.169786966687595 ENSG00000171735 CAMTA1
ENST00000461311 0.0560972194859315 0.00103412308221674 -0.180484813338069 ENSG00000171735 CAMTA1
ENST00000486138 0.0426425183819533 0.000578075498841679 -0.222222791999321 ENSG00000171735 CAMTA1
ENST00000482934 0.139603534777088 0.00651431558375593 -0.157395381787186 ENSG00000171735 CAMTA1
ENST00000470648 0.923789341999342 0.754489518035883 -0.021220256906298 ENSG00000171735 CAMTA1
ENST00000461580 0.926176559407516 0.759489802291303 -0.020751864246065 ENSG00000171735 CAMTA1
ENST00000054666 0.553994523047233 0.171416247671485 0.0580525274085192 ENSG00000049245 VAMP3
ENST00000470357 0.645673985287962 0.258323393127541 0.0525214688947413 ENSG00000049245 VAMP3
ENST00000487194 0.891595519155527 0.673986153133969 0.0222163162228378 ENSG00000049245 VAMP3
ENST00000493373 0.762201268967907 0.416103703427244 -0.0448185870624787 ENSG00000116288 PARK7
ENST00000460192 0.782880107981667 0.450865929195475 -0.0433796075605422 ENSG00000116288 PARK7
ENST00000338639 0.772588136881513 0.432822689585955 -0.0435723620187657 ENSG00000116288 PARK7
ENST00000493678 0.77266239557152 0.433073811554685 -0.043562225459516 ENSG00000116288 PARK7
ENST00000377493 0.771570063660956 0.431493358478032 -0.0436955238156879 ENSG00000116288 PARK7
ENST00000465354 0.782013664507629 0.449261575306148 -0.0434311159362908 ENSG00000116288 PARK7
ENST00000377491 0.766718248541499 0.423700940073718 -0.0443580189545021 ENSG00000116288 PARK7
ENST00000377488 0.764815094340989 0.420294541148486 -0.0446814598235256 ENSG00000116288 PARK7
ENST00000497113 0.781311578306094 0.448386428252797 -0.0433919409694118 ENSG00000116288 PARK7
ENST00000469225 0.733125799494513 0.364783879966622 -0.0481219087765384 ENSG00000116288 PARK7
ENST00000474874 0.0867281026451576 0.00252588923570395 0.189712312188218 ENSG00000116285 ERRFI1
ENST00000377482 0.0899736167916926 0.00270000721005683 0.193053456007995 ENSG00000116285 ERRFI1
ENST00000469499 0.194452538636492 0.0128471671443788 0.177022606030618 ENSG00000116285 ERRFI1
ENST00000337907 0.0277307906612838 0.000185537868336901 -0.194771320368027 ENSG00000142599 RERE
ENST00000377464 0.162730792292587 0.00912512526108778 -0.102184223629576 ENSG00000142599 RERE
ENST00000467350 0.647108269138238 0.259969736306649 0.0586579001588266 ENSG00000142599 RERE
ENST00000400907 0.0491897161842044 0.0007787886331165 -0.168530885375147 ENSG00000142599 RERE
ENST00000476556 0.708497337645084 0.333996731325143 -0.038201663637309 ENSG00000142599 RERE
ENST00000400908 0.0235269847820063 0.000112882799060294 -0.217538641562081 ENSG00000142599 RERE
ENST00000505225 0.609841327619541 0.222532083734085 0.0828756708503818 ENSG00000142599 RERE
ENST00000488215 0.108147180444007 0.00379826455961603 -0.158857207689314 ENSG00000142599 RERE
ENST00000460659 0.0771690207513156 0.00199380902321971 -0.185027473390417 ENSG00000142599 RERE
ENST00000492766 0.0746988653397807 0.00186273033626646 -0.187036728215774 ENSG00000142599 RERE
ENST00000465125 0.0668745665548606 0.00154662193932142 -0.188693153446456 ENSG00000142599 RERE
ENST00000464972 0.0315898076721957 0.000290574635978381 -0.240912611349189 ENSG00000142599 RERE
ENST00000480342 0.0217453230391663 7.36882803701505e-05 -0.269217056818704 ENSG00000142599 RERE
ENST00000507012 0.0249462240933967 0.000136615282995068 -0.288753168306972 ENSG00000142599 RERE
ENST00000469251 0.0609704816778993 0.0012723284691112 -0.226184928104078 ENSG00000142599 RERE
ENST00000514428 0.0769775916305712 0.00197665506217227 -0.222515108998203 ENSG00000142599 RERE
ENST00000468247 0.0331795252055083 0.000328323681742725 -0.261297587459932 ENSG00000142599 RERE
ENST00000234590 0.821272029710308 0.518486837328565 0.0280628077867809 ENSG00000074800 ENO1
ENST00000464920 0.816891490576535 0.508015020453685 0.0296080120538579 ENSG00000074800 ENO1
ENST00000497492 0.625808260894938 0.238904893065725 0.0475445632463192 ENSG00000074800 ENO1
ENST00000486051 0.603169901792965 0.216206938780178 0.0510169071535208 ENSG00000074800 ENO1
ENST00000492343 0.72834034368699 0.358613219539837 0.0398093133640895 ENSG00000074800 ENO1
ENST00000489867 0.854068813071139 0.585538230291215 0.0267813043504718 ENSG00000074800 ENO1
ENST00000377403 0.572732286117447 0.186743450923344 0.0606444709766343 ENSG00000049239 H6PD
ENST00000602477 0.760232569010658 0.412199474054492 0.0435345668243576 ENSG00000049239 H6PD
ENST00000495451 0.680626440694891 0.299029210765951 0.0576803333370874 ENSG00000049239 H6PD
ENST00000328089 0.198725786297446 0.013497950436493 -0.140832606586691 ENSG00000171621 SPSB1
ENST00000450402 0.187762322631258 0.0119341155832398 -0.168548764293868 ENSG00000171621 SPSB1
ENST00000357898 0.527300142105691 0.1506106075964 -0.094581536263707 ENSG00000171621 SPSB1
ENST00000377399 0.432216005625763 0.0885545870533522 -0.115119987456159 ENSG00000171621 SPSB1
ENST00000302692 0.584085167687318 0.197830185695974 -0.0841100797735175 ENSG00000171612 SLC25A33
ENST00000377376 0.934781048410799 0.783220870946668 -0.0179740566652381 ENSG00000188807 TMEM201
ENST00000340381 0.932356903831713 0.774930134251495 -0.0186986588441204 ENSG00000188807 TMEM201
ENST00000416541 0.668716367708963 0.284487909897606 -0.0722043581647879 ENSG00000188807 TMEM201
ENST00000536656 0.83858915630652 0.55025698084658 0.0407585212158225 ENSG00000171608 PIK3CD
ENST00000377298 0.625042995796829 0.238109880267657 0.0479618718205245 ENSG00000171603 CLSTN1
ENST00000377288 0.625042995796829 0.238109880267657 0.0479618718205245 ENSG00000171603 CLSTN1
ENST00000477264 0.741179539611019 0.377738333666992 0.0408024337948203 ENSG00000171603 CLSTN1
ENST00000435891 0.400451605280303 0.0726545149396474 0.0785503343800329 ENSG00000171603 CLSTN1
ENST00000361311 0.62363515411144 0.236916846191737 0.048095915179448 ENSG00000171603 CLSTN1
ENST00000464286 0.600970186288224 0.214295757558259 0.0872951858391032 ENSG00000171603 CLSTN1
ENST00000377263 0.971547730942021 0.899362814755066 -0.00721420728876036 ENSG00000178585 CTNNBIP1
ENST00000537447 0.939158143710769 0.796372797111341 0.0168422368037759 ENSG00000178585 CTNNBIP1
ENST00000400904 0.954219906278236 0.842179056687946 -0.0121287643980533 ENSG00000178585 CTNNBIP1
ENST00000377258 0.994207577603674 0.979561522337697 0.00167921894555029 ENSG00000178585 CTNNBIP1
ENST00000488540 0.861346910290645 0.600945160734813 0.0323260175803417 ENSG00000162441 LZIC
ENST00000377223 0.845057763004963 0.565432442667955 0.0357230194852158 ENSG00000162441 LZIC
ENST00000400903 0.922305656297519 0.751660830662695 0.019636721481384 ENSG00000162441 LZIC
ENST00000541052 0.941437420606206 0.803890905117107 0.0156911828969273 ENSG00000162441 LZIC
ENST00000377213 0.886588507646357 0.658964697362826 0.0276600416326149 ENSG00000162441 LZIC
ENST00000377205 0.460319140356521 0.106832090323715 0.110092425005563 ENSG00000173614 NMNAT1
ENST00000462686 0.734825925597275 0.367766790906507 0.0653217560106162 ENSG00000173614 NMNAT1
ENST00000253251 0.783356927890232 0.451750629467568 -0.0279146180208813 ENSG00000130939 UBE4B
ENST00000377157 0.790553291163596 0.464707005104279 -0.0268143692669769 ENSG00000130939 UBE4B
ENST00000377153 0.720953983127196 0.349526031508218 -0.0717626347860255 ENSG00000130939 UBE4B
ENST00000343090 0.800562027536428 0.480289055085379 -0.0270490968246003 ENSG00000130939 UBE4B
ENST00000475795 0.870419377255942 0.622301465648972 -0.0285410820445925 ENSG00000130939 UBE4B
ENST00000470736 0.866862967806122 0.614028989583976 0.0290882917989927 ENSG00000130939 UBE4B
ENST00000466379 0.667717435075006 0.283616282578162 0.0660341126873826 ENSG00000130939 UBE4B
ENST00000377093 0.939230323395808 0.797538847762694 -0.0117883119152673 ENSG00000054523 KIF1B
ENST00000263934 0.966670897729977 0.880623171273855 -0.00604318709433989 ENSG00000054523 KIF1B
ENST00000377086 0.992791099964834 0.974965680659789 -0.00127482309858938 ENSG00000054523 KIF1B
ENST00000377083 0.978229611097658 0.920364276469738 -0.0045129709329769 ENSG00000054523 KIF1B
ENST00000377081 0.981252610439285 0.931271521652276 0.00347499285485227 ENSG00000054523 KIF1B
ENST00000497835 0.964453054317887 0.873670571850722 0.0106184751303403 ENSG00000054523 KIF1B
ENST00000491493 0.77032012379034 0.429454980155382 0.0361799403266118 ENSG00000142657 PGD
ENST00000487775 0.908151898628557 0.713859507670756 0.0200781459768313 ENSG00000142657 PGD
ENST00000541529 0.675057697298703 0.291677248262311 0.0394678393809945 ENSG00000142657 PGD
ENST00000477958 0.740879762734667 0.377355294182817 0.0410975902420452 ENSG00000142657 PGD
ENST00000270776 0.681745125392978 0.300087623628126 0.0389814875653299 ENSG00000142657 PGD
ENST00000483936 0.679094835335144 0.296713206027772 0.0421229194204925 ENSG00000142657 PGD
ENST00000538557 0.695637556809754 0.316657496422125 0.0378142318743316 ENSG00000142657 PGD
ENST00000465632 0.692774691505475 0.313359178596766 0.0444427148359528 ENSG00000142657 PGD
ENST00000460189 0.755728300901361 0.40188107984869 0.037374813704097 ENSG00000142657 PGD
ENST00000493288 0.980112990147257 0.927736104414365 0.00445414799214605 ENSG00000142657 PGD
ENST00000498356 0.58003318649792 0.193661854415077 0.0478997241998179 ENSG00000142657 PGD
ENST00000496718 0.346670425580269 0.0502296280096313 0.0867514335156229 ENSG00000142657 PGD
ENST00000377038 0.693688689343919 0.314458658675738 0.0384792648145649 ENSG00000160049 DFFA
ENST00000476658 0.903338905626898 0.702079942922005 0.0184512335993767 ENSG00000160049 DFFA
ENST00000377036 0.889803572136969 0.669150045783383 -0.0214529082504436 ENSG00000160049 DFFA
ENST00000472851 0.513049241482667 0.140978398060367 -0.0921231250310346 ENSG00000142655 PEX14
ENST00000356607 0.172802854566079 0.0101840069103276 -0.13514310023879 ENSG00000142655 PEX14
ENST00000538836 0.179582948667545 0.011002748618623 -0.133252188659589 ENSG00000142655 PEX14
ENST00000491661 0.134615429042499 0.00599290647482451 -0.157978539634019 ENSG00000142655 PEX14
ENST00000473118 0.894286007021617 0.68035455782281 0.0192815690441197 ENSG00000120948 TARDBP
ENST00000240185 0.453313956769337 0.102312141175301 0.0741952836020392 ENSG00000120948 TARDBP
ENST00000476201 0.83615694988756 0.546087327749982 0.0283404134935259 ENSG00000120948 TARDBP
ENST00000472476 0.989568275267206 0.961200196887055 0.00217097841562574 ENSG00000120948 TARDBP
ENST00000439080 0.448501148537915 0.0993804307598678 0.0732280189088395 ENSG00000120948 TARDBP
ENST00000473869 0.433609595940127 0.0891653782879186 0.077697522272239 ENSG00000120948 TARDBP
ENST00000315091 0.451314841971369 0.101135050765989 0.074218009584718 ENSG00000120948 TARDBP
ENST00000477447 0.368415942377486 0.0582133597508662 0.0944628677223874 ENSG00000120948 TARDBP
ENST00000496840 0.573895418338049 0.187675374497218 0.0730699312814032 ENSG00000120948 TARDBP
ENST00000376957 0.909048992079247 0.716174194258832 -0.0233347126957207 ENSG00000116649 SRM
ENST00000490101 0.678825540159514 0.296326256820734 -0.0869035181227723 ENSG00000116649 SRM
ENST00000465788 0.979988985900239 0.927290284324416 -0.00590545082072118 ENSG00000116649 SRM
ENST00000459997 0.986627543939459 0.951596985788526 -0.00374893073526189 ENSG00000116649 SRM
ENST00000487300 0.763715513496396 0.418411602643146 -0.0530826570683215 ENSG00000116649 SRM
ENST00000304457 0.18588122231769 0.0117518731388344 0.0974041061730225 ENSG00000171824 EXOSC10
ENST00000376936 0.18588122231769 0.0117518731388344 0.0974041061730225 ENSG00000171824 EXOSC10
ENST00000474216 0.173459936421968 0.010260696621453 0.137093593790941 ENSG00000171824 EXOSC10
ENST00000544779 0.184449675443482 0.0115728485774502 0.0976244663291909 ENSG00000171824 EXOSC10
ENST00000452378 0.596050203073716 0.209707196176834 0.081796645252108 ENSG00000226849 RP4-635E18.7
ENST00000469634 0.920810487017942 0.74600442247007 0.0226524176029768 ENSG00000171824 EXOSC10
ENST00000478271 0.954025171565549 0.841812300465221 0.0140307883062901 ENSG00000171824 EXOSC10
ENST00000470611 0.168185356074607 0.00968987760695419 0.165900676621411 ENSG00000171824 EXOSC10
ENST00000460196 0.852646235763405 0.582024924876465 -0.0335165165132026 ENSG00000171824 EXOSC10
ENST00000376838 0.201261671857199 0.0139589847784434 0.124441056969364 ENSG00000198793 MTOR
ENST00000361445 0.37636658255648 0.0622756156971793 0.0617659980097673 ENSG00000198793 MTOR
ENST00000490931 0.247653072928827 0.0213309611214706 0.163165622141908 ENSG00000198793 MTOR
ENST00000376810 0.679634394879364 0.297423100522688 -0.0670767471839625 ENSG00000120942 UBIAD1
ENST00000376804 0.866090666623442 0.612275376211126 -0.0329697592024394 ENSG00000120942 UBIAD1
ENST00000376637 0.940492757705224 0.801012085494119 -0.0176912937031035 ENSG00000177674 AGTRAP
ENST00000476512 0.992070309757417 0.972415719832418 -0.00248569569721686 ENSG00000177674 AGTRAP
ENST00000400895 0.988724778910319 0.95841357164123 -0.00374649448185782 ENSG00000177674 AGTRAP
ENST00000491346 0.932903870671783 0.777968920778501 -0.0199180431065552 ENSG00000177674 AGTRAP
ENST00000376629 0.957470712384758 0.852201184590975 -0.0130234982913191 ENSG00000177674 AGTRAP
ENST00000376627 0.916519339130887 0.736087746599407 -0.0237681623076539 ENSG00000177674 AGTRAP
ENST00000314340 0.952993543562012 0.838232173803684 -0.014288648211535 ENSG00000177674 AGTRAP
ENST00000452018 0.959327679841719 0.858221311739802 -0.0125550283166128 ENSG00000177674 AGTRAP
ENST00000510878 0.927231894909605 0.762038626295728 -0.0213291703597831 ENSG00000177674 AGTRAP
ENST00000376592 0.843171680405801 0.562407147140464 -0.0327790184852591 ENSG00000177000 MTHFR
ENST00000376583 0.860209285364586 0.5989483597676 -0.0296014759417653 ENSG00000177000 MTHFR
ENST00000376590 0.936652055923025 0.788174561948122 -0.0159360697572066 ENSG00000177000 MTHFR
ENST00000376585 0.922158790746713 0.75118478910502 -0.0196864140062462 ENSG00000177000 MTHFR
ENST00000312413 0.741991187051684 0.379392516407277 0.0399667252610597 ENSG00000011021 CLCN6
ENST00000346436 0.742501751629381 0.380287735174965 0.0399724229034685 ENSG00000011021 CLCN6
ENST00000376487 0.848380833499991 0.572774675636684 0.0270970318892102 ENSG00000011021 CLCN6
ENST00000376496 0.889190091113944 0.667648744328565 0.0221425543308841 ENSG00000011021 CLCN6
ENST00000376491 0.929807251981323 0.768034369050444 0.0179906628737468 ENSG00000011021 CLCN6
ENST00000376492 0.991103816760597 0.969064504641895 0.00228984233041246 ENSG00000011021 CLCN6
ENST00000376490 0.929807251981323 0.768034369050444 0.0179906628737468 ENSG00000011021 CLCN6
ENST00000446542 0.576861589322699 0.190537078614346 0.0895259721676029 ENSG00000242349 NPPA-AS1
ENST00000376572 0.973880192309641 0.907218791567755 0.00642159508283252 ENSG00000116685 KIAA2013
ENST00000376576 0.988210583310014 0.956575236932844 -0.00326304639116202 ENSG00000116685 KIAA2013
ENST00000485046 0.976423477230526 0.915231385207514 0.00536569010254937 ENSG00000083444 PLOD1
ENST00000449038 0.999666009760554 0.998136430351645 0.000135148927133494 ENSG00000083444 PLOD1
ENST00000358133 0.975730240016962 0.912210117085463 -0.006489374924833 ENSG00000083444 PLOD1
ENST00000376369 0.860066294690613 0.598823698948726 0.0247011158693349 ENSG00000083444 PLOD1
ENST00000429000 0.981401021066909 0.932370531934231 -0.00441319537617089 ENSG00000083444 PLOD1
ENST00000196061 0.908067810645426 0.713692121574376 0.0174664498828247 ENSG00000083444 PLOD1
ENST00000465920 0.807974421478637 0.492843883554045 0.0390491105181388 ENSG00000083444 PLOD1
ENST00000491536 0.932338848360251 0.774689580685851 0.0156146961064613 ENSG00000083444 PLOD1
ENST00000470133 0.932155497373963 0.773963540002135 0.0176137998809192 ENSG00000083444 PLOD1
ENST00000481933 0.963932695430632 0.872034498634245 0.00976105954700995 ENSG00000083444 PLOD1
ENST00000444836 0.349119293179163 0.0511753643341681 0.0765440599865766 ENSG00000116688 MFN2
ENST00000490079 0.850732662798996 0.577178189570019 0.0342373066785936 ENSG00000116688 MFN2
ENST00000235329 0.348898975575065 0.0509884819975019 0.0765477933242323 ENSG00000116688 MFN2
ENST00000484391 0.74165847071465 0.378396040400499 0.0521059113846531 ENSG00000116688 MFN2
ENST00000497302 0.575388051714601 0.189035974648416 0.0753188040301375 ENSG00000116688 MFN2
ENST00000412236 0.571293317847872 0.184991309753898 0.0760041192306172 ENSG00000116688 MFN2
ENST00000478749 0.468523204100799 0.112689877436664 0.106313329991848 ENSG00000116691 MIIP
ENST00000235332 0.63887975458864 0.25182487712036 0.075412427210357 ENSG00000116691 MIIP
ENST00000436478 0.63887975458864 0.251803003139238 0.0754136914264136 ENSG00000116691 MIIP
ENST00000376259 0.938475955183979 0.793762179621714 -0.0181150053171165 ENSG00000028137 TNFRSF1B
ENST00000492361 0.938475955183979 0.793762179621714 -0.0181150053171165 ENSG00000028137 TNFRSF1B
ENST00000356315 0.705005373116691 0.32881403473657 0.0366232247271739 ENSG00000048707 VPS13D
ENST00000358136 0.705005373116691 0.32881403473657 0.0366232247271739 ENSG00000048707 VPS13D
ENST00000011700 0.81287381956815 0.501679807778242 0.0275005597500154 ENSG00000048707 VPS13D
ENST00000460333 0.943527015361931 0.811042336753255 0.0127030938425804 ENSG00000048707 VPS13D
ENST00000487188 0.818219421317938 0.510737830817582 0.0486158248691008 ENSG00000048707 VPS13D
ENST00000496628 0.985668797996704 0.947778861128219 -0.00324720516237434 ENSG00000048707 VPS13D
ENST00000543766 0.916447936553837 0.735786052751996 -0.0202022281593694 ENSG00000048707 VPS13D
ENST00000471923 0.958529468960613 0.855409298320542 -0.011582058041146 ENSG00000048707 VPS13D
ENST00000376048 0.577664694775578 0.191452303236141 0.0561937470592452 ENSG00000116731 PRDM2
ENST00000311066 0.680587874293884 0.298833014588118 0.0472003776212279 ENSG00000116731 PRDM2
ENST00000235372 0.586956128099622 0.200563605532165 0.0555396430461189 ENSG00000116731 PRDM2
ENST00000491134 0.735698937101219 0.369431508952358 0.0431286513904248 ENSG00000116731 PRDM2
ENST00000502727 0.945985855827419 0.819512221550557 -0.0136795600577135 ENSG00000116731 PRDM2
ENST00000502724 0.919412134382338 0.742355471272377 -0.0199171353844611 ENSG00000116731 PRDM2
ENST00000413440 0.649355926838708 0.262130018463756 0.053442462971176 ENSG00000116731 PRDM2
ENST00000343137 0.688789377871309 0.308474435836938 0.0490189981793469 ENSG00000116731 PRDM2
ENST00000491815 0.852210357025986 0.580922270838133 -0.0339904964755396 ENSG00000116731 PRDM2
ENST00000503842 0.557651876052401 0.173652872850599 0.0623219296819218 ENSG00000116731 PRDM2
ENST00000407521 0.713728627163568 0.340774333003272 -0.0547678932994413 ENSG00000116731 PRDM2
ENST00000505823 0.57222783028344 0.186212623419942 0.0606150277844784 ENSG00000116731 PRDM2
ENST00000428417 0.971700402615476 0.89995869277148 0.00807152534958724 ENSG00000171729 TMEM51
ENST00000376014 0.974378840467384 0.908843192301793 0.00734217354839921 ENSG00000171729 TMEM51
ENST00000451326 0.972783694540461 0.903199005724066 0.00831524497172754 ENSG00000171729 TMEM51
ENST00000400796 0.978296824896401 0.920936637393823 0.00637901368616331 ENSG00000171729 TMEM51
ENST00000434578 0.980188446516321 0.928024882923193 0.0058005999733934 ENSG00000171729 TMEM51
ENST00000376008 0.97804010863373 0.919333017435578 0.00651189860769449 ENSG00000171729 TMEM51
ENST00000375980 0.347062268890988 0.0503797436062579 -0.107437701249262 ENSG00000142634 EFHD2
ENST00000445566 0.368120534379815 0.0580837174596972 -0.115406622249947 ENSG00000142634 EFHD2
ENST00000375849 0.0323973823791545 0.00031483142184196 0.189803010642142 ENSG00000116138 DNAJC16
ENST00000375847 0.03913246568404 0.000478666732037742 0.187308387065781 ENSG00000116138 DNAJC16
ENST00000475133 0.03913246568404 0.000478666732037742 0.187308387065781 ENSG00000116138 DNAJC16
ENST00000375838 0.0566802929035538 0.00104868549043841 0.201361364945757 ENSG00000116138 DNAJC16
ENST00000483270 0.114640465186806 0.00425882954979438 0.171736198336435 ENSG00000116138 DNAJC16
ENST00000480945 0.608859581955242 0.221512641258206 0.0639464623051169 ENSG00000197312 DDI2
ENST00000486680 0.560490928231371 0.176004979520637 0.094121954741005 ENSG00000197312 DDI2
ENST00000320153 0.958532507965981 0.855741276611287 0.00936483409343803 ENSG00000197312 DDI2
ENST00000483899 0.808701350693473 0.494249582005704 -0.0411173369963667 ENSG00000197312 DDI2
ENST00000345034 0.276617998784008 0.0279144669739137 0.150196523745343 ENSG00000215695 RSC1A1
ENST00000375799 0.686813131986436 0.305708265745578 0.0433263130922029 ENSG00000116786 PLEKHM2
ENST00000375793 0.686813131986436 0.305708265745578 0.0433263130922029 ENSG00000116786 PLEKHM2
ENST00000462455 0.964376871707246 0.873271068652765 0.009440563441289 ENSG00000116786 PLEKHM2
ENST00000453804 0.425440999346436 0.0849089808004407 0.0792724740881025 ENSG00000237938 RP11-288I21.1
ENST00000477849 0.666622805776161 0.282632152354598 0.0648858817560758 ENSG00000116786 PLEKHM2
ENST00000496928 0.939230323395808 0.797533885512843 0.0169048635557505 ENSG00000162458 FBLIM1
ENST00000508310 0.953183790887039 0.839115507117757 0.013484960401128 ENSG00000162458 FBLIM1
ENST00000510393 0.937125793626223 0.789823325958745 0.0178833779760695 ENSG00000162458 FBLIM1
ENST00000430076 0.959291677632557 0.857950456621244 0.0117322437517173 ENSG00000162458 FBLIM1
ENST00000375771 0.640424571397489 0.253407557229362 0.041264514766165 ENSG00000162458 FBLIM1
ENST00000510929 0.938067312003826 0.792116225712397 0.0171956298745597 ENSG00000162458 FBLIM1
ENST00000502638 0.933544791763653 0.779735584139346 0.0183681697631983 ENSG00000162458 FBLIM1
ENST00000375766 0.677009128871511 0.293484161966894 0.0382497298256554 ENSG00000162458 FBLIM1
ENST00000400773 0.670504162791916 0.286187699098099 0.0388514815849568 ENSG00000162458 FBLIM1
ENST00000483633 0.979844563724049 0.92606512430123 -0.00597519214198258 ENSG00000162458 FBLIM1
ENST00000502739 0.980444067255138 0.928718234719311 -0.00481335139555676 ENSG00000162458 FBLIM1
ENST00000431771 0.990258477774312 0.9642672034859 -0.00291136777186059 ENSG00000162458 FBLIM1
ENST00000441801 0.900240760860653 0.693117343035183 0.0209230690644054 ENSG00000162458 FBLIM1
ENST00000332305 0.418040377874906 0.0810421297695904 0.0673310563985199 ENSG00000162458 FBLIM1
ENST00000514156 0.388813557463792 0.0674860568638151 0.0942708690802151 ENSG00000162458 FBLIM1
ENST00000509138 0.575971882305003 0.189477166494395 0.0658592300180326 ENSG00000162458 FBLIM1
ENST00000375759 0.85976486845221 0.598130636846662 0.0258561232834049 ENSG00000065526 SPEN
ENST00000438066 0.853896726407771 0.585033097765404 -0.0360042015003816 ENSG00000065526 SPEN
ENST00000442985 0.922283275854746 0.751488289095888 -0.0206254595535657 ENSG00000065526 SPEN
ENST00000375743 0.829011779154105 0.533050195114599 -0.0377142294584907 ENSG00000116809 ZBTB17
ENST00000537142 0.829011779154105 0.533050195114599 -0.0377142294584907 ENSG00000116809 ZBTB17
ENST00000375733 0.829011779154105 0.533050195114599 -0.0377142294584907 ENSG00000116809 ZBTB17
ENST00000448462 0.67220417222079 0.288725924140724 -0.066204379679378 ENSG00000116809 ZBTB17
ENST00000358432 0.729567396593204 0.359940302683854 0.0428222719720734 ENSG00000142627 EPHA2
ENST00000462805 0.74165847071465 0.37842541017592 0.060774284627138 ENSG00000142627 EPHA2
ENST00000480202 0.752335692124425 0.396277048458073 0.0433040664051457 ENSG00000142627 EPHA2
ENST00000461614 0.84282703243191 0.561745311632545 0.0315691165378266 ENSG00000142627 EPHA2
ENST00000424774 0.633367196646092 0.24693380291165 -0.0914994952878628 ENSG00000227959 RP11-276H7.2
ENST00000375592 0.161025044383471 0.00892869267953545 -0.150845727825651 ENSG00000037637 FBXO42
ENST00000475078 0.974985251977387 0.910853091065809 -0.00745051804405035 ENSG00000055070 SZRD1
ENST00000401088 0.884671902007611 0.654385519056522 0.0181532952848702 ENSG00000055070 SZRD1
ENST00000471507 0.779295478449179 0.444823811995534 -0.0485267812793391 ENSG00000055070 SZRD1
ENST00000401089 0.884671902007611 0.654385519056522 0.0181532952848702 ENSG00000055070 SZRD1
ENST00000486763 0.877888539157439 0.639651445460591 -0.028828279997615 ENSG00000055070 SZRD1
ENST00000476423 0.950900511936451 0.83290859619379 0.0138102097087976 ENSG00000055070 SZRD1
ENST00000475554 0.830012919177519 0.535051151659603 -0.0390439801110306 ENSG00000055070 SZRD1
ENST00000375590 0.946337910281154 0.820246912428133 0.010804396795987 ENSG00000055070 SZRD1
ENST00000472351 0.756116402340446 0.402903487211655 -0.052954774269122 ENSG00000055070 SZRD1
ENST00000492354 0.884736570657814 0.654527497857378 0.018150095391959 ENSG00000055070 SZRD1
ENST00000472461 0.783842011365686 0.452746045742984 -0.0469569924504234 ENSG00000055070 SZRD1
ENST00000491418 0.839831213630646 0.554785804967127 0.0248754527906901 ENSG00000187144 SPATA21
ENST00000466212 0.573688431155459 0.187390184054508 0.051838563991716 ENSG00000187144 SPATA21
ENST00000337132 0.862563883065348 0.604094642141868 0.024826568628856 ENSG00000157191 NECAP2
ENST00000504551 0.985125132133988 0.945238663880014 0.00378056821234269 ENSG00000157191 NECAP2
ENST00000406746 0.862563883065348 0.604187399050866 0.0248237925390257 ENSG00000157191 NECAP2
ENST00000457722 0.976260963429708 0.914715289236558 0.00582173526936233 ENSG00000157191 NECAP2
ENST00000486390 0.90839695141726 0.714456787470895 -0.0263556696668714 ENSG00000157191 NECAP2
ENST00000443980 0.862573972152614 0.604282568520607 0.0248214005537258 ENSG00000157191 NECAP2
ENST00000504858 0.933980788442835 0.780564476208525 -0.0166286155209526 ENSG00000157191 NECAP2
ENST00000508680 0.99973285292719 0.998610746644486 -0.000112854603596839 ENSG00000157191 NECAP2
ENST00000492095 0.862573972152614 0.604282568520607 0.0248214005537258 ENSG00000157191 NECAP2
ENST00000459640 0.992812225430778 0.975420616027895 -0.00167427842032755 ENSG00000157191 NECAP2
ENST00000496239 0.862573972152614 0.604282568520607 0.0248214005537258 ENSG00000157191 NECAP2
ENST00000513161 0.985125132133988 0.945301278093197 0.00377707853724928 ENSG00000157191 NECAP2
ENST00000263511 0.946354304414542 0.820359886239189 0.0133869633771155 ENSG00000080947 CROCCP3
ENST00000591348 0.967743295891966 0.885018774405721 0.00900890978246693 ENSG00000080947 CROCCP3
ENST00000430580 0.439056023349167 0.0923637328035504 0.0619495520041193 ENSG00000219481 NBPF1
ENST00000392963 0.512465649286911 0.14070484901847 0.0666215345256397 ENSG00000219481 NBPF1
ENST00000432949 0.46543336597424 0.110338389336276 0.11454198217408 ENSG00000219481 NBPF1
ENST00000420513 0.295777428326698 0.0331768802554058 0.116921736740841 ENSG00000219481 NBPF1
ENST00000599069 0.324162801863784 0.0420334973995133 0.101790473778759 ENSG00000219481 NBPF1
ENST00000449853 0.840719197823609 0.557598119874499 0.0368996063659928 ENSG00000219481 NBPF1
ENST00000540383 0.611592560758487 0.224758079716101 0.0680085176483667 ENSG00000215908 CROCCP2
ENST00000412962 0.773280402645219 0.434243872766858 0.0408262767834956 ENSG00000215908 CROCCP2
ENST00000362058 0.621709648622293 0.234726371700205 -0.0773599516458466 ENSG00000215908 CROCCP2
ENST00000466256 0.868880037922689 0.618893511705635 -0.0348860021242253 ENSG00000058453 CROCC
ENST00000375541 0.747378248174074 0.388299237492079 0.0449644609829985 ENSG00000058453 CROCC
ENST00000445545 0.81564932772584 0.505990686805215 -0.0407650042851656 ENSG00000058453 CROCC
ENST00000467938 0.693335647944696 0.314088444743315 -0.0648942007269137 ENSG00000058453 CROCC
ENST00000375535 0.831046749160095 0.537106349561248 0.0404438841978618 ENSG00000117122 MFAP2
ENST00000375534 0.79780675665042 0.475978677239361 0.0460460490145457 ENSG00000117122 MFAP2
ENST00000490075 0.816308163261735 0.507170364685886 0.0433920809966619 ENSG00000117122 MFAP2
ENST00000438542 0.818901398245217 0.512398493449776 0.0428527498181298 ENSG00000117122 MFAP2
ENST00000476788 0.665258382094721 0.281337463894625 0.0699768196914795 ENSG00000117122 MFAP2
ENST00000478684 0.821728520405625 0.519338563820137 0.0431656859887057 ENSG00000117122 MFAP2
ENST00000492598 0.830123346630406 0.535521250783896 0.0413411347752532 ENSG00000117122 MFAP2
ENST00000446261 0.513759573997242 0.141427439271485 0.0840615424998736 ENSG00000226526 RP1-37C10.3
ENST00000326735 0.295195481290287 0.0330025847040335 0.11606957246841 ENSG00000159363 ATP13A2
ENST00000341676 0.287965514151147 0.0309503892555133 0.118053206732621 ENSG00000159363 ATP13A2
ENST00000452699 0.287965514151147 0.0309503892555133 0.118053206732621 ENSG00000159363 ATP13A2
ENST00000503552 0.921459335891216 0.748499157047071 0.0228717000919177 ENSG00000159363 ATP13A2
ENST00000510069 0.25418697661109 0.0227505021526896 0.155416691491399 ENSG00000159363 ATP13A2
ENST00000375499 0.751162732349543 0.394757768714698 -0.0474927248654518 ENSG00000117118 SDHB
ENST00000485515 0.698244169601479 0.320137531119096 -0.058012028596822 ENSG00000117118 SDHB
ENST00000491274 0.776221570164293 0.439327319069408 -0.0448424148882973 ENSG00000117118 SDHB
ENST00000475506 0.879653320011096 0.644021669423972 -0.0274216868216827 ENSG00000117118 SDHB
ENST00000463045 0.779399591750802 0.445493042980917 -0.0459306558619422 ENSG00000117118 SDHB
ENST00000466613 0.746331840213656 0.386831410083226 -0.057618336944579 ENSG00000117118 SDHB
ENST00000439577 0.431604045720047 0.0882302606084259 0.113095288573723 ENSG00000227751 RP1-20B21.4
ENST00000375436 0.536895739322568 0.158276867764922 0.0610676628190421 ENSG00000179051 RCC2
ENST00000474892 0.450855815024944 0.100827527977197 0.0806032143054913 ENSG00000179051 RCC2
ENST00000375433 0.582433824338914 0.195891959145111 0.0590418306116135 ENSG00000179051 RCC2
ENST00000361221 0.582433824338914 0.195907445210984 -0.0988492799750805 ENSG00000074964 ARHGEF10L
ENST00000452522 0.582433824338914 0.195907445210984 -0.0988492799750805 ENSG00000074964 ARHGEF10L
ENST00000434513 0.456650202803886 0.104671753326464 -0.127648948597313 ENSG00000074964 ARHGEF10L
ENST00000494072 0.441010301104897 0.0936870978073734 0.0786536098434121 ENSG00000255275 RP13-279N23.2
ENST00000538309 0.571230662236361 0.184703526354186 0.0935292753700072 ENSG00000159423 ALDH4A1
ENST00000538839 0.618018191928987 0.230537530744964 0.0824294293816338 ENSG00000159423 ALDH4A1
ENST00000290597 0.618018191928987 0.230537530744964 0.0824294293816338 ENSG00000159423 ALDH4A1
ENST00000375341 0.630257208068824 0.244048086122672 0.0803075317900716 ENSG00000159423 ALDH4A1
ENST00000455833 0.887831595815837 0.662460155765525 0.0186825792450217 ENSG00000169991 IFFO2
ENST00000416166 0.443808766272051 0.0959988419860103 -0.0832650908491986 ENSG00000169991 IFFO2
ENST00000375254 0.160534850518593 0.00885665902779349 0.0970354898334478 ENSG00000127481 UBR4
ENST00000375226 0.160393346817364 0.0088394909231795 0.0970356223265362 ENSG00000127481 UBR4
ENST00000375267 0.160393346817364 0.0088394909231795 0.0970356223265362 ENSG00000127481 UBR4
ENST00000375217 0.160393346817364 0.0088394909231795 0.0970356223265362 ENSG00000127481 UBR4
ENST00000375225 0.180544183680323 0.0111196924054432 0.156533596526614 ENSG00000127481 UBR4
ENST00000429347 0.0776723852545075 0.00202355550879189 0.135095832244887 ENSG00000127481 UBR4
ENST00000375224 0.21825782543437 0.0164965642710193 0.0986141662736437 ENSG00000127481 UBR4
ENST00000543981 0.174620483889089 0.0103930072076368 0.110058730240462 ENSG00000127481 UBR4
ENST00000467272 0.463818991333282 0.10922630765652 0.098121429182682 ENSG00000127481 UBR4
ENST00000375218 0.35706577946 0.0540647210648206 0.125737073600836 ENSG00000127481 UBR4
ENST00000425413 0.368776448923102 0.0583722957644061 0.0950666236654856 ENSG00000127481 UBR4
ENST00000417040 0.251057723315685 0.0220674661518908 0.102295084873955 ENSG00000127481 UBR4
ENST00000419533 0.165260163391986 0.00942118449780386 0.118003481847502 ENSG00000127481 UBR4
ENST00000437898 0.108810741165922 0.00387505565907222 0.144428498270555 ENSG00000230424 RP1-43E13.2
ENST00000477853 0.0984077427207504 0.00315610089153135 0.139377252616824 ENSG00000127463 EMC1
ENST00000480380 0.300737832204168 0.0346752028201671 0.138526464441234 ENSG00000127463 EMC1
ENST00000375199 0.0858464311968208 0.00247641162745666 0.1429251986851 ENSG00000127463 EMC1
ENST00000375208 0.0891715441464719 0.00265039885934519 0.143894630755719 ENSG00000127463 EMC1
ENST00000461353 0.37945366406228 0.0636889062028833 0.127806579650569 ENSG00000127463 EMC1
ENST00000486405 0.0372322371216232 0.000422118193064774 0.237477666851279 ENSG00000127463 EMC1
ENST00000494770 0.0668745665548606 0.00154598484614334 0.200517749071996 ENSG00000127463 EMC1
ENST00000467423 0.67236414512724 0.288884854487068 0.0725627112649818 ENSG00000127463 EMC1
ENST00000475079 0.547714547550045 0.166662374509129 0.0877778777334795 ENSG00000127463 EMC1
ENST00000488681 0.762047009369588 0.415737818211684 0.05548902477776 ENSG00000127463 EMC1
ENST00000356068 0.756839750569749 0.404875064259615 0.0566974106131189 ENSG00000127463 EMC1
ENST00000330263 0.946355747105833 0.820407885178143 -0.0122958354903591 ENSG00000053372 MRTO4
ENST00000493700 0.860388335469142 0.599186016798541 0.0369530959644458 ENSG00000053372 MRTO4
ENST00000479559 0.971390265760007 0.898946078726479 -0.00909575987456791 ENSG00000053372 MRTO4
ENST00000235835 0.889594889485205 0.668526652364615 -0.0313113017739726 ENSG00000053371 AKR7A2
ENST00000330072 0.896616048559614 0.685162447152687 -0.0296675301981933 ENSG00000053371 AKR7A2
ENST00000489286 0.874658974132128 0.631902397068182 -0.036610029398404 ENSG00000053371 AKR7A2
ENST00000481966 0.710959401126121 0.336713459622255 -0.0798993274073211 ENSG00000053371 AKR7A2
ENST00000401084 0.36954823753039 0.0586547810028457 -0.0859020860310925 ENSG00000077549 CAPZB
ENST00000264203 0.36954823753039 0.058661617242436 -0.0859024460524223 ENSG00000077549 CAPZB
ENST00000375144 0.546716646630676 0.165874778289824 -0.0685558351639319 ENSG00000077549 CAPZB
ENST00000375142 0.368760918315074 0.0583644567800451 -0.085986688000258 ENSG00000077549 CAPZB
ENST00000433834 0.373946335102245 0.060825355782995 -0.0830142202909038 ENSG00000077549 CAPZB
ENST00000264202 0.292503497842208 0.0321956058409577 -0.0982091001954179 ENSG00000077549 CAPZB
ENST00000413711 0.223099188015932 0.0172872781922554 -0.116379001624291 ENSG00000077549 CAPZB
ENST00000459967 0.255912812495315 0.0231631518857571 -0.119613832485221 ENSG00000077549 CAPZB
ENST00000457768 0.341663933561989 0.047894691273765 -0.133871083892156 ENSG00000077549 CAPZB
ENST00000489607 0.352214772552661 0.0522688413663198 -0.126182056997415 ENSG00000077549 CAPZB
ENST00000482808 0.150816557724974 0.00776595021757718 -0.151635507253088 ENSG00000077549 CAPZB
ENST00000602662 0.145157034658491 0.00712828630399905 -0.167287910085173 ENSG00000270136 MINOS1-NBL1
ENST00000486890 0.134474283090972 0.00598064631950975 -0.181690540179289 ENSG00000173436 MINOS1
ENST00000322753 0.102806572130753 0.00347690915255995 -0.183175176977036 ENSG00000173436 MINOS1
ENST00000498067 0.269301536293923 0.0258699333923362 -0.204408285849609 ENSG00000173436 MINOS1
ENST00000462646 0.135609622688821 0.00613060442851261 -0.181566816027488 ENSG00000173436 MINOS1
ENST00000467029 0.0967170443465099 0.00308635386794609 -0.188449837946351 ENSG00000173436 MINOS1
ENST00000481464 0.0967845379816831 0.00309133209271171 -0.188426987078569 ENSG00000173436 MINOS1
ENST00000498642 0.0985171139406554 0.003166796072187 -0.18788352154538 ENSG00000173436 MINOS1
ENST00000479642 0.272891416904374 0.0267807461166832 -0.199479519829205 ENSG00000173436 MINOS1
ENST00000602293 0.201410351636014 0.0139859319963199 -0.153036876955259 ENSG00000270136 MINOS1-NBL1
ENST00000602384 0.203364406299898 0.0142737864310468 -0.153113357518591 ENSG00000270136 MINOS1-NBL1
ENST00000602450 0.201410351636014 0.0139859319963199 -0.153036876955259 ENSG00000270136 MINOS1-NBL1
ENST00000485362 0.0987588250323771 0.00319359955980969 -0.187833818204811 ENSG00000173436 MINOS1
ENST00000375136 0.452403825558347 0.101869084483853 -0.118756501795427 ENSG00000158747 NBL1
ENST00000548815 0.453313956769337 0.102275072820382 -0.118641380147469 ENSG00000158747 NBL1
ENST00000294543 0.291245655898296 0.0316991833158695 -0.141641484029006 ENSG00000162542 TMCO4
ENST00000375127 0.306670025658024 0.0365628852781352 -0.137657207740376 ENSG00000162542 TMCO4
ENST00000375122 0.291286234515228 0.0317323230351459 -0.141623417542845 ENSG00000162542 TMCO4
ENST00000375120 0.754203328516166 0.399597217651336 0.0556464122826333 ENSG00000169914 OTUD3
ENST00000264198 0.995312792960595 0.983345918979804 0.0012496162667954 ENSG00000090432 MUL1
ENST00000321556 0.921046753681471 0.746853416088287 0.018436838284947 ENSG00000158828 PINK1
ENST00000492302 0.839363785481825 0.55339646431775 0.0336048277293766 ENSG00000158828 PINK1
ENST00000451424 0.971240191514722 0.898338791515126 0.00579819603132651 ENSG00000117242 PINK1-AS
ENST00000400490 0.791600327209376 0.466258067651981 0.0407498492493624 ENSG00000158828 PINK1
ENST00000602624 0.659518117856382 0.273322900743927 0.041200016021601 ENSG00000244038 DDOST
ENST00000375048 0.65860928032912 0.272526798251397 0.0412605035606187 ENSG00000244038 DDOST
ENST00000415136 0.647369900236211 0.260304960101558 0.0423787782005348 ENSG00000244038 DDOST
ENST00000475210 0.778943770226511 0.443931037545499 0.0482517133897846 ENSG00000244038 DDOST
ENST00000464364 0.512465649286911 0.140695192950593 0.0633419265374809 ENSG00000244038 DDOST
ENST00000477229 0.605514806837205 0.218451478084599 0.053437615791085 ENSG00000244038 DDOST
ENST00000312239 0.455832185563274 0.103868848438961 0.0869320871937338 ENSG00000127483 HP1BP3
ENST00000375003 0.439131641583509 0.0924075461979844 0.0880796726166421 ENSG00000127483 HP1BP3
ENST00000413451 0.196801703204001 0.0131806084236491 0.168247669862372 ENSG00000203394 RP5-930J4.4
ENST00000488722 0.388873941902091 0.067623571097527 0.102168941399668 ENSG00000127483 HP1BP3
ENST00000491748 0.70312755958232 0.326444444743214 0.0600518999552001 ENSG00000127483 HP1BP3
ENST00000419948 0.671260669950002 0.287322672616518 0.0645556437291395 ENSG00000127483 HP1BP3
ENST00000438032 0.448042482877561 0.0990369097544602 0.0888798629629426 ENSG00000127483 HP1BP3
ENST00000424732 0.461255882118711 0.107425307838779 0.0873347707591297 ENSG00000127483 HP1BP3
ENST00000417710 0.468808758055542 0.11283012633071 0.0981255423089708 ENSG00000127483 HP1BP3
ENST00000487117 0.421327190575434 0.0827789217191208 0.109565118610721 ENSG00000127483 HP1BP3
ENST00000375000 0.489114283831411 0.125122590599298 0.0988257724572238 ENSG00000127483 HP1BP3
ENST00000437575 0.485037066067229 0.122137113307815 0.0862299266927747 ENSG00000127483 HP1BP3
ENST00000419490 0.549184153173024 0.167766647661459 0.0773330295921641 ENSG00000127483 HP1BP3
ENST00000414993 0.546242979097576 0.165401615289242 0.0776650694144443 ENSG00000127483 HP1BP3
ENST00000443615 0.405844869821684 0.0752386751337571 0.104142841132688 ENSG00000127483 HP1BP3
ENST00000264211 0.909618058933626 0.71806829548981 -0.0153710028387517 ENSG00000075151 EIF4G3
ENST00000400422 0.568528471320039 0.182498628040817 -0.0688859743011553 ENSG00000075151 EIF4G3
ENST00000602326 0.568528471320039 0.182528291885196 -0.068883940375168 ENSG00000075151 EIF4G3
ENST00000374935 0.91425793192497 0.729124837173918 -0.0147714354412313 ENSG00000075151 EIF4G3
ENST00000537738 0.743502574161863 0.382065974420637 0.0369030644006841 ENSG00000075151 EIF4G3
ENST00000374937 0.854175173606372 0.58582725795516 -0.022998932945196 ENSG00000075151 EIF4G3
ENST00000536266 0.916447936553837 0.735265772881446 0.0133038294527922 ENSG00000075151 EIF4G3
ENST00000435383 0.867940449816343 0.616318128383369 -0.0330744565165107 ENSG00000075151 EIF4G3
ENST00000496705 0.886906857247717 0.660566299370376 0.0251591986832362 ENSG00000075151 EIF4G3
ENST00000374933 0.73372617803853 0.366429528348049 -0.0497689073773145 ENSG00000075151 EIF4G3
ENST00000544689 0.752077252322331 0.395976560743519 -0.0465259758459882 ENSG00000075151 EIF4G3
ENST00000356916 0.365269110115558 0.0572948162042527 -0.130922010837804 ENSG00000075151 EIF4G3
ENST00000374927 0.573688431155459 0.187518347103379 -0.0814092415393471 ENSG00000075151 EIF4G3
ENST00000438975 0.259493603462164 0.0240683039392058 -0.160728567703049 ENSG00000075151 EIF4G3
ENST00000411888 0.245700090980039 0.0209383580330444 -0.167782989059928 ENSG00000075151 EIF4G3
ENST00000463775 0.176161635223807 0.0105773065769686 -0.224652527302081 ENSG00000075151 EIF4G3
ENST00000415912 0.653444349884476 0.267113201250636 0.0404851637978964 ENSG00000117298 ECE1
ENST00000357071 0.538388164944554 0.159409528745658 0.0503681928217892 ENSG00000117298 ECE1
ENST00000531334 0.57222783028344 0.186228288537687 0.0748433863015915 ENSG00000117298 ECE1
ENST00000374893 0.879415093200825 0.643154110052849 0.018911686019235 ENSG00000117298 ECE1
ENST00000436918 0.882035324771165 0.648611408388426 0.0187166811197182 ENSG00000117298 ECE1
ENST00000264205 0.901261211136274 0.695902086654872 0.0160225787489121 ENSG00000117298 ECE1
ENST00000526194 0.940087243023913 0.799432172694336 0.0100255051230599 ENSG00000117298 ECE1
ENST00000470394 0.58003318649792 0.193693549019283 0.055862380476019 ENSG00000117298 ECE1
ENST00000528294 0.82997724955198 0.534751110373241 0.0243899184854329 ENSG00000117298 ECE1
ENST00000473505 0.781085897542914 0.447949924373694 -0.0403556216740257 ENSG00000117298 ECE1
ENST00000481130 0.716850852327894 0.344134840408533 -0.0540676561499067 ENSG00000117298 ECE1
ENST00000527991 0.680075037675668 0.298082324929807 -0.0623803079760539 ENSG00000117298 ECE1
ENST00000463334 0.379728214132104 0.0637460691567669 -0.0990240511640302 ENSG00000117298 ECE1
ENST00000400301 0.989229706943469 0.96003280425707 0.00263649851065914 ENSG00000090686 USP48
ENST00000308271 0.987198800166571 0.954365285469275 0.00301187423301069 ENSG00000090686 USP48
ENST00000374732 0.991465613455864 0.969994292896854 0.00212733495804282 ENSG00000090686 USP48
ENST00000529637 0.998331734465254 0.99419442008238 0.000389040612604576 ENSG00000090686 USP48
ENST00000464577 0.781269942898074 0.448221793755113 -0.0442430877939378 ENSG00000090686 USP48
ENST00000471752 0.806908790292931 0.491287289411871 0.0489425573162179 ENSG00000090686 USP48
ENST00000487880 0.949816786541892 0.830074512112821 0.0137100852171127 ENSG00000090686 USP48
ENST00000526044 0.809804622408815 0.496032529983606 0.0399806587143366 ENSG00000090686 USP48
ENST00000534705 0.825269508057286 0.526272778185071 0.0373308181145323 ENSG00000090686 USP48
ENST00000421625 0.934820046752541 0.783549811271091 0.0141936455275035 ENSG00000090686 USP48
ENST00000374730 0.862450998289831 0.603310327324243 0.0292274186447134 ENSG00000090686 USP48
ENST00000527823 0.93438497971859 0.781748148630097 0.0183010085381887 ENSG00000090686 USP48
ENST00000532737 0.943818470218979 0.812209757510357 0.0153579868031573 ENSG00000090686 USP48
ENST00000489108 0.982773843134396 0.93711545581511 0.00549455016083615 ENSG00000090686 USP48
ENST00000344642 0.439784532589153 0.0927837942730114 0.0819382258920333 ENSG00000187942 LDLRAD2
ENST00000543870 0.53008010905451 0.152827105886247 0.0734467730656856 ENSG00000187942 LDLRAD2
ENST00000484271 0.896602264619413 0.685122187466864 0.0231639131591991 ENSG00000187942 LDLRAD2
ENST00000486901 0.489166342277112 0.125145081752863 0.0806473270609762 ENSG00000142798 HSPG2
ENST00000374695 0.432036300221292 0.0884951350060773 0.0779210372303739 ENSG00000142798 HSPG2
ENST00000481644 0.638484248245158 0.251512522979463 0.0657050632198174 ENSG00000142798 HSPG2
ENST00000469378 0.187864558236532 0.0119460960223364 0.128199252402369 ENSG00000142798 HSPG2
ENST00000426143 0.276711600274374 0.0279360253640295 0.110093967376593 ENSG00000142798 HSPG2
ENST00000471322 0.435389774522238 0.0902620190817549 0.0822767183725519 ENSG00000142798 HSPG2
ENST00000374676 0.368548435476776 0.0582824283377199 0.0936112118114282 ENSG00000142798 HSPG2
ENST00000453796 0.105045465187709 0.0036111581985911 0.146854014649024 ENSG00000142798 HSPG2
ENST00000430507 0.161041855621007 0.00894533781585962 0.126065148908728 ENSG00000142798 HSPG2
ENST00000493940 0.297915984284189 0.0337821017017562 0.110778766851923 ENSG00000142798 HSPG2
ENST00000427897 0.0999307439447384 0.00326388199956706 0.143086427559549 ENSG00000142798 HSPG2
ENST00000498495 0.0556956052430965 0.000998285010754657 0.165681491144041 ENSG00000142798 HSPG2
ENST00000480900 0.358771683826012 0.0548272332169674 0.0911354089573377 ENSG00000142798 HSPG2
ENST00000412328 0.452365734346096 0.101847960167603 0.0805235491548991 ENSG00000142798 HSPG2
ENST00000374673 0.404887105504874 0.0748817238491009 0.089369474732515 ENSG00000142798 HSPG2
ENST00000439717 0.477993121696982 0.117786030863785 0.0770658668895761 ENSG00000142798 HSPG2
ENST00000400259 0.91325842150741 0.72665835984732 0.0119696612003553 ENSG00000070831 CDC42
ENST00000344548 0.913827438701628 0.728133578620289 0.0119081512600021 ENSG00000070831 CDC42
ENST00000315554 0.983987005261817 0.942256142244763 -0.00255426921736277 ENSG00000070831 CDC42
ENST00000498236 0.968916272190826 0.888575448741648 -0.00495227575261624 ENSG00000070831 CDC42
ENST00000421089 0.938002380940659 0.791842041202695 -0.00857507764428344 ENSG00000070831 CDC42
ENST00000411827 0.95040038082999 0.831952538783349 -0.0077932229589786 ENSG00000070831 CDC42
ENST00000404138 0.445911790720691 0.0974689615832763 0.0697079270509397 ENSG00000184677 ZBTB40
ENST00000400239 0.95857984825758 0.855875033902625 0.0118572406181011 ENSG00000184677 ZBTB40
ENST00000375647 0.445864398343052 0.097428949782349 0.0697096136483104 ENSG00000184677 ZBTB40
ENST00000374651 0.666622805776161 0.282665942903936 0.0508858545126141 ENSG00000184677 ZBTB40
ENST00000544305 0.109423281346066 0.00393589652464935 -0.170791116882525 ENSG00000133216 EPHB2
ENST00000374630 0.214613411752934 0.0159580638266109 -0.124877884377 ENSG00000133216 EPHB2
ENST00000400191 0.393348483311644 0.0696727059394677 -0.0825417707683162 ENSG00000133216 EPHB2
ENST00000374632 0.334547102319027 0.0455100043032697 -0.0923827887821025 ENSG00000133216 EPHB2
ENST00000374627 0.468279800641316 0.112415911712451 -0.0844278527632271 ENSG00000133216 EPHB2
ENST00000465676 0.373946335102245 0.0603862192721149 -0.129489338799056 ENSG00000133216 EPHB2
ENST00000356634 0.740023872749214 0.376243711881491 0.0324748573942705 ENSG00000004487 KDM1A
ENST00000400181 0.740023872749214 0.376216709258123 0.0324749953582218 ENSG00000004487 KDM1A
ENST00000542151 0.740023872749214 0.376216709258123 0.0324749953582218 ENSG00000004487 KDM1A
ENST00000427154 0.551397804561602 0.169231351170933 0.053662529677321 ENSG00000240553 RP1-184J9.2
ENST00000465864 0.932356903831713 0.775474889147042 -0.0161189306889077 ENSG00000004487 KDM1A
ENST00000494920 0.711928417733732 0.337804983489495 0.0455513657612027 ENSG00000004487 KDM1A
ENST00000602503 0.740358835745158 0.376593534092175 0.0467020691445681 ENSG00000004487 KDM1A
ENST00000374623 0.422458704282387 0.0832678201360526 0.0802055636341167 ENSG00000169641 LUZP1
ENST00000418342 0.821741657353927 0.519508476693618 0.0284070147505496 ENSG00000169641 LUZP1
ENST00000302291 0.827536873460403 0.530057351529674 0.0273575273775819 ENSG00000169641 LUZP1
ENST00000314174 0.991103816760597 0.968963512170331 -0.00182632517958819 ENSG00000169641 LUZP1
ENST00000471849 0.817181423371127 0.508528316848765 -0.03494883164314 ENSG00000169641 LUZP1
ENST00000475164 0.574890152105166 0.188407759362541 -0.0733265093226299 ENSG00000169641 LUZP1
ENST00000478691 0.620974054337121 0.234025828698087 0.0386031860100629 ENSG00000125944 HNRNPR
ENST00000374616 0.590858200883363 0.205324422313421 0.0401668057308168 ENSG00000125944 HNRNPR
ENST00000476660 0.608749983194789 0.22130629806079 0.0517511331884839 ENSG00000125944 HNRNPR
ENST00000374612 0.590858200883363 0.205326833473302 0.0401666735843495 ENSG00000125944 HNRNPR
ENST00000302271 0.591943449774159 0.206161878814302 0.0401008057254167 ENSG00000125944 HNRNPR
ENST00000427764 0.629376335655872 0.243197945755619 0.035362215905255 ENSG00000125944 HNRNPR
ENST00000606561 0.673973827666512 0.290478214949857 0.032255276649715 ENSG00000125944 HNRNPR
ENST00000426846 0.670081966711738 0.285753283904591 0.0329118148102799 ENSG00000125944 HNRNPR
ENST00000463552 0.734221677025892 0.367132265007154 0.0305697303314135 ENSG00000125944 HNRNPR
ENST00000470941 0.569487893606038 0.1832594912093 0.0500718499862288 ENSG00000125944 HNRNPR
ENST00000476451 0.645751587418966 0.258517132913584 0.0419204862906172 ENSG00000125944 HNRNPR
ENST00000490652 0.779301908583975 0.445241306012042 -0.0381291250401781 ENSG00000125944 HNRNPR
ENST00000314011 0.422458704282387 0.083332978654177 0.107471643824221 ENSG00000125945 ZNF436
ENST00000374608 0.388805941256791 0.0674405074804256 0.113318098147848 ENSG00000125945 ZNF436
ENST00000336689 0.770789884015516 0.430245015202198 0.0553536436086667 ENSG00000088280 ASAP3
ENST00000492982 0.755733929915583 0.401982113666337 0.0608848404472442 ENSG00000088280 ASAP3
ENST00000437606 0.772786153674128 0.43339922779367 0.0572628842592648 ENSG00000088280 ASAP3
ENST00000374561 0.812984582198543 0.501997279444917 -0.042998609148981 ENSG00000117318 ID3
ENST00000463312 0.71246021570524 0.339135775922437 -0.0722224306016768 ENSG00000117318 ID3
ENST00000486541 0.851041004576591 0.577638462805167 -0.0349050803878868 ENSG00000117318 ID3
ENST00000374550 0.158958895456127 0.00870201455763674 -0.177363596857675 ENSG00000142676 RPL11
ENST00000467075 0.311844199912773 0.0380989214969161 -0.142770651326034 ENSG00000142676 RPL11
ENST00000482370 0.158412314318161 0.00861732237780647 -0.17755164419017 ENSG00000142676 RPL11
ENST00000443624 0.160127680693191 0.00881106703073727 -0.177174833928956 ENSG00000142676 RPL11
ENST00000458455 0.157572640611421 0.00851565950301827 -0.177752480153745 ENSG00000142676 RPL11
ENST00000418390 0.595693164535683 0.209362670414262 0.0498674994021624 ENSG00000011007 TCEB3
ENST00000609199 0.692830904824761 0.313418417731762 0.0420558669923155 ENSG00000011007 TCEB3
ENST00000487554 0.928368921556959 0.764674932583798 0.0178643411054585 ENSG00000011007 TCEB3
ENST00000427796 0.828777592884953 0.532460309750862 0.0412428781644349 ENSG00000236810 RP5-886K2.3
ENST00000246151 0.983670587992269 0.939893845158399 0.00386297971318663 ENSG00000057757 PITHD1
ENST00000374524 0.841242455694169 0.558600849816347 -0.0338989814306674 ENSG00000057757 PITHD1
ENST00000374514 0.762539029244474 0.416514589919404 -0.0535449374140326 ENSG00000011009 LYPLA2
ENST00000400061 0.765312144233071 0.420958530089504 -0.0530356803523616 ENSG00000011009 LYPLA2
ENST00000420982 0.690751933067668 0.311208267974004 -0.0668590891269433 ENSG00000011009 LYPLA2
ENST00000374505 0.77482056562525 0.436687514774688 -0.0502410421619771 ENSG00000011009 LYPLA2
ENST00000495365 0.749060273686853 0.39143609826531 -0.0555287032664112 ENSG00000011009 LYPLA2
ENST00000374503 0.756567057639317 0.403872615106873 -0.0538317450584926 ENSG00000011009 LYPLA2
ENST00000374502 0.759692195284724 0.411056740742041 -0.0533941083668381 ENSG00000011009 LYPLA2
ENST00000492577 0.859763246052126 0.598018637580548 -0.0348155153504792 ENSG00000011009 LYPLA2
ENST00000421070 0.858674947234575 0.595889486060619 -0.0373416090019575 ENSG00000011009 LYPLA2
ENST00000374501 0.730278745972628 0.360936897302068 -0.0632194960151949 ENSG00000011009 LYPLA2
ENST00000472213 0.639511085459445 0.252598200650585 -0.0780533725695786 ENSG00000011009 LYPLA2
ENST00000481736 0.588953015999563 0.203324327595641 0.0768119422564412 ENSG00000117308 GALE
ENST00000374497 0.610581070590427 0.223459806994325 0.0741707645021692 ENSG00000117308 GALE
ENST00000459934 0.58003318649792 0.193436011476598 0.0784647529337073 ENSG00000117308 GALE
ENST00000429356 0.61417332990252 0.227177371721354 0.0726638265662461 ENSG00000117308 GALE
ENST00000418277 0.697197025956628 0.318607083709112 0.0641629428594274 ENSG00000117308 GALE
ENST00000470949 0.820011607753587 0.516195476430753 0.0447082833367306 ENSG00000117308 GALE
ENST00000425913 0.769111520518197 0.427608978040722 0.0541276659873903 ENSG00000117308 GALE
ENST00000445705 0.796260176337845 0.472743898138304 0.0493244640537663 ENSG00000117308 GALE
ENST00000467493 0.787986094419829 0.460205175986133 0.0505455623133611 ENSG00000117308 GALE
ENST00000374490 0.952149612529014 0.835635639388967 -0.0112367844211866 ENSG00000117305 HMGCL
ENST00000374487 0.951514047763414 0.834348450409174 -0.011341909070802 ENSG00000117305 HMGCL
ENST00000374483 0.951514047763414 0.834348450409174 -0.011341909070802 ENSG00000117305 HMGCL
ENST00000436439 0.952149612529014 0.835635639388967 -0.0112367844211866 ENSG00000117305 HMGCL
ENST00000235958 0.952075284645146 0.835375372458495 -0.0112421012485673 ENSG00000117305 HMGCL
ENST00000509389 0.937110924285668 0.789657873620138 -0.0151342342225196 ENSG00000117305 HMGCL
ENST00000513148 0.970562510609856 0.896245963426512 -0.00792742433538962 ENSG00000117305 HMGCL
ENST00000471915 0.875639269528738 0.634600489797048 -0.0215207985359113 ENSG00000189266 PNRC2
ENST00000334351 0.869483543834082 0.620401768130132 -0.0224351340136007 ENSG00000189266 PNRC2
ENST00000374468 0.873871546981424 0.62990819582148 -0.0215513407875067 ENSG00000189266 PNRC2
ENST00000579103 0.779301908583975 0.445082052327268 -0.046813500611613 ENSG00000189266 PNRC2
ENST00000344989 0.965904503664029 0.877761877144129 0.00728661142150317 ENSG00000188529 SRSF10
ENST00000453840 0.965912797830801 0.877846070713987 0.00728489928461651 ENSG00000188529 SRSF10
ENST00000341154 0.965912797830801 0.877829274678268 0.00728731271862959 ENSG00000188529 SRSF10
ENST00000484146 0.956658501868075 0.84988310181062 0.00899496087983897 ENSG00000188529 SRSF10
ENST00000473858 0.956658501868075 0.84988310181062 0.00899496087983897 ENSG00000188529 SRSF10
ENST00000374452 0.956658501868075 0.849895441211932 0.00899462544420519 ENSG00000188529 SRSF10
ENST00000374453 0.956658501868075 0.849882752035453 0.00899331284880509 ENSG00000188529 SRSF10
ENST00000343255 0.969698345839593 0.892161476071016 0.00633980086932607 ENSG00000188529 SRSF10
ENST00000492112 0.970606527627389 0.896582637115896 0.00607757297555603 ENSG00000188529 SRSF10
ENST00000485841 0.80211172250105 0.482815773830797 0.0362862182413353 ENSG00000188529 SRSF10
ENST00000338597 0.758214284441636 0.407882864545981 0.0423817489370899 ENSG00000188529 SRSF10
ENST00000495785 0.933398482149275 0.779369164288123 0.0128925149344462 ENSG00000188529 SRSF10
ENST00000473754 0.72810346188526 0.358325408738233 0.0470117451433958 ENSG00000188529 SRSF10
ENST00000485292 0.256855353437096 0.0234540637028241 -0.139866271277702 ENSG00000188529 SRSF10
ENST00000469303 0.142113602098655 0.00681100188168065 -0.188365966958365 ENSG00000188529 SRSF10
ENST00000374399 0.999768495550612 0.998999299129169 -8.49528119866467e-05 ENSG00000001461 NIPAL3
ENST00000003912 0.700952309391073 0.323645698191629 0.0564736998068573 ENSG00000001461 NIPAL3
ENST00000339255 0.915757208374344 0.73339145736181 0.0234295048743194 ENSG00000001461 NIPAL3
ENST00000478890 0.935462980991342 0.785044385474383 0.0159395241085855 ENSG00000133226 SRRM1
ENST00000593639 0.943527015361931 0.811058212405551 0.0139252845801733 ENSG00000133226 SRRM1
ENST00000323848 0.469579225725778 0.11320103324836 0.0731166036341978 ENSG00000133226 SRRM1
ENST00000466910 0.846120173948882 0.567829487782553 0.0379803765758348 ENSG00000133226 SRRM1
ENST00000468822 0.869043068045586 0.61950687774642 0.0276431553447609 ENSG00000133226 SRRM1
ENST00000447431 0.528176157850595 0.151358729898646 0.0668893441475499 ENSG00000133226 SRRM1
ENST00000600523 0.865700236072737 0.611342266533955 0.0332318556382934 ENSG00000133226 SRRM1
ENST00000462710 0.872571526399357 0.627220303232248 0.0286208650162147 ENSG00000133226 SRRM1
ENST00000374389 0.533622274504026 0.155886277159504 0.0667185160197796 ENSG00000133226 SRRM1
ENST00000490543 0.86953580836036 0.620565936946823 0.0291502042257327 ENSG00000133226 SRRM1
ENST00000479034 0.557377763541647 0.173461140573748 0.0616727816523054 ENSG00000133226 SRRM1
ENST00000596378 0.659518117856382 0.273290286211234 0.0504202858334287 ENSG00000133226 SRRM1
ENST00000494934 0.932254675964021 0.774298897849593 0.0176887604060579 ENSG00000133226 SRRM1
ENST00000495561 0.911708690912368 0.72279260371993 0.0226904228290111 ENSG00000133226 SRRM1
ENST00000537199 0.763105365727574 0.417429524103495 0.0393537663101884 ENSG00000133226 SRRM1
ENST00000485441 0.869827690182423 0.621046011755461 0.0350960435849131 ENSG00000133226 SRRM1
ENST00000470243 0.757809373402543 0.406868907457904 0.0574397296426474 ENSG00000133226 SRRM1
ENST00000496882 0.961275984307471 0.864356714426849 0.0102003306803185 ENSG00000133226 SRRM1
ENST00000461768 0.904068684178625 0.70433564733343 0.0267716408803805 ENSG00000133226 SRRM1
ENST00000485541 0.990703305420524 0.967632092950054 0.00281604418122214 ENSG00000133226 SRRM1
ENST00000488317 0.891507904119599 0.67372366081306 -0.0304673610300916 ENSG00000133226 SRRM1
ENST00000374379 0.413268033277285 0.0787171463273948 0.0916202784330655 ENSG00000169504 CLIC4
ENST00000497755 0.288655731794591 0.0310546970454602 -0.110926347519835 ENSG00000169504 CLIC4
ENST00000488683 0.414014791591047 0.0791299935630112 0.0914845863604054 ENSG00000169504 CLIC4
ENST00000489758 0.194223780094072 0.0128231491803006 -0.145985397553924 ENSG00000169504 CLIC4
ENST00000236273 0.948758384474667 0.82703412861116 -0.0116909696154077 ENSG00000117614 SYF2
ENST00000354361 0.954614058497425 0.843463136633086 -0.0105389389996499 ENSG00000117614 SYF2
ENST00000474160 0.741886324990973 0.378955836693468 -0.0538814134051991 ENSG00000117614 SYF2
ENST00000476231 0.687202351715701 0.306059435921124 -0.0637923928426948 ENSG00000117614 SYF2
ENST00000243189 0.585852775751053 0.199185156678076 0.069276751076686 ENSG00000117616 C1orf63
ENST00000569495 0.611482654311289 0.22447678670175 0.0897745921066221 ENSG00000117616 C1orf63
ENST00000498238 0.583430758392608 0.19731317908713 0.069575270870567 ENSG00000117616 C1orf63
ENST00000566395 0.594765157547508 0.208676206009494 0.085413736986377 ENSG00000117616 C1orf63
ENST00000565733 0.609599560269357 0.222319433033702 0.0826285932324031 ENSG00000117616 C1orf63
ENST00000568254 0.583430758392608 0.19731317908713 0.069575270870567 ENSG00000117616 C1orf63
ENST00000473314 0.716478516017844 0.343550489177158 0.049366430744173 ENSG00000117616 C1orf63
ENST00000417642 0.583430758392608 0.19731317908713 0.069575270870567 ENSG00000117616 C1orf63
ENST00000570063 0.618004103315327 0.230337198389168 0.0815235984639202 ENSG00000117616 C1orf63
ENST00000475766 0.609841327619541 0.222539495176658 0.0844998164692835 ENSG00000117616 C1orf63
ENST00000491378 0.57509417818192 0.188621223584983 0.100125604794307 ENSG00000117616 C1orf63
ENST00000431849 0.755408804702519 0.40142459594451 0.045213936161365 ENSG00000117616 C1orf63
ENST00000568212 0.735374176268248 0.368768860453381 0.0484876972866885 ENSG00000117616 C1orf63
ENST00000568701 0.865605717213238 0.611256519249596 0.0287712470428881 ENSG00000117616 C1orf63
ENST00000561867 0.957808392116809 0.853277305186742 0.0098353475548622 ENSG00000117616 C1orf63
ENST00000568996 0.95844859642544 0.855112850454598 0.00976621088332766 ENSG00000117616 C1orf63
ENST00000374358 0.91585582395219 0.733550615583267 -0.0123251222540247 ENSG00000183726 TMEM50A
ENST00000498135 0.870813705205404 0.623155171803611 -0.020506216588413 ENSG00000183726 TMEM50A
ENST00000491936 0.880717403831849 0.646632668995152 -0.0180144447170927 ENSG00000183726 TMEM50A
ENST00000480937 0.902779963723926 0.700611714200169 -0.0150206775742641 ENSG00000183726 TMEM50A
ENST00000468704 0.847763666313729 0.57175967027367 -0.0255359571519973 ENSG00000183726 TMEM50A
ENST00000487234 0.929012597404317 0.766132715876025 -0.0163668564194223 ENSG00000183726 TMEM50A
ENST00000399763 0.730278745972628 0.360972988568722 -0.0377017352828708 ENSG00000204178 TMEM57
ENST00000399766 0.730278745972628 0.360972988568722 -0.0377017352828708 ENSG00000204178 TMEM57
ENST00000374343 0.727670867720896 0.357649823390226 -0.0379681700671573 ENSG00000204178 TMEM57
ENST00000470035 0.731227487872183 0.36232752007254 0.0644668417721828 ENSG00000204178 TMEM57
ENST00000374338 0.646825872841431 0.259561389629714 0.0597200885524361 ENSG00000157978 LDLRAP1
ENST00000488127 0.820792323979938 0.517534219154629 0.0400533608327406 ENSG00000157978 LDLRAP1
ENST00000354177 0.27620242637559 0.0278239473211367 0.08642007395947 ENSG00000162430 SEPN1
ENST00000361547 0.27620242637559 0.0278239473211367 0.08642007395947 ENSG00000162430 SEPN1
ENST00000374315 0.27620242637559 0.0278239473211367 0.08642007395947 ENSG00000162430 SEPN1
ENST00000559265 0.218421750988985 0.0165191941501097 0.0989907089865113 ENSG00000255054 RP1-317E23.6
ENST00000494537 0.141510888507474 0.0066983004394643 0.144539256036475 ENSG00000162430 SEPN1
ENST00000527604 0.229204892130034 0.0182771286586313 0.0973267342524186 ENSG00000255054 RP1-317E23.6
ENST00000442055 0.29907850240888 0.0341216740644794 0.0834935945668187 ENSG00000228172 RP1-317E23.3
ENST00000453649 0.297420821184774 0.0335812001654242 0.0835712706299227 ENSG00000228172 RP1-317E23.3
ENST00000424294 0.909608996085952 0.717984599644356 0.0230532503202816 ENSG00000117640 MTFR1L
ENST00000374303 0.92620041397046 0.759592244442735 0.0172863522688494 ENSG00000117640 MTFR1L
ENST00000533762 0.880371469499177 0.645653701811767 0.0309452695809179 ENSG00000117640 MTFR1L
ENST00000529116 0.919942502927593 0.743978364385004 0.0217812754823446 ENSG00000117640 MTFR1L
ENST00000474295 0.926608391372838 0.760397387039431 0.017259741587156 ENSG00000117640 MTFR1L
ENST00000488327 0.942642480075868 0.807725795115641 0.0155352175469196 ENSG00000117640 MTFR1L
ENST00000472643 0.91033707276096 0.720513481028813 0.0214107930147463 ENSG00000117640 MTFR1L
ENST00000494293 0.643904591500235 0.25665641995982 0.0854304156834157 ENSG00000117640 MTFR1L
ENST00000469815 0.915724189786011 0.733351652557931 0.0190622517600412 ENSG00000117640 MTFR1L
ENST00000526894 0.910361329180599 0.720569360297866 0.0214024768068841 ENSG00000117640 MTFR1L
ENST00000478284 0.889190091113944 0.667661280939064 0.02652709244788 ENSG00000117640 MTFR1L
ENST00000524618 0.928368921556959 0.764612617999288 0.0169108820893497 ENSG00000117640 MTFR1L
ENST00000374307 0.926588789880113 0.760354639864962 0.0172544956194601 ENSG00000117640 MTFR1L
ENST00000528624 0.852257200554177 0.581000797663812 0.0402329423074579 ENSG00000117640 MTFR1L
ENST00000525713 0.926565913258052 0.760150342140978 0.0207212769889783 ENSG00000117640 MTFR1L
ENST00000374301 0.95638516972356 0.848287647001176 0.0108675452591637 ENSG00000117640 MTFR1L
ENST00000464008 0.938392819336079 0.793269319531087 0.0161410990871525 ENSG00000117640 MTFR1L
ENST00000526158 0.884624507539255 0.654129573183629 0.0285525428368155 ENSG00000117640 MTFR1L
ENST00000530599 0.938392819336079 0.793066164405199 0.0174030740965073 ENSG00000117640 MTFR1L
ENST00000374300 0.927048199899989 0.761709679641758 0.0172934209345391 ENSG00000117640 MTFR1L
ENST00000466284 0.948706491961423 0.826953605579097 0.0124189929312403 ENSG00000117640 MTFR1L
ENST00000531361 0.862464599181057 0.603639644977935 0.0316068662241809 ENSG00000117640 MTFR1L
ENST00000497956 0.864785956720618 0.609585290952939 -0.0344210794127907 ENSG00000117640 MTFR1L
ENST00000538789 0.821741657353927 0.51941540665467 0.0466401972387532 ENSG00000127423 AUNIP
ENST00000374296 0.888515192972233 0.66490219451336 -0.0300295902544984 ENSG00000182749 PAQR7
ENST00000426559 0.935462980991342 0.784964082594436 -0.00993652080381511 ENSG00000117632 STMN1
ENST00000455785 0.924904303887999 0.757024492499413 -0.0112545628342211 ENSG00000117632 STMN1
ENST00000399728 0.924911108296296 0.757106154250769 -0.0112443745582878 ENSG00000117632 STMN1
ENST00000465604 0.935833309107974 0.786583913646595 -0.00985738258558959 ENSG00000117632 STMN1
ENST00000357865 0.933042225880209 0.778152369694387 -0.0102824403891064 ENSG00000117632 STMN1
ENST00000374291 0.936019856762188 0.786819064395456 -0.00984518275471395 ENSG00000117632 STMN1
ENST00000485226 0.920810487017942 0.745841242442169 0.0126713046767486 ENSG00000117632 STMN1
ENST00000446334 0.854951241105519 0.588110252633957 0.0238682744460409 ENSG00000117632 STMN1
ENST00000580971 0.731464296067768 0.362562263072666 0.0581999749958042 ENSG00000264021 MIR3917
ENST00000451429 0.784860708061777 0.45427412600106 0.0505204430328523 ENSG00000130695 CEP85
ENST00000476272 0.890012698448772 0.66980163054677 0.0282262646357899 ENSG00000130695 CEP85
ENST00000252992 0.890102748425324 0.67021594102617 0.028203779376762 ENSG00000130695 CEP85
ENST00000453146 0.991551602794076 0.970703179243338 -0.00271830323060917 ENSG00000130695 CEP85
ENST00000270792 0.747439041625345 0.388442134023153 -0.0587538318527686 ENSG00000142669 SH3BGRL3
ENST00000319041 0.744896503656002 0.384232539268431 -0.0594521141304807 ENSG00000142669 SH3BGRL3
ENST00000314675 0.874328024560581 0.630872526264086 0.0232768737116042 ENSG00000158062 UBXN11
ENST00000434391 0.938392819336079 0.793485542385617 0.01114240112063 ENSG00000117682 DHDDS
ENST00000427245 0.886588507646357 0.659245611086693 0.0223350175078115 ENSG00000117682 DHDDS
ENST00000527611 0.984057057175321 0.942445632894029 0.00469088997236623 ENSG00000117682 DHDDS
ENST00000374186 0.958532507965981 0.855551108039802 0.0096575765986196 ENSG00000117682 DHDDS
ENST00000525682 0.926464764203227 0.76000013195648 0.0139494246935925 ENSG00000117682 DHDDS
ENST00000236342 0.880475654439563 0.64618983887528 0.0209497517376852 ENSG00000117682 DHDDS
ENST00000526219 0.894094702300412 0.679910218451704 0.0192396044795979 ENSG00000117682 DHDDS
ENST00000374185 0.953260374344715 0.839610106875909 0.0102231718754655 ENSG00000117682 DHDDS
ENST00000487944 0.947994470326095 0.825168299041787 0.0133519294604733 ENSG00000117682 DHDDS
ENST00000360009 0.938392819336079 0.793472641629381 0.0111437252217992 ENSG00000117682 DHDDS
ENST00000533087 0.978180926862475 0.920237203953869 0.0051375254160552 ENSG00000117682 DHDDS
ENST00000531312 0.979053221206074 0.923323975233513 0.00496715941728222 ENSG00000117682 DHDDS
ENST00000525165 0.972783694540461 0.903918100197309 0.00628632547237858 ENSG00000117682 DHDDS
ENST00000525546 0.998650472074183 0.995529307078485 0.000310335435585881 ENSG00000117682 DHDDS
ENST00000528557 0.972783694540461 0.903651069076489 0.00641554843782728 ENSG00000117682 DHDDS
ENST00000525326 0.993634228785298 0.978019438106193 -0.0015322055303339 ENSG00000117682 DHDDS
ENST00000526278 0.990516870014915 0.966195474169116 0.0021802533573509 ENSG00000117682 DHDDS
ENST00000436153 0.971896844950348 0.900600140566745 0.00642924597993201 ENSG00000117682 DHDDS
ENST00000529688 0.975771299090013 0.912726370190924 0.00565547090766911 ENSG00000117682 DHDDS
ENST00000530781 0.989229706943469 0.959673903135603 0.00310277477193135 ENSG00000117682 DHDDS
ENST00000531955 0.720085722365268 0.34829062577947 -0.0527167137422412 ENSG00000117682 DHDDS
ENST00000525410 0.736261353321763 0.37005039648416 -0.0482956668255966 ENSG00000117682 DHDDS
ENST00000430232 0.936869290452194 0.789017309242827 -0.0133306054382601 ENSG00000117682 DHDDS
ENST00000431933 0.977392833900149 0.917951194251276 0.00523590544766208 ENSG00000117682 DHDDS
ENST00000416052 0.779162641883104 0.444641359384367 0.052006142110482 ENSG00000117682 DHDDS
ENST00000468388 0.720753434026117 0.349355186110742 -0.0518088661213766 ENSG00000198830 HMGN2
ENST00000479815 0.71670608846675 0.34391099928966 -0.0434902878157475 ENSG00000198830 HMGN2
ENST00000460563 0.799752587089577 0.478700679251685 -0.0325075869336756 ENSG00000198830 HMGN2
ENST00000464888 0.714014964995294 0.341051670269816 -0.0447103784720893 ENSG00000198830 HMGN2
ENST00000463817 0.843700234477443 0.563468851159666 -0.0253459369612543 ENSG00000198830 HMGN2
ENST00000467700 0.847142506227221 0.570282876634941 -0.0248651495285471 ENSG00000198830 HMGN2
ENST00000361427 0.828407685704123 0.531678470767092 -0.0273879820162603 ENSG00000198830 HMGN2
ENST00000466194 0.813318549465831 0.502639438479724 -0.0296586494261431 ENSG00000198830 HMGN2
ENST00000493418 0.705753999742766 0.330236504905335 -0.0458226313949222 ENSG00000198830 HMGN2
ENST00000324856 0.75777107365266 0.406727317294666 -0.0371247658831567 ENSG00000117713 ARID1A
ENST00000457599 0.740879762734667 0.377300191087747 -0.041120368733851 ENSG00000117713 ARID1A
ENST00000374152 0.973093121646892 0.90452350797135 -0.00488138812346811 ENSG00000117713 ARID1A
ENST00000430799 0.805075590233779 0.488442097346847 0.0333951900988405 ENSG00000117713 ARID1A
ENST00000466382 0.775202846094948 0.4376196181832 0.0370219401889668 ENSG00000117713 ARID1A
ENST00000540690 0.774042981795308 0.435453001177901 0.0371658410570711 ENSG00000117713 ARID1A
ENST00000532781 0.752908124294026 0.397466284512294 0.0423914465170965 ENSG00000117713 ARID1A
ENST00000374142 0.944823282521164 0.815803966175615 -0.0132759887346269 ENSG00000204160 ZDHHC18
ENST00000488397 0.943295922457523 0.809923618365928 -0.0149291043377511 ENSG00000204160 ZDHHC18
ENST00000374135 0.780745769664015 0.447261231672805 0.041426223527979 ENSG00000142751 GPN2
ENST00000374133 0.963722145287146 0.871264779523248 0.0109606238186448 ENSG00000142751 GPN2
ENST00000477418 0.930366717909566 0.769730692389038 0.0202079330587244 ENSG00000142751 GPN2
ENST00000361720 0.889749893917526 0.668993667866608 0.0314264666497016 ENSG00000198746 GPATCH3
ENST00000435827 0.789676701905981 0.463315602721244 -0.0428915946014016 ENSG00000090273 NUDC
ENST00000321265 0.955178301093468 0.844650556591084 -0.0103690131342696 ENSG00000090273 NUDC
ENST00000452707 0.739128987998914 0.374881922119204 -0.0500512065872017 ENSG00000090273 NUDC
ENST00000484772 0.886518569552766 0.658362989406098 0.0272925957093218 ENSG00000090273 NUDC
ENST00000522111 0.728013733770636 0.358185646380075 0.0623099223443825 ENSG00000253368 TRNP1
ENST00000531285 0.773991651048276 0.435397073434129 0.0566964177642283 ENSG00000253368 TRNP1
ENST00000374089 0.325853503756323 0.0426506424627726 0.119118149582632 ENSG00000090020 SLC9A1
ENST00000263980 0.990316650567773 0.964705559450025 0.0023003864300425 ENSG00000090020 SLC9A1
ENST00000545949 0.858422780010444 0.595039112937862 -0.0292074501220272 ENSG00000090020 SLC9A1
ENST00000374086 0.504971859094312 0.13485523014834 -0.0872734153277516 ENSG00000090020 SLC9A1
ENST00000374084 0.559509994656467 0.175218308608374 -0.0881333813106769 ENSG00000090020 SLC9A1
ENST00000319394 0.741991187051684 0.379130391080136 0.0437873129436408 ENSG00000142784 WDTC1
ENST00000361771 0.730238091935378 0.360839398394975 0.045456820845169 ENSG00000142784 WDTC1
ENST00000447062 0.50970522964707 0.13818584434127 0.0826443445299361 ENSG00000142784 WDTC1
ENST00000491239 0.328180147606733 0.0433222312341044 0.118647434281321 ENSG00000142784 WDTC1
ENST00000374076 0.963677307733086 0.871056968581486 0.00912874299612502 ENSG00000186501 TMEM222
ENST00000464720 0.963677307733086 0.871056968581486 0.00912874299612502 ENSG00000186501 TMEM222
ENST00000608611 0.963677307733086 0.871056968581486 0.00912874299612502 ENSG00000186501 TMEM222
ENST00000466759 0.79067997880051 0.465006733172228 0.0457177580506648 ENSG00000186501 TMEM222
ENST00000486082 0.880717403831849 0.64663310562455 0.0257342819955536 ENSG00000186501 TMEM222
ENST00000464813 0.932495646464375 0.776007888921932 0.0167437547667548 ENSG00000186501 TMEM222
ENST00000478104 0.953839937846044 0.841278245249708 0.0110501540496314 ENSG00000186501 TMEM222
ENST00000498220 0.912944088824279 0.725879494402635 0.0196678340745027 ENSG00000186501 TMEM222
ENST00000471456 0.840206823380719 0.55655396096849 -0.0413296872792109 ENSG00000186501 TMEM222
ENST00000470223 0.941007276688996 0.80319792943783 -0.0177821472845263 ENSG00000186501 TMEM222
ENST00000430629 0.82434080151412 0.524473150579403 0.0182703785943572 ENSG00000158195 WASF2
ENST00000536657 0.954464201028482 0.842856621696086 -0.00711241109173753 ENSG00000158195 WASF2
ENST00000247087 0.609354426798943 0.221926146042864 -0.0677130557228214 ENSG00000126705 AHDC1
ENST00000374011 0.618521931452587 0.231022914193296 -0.0665556306723513 ENSG00000126705 AHDC1
ENST00000490295 0.448934858927292 0.0995485897673863 -0.10816751530642 ENSG00000126705 AHDC1
ENST00000480033 0.281492723376368 0.029074377099063 -0.144067468859618 ENSG00000126705 AHDC1
ENST00000373943 0.942809324959643 0.808371411914284 -0.0115767236609118 ENSG00000117758 STX12
ENST00000440806 0.714520894305032 0.341534090895951 -0.0445275632894109 ENSG00000117758 STX12
ENST00000468761 0.798958325934982 0.477260263598392 -0.0406138004549859 ENSG00000117758 STX12
ENST00000472285 0.693397214798357 0.314130164955488 -0.063449108206028 ENSG00000117758 STX12
ENST00000311772 0.942002080740042 0.805739275979133 0.0111483543769058 ENSG00000117751 PPP1R8
ENST00000236412 0.939859639310824 0.7990549259338 0.0115503235335893 ENSG00000117751 PPP1R8
ENST00000373931 0.943502113926469 0.810981739387464 0.0108457136120954 ENSG00000117751 PPP1R8
ENST00000431586 0.896655172485909 0.68525419958155 0.022227189365806 ENSG00000117751 PPP1R8
ENST00000486634 0.882388573145678 0.649254559124017 0.0239341094318913 ENSG00000117751 PPP1R8
ENST00000373912 0.940898999887799 0.802629647496389 -0.0149492995763368 ENSG00000117748 RPA2
ENST00000419958 0.858438343244704 0.595148237494619 0.0369183804821544 ENSG00000117748 RPA2
ENST00000373909 0.928368921556959 0.76431654598732 -0.0176984787430294 ENSG00000117748 RPA2
ENST00000313433 0.803914413125156 0.486167986202253 -0.0427812558021125 ENSG00000117748 RPA2
ENST00000444045 0.838393127719894 0.549957706390632 -0.0417926580307345 ENSG00000117748 RPA2
ENST00000373871 0.805832028640605 0.489788306387879 -0.0302503606612452 ENSG00000158161 EYA3
ENST00000436342 0.805832028640605 0.489788306387879 -0.0302503606612452 ENSG00000158161 EYA3
ENST00000373864 0.727890048996371 0.358000738966399 -0.0489075621095805 ENSG00000158161 EYA3
ENST00000540618 0.396596217099243 0.070962366974978 -0.0911109420901125 ENSG00000158161 EYA3
ENST00000545175 0.407413756728084 0.0760698082846523 -0.0898040121521433 ENSG00000158161 EYA3
ENST00000373863 0.395484482314456 0.0704874143604939 -0.0927115926542814 ENSG00000158161 EYA3
ENST00000471498 0.337285575136665 0.0463270818778406 -0.106152984447478 ENSG00000158161 EYA3
ENST00000468665 0.855388125795242 0.588764243587317 -0.0407584112641567 ENSG00000158161 EYA3
ENST00000603289 0.985281138143109 0.945850064666289 -0.00261070924787557 ENSG00000126698 DNAJC8
ENST00000263697 0.864193927241994 0.607817988307738 0.0175756681332114 ENSG00000126698 DNAJC8
ENST00000596102 0.771136325804156 0.430788257641838 0.0524975224968993 ENSG00000269804 AL353354.2
ENST00000489277 0.864193927241994 0.607817988307738 0.0175756681332114 ENSG00000126698 DNAJC8
ENST00000470967 0.909921193436981 0.719410774036334 0.0181322085733324 ENSG00000126698 DNAJC8
ENST00000482674 0.787507309171876 0.459066672638805 0.0397711786158635 ENSG00000126698 DNAJC8
ENST00000488868 0.779130889451976 0.444185241119626 0.0410023909293655 ENSG00000126698 DNAJC8
ENST00000497986 0.473552531019623 0.115181292301501 -0.106918287763557 ENSG00000130770 ATPIF1
ENST00000335514 0.473208107168884 0.114956689763544 -0.106931116200881 ENSG00000130770 ATPIF1
ENST00000468425 0.43411051745782 0.0896040998622336 -0.114181397196687 ENSG00000130770 ATPIF1
ENST00000465645 0.473208107168884 0.114956689763544 -0.106931116200881 ENSG00000130770 ATPIF1
ENST00000253063 0.76173242126709 0.414920719093832 0.0504217274587121 ENSG00000130766 SESN2
ENST00000373839 0.592397956674333 0.206585754555474 0.0539032696344705 ENSG00000204138 PHACTR4
ENST00000463428 0.973988167113048 0.907952212301346 -0.00680898289164474 ENSG00000204138 PHACTR4
ENST00000493669 0.775037818108158 0.436962767464247 0.0341094865631517 ENSG00000204138 PHACTR4
ENST00000373836 0.275725692910977 0.0276192383610158 0.0963835689398978 ENSG00000204138 PHACTR4
ENST00000398958 0.980527546881703 0.929090883072705 -0.00325628366845008 ENSG00000180198 RCC1
ENST00000413987 0.940860420536201 0.801975929879473 0.00979240105626173 ENSG00000242125 SNHG3
ENST00000427469 0.889770544149415 0.669048143281463 -0.0155627014576508 ENSG00000180198 RCC1
ENST00000447507 0.965735120056646 0.877190834736908 0.00866880513599688 ENSG00000242125 SNHG3
ENST00000434290 0.888008307750344 0.662889327858655 -0.0160633565270861 ENSG00000180198 RCC1
ENST00000373833 0.980081669154058 0.927590574618443 -0.00333038154085342 ENSG00000180198 RCC1
ENST00000437681 0.964158313015844 0.872710119826734 -0.00733121632794008 ENSG00000242125 SNHG3
ENST00000419074 0.911204887326859 0.721767005530156 -0.0193034359521007 ENSG00000180198 RCC1
ENST00000373832 0.885679851465131 0.656680420993218 -0.0230894649035637 ENSG00000180198 RCC1
ENST00000373831 0.754116663666886 0.39936323894658 -0.0490597064464652 ENSG00000180198 RCC1
ENST00000411533 0.761342335315895 0.414310904678442 -0.0525088584642107 ENSG00000180198 RCC1
ENST00000486790 0.777960648241484 0.442195947299837 -0.056275261348714 ENSG00000180198 RCC1
ENST00000430407 0.777716139818121 0.441692175976727 -0.0482223950651371 ENSG00000180198 RCC1
ENST00000429051 0.718111945003739 0.346145183098856 -0.0687122040472214 ENSG00000180198 RCC1
ENST00000373830 0.535964402034846 0.157774239778816 -0.0786112726314954 ENSG00000180098 TRNAU1AP
ENST00000495995 0.775166142239879 0.43736286254553 -0.0544973377628159 ENSG00000180098 TRNAU1AP
ENST00000480930 0.572802498226571 0.186849923400841 -0.0744867782737335 ENSG00000180098 TRNAU1AP
ENST00000491577 0.562223039698329 0.177212641061747 -0.0758925714310662 ENSG00000180098 TRNAU1AP
ENST00000495215 0.65146095898723 0.265238269306072 -0.0715716511599238 ENSG00000180098 TRNAU1AP
ENST00000484775 0.459097089675843 0.106329859040915 -0.0928818819109909 ENSG00000180098 TRNAU1AP
ENST00000464612 0.892129350982574 0.675814773959576 -0.0275316816365729 ENSG00000197989 SNHG12
ENST00000475441 0.869955913786614 0.621640076603701 -0.0321719440554948 ENSG00000197989 SNHG12
ENST00000531126 0.804368935442445 0.487053171899942 -0.0407374420171148 ENSG00000197989 SNHG12
ENST00000461448 0.804313452905999 0.486958187957781 -0.0407427716458846 ENSG00000197989 SNHG12
ENST00000470977 0.803798511528547 0.48592594216663 -0.0408005827163805 ENSG00000197989 SNHG12
ENST00000474814 0.803798511528547 0.48592594216663 -0.0408005827163805 ENSG00000197989 SNHG12
ENST00000481368 0.763677171609619 0.418324339785262 -0.050904328748304 ENSG00000197989 SNHG12
ENST00000481220 0.798023396515357 0.476155679831899 -0.0417280110421745 ENSG00000197989 SNHG12
ENST00000488745 0.786585734738941 0.457464092636906 -0.0435502213945082 ENSG00000197989 SNHG12
ENST00000483436 0.804124330653822 0.486594504326785 -0.0407575517147028 ENSG00000197989 SNHG12
ENST00000373824 0.741786412683385 0.378794453624193 -0.0601666342947358 ENSG00000120656 TAF12
ENST00000263974 0.748332604489936 0.390093857617898 -0.0587934652516024 ENSG00000120656 TAF12
ENST00000495422 0.756575082766595 0.404098244550147 -0.0588243065911695 ENSG00000120656 TAF12
ENST00000373816 0.892700132301921 0.677034388429932 0.0239991572239279 ENSG00000162419 GMEB1
ENST00000361872 0.753504643473552 0.398597582724017 -0.0531118531765208 ENSG00000162419 GMEB1
ENST00000294409 0.74476734246791 0.384100887208175 -0.0546818964508221 ENSG00000162419 GMEB1
ENST00000480454 0.939729008147745 0.798423659835448 -0.0173492491216978 ENSG00000162419 GMEB1
ENST00000474884 0.656492553448296 0.270227410090407 0.0557566380402806 ENSG00000198492 YTHDF2
ENST00000542507 0.788028525104712 0.460388687840866 0.0240108158764863 ENSG00000198492 YTHDF2
ENST00000373812 0.782670658009619 0.450365522454978 0.0245606089149119 ENSG00000198492 YTHDF2
ENST00000541996 0.788818263011421 0.461423550828358 0.0240565199530245 ENSG00000198492 YTHDF2
ENST00000478283 0.81834451594361 0.511231265747795 0.0230128353283958 ENSG00000198492 YTHDF2
ENST00000496288 0.746758651140593 0.387476210825099 0.0413165784070744 ENSG00000198492 YTHDF2
ENST00000475796 0.63768871449522 0.250970087799524 0.0758285633406638 ENSG00000198492 YTHDF2
ENST00000476976 0.869280231019226 0.620028387850013 0.0269271953754223 ENSG00000198492 YTHDF2
ENST00000468863 0.908657967120999 0.71532600470529 0.0213491179580264 ENSG00000198492 YTHDF2
ENST00000343067 0.871993730184387 0.625857232819328 -0.0228863180537524 ENSG00000159023 EPB41
ENST00000356093 0.871993730184387 0.625857232819328 -0.0228863180537524 ENSG00000159023 EPB41
ENST00000398863 0.871993730184387 0.625857232819328 -0.0228863180537524 ENSG00000159023 EPB41
ENST00000482464 0.297083248636053 0.0334768190762023 -0.149309935494858 ENSG00000159023 EPB41
ENST00000373800 0.723389288879242 0.352072473778369 -0.0545865860405139 ENSG00000159023 EPB41
ENST00000349460 0.723389288879242 0.352072473778369 -0.0545865860405139 ENSG00000159023 EPB41
ENST00000347529 0.720422578074484 0.34907918657451 -0.0549207467927053 ENSG00000159023 EPB41
ENST00000373798 0.908067810645426 0.713678317926367 -0.0169954008149513 ENSG00000159023 EPB41
ENST00000373797 0.662065425721397 0.276306582229016 -0.06398315581449 ENSG00000159023 EPB41
ENST00000488277 0.944363751482114 0.814309346308885 -0.0177007362443269 ENSG00000159023 EPB41
ENST00000490308 0.919442105152792 0.742601193568593 0.0264061331516291 ENSG00000159023 EPB41
ENST00000460378 0.699338570673064 0.321209611691229 0.053803757452714 ENSG00000159023 EPB41
ENST00000373795 0.959548656682258 0.858834203182768 -0.00680770580399339 ENSG00000116350 SRSF4
ENST00000546138 0.964453054317887 0.873658299716225 -0.00619706592931945 ENSG00000116350 SRSF4
ENST00000466448 0.940154020822552 0.799571267657852 -0.0100050625467065 ENSG00000116350 SRSF4
ENST00000497015 0.735491301166498 0.369258830515319 0.0523668384996563 ENSG00000116350 SRSF4
ENST00000605204 0.851576261626902 0.578824923219961 0.027240633100344 ENSG00000116350 SRSF4
ENST00000477193 0.723097572926427 0.351768072509515 0.0636690642305748 ENSG00000116350 SRSF4
ENST00000489898 0.39682063900882 0.0710373709250278 0.125302038047432 ENSG00000116350 SRSF4
ENST00000472353 0.840600684274699 0.557317738525021 0.0341845490712985 ENSG00000116350 SRSF4
ENST00000373791 0.661423110556401 0.275623524300059 0.0712568232938499 ENSG00000116353 MECR
ENST00000263702 0.637053759684304 0.250405241811751 0.0747630028881822 ENSG00000116353 MECR
ENST00000490529 0.747474408563676 0.38860094424034 0.0582797071348657 ENSG00000116353 MECR
ENST00000294507 0.50897932041936 0.137201006130966 0.0702905755871832 ENSG00000162511 LAPTM5
ENST00000464569 0.934572447913711 0.78246953426458 0.0167518202704159 ENSG00000162511 LAPTM5
ENST00000476492 0.891595519155527 0.673961543002855 0.0303785700644142 ENSG00000162511 LAPTM5
ENST00000336798 0.133443824196607 0.00589411427324758 0.152402916741016 ENSG00000162512 SDC3
ENST00000339394 0.731577610056016 0.362992042343287 0.062279252349162 ENSG00000162512 SDC3
ENST00000424085 0.839095269375974 0.551847960291731 -0.0194101743019108 ENSG00000134644 PUM1
ENST00000257075 0.839129843190883 0.551971466146558 -0.0194086167815838 ENSG00000134644 PUM1
ENST00000373747 0.839129843190883 0.551971466146558 -0.0194086167815838 ENSG00000134644 PUM1
ENST00000525843 0.85229694263612 0.581114943466026 -0.0182290989776364 ENSG00000134644 PUM1
ENST00000426105 0.737953746231816 0.372385752378552 -0.0279276782076487 ENSG00000134644 PUM1
ENST00000440538 0.743576655935795 0.382441255274713 -0.0272331702999315 ENSG00000134644 PUM1
ENST00000498419 0.956811237074107 0.850329792752103 -0.00827445223950982 ENSG00000134644 PUM1
ENST00000373741 0.741869367628809 0.378906061373192 -0.0275668960345463 ENSG00000134644 PUM1
ENST00000423018 0.750397617470129 0.393714032874061 -0.0266270310561586 ENSG00000134644 PUM1
ENST00000373742 0.723839026518881 0.352699104846814 -0.0290369008413143 ENSG00000134644 PUM1
ENST00000530669 0.952976836521819 0.838161857983273 0.0123498806763628 ENSG00000134644 PUM1
ENST00000529846 0.747439041625345 0.388472820168504 0.0516697510141445 ENSG00000134644 PUM1
ENST00000525997 0.743502574161863 0.382246750214573 0.0525166191946684 ENSG00000134644 PUM1
ENST00000527498 0.839095269375974 0.55185077591536 0.0369589122879093 ENSG00000134644 PUM1
ENST00000532678 0.664649903115695 0.280219412625796 -0.0586897705516951 ENSG00000134644 PUM1
ENST00000526215 0.603430871411843 0.216559859559841 -0.0461303668445743 ENSG00000134644 PUM1
ENST00000525948 0.582433824338914 0.195822347710871 -0.0503132435913279 ENSG00000134644 PUM1
ENST00000480602 0.553873324848555 0.17133356069222 -0.0537917175568257 ENSG00000134644 PUM1
ENST00000524516 0.616713246085747 0.229288344550935 -0.0577399585538337 ENSG00000134644 PUM1
ENST00000531867 0.956811237074107 0.850308507118772 0.0117269629738088 ENSG00000134644 PUM1
ENST00000263694 0.918961008054525 0.741230764466374 -0.015997460003367 ENSG00000060688 SNRNP40
ENST00000489853 0.980527546881703 0.929055879129417 0.00547195792966859 ENSG00000060688 SNRNP40
ENST00000373720 0.77266239557152 0.433042068085621 0.0562266996280934 ENSG00000060688 SNRNP40
ENST00000446633 0.891799589257811 0.674723100396577 -0.020281290817798 ENSG00000060688 SNRNP40
ENST00000474025 0.967373288146677 0.883038650599514 0.00998249355348526 ENSG00000060688 SNRNP40
ENST00000463988 0.708275831808955 0.333765020524924 -0.0664626493453213 ENSG00000060688 SNRNP40
ENST00000344147 0.660357106835037 0.274206690497842 -0.0579518697769182 ENSG00000121766 ZCCHC17
ENST00000479629 0.480604704980926 0.119376857910062 -0.0920641893720902 ENSG00000121766 ZCCHC17
ENST00000373714 0.660357106835037 0.274206690497842 -0.0579518697769182 ENSG00000121766 ZCCHC17
ENST00000546109 0.374718556590897 0.0616639314972442 -0.104052053287739 ENSG00000121766 ZCCHC17
ENST00000422613 0.582638716519867 0.196107436824149 -0.0696966847709558 ENSG00000121766 ZCCHC17
ENST00000490049 0.570732404011671 0.184300913899412 -0.0868979938856554 ENSG00000121766 ZCCHC17
ENST00000373710 0.956867504869982 0.850470283536266 -0.0127111307940342 ENSG00000168528 SERINC2
ENST00000536859 0.96028780966801 0.861067718868822 -0.0118091561265074 ENSG00000168528 SERINC2
ENST00000487207 0.985058947481279 0.944973827400035 0.00508208286589269 ENSG00000168528 SERINC2
ENST00000373709 0.962703741393507 0.868283955419365 -0.0111866892137435 ENSG00000168528 SERINC2
ENST00000536384 0.959117715292147 0.857410042064561 -0.0120802397840906 ENSG00000168528 SERINC2
ENST00000491976 0.959117715292147 0.857410042064561 -0.0120802397840906 ENSG00000168528 SERINC2
ENST00000441210 0.690114355226732 0.310145652391271 0.0487828163946082 ENSG00000142910 TINAGL1
ENST00000457433 0.760287658868321 0.41232499057959 0.0349197753459445 ENSG00000142910 TINAGL1
ENST00000271064 0.757146314782266 0.405761663543979 0.0354806727644766 ENSG00000142910 TINAGL1
ENST00000537531 0.626571682961802 0.239993882459545 0.051908439883082 ENSG00000142910 TINAGL1
ENST00000461030 0.628376210419883 0.241873587283341 0.0517233070662651 ENSG00000142910 TINAGL1
ENST00000466998 0.712136919164108 0.338082403012993 0.0581037640253405 ENSG00000142910 TINAGL1
ENST00000478398 0.674218914550211 0.290783591739504 0.0459193652660933 ENSG00000142910 TINAGL1
ENST00000481165 0.76861744007015 0.427053435059302 0.0336114916549021 ENSG00000142910 TINAGL1
ENST00000468635 0.769733274402745 0.428713800358048 0.0316514250547779 ENSG00000142910 TINAGL1
ENST00000498429 0.784239047324489 0.453525700639292 0.0311624099930693 ENSG00000142910 TINAGL1
ENST00000463112 0.886745425908394 0.660239378895928 0.0203813106856809 ENSG00000142910 TINAGL1
ENST00000480586 0.982471362682428 0.935551165844952 -0.00424960203276042 ENSG00000142910 TINAGL1
ENST00000373705 0.455540524507035 0.103764082316469 0.0925662032911263 ENSG00000121764 HCRTR1
ENST00000373703 0.497524374531434 0.130351188091666 0.0785710424645538 ENSG00000162517 PEF1
ENST00000461006 0.646200243051219 0.258974171588478 0.0701866577671922 ENSG00000162517 PEF1
ENST00000478502 0.618572376144803 0.231059807238844 0.0707931811199311 ENSG00000162517 PEF1
ENST00000489164 0.636421001589205 0.249678283329865 0.0735670103086586 ENSG00000162517 PEF1
ENST00000492061 0.570224067830269 0.183995316718688 0.0900033244996903 ENSG00000162517 PEF1
ENST00000496805 0.65739472211881 0.271289185751547 0.0775842105647696 ENSG00000162517 PEF1
ENST00000472443 0.677750228208244 0.294582395986141 0.075236990129016 ENSG00000162517 PEF1
ENST00000440872 0.590021535364323 0.204622987897091 0.0924032228871309 ENSG00000162517 PEF1
ENST00000257100 0.523880573448824 0.147905641224229 0.0673552123739059 ENSG00000134668 SPOCD1
ENST00000373648 0.519134604295929 0.145134079702192 0.0678437119840694 ENSG00000134668 SPOCD1
ENST00000360482 0.519134604295929 0.145134079702192 0.0678437119840694 ENSG00000134668 SPOCD1
ENST00000473361 0.529327425787341 0.15220872138045 0.0675046812082691 ENSG00000134668 SPOCD1
ENST00000452755 0.542716326721215 0.162379319197818 0.0660014440805259 ENSG00000134668 SPOCD1
ENST00000533231 0.52025337585753 0.14592389272194 0.0677783518543903 ENSG00000134668 SPOCD1
ENST00000528579 0.626922799706305 0.240445119069079 0.0625996517381084 ENSG00000134668 SPOCD1
ENST00000532604 0.602849265998614 0.215924080492427 0.0693654381187506 ENSG00000134668 SPOCD1
ENST00000531039 0.652379442859512 0.266034599478736 0.064618735591299 ENSG00000134668 SPOCD1
ENST00000468720 0.633164521753576 0.246728510198602 0.069431307550159 ENSG00000134668 SPOCD1
ENST00000485944 0.616450404614033 0.229124830839193 0.071332127177248 ENSG00000134668 SPOCD1
ENST00000460061 0.62073554857609 0.233690599371745 0.0712065003263378 ENSG00000134668 SPOCD1
ENST00000602889 0.945462739842932 0.817747036527039 0.00790453009281125 ENSG00000269967 RP11-84A19.4
ENST00000602725 0.930466534770323 0.770149091885793 0.0100635083904051 ENSG00000184007 PTP4A2
ENST00000344035 0.963949376302384 0.872175430435203 -0.00466344349258203 ENSG00000184007 PTP4A2
ENST00000356536 0.93885126090227 0.794709769566383 0.00849922112967389 ENSG00000184007 PTP4A2
ENST00000457805 0.770949853546316 0.430460313068015 0.0338395619563183 ENSG00000184007 PTP4A2
ENST00000489313 0.956154781035136 0.847204873602786 -0.00946397980410239 ENSG00000184007 PTP4A2
ENST00000602683 0.928000525944235 0.763304602795729 0.0131814061862817 ENSG00000184007 PTP4A2
ENST00000470404 0.822908008124404 0.52190795309788 0.0280097855350535 ENSG00000184007 PTP4A2
ENST00000532001 0.787192126957559 0.458429700702899 0.033311347412511 ENSG00000184007 PTP4A2
ENST00000528253 0.712207726429076 0.33816721081111 0.0454328915888282 ENSG00000184007 PTP4A2
ENST00000484483 0.86347593252086 0.605932899313016 0.0309938816663807 ENSG00000184007 PTP4A2
ENST00000468531 0.95143216897701 0.834017405095794 -0.00802997989533068 ENSG00000184007 PTP4A2
ENST00000534796 0.902365304670237 0.69983239859827 -0.0197055818743835 ENSG00000184007 PTP4A2
ENST00000532289 0.87027157287708 0.622132301776735 -0.0252606097643624 ENSG00000184007 PTP4A2
ENST00000526960 0.921459335891216 0.748195792390627 -0.0139200840403285 ENSG00000184007 PTP4A2
ENST00000524384 0.772790161827385 0.433416048241154 -0.0393086595309108 ENSG00000184007 PTP4A2
ENST00000528840 0.779295478449179 0.445022381827071 -0.0380932640611205 ENSG00000184007 PTP4A2
ENST00000494444 0.770740612228736 0.429985521168937 -0.0392844029962558 ENSG00000184007 PTP4A2
ENST00000529477 0.820837715348133 0.51764972214297 -0.0281615901489743 ENSG00000184007 PTP4A2
ENST00000533408 0.695335178803918 0.316317715925177 -0.0503517100227673 ENSG00000184007 PTP4A2
ENST00000475464 0.511197183418209 0.139322469406243 -0.0841674438179045 ENSG00000184007 PTP4A2
ENST00000327300 0.629417205364729 0.243328468641773 0.0408477386123064 ENSG00000121774 KHDRBS1
ENST00000307714 0.631825784011667 0.24563656979809 0.0408735227694203 ENSG00000121774 KHDRBS1
ENST00000492989 0.72646190187682 0.356226870202106 0.0286078158711705 ENSG00000121774 KHDRBS1
ENST00000484270 0.85243490484326 0.581644343759088 0.0208564179291694 ENSG00000121774 KHDRBS1
ENST00000366152 0.0964676394830598 0.00306147571384911 -0.179942040896715 ENSG00000203325 RP11-277A4.4
ENST00000487305 0.628395798704424 0.242092016709851 -0.0560606984337227 ENSG00000121775 TMEM39B
ENST00000336294 0.676858624545125 0.293314621798898 -0.0510232503963223 ENSG00000121775 TMEM39B
ENST00000438825 0.561983421989864 0.17700273910199 -0.0841266172563427 ENSG00000121775 TMEM39B
ENST00000441402 0.689680230223585 0.309292590154019 -0.0493739151293528 ENSG00000121775 TMEM39B
ENST00000472503 0.703103406282846 0.326340834916296 -0.0583959992789521 ENSG00000121775 TMEM39B
ENST00000456834 0.529331407888986 0.152320130041866 -0.0765359272133903 ENSG00000121775 TMEM39B
ENST00000468135 0.686070020871605 0.304654170852213 -0.0498800139142678 ENSG00000121775 TMEM39B
ENST00000466321 0.574839255025163 0.188369860060045 -0.0820090007971772 ENSG00000121775 TMEM39B
ENST00000373634 0.690357983972339 0.31046878500818 -0.049278392744794 ENSG00000121775 TMEM39B
ENST00000427288 0.662839818423218 0.277916102699261 -0.0568488995351682 ENSG00000121775 TMEM39B
ENST00000476968 0.714926703848164 0.342107877151495 -0.0460730219768045 ENSG00000121775 TMEM39B
ENST00000373625 0.619788639942483 0.232273782768884 0.0516763028909051 ENSG00000025800 KPNA6
ENST00000471599 0.763901622084791 0.41865562969482 0.0342357386068307 ENSG00000025800 KPNA6
ENST00000537234 0.862563883065348 0.60392765045799 -0.0244784460125645 ENSG00000025800 KPNA6
ENST00000469790 0.874467989835525 0.631601329221386 -0.0302106829008693 ENSG00000025800 KPNA6
ENST00000545542 0.950944261587313 0.833005382137744 0.0110972794629809 ENSG00000025800 KPNA6
ENST00000446515 0.996664391550668 0.9888840861624 0.000797262288819684 ENSG00000025800 KPNA6
ENST00000515055 0.293363423849275 0.0324603758714782 0.104434792347159 ENSG00000250135 RP4-622L5.2
ENST00000373610 0.463818991333282 0.109175190274557 0.0651841220282914 ENSG00000084652 TXLNA
ENST00000373609 0.46316750067461 0.108642201928012 0.0651607771221113 ENSG00000084652 TXLNA
ENST00000355082 0.989568275267206 0.961225981652948 -0.00294315846796134 ENSG00000084623 EIF3I
ENST00000373586 0.936869290452194 0.788956735472111 0.0138379341656458 ENSG00000084623 EIF3I
ENST00000489353 0.980712281889831 0.929782297528903 0.00534815633709401 ENSG00000084623 EIF3I
ENST00000471486 0.926912439958076 0.761391160780147 0.0170553400741572 ENSG00000084623 EIF3I
ENST00000483517 0.92937897567957 0.766879365769623 0.0162506980714916 ENSG00000084623 EIF3I
ENST00000474371 0.941343987795545 0.803756181367378 0.0133677823653554 ENSG00000084623 EIF3I
ENST00000423995 0.845733267732126 0.56701316321179 0.0351858033105577 ENSG00000220785 MTMR9LP
ENST00000403496 0.900096847538466 0.692913916705282 0.0247125586829394 ENSG00000220785 MTMR9LP
ENST00000441044 0.992930233541961 0.975963361853776 -0.00184109003595032 ENSG00000220785 MTMR9LP
ENST00000426597 0.989568275267206 0.961628645118053 -0.0029542232280023 ENSG00000220785 MTMR9LP
ENST00000373548 0.570200756079028 0.183935421435592 0.0442068141634066 ENSG00000116478 HDAC1
ENST00000481281 0.839363785481825 0.553116756487118 -0.0326696180364719 ENSG00000116478 HDAC1
ENST00000463172 0.864193927241994 0.607971061206662 -0.0293968970663655 ENSG00000116478 HDAC1
ENST00000428704 0.756839750569749 0.404754698476035 -0.0404794347147361 ENSG00000116478 HDAC1
ENST00000472928 0.849320709249237 0.574914497194188 -0.03085865536626 ENSG00000116478 HDAC1
ENST00000373541 0.569562051834835 0.183420180284423 0.0440341996130944 ENSG00000116478 HDAC1
ENST00000490081 0.756079384615634 0.402462008213225 0.0410766729914173 ENSG00000116478 HDAC1
ENST00000482310 0.798218222553733 0.476396905005847 0.0349196506417817 ENSG00000116478 HDAC1
ENST00000476391 0.128551668764573 0.00536263516242102 0.114221287523711 ENSG00000116478 HDAC1
ENST00000484305 0.492190473290292 0.12689341746529 0.103473560267569 ENSG00000116478 HDAC1
ENST00000471488 0.566209437444025 0.180409630661583 0.0714024655487992 ENSG00000116478 HDAC1
ENST00000329421 0.831655843322301 0.53806076925693 -0.0372320758725393 ENSG00000175130 MARCKSL1
ENST00000455895 0.957586220010977 0.852836014278138 -0.0073047332170962 ENSG00000160058 BSDC1
ENST00000413080 0.957586220010977 0.852972907740103 -0.00730326990982315 ENSG00000160058 BSDC1
ENST00000444377 0.953160684166809 0.838694381788542 -0.008011988174084 ENSG00000160058 BSDC1
ENST00000341071 0.956658501868075 0.849796935865263 -0.007480837221668 ENSG00000160058 BSDC1
ENST00000526031 0.872571526399357 0.626945092785939 -0.0208170064140758 ENSG00000160058 BSDC1
ENST00000419121 0.870933389944262 0.623409422748146 -0.0209730621626568 ENSG00000160058 BSDC1
ENST00000446293 0.856965007875437 0.592237920856864 -0.0234322082765078 ENSG00000160058 BSDC1
ENST00000463967 0.888665804955078 0.665211771723395 -0.0300914645364361 ENSG00000160058 BSDC1
ENST00000373520 0.818956452776673 0.513544255707882 -0.0307594888406245 ENSG00000160058 BSDC1
ENST00000449308 0.916672597681489 0.736411754903402 -0.016354758421093 ENSG00000160058 BSDC1
ENST00000527513 0.883966961967973 0.652820619008725 -0.0258940869819181 ENSG00000160058 BSDC1
ENST00000527163 0.881185663107466 0.647486155750295 -0.0263151409522615 ENSG00000160058 BSDC1
ENST00000530485 0.771987901423205 0.431960564524246 -0.0463538479763105 ENSG00000160058 BSDC1
ENST00000474414 0.814987917690082 0.505029317033146 -0.0411145627988033 ENSG00000160058 BSDC1
ENST00000530876 0.990684104450748 0.967485240205841 -0.00269724742876667 ENSG00000160058 BSDC1
ENST00000530753 0.990356549072333 0.965747198923937 -0.00284859090173256 ENSG00000160058 BSDC1
ENST00000533084 0.957188820981799 0.851531287046419 0.0128647498311687 ENSG00000160058 BSDC1
ENST00000531222 0.942686368270883 0.80799645446115 -0.017402821324033 ENSG00000160058 BSDC1
ENST00000480336 0.995758412646969 0.986246895298994 0.00118359550215734 ENSG00000254553 RP1-27O5.3
ENST00000373510 0.903083490707139 0.701072482161739 0.0234837420635119 ENSG00000160062 ZBTB8A
ENST00000316459 0.995512934118705 0.984243561401361 0.00138505429030691 ENSG00000160062 ZBTB8A
ENST00000341885 0.666622805776161 0.282689592695744 -0.0495018427176679 ENSG00000176261 ZBTB8OS
ENST00000468695 0.334472755294006 0.0454803689640885 -0.104003759043272 ENSG00000176261 ZBTB8OS
ENST00000492007 0.309952197204774 0.0374869136356357 -0.107811198787569 ENSG00000176261 ZBTB8OS
ENST00000373506 0.341271568047386 0.0477500902553549 -0.102855038492355 ENSG00000176261 ZBTB8OS
ENST00000498691 0.335214267239075 0.0457426069866027 -0.125860296867256 ENSG00000176261 ZBTB8OS
ENST00000478041 0.34073926387085 0.0475583421776344 -0.103805169939514 ENSG00000176261 ZBTB8OS
ENST00000473294 0.329510713090277 0.0437919499548497 -0.105310996303579 ENSG00000176261 ZBTB8OS
ENST00000436661 0.33221838964047 0.0447036214034555 -0.104718052938924 ENSG00000176261 ZBTB8OS
ENST00000373501 0.332449524021159 0.0447914711372954 -0.104701459109482 ENSG00000176261 ZBTB8OS
ENST00000476493 0.341119308042036 0.047703146588188 -0.103443800712748 ENSG00000176261 ZBTB8OS
ENST00000465588 0.348334065446387 0.050731974479978 -0.102521164458309 ENSG00000176261 ZBTB8OS
ENST00000483138 0.346115280202443 0.0498209710223806 -0.112339169942432 ENSG00000176261 ZBTB8OS
ENST00000479075 0.342007789233651 0.0480781465531497 -0.114544755976301 ENSG00000176261 ZBTB8OS
ENST00000473383 0.317158956730017 0.0396413987706733 -0.152181558264655 ENSG00000176261 ZBTB8OS
ENST00000466361 0.429765335674509 0.0872233840201712 -0.104610689779261 ENSG00000176261 ZBTB8OS
ENST00000414241 0.898013543013879 0.68828399608126 0.0187462189431621 ENSG00000162521 RBBP4
ENST00000373493 0.856944507842679 0.592198745672763 0.0253661730619123 ENSG00000162521 RBBP4
ENST00000527118 0.902083406800725 0.698797101368495 0.0175371572327831 ENSG00000162521 RBBP4
ENST00000401893 0.846081228737864 0.567580349257135 -0.0282798519842236 ENSG00000162521 RBBP4
ENST00000524393 0.925774512126594 0.758704456884207 0.0139005320661908 ENSG00000162521 RBBP4
ENST00000526193 0.878629495771968 0.641324917508054 0.0209621623253635 ENSG00000162521 RBBP4
ENST00000492348 0.933206987165592 0.778718767402738 0.0132625663252881 ENSG00000162521 RBBP4
ENST00000544435 0.933206987165592 0.778718767402738 0.0132625663252881 ENSG00000162521 RBBP4
ENST00000525506 0.424236661360485 0.0842419342874317 -0.0917307509619187 ENSG00000162521 RBBP4
ENST00000465780 0.328095623058411 0.0432970986359752 -0.114107805442292 ENSG00000162521 RBBP4
ENST00000373485 0.903391888094847 0.702339718687465 0.0180803605379909 ENSG00000162521 RBBP4
ENST00000477563 0.782825979768184 0.450558420228733 -0.0376768562816936 ENSG00000162521 RBBP4
ENST00000458695 0.901719259646291 0.697536920553718 0.0184756825921306 ENSG00000162521 RBBP4
ENST00000490500 0.441828556362651 0.0941658011013723 -0.0896392838631235 ENSG00000162521 RBBP4
ENST00000445722 0.76622516011638 0.422546869596953 -0.0428274141972351 ENSG00000162521 RBBP4
ENST00000475321 0.0694641140393793 0.00165009451740902 0.175630670249955 ENSG00000162521 RBBP4
ENST00000531983 0.0556067966699863 0.000991500649761041 0.216048528773563 ENSG00000162521 RBBP4
ENST00000463378 0.67901721795101 0.296588268879147 0.0680935868560622 ENSG00000162521 RBBP4
ENST00000460669 0.791717281501577 0.46641602076987 0.0443654667515483 ENSG00000162521 RBBP4
ENST00000482190 0.830043932327502 0.535275515501046 0.0382302967879047 ENSG00000162521 RBBP4
ENST00000373484 0.888008307750344 0.663902873001394 0.0250520447536604 ENSG00000162520 SYNC
ENST00000409190 0.771369308678226 0.431215642866619 0.0460884804682088 ENSG00000162520 SYNC
ENST00000401073 0.993543812856629 0.977856152134372 -0.00152674697116638 ENSG00000162522 KIAA1522
ENST00000373481 0.792607775958779 0.46778824119387 0.040882404332257 ENSG00000162522 KIAA1522
ENST00000373480 0.568822898436441 0.182768300866508 0.0790482707169384 ENSG00000162522 KIAA1522
ENST00000469100 0.735605737508501 0.369327017566901 0.0412923733720474 ENSG00000134684 YARS
ENST00000373477 0.810018751776105 0.496466537315132 0.0234445155325878 ENSG00000134684 YARS
ENST00000490826 0.79741433817654 0.474236134836689 0.0357228125565899 ENSG00000134684 YARS
ENST00000487404 0.797544434649732 0.475175535302215 0.0306274526690858 ENSG00000134684 YARS
ENST00000478828 0.887723269162653 0.662133384161705 0.0186021336498279 ENSG00000134684 YARS
ENST00000481895 0.839296322712108 0.552291398487936 0.0256253412425101 ENSG00000134684 YARS
ENST00000466052 0.856732222225949 0.591639516349691 0.0343406200345167 ENSG00000134684 YARS
ENST00000470377 0.98933758924162 0.960472611532993 -0.00315225539353835 ENSG00000134684 YARS
ENST00000472692 0.821411449032854 0.518667963182603 0.0449375352694975 ENSG00000134684 YARS
ENST00000530710 0.805075590233779 0.488454342545212 0.043771561996784 ENSG00000116497 S100PBP
ENST00000373476 0.809804622408815 0.495947003237927 0.0369683008670059 ENSG00000116497 S100PBP
ENST00000373475 0.929802109597735 0.767920433762089 0.0152605597205841 ENSG00000116497 S100PBP
ENST00000531123 0.643756824950703 0.256264090762471 0.0633231696399543 ENSG00000116497 S100PBP
ENST00000398243 0.510127146000708 0.138432670810418 0.0910957681081972 ENSG00000116497 S100PBP
ENST00000356689 0.507958005498529 0.136622477200756 0.0894426990728047 ENSG00000116497 S100PBP
ENST00000526230 0.252464468445348 0.0222969467216509 0.158252884137345 ENSG00000116497 S100PBP
ENST00000531256 0.338347365170374 0.0466983938942214 0.135649702054748 ENSG00000116497 S100PBP
ENST00000482212 0.272632485300997 0.0266460569183501 0.152226802964111 ENSG00000116497 S100PBP
ENST00000373456 0.221158754511045 0.0168802125852455 0.132321061935335 ENSG00000116514 RNF19B
ENST00000356990 0.215207870288555 0.0160330563958411 0.13324078491012 ENSG00000116514 RNF19B
ENST00000235150 0.244362954765808 0.0207302392828144 0.128303253221853 ENSG00000116514 RNF19B
ENST00000427524 0.762201268967907 0.416155371715852 0.0291846619835316 ENSG00000236065 RP1-117O3.2
ENST00000373449 0.749060273686853 0.391457112339272 0.0314549729482092 ENSG00000004455 AK2
ENST00000548033 0.905618518942459 0.708053770398543 0.0155400681848675 ENSG00000004455 AK2
ENST00000482191 0.551366361842862 0.16914929462378 0.0810245232018473 ENSG00000004455 AK2
ENST00000491241 0.963690050625691 0.87117843613188 -0.00873527913434084 ENSG00000004455 AK2
ENST00000467905 0.829309092548542 0.533364168992665 -0.0264690725109875 ENSG00000004455 AK2
ENST00000354858 0.837185096821547 0.548004795116459 -0.0278754286515393 ENSG00000004455 AK2
ENST00000480134 0.837185096821547 0.548004795116459 -0.0278754286515393 ENSG00000004455 AK2
ENST00000550338 0.805774983943993 0.48955850699117 -0.032044904792822 ENSG00000004455 AK2
ENST00000469238 0.953160684166809 0.838570265595322 -0.0106101119325775 ENSG00000004455 AK2
ENST00000466029 0.942686368270883 0.808028978721744 -0.0126068123747705 ENSG00000004455 AK2
ENST00000487289 0.957061608437536 0.850971243957133 -0.00935033952383563 ENSG00000004455 AK2
ENST00000548559 0.909823101396944 0.718569184883365 -0.0183426305558438 ENSG00000004455 AK2
ENST00000551979 0.921046753681471 0.746866873812657 0.0168404290069895 ENSG00000004455 AK2
ENST00000539719 0.757013117261203 0.405624006946419 -0.0443464190647545 ENSG00000160094 ZNF362
ENST00000373428 0.725000538656674 0.354128348984529 -0.051851659481966 ENSG00000160094 ZNF362
ENST00000588828 0.956503218036381 0.848711347401697 0.012194178878183 ENSG00000225313 RP11-415J8.3
ENST00000457957 0.945462739842932 0.817978262373522 0.0146576444680496 ENSG00000225313 RP11-415J8.3
ENST00000587696 0.949988968268295 0.830662137955805 0.0136389403036961 ENSG00000225313 RP11-415J8.3
ENST00000431992 0.658223110755967 0.272204129325956 0.0457630436531082 ENSG00000134686 PHC2
ENST00000485928 0.674510191437301 0.291140022699118 0.0438806177775716 ENSG00000134686 PHC2
ENST00000373418 0.669765488012692 0.285461959098414 0.0443904914807935 ENSG00000134686 PHC2
ENST00000373422 0.705753999742766 0.330217600672768 0.0405418287806565 ENSG00000134686 PHC2
ENST00000257118 0.658223110755967 0.272204129325956 0.0457630436531082 ENSG00000134686 PHC2
ENST00000419414 0.645127769007611 0.257812726634557 0.047663129397943 ENSG00000134686 PHC2
ENST00000467894 0.612294285628024 0.225552011191016 0.0538750083873174 ENSG00000134686 PHC2
ENST00000373416 0.567301989372485 0.181326572417948 0.0582244676947761 ENSG00000134686 PHC2
ENST00000486897 0.542452108631272 0.162179993957084 0.067394280396711 ENSG00000134686 PHC2
ENST00000493483 0.541794871056962 0.161360772343661 0.0666133250968785 ENSG00000134686 PHC2
ENST00000473158 0.894125722663493 0.679993808143769 0.0275835129931562 ENSG00000134686 PHC2
ENST00000426886 0.788620339447478 0.461154298942089 -0.0335558084617738 ENSG00000163866 SMIM12
ENST00000521580 0.766242635776411 0.422639445487286 -0.04028055397532 ENSG00000163866 SMIM12
ENST00000446026 0.641268922620689 0.254196734275714 -0.0648174746497804 ENSG00000163866 SMIM12
ENST00000456842 0.706578279286149 0.331326957616416 -0.0565354069440004 ENSG00000163866 SMIM12
ENST00000423898 0.720894265907067 0.349486561192434 -0.0556875901730546 ENSG00000163866 SMIM12
ENST00000417239 0.86554351662229 0.611171210162758 -0.033664815795794 ENSG00000163866 SMIM12
ENST00000417456 0.890752812280834 0.671710334891963 0.0309180028235646 ENSG00000241014 RP11-244H3.1
ENST00000487874 0.890511582581607 0.671180306339499 0.023929308240975 ENSG00000271741 RP11-244H3.4
ENST00000373340 0.99587920801108 0.98656472801086 -0.000964200948147442 ENSG00000163867 ZMYM6
ENST00000493328 0.992202834988882 0.972828061744542 -0.00216407282087233 ENSG00000163867 ZMYM6
ENST00000357182 0.968689262895627 0.887713093590917 -0.00890013578590055 ENSG00000163867 ZMYM6
ENST00000417119 0.961962516852293 0.866270784425191 0.0126506893980595 ENSG00000197056 ZMYM1
ENST00000359858 0.852371112891875 0.581469909855131 0.0415220986900851 ENSG00000197056 ZMYM1
ENST00000488455 0.872573497239165 0.627419227980985 0.0360940494163427 ENSG00000197056 ZMYM1
ENST00000475654 0.947013529212484 0.822523574938902 0.0171995119869569 ENSG00000197056 ZMYM1
ENST00000373329 0.852371112891875 0.581469909855131 0.0415220986900851 ENSG00000197056 ZMYM1
ENST00000373330 0.852340289978546 0.581194308157928 0.0415482274973091 ENSG00000197056 ZMYM1
ENST00000468598 0.458269524851659 0.105794484655736 0.107757996490871 ENSG00000116560 SFPQ
ENST00000460428 0.50196137260842 0.132969935335303 0.0817854275251072 ENSG00000116560 SFPQ
ENST00000470472 0.54404556118185 0.163389756443076 0.0726162377151036 ENSG00000116560 SFPQ
ENST00000466745 0.60177280532689 0.215011048691378 0.0840363255267114 ENSG00000116560 SFPQ
ENST00000466213 0.567089818355957 0.181204948378573 0.0892022218228777 ENSG00000116560 SFPQ
ENST00000490668 0.350516729884465 0.0516287611060293 0.125395429858329 ENSG00000116560 SFPQ
ENST00000485365 0.370647098754933 0.0590550199574967 0.12389036178421 ENSG00000116560 SFPQ
ENST00000357214 0.518327533920543 0.144703587869875 0.0651228120410486 ENSG00000116560 SFPQ
ENST00000373297 0.981367521265567 0.931745288864357 0.00439374809858332 ENSG00000146463 ZMYM4
ENST00000314607 0.981367521265567 0.931745288864357 0.00439374809858332 ENSG00000146463 ZMYM4
ENST00000441447 0.413290076924829 0.0787334059639094 -0.124699471605829 ENSG00000146463 ZMYM4
ENST00000432683 0.726328033874985 0.356137497451411 0.06648445299154 ENSG00000227409 ZMYM4-AS1
ENST00000457946 0.671680069712017 0.288010668077708 0.054284165645969 ENSG00000146463 ZMYM4
ENST00000325722 0.887348303589305 0.661380977708523 -0.0173869026373022 ENSG00000142687 KIAA0319L
ENST00000373266 0.718402224323792 0.346349664310888 0.0518168870162871 ENSG00000142687 KIAA0319L
ENST00000426982 0.835435134294093 0.544589617988896 -0.0246721731014844 ENSG00000142687 KIAA0319L
ENST00000461312 0.944174806028766 0.813754480406024 -0.0162059842099531 ENSG00000142687 KIAA0319L
ENST00000485551 0.540959023441758 0.160661328701015 0.0695709622123924 ENSG00000142687 KIAA0319L
ENST00000440579 0.789737929950621 0.463386514388542 -0.0377947389285286 ENSG00000142687 KIAA0319L
ENST00000431916 0.844129354771501 0.564146960922311 -0.0360390309353333 ENSG00000142687 KIAA0319L
ENST00000482929 0.269913545931749 0.0259933668419988 -0.121619997113238 ENSG00000142687 KIAA0319L
ENST00000478463 0.379069701367784 0.0635347268142695 -0.109224441916282 ENSG00000142687 KIAA0319L
ENST00000470388 0.378759581085216 0.0634184050872256 -0.109245866957677 ENSG00000142687 KIAA0319L
ENST00000492888 0.31513393000312 0.0390434266153514 -0.131472649921749 ENSG00000142687 KIAA0319L
ENST00000469892 0.210171496319652 0.0152648172888714 -0.160996527225958 ENSG00000142687 KIAA0319L
ENST00000494948 0.11701498486418 0.00444242260692506 -0.200307262084842 ENSG00000142687 KIAA0319L
ENST00000373253 0.797426784513497 0.474274275010282 0.0480982217954648 ENSG00000020129 NCDN
ENST00000356090 0.843700234477443 0.563514672787944 0.0390632661434019 ENSG00000020129 NCDN
ENST00000373243 0.839296322712108 0.552523243702348 0.0402132691222405 ENSG00000020129 NCDN
ENST00000373237 0.879740832288102 0.644226037316198 -0.0212291541231662 ENSG00000126067 PSMB2
ENST00000270815 0.808454809583417 0.493596967890374 -0.0364877847977169 ENSG00000142686 C1orf216
ENST00000251195 0.562260671832867 0.17736499420131 0.0798541546626426 ENSG00000092853 CLSPN
ENST00000318121 0.444695582377139 0.0965970632802473 0.0987757906238477 ENSG00000092853 CLSPN
ENST00000373220 0.444695582377139 0.0965970632802473 0.0987757906238477 ENSG00000092853 CLSPN
ENST00000520551 0.444695582377139 0.0965970632802473 0.0987757906238477 ENSG00000092853 CLSPN
ENST00000373210 0.815385301007104 0.505533089002451 0.0317329116602036 ENSG00000134698 AGO4
ENST00000373206 0.829268073978979 0.533311792112288 -0.0329573630302521 ENSG00000092847 AGO1
ENST00000373204 0.737165811816776 0.371070152011383 0.0433084059706609 ENSG00000092847 AGO1
ENST00000324350 0.5463274444739 0.165443134540685 -0.104803361375149 ENSG00000126070 AGO3
ENST00000373191 0.77545327374835 0.438190955328047 -0.0475307778223939 ENSG00000126070 AGO3
ENST00000397828 0.603430871411843 0.216530201365077 -0.0943274758866463 ENSG00000126070 AGO3
ENST00000246314 0.505507209762643 0.135128433811708 -0.0937861697926457 ENSG00000126070 AGO3
ENST00000373178 0.78609070272791 0.456520793464172 0.0478589630578675 ENSG00000116863 ADPRHL2
ENST00000373166 0.950644356877801 0.832495270113035 0.00871275472063232 ENSG00000054116 TRAPPC3
ENST00000462715 0.942128929092298 0.806249682400914 0.0111805996698754 ENSG00000054116 TRAPPC3
ENST00000373163 0.916447936553837 0.735084895939539 0.0140426289646845 ENSG00000054116 TRAPPC3
ENST00000373162 0.862306244643593 0.603012177732009 0.0222512657299862 ENSG00000054116 TRAPPC3
ENST00000469757 0.708283230571496 0.333782115413774 0.0436134231530436 ENSG00000054116 TRAPPC3
ENST00000373159 0.668166935465395 0.284107926961758 0.0534528330675473 ENSG00000054116 TRAPPC3
ENST00000497251 0.765848716839337 0.421795457106887 0.0424045794288933 ENSG00000054116 TRAPPC3
ENST00000429533 0.585852775751053 0.199161744047546 -0.0660946635152739 ENSG00000116871 MAP7D1
ENST00000316156 0.735491301166498 0.36923667680683 -0.0453828736041313 ENSG00000116871 MAP7D1
ENST00000527764 0.507923757881296 0.13655259052387 -0.0830973990913526 ENSG00000116871 MAP7D1
ENST00000373150 0.734947483646443 0.367891971488238 -0.0454520750755847 ENSG00000116871 MAP7D1
ENST00000373151 0.735491301166498 0.369198944396514 -0.0453059704547758 ENSG00000116871 MAP7D1
ENST00000530729 0.337014460013122 0.0461902214600785 -0.110626323014472 ENSG00000116871 MAP7D1
ENST00000462118 0.586956128099622 0.200558900287588 -0.0861140195382587 ENSG00000116871 MAP7D1
ENST00000474796 0.664706367559422 0.2803996465206 -0.0579617096635019 ENSG00000116871 MAP7D1
ENST00000530975 0.818410700649968 0.511438023279494 -0.0476568973209487 ENSG00000116871 MAP7D1
ENST00000487131 0.725542292150975 0.354943164402861 -0.064751085156258 ENSG00000116871 MAP7D1
ENST00000373148 0.840251070602876 0.556669092853955 -0.0344176749488628 ENSG00000116871 MAP7D1
ENST00000532131 0.900735512929527 0.69420798133682 -0.0248237723047235 ENSG00000116871 MAP7D1
ENST00000487114 0.951023083812945 0.833129279890251 -0.0128502791212176 ENSG00000116871 MAP7D1
ENST00000354618 0.401818936791389 0.0733334518748543 0.0678321982852088 ENSG00000054118 THRAP3
ENST00000469141 0.546185756241831 0.165368349170018 0.0542595149615539 ENSG00000054118 THRAP3
ENST00000478853 0.681917611164188 0.300322748676112 -0.0626422455523761 ENSG00000054118 THRAP3
ENST00000466743 0.359374420094778 0.0550486430226417 0.121454827570456 ENSG00000054118 THRAP3
ENST00000480549 0.735938381889075 0.369771459098475 -0.0636172901413489 ENSG00000214193 SH3D21
ENST00000474766 0.688617427507045 0.308016764319351 -0.0781680397090267 ENSG00000214193 SH3D21
ENST00000270824 0.742501751629381 0.380289341376663 -0.0684190969664881 ENSG00000142694 EVA1B
ENST00000490466 0.704569905869608 0.328403144032141 -0.0766378897396761 ENSG00000142694 EVA1B
ENST00000359297 0.995644647596742 0.984959362584938 0.000938722324426388 ENSG00000196182 STK40
ENST00000373129 0.739896122783316 0.375960338425999 -0.0429875844203097 ENSG00000196182 STK40
ENST00000373130 0.739896122783316 0.375960338425999 -0.0429875844203097 ENSG00000196182 STK40
ENST00000373132 0.739896122783316 0.375960338425999 -0.0429875844203097 ENSG00000196182 STK40
ENST00000482458 0.408519414927337 0.0765429977395443 -0.114312588185779 ENSG00000196182 STK40
ENST00000373116 0.512901215851668 0.140924992508543 -0.075543962567687 ENSG00000116898 MRPS15
ENST00000488606 0.195750079944498 0.0130058767477719 -0.164826808195021 ENSG00000116898 MRPS15
ENST00000477040 0.152306036149885 0.0079693210032026 -0.20650568326367 ENSG00000116898 MRPS15
ENST00000462067 0.513663374512233 0.141345917079954 -0.0754966487818682 ENSG00000116898 MRPS15
ENST00000373075 0.788023723588797 0.460368486372432 -0.0414924071785518 ENSG00000163875 MEAF6
ENST00000296214 0.739372346171241 0.375404437169313 -0.0502285048932626 ENSG00000163875 MEAF6
ENST00000373074 0.741691493734833 0.378648582933935 -0.0499643061573406 ENSG00000163875 MEAF6
ENST00000475828 0.706321433788507 0.330839777492527 -0.0548686552408075 ENSG00000163875 MEAF6
ENST00000487788 0.711267888582012 0.337087883694863 -0.0538428342815692 ENSG00000163875 MEAF6
ENST00000373073 0.64466902937262 0.257362825880735 -0.0627277917038051 ENSG00000163875 MEAF6
ENST00000487792 0.684543721879688 0.302997545790707 -0.0563076583410395 ENSG00000163875 MEAF6
ENST00000448519 0.803798511528547 0.48602649766437 -0.0384956685380227 ENSG00000163875 MEAF6
ENST00000485039 0.790033738067292 0.463928966476759 -0.0431258733514093 ENSG00000163875 MEAF6
ENST00000296215 0.929336658845236 0.766830887700967 0.0172650478499559 ENSG00000163877 SNIP1
ENST00000373062 0.840964188465513 0.557955283007993 0.0252868532544517 ENSG00000134697 GNL2
ENST00000462812 0.777212310781481 0.440863346392011 -0.0426860017491892 ENSG00000134697 GNL2
ENST00000538069 0.805422585939178 0.489218948368344 0.0513394457867769 ENSG00000134697 GNL2
ENST00000463351 0.596825326204257 0.210596592400816 0.0889084391983787 ENSG00000134697 GNL2
ENST00000358011 0.967941905373971 0.885724829873352 0.00972343105460727 ENSG00000116922 C1orf109
ENST00000494120 0.989807515366227 0.962284620387018 0.00315223747420847 ENSG00000116922 C1orf109
ENST00000373055 0.839706673430931 0.554394173627861 0.0356714626259364 ENSG00000134690 CDCA8
ENST00000327331 0.83972375166856 0.554481843435506 0.0356642320835734 ENSG00000134690 CDCA8
ENST00000373044 0.989362452338348 0.960601131984986 0.00284260519539329 ENSG00000196449 YRDC
ENST00000373043 0.774655722732196 0.436396658467925 -0.0560115420579002 ENSG00000197982 C1orf122
ENST00000419397 0.816115231000751 0.506596999316939 -0.0482153701537235 ENSG00000197982 C1orf122
ENST00000468084 0.717688785801302 0.345040833564734 -0.068258387888487 ENSG00000197982 C1orf122
ENST00000373042 0.60531337119412 0.218246321566036 -0.0900784843956516 ENSG00000197982 C1orf122
ENST00000446260 0.599746048027305 0.213143382808292 -0.0930404459395689 ENSG00000197982 C1orf122
ENST00000373036 0.595506029109688 0.209164693411887 -0.0669833144293321 ENSG00000188786 MTF1
ENST00000373027 0.610366405971144 0.223132352322979 -0.0752874527750627 ENSG00000204084 INPP5B
ENST00000373023 0.646770065595923 0.259485652721649 -0.0634609194764169 ENSG00000204084 INPP5B
ENST00000373026 0.666498259308808 0.282368458477191 -0.0649808826019602 ENSG00000204084 INPP5B
ENST00000373024 0.627886859703989 0.241477676529412 -0.0704795382244381 ENSG00000204084 INPP5B
ENST00000373019 0.736428488066223 0.370169915449168 0.0334952486876424 ENSG00000183431 SF3A3
ENST00000448721 0.663112667180342 0.278173789717584 0.0397700870041508 ENSG00000183431 SF3A3
ENST00000460925 0.976205604818145 0.914571355364616 0.00627862592749943 ENSG00000183431 SF3A3
ENST00000489537 0.70270661120334 0.325664441296222 0.0403452972862579 ENSG00000183431 SF3A3
ENST00000461869 0.719532184603751 0.347558244330377 0.0381311063599933 ENSG00000183431 SF3A3
ENST00000470585 0.760364201329836 0.412510127043916 0.034596528247405 ENSG00000183431 SF3A3
ENST00000462258 0.629287078354333 0.242995494813801 0.0512917831723868 ENSG00000183431 SF3A3
ENST00000485803 0.833150659945302 0.540858744100016 -0.0381892882253697 ENSG00000183386 FHL3
ENST00000373016 0.833150659945302 0.540858744100016 -0.0381892882253697 ENSG00000183386 FHL3
ENST00000475084 0.824115702332079 0.52360713221644 -0.0399002174007081 ENSG00000183386 FHL3
ENST00000477194 0.932885443726058 0.777836491436114 -0.0180294618277635 ENSG00000183386 FHL3
ENST00000483182 0.974479848267238 0.909070298157469 -0.0063369428841516 ENSG00000183520 UTP11L
ENST00000486563 0.944174806028766 0.813568641173661 0.0152023051961074 ENSG00000183520 UTP11L
ENST00000373014 0.808701350693473 0.494415799102486 -0.0343054720449251 ENSG00000183520 UTP11L
ENST00000537711 0.864705239340367 0.609016459069886 -0.0255785915943471 ENSG00000183520 UTP11L
ENST00000488453 0.875093307025106 0.632831870158918 -0.0252648384026017 ENSG00000183520 UTP11L
ENST00000373001 0.886588507646357 0.659591757714649 0.0219983549099567 ENSG00000116954 RRAGC
ENST00000474456 0.921771238860174 0.749856242409597 0.0228194284683743 ENSG00000116954 RRAGC
ENST00000493015 0.975973083130904 0.913746024879173 0.00694996750025407 ENSG00000116954 RRAGC
ENST00000433671 0.528176157850595 0.151313296155373 -0.0735240971218176 ENSG00000228436 RP5-864K19.4
ENST00000456813 0.811592035159687 0.499574249208372 -0.0365357817700885 ENSG00000228436 RP5-864K19.4
ENST00000397572 0.823366387182115 0.522596294919818 -0.0363518635518653 ENSG00000214114 MYCBP
ENST00000494695 0.729644270223453 0.360282555242598 -0.0569868313627636 ENSG00000214114 MYCBP
ENST00000495043 0.596333456744532 0.209992359995561 -0.0801465648864371 ENSG00000214114 MYCBP
ENST00000489803 0.384400255408023 0.0656836921989308 -0.118423439971533 ENSG00000214114 MYCBP
ENST00000454994 0.384400255408023 0.0656836921989308 -0.118423439971533 ENSG00000131233 GJA9
ENST00000489575 0.384400255408023 0.0656836921989308 -0.118423439971533 ENSG00000214114 MYCBP
ENST00000465771 0.226160173262981 0.0178091541150721 -0.15677767609161 ENSG00000214114 MYCBP
ENST00000432648 0.948097778137931 0.825532209441356 0.0105340779859457 ENSG00000174574 AKIRIN1
ENST00000446189 0.956362256084486 0.847795729216985 0.00927059845128417 ENSG00000174574 AKIRIN1
ENST00000372984 0.94882619312565 0.827233512566923 0.0104579664282951 ENSG00000174574 AKIRIN1
ENST00000531822 0.9363178759454 0.787373738968764 0.0149110983065195 ENSG00000174574 AKIRIN1
ENST00000372967 0.105035924737098 0.00360776500468567 -0.184900090277796 ENSG00000168653 NDUFS5
ENST00000372969 0.105035924737098 0.00360776500468567 -0.184900090277796 ENSG00000168653 NDUFS5
ENST00000545844 0.990703305420524 0.967622800828069 -0.0020628330057996 ENSG00000127603 MACF1
ENST00000567887 0.990760314027021 0.967975611288813 -0.00204041115714318 ENSG00000127603 MACF1
ENST00000372915 0.991047625067731 0.968777350259039 -0.0019891730452601 ENSG00000127603 MACF1
ENST00000539005 0.990703305420524 0.967619703277765 -0.00206303095946682 ENSG00000127603 MACF1
ENST00000317713 0.990703305420524 0.967619703277765 -0.00206303095946682 ENSG00000127603 MACF1
ENST00000361689 0.991047625067731 0.968777350259039 -0.0019891730452601 ENSG00000127603 MACF1
ENST00000524432 0.126825542863362 0.00520744561265213 -0.172321286158938 ENSG00000127603 MACF1
ENST00000467673 0.00806323071023402 6.29655710131159e-06 -0.362835855602525 ENSG00000127603 MACF1
ENST00000564288 0.781546962798345 0.448770821028848 0.0381867111873917 ENSG00000127603 MACF1
ENST00000494012 0.0285691031974256 0.000213849329388031 -0.271664815441745 ENSG00000127603 MACF1
ENST00000536367 0.0394133141727634 0.000484990560879895 -0.220917910107887 ENSG00000127603 MACF1
ENST00000480624 0.0266421636812333 0.000172990965625074 -0.26543076072321 ENSG00000127603 MACF1
ENST00000469366 0.0317856635634958 0.000301720312403772 -0.270255586775523 ENSG00000127603 MACF1
ENST00000496804 0.86894524897929 0.619296693344606 0.025961651137056 ENSG00000127603 MACF1
ENST00000530262 0.763715513496396 0.418416208880416 0.043917397303635 ENSG00000127603 MACF1
ENST00000485063 0.716850852327894 0.344122928788124 0.057754990033844 ENSG00000127603 MACF1
ENST00000472385 0.318799804986705 0.0402198314964634 0.116901236367973 ENSG00000127603 MACF1
ENST00000484393 0.37480658279558 0.061715570118419 0.0913734594837845 ENSG00000127603 MACF1
ENST00000476350 0.700618095577862 0.322822047282225 0.0548237963895292 ENSG00000127603 MACF1
ENST00000372925 0.706351429267113 0.331026865573309 0.0498702056437468 ENSG00000127603 MACF1
ENST00000528611 0.789427029525733 0.462812724216439 -0.0565204579612593 ENSG00000127603 MACF1
ENST00000289893 0.672196966179132 0.288450410371184 0.0542316773113058 ENSG00000127603 MACF1
ENST00000530275 0.381036652979022 0.0641935825023901 0.0973375756051744 ENSG00000255103 KIAA0754
ENST00000482035 0.755688962813492 0.401760922302396 0.03913342677119 ENSG00000127603 MACF1
ENST00000473843 0.511197183418209 0.139547678751308 0.0800757273744937 ENSG00000127603 MACF1
ENST00000469490 0.57222783028344 0.186206751718334 0.070102205204061 ENSG00000127603 MACF1
ENST00000487656 0.582744361074932 0.196218267142 0.0775198697171979 ENSG00000127603 MACF1
ENST00000360115 0.751343388797713 0.39508689404138 0.0421069896281719 ENSG00000127603 MACF1
ENST00000497964 0.893543129466303 0.678521194497408 0.0202104264720524 ENSG00000127603 MACF1
ENST00000446276 0.747691873550024 0.388857814354094 0.0426116385593917 ENSG00000127603 MACF1
ENST00000442046 0.743502574161863 0.38211728677461 0.044201733747353 ENSG00000127603 MACF1
ENST00000422234 0.989568275267206 0.96120619294953 0.00207695173167238 ENSG00000127603 MACF1
ENST00000462496 0.972783694540461 0.903079695153583 0.00507542330425871 ENSG00000127603 MACF1
ENST00000462103 0.551107505287946 0.169005551093425 -0.0711256834970313 ENSG00000127603 MACF1
ENST00000496360 0.792129951141619 0.467086294084911 0.0353695417485735 ENSG00000127603 MACF1
ENST00000497807 0.804511563646889 0.487245184467438 0.0347517534066038 ENSG00000127603 MACF1
ENST00000482028 0.890072811689828 0.670014608289077 0.0298202046815827 ENSG00000090621 PABPC4
ENST00000372856 0.433647094345196 0.0891857442261584 0.0511263048765701 ENSG00000090621 PABPC4
ENST00000372857 0.438390435470907 0.0920869222349023 0.0507286198674599 ENSG00000090621 PABPC4
ENST00000372858 0.611664256590438 0.224840669323105 0.0367991039968796 ENSG00000090621 PABPC4
ENST00000372862 0.618588319549507 0.231095999687958 0.0362505193118989 ENSG00000090621 PABPC4
ENST00000468476 0.777112341189864 0.440715927350315 0.0407132207846398 ENSG00000090621 PABPC4
ENST00000437136 0.785661057848599 0.455541256541663 0.0396511203743779 ENSG00000090621 PABPC4
ENST00000492468 0.714241179712336 0.341276761337949 0.0511561992469231 ENSG00000090621 PABPC4
ENST00000530186 0.93744524689456 0.790291484293636 0.0185772761377196 ENSG00000090621 PABPC4
ENST00000421687 0.455173362350774 0.103528794063149 0.0573642793716622 ENSG00000090621 PABPC4
ENST00000484555 0.626637038631459 0.240179047260396 0.0781855707425504 ENSG00000090621 PABPC4
ENST00000525045 0.766487753009039 0.423147375281251 0.040274736745348 ENSG00000090621 PABPC4
ENST00000527718 0.75784096213879 0.407250777637515 0.0319813702499587 ENSG00000090621 PABPC4
ENST00000477556 0.833038772634168 0.540744679694404 0.0391435146953727 ENSG00000090621 PABPC4
ENST00000461578 0.672818811990163 0.289286224173929 0.0733043538337262 ENSG00000090621 PABPC4
ENST00000483770 0.746171237259524 0.386006576412275 0.050969146908743 ENSG00000090621 PABPC4
ENST00000525669 0.703483623714876 0.327062618949148 0.0385072128760061 ENSG00000090621 PABPC4
ENST00000470443 0.531469924447725 0.15404915268971 0.0545445653516349 ENSG00000090621 PABPC4
ENST00000415255 0.713849383559274 0.340876857419914 0.0364394665221179 ENSG00000228060 RP11-69E11.8
ENST00000513632 0.939158143710769 0.796971624879739 0.0138279054550246 ENSG00000090621 PABPC4
ENST00000525751 0.608859581955242 0.221447569107478 0.058748162855023 ENSG00000090621 PABPC4
ENST00000474378 0.549018780824289 0.16756263996226 0.066262038666276 ENSG00000090621 PABPC4
ENST00000529216 0.450416925967928 0.100629910212295 0.0806234105151926 ENSG00000090621 PABPC4
ENST00000492519 0.410969453220528 0.0777190536345269 0.0940737808997971 ENSG00000090621 PABPC4
ENST00000451091 0.725898763657535 0.355736362625879 0.0485787385667952 ENSG00000090621 PABPC4
ENST00000531243 0.880717403831849 0.646605905902132 0.0280220939117933 ENSG00000090621 PABPC4
ENST00000470018 0.72966802017642 0.360324832343846 -0.0531281079914995 ENSG00000084072 PPIE
ENST00000485507 0.472102855024842 0.114420491043476 -0.102078979494953 ENSG00000084072 PPIE
ENST00000324379 0.986309319076568 0.950531322155505 0.00306781608958097 ENSG00000084072 PPIE
ENST00000356511 0.987145877062728 0.954046083887222 0.00281361479232191 ENSG00000084072 PPIE
ENST00000456578 0.50344589727834 0.134063204034927 -0.100920808678168 ENSG00000084072 PPIE
ENST00000495526 0.986258035547969 0.950367418618319 0.00307807560307195 ENSG00000084072 PPIE
ENST00000482751 0.986258035547969 0.950367418618319 0.00307807560307195 ENSG00000084072 PPIE
ENST00000372830 0.987145877062728 0.954046083887222 0.00281361479232191 ENSG00000084072 PPIE
ENST00000497370 0.983906756531073 0.941077612354547 -0.00368111900739373 ENSG00000084072 PPIE
ENST00000372835 0.990356549072333 0.964846630435343 -0.00216435842149115 ENSG00000084072 PPIE
ENST00000470213 0.983855883088953 0.940580114489535 -0.00371413553874371 ENSG00000084072 PPIE
ENST00000474804 0.869989172483694 0.621706830695768 -0.026068943542934 ENSG00000084072 PPIE
ENST00000475350 0.986258035547969 0.950367418618319 0.00307807560307195 ENSG00000084072 PPIE
ENST00000480169 0.711860818955792 0.337748262667121 -0.054332966760265 ENSG00000084072 PPIE
ENST00000441669 0.980712281889831 0.929869331856934 0.0053110652865596 ENSG00000043514 TRIT1
ENST00000462797 0.980712281889831 0.929869331856934 0.0053110652865596 ENSG00000043514 TRIT1
ENST00000316891 0.980712281889831 0.929869331856934 0.0053110652865596 ENSG00000043514 TRIT1
ENST00000372818 0.980712281889831 0.929869331856934 0.0053110652865596 ENSG00000043514 TRIT1
ENST00000495175 0.984057057175321 0.942429162240091 -0.00453047834200304 ENSG00000043514 TRIT1
ENST00000491865 0.9884951748642 0.957772768488616 -0.00330994961982896 ENSG00000043514 TRIT1
ENST00000537223 0.970525438023677 0.895856955170584 0.0084377092679865 ENSG00000043514 TRIT1
ENST00000537440 0.970525438023677 0.895856955170584 0.0084377092679865 ENSG00000043514 TRIT1
ENST00000541099 0.970525438023677 0.895856955170584 0.0084377092679865 ENSG00000043514 TRIT1
ENST00000545233 0.970525438023677 0.895856955170584 0.0084377092679865 ENSG00000043514 TRIT1
ENST00000492612 0.962711074884525 0.868313864401786 0.0108224331986452 ENSG00000043514 TRIT1
ENST00000489945 0.967686667844598 0.883946526380059 0.00996326624927541 ENSG00000043514 TRIT1
ENST00000486825 0.940898999887799 0.802643654840641 0.0174949526316676 ENSG00000043514 TRIT1
ENST00000372797 0.182890898085802 0.0113976570129346 0.0662995165305165 ENSG00000131236 CAP1
ENST00000372802 0.187714126459842 0.0119135414562431 0.0659555842531963 ENSG00000131236 CAP1
ENST00000449311 0.657320747096565 0.271134888855311 0.037892451285009 ENSG00000131236 CAP1
ENST00000421589 0.6046587837082 0.217780917749631 0.0415733520000057 ENSG00000131236 CAP1
ENST00000414893 0.485776506455141 0.122704555923396 0.0534022621137882 ENSG00000131236 CAP1
ENST00000414281 0.604550057021018 0.21760087006252 0.0415747509431169 ENSG00000131236 CAP1
ENST00000420216 0.631825784011667 0.245720110207487 0.0395384152069575 ENSG00000131236 CAP1
ENST00000372792 0.268543526274946 0.0257046944927138 0.0612613030046509 ENSG00000131236 CAP1
ENST00000372798 0.295195481290287 0.0329951893216924 0.0571729429936559 ENSG00000131236 CAP1
ENST00000340450 0.188042610704271 0.0119672612447829 0.065950015291243 ENSG00000131236 CAP1
ENST00000372805 0.195322524021193 0.0129732414472301 0.0651644649590283 ENSG00000131236 CAP1
ENST00000435719 0.512901215851668 0.140929214633653 0.051250006459011 ENSG00000131236 CAP1
ENST00000427843 0.578793911925519 0.1922753814575 0.0440986803037406 ENSG00000131236 CAP1
ENST00000417287 0.658200334236599 0.272125479951618 0.037486487327383 ENSG00000131236 CAP1
ENST00000424977 0.610171705534915 0.222806645490081 0.0411139854365041 ENSG00000131236 CAP1
ENST00000446031 0.940291618572453 0.799992788493117 -0.00944322261047928 ENSG00000131236 CAP1
ENST00000479759 0.253909069562409 0.0226397630475244 0.0767985120413471 ENSG00000131236 CAP1
ENST00000461993 0.319878006397198 0.0406105934786309 0.0673681543362554 ENSG00000131236 CAP1
ENST00000494114 0.750053719991693 0.393159936104786 0.033837106431203 ENSG00000131236 CAP1
ENST00000433473 0.592216727793564 0.20642341300613 0.0546799863290144 ENSG00000131238 PPT1
ENST00000529905 0.58243811062024 0.195958360974191 0.0561219143423445 ENSG00000131238 PPT1
ENST00000530704 0.733614236633017 0.366131271063214 0.0406682288696482 ENSG00000131238 PPT1
ENST00000372775 0.759931810165956 0.411502584387995 0.048079508452 ENSG00000131238 PPT1
ENST00000449045 0.831737672819522 0.538587833997648 0.0285804476543871 ENSG00000131238 PPT1
ENST00000439754 0.921771238860174 0.74989462042685 0.0171657587055877 ENSG00000131238 PPT1
ENST00000530076 0.756295131810518 0.403459976814058 0.0471832406738004 ENSG00000131238 PPT1
ENST00000527311 0.801607467268526 0.481984764347759 0.034206393143261 ENSG00000131238 PPT1
ENST00000372779 0.750110723648507 0.393232927988973 0.0418724676141042 ENSG00000131238 PPT1
ENST00000526547 0.981330594295431 0.931590964087113 0.00522933260428103 ENSG00000131238 PPT1
ENST00000372771 0.639269029621991 0.252307875417363 -0.0613656433763429 ENSG00000117000 RLF
ENST00000372759 0.794064673745224 0.469611765904444 0.0375345099432714 ENSG00000084073 ZMPSTE24
ENST00000479131 0.991852624657918 0.971547823648272 0.00201113602160057 ENSG00000084073 ZMPSTE24
ENST00000472583 0.993227091943397 0.977183925182646 0.00157409997557518 ENSG00000084073 ZMPSTE24
ENST00000474142 0.619307853481622 0.231643800274862 0.0876776989443121 ENSG00000084073 ZMPSTE24
ENST00000372718 0.902365304670237 0.69983197669432 0.0241032502795316 ENSG00000084070 SMAP2
ENST00000372708 0.960592495822838 0.862198132139465 0.0111181151522582 ENSG00000084070 SMAP2
ENST00000467203 0.549036942593424 0.167667136811516 -0.080513675653843 ENSG00000066136 NFYC
ENST00000424419 0.742605708534449 0.380650386695257 -0.0470988959537178 ENSG00000066136 NFYC
ENST00000427410 0.774623617114033 0.436197595027248 -0.03965615168262 ENSG00000066136 NFYC
ENST00000447388 0.793642714541125 0.469134004138521 -0.0364029423772942 ENSG00000066136 NFYC
ENST00000425457 0.761505002412641 0.414575439125369 -0.0416049978179797 ENSG00000066136 NFYC
ENST00000453631 0.460811190887343 0.107094646273388 -0.0935373908088198 ENSG00000066136 NFYC
ENST00000456393 0.786585734738941 0.457417621565543 -0.037430541268172 ENSG00000066136 NFYC
ENST00000372654 0.766735124213085 0.423875247157602 -0.0410989637107356 ENSG00000066136 NFYC
ENST00000534399 0.367717445445604 0.0580007818785854 -0.123329789276373 ENSG00000066136 NFYC
ENST00000372653 0.805774983943993 0.48963628573259 -0.0363064858664055 ENSG00000066136 NFYC
ENST00000372669 0.807415051351162 0.491908925851293 -0.0383106408433649 ENSG00000066136 NFYC
ENST00000372652 0.981888913989292 0.934122584295413 -0.00447873524915895 ENSG00000066136 NFYC
ENST00000372651 0.955717137774869 0.84576624083441 -0.0108764998562758 ENSG00000066136 NFYC
ENST00000440226 0.730898458553715 0.361772747533123 0.0580922558359796 ENSG00000066136 NFYC
ENST00000308733 0.707435862619812 0.3323402257698 0.0608336887744786 ENSG00000066136 NFYC
ENST00000414185 0.529595143826017 0.15243286739432 0.0996646863590886 ENSG00000066136 NFYC
ENST00000372621 0.644840755128094 0.257554294074785 0.0459899300422601 ENSG00000171793 CTPS1
ENST00000541520 0.58003318649792 0.193227634987566 0.054600895041638 ENSG00000171793 CTPS1
ENST00000470271 0.478451595928473 0.118083769051779 0.0955856956279775 ENSG00000171793 CTPS1
ENST00000475060 0.711694427368929 0.3374092921822 0.0647016091648173 ENSG00000171793 CTPS1
ENST00000479480 0.377141117214515 0.0627378593451161 0.105159482467795 ENSG00000171793 CTPS1
ENST00000543104 0.353013234622808 0.052621047195339 0.105588095409434 ENSG00000171793 CTPS1
ENST00000372616 0.689968815621332 0.309979380395139 0.0459738533561905 ENSG00000171793 CTPS1
ENST00000480420 0.477778178337402 0.11759802352152 0.0935522277542312 ENSG00000171793 CTPS1
ENST00000463285 0.909353436932513 0.716996510061329 0.0233667502906672 ENSG00000171793 CTPS1
ENST00000486889 0.990356549072333 0.964986554494715 0.00305929064937757 ENSG00000171793 CTPS1
ENST00000464283 0.99973285292719 0.998869706839156 9.01102850785935e-05 ENSG00000171793 CTPS1
ENST00000463423 0.959291677632557 0.857956336613098 0.0108380987787586 ENSG00000171793 CTPS1
ENST00000498694 0.913605971540911 0.727474067386373 -0.0209847614585305 ENSG00000171793 CTPS1
ENST00000456518 0.454570042139486 0.103020134451666 -0.093910201859319 ENSG00000010803 SCMH1
ENST00000397174 0.440520019008596 0.0933760515384755 -0.0951371905853112 ENSG00000010803 SCMH1
ENST00000402904 0.440520019008596 0.0933760515384755 -0.0951371905853112 ENSG00000010803 SCMH1
ENST00000361191 0.443438638616305 0.0955322929797499 -0.094479175198019 ENSG00000010803 SCMH1
ENST00000361705 0.443438638616305 0.0955322929797499 -0.094479175198019 ENSG00000010803 SCMH1
ENST00000397171 0.443438638616305 0.0955322929797499 -0.094479175198019 ENSG00000010803 SCMH1
ENST00000372597 0.291318149467272 0.0318086387284361 -0.116809492239601 ENSG00000010803 SCMH1
ENST00000372596 0.291318149467272 0.0318086387284361 -0.116809492239601 ENSG00000010803 SCMH1
ENST00000337495 0.291318149467272 0.0318086387284361 -0.116809492239601 ENSG00000010803 SCMH1
ENST00000326197 0.490062745774545 0.12571810586887 -0.0877818004867536 ENSG00000010803 SCMH1
ENST00000372595 0.400735501925196 0.0727764919046659 -0.101737894440128 ENSG00000010803 SCMH1
ENST00000472037 0.650651914199877 0.264318313586763 0.0774051915016486 ENSG00000010803 SCMH1
ENST00000460215 0.965136548916278 0.875489117181448 0.0103564922638257 ENSG00000010803 SCMH1
ENST00000498793 0.941073468888297 0.803401618433427 -0.0163176130004302 ENSG00000010803 SCMH1
ENST00000488592 0.467042359270656 0.111766287263175 -0.12932148535965 ENSG00000010803 SCMH1
ENST00000372583 0.122970221584991 0.00490380855621709 -0.190815084431029 ENSG00000127124 HIVEP3
ENST00000372584 0.11986166980215 0.00462696160521966 -0.191738591111605 ENSG00000127124 HIVEP3
ENST00000489103 0.157959949748268 0.00858092177478041 -0.20129266160866 ENSG00000127124 HIVEP3
ENST00000372571 0.600303924736816 0.213548701624918 0.0859206809048784 ENSG00000198815 FOXJ3
ENST00000372572 0.979411801184836 0.924500666432521 -0.00506930278374799 ENSG00000198815 FOXJ3
ENST00000372573 0.971649691684711 0.899705815351069 -0.00672582730381057 ENSG00000198815 FOXJ3
ENST00000361346 0.972702858672046 0.902915892259894 -0.00651450885204594 ENSG00000198815 FOXJ3
ENST00000361776 0.972702858672046 0.902915892259894 -0.00651450885204594 ENSG00000198815 FOXJ3
ENST00000545068 0.997148790178561 0.990261163523108 -0.000680097474376848 ENSG00000198815 FOXJ3
ENST00000445886 0.434502328034921 0.0897697102145923 -0.096587273494803 ENSG00000198815 FOXJ3
ENST00000372562 0.929933007141301 0.768706366493106 0.0193943347968857 ENSG00000127125 PPCS
ENST00000455780 0.867422053092617 0.615336299576908 0.0327352546175457 ENSG00000127125 PPCS
ENST00000472013 0.867422053092617 0.615336299576908 0.0327352546175457 ENSG00000127125 PPCS
ENST00000372561 0.867422053092617 0.615336299576908 0.0327352546175457 ENSG00000127125 PPCS
ENST00000372556 0.867422053092617 0.615336299576908 0.0327352546175457 ENSG00000127125 PPCS
ENST00000471420 0.789427029525733 0.46292764014372 0.0493717786712503 ENSG00000127125 PPCS
ENST00000304979 0.909618058933626 0.718059938117923 -0.0212830104802919 ENSG00000171960 PPIH
ENST00000372550 0.466846280408728 0.111545097547794 -0.108607307879082 ENSG00000171960 PPIH
ENST00000440068 0.466090235373345 0.110766216860404 -0.109402438874791 ENSG00000171960 PPIH
ENST00000372549 0.587379234767932 0.20131326235967 -0.0949753876411234 ENSG00000171960 PPIH
ENST00000455203 0.552935087129885 0.170840751196414 -0.0943520405516972 ENSG00000171960 PPIH
ENST00000436387 0.746277444460736 0.386659904467759 -0.0669047216489554 ENSG00000171960 PPIH
ENST00000461351 0.663481581893367 0.278672237664613 0.0721387289442898 ENSG00000171960 PPIH
ENST00000321358 0.964911529106611 0.874930649798234 -0.00616764437861599 ENSG00000065978 YBX1
ENST00000332220 0.995702695729428 0.985779793994183 -0.000801482952262362 ENSG00000065978 YBX1
ENST00000436427 0.946457173503178 0.820652885066603 -0.00901563840069328 ENSG00000065978 YBX1
ENST00000467957 0.967792748154619 0.885188128926551 -0.00675515724898957 ENSG00000065978 YBX1
ENST00000397054 0.450416925967928 0.100617689570323 0.0721964668945552 ENSG00000117385 LEPRE1
ENST00000460031 0.450416925967928 0.100547522333588 0.0721973958051546 ENSG00000117385 LEPRE1
ENST00000236040 0.450416925967928 0.100549962557191 0.0721972106191506 ENSG00000117385 LEPRE1
ENST00000495874 0.450416925967928 0.100549962557191 0.0721972106191506 ENSG00000117385 LEPRE1
ENST00000296388 0.450416925967928 0.100549962557191 0.0721972106191506 ENSG00000117385 LEPRE1
ENST00000462474 0.880388673250246 0.645682018732753 0.0314783861489359 ENSG00000117385 LEPRE1
ENST00000431412 0.647369900236211 0.260301558348917 0.0666482030847639 ENSG00000117385 LEPRE1
ENST00000481465 0.5206308709029 0.146167720942053 0.0965732880463434 ENSG00000117385 LEPRE1
ENST00000447502 0.555740730471891 0.172338382958813 0.0957187788315197 ENSG00000117385 LEPRE1
ENST00000463465 0.346076103273693 0.0496243999745704 0.101734875514794 ENSG00000117385 LEPRE1
ENST00000372526 0.611861858627027 0.225080242184113 0.0674837612516916 ENSG00000117385 LEPRE1
ENST00000492956 0.571859887934154 0.185648434299071 0.0792947673796945 ENSG00000117385 LEPRE1
ENST00000464081 0.980086826733656 0.927652885254541 0.00589562366120109 ENSG00000164008 C1orf50
ENST00000603943 0.965433332483389 0.876122226638922 0.0101330401132578 ENSG00000164008 C1orf50
ENST00000536543 0.997148790178561 0.989961256913732 -0.000809504729921963 ENSG00000164008 C1orf50
ENST00000487556 0.894063989471351 0.67981321733819 -0.0263237127507809 ENSG00000164010 ERMAP
ENST00000372517 0.894063989471351 0.67981321733819 -0.0263237127507809 ENSG00000164010 ERMAP
ENST00000426263 0.939158143710769 0.796328414018424 0.016120797604163 ENSG00000117394 SLC2A1
ENST00000475162 0.75164005403713 0.395362360825233 0.0578352659149661 ENSG00000117394 SLC2A1
ENST00000431635 0.520408637684358 0.14602180089693 -0.0713831471297301 ENSG00000117395 EBNA1BP2
ENST00000236051 0.517249756610885 0.143698298907143 -0.0718100792091498 ENSG00000117395 EBNA1BP2
ENST00000463906 0.390105988093929 0.0680105335495889 -0.0938221114122841 ENSG00000117395 EBNA1BP2
ENST00000491223 0.831655843322301 0.538220906686813 -0.0349717062532887 ENSG00000117395 EBNA1BP2
ENST00000472982 0.827536873460403 0.530272294119574 -0.036488415785606 ENSG00000117395 EBNA1BP2
ENST00000483082 0.804685284636344 0.487714380500546 -0.0412413714152129 ENSG00000117395 EBNA1BP2
ENST00000461557 0.577512566069599 0.191234572247111 -0.0749141747006214 ENSG00000117395 EBNA1BP2
ENST00000372492 0.15273979179919 0.00800751604428511 -0.201806764112651 ENSG00000243710 WDR65
ENST00000372476 0.655056989149471 0.268825953626203 0.0395994478544499 ENSG00000066056 TIE1
ENST00000538015 0.47325324472629 0.114997038686012 0.0682607711741026 ENSG00000066056 TIE1
ENST00000441333 0.51994451097418 0.145649155695573 0.0621842106513864 ENSG00000066056 TIE1
ENST00000485125 0.489521511524274 0.125372069389017 0.0765110831132302 ENSG00000066056 TIE1
ENST00000480269 0.645762922569296 0.258605317108853 0.0557969463562643 ENSG00000066056 TIE1
ENST00000433781 0.688789377871309 0.308478786819336 0.03563936197361 ENSG00000066056 TIE1
ENST00000488437 0.684567279678529 0.303215341682214 0.0540093408141914 ENSG00000066056 TIE1
ENST00000471187 0.837926850632202 0.549333956852144 0.0301141560471226 ENSG00000066056 TIE1
ENST00000461061 0.807888407310555 0.492744264534118 0.0315814039539429 ENSG00000066056 TIE1
ENST00000473014 0.707352074542748 0.332272014561044 0.0319801870471348 ENSG00000066056 TIE1
ENST00000492599 0.77188309315233 0.43187114726889 0.0365032721549752 ENSG00000066056 TIE1
ENST00000492874 0.388089393159149 0.0671085519369289 0.0808757452705587 ENSG00000066056 TIE1
ENST00000310955 0.963895656983372 0.871684355465858 -0.0105043489553198 ENSG00000117399 CDC20
ENST00000372462 0.966670897729977 0.88040651396337 -0.00978659306940845 ENSG00000117399 CDC20
ENST00000478882 0.844565588450028 0.564703264440046 -0.0423097901157561 ENSG00000117399 CDC20
ENST00000482046 0.949134529248722 0.828121053943394 0.0171718764480264 ENSG00000117399 CDC20
ENST00000372458 0.985735639889423 0.948454483403688 -0.00290621485429878 ENSG00000066322 ELOVL1
ENST00000413844 0.985744353735171 0.94864936941089 -0.00289532370558134 ENSG00000066322 ELOVL1
ENST00000468865 0.921771238860174 0.749583679596147 0.0148490037981651 ENSG00000066322 ELOVL1
ENST00000464204 0.916493269027045 0.735919997195951 0.0149385209186295 ENSG00000066322 ELOVL1
ENST00000470968 0.919765438468197 0.743424030735681 0.014447305104874 ENSG00000066322 ELOVL1
ENST00000487209 0.904587580446531 0.70544938852238 0.0164482812092028 ENSG00000066322 ELOVL1
ENST00000470769 0.898980494620906 0.690366663385931 0.0170081406537196 ENSG00000066322 ELOVL1
ENST00000497569 0.928974917507242 0.765975473668049 0.0125460376679172 ENSG00000066322 ELOVL1
ENST00000482302 0.922158790746713 0.751230716833049 0.0134259807812726 ENSG00000066322 ELOVL1
ENST00000497050 0.939764930338318 0.798787849636648 0.0107434588814754 ENSG00000066322 ELOVL1
ENST00000478481 0.854643115118243 0.587042769845921 0.0261358276296333 ENSG00000066322 ELOVL1
ENST00000479439 0.94310809168458 0.809390793308605 0.0125896746864763 ENSG00000066322 ELOVL1
ENST00000465321 0.957073894414036 0.851072622172763 0.00968252679235098 ENSG00000066322 ELOVL1
ENST00000479686 0.995438879434548 0.983831235082457 0.00105895067062303 ENSG00000066322 ELOVL1
ENST00000496932 0.963932695430632 0.8720739912275 0.00830353600528831 ENSG00000066322 ELOVL1
ENST00000290663 0.940849029354275 0.801867969617745 0.0129747506654976 ENSG00000159479 MED8
ENST00000372457 0.936152706644129 0.787026639516663 0.0139848827547023 ENSG00000159479 MED8
ENST00000372455 0.978296824896401 0.920955675312124 0.00525084679710494 ENSG00000159479 MED8
ENST00000436713 0.941067306993277 0.803353230769062 -0.0143862157347182 ENSG00000229431 RP1-92O14.6
ENST00000473560 0.986627543939459 0.951552437827714 -0.0035357736243248 ENSG00000159479 MED8
ENST00000406439 0.696620517424393 0.317611671669728 -0.0714663464978393 ENSG00000198198 SZT2
ENST00000562955 0.531383149878533 0.15399893049792 -0.0558772742399316 ENSG00000198198 SZT2
ENST00000372442 0.530831062793495 0.153501758540568 -0.0596643219502262 ENSG00000198198 SZT2
ENST00000460536 0.482067888334801 0.120347962561234 -0.0686466064300291 ENSG00000198198 SZT2
ENST00000583037 0.567448734325588 0.181832982965013 -0.0626914615054243 ENSG00000178922 HYI
ENST00000483618 0.439131641583509 0.0924977808918898 -0.116586704316519 ENSG00000178922 HYI
ENST00000372425 0.567448734325588 0.181832982965013 -0.0626914615054243 ENSG00000178922 HYI
ENST00000372433 0.56680867310564 0.181015866989569 -0.063672329230438 ENSG00000178922 HYI
ENST00000372434 0.589440636250788 0.20406029905866 -0.0605048807886014 ENSG00000178922 HYI
ENST00000470662 0.609408500517788 0.22195473168682 -0.0592822867620991 ENSG00000178922 HYI
ENST00000487366 0.612595703878199 0.225788185133851 -0.0585824815186696 ENSG00000178922 HYI
ENST00000372430 0.595506029109688 0.209166561600496 -0.059947870609214 ENSG00000178922 HYI
ENST00000372432 0.570872364204889 0.18440441822698 -0.0622748060492897 ENSG00000178922 HYI
ENST00000372427 0.571195587640703 0.184683850738762 -0.0621072589979107 ENSG00000178922 HYI
ENST00000372426 0.604550057021018 0.217678999149985 -0.0596871109680356 ENSG00000178922 HYI
ENST00000486909 0.577296728745342 0.190910395720145 -0.060857349941763 ENSG00000178922 HYI
ENST00000496142 0.740361311840953 0.376619143997303 -0.0552476573292822 ENSG00000178922 HYI
ENST00000469587 0.754203328516166 0.399797145644414 -0.0482546735914735 ENSG00000178922 HYI
ENST00000496043 0.831525190342225 0.537768528413139 0.0365248268741155 ENSG00000142949 PTPRF
ENST00000481019 0.816144636287087 0.506790029472985 0.0387745917819485 ENSG00000142949 PTPRF
ENST00000359947 0.484227807923594 0.121629728765282 0.0604064203754473 ENSG00000142949 PTPRF
ENST00000438120 0.576442441256154 0.190185212775187 0.0528970642652312 ENSG00000142949 PTPRF
ENST00000436724 0.90839695141726 0.714407714430753 -0.0212858723918315 ENSG00000142949 PTPRF
ENST00000372405 0.851765192376707 0.580146490604186 -0.0327876154971594 ENSG00000142949 PTPRF
ENST00000372413 0.475478890178299 0.116286971731974 0.0609706585541523 ENSG00000142949 PTPRF
ENST00000372414 0.475478890178299 0.116286971731974 0.0609706585541523 ENSG00000142949 PTPRF
ENST00000437607 0.901261211136274 0.696075184694912 -0.0228307925826131 ENSG00000142949 PTPRF
ENST00000467464 0.889821220993299 0.669471467131288 0.0278700889733654 ENSG00000142949 PTPRF
ENST00000412568 0.297856346876103 0.0337605874826155 0.082164311095111 ENSG00000142949 PTPRF
ENST00000429895 0.228916248433067 0.0182146115148219 0.0883289054921408 ENSG00000142949 PTPRF
ENST00000414879 0.285726624788595 0.0304635069387967 0.0805299783874816 ENSG00000142949 PTPRF
ENST00000422171 0.285726624788595 0.0304635069387967 0.0805299783874816 ENSG00000142949 PTPRF
ENST00000496447 0.250692088389459 0.0219950904293609 0.0898083062881551 ENSG00000142949 PTPRF
ENST00000372407 0.226114810458913 0.0177784148446563 0.0916628070272279 ENSG00000142949 PTPRF
ENST00000463041 0.771097338208866 0.430632671704645 0.0548499818197893 ENSG00000142949 PTPRF
ENST00000477970 0.285753707740582 0.0304802059118117 0.0911881811880954 ENSG00000142949 PTPRF
ENST00000372396 0.782338974995887 0.44994927098028 0.0292225939665065 ENSG00000066135 KDM4A
ENST00000463151 0.610210602823274 0.222968073013401 0.0676421085810696 ENSG00000066135 KDM4A
ENST00000485249 0.734404236836957 0.367437868458027 0.055557227391944 ENSG00000066135 KDM4A
ENST00000398804 0.619613362771117 0.232154968021121 0.0686150440087687 ENSG00000236200 KDM4A-AS1
ENST00000439057 0.621910354085561 0.235283993886643 0.069061023706543 ENSG00000236200 KDM4A-AS1
ENST00000418149 0.719861496386092 0.348072055727702 0.0612954811593348 ENSG00000236200 KDM4A-AS1
ENST00000532911 0.106187812215562 0.00367956154863792 -0.201196429189437 ENSG00000126091 ST3GAL3
ENST00000489897 0.0302482931487669 0.000246607578588771 -0.201727152888694 ENSG00000126091 ST3GAL3
ENST00000372374 0.0279468629443005 0.000202259375206074 -0.194393939979749 ENSG00000126091 ST3GAL3
ENST00000372375 0.0279468629443005 0.000202259375206074 -0.194393939979749 ENSG00000126091 ST3GAL3
ENST00000545417 0.0279468629443005 0.000202259375206074 -0.194393939979749 ENSG00000126091 ST3GAL3
ENST00000372377 0.0279468629443005 0.000202259375206074 -0.194393939979749 ENSG00000126091 ST3GAL3
ENST00000361392 0.0279468629443005 0.000202259375206074 -0.194393939979749 ENSG00000126091 ST3GAL3
ENST00000361400 0.0279468629443005 0.000202259375206074 -0.194393939979749 ENSG00000126091 ST3GAL3
ENST00000353126 0.0279468629443005 0.000202259375206074 -0.194393939979749 ENSG00000126091 ST3GAL3
ENST00000530154 0.0323900539351672 0.000313814979615242 -0.205438387713499 ENSG00000126091 ST3GAL3
ENST00000262915 0.0279468629443005 0.000202259375206074 -0.194393939979749 ENSG00000126091 ST3GAL3
ENST00000330208 0.0279468629443005 0.000202259375206074 -0.194393939979749 ENSG00000126091 ST3GAL3
ENST00000335430 0.0279468629443005 0.000202259375206074 -0.194393939979749 ENSG00000126091 ST3GAL3
ENST00000351035 0.0279468629443005 0.000202259375206074 -0.194393939979749 ENSG00000126091 ST3GAL3
ENST00000479383 0.101641553245246 0.00338587658766299 -0.20424382899805 ENSG00000126091 ST3GAL3
ENST00000347631 0.0302482931487669 0.000248124919225124 -0.20171141451855 ENSG00000126091 ST3GAL3
ENST00000484868 0.132039169951392 0.0057311137897073 -0.204149306077165 ENSG00000126091 ST3GAL3
ENST00000461066 0.0965597959823905 0.00307992695621889 -0.205357155830407 ENSG00000126091 ST3GAL3
ENST00000533997 0.0218489566066791 9.72615264272904e-05 -0.212857572485168 ENSG00000126091 ST3GAL3
ENST00000469715 0.0218489566066791 9.72615264272904e-05 -0.212857572485168 ENSG00000126091 ST3GAL3
ENST00000490541 0.0218489566066791 9.72615264272904e-05 -0.212857572485168 ENSG00000126091 ST3GAL3
ENST00000528371 0.0218489566066791 9.72615264272904e-05 -0.212857572485168 ENSG00000126091 ST3GAL3
ENST00000530581 0.0218489566066791 9.72615264272904e-05 -0.212857572485168 ENSG00000126091 ST3GAL3
ENST00000531816 0.0218489566066791 9.72615264272904e-05 -0.212857572485168 ENSG00000126091 ST3GAL3
ENST00000531993 0.0218489566066791 9.72615264272904e-05 -0.212857572485168 ENSG00000126091 ST3GAL3
ENST00000533212 0.0218489566066791 9.72615264272904e-05 -0.212857572485168 ENSG00000126091 ST3GAL3
ENST00000533933 0.0218489566066791 9.72615264272904e-05 -0.212857572485168 ENSG00000126091 ST3GAL3
ENST00000372369 0.0218489566066791 9.72615264272904e-05 -0.212857572485168 ENSG00000126091 ST3GAL3
ENST00000372372 0.0218489566066791 9.72615264272904e-05 -0.212857572485168 ENSG00000126091 ST3GAL3
ENST00000372368 0.0218489566066791 9.72615264272904e-05 -0.212857572485168 ENSG00000126091 ST3GAL3
ENST00000372367 0.0218489566066791 9.72615264272904e-05 -0.212857572485168 ENSG00000126091 ST3GAL3
ENST00000372366 0.0218489566066791 9.72615264272904e-05 -0.212857572485168 ENSG00000126091 ST3GAL3
ENST00000372365 0.0218489566066791 9.72615264272904e-05 -0.212857572485168 ENSG00000126091 ST3GAL3
ENST00000361746 0.0218489566066791 9.72615264272904e-05 -0.212857572485168 ENSG00000126091 ST3GAL3
ENST00000332628 0.0218489566066791 9.72615264272904e-05 -0.212857572485168 ENSG00000126091 ST3GAL3
ENST00000531451 0.0218489566066791 9.27455599832856e-05 -0.213750075848207 ENSG00000126091 ST3GAL3
ENST00000372362 0.0218489566066791 9.27455599832856e-05 -0.213750075848207 ENSG00000126091 ST3GAL3
ENST00000361812 0.0218489566066791 9.27455599832856e-05 -0.213750075848207 ENSG00000126091 ST3GAL3
ENST00000461375 0.0430478700082349 0.000592321204333112 -0.205335618772089 ENSG00000126091 ST3GAL3
ENST00000490502 0.545740255531039 0.165034388710432 -0.0919617516167589 ENSG00000126091 ST3GAL3
ENST00000372343 0.660788014129788 0.274763476702732 0.0619048588701675 ENSG00000117408 IPO13
ENST00000255108 0.93438497971859 0.782019042458545 0.0184648935768908 ENSG00000132768 DPH2
ENST00000412950 0.961519799373805 0.864840298141061 -0.0117482165093319 ENSG00000132768 DPH2
ENST00000524776 0.961519799373805 0.864840298141061 -0.0117482165093319 ENSG00000132768 DPH2
ENST00000495421 0.93438497971859 0.782019042458545 0.0184648935768908 ENSG00000132768 DPH2
ENST00000396758 0.93438497971859 0.781963116579585 0.0184626088351205 ENSG00000132768 DPH2
ENST00000472505 0.879415093200825 0.643117091795466 -0.0302220246908302 ENSG00000117410 ATP6V0B
ENST00000472174 0.774521344957554 0.436018253912037 -0.049796022858121 ENSG00000117410 ATP6V0B
ENST00000532642 0.775365524752188 0.438062571255622 -0.0495260547508217 ENSG00000117410 ATP6V0B
ENST00000236067 0.776785796629168 0.440224710962105 -0.049239678159763 ENSG00000117410 ATP6V0B
ENST00000471859 0.832664613408658 0.540224720599759 -0.0390326111184793 ENSG00000117410 ATP6V0B
ENST00000472277 0.776639295387349 0.440005698796218 -0.0503981523104859 ENSG00000117410 ATP6V0B
ENST00000461670 0.828227872966682 0.531352343863285 -0.0420455148667666 ENSG00000117410 ATP6V0B
ENST00000468183 0.774521344957554 0.436093466880995 -0.0497510590616649 ENSG00000117410 ATP6V0B
ENST00000473485 0.774521344957554 0.436093466880995 -0.0497510590616649 ENSG00000117410 ATP6V0B
ENST00000496131 0.788782238425738 0.461350095112483 -0.0477766236013332 ENSG00000117410 ATP6V0B
ENST00000498208 0.801837848276888 0.482310430792369 -0.0492185012106108 ENSG00000117410 ATP6V0B
ENST00000532072 0.936884732568437 0.789141723511814 -0.019053418732465 ENSG00000117410 ATP6V0B
ENST00000498664 0.854827131289163 0.587463463265831 -0.0342521774462735 ENSG00000117410 ATP6V0B
ENST00000372324 0.932763329788848 0.777470634296235 0.0182622261012952 ENSG00000117411 B4GALT2
ENST00000497866 0.662527221826818 0.27699682469476 0.0851393412849252 ENSG00000117411 B4GALT2
ENST00000434555 0.960945324867969 0.863524364218034 0.0111373608041238 ENSG00000117411 B4GALT2
ENST00000356836 0.959117715292147 0.857213225852101 0.011759832824317 ENSG00000117411 B4GALT2
ENST00000309519 0.833341179681984 0.541495855858393 0.0399830173207448 ENSG00000117411 B4GALT2
ENST00000485678 0.686205487657696 0.304766616052263 0.0734648914358831 ENSG00000117411 B4GALT2
ENST00000361745 0.816891490576535 0.50812858206551 0.0386516699346799 ENSG00000178028 DMAP1
ENST00000446292 0.790568367690893 0.464739814338116 0.0424523111438849 ENSG00000178028 DMAP1
ENST00000440641 0.75106096871691 0.394612447692662 0.0512450027273007 ENSG00000178028 DMAP1
ENST00000437511 0.746581225114956 0.387204876898575 0.0509439721989235 ENSG00000178028 DMAP1
ENST00000471829 0.750686009396594 0.39403266320732 0.0514825016467042 ENSG00000178028 DMAP1
ENST00000487922 0.741179539611019 0.37773118962082 0.0544737603082488 ENSG00000178028 DMAP1
ENST00000315913 0.816891490576535 0.50812858206551 0.0386516699346799 ENSG00000178028 DMAP1
ENST00000372289 0.816891490576535 0.50812858206551 0.0386516699346799 ENSG00000178028 DMAP1
ENST00000372290 0.676445474014952 0.292935241084493 0.0698557880628986 ENSG00000178028 DMAP1
ENST00000488433 0.756575082766595 0.40414383712938 0.0536651556073013 ENSG00000178028 DMAP1
ENST00000372257 0.772578829257846 0.432745149816882 -0.0420796101999143 ENSG00000117419 ERI3
ENST00000372259 0.745551432077581 0.385033295195144 -0.0509367947030609 ENSG00000117419 ERI3
ENST00000456170 0.739128987998914 0.374569989997092 -0.0517241061769727 ENSG00000117419 ERI3
ENST00000537474 0.797750959349898 0.475599314108735 -0.0401895300943767 ENSG00000117419 ERI3
ENST00000489710 0.991081044928388 0.968879757132584 -0.00231783996558153 ENSG00000117419 ERI3
ENST00000479101 0.99973285292719 0.998291459011947 -0.000126630707706635 ENSG00000117419 ERI3
ENST00000462341 0.968640003351217 0.88757732616261 -0.00862670177128838 ENSG00000117419 ERI3
ENST00000452396 0.675214667009786 0.291784480377066 -0.0658636280926858 ENSG00000117419 ERI3
ENST00000495828 0.786371692499541 0.456902087885796 -0.0461335365985181 ENSG00000117419 ERI3
ENST00000457571 0.886588507646357 0.658622984216799 -0.0286639609124432 ENSG00000117419 ERI3
ENST00000355387 0.87604007058254 0.635715131617613 0.0237214285963965 ENSG00000187147 RNF220
ENST00000361799 0.87604007058254 0.635715131617613 0.0237214285963965 ENSG00000187147 RNF220
ENST00000372247 0.873341050271904 0.628837669007611 0.0241625431293733 ENSG00000187147 RNF220
ENST00000443020 0.929807251981323 0.768215547020332 0.0160761574587454 ENSG00000187147 RNF220
ENST00000453863 0.979405745247023 0.924414743587839 0.00647298799738661 ENSG00000187147 RNF220
ENST00000335497 0.681299013798798 0.299702376455572 0.0575223540703125 ENSG00000187147 RNF220
ENST00000440132 0.662758043942921 0.277748628323067 0.0596212779562816 ENSG00000187147 RNF220
ENST00000474064 0.717137045250868 0.344414953111128 0.04789996852852 ENSG00000187147 RNF220
ENST00000471494 0.572760113420092 0.186802668094171 0.0774973258768026 ENSG00000187147 RNF220
ENST00000488865 0.97245166872887 0.902408030297432 0.00837585379248619 ENSG00000187147 RNF220
ENST00000497469 0.473208107168884 0.114955027708292 0.0953046902861825 ENSG00000187147 RNF220
ENST00000475378 0.687488326741981 0.306528952523755 0.0557447757317051 ENSG00000187147 RNF220
ENST00000484745 0.678802266008385 0.296225137960133 0.05317293502667 ENSG00000187147 RNF220
ENST00000372242 0.779295478449179 0.445008064720898 0.0371024965393188 ENSG00000126106 TMEM53
ENST00000372243 0.779295478449179 0.445008064720898 0.0371024965393188 ENSG00000126106 TMEM53
ENST00000372244 0.779295478449179 0.445008064720898 0.0371024965393188 ENSG00000126106 TMEM53
ENST00000495630 0.836135366322186 0.546060925634022 0.0296881575521252 ENSG00000126106 TMEM53
ENST00000474394 0.688531135351665 0.307625753122071 0.0607132571165398 ENSG00000187147 RNF220
ENST00000480686 0.850708243644455 0.577089518981535 0.0332780672607543 ENSG00000187147 RNF220
ENST00000474956 0.950060307855498 0.831024104478181 0.0136296362361585 ENSG00000187147 RNF220
ENST00000452259 0.929752994820949 0.767608045966464 0.0183751489441528 ENSG00000142945 KIF2C
ENST00000372224 0.986193601238975 0.950096012820369 -0.00336605343867887 ENSG00000142945 KIF2C
ENST00000493027 0.933206987165592 0.778691472439999 0.0174906184483473 ENSG00000142945 KIF2C
ENST00000372218 0.986193601238975 0.950077271283582 -0.00336705262538314 ENSG00000142945 KIF2C
ENST00000455186 0.971174601818381 0.897926264981202 0.00826716115379326 ENSG00000142945 KIF2C
ENST00000372222 0.988979516480062 0.958935226736118 -0.00297984228577899 ENSG00000142945 KIF2C
ENST00000372217 0.969129323420464 0.889324888369266 0.00770065999268612 ENSG00000142945 KIF2C
ENST00000428791 0.668797365222297 0.284561402659734 -0.0672806832154308 ENSG00000225721 RP11-269F19.2
ENST00000497035 0.289364492660258 0.0312865277178118 -0.11630223824085 ENSG00000142937 RPS8
ENST00000396651 0.284591038036701 0.0300895636942879 -0.118578976654926 ENSG00000142937 RPS8
ENST00000372209 0.284796610065532 0.0302034382519068 -0.118504740321501 ENSG00000142937 RPS8
ENST00000470475 0.429928231340162 0.0874737512509283 -0.101542932478286 ENSG00000142937 RPS8
ENST00000485390 0.285026722073708 0.0303350878513676 -0.118460620780919 ENSG00000142937 RPS8
ENST00000464658 0.176361145398655 0.0106113118662196 -0.137453866392595 ENSG00000142937 RPS8
ENST00000484599 0.17233820972661 0.0101365063093934 -0.138053568540087 ENSG00000142937 RPS8
ENST00000474582 0.147492100269388 0.00744849116666814 -0.170026355797868 ENSG00000142937 RPS8
ENST00000372201 0.759858609553661 0.411282443821457 0.039542747703512 ENSG00000173846 PLK3
ENST00000465443 0.743244255974498 0.381370834456298 0.0419648769890206 ENSG00000173846 PLK3
ENST00000476731 0.947183164484207 0.823350305556106 -0.0160192603912407 ENSG00000173846 PLK3
ENST00000492398 0.478558577313222 0.11815906463769 0.0889399999505504 ENSG00000173846 PLK3
ENST00000493100 0.400193918676538 0.0725096135684645 0.131846458160804 ENSG00000173846 PLK3
ENST00000450269 0.901208329858844 0.695563901732096 0.0194020913668322 ENSG00000222009 BTBD19
ENST00000453418 0.901208329858844 0.695563901732096 0.0194020913668322 ENSG00000222009 BTBD19
ENST00000409335 0.92001366488925 0.744193754340978 0.016270002610992 ENSG00000222009 BTBD19
ENST00000439563 0.953792763019094 0.840748312247652 0.0102992809053986 ENSG00000222009 BTBD19
ENST00000485668 0.986696373418422 0.95235510445261 0.00282204376569293 ENSG00000222009 BTBD19
ENST00000482715 0.914953501896403 0.731370729972974 0.0169308054739283 ENSG00000222009 BTBD19
ENST00000475105 0.970481151891205 0.895145835057134 -0.00689681489670054 ENSG00000222009 BTBD19
ENST00000495433 0.761342335315895 0.414256021752389 -0.0512320809460986 ENSG00000222009 BTBD19
ENST00000439363 0.158613264870413 0.0086409366687834 -0.148514886199176 ENSG00000070785 EIF2B3
ENST00000360403 0.335214267239075 0.0457351896724067 -0.0983512477843718 ENSG00000070785 EIF2B3
ENST00000372183 0.455869767047927 0.10394420221673 -0.087664694373818 ENSG00000070785 EIF2B3
ENST00000480675 0.919765438468197 0.743593598056547 -0.0209414790707721 ENSG00000070785 EIF2B3
ENST00000477953 0.956378403694708 0.848200778203107 -0.0124519021164159 ENSG00000070785 EIF2B3
ENST00000372182 0.998037322436371 0.993187956743848 0.000563998972759503 ENSG00000070785 EIF2B3
ENST00000487532 0.960091476467376 0.860445597456776 -0.0120749403685882 ENSG00000070785 EIF2B3
ENST00000497010 0.955765713874617 0.845893044817855 -0.0136959860929017 ENSG00000070785 EIF2B3
ENST00000372168 0.995644647596742 0.985000688672635 -0.000946274962502013 ENSG00000126107 HECTD3
ENST00000372172 0.932726682411337 0.777403050006061 0.0124887874688641 ENSG00000126107 HECTD3
ENST00000486132 0.777506024245566 0.441391701986034 -0.0451642265562833 ENSG00000126107 HECTD3
ENST00000486296 0.973880192309641 0.907220257355829 0.00664678995102796 ENSG00000126107 HECTD3
ENST00000466423 0.84358664003365 0.563260931040649 0.0329577032240082 ENSG00000126107 HECTD3
ENST00000487488 0.943919535859749 0.812678172253673 0.016262162869752 ENSG00000126107 HECTD3
ENST00000246337 0.980071266261239 0.927517728935256 -0.00486120814721372 ENSG00000126088 UROD
ENST00000491773 0.9617987384391 0.86568061371897 0.00911532132739485 ENSG00000126088 UROD
ENST00000463092 0.953260374344715 0.839610564833152 0.0110470189404962 ENSG00000126088 UROD
ENST00000461035 0.957198863805679 0.851558577348346 -0.0102834506762018 ENSG00000126088 UROD
ENST00000491300 0.96589054334835 0.877668947099768 0.00803715302307657 ENSG00000126088 UROD
ENST00000434478 0.949549415446175 0.829249592246498 0.0114153181976752 ENSG00000126088 UROD
ENST00000494399 0.978236174493507 0.920698747531951 -0.00532278462621332 ENSG00000126088 UROD
ENST00000460334 0.971390265760007 0.898837300702859 0.00681736137178369 ENSG00000126088 UROD
ENST00000462688 0.962114671990751 0.866751130291256 0.00876669596646607 ENSG00000126088 UROD
ENST00000460906 0.961963312215613 0.866376156115162 0.00899475158432791 ENSG00000126088 UROD
ENST00000490385 0.96296509418974 0.869156178144328 0.0088502416703062 ENSG00000126088 UROD
ENST00000469548 0.988000570993342 0.956146450320952 0.00289196847167894 ENSG00000126088 UROD
ENST00000486699 0.986957596672461 0.953177261438937 0.00309217854365668 ENSG00000126088 UROD
ENST00000478467 0.992930233541961 0.975939648522373 0.00158368836230171 ENSG00000126088 UROD
ENST00000428106 0.994041749643981 0.97920472077254 0.00137026064939443 ENSG00000126088 UROD
ENST00000496439 0.96153064881422 0.864878116645061 0.00914961700923241 ENSG00000126088 UROD
ENST00000473012 0.961912830789746 0.866155042750651 0.00904975060637155 ENSG00000126088 UROD
ENST00000472254 0.800562027536428 0.480640683897795 -0.0469474051865167 ENSG00000126088 UROD
ENST00000466193 0.602965054393239 0.216026514329269 -0.0934767484613921 ENSG00000126088 UROD
ENST00000465678 0.637418667260054 0.25073346981079 -0.0885725216156489 ENSG00000126088 UROD
ENST00000262746 0.82426202774458 0.523802197921206 -0.025851283387742 ENSG00000117450 PRDX1
ENST00000319248 0.824247194888904 0.52376871826264 -0.0258520733046252 ENSG00000117450 PRDX1
ENST00000372079 0.823898765925666 0.523433742700658 -0.0258811629255285 ENSG00000117450 PRDX1
ENST00000447184 0.832744455412249 0.540310615151844 -0.0253713596371871 ENSG00000117450 PRDX1
ENST00000424390 0.832762863124508 0.540334709741451 -0.0253708017129494 ENSG00000117450 PRDX1
ENST00000483583 0.847745103228404 0.571603893252759 -0.0247057972854768 ENSG00000117450 PRDX1
ENST00000372070 0.680208761223213 0.298250113443803 -0.0505956880969557 ENSG00000117448 AKR1A1
ENST00000434299 0.730898458553715 0.361749139615456 -0.0490425915424933 ENSG00000117448 AKR1A1
ENST00000496999 0.759520033801591 0.410791543933847 -0.0474650603035984 ENSG00000117448 AKR1A1
ENST00000476957 0.706319839938763 0.330766351962801 -0.0519576260047727 ENSG00000117448 AKR1A1
ENST00000481885 0.81246246275903 0.50087320140729 -0.0381280288673796 ENSG00000117448 AKR1A1
ENST00000351829 0.739276867470386 0.375053512199461 -0.0448385875487772 ENSG00000117448 AKR1A1
ENST00000471651 0.733200256886339 0.365151731037681 -0.0552981138399818 ENSG00000117448 AKR1A1
ENST00000497973 0.998219286875082 0.993764999110104 0.00042899558102029 ENSG00000117448 AKR1A1
ENST00000473038 0.853814600373118 0.584863843168377 -0.0334798108500724 ENSG00000117448 AKR1A1
ENST00000495913 0.845601772023016 0.566592916991113 -0.0352962435419393 ENSG00000117448 AKR1A1
ENST00000487654 0.892696905442426 0.676989245555163 -0.0277045538381601 ENSG00000117448 AKR1A1
ENST00000437901 0.677883737375011 0.295143619802331 0.0558676629437524 ENSG00000132780 NASP
ENST00000437362 0.680203271680908 0.298198014586745 0.0554550916425844 ENSG00000132780 NASP
ENST00000464190 0.441060826873811 0.0937985529638332 0.0922442676840532 ENSG00000132780 NASP
ENST00000528084 0.527737411310388 0.150842620453486 0.0844494583385622 ENSG00000132780 NASP
ENST00000527359 0.666203009609812 0.282139055674953 0.0569636653605516 ENSG00000132780 NASP
ENST00000525515 0.626028141144585 0.239408880521237 0.0608572451369233 ENSG00000132780 NASP
ENST00000453748 0.6625481693712 0.277248495399098 0.0570015931918501 ENSG00000132780 NASP
ENST00000402363 0.70400320541348 0.327839518302796 0.0496296146727538 ENSG00000132780 NASP
ENST00000537798 0.70400320541348 0.327834649942007 0.0496323198583331 ENSG00000132780 NASP
ENST00000527470 0.514129025361304 0.141616763724772 0.0782908683481775 ENSG00000132780 NASP
ENST00000529333 0.536233626438589 0.157910920839052 0.0749139064648656 ENSG00000132780 NASP
ENST00000531532 0.589388196034591 0.204024944738738 0.0762988072452336 ENSG00000132780 NASP
ENST00000528238 0.695422960732744 0.316469946049292 0.0526216096701264 ENSG00000132780 NASP
ENST00000534101 0.528010408210657 0.151164830342054 0.0757585082824976 ENSG00000132780 NASP
ENST00000350030 0.699340375665758 0.321241442240388 0.050028973788745 ENSG00000132780 NASP
ENST00000470768 0.619393288436731 0.232006971468709 0.0610996048808158 ENSG00000132780 NASP
ENST00000372052 0.70400320541348 0.327755955651356 0.0496237525271821 ENSG00000132780 NASP
ENST00000351223 0.70400320541348 0.327755955651356 0.0496237525271821 ENSG00000132780 NASP
ENST00000530073 0.839706673430931 0.554438856246906 0.0326096668916113 ENSG00000132780 NASP
ENST00000481782 0.743265202877611 0.381528593137639 0.0489596150089882 ENSG00000132780 NASP
ENST00000531612 0.806026336409498 0.490032587224416 0.0379402230514262 ENSG00000132780 NASP
ENST00000527932 0.886588507646357 0.658890000271407 0.028904013377117 ENSG00000132780 NASP
ENST00000534450 0.88270476130294 0.649792266837923 0.0271301740197963 ENSG00000132780 NASP
ENST00000479235 0.635557579022948 0.248987151474992 0.0614828330035893 ENSG00000159592 GPBP1L1
ENST00000290795 0.789171814735535 0.462252341688111 0.0248520890014039 ENSG00000159592 GPBP1L1
ENST00000355105 0.791347904817589 0.465832266087723 0.0246503299624733 ENSG00000159592 GPBP1L1
ENST00000487436 0.851600821992712 0.579636355294364 0.036645764210682 ENSG00000159592 GPBP1L1
ENST00000468724 0.97725678442914 0.917331538729483 -0.00676245835593678 ENSG00000159592 GPBP1L1
ENST00000498128 0.75777107365266 0.406756464987026 0.0462467207873436 ENSG00000159592 GPBP1L1
ENST00000488278 0.944364941062542 0.814366718438419 0.012737816801837 ENSG00000159592 GPBP1L1
ENST00000480941 0.943106353559113 0.809334257038435 0.0130879248227487 ENSG00000159592 GPBP1L1
ENST00000480083 0.953593016542003 0.840228901126603 0.0109610736635074 ENSG00000159592 GPBP1L1
ENST00000493083 0.932805107295917 0.777587121426092 0.0156355437686792 ENSG00000159592 GPBP1L1
ENST00000460859 0.897586656207852 0.686895954681373 0.0228542538670629 ENSG00000159592 GPBP1L1
ENST00000372025 0.424600878409651 0.0844319720279966 0.107092878740424 ENSG00000159596 TMEM69
ENST00000496366 0.348814681789662 0.0509053738685405 0.127161611405692 ENSG00000159596 TMEM69
ENST00000359942 0.310443120221296 0.0376190295753623 0.140294431607292 ENSG00000197429 IPP
ENST00000470809 0.316160862958576 0.0392604956133187 -0.135826587747464 ENSG00000086015 MAST2
ENST00000372009 0.355969635240524 0.0536805991217617 -0.0752810825897684 ENSG00000086015 MAST2
ENST00000361297 0.357090835145837 0.0543280859856761 -0.0752484519070444 ENSG00000086015 MAST2
ENST00000372008 0.303605590117828 0.0355144044819355 -0.105566085603696 ENSG00000086015 MAST2
ENST00000482881 0.904976716981987 0.706411178054499 -0.0249323227295285 ENSG00000086015 MAST2
ENST00000262741 0.945447403301962 0.817399386296551 -0.0163472645896555 ENSG00000117461 PIK3R3
ENST00000372006 0.947174622972903 0.823315239731255 -0.0158125372277954 ENSG00000117461 PIK3R3
ENST00000340332 0.955550046979738 0.845360768354809 -0.0137871437635089 ENSG00000117461 PIK3R3
ENST00000354242 0.955550046979738 0.845360768354809 -0.0137871437635089 ENSG00000117461 PIK3R3
ENST00000420542 0.955550046979738 0.845360768354809 -0.0137871437635089 ENSG00000117461 PIK3R3
ENST00000540385 0.63069819004361 0.244510295479426 -0.091057089190355 ENSG00000117461 PIK3R3
ENST00000423209 0.624451951498267 0.237541763807286 -0.0932935730706151 ENSG00000117461 PIK3R3
ENST00000396420 0.816896586516636 0.508143671459286 0.0317529234504611 ENSG00000085998 POMGNT1
ENST00000371984 0.766208874236347 0.422480333097694 0.0381009632976459 ENSG00000085998 POMGNT1
ENST00000371992 0.817566333339262 0.509173878633315 0.0317500602578032 ENSG00000085998 POMGNT1
ENST00000535522 0.876674286116164 0.637091654082385 0.022729776267215 ENSG00000085998 POMGNT1
ENST00000371986 0.765987544461518 0.42203954883852 0.0381123730616897 ENSG00000085998 POMGNT1
ENST00000485714 0.705753999742766 0.330225378318866 0.0611882164370315 ENSG00000085998 POMGNT1
ENST00000477114 0.984684016270271 0.944281712979175 -0.00491053325380264 ENSG00000085998 POMGNT1
ENST00000497439 0.967210715972535 0.882706750265897 0.00974722246941505 ENSG00000085998 POMGNT1
ENST00000442598 0.901192263764744 0.695434273058019 0.0264778079722105 ENSG00000085999 RAD54L
ENST00000371975 0.890233692233894 0.670555171965698 0.0287611079757359 ENSG00000085999 RAD54L
ENST00000496156 0.450416925967928 0.10058635280225 0.0834448261102689 ENSG00000132128 LRRC41
ENST00000343304 0.819403218406795 0.514995638099983 0.0248194034914379 ENSG00000132128 LRRC41
ENST00000472710 0.417872188191131 0.0808487856604028 0.073099887932538 ENSG00000132128 LRRC41
ENST00000498402 0.846081228737864 0.567639708195727 -0.0242824791125655 ENSG00000132128 LRRC41
ENST00000469150 0.749251575799551 0.391883644890991 -0.0599464935266121 ENSG00000132128 LRRC41
ENST00000311672 0.235225850480738 0.0192654664276813 -0.144208379347811 ENSG00000173660 UQCRH
ENST00000489056 0.235225850480738 0.0192610818568991 -0.144211322536396 ENSG00000173660 UQCRH
ENST00000486951 0.18426491108056 0.0115424353352912 -0.158296486667621 ENSG00000173660 UQCRH
ENST00000496387 0.235225850480738 0.0192610818568991 -0.144211322536396 ENSG00000173660 UQCRH
ENST00000460947 0.258277468839868 0.0237292601998537 -0.151007254659011 ENSG00000173660 UQCRH
ENST00000474844 0.753065417265508 0.397689269616572 0.0505916712868607 ENSG00000117481 NSUN4
ENST00000307089 0.667360386779649 0.283336521640754 0.0603874348569208 ENSG00000117481 NSUN4
ENST00000486270 0.824550448897589 0.525000588320446 0.0398299852936937 ENSG00000117481 NSUN4
ENST00000536062 0.857819866944732 0.593932429631401 0.0322135850317996 ENSG00000117481 NSUN4
ENST00000471871 0.834537566021546 0.543178819381958 0.036542030514939 ENSG00000117481 NSUN4
ENST00000537428 0.872571526399357 0.627183029534872 0.0291556657533693 ENSG00000117481 NSUN4
ENST00000498008 0.804050914185824 0.486334326366357 0.0421807263324104 ENSG00000117481 NSUN4
ENST00000495427 0.797492611691824 0.474530290464098 0.044063777078404 ENSG00000117481 NSUN4
ENST00000342571 0.355969635240524 0.0536706508893855 0.115722111832926 ENSG00000079277 MKNK1
ENST00000371946 0.453240467353822 0.102183127514575 0.0872873584531707 ENSG00000079277 MKNK1
ENST00000341183 0.453240467353822 0.102183127514575 0.0872873584531707 ENSG00000079277 MKNK1
ENST00000371944 0.355969635240524 0.0536706508893855 0.115722111832926 ENSG00000079277 MKNK1
ENST00000371945 0.453240467353822 0.102183127514575 0.0872873584531707 ENSG00000079277 MKNK1
ENST00000528077 0.402758556631742 0.0737416444324169 0.0986226401011907 ENSG00000079277 MKNK1
ENST00000428112 0.404541922916532 0.0747647590343596 0.100031666915671 ENSG00000079277 MKNK1
ENST00000531355 0.494410422626606 0.128483219561898 0.0861572670284764 ENSG00000079277 MKNK1
ENST00000496619 0.704198460960899 0.328096434717694 0.0609622407749708 ENSG00000079277 MKNK1
ENST00000526513 0.674289949291047 0.290859847011083 0.0672160902530146 ENSG00000079277 MKNK1
ENST00000484301 0.850902255504711 0.577433766883946 0.037190022677849 ENSG00000079277 MKNK1
ENST00000545730 0.773638150122696 0.434862439915613 0.0457631029760453 ENSG00000079277 MKNK1
ENST00000486716 0.961221242613581 0.864249175151732 0.0117169194041375 ENSG00000079277 MKNK1
ENST00000529170 0.862015430427459 0.60208428238336 0.0362250757058341 ENSG00000079277 MKNK1
ENST00000531769 0.853255958235977 0.583592846779911 0.0338705265887104 ENSG00000079277 MKNK1
ENST00000576409 0.785846882948456 0.455858070250998 0.0418789527941411 ENSG00000123472 ATPAF1
ENST00000371937 0.789625529908785 0.463228389266389 0.041179741681099 ENSG00000123472 ATPAF1
ENST00000574428 0.789625529908785 0.463228389266389 0.041179741681099 ENSG00000123472 ATPAF1
ENST00000526821 0.964811622648418 0.87469975220247 -0.0106025044083469 ENSG00000123472 ATPAF1
ENST00000542495 0.938037024432147 0.79198115307318 -0.0179347895284605 ENSG00000123472 ATPAF1
ENST00000529214 0.938037024432147 0.79198115307318 -0.0179347895284605 ENSG00000123472 ATPAF1
ENST00000329231 0.940466724418686 0.800828959056069 0.0156717184819551 ENSG00000123472 ATPAF1
ENST00000544071 0.813159663482554 0.502247768337124 0.0266801047368006 ENSG00000159658 EFCAB14
ENST00000442839 0.858061893599178 0.594323110095126 0.0290660161284318 ENSG00000228237 EFCAB14-AS1
ENST00000418985 0.856269269568163 0.590704842072378 0.0293205944154589 ENSG00000228237 EFCAB14-AS1
ENST00000371933 0.839296322712108 0.552524839207339 0.0245926363907202 ENSG00000159658 EFCAB14
ENST00000479745 0.756295131810518 0.40338181338043 0.0504896131609327 ENSG00000159658 EFCAB14
ENST00000487741 0.742531334431778 0.380497469399469 0.0535414309044872 ENSG00000159658 EFCAB14
ENST00000481623 0.972657887658533 0.902817378346839 0.00804661707734566 ENSG00000159658 EFCAB14
ENST00000484461 0.712586458347911 0.339262023950652 0.0544591410547027 ENSG00000159658 EFCAB14
ENST00000371884 0.970024873366299 0.893494618452073 0.00553184525322058 ENSG00000162367 TAL1
ENST00000371883 0.902192756838204 0.699377299773191 0.0152865855072492 ENSG00000162367 TAL1
ENST00000294339 0.902192756838204 0.699377299773191 0.0152865855072492 ENSG00000162367 TAL1
ENST00000459729 0.782880107981667 0.450749882926102 -0.0428744878774194 ENSG00000162367 TAL1
ENST00000464796 0.798950114475831 0.477234895155901 -0.0417997501936564 ENSG00000162367 TAL1
ENST00000422216 0.748378985648449 0.390165190375858 -0.0567760287367353 ENSG00000226252 RP1-18D14.7
ENST00000337817 0.953256791130554 0.83928436654533 -0.0127926174176894 ENSG00000123473 STIL
ENST00000360380 0.953256791130554 0.83928436654533 -0.0127926174176894 ENSG00000123473 STIL
ENST00000371877 0.953256791130554 0.83928436654533 -0.0127926174176894 ENSG00000123473 STIL
ENST00000243182 0.952501454093741 0.83720171873375 -0.0127906953250544 ENSG00000123473 STIL
ENST00000396221 0.952501454093741 0.83720171873375 -0.0127906953250544 ENSG00000123473 STIL
ENST00000447475 0.892696905442426 0.676972219955332 0.025436725852118 ENSG00000123473 STIL
ENST00000418131 0.431896419317553 0.0884449625130903 0.124711336435978 ENSG00000123473 STIL
ENST00000371873 0.588611308031951 0.202862799423858 0.0691977920854899 ENSG00000162368 CMPK1
ENST00000371871 0.80594241328834 0.489958045747299 0.034397113928807 ENSG00000162368 CMPK1
ENST00000450808 0.806531772679776 0.49067642068625 0.0347205881980613 ENSG00000162368 CMPK1
ENST00000371870 0.922438315856175 0.752023547212671 0.0163100546866918 ENSG00000162368 CMPK1
ENST00000396153 0.0400431831355362 0.000504960977423366 -0.226158747321879 ENSG00000185104 FAF1
ENST00000371778 0.0377115924062047 0.000439806050399402 -0.22936155938203 ENSG00000185104 FAF1
ENST00000545823 0.149315780508879 0.00764462278269924 -0.177647632175874 ENSG00000185104 FAF1
ENST00000494400 0.273036967490346 0.0268240275208291 -0.151248299922017 ENSG00000185104 FAF1
ENST00000487898 0.0218489566066791 8.54037077064136e-05 -0.290256747161761 ENSG00000185104 FAF1
ENST00000242719 0.56110799820101 0.176312253304091 0.0661512068264931 ENSG00000123091 RNF11
ENST00000494873 0.494671395515454 0.128632587259984 0.0532840146564338 ENSG00000123091 RNF11
ENST00000486691 0.325997543546291 0.0427011402867928 0.0859955237441995 ENSG00000123091 RNF11
ENST00000371730 0.756116402340446 0.402989902314905 -0.0456651201296443 ENSG00000085832 EPS15
ENST00000371733 0.756116402340446 0.402989902314905 -0.0456651201296443 ENSG00000085832 EPS15
ENST00000396122 0.846670955729967 0.569077429620149 -0.0345750813009752 ENSG00000085832 EPS15
ENST00000493793 0.961599589740758 0.865316875518566 -0.0117968669619718 ENSG00000085832 EPS15
ENST00000371727 0.851911149562326 0.580322936878569 -0.0349304431083731 ENSG00000085832 EPS15
ENST00000471391 0.824530662056646 0.524907317512906 -0.0407202269986151 ENSG00000085832 EPS15
ENST00000465467 0.802482154042359 0.483369798946839 -0.0457875722362403 ENSG00000085832 EPS15
ENST00000371714 0.928894915282653 0.765585392502125 -0.0116090907476072 ENSG00000117859 OSBPL9
ENST00000337809 0.939121722054752 0.796041748426413 -0.0100232743492163 ENSG00000117859 OSBPL9
ENST00000371710 0.939121722054752 0.796041748426413 -0.0100232743492163 ENSG00000117859 OSBPL9
ENST00000447887 0.921771238860174 0.749783280471667 -0.0124348511038336 ENSG00000117859 OSBPL9
ENST00000495776 0.921771238860174 0.749783280471667 -0.0124348511038336 ENSG00000117859 OSBPL9
ENST00000435686 0.921771238860174 0.749783280471667 -0.0124348511038336 ENSG00000117859 OSBPL9
ENST00000435274 0.891608889899235 0.674229298144393 -0.0164841541026806 ENSG00000117859 OSBPL9
ENST00000428468 0.921771238860174 0.749783280471667 -0.0124348511038336 ENSG00000117859 OSBPL9
ENST00000453295 0.921771238860174 0.749783280471667 -0.0124348511038336 ENSG00000117859 OSBPL9
ENST00000489990 0.656918919255549 0.270918906438247 -0.0487018299083439 ENSG00000117859 OSBPL9
ENST00000530544 0.992471893020322 0.974051484932047 -0.00138145512232834 ENSG00000117859 OSBPL9
ENST00000484890 0.637094860895809 0.250499791629875 -0.061414144596598 ENSG00000117859 OSBPL9
ENST00000534040 0.783047255830086 0.451316008435319 -0.0412398937500245 ENSG00000117859 OSBPL9
ENST00000532975 0.778604725011131 0.44352771565113 -0.0412016045002585 ENSG00000117859 OSBPL9
ENST00000527631 0.756765194775435 0.404651958556929 -0.0451410342867347 ENSG00000117859 OSBPL9
ENST00000531828 0.919442105152792 0.742695815758703 0.0142193928870907 ENSG00000117859 OSBPL9
ENST00000361556 0.88316152589624 0.650657493551934 0.0193149059556787 ENSG00000117859 OSBPL9
ENST00000473207 0.741106747360537 0.377646138622486 -0.0479291823245348 ENSG00000117859 OSBPL9
ENST00000533884 0.75397115789309 0.399120431277956 -0.0460327637430744 ENSG00000117859 OSBPL9
ENST00000481937 0.6997692458547 0.321660186618272 -0.0554518980637215 ENSG00000117859 OSBPL9
ENST00000526917 0.778154397381464 0.442611664681479 -0.0417642011122581 ENSG00000117859 OSBPL9
ENST00000462759 0.883164155739597 0.650704380950637 0.0193151267187464 ENSG00000117859 OSBPL9
ENST00000486942 0.862694025462877 0.604379260579408 0.0222397845779279 ENSG00000117859 OSBPL9
ENST00000524620 0.921388282847378 0.747755784044245 -0.0227627707526133 ENSG00000117859 OSBPL9
ENST00000528603 0.76603012042725 0.422179098034935 0.0451615044659322 ENSG00000117859 OSBPL9
ENST00000475697 0.684914333626705 0.303520718523596 0.046526347922982 ENSG00000117859 OSBPL9
ENST00000531061 0.571546390932974 0.185207293251317 0.0756669654886461 ENSG00000117859 OSBPL9
ENST00000531819 0.705930062011196 0.330437978073936 0.0449906744413988 ENSG00000117859 OSBPL9
ENST00000533825 0.760911377183884 0.413537427291166 0.0512681566706847 ENSG00000117859 OSBPL9
ENST00000440943 0.277748006198108 0.0281946607394904 0.107602210009531 ENSG00000078618 NRD1
ENST00000352171 0.463762450566555 0.109086411422729 0.0611698911961572 ENSG00000078618 NRD1
ENST00000354831 0.463762450566555 0.109086411422729 0.0611698911961572 ENSG00000078618 NRD1
ENST00000485608 0.401895527062777 0.0733787007139494 0.0790235549328015 ENSG00000078618 NRD1
ENST00000539524 0.468279800641316 0.112427055764325 0.0686204698761021 ENSG00000078618 NRD1
ENST00000588291 0.669947136264147 0.285637133709376 0.0691530104800056 ENSG00000266993 RP4-657D16.3
ENST00000586761 0.610175695241046 0.222884766892864 0.0787279511566369 ENSG00000266993 RP4-657D16.3
ENST00000497358 0.647369900236211 0.260331168243038 0.072040077497653 ENSG00000078618 NRD1
ENST00000544028 0.52677034786022 0.150142128296319 0.0569609998319027 ENSG00000078618 NRD1
ENST00000483007 0.351774812417946 0.0521138364969126 0.131442231743089 ENSG00000078618 NRD1
ENST00000473805 0.775939197908211 0.438975028180132 0.0420278609399487 ENSG00000078618 NRD1
ENST00000475715 0.767538865046529 0.425039177725594 0.0427815349765915 ENSG00000078618 NRD1
ENST00000491410 0.98273733416267 0.936943523538948 0.00359070600468485 ENSG00000078618 NRD1
ENST00000468722 0.859929132042011 0.598590176747252 -0.0301717632358056 ENSG00000078618 NRD1
ENST00000371655 0.692425871686343 0.312902052209503 0.0588074124928451 ENSG00000169213 RAB3B
ENST00000469458 0.608126522783094 0.220801128856646 -0.0758541731793545 ENSG00000117862 TXNDC12
ENST00000371626 0.756000373043696 0.402296352793132 -0.0408070430265577 ENSG00000117862 TXNDC12
ENST00000472624 0.76859011798739 0.4268740838733 -0.0399061819411142 ENSG00000117862 TXNDC12
ENST00000610127 0.942320329715587 0.806652271623199 -0.0152421875337875 ENSG00000117862 TXNDC12
ENST00000313334 0.697128427248418 0.318341273886389 -0.0516110945614763 ENSG00000134717 BTF3L4
ENST00000477828 0.592631479231129 0.206877104927854 -0.066649228591202 ENSG00000134717 BTF3L4
ENST00000489308 0.706321433788507 0.3308579684477 -0.0494854194608439 ENSG00000134717 BTF3L4
ENST00000526132 0.590674002698289 0.205023439480648 -0.0664544611908406 ENSG00000134717 BTF3L4
ENST00000472944 0.719635961242506 0.34782649803248 -0.0475169884477593 ENSG00000134717 BTF3L4
ENST00000524414 0.716478516017844 0.343550894349934 -0.0685297060403228 ENSG00000134717 BTF3L4
ENST00000484036 0.558787253267346 0.174834504222417 -0.0722662819443724 ENSG00000134717 BTF3L4
ENST00000533836 0.544731213213745 0.164222355415858 -0.075664059482467 ENSG00000134717 BTF3L4
ENST00000361625 0.629417205364729 0.243314107087371 -0.0739118460111225 ENSG00000157077 ZFYVE9
ENST00000357206 0.396009659961829 0.0707268699877907 -0.0942156396422904 ENSG00000157077 ZFYVE9
ENST00000287727 0.403397566651023 0.0741706705776629 -0.0937038856877688 ENSG00000157077 ZFYVE9
ENST00000371591 0.659907890644405 0.27360795126662 -0.0595279844790027 ENSG00000157077 ZFYVE9
ENST00000470844 0.883637960521939 0.651983030268939 -0.0275804643641179 ENSG00000154222 CC2D1B
ENST00000371586 0.961080548250006 0.863772089320033 -0.00895370119252788 ENSG00000154222 CC2D1B
ENST00000284376 0.885629649578126 0.656331908755441 -0.0241529532694755 ENSG00000154222 CC2D1B
ENST00000491136 0.886588507646357 0.659302858119393 -0.0239549395367367 ENSG00000154222 CC2D1B
ENST00000438021 0.747140532629655 0.387938772778858 -0.0506526700547316 ENSG00000154222 CC2D1B
ENST00000460261 0.663823018338978 0.279194969183896 -0.0613974337561865 ENSG00000154222 CC2D1B
ENST00000450942 0.664266006689401 0.279626285013405 -0.0639398284083295 ENSG00000154222 CC2D1B
ENST00000438831 0.89134110303148 0.673168414973683 -0.0251916418766336 ENSG00000154222 CC2D1B
ENST00000257181 0.697204806961035 0.318683248940108 0.047060410318725 ENSG00000134748 PRPF38A
ENST00000487160 0.73099793704178 0.361916357924579 -0.0591919031447139 ENSG00000134748 PRPF38A
ENST00000474048 0.737381359155649 0.371473507959858 0.0466271526070701 ENSG00000134748 PRPF38A
ENST00000528457 0.611278926525618 0.224375239671965 0.0657187501617237 ENSG00000134744 ZCCHC11
ENST00000527941 0.603999623445653 0.217187271996842 0.0672662660580878 ENSG00000134744 ZCCHC11
ENST00000257177 0.8869949399975 0.660728051099103 0.0255729408598445 ENSG00000134744 ZCCHC11
ENST00000371544 0.886956179435465 0.660642193533752 0.0255802304317915 ENSG00000134744 ZCCHC11
ENST00000469810 0.926998911958911 0.761607984591057 -0.0231661009318078 ENSG00000134744 ZCCHC11
ENST00000528642 0.908602560790349 0.71504226797224 0.0205702075539212 ENSG00000134744 ZCCHC11
ENST00000484723 0.875086442645208 0.632805485792206 0.0273253434918287 ENSG00000134744 ZCCHC11
ENST00000371541 0.898519724888778 0.689491716297954 0.0235101937314204 ENSG00000134744 ZCCHC11
ENST00000473856 0.754203328516166 0.399676887486919 0.0523195225213533 ENSG00000134744 ZCCHC11
ENST00000371538 0.549030333367254 0.167612011303719 0.0884652271655528 ENSG00000162377 COA7
ENST00000486918 0.389878001749717 0.0679329313425371 0.128224562112158 ENSG00000162377 COA7
ENST00000443756 0.818154667359505 0.510613379370985 -0.040679667106182 ENSG00000162378 ZYG11B
ENST00000545132 0.597673944074329 0.211426710790033 -0.0787088427255827 ENSG00000162378 ZYG11B
ENST00000294353 0.970776736325011 0.896846776107382 0.00790143840073104 ENSG00000162378 ZYG11B
ENST00000371522 0.889803572136969 0.669155866883354 0.0226200132214663 ENSG00000121310 ECHDC2
ENST00000460612 0.888008307750344 0.66354639731096 0.0231312078522242 ENSG00000121310 ECHDC2
ENST00000543419 0.931080347583692 0.771805292007719 0.02029808507704 ENSG00000121310 ECHDC2
ENST00000463923 0.931081516078794 0.771870842735236 0.0202907492460207 ENSG00000121310 ECHDC2
ENST00000371520 0.890072811689828 0.669984843890672 0.0226534140878214 ENSG00000121310 ECHDC2
ENST00000358358 0.890072811689828 0.670001164634427 0.0226536416806033 ENSG00000121310 ECHDC2
ENST00000476477 0.939158143710769 0.797173898899663 0.0135776075380914 ENSG00000121310 ECHDC2
ENST00000536120 0.939158143710769 0.797173898899663 0.0135776075380914 ENSG00000121310 ECHDC2
ENST00000479593 0.864037578652352 0.607565922420435 0.0317854885670522 ENSG00000121310 ECHDC2
ENST00000467988 0.868735506198235 0.618198116569487 0.027215132100379 ENSG00000121310 ECHDC2
ENST00000487866 0.670776466130921 0.286476197609492 0.0699985166613026 ENSG00000121310 ECHDC2
ENST00000487851 0.854827131289163 0.587285421885115 0.0347087950422537 ENSG00000121310 ECHDC2
ENST00000541281 0.827536873460403 0.530133631701312 0.0348296578539858 ENSG00000121310 ECHDC2
ENST00000488268 0.696028916563683 0.316980605746757 0.061482262132063 ENSG00000121310 ECHDC2
ENST00000544365 0.867228665144778 0.614971341193729 0.0296744640888554 ENSG00000121310 ECHDC2
ENST00000495920 0.835278901722671 0.544329795160806 0.0363165699946125 ENSG00000121310 ECHDC2
ENST00000480312 0.765987544461518 0.422043284211914 0.0520617092833762 ENSG00000121310 ECHDC2
ENST00000544531 0.892145822767137 0.676054473360563 0.0263560172558306 ENSG00000121310 ECHDC2
ENST00000542552 0.921805811043754 0.750192883984086 0.0206260478612932 ENSG00000121310 ECHDC2
ENST00000474789 0.97608825153101 0.914231503680337 0.00691612985790727 ENSG00000121310 ECHDC2
ENST00000371514 0.941555953906738 0.804404276084767 -0.0100660251644061 ENSG00000116171 SCP2
ENST00000478631 0.952392572541462 0.836411185048669 -0.00837678809062327 ENSG00000116171 SCP2
ENST00000528311 0.983171279257068 0.938096948860102 -0.00327322223114917 ENSG00000116171 SCP2
ENST00000371509 0.954643744078656 0.843611770400614 -0.00835030019128774 ENSG00000116171 SCP2
ENST00000407246 0.988303683918637 0.957203239254364 -0.0021778872806611 ENSG00000116171 SCP2
ENST00000430330 0.960564572058502 0.862145036864367 -0.00822559421607689 ENSG00000116171 SCP2
ENST00000408941 0.843211797857714 0.562525847571577 -0.0273575930108118 ENSG00000116171 SCP2
ENST00000478274 0.772588136881513 0.432811595107991 -0.0525017362960603 ENSG00000116171 SCP2
ENST00000484100 0.909732448081507 0.718305541235512 -0.0178755375657873 ENSG00000116171 SCP2
ENST00000533119 0.898124817929634 0.688570899435563 -0.0197832408879416 ENSG00000116171 SCP2
ENST00000435345 0.97245166872887 0.902190649543028 -0.00588175606811459 ENSG00000116171 SCP2
ENST00000488965 0.850463984010956 0.576613935872021 -0.0265609809223747 ENSG00000116171 SCP2
ENST00000294360 0.887723269162653 0.662078302202879 0.0256570863819697 ENSG00000162384 C1orf123
ENST00000483739 0.872034829809687 0.626180057945845 0.0288921485772469 ENSG00000162384 C1orf123
ENST00000470385 0.911822822622105 0.722962914151553 0.0208368713589555 ENSG00000162384 C1orf123
ENST00000478839 0.741977621574976 0.379072184463507 0.063795366894027 ENSG00000162384 C1orf123
ENST00000489755 0.865903957568396 0.611782991353479 -0.0337943812646175 ENSG00000162384 C1orf123
ENST00000371470 0.509117966819886 0.137453085184994 -0.0750393938993517 ENSG00000162385 MAGOH
ENST00000371466 0.507932591199182 0.136569788105573 -0.0752492072444877 ENSG00000162385 MAGOH
ENST00000495868 0.517799823267064 0.144333160295836 -0.0811093699530263 ENSG00000162385 MAGOH
ENST00000462941 0.486489909190025 0.123024061559474 -0.0765921057399826 ENSG00000162385 MAGOH
ENST00000306052 0.835729767609846 0.545101064317386 -0.0248421021663136 ENSG00000157193 LRP8
ENST00000529670 0.572760113420092 0.18677371299946 0.086731542916701 ENSG00000157193 LRP8
ENST00000371454 0.747439041625345 0.388399210449506 -0.0365837601764974 ENSG00000157193 LRP8
ENST00000465675 0.769529294939193 0.428313331277124 -0.0334682869536493 ENSG00000157193 LRP8
ENST00000354412 0.747790556078169 0.389009029720301 -0.0364439621957036 ENSG00000157193 LRP8
ENST00000480045 0.697397167090631 0.319022989178718 -0.0435500339495635 ENSG00000157193 LRP8
ENST00000347547 0.699035789501018 0.320915989655466 -0.043581715271295 ENSG00000157193 LRP8
ENST00000459674 0.697751273642365 0.319482810968241 0.0637083403590456 ENSG00000157193 LRP8
ENST00000475501 0.902706984987744 0.700363845766602 -0.0247994332942756 ENSG00000157193 LRP8
ENST00000496580 0.440347415878833 0.093153133268324 -0.105054141963124 ENSG00000157193 LRP8
ENST00000371429 0.851600821992712 0.579619406752721 0.036045879784287 ENSG00000058804 NDC1
ENST00000540001 0.851600821992712 0.579619406752721 0.036045879784287 ENSG00000058804 NDC1
ENST00000537333 0.977392833900149 0.917912052834427 0.00647464315256022 ENSG00000058804 NDC1
ENST00000234725 0.982505261859577 0.935798486490585 -0.00499907780675634 ENSG00000058804 NDC1
ENST00000464950 0.660733072836178 0.274621073665123 -0.0738695918153649 ENSG00000058799 YIPF1
ENST00000371399 0.652138020017167 0.265835641655523 -0.0752112468292711 ENSG00000058799 YIPF1
ENST00000072644 0.652138020017167 0.265835641655523 -0.0752112468292711 ENSG00000058799 YIPF1
ENST00000371378 0.0789846257740808 0.00208132862251039 -0.179473173810214 ENSG00000081870 HSPB11
ENST00000194214 0.10321808709925 0.00350009240180515 -0.180601915568576 ENSG00000081870 HSPB11
ENST00000371377 0.1302876324185 0.0055206946120659 -0.174166587177518 ENSG00000081870 HSPB11
ENST00000371376 0.0700649975507066 0.00167986168088006 -0.216946985709792 ENSG00000081870 HSPB11
ENST00000488884 0.0590251018509701 0.00118098346751382 -0.228559780005956 ENSG00000081870 HSPB11
ENST00000371370 0.193524789622431 0.0127383862231315 0.146595944098478 ENSG00000116212 LRRC42
ENST00000371368 0.571097508187457 0.184568808311845 0.0926092432057384 ENSG00000116212 LRRC42
ENST00000319223 0.199001046628229 0.0135615912958623 0.145128641606707 ENSG00000116212 LRRC42
ENST00000444987 0.541946641049427 0.161839419641278 0.0952023429918597 ENSG00000116212 LRRC42
ENST00000371348 0.637178377145185 0.250570438650011 0.0586964783350067 ENSG00000116209 TMEM59
ENST00000371344 0.844382164746456 0.564473362167953 0.0321394204572933 ENSG00000116209 TMEM59
ENST00000234831 0.739372346171241 0.375313885502227 0.0367844888962794 ENSG00000116209 TMEM59
ENST00000371341 0.692087185740794 0.312607624271048 0.0416620580667095 ENSG00000116209 TMEM59
ENST00000470395 0.965912797830801 0.877882165805073 0.010130061901227 ENSG00000116209 TMEM59
ENST00000420738 0.659224024474925 0.272901591352225 0.0448900356409882 ENSG00000116209 TMEM59
ENST00000440019 0.661373294649882 0.27555451389723 0.0446604307652228 ENSG00000116209 TMEM59
ENST00000452421 0.65929113662394 0.272991617379227 0.0448879777530259 ENSG00000116209 TMEM59
ENST00000371337 0.463287365463478 0.108727309309972 0.0696507243018333 ENSG00000116209 TMEM59
ENST00000498272 0.686714519446369 0.305441367734025 0.0716685950397997 ENSG00000116205 TCEANC2
ENST00000487096 0.893668429217013 0.678705694600356 -0.0223631510434677 ENSG00000116221 MRPL37
ENST00000360840 0.804540432112714 0.487450497017775 -0.0404814043256208 ENSG00000116221 MRPL37
ENST00000605337 0.784033019480442 0.453129306163376 -0.042943992921337 ENSG00000116221 MRPL37
ENST00000490670 0.831737672819522 0.538431225516188 -0.0343945792984963 ENSG00000116221 MRPL37
ENST00000336230 0.804540432112714 0.487450497017775 -0.0404814043256208 ENSG00000116221 MRPL37
ENST00000398219 0.441010301104897 0.093737181255681 -0.118101919554279 ENSG00000116221 MRPL37
ENST00000326956 0.317283019141472 0.0396810860367268 -0.104750084227634 ENSG00000157216 SSBP3
ENST00000417664 0.342473767423495 0.0482173721345508 -0.109344692944552 ENSG00000157216 SSBP3
ENST00000371320 0.304525557187656 0.0357962163116666 -0.115155625372522 ENSG00000157216 SSBP3
ENST00000371319 0.337064706321767 0.0462164333805942 -0.110566926414997 ENSG00000157216 SSBP3
ENST00000533946 0.345651053832907 0.0492700418508487 -0.111232958089321 ENSG00000157216 SSBP3
ENST00000357475 0.271476581557612 0.026361756942042 -0.129000501169493 ENSG00000157216 SSBP3
ENST00000426150 0.31788679101543 0.0398880783288464 -0.124371243890151 ENSG00000157216 SSBP3
ENST00000420121 0.735061189208038 0.368074357283334 -0.0675897603852574 ENSG00000157216 SSBP3
ENST00000533209 0.0398016461242829 0.000500613111143839 -0.237407764535456 ENSG00000157216 SSBP3
ENST00000525990 0.131604068543296 0.00569104999204152 -0.174773865841278 ENSG00000157216 SSBP3
ENST00000528787 0.0954568107873358 0.00299784123247077 -0.208756960994786 ENSG00000157216 SSBP3
ENST00000606515 0.995758412646969 0.986224942837736 -0.000998258068961945 ENSG00000271723 MROH7-TTC4
ENST00000425300 0.938392819336079 0.792993242171598 0.0148242931404236 ENSG00000271723 MROH7-TTC4
ENST00000414150 0.934256354336478 0.781241857000828 0.0157410097502219 ENSG00000271723 MROH7-TTC4
ENST00000460155 0.956781875536633 0.850122209836398 0.010731530531149 ENSG00000271723 MROH7-TTC4
ENST00000371281 0.973414306386805 0.905198067827852 0.00680654646014188 ENSG00000243725 TTC4
ENST00000371284 0.956503218036381 0.848677771207707 0.0108161202402199 ENSG00000243725 TTC4
ENST00000371269 0.588953015999563 0.203404666963375 0.0613171158227075 ENSG00000116133 DHCR24
ENST00000436604 0.467759109249373 0.112005658247097 0.0833598505009845 ENSG00000116133 DHCR24
ENST00000537443 0.622829791286256 0.235930840335928 0.0619428047518233 ENSG00000116133 DHCR24
ENST00000535035 0.535964402034846 0.157794024455733 0.0729242316227655 ENSG00000116133 DHCR24
ENST00000415336 0.81173369031277 0.499839108543048 -0.0505083644992813 ENSG00000242396 RP11-67L3.5
ENST00000294383 0.866359859507924 0.612936111794562 0.027094672570617 ENSG00000162402 USP24
ENST00000407756 0.859242302462926 0.597005880967462 0.0283670699012931 ENSG00000162402 USP24
ENST00000371250 0.873813869462828 0.629764619814653 -0.0290651184600443 ENSG00000162407 PPAP2B
ENST00000461655 0.58003318649792 0.193380539900737 -0.0866345199076252 ENSG00000162407 PPAP2B
ENST00000371225 0.656546270046147 0.270372448412648 -0.0749300682750615 ENSG00000184292 TACSTD2
ENST00000472487 0.968815337857667 0.888110261447157 -0.00909663730541662 ENSG00000162601 MYSM1
ENST00000493821 0.898124817929634 0.688534211515721 -0.0265835049719754 ENSG00000162601 MYSM1
ENST00000401044 0.883838739953863 0.652607108831023 -0.0312527630671655 ENSG00000162601 MYSM1
ENST00000466774 0.808646717148739 0.494102961545698 0.0500292828826797 ENSG00000162601 MYSM1
ENST00000371222 0.970418885980583 0.894729014159783 0.00669317199897396 ENSG00000177606 JUN
ENST00000371218 0.341738960145112 0.047949365873222 -0.131108929453234 ENSG00000172456 FGGY
ENST00000303721 0.341738960145112 0.047949365873222 -0.131108929453234 ENSG00000172456 FGGY
ENST00000371212 0.269980780996588 0.0260086939391893 -0.149736916260519 ENSG00000172456 FGGY
ENST00000371191 0.0754764413150471 0.00190090003997697 -0.234346116047492 ENSG00000162599 NFIA
ENST00000476646 0.0454977711238164 0.000666527011531673 -0.265718963564159 ENSG00000162599 NFIA
ENST00000407417 0.0559963646052016 0.00102187564841535 -0.247590758676238 ENSG00000162599 NFIA
ENST00000479364 0.0524981544529223 0.000877854568579814 -0.255918317800988 ENSG00000162599 NFIA
ENST00000371189 0.0546200033843783 0.000965766414996575 -0.248793349938237 ENSG00000162599 NFIA
ENST00000403491 0.101128028205497 0.00333657314908279 -0.202266552727154 ENSG00000162599 NFIA
ENST00000371187 0.043460291929562 0.000606873951273687 -0.253233700954031 ENSG00000162599 NFIA
ENST00000485903 0.0591822194922824 0.00119846273029227 -0.245890824593531 ENSG00000162599 NFIA
ENST00000371185 0.0591822194922824 0.00119755696264695 -0.24568525712259 ENSG00000162599 NFIA
ENST00000371184 0.0591078029777888 0.00119278156124379 -0.245790099592891 ENSG00000162599 NFIA
ENST00000496712 0.438839034124996 0.0922641556410988 -0.141033759997419 ENSG00000162599 NFIA
ENST00000606498 0.869302447519855 0.620145708140386 0.0315433543636167 ENSG00000162604 TM2D1
ENST00000294613 0.871570103814531 0.625136097658143 0.0310473293889285 ENSG00000162604 TM2D1
ENST00000371180 0.871570103814531 0.625136097658143 0.0310473293889285 ENSG00000162604 TM2D1
ENST00000488206 0.882571912941539 0.64947896108061 0.0290569257239233 ENSG00000162604 TM2D1
ENST00000472989 0.90839695141726 0.714603009254602 0.0253342383375286 ENSG00000162604 TM2D1
ENST00000488410 0.945493813662799 0.818321892237932 0.0167689693071373 ENSG00000162604 TM2D1
ENST00000468586 0.971935348928276 0.90083779458449 0.00817678517963463 ENSG00000162604 TM2D1
ENST00000371178 0.939859639310824 0.79893652528469 -0.0168024374769554 ENSG00000162604 TM2D1
ENST00000494926 0.952936723601376 0.837806772461512 -0.0134274116831572 ENSG00000162604 TM2D1
ENST00000496465 0.952952655379057 0.837912286165689 -0.0134176313172736 ENSG00000162604 TM2D1
ENST00000371177 0.862563883065348 0.604088342723516 0.0340082185157964 ENSG00000162604 TM2D1
ENST00000452143 0.254960769576447 0.0229071913050309 0.162609446167373 ENSG00000162607 USP1
ENST00000371146 0.619124833434775 0.23151911797453 0.0773257184500728 ENSG00000162607 USP1
ENST00000339950 0.605102361417696 0.218090778728492 0.0796717075362872 ENSG00000162607 USP1
ENST00000251157 0.662237644317239 0.276624170283424 0.0538810389924933 ENSG00000116641 DOCK7
ENST00000454575 0.576554604321964 0.190348224015555 0.0768327675994759 ENSG00000116641 DOCK7
ENST00000340370 0.665893475730896 0.281947784965659 0.0532434010039193 ENSG00000116641 DOCK7
ENST00000404627 0.839363785481825 0.553357800578453 0.036191611519353 ENSG00000116641 DOCK7
ENST00000371108 0.878794189411024 0.641792676916663 0.0298427035244881 ENSG00000088035 ALG6
ENST00000263440 0.930253703859378 0.769270703775154 0.0188211227558664 ENSG00000088035 ALG6
ENST00000603108 0.930222544249591 0.769204216960466 0.0188197941468518 ENSG00000088035 ALG6
ENST00000371092 0.93772997681498 0.790866020871826 -0.0169263128007758 ENSG00000142856 ITGB3BP
ENST00000271002 0.93772997681498 0.790866020871826 -0.0169263128007758 ENSG00000142856 ITGB3BP
ENST00000489099 0.91840090306027 0.739922251453347 -0.0210749660515885 ENSG00000142856 ITGB3BP
ENST00000283568 0.840340065644833 0.556792964480196 -0.0387350871494759 ENSG00000142856 ITGB3BP
ENST00000460394 0.552179143082908 0.170334649012921 -0.0934059456808024 ENSG00000142856 ITGB3BP
ENST00000462285 0.421799022042592 0.0829166939128917 -0.120882499655613 ENSG00000142856 ITGB3BP
ENST00000478138 0.774521344957554 0.436028196110984 -0.0502417309573537 ENSG00000142856 ITGB3BP
ENST00000371084 0.909852354696217 0.718879126751799 0.0239718047366295 ENSG00000079739 PGM1
ENST00000540265 0.80671634138519 0.49092906973712 0.0468016327338504 ENSG00000079739 PGM1
ENST00000371080 0.111877282427558 0.00407292467471267 -0.215387498652111 ENSG00000185483 ROR1
ENST00000371079 0.283152992441528 0.0296119688442774 -0.145124797340422 ENSG00000185483 ROR1
ENST00000482426 0.109621902217318 0.00394922923767121 -0.220864478982447 ENSG00000185483 ROR1
ENST00000371073 0.99155882619314 0.970927272713824 -0.00223960618212403 ENSG00000158966 CACHD1
ENST00000290039 0.994434307126215 0.980503016177251 -0.00149644051164195 ENSG00000158966 CACHD1
ENST00000495994 0.886482099928596 0.6583229707279 0.0278972238390772 ENSG00000158966 CACHD1
ENST00000470527 0.569402978316284 0.183187891957143 0.0820749136007108 ENSG00000158966 CACHD1
ENST00000294428 0.687473928427 0.306427259937626 0.060568797301785 ENSG00000162437 RAVER2
ENST00000371072 0.683597179285254 0.301806206220678 0.0614226431458431 ENSG00000162437 RAVER2
ENST00000430964 0.975344096901791 0.911441323119959 -0.00714431289865439 ENSG00000162437 RAVER2
ENST00000342505 0.204164914635124 0.0143708458312639 0.0868211258203297 ENSG00000162434 JAK1
ENST00000481702 0.807064882621925 0.491480540885216 0.031862238050405 ENSG00000162434 JAK1
ENST00000465376 0.179582948667545 0.0109941359716551 0.100434313599595 ENSG00000162434 JAK1
ENST00000471473 0.0865418338240814 0.00251541326899889 0.127573665115319 ENSG00000162434 JAK1
ENST00000494904 0.278090036936698 0.0282933003598407 0.106302193030984 ENSG00000162434 JAK1
ENST00000467764 0.75164005403713 0.395385875450033 0.0557458891815491 ENSG00000162434 JAK1
ENST00000344610 0.782869618594365 0.450628813151838 0.0342628107780362 ENSG00000116678 LEPR
ENST00000371065 0.677106036794339 0.293670032706536 0.0525295190725737 ENSG00000213625 LEPROT
ENST00000475108 0.879534250699314 0.64368674198112 0.0259368292425422 ENSG00000213625 LEPROT
ENST00000371059 0.785187028968859 0.454861527966738 0.0339590900342273 ENSG00000116678 LEPR
ENST00000371060 0.731637856564637 0.363176656844822 0.0421045020457812 ENSG00000116678 LEPR
ENST00000349533 0.733600559681484 0.36567736620631 0.0418757074266504 ENSG00000116678 LEPR
ENST00000497874 0.98053225489017 0.929152033355324 -0.00502582341098991 ENSG00000213625 LEPROT
ENST00000488747 0.949988968268295 0.830858167083745 0.0118573664051846 ENSG00000213625 LEPROT
ENST00000484243 0.979223870295554 0.923711213918457 0.00520365125093135 ENSG00000213625 LEPROT
ENST00000406510 0.725779735928705 0.355519180477756 0.0427970337169567 ENSG00000116678 LEPR
ENST00000329654 0.853702263960718 0.584228118627566 -0.0278399613551332 ENSG00000184588 PDE4B
ENST00000341517 0.741991187051684 0.379397393928679 -0.0453823653295911 ENSG00000184588 PDE4B
ENST00000371049 0.572725981608249 0.186674477649208 -0.0716559425176464 ENSG00000184588 PDE4B
ENST00000423207 0.848725016440295 0.573811202159493 -0.0286119549080746 ENSG00000184588 PDE4B
ENST00000528771 0.567657182640264 0.182011066107391 -0.085626488963352 ENSG00000184588 PDE4B
ENST00000371045 0.848725016440295 0.57368583227799 -0.0288236643612397 ENSG00000184588 PDE4B
ENST00000531025 0.624163881080336 0.237286176992346 -0.0756920975162435 ENSG00000184588 PDE4B
ENST00000526197 0.630388156540153 0.244257513093012 -0.0742886558281918 ENSG00000184588 PDE4B
ENST00000480109 0.813787295924752 0.503359752262325 -0.0341568180714526 ENSG00000184588 PDE4B
ENST00000534463 0.995298600202333 0.983184864103633 -0.0013880908539887 ENSG00000184588 PDE4B
ENST00000237247 0.449464835408523 0.0998662550716833 -0.10817172100992 ENSG00000118473 SGIP1
ENST00000371039 0.447483465042101 0.0988174222463922 -0.108290424840505 ENSG00000118473 SGIP1
ENST00000493564 0.222480656220162 0.0171694437890849 -0.178987958937106 ENSG00000118473 SGIP1
ENST00000424320 0.331718301119946 0.0445181897831689 -0.139116153940502 ENSG00000118473 SGIP1
ENST00000371035 0.403543240854882 0.074284364760745 -0.119084244929608 ENSG00000118473 SGIP1
ENST00000468286 0.30009605941031 0.0343954243077685 -0.147822752253057 ENSG00000118473 SGIP1
ENST00000497055 0.224171074874205 0.0175061078111119 -0.179321516735966 ENSG00000118473 SGIP1
ENST00000371036 0.468959281169543 0.112906949573137 -0.104645920337193 ENSG00000118473 SGIP1
ENST00000371037 0.481774022233778 0.120215114698383 -0.102969724499526 ENSG00000118473 SGIP1
ENST00000483060 0.595606491385516 0.209239466697589 -0.0972553396845035 ENSG00000118473 SGIP1
ENST00000480548 0.471136734456074 0.113917279403969 -0.12760142288046 ENSG00000118473 SGIP1
ENST00000435165 0.845890109208485 0.567267479196048 -0.0424730061122221 ENSG00000118473 SGIP1
ENST00000371018 0.816637452509169 0.507745780601073 0.0400517007280258 ENSG00000198160 MIER1
ENST00000355977 0.816637452509169 0.507745780601073 0.0400517007280258 ENSG00000198160 MIER1
ENST00000357692 0.796942491515436 0.473427618136636 0.0434540569351586 ENSG00000198160 MIER1
ENST00000401041 0.875356093597161 0.633619437726398 0.0287276112261549 ENSG00000198160 MIER1
ENST00000371014 0.819403218406795 0.514999003692887 0.0399203192089959 ENSG00000198160 MIER1
ENST00000371016 0.819403218406795 0.514999003692887 0.0399203192089959 ENSG00000198160 MIER1
ENST00000371012 0.75564274564688 0.401659170355885 0.0624738488948383 ENSG00000198160 MIER1
ENST00000401042 0.840453248292339 0.557036039005208 0.0367013776103333 ENSG00000198160 MIER1
ENST00000355356 0.818064340935941 0.510214651786569 0.0406108701268104 ENSG00000198160 MIER1
ENST00000479067 0.838715332337415 0.550948025042331 0.0392990844531089 ENSG00000198160 MIER1
ENST00000235345 0.886588507646357 0.659601076608472 0.0291388245141682 ENSG00000116704 SLC35D1
ENST00000370994 0.567864834024777 0.182158353586759 0.0490584143482534 ENSG00000142864 SERBP1
ENST00000370995 0.562688158692087 0.17776344829369 0.048959973832674 ENSG00000142864 SERBP1
ENST00000361219 0.656492553448296 0.270264115665075 0.0384665611641889 ENSG00000142864 SERBP1
ENST00000370990 0.746581225114956 0.38717537971692 0.0300429343709237 ENSG00000142864 SERBP1
ENST00000493607 0.74476734246791 0.384066572806124 0.0390285113591177 ENSG00000142864 SERBP1
ENST00000462814 0.768561514824101 0.426654107884738 0.0326932348513853 ENSG00000142864 SERBP1
ENST00000484880 0.819522299782882 0.515268002746351 0.0298989564458487 ENSG00000142864 SERBP1
ENST00000490406 0.850884473496336 0.577408063280913 0.0256771376303408 ENSG00000142864 SERBP1
ENST00000370986 0.953660764477892 0.840492186979626 0.0121495346181075 ENSG00000116717 GADD45A
ENST00000370985 0.860878236762813 0.60009622767497 0.0349265359389651 ENSG00000116717 GADD45A
ENST00000460575 0.820155217024215 0.516429483693685 0.046953599008659 ENSG00000116717 GADD45A
ENST00000370982 0.485776506455141 0.122709117631107 0.075749414621272 ENSG00000172380 GNG12
ENST00000494936 0.374692511882466 0.0616541783129333 -0.111977949947944 ENSG00000172380 GNG12
ENST00000420587 0.749251575799551 0.391888345877735 0.0238585485628325 ENSG00000232284 GNG12-AS1
ENST00000413628 0.749251575799551 0.391888345877735 0.0238585485628325 ENSG00000232284 GNG12-AS1
ENST00000540432 0.515910887921248 0.142953100090824 0.0354750342178954 ENSG00000116729 WLS
ENST00000354777 0.517453574652253 0.143848681009057 0.0353905533209304 ENSG00000116729 WLS
ENST00000262348 0.659872635472398 0.273515096127403 0.0274831279795829 ENSG00000116729 WLS
ENST00000370976 0.673439287124052 0.289804749375703 0.0266437663394508 ENSG00000116729 WLS
ENST00000498615 0.993184957082097 0.977019940393302 -0.00153134625386964 ENSG00000116729 WLS
ENST00000491811 0.368415942377486 0.0582238461477595 0.0787481465098442 ENSG00000116729 WLS
ENST00000497187 0.396009659961829 0.0707069587155061 0.0709221798329131 ENSG00000116729 WLS
ENST00000534713 0.647369900236211 0.260334388137247 0.0373545720980035 ENSG00000116729 WLS
ENST00000533537 0.525842769623542 0.149288276892714 0.0492957478164903 ENSG00000116729 WLS
ENST00000530486 0.586148596299969 0.199703079008878 0.0398040416514617 ENSG00000116729 WLS
ENST00000370973 0.528914614985551 0.151953819521339 0.0445392807244602 ENSG00000116729 WLS
ENST00000471243 0.93956401158672 0.798000145715117 0.00876469690469285 ENSG00000116729 WLS
ENST00000491076 0.982693121461108 0.936802321047345 0.00275321622386127 ENSG00000116729 WLS
ENST00000527864 0.960445418133695 0.861785836850519 0.00731965404726698 ENSG00000116729 WLS
ENST00000370971 0.559809190604048 0.175374315263503 0.0637088261060272 ENSG00000116729 WLS
ENST00000456315 0.917870945320173 0.738610019723816 0.0250413481681794 ENSG00000024526 DEPDC1
ENST00000370966 0.917870945320173 0.738610019723816 0.0250413481681794 ENSG00000024526 DEPDC1
ENST00000488146 0.929897120437472 0.768467179774561 0.024005558659761 ENSG00000024526 DEPDC1
ENST00000489862 0.970481151891205 0.895020298435084 0.0100549977995731 ENSG00000024526 DEPDC1
ENST00000370952 0.612138553492947 0.22544105247267 0.0814518341271761 ENSG00000066557 LRRC40
ENST00000370951 0.37164634644741 0.0595608039630912 0.107115951207457 ENSG00000116754 SRSF11
ENST00000463877 0.711928417733732 0.33781644358568 0.05677724570183 ENSG00000116754 SRSF11
ENST00000405432 0.408924779995973 0.0767895532935595 0.0989077212150021 ENSG00000116754 SRSF11
ENST00000370950 0.373946335102245 0.0608049117811419 0.106546375218592 ENSG00000116754 SRSF11
ENST00000454435 0.383605025872616 0.0653260317062962 0.11752356406562 ENSG00000116754 SRSF11
ENST00000475204 0.437178001680334 0.0911759602819207 0.105648515309435 ENSG00000116754 SRSF11
ENST00000395136 0.463241669336837 0.108691873977124 0.0933123367902018 ENSG00000116754 SRSF11
ENST00000436161 0.424796434230906 0.0845071639228472 0.106864058827088 ENSG00000116754 SRSF11
ENST00000473950 0.374622163862101 0.0616316703759475 0.118789376257675 ENSG00000116754 SRSF11
ENST00000469170 0.446729460116137 0.0981780132854381 0.10834788749106 ENSG00000116754 SRSF11
ENST00000486667 0.428298728947139 0.0862984379728462 0.108372544889125 ENSG00000116754 SRSF11
ENST00000481648 0.410899534158643 0.0776536073006814 0.120245113597477 ENSG00000116754 SRSF11
ENST00000463116 0.35137881814619 0.0519404039780991 0.162040321962274 ENSG00000116754 SRSF11
ENST00000484162 0.374007139463183 0.0613831427420242 0.106454694625807 ENSG00000116754 SRSF11
ENST00000370949 0.399230770177334 0.0720151639295428 0.0999811415472406 ENSG00000116754 SRSF11
ENST00000463859 0.441956996278459 0.0943346868809799 0.0965446015309877 ENSG00000116754 SRSF11
ENST00000460795 0.629818861228727 0.243605194114616 0.0729575270582603 ENSG00000116754 SRSF11
ENST00000461935 0.403543240854882 0.0742472576853342 0.11079481698662 ENSG00000116754 SRSF11
ENST00000489188 0.428126966315367 0.0862163912757901 0.107832524818534 ENSG00000116754 SRSF11
ENST00000370944 0.735277176383761 0.368584976022748 -0.0493596245177236 ENSG00000118454 ANKRD13C
ENST00000262346 0.684567279678529 0.303187577561191 -0.0560833738856527 ENSG00000118454 ANKRD13C
ENST00000464236 0.992791099964834 0.975002156217835 0.0023992735005764 ENSG00000118454 ANKRD13C
ENST00000450461 0.422458704282387 0.0832886153492192 0.118430211455783 ENSG00000235079 ZRANB2-AS1
ENST00000426999 0.374389117706502 0.0614814213268075 0.127275304535081 ENSG00000235079 ZRANB2-AS1
ENST00000370920 0.574695598161821 0.18828924272807 0.0777570554426842 ENSG00000132485 ZRANB2
ENST00000477096 0.320741367724547 0.0408988066148892 0.142549122480233 ENSG00000132485 ZRANB2
ENST00000254821 0.569819753403549 0.183706882006762 0.0787716224887401 ENSG00000132485 ZRANB2
ENST00000487510 0.361903799710298 0.0561988600419371 0.138535518332452 ENSG00000132485 ZRANB2
ENST00000479947 0.169981837026547 0.00989373957304249 0.185949606301526 ENSG00000132485 ZRANB2
ENST00000473260 0.166517523349801 0.00953173963436062 0.189021574017466 ENSG00000132485 ZRANB2
ENST00000583678 0.833894433017475 0.542252934592298 0.0437170286327572 ENSG00000229956 ZRANB2-AS2
ENST00000599146 0.747085186008224 0.387899134136584 0.0637055657409394 ENSG00000229956 ZRANB2-AS2
ENST00000594152 0.747085186008224 0.387899134136584 0.0637055657409394 ENSG00000229956 ZRANB2-AS2
ENST00000600103 0.680587874293884 0.29880923916514 0.0768247481474581 ENSG00000229956 ZRANB2-AS2
ENST00000357731 0.0291678081059956 0.000223863586887584 -0.25944009511952 ENSG00000172260 NEGR1
ENST00000608579 0.529826805628504 0.152630382343414 0.108593359191856 ENSG00000229956 ZRANB2-AS2
ENST00000430605 0.530058177858267 0.152803802495288 0.108580466074029 ENSG00000229956 ZRANB2-AS2
ENST00000306821 0.0759065139411558 0.00192385698654372 -0.210881904849549 ENSG00000172260 NEGR1
ENST00000434200 0.00806323071023402 5.54637406586169e-06 -0.339204952231274 ENSG00000172260 NEGR1
ENST00000467479 0.00806323071023402 4.63201501631598e-07 -0.397851601771287 ENSG00000172260 NEGR1
ENST00000557284 0.332204655622599 0.0446969260439488 0.14937280715181 ENSG00000259030 FPGT-TNNI3K
ENST00000524915 0.352733745257666 0.0524227617572358 0.143975349730047 ENSG00000254685 FPGT
ENST00000370899 0.334929917028336 0.0456500474941152 0.148491815786668 ENSG00000259030 FPGT-TNNI3K
ENST00000609362 0.35212213667614 0.052242359788178 0.143306084944899 ENSG00000254685 FPGT
ENST00000370895 0.343256152251415 0.0485000277355531 0.146234197813125 ENSG00000259030 FPGT-TNNI3K
ENST00000534632 0.333022660104624 0.0449956464926192 0.148651472030812 ENSG00000259030 FPGT-TNNI3K
ENST00000533006 0.33669443118551 0.0460313372968745 0.147859094915563 ENSG00000259030 FPGT-TNNI3K
ENST00000370891 0.332204655622599 0.0446969260439488 0.14937280715181 ENSG00000116783 TNNI3K
ENST00000370893 0.356669769290783 0.0539347550736943 0.142810524322069 ENSG00000259030 FPGT-TNNI3K
ENST00000370872 0.842361709429545 0.560537919259556 0.0369364986581954 ENSG00000116791 CRYZ
ENST00000340866 0.842617844130672 0.561211462077154 0.0369425434176388 ENSG00000116791 CRYZ
ENST00000417775 0.851600821992712 0.579204043504427 0.0315466079950183 ENSG00000116791 CRYZ
ENST00000370871 0.755728300901361 0.401869327391459 0.0540581516156964 ENSG00000116791 CRYZ
ENST00000370870 0.975839723727417 0.913363519070128 0.00733878459131848 ENSG00000116791 CRYZ
ENST00000441120 0.950800941836623 0.832765887511092 0.0145693719345246 ENSG00000116791 CRYZ
ENST00000457880 0.978254806444614 0.92074483161219 0.00522959784992161 ENSG00000162623 TYW3
ENST00000370867 0.978254806444614 0.920744312264629 0.00523092098703481 ENSG00000162623 TYW3
ENST00000421739 0.764157283123066 0.419521169453387 0.0462662961604393 ENSG00000162623 TYW3
ENST00000479111 0.81059341851551 0.497824101691391 0.0393092870986629 ENSG00000162623 TYW3
ENST00000467646 0.890611465161228 0.671421813559477 -0.0291235460781425 ENSG00000162623 TYW3
ENST00000370841 0.346115280202443 0.0497982621801854 0.0954755256584037 ENSG00000117054 ACADM
ENST00000525881 0.724488974089046 0.35366064476244 0.0565776357575765 ENSG00000117054 ACADM
ENST00000526129 0.438266650301429 0.0919455729715753 0.080359438740886 ENSG00000117054 ACADM
ENST00000526196 0.409764158450992 0.0772007297679868 0.0865440031985038 ENSG00000117054 ACADM
ENST00000370834 0.35903602760876 0.0549026405775208 0.0942089230164013 ENSG00000117054 ACADM
ENST00000534146 0.69092027526309 0.311377265184602 0.0626198253569281 ENSG00000117054 ACADM
ENST00000532509 0.392611128974159 0.0691329497620769 0.0870952116757841 ENSG00000117054 ACADM
ENST00000473018 0.695946998416712 0.316910058169504 0.0620791608501396 ENSG00000117054 ACADM
ENST00000541113 0.363269869571663 0.0567341861073514 0.0939510837350492 ENSG00000117054 ACADM
ENST00000530953 0.363185937708256 0.0566447965705131 0.0926641280966631 ENSG00000117054 ACADM
ENST00000534334 0.373946335102245 0.0612815806707754 0.0883643123473224 ENSG00000117054 ACADM
ENST00000525808 0.350144648302676 0.0514644063015198 0.0966687947737489 ENSG00000117054 ACADM
ENST00000543667 0.350144648302676 0.0514644063015198 0.0966687947737489 ENSG00000117054 ACADM
ENST00000420607 0.410147646613969 0.0773807025814723 0.0844938628825127 ENSG00000117054 ACADM
ENST00000529059 0.514526438566584 0.141803708694161 0.0747627166437694 ENSG00000117054 ACADM
ENST00000526930 0.373946335102245 0.0611494011563589 0.11755275997554 ENSG00000117054 ACADM
ENST00000532207 0.229081775718458 0.018243912975623 0.161101472189443 ENSG00000117054 ACADM
ENST00000528016 0.257609297685573 0.0235417023872055 0.138513571955221 ENSG00000117054 ACADM
ENST00000481374 0.455540524507035 0.103694217703606 0.118207364597974 ENSG00000117054 ACADM
ENST00000535300 0.444505050630999 0.0964641735584181 0.0978959381272725 ENSG00000137955 RABGGTB
ENST00000496055 0.450461837235492 0.100669353884186 0.096989275072932 ENSG00000137955 RABGGTB
ENST00000319942 0.448294867285328 0.0992954750254075 0.0975041458583927 ENSG00000137955 RABGGTB
ENST00000473406 0.582433824338914 0.195760129759572 0.0811823023811512 ENSG00000137955 RABGGTB
ENST00000485459 0.545176772125305 0.16466834299539 0.08494494168415 ENSG00000137955 RABGGTB
ENST00000370826 0.579738795061137 0.192984849877067 0.0939902831140702 ENSG00000137955 RABGGTB
ENST00000497648 0.215729225081418 0.0161637956458558 0.1523200798419 ENSG00000137955 RABGGTB
ENST00000462042 0.488495845588731 0.124824690124303 0.113426372829731 ENSG00000137955 RABGGTB
ENST00000470201 0.541353494679205 0.160958942438471 0.0867731925149793 ENSG00000137955 RABGGTB
ENST00000471759 0.445972593545256 0.0975449178280618 0.0991763457132851 ENSG00000137955 RABGGTB
ENST00000491266 0.53153140079675 0.154177410108616 0.0880309990891344 ENSG00000137955 RABGGTB
ENST00000461653 0.660368555848717 0.274243504462793 0.069153143270085 ENSG00000137955 RABGGTB
ENST00000489450 0.781689093468554 0.448911787359343 0.051949958106051 ENSG00000137955 RABGGTB
ENST00000467748 0.542518715773528 0.162255320238276 0.0907817938669482 ENSG00000137955 RABGGTB
ENST00000459697 0.412479291609088 0.0784078351441685 0.128390682909148 ENSG00000137955 RABGGTB
ENST00000328299 0.128853114024395 0.00538986926215856 -0.202623384086834 ENSG00000184005 ST6GALNAC3
ENST00000464140 0.163600348930515 0.00923650685402348 -0.209404397536031 ENSG00000184005 ST6GALNAC3
ENST00000370812 0.320169953592193 0.0407366477484113 0.128027633098057 ENSG00000142892 PIGK
ENST00000445065 0.320169953592193 0.0407366477484113 0.128027633098057 ENSG00000142892 PIGK
ENST00000370813 0.370196902006895 0.0588672168277226 0.116975627925252 ENSG00000142892 PIGK
ENST00000487906 0.385783792213826 0.0662551857953933 0.129130508616901 ENSG00000142892 PIGK
ENST00000354567 0.467850277607068 0.112105484268586 -0.108903392147659 ENSG00000154027 AK5
ENST00000344720 0.51542117040571 0.142525592880823 -0.103976607545624 ENSG00000154027 AK5
ENST00000481346 0.769707770395984 0.428665383843649 -0.0486227821574901 ENSG00000036549 ZZZ3
ENST00000370801 0.635754574442009 0.249180532072751 -0.0656189707519635 ENSG00000036549 ZZZ3
ENST00000476275 0.788818263011421 0.461414264678877 -0.043792086720147 ENSG00000036549 ZZZ3
ENST00000370798 0.653052935232814 0.266589921321102 -0.0622836415178086 ENSG00000036549 ZZZ3
ENST00000433749 0.5895021383275 0.204163904544806 -0.0852693836552944 ENSG00000036549 ZZZ3
ENST00000414381 0.621780815579734 0.235074445517979 -0.0805960095099059 ENSG00000036549 ZZZ3
ENST00000463166 0.359216893717077 0.0549923161260824 -0.131904415218551 ENSG00000036549 ZZZ3
ENST00000469944 0.33422004287666 0.0453871773953831 -0.140126512047056 ENSG00000036549 ZZZ3
ENST00000370794 0.952145548352468 0.835546465218145 0.0116139395970942 ENSG00000077254 USP33
ENST00000481579 0.550185419249784 0.168409921471686 0.0826070783671125 ENSG00000077254 USP33
ENST00000357428 0.855377821974295 0.588744670387683 0.0309824115113576 ENSG00000077254 USP33
ENST00000370793 0.952145548352468 0.835546465218145 0.0116139395970942 ENSG00000077254 USP33
ENST00000370792 0.983778522205413 0.940191652172464 -0.00414733088029856 ENSG00000077254 USP33
ENST00000527390 0.725898763657535 0.355722805272627 0.063012932931378 ENSG00000077254 USP33
ENST00000524536 0.563865305965409 0.178348093463276 -0.0884003368373012 ENSG00000077254 USP33
ENST00000525113 0.872571526399357 0.627298926731093 -0.0333164805012144 ENSG00000077254 USP33
ENST00000528150 0.92620041397046 0.759673521787502 -0.0210459507421622 ENSG00000077254 USP33
ENST00000530709 0.926998911958911 0.761622094932742 -0.0213194373107985 ENSG00000077254 USP33
ENST00000524778 0.963462643944772 0.870291569207687 -0.0115176290290183 ENSG00000077254 USP33
ENST00000370791 0.980444067255138 0.928557813736995 -0.00527531099450268 ENSG00000180488 FAM73A
ENST00000443751 0.747597317653473 0.388797729532861 -0.0530734736052701 ENSG00000180488 FAM73A
ENST00000476203 0.818064340935941 0.510180567301295 -0.0458235398059224 ENSG00000180488 FAM73A
ENST00000401035 0.762788831509208 0.416790248392779 -0.0520833863149191 ENSG00000162614 NEXN
ENST00000457030 0.749137195127451 0.391671695712161 -0.050840620545759 ENSG00000162614 NEXN
ENST00000330010 0.847796926984035 0.57199757940314 -0.033921942206461 ENSG00000162614 NEXN
ENST00000294624 0.886239574702794 0.657858375169335 -0.0296641395792242 ENSG00000162614 NEXN
ENST00000334785 0.741672675467186 0.378606509925285 -0.0527056349339859 ENSG00000162614 NEXN
ENST00000440324 0.761600835971598 0.414683066897891 -0.0526987887084513 ENSG00000162614 NEXN
ENST00000342754 0.897518239815965 0.686640392852602 -0.0249187774862272 ENSG00000162614 NEXN
ENST00000464998 0.720464257719269 0.349109894863852 -0.0693843952712825 ENSG00000162614 NEXN
ENST00000480732 0.904592839372313 0.705615148685389 -0.0251873004174666 ENSG00000162614 NEXN
ENST00000492724 0.606588675057219 0.219338569663046 0.0885868179997774 ENSG00000162613 FUBP1
ENST00000488814 0.464415739820427 0.109873009096921 0.118703556597271 ENSG00000162613 FUBP1
ENST00000492405 0.62363515411144 0.23688532814931 0.0869906733073195 ENSG00000162613 FUBP1
ENST00000489495 0.282448084930637 0.0293762695236118 0.175883556583636 ENSG00000162613 FUBP1
ENST00000480673 0.364124164755184 0.0569930241242137 0.164479474438244 ENSG00000162613 FUBP1
ENST00000474632 0.312065226245724 0.0381669058626617 0.171651777742227 ENSG00000162613 FUBP1
ENST00000294623 0.564498123642519 0.178861247773329 0.0649572596070576 ENSG00000162613 FUBP1
ENST00000370768 0.67220417222079 0.288653522227735 0.0493546471916579 ENSG00000162613 FUBP1
ENST00000370767 0.67220417222079 0.288653522227735 0.0493546471916579 ENSG00000162613 FUBP1
ENST00000436586 0.684933561825167 0.303558225951929 0.047912555160415 ENSG00000162613 FUBP1
ENST00000487684 0.71016802071348 0.336057278613291 -0.0693309460840427 ENSG00000162613 FUBP1
ENST00000470287 0.903940224159031 0.703925818865476 -0.0223397030686903 ENSG00000162613 FUBP1
ENST00000421641 0.926588789880113 0.760358755567568 0.0166112077711715 ENSG00000162613 FUBP1
ENST00000487931 0.733614236633017 0.366100235019225 0.0531761321778233 ENSG00000162616 DNAJB4
ENST00000477671 0.764157283123066 0.419523806707267 0.0472571077190454 ENSG00000162616 DNAJB4
ENST00000484662 0.783356927890232 0.451755564551983 0.0445721584433865 ENSG00000162616 DNAJB4
ENST00000476882 0.727388486209974 0.357265647199135 0.0568160646008522 ENSG00000137960 GIPC2
ENST00000426517 0.746005171913294 0.385738250752786 0.050888182952396 ENSG00000162616 DNAJB4
ENST00000370763 0.610658270706329 0.223799834639407 0.077688059395872 ENSG00000162616 DNAJB4
ENST00000476396 0.67908576603698 0.296687571230035 0.0628710384472089 ENSG00000162616 DNAJB4
ENST00000401034 0.514938259917619 0.142022397481 0.0870139057536368 ENSG00000162618 ELTD1
ENST00000370742 0.719926175599348 0.348137530070789 0.0462413082314989 ENSG00000162618 ELTD1
ENST00000370723 0.585852775751053 0.199181022724107 0.0606045102639588 ENSG00000117114 LPHN2
ENST00000370730 0.531632349909323 0.15431919713302 0.0694658769356775 ENSG00000117114 LPHN2
ENST00000370728 0.531632349909323 0.15431919713302 0.0694658769356775 ENSG00000117114 LPHN2
ENST00000370727 0.585852775751053 0.199181022724107 0.0606045102639588 ENSG00000117114 LPHN2
ENST00000370725 0.585852775751053 0.199181022724107 0.0606045102639588 ENSG00000117114 LPHN2
ENST00000370721 0.585852775751053 0.199181022724107 0.0606045102639588 ENSG00000117114 LPHN2
ENST00000469377 0.531751484984534 0.154431750560197 0.0695520841940554 ENSG00000117114 LPHN2
ENST00000359929 0.544731213213745 0.164175049212371 0.0657163088994096 ENSG00000117114 LPHN2
ENST00000370713 0.49921941083831 0.131545044987713 0.0739618621267292 ENSG00000117114 LPHN2
ENST00000394879 0.509703321611075 0.13811685273936 0.0730054104042104 ENSG00000117114 LPHN2
ENST00000370717 0.509703321611075 0.13811685273936 0.0730054104042104 ENSG00000117114 LPHN2
ENST00000335786 0.509703321611075 0.13811685273936 0.0730054104042104 ENSG00000117114 LPHN2
ENST00000271029 0.509703321611075 0.13811685273936 0.0730054104042104 ENSG00000117114 LPHN2
ENST00000370715 0.49921941083831 0.131545044987713 0.0739618621267292 ENSG00000117114 LPHN2
ENST00000319517 0.49921941083831 0.131545044987713 0.0739618621267292 ENSG00000117114 LPHN2
ENST00000449420 0.351745572953016 0.0520565461643012 0.104377681070665 ENSG00000117114 LPHN2
ENST00000468283 0.509703321611075 0.137933218796921 0.101484286781966 ENSG00000117114 LPHN2
ENST00000402328 0.0808094388629114 0.00217946319041073 0.188923841723067 ENSG00000117114 LPHN2
ENST00000464775 0.190760022830635 0.0123462631454471 0.168582620181163 ENSG00000117114 LPHN2
ENST00000472424 0.142790724512314 0.00688098367905118 0.180490362118501 ENSG00000117114 LPHN2
ENST00000370689 0.548802693869765 0.16740187812396 0.0727224599470358 ENSG00000142875 PRKACB
ENST00000370688 0.867786856552175 0.615928543822026 -0.0239644972680777 ENSG00000142875 PRKACB
ENST00000370685 0.443272667665232 0.0952143015247888 0.0934343471655468 ENSG00000142875 PRKACB
ENST00000470673 0.919765438468197 0.743379692583761 0.017878643869553 ENSG00000142875 PRKACB
ENST00000446538 0.724187954763705 0.35329179793343 0.0572547159813281 ENSG00000142875 PRKACB
ENST00000370684 0.822207427026827 0.520565011032787 0.0373252044561589 ENSG00000142875 PRKACB
ENST00000436133 0.733993829652828 0.366846975911202 0.0550933330301307 ENSG00000142875 PRKACB
ENST00000370682 0.394278337592389 0.0699846625053289 0.106718383703714 ENSG00000142875 PRKACB
ENST00000394838 0.394278337592389 0.0699846625053289 0.106718383703714 ENSG00000142875 PRKACB
ENST00000432111 0.744703603760003 0.383909655907176 0.0511424861159012 ENSG00000142875 PRKACB
ENST00000450730 0.556248050718513 0.172683524774523 0.0814048338144863 ENSG00000142875 PRKACB
ENST00000370680 0.747320454706268 0.388195759587112 0.0502131089988338 ENSG00000142875 PRKACB
ENST00000413538 0.562715479577461 0.177810530175943 0.079738181784991 ENSG00000142875 PRKACB
ENST00000417530 0.542218718051568 0.162070657473464 0.082988232191503 ENSG00000142875 PRKACB
ENST00000394839 0.378776654639105 0.0634647375787323 0.109108847425684 ENSG00000142875 PRKACB
ENST00000370656 0.601218468667356 0.214627968267069 -0.0795634881954281 ENSG00000117133 RPF1
ENST00000370654 0.789345043287861 0.462739984519076 -0.0374762322340883 ENSG00000117133 RPF1
ENST00000487806 0.626637038631459 0.240224687796383 -0.07153902064422 ENSG00000174021 GNG5
ENST00000370645 0.683357713956145 0.301499684704836 -0.0616242414774185 ENSG00000174021 GNG5
ENST00000370641 0.683357713956145 0.301499684704836 -0.0616242414774185 ENSG00000174021 GNG5
ENST00000263717 0.840697730673248 0.55743240838755 0.0366789631852396 ENSG00000122432 SPATA1
ENST00000460286 0.66701611856486 0.283024903374473 0.0761204256964635 ENSG00000122432 SPATA1
ENST00000370630 0.462366879586799 0.107986611670947 0.105789381483241 ENSG00000117151 CTBS
ENST00000477677 0.466988400447661 0.11167885747522 0.107787515922008 ENSG00000117151 CTBS
ENST00000465118 0.435267688380156 0.0901732080371999 0.122028576570518 ENSG00000117151 CTBS
ENST00000370625 0.503021416969215 0.133742382258944 0.110980133681761 ENSG00000117151 CTBS
ENST00000294661 0.360033989221908 0.0555700752617582 0.119490129369247 ENSG00000162642 C1orf52
ENST00000471115 0.325294419486753 0.0423764639037228 0.126150766489587 ENSG00000162642 C1orf52
ENST00000344356 0.697205537122313 0.318729870259092 0.0664015096365147 ENSG00000162642 C1orf52
ENST00000493514 0.697205537122313 0.318729870259092 0.0664015096365147 ENSG00000162642 C1orf52
ENST00000370580 0.976424708005877 0.915270665871609 0.00573194801801868 ENSG00000142867 BCL10
ENST00000427819 0.671680069712017 0.288012697473182 -0.0501279664296165 ENSG00000223653 RP11-131L23.1
ENST00000426125 0.304951784169628 0.0359415940980072 -0.118056987537195 ENSG00000223653 RP11-131L23.1
ENST00000535924 0.126860965671224 0.00524556088469013 -0.166146845849955 ENSG00000153904 DDAH1
ENST00000284031 0.230998395627017 0.0185549678688932 -0.135141573103335 ENSG00000153904 DDAH1
ENST00000483110 0.126860965671224 0.00524556088469013 -0.166146845849955 ENSG00000153904 DDAH1
ENST00000539042 0.231528758771746 0.0186245957788636 -0.13506390747717 ENSG00000153904 DDAH1
ENST00000426972 0.100555334837077 0.00329833940400018 -0.204826778727531 ENSG00000153904 DDAH1
ENST00000542148 0.154159348239176 0.00817985566606842 -0.170483614566939 ENSG00000153904 DDAH1
ENST00000488557 0.445462046541486 0.0971709508289211 -0.0999648452932007 ENSG00000153904 DDAH1
ENST00000498304 0.0461185630763756 0.000683815682108973 -0.234700461717451 ENSG00000153904 DDAH1
ENST00000467530 0.0507771128044797 0.000832776064321872 -0.248647803876588 ENSG00000153904 DDAH1
ENST00000472448 0.0590056477427165 0.00116841888482157 -0.253248437328325 ENSG00000153904 DDAH1
ENST00000467666 0.0460193865505472 0.000678868879718143 -0.255334658286011 ENSG00000153904 DDAH1
ENST00000451137 0.965422811030697 0.876070967662352 -0.00472557424837268 ENSG00000142871 CYR61
ENST00000480413 0.711056998175963 0.336885735249336 -0.0431422771985035 ENSG00000142871 CYR61
ENST00000431532 0.867533709489166 0.615526178957249 0.02350690137893 ENSG00000117174 ZNHIT6
ENST00000370574 0.871345910395286 0.62430863579537 0.0225225075913622 ENSG00000117174 ZNHIT6
ENST00000359242 0.846670955729967 0.569100010062996 0.032906557222333 ENSG00000122417 ODF2L
ENST00000460698 0.814229848067981 0.504025550448479 0.0400212205309092 ENSG00000122417 ODF2L
ENST00000394731 0.846735300910598 0.569612492278897 0.0328248126277357 ENSG00000122417 ODF2L
ENST00000370566 0.846735300910598 0.569612492278897 0.0328248126277357 ENSG00000122417 ODF2L
ENST00000370567 0.846735300910598 0.569612492278897 0.0328248126277357 ENSG00000122417 ODF2L
ENST00000317336 0.846735300910598 0.569612492278897 0.0328248126277357 ENSG00000122417 ODF2L
ENST00000462648 0.983199253519785 0.93847601475762 -0.00503984111615807 ENSG00000122417 ODF2L
ENST00000294678 0.839902520593205 0.555669187231555 0.0338450955318668 ENSG00000122417 ODF2L
ENST00000531412 0.932155497373963 0.773906608437455 -0.0216194691295555 ENSG00000122417 ODF2L
ENST00000476054 0.91700987124538 0.736936931577182 0.0227027359584704 ENSG00000122417 ODF2L
ENST00000524695 0.735151430952841 0.368433860550051 0.0605699587258219 ENSG00000122417 ODF2L
ENST00000534092 0.6593899772431 0.273188767820944 0.0777161665416743 ENSG00000122417 ODF2L
ENST00000496592 0.825358440784973 0.526449920922087 0.0398195650034309 ENSG00000122417 ODF2L
ENST00000488879 0.861083893211931 0.600500157008053 0.0309835189523614 ENSG00000122417 ODF2L
ENST00000479890 0.861051737303353 0.600395453593225 0.0309766448635529 ENSG00000122417 ODF2L
ENST00000486557 0.56186722202201 0.17689557218688 0.0990881689054669 ENSG00000122417 ODF2L
ENST00000472368 0.954457411684541 0.842565651185122 0.0137978867302628 ENSG00000122417 ODF2L
ENST00000394733 0.906384242142622 0.70967426809977 0.0251286650988968 ENSG00000122417 ODF2L
ENST00000478286 0.995414302456319 0.983721604474381 -0.00133331638848436 ENSG00000122417 ODF2L
ENST00000370558 0.578591334828369 0.192129538223683 0.0600707877931301 ENSG00000097033 SH3GLB1
ENST00000535010 0.94423819244722 0.8139979666731 -0.0105485356822305 ENSG00000097033 SH3GLB1
ENST00000482504 0.90394410272363 0.704071457647932 -0.0172172044623637 ENSG00000097033 SH3GLB1
ENST00000602603 0.900528517981082 0.693601366730846 -0.0245511117359907 ENSG00000097033 SH3GLB1
ENST00000331835 0.900429794213944 0.693440626056402 0.0137772476670488 ENSG00000183291 SEP15
ENST00000370554 0.930466534770323 0.770161300957285 0.0102169676729072 ENSG00000183291 SEP15
ENST00000469566 0.991403372296137 0.969791374773587 0.00131772334011379 ENSG00000183291 SEP15
ENST00000401030 0.962363918714498 0.867354809746361 -0.00600559619265036 ENSG00000183291 SEP15
ENST00000497861 0.886255174226188 0.65788288635689 -0.0183188654563842 ENSG00000183291 SEP15
ENST00000467557 0.625808260894938 0.239189687280608 -0.0634855089502763 ENSG00000183291 SEP15
ENST00000370551 0.078515650739888 0.00205987013789241 -0.216649553278038 ENSG00000153936 HS2ST1
ENST00000370550 0.77396452161736 0.435170118131196 -0.0448712659255599 ENSG00000153936 HS2ST1
ENST00000591456 0.166780634206298 0.00958330372522257 -0.205095658033461 ENSG00000153936 HS2ST1
ENST00000370548 0.817974491703053 0.509966425474477 0.0407726040504429 ENSG00000267561 RP5-1052I5.2
ENST00000356813 0.802895777007521 0.483911824278061 0.0436437928119473 ENSG00000153936 HS2ST1
ENST00000370544 0.944069542137931 0.813191368970562 0.0166232685427718 ENSG00000143013 LMO4
ENST00000370542 0.739372346171241 0.375362448012014 0.0669288962512413 ENSG00000143013 LMO4
ENST00000316005 0.540963017359812 0.160756016160591 -0.0787069634584197 ENSG00000065243 PKN2
ENST00000370521 0.934781048410799 0.782972240543445 0.0143587697344777 ENSG00000065243 PKN2
ENST00000370505 0.983987005261817 0.942200245072022 -0.00365579274306901 ENSG00000065243 PKN2
ENST00000370513 0.975879366001077 0.913482672161679 -0.00553890172180836 ENSG00000065243 PKN2
ENST00000436111 0.901192263764744 0.695447158846704 -0.0268263235209625 ENSG00000065243 PKN2
ENST00000544045 0.602402658387971 0.215579531322021 0.068702273887468 ENSG00000065243 PKN2
ENST00000370500 0.864310406654921 0.608084379690086 -0.0373318964531698 ENSG00000137947 GTF2B
ENST00000448623 0.848543036826107 0.573289413459813 -0.0412157149153113 ENSG00000137947 GTF2B
ENST00000494819 0.756222114507776 0.403233752077963 -0.0616813147109686 ENSG00000137947 GTF2B
ENST00000418217 0.807716431459815 0.492195754990113 -0.051928593753874 ENSG00000137947 GTF2B
ENST00000486078 0.610013042963665 0.222664489028244 -0.0949031029633954 ENSG00000137947 GTF2B
ENST00000446900 0.83396886055064 0.5423433152679 0.0338792735149938 ENSG00000137944 CCBL2
ENST00000370491 0.833150659945302 0.540846811763046 0.0342402483947395 ENSG00000137944 CCBL2
ENST00000260508 0.837235519937838 0.548062233795944 0.0336307355764784 ENSG00000137944 CCBL2
ENST00000370485 0.845645420359779 0.566794910325188 0.0318638716282224 ENSG00000137944 CCBL2
ENST00000370486 0.880357478555148 0.645282528276313 0.0286642495516499 ENSG00000137944 CCBL2
ENST00000321792 0.730898458553715 0.361738283345614 0.0609283389278522 ENSG00000213516 RBMXL1
ENST00000399794 0.726982004112889 0.356829422423228 0.0614941481860991 ENSG00000213516 RBMXL1
ENST00000370481 0.994780785611503 0.981238157529448 0.00150511636167469 ENSG00000117226 GBP3
ENST00000370482 0.994780785611503 0.981234819507547 0.00150522022747659 ENSG00000117226 GBP3
ENST00000489444 0.994780785611503 0.981226928711479 0.0015056927565436 ENSG00000117226 GBP3
ENST00000493594 0.994783149309867 0.981279348177519 0.00151771294731327 ENSG00000117226 GBP3
ENST00000235878 0.942002080740042 0.805818522361654 0.0162472815319054 ENSG00000117226 GBP3
ENST00000464839 0.99165776652305 0.971067563094645 0.0022583636171771 ENSG00000162645 GBP2
ENST00000370466 0.970263094323868 0.894361646563663 0.00825958063450418 ENSG00000162645 GBP2
ENST00000463660 0.852437546759575 0.581658584595453 0.0387016796536811 ENSG00000162645 GBP2
ENST00000449440 0.983129805693417 0.937946486862676 -0.00496876382725967 ENSG00000197147 LRRC8B
ENST00000358200 0.588619425382263 0.202874185761147 0.0767631317216614 ENSG00000197147 LRRC8B
ENST00000330947 0.359374420094778 0.0551431759351995 0.110026289112563 ENSG00000197147 LRRC8B
ENST00000439853 0.165141456949071 0.00940521735147986 0.157237990508823 ENSG00000197147 LRRC8B
ENST00000443562 0.129936587750436 0.0054997627096117 0.165352265525252 ENSG00000231999 RP5-1007M22.2
ENST00000429074 0.11701498486418 0.00443765682581259 -0.196100125517559 ENSG00000230735 RP11-413E1.4
ENST00000370454 0.913810209465556 0.72789875309969 -0.0170756797669054 ENSG00000171488 LRRC8C
ENST00000479252 0.939121722054752 0.796131324936205 -0.0126481158186153 ENSG00000171488 LRRC8C
ENST00000370453 0.7905846251501 0.464815250889086 -0.0356114191574603 ENSG00000271949 RP11-302M6.4
ENST00000482063 0.174343704165135 0.0103511327552446 -0.172499686551266 ENSG00000171488 LRRC8C
ENST00000525774 0.0366565714441119 0.000403535172947392 -0.239435190608347 ENSG00000171492 LRRC8D
ENST00000337338 0.271127246812298 0.0262576152998785 -0.11832565810375 ENSG00000171492 LRRC8D
ENST00000394593 0.256790093567065 0.0233925299199086 -0.121409715218325 ENSG00000171492 LRRC8D
ENST00000532201 0.0453726223225257 0.000661306838357306 -0.226347288126185 ENSG00000171492 LRRC8D
ENST00000414841 0.0609819361322793 0.00127687101803223 -0.219145117371671 ENSG00000171492 LRRC8D
ENST00000527156 0.0929415575289134 0.00287230015534244 -0.200456833162749 ENSG00000171492 LRRC8D
ENST00000441269 0.161025044383471 0.00893236934291536 -0.175371763942621 ENSG00000171492 LRRC8D
ENST00000394583 0.505802885677219 0.135259133945288 0.0989227489277421 ENSG00000162664 ZNF326
ENST00000340281 0.499222133541701 0.131661543811056 0.0992558168024244 ENSG00000162664 ZNF326
ENST00000370447 0.546076167809083 0.16525144737362 0.0919655674380294 ENSG00000162664 ZNF326
ENST00000455342 0.511260768899143 0.13970962263693 0.0966073670359511 ENSG00000162664 ZNF326
ENST00000370440 0.905211353319718 0.707276514321814 0.0208342966547405 ENSG00000122482 ZNF644
ENST00000347275 0.901192263764744 0.695454175241337 0.0217784858849717 ENSG00000122482 ZNF644
ENST00000337393 0.888679686899918 0.665422458836014 0.0235279051756775 ENSG00000122482 ZNF644
ENST00000361321 0.906189277631425 0.709130066584239 0.0202400946875164 ENSG00000122482 ZNF644
ENST00000467231 0.926998911958911 0.761592203916073 0.0163456964427602 ENSG00000122482 ZNF644
ENST00000479798 0.970249590309529 0.894004933390507 -0.00943561404084793 ENSG00000122482 ZNF644
ENST00000498303 0.66450576692437 0.280059307377995 -0.0695608909113603 ENSG00000122482 ZNF644
ENST00000370425 0.941835036449134 0.805403803554462 0.0226112759731335 ENSG00000162669 HFM1
ENST00000294696 0.941835036449134 0.805403803554462 0.0226112759731335 ENSG00000162669 HFM1
ENST00000370424 0.941835036449134 0.805403803554462 0.0226112759731335 ENSG00000162669 HFM1
ENST00000481900 0.930722150335235 0.771007398245148 0.0267018062428537 ENSG00000162669 HFM1
ENST00000488023 0.931238599017627 0.772188874115809 0.0265596771941714 ENSG00000162669 HFM1
ENST00000448819 0.931389228011994 0.772547232841652 0.0265162350334194 ENSG00000162669 HFM1
ENST00000427444 0.929446159651807 0.767002611919158 0.027180978379868 ENSG00000162669 HFM1
ENST00000430031 0.466752855281445 0.111495634107387 0.131801080819781 ENSG00000097046 CDC7
ENST00000234626 0.532070420165156 0.154635343462363 0.116057523289395 ENSG00000097046 CDC7
ENST00000428239 0.525662335181588 0.14920637065234 0.117192216764077 ENSG00000097046 CDC7
ENST00000212355 0.728990966764699 0.359464218210614 0.0632738269482549 ENSG00000069702 TGFBR3
ENST00000533089 0.746398120568305 0.386921615977911 0.060521860649289 ENSG00000069702 TGFBR3
ENST00000370399 0.821741657353927 0.519476497178883 0.0450535811568613 ENSG00000069702 TGFBR3
ENST00000525962 0.824699784614163 0.525307794635461 0.0450169557968409 ENSG00000069702 TGFBR3
ENST00000532540 0.803798511528547 0.486027523823839 0.0491203457124615 ENSG00000069702 TGFBR3
ENST00000370360 0.979260497607244 0.924006425485159 0.00577885330491981 ENSG00000174842 GLMN
ENST00000534881 0.979260497607244 0.924006425485159 0.00577885330491981 ENSG00000174842 GLMN
ENST00000495106 0.979296208973342 0.924125597848264 0.00576062766116305 ENSG00000174842 GLMN
ENST00000495852 0.907380260150943 0.712015109479723 0.023778207431204 ENSG00000174842 GLMN
ENST00000463560 0.995377517786665 0.983475817040958 -0.00133156511452817 ENSG00000174842 GLMN
ENST00000610020 0.937610637432883 0.790563105046973 0.0157597508711028 ENSG00000122484 RPAP2
ENST00000484158 0.973988167113048 0.907945773870158 0.00873867786262475 ENSG00000122484 RPAP2
ENST00000477322 0.739372346171241 0.375499514809741 -0.0631834735723206 ENSG00000122484 RPAP2
ENST00000370331 0.18603020546006 0.0117697343052327 -0.156420932924053 ENSG00000067208 EVI5
ENST00000540033 0.18603020546006 0.0117697343052327 -0.156420932924053 ENSG00000067208 EVI5
ENST00000543509 0.138169560597287 0.00638490382017115 -0.182480161816622 ENSG00000067208 EVI5
ENST00000491940 0.0377411950504058 0.00044110510455212 -0.252091545838546 ENSG00000067208 EVI5
ENST00000468580 0.0426425183819533 0.000578655004745332 -0.251307991595955 ENSG00000067208 EVI5
ENST00000492613 0.0368566343969127 0.000411406386810024 -0.281239880670944 ENSG00000067208 EVI5
ENST00000474806 0.708766393870802 0.334403180755745 -0.0773149540587096 ENSG00000067208 EVI5
ENST00000370321 0.728079715056583 0.358281851202079 -0.0331406334025437 ENSG00000122406 RPL5
ENST00000470843 0.837757617407372 0.548965629516632 -0.0236670063499549 ENSG00000122406 RPL5
ENST00000315741 0.839831213630646 0.554786333184671 -0.0232624568118746 ENSG00000122406 RPL5
ENST00000461952 0.843783800138667 0.563601876717363 -0.023290961515492 ENSG00000122406 RPL5
ENST00000497519 0.513792267978049 0.141443936147632 -0.0603730328560157 ENSG00000122406 RPL5
ENST00000540243 0.930722150335235 0.771029709126608 -0.0169656622457698 ENSG00000143033 MTF2
ENST00000545708 0.930722150335235 0.771029709126608 -0.0169656622457698 ENSG00000143033 MTF2
ENST00000370298 0.930722150335235 0.771029709126608 -0.0169656622457698 ENSG00000143033 MTF2
ENST00000474314 0.440554676201628 0.0934157477656517 -0.109523719703999 ENSG00000143033 MTF2
ENST00000473430 0.346115280202443 0.0498449933668915 -0.123155906878337 ENSG00000143033 MTF2
ENST00000494963 0.353013234622808 0.0526321129859027 -0.122327480402329 ENSG00000143033 MTF2
ENST00000471953 0.876624941642051 0.636921733331302 -0.026098036215451 ENSG00000143033 MTF2
ENST00000370303 0.862450998289831 0.603613316214438 -0.0285135193477672 ENSG00000143033 MTF2
ENST00000467953 0.959621174689825 0.858931942087109 0.0124107724787088 ENSG00000143033 MTF2
ENST00000497976 0.772846511891231 0.433499584913624 -0.0569391180910574 ENSG00000143033 MTF2
ENST00000476037 0.799804173776546 0.478933316398526 0.0496500337844371 ENSG00000143033 MTF2
ENST00000487263 0.930284039414599 0.769421585551924 0.0211216499380165 ENSG00000143033 MTF2
ENST00000489480 0.688448922039563 0.307528749224023 0.0745604889214096 ENSG00000143033 MTF2
ENST00000370282 0.329715693381941 0.0439108831178091 0.116001166321934 ENSG00000117500 TMED5
ENST00000370290 0.301689381746828 0.0349210769281027 0.124936027900379 ENSG00000117500 TMED5
ENST00000483033 0.297659680770022 0.0337165801181557 0.140418645174075 ENSG00000117500 TMED5
ENST00000479918 0.318355244652551 0.0400603394777549 0.105252068113774 ENSG00000117500 TMED5
ENST00000370280 0.992617981078176 0.974279981584353 0.00177645772426896 ENSG00000117500 TMED5
ENST00000343253 0.866397595345437 0.613004047601194 -0.0266124558429752 ENSG00000122483 CCDC18
ENST00000334652 0.735723837401193 0.369616859202845 -0.0539657105211311 ENSG00000122483 CCDC18
ENST00000557479 0.735723837401193 0.369616859202845 -0.0539657105211311 ENSG00000122483 CCDC18
ENST00000338949 0.735723837401193 0.369616859202845 -0.0539657105211311 ENSG00000122483 CCDC18
ENST00000401026 0.739128987998914 0.374855165771561 -0.0533989427671383 ENSG00000122483 CCDC18
ENST00000370276 0.766057628914159 0.422274537504369 -0.0503641094364566 ENSG00000122483 CCDC18
ENST00000455267 0.693266402331808 0.313988702010914 -0.0721523304486825 ENSG00000122483 CCDC18
ENST00000413606 0.933156114305654 0.778312299322514 -0.0176807546377674 ENSG00000223745 RP4-717I23.3
ENST00000457025 0.862450998289831 0.60335142641763 -0.0350836044707278 ENSG00000223745 RP4-717I23.3
ENST00000446528 0.754453281571617 0.400360078904468 -0.0605819733060734 ENSG00000223745 RP4-717I23.3
ENST00000451302 0.692774691505475 0.313302653941031 -0.0601905908101756 ENSG00000223745 RP4-717I23.3
ENST00000455474 0.888008307750344 0.663787563345059 -0.0305355890535243 ENSG00000223745 RP4-717I23.3
ENST00000447577 0.878312918210342 0.640786265364886 -0.0307484616121266 ENSG00000223745 RP4-717I23.3
ENST00000429859 0.899804484639177 0.692295658659048 -0.0280121232813088 ENSG00000223745 RP4-717I23.3
ENST00000421202 0.777296971772227 0.441126862872574 -0.056344132134573 ENSG00000223745 RP4-717I23.3
ENST00000370272 0.706310204794682 0.330718978490404 0.0495817482613116 ENSG00000117505 DR1
ENST00000370267 0.940347654697542 0.800373946531201 -0.0119506349324272 ENSG00000117505 DR1
ENST00000370256 0.838715332337415 0.551161526455387 -0.0303832454215111 ENSG00000137942 FNBP1L
ENST00000271234 0.838715332337415 0.551161526455387 -0.0303832454215111 ENSG00000137942 FNBP1L
ENST00000260506 0.838715332337415 0.551161526455387 -0.0303832454215111 ENSG00000137942 FNBP1L
ENST00000604705 0.579105405526111 0.192514058045662 -0.072436938836543 ENSG00000137942 FNBP1L
ENST00000370253 0.845011954701183 0.565365336436031 -0.0294399477699123 ENSG00000137942 FNBP1L
ENST00000424449 0.703483623714876 0.327141749751008 0.0608415796674477 ENSG00000137942 FNBP1L
ENST00000603526 0.888437978973869 0.664714533076489 0.0304444484229252 ENSG00000137942 FNBP1L
ENST00000370247 0.403294718248687 0.0740929144288851 -0.0927921195675372 ENSG00000137936 BCAR3
ENST00000260502 0.351416677837377 0.0519531003567324 -0.100408811976774 ENSG00000137936 BCAR3
ENST00000370244 0.386231336281423 0.0664691834535292 -0.0906700882909393 ENSG00000137936 BCAR3
ENST00000539242 0.932356903831713 0.775228155778143 -0.0170039684621233 ENSG00000137936 BCAR3
ENST00000370243 0.342007789233651 0.048081901673129 -0.101696805555442 ENSG00000137936 BCAR3
ENST00000479503 0.305382280610183 0.0361546198652385 -0.140474209475877 ENSG00000137936 BCAR3
ENST00000436063 0.821928381707684 0.519826371522513 0.0345396375717107 ENSG00000067334 DNTTIP2
ENST00000359208 0.811242030852879 0.498894349289141 0.0361406882120579 ENSG00000067334 DNTTIP2
ENST00000460191 0.880371469499177 0.645580330587624 0.0261262698322061 ENSG00000067334 DNTTIP2
ENST00000496672 0.915553697258419 0.733001368880734 -0.0199391649579042 ENSG00000067334 DNTTIP2
ENST00000528680 0.807811990832216 0.492404457368546 -0.0435532963089253 ENSG00000067334 DNTTIP2
ENST00000370238 0.507933835927618 0.136578679796585 0.0957949118467567 ENSG00000023909 GCLM
ENST00000467772 0.717016764088323 0.344305336498085 0.0596063574904219 ENSG00000023909 GCLM
ENST00000370225 0.6830590554553 0.301166911784829 -0.0795093573859367 ENSG00000198691 ABCA4
ENST00000552844 0.761830455402151 0.415275077376391 0.0435400645228909 ENSG00000137962 ARHGAP29
ENST00000260526 0.705247309586223 0.32927228803656 0.051827212153136 ENSG00000137962 ARHGAP29
ENST00000482481 0.473397062158995 0.115071886522197 0.0886514433929988 ENSG00000137962 ARHGAP29
ENST00000370217 0.801654320794431 0.482075751056423 -0.0342683155168356 ENSG00000137962 ARHGAP29
ENST00000394233 0.77516258777465 0.437291504487459 0.039671064760262 ENSG00000117528 ABCD3
ENST00000454898 0.926971722195013 0.76151266176196 0.0167016510634236 ENSG00000117528 ABCD3
ENST00000536817 0.917427986794082 0.737817828787365 0.017812875675526 ENSG00000117528 ABCD3
ENST00000370214 0.758470998949428 0.408342994327483 0.042199670465586 ENSG00000117528 ABCD3
ENST00000315713 0.968505154821694 0.887376976564517 0.00889390181052747 ENSG00000117528 ABCD3
ENST00000468860 0.924228127240164 0.755146854609525 0.0209365984329604 ENSG00000117528 ABCD3
ENST00000484213 0.723389288879242 0.352030909951593 0.0584951743742086 ENSG00000117528 ABCD3
ENST00000370206 0.999076903343992 0.996500210475174 0.000184378008504905 ENSG00000117519 CNN3
ENST00000538964 0.99237870343427 0.973786263839184 0.00137470244566746 ENSG00000117519 CNN3
ENST00000394202 0.982128908243327 0.934895463798672 0.00341971689056364 ENSG00000117519 CNN3
ENST00000545882 0.988724778910319 0.958440948901867 0.00224712055392306 ENSG00000117519 CNN3
ENST00000461018 0.918079272919918 0.739068952144407 -0.01471043064649 ENSG00000117519 CNN3
ENST00000487539 0.983199253519785 0.938516257838798 0.00367583597164179 ENSG00000117519 CNN3
ENST00000415017 0.895532262829012 0.682645059017615 -0.0184074552492083 ENSG00000117519 CNN3
ENST00000474409 0.91008348604542 0.719817688221584 -0.0193551527820484 ENSG00000117519 CNN3
ENST00000604534 0.995657210262095 0.985415019039713 -0.00131014470373325 ENSG00000271092 TMEM56-RWDD3
ENST00000604203 0.857943946961776 0.594116231051142 -0.0374468100295362 ENSG00000271092 TMEM56-RWDD3
ENST00000370202 0.862932137578041 0.604671988252696 -0.0359176048197984 ENSG00000122481 RWDD3
ENST00000429514 0.987853362216647 0.955725827245615 -0.00405360850122591 ENSG00000122481 RWDD3
ENST00000263893 0.866908720587919 0.614269026994726 -0.0349238232752893 ENSG00000122481 RWDD3
ENST00000495272 0.866908720587919 0.614269026994726 -0.0349238232752893 ENSG00000122481 RWDD3
ENST00000497058 0.866908720587919 0.614269026994726 -0.0349238232752893 ENSG00000122481 RWDD3
ENST00000473397 0.859242302462926 0.596869958036272 -0.0366423905292969 ENSG00000122481 RWDD3
ENST00000468715 0.70270661120334 0.325613107758883 0.0850285643191025 ENSG00000137970 RPL7P9
ENST00000482253 0.739372346171241 0.375207189143572 -0.0588729872687595 ENSG00000117569 PTBP2
ENST00000609116 0.775361301078266 0.437883395181277 -0.0510026635188952 ENSG00000117569 PTBP2
ENST00000460706 0.595233506010101 0.208975302595924 -0.0931634123796505 ENSG00000117569 PTBP2
ENST00000370197 0.773170077079046 0.434124042383807 -0.0521768705678813 ENSG00000117569 PTBP2
ENST00000370198 0.773170077079046 0.434124042383807 -0.0521768705678813 ENSG00000117569 PTBP2
ENST00000476419 0.742531334431778 0.380550830107418 -0.0581690132175073 ENSG00000117569 PTBP2
ENST00000426398 0.773170077079046 0.434083473224992 -0.052179537800969 ENSG00000117569 PTBP2
ENST00000394184 0.747439041625345 0.388428290401448 -0.0572837750799738 ENSG00000117569 PTBP2
ENST00000541987 0.741374621331461 0.377913479385627 -0.0584513361138383 ENSG00000117569 PTBP2
ENST00000459735 0.888996376512549 0.667129944903849 -0.0304865490204202 ENSG00000117569 PTBP2
ENST00000476783 0.886588507646357 0.659640032280691 -0.0312150454278639 ENSG00000117569 PTBP2
ENST00000492905 0.886588507646357 0.659640032280691 -0.0312150454278639 ENSG00000117569 PTBP2
ENST00000370192 0.126870695677237 0.00525187736942717 -0.200531427019516 ENSG00000188641 DPYD
ENST00000422980 0.285726624788595 0.0304647963736256 -0.182044686836747 ENSG00000232878 DPYD-AS1
ENST00000423006 0.235527733972819 0.0193174394119884 -0.178717479239149 ENSG00000188641 DPYD
ENST00000306031 0.410899534158643 0.0776604556272348 -0.139677738795433 ENSG00000188641 DPYD
ENST00000424528 0.587209343098953 0.201124553745919 -0.0925324644809095 ENSG00000225206 MIR137HG
ENST00000418344 0.171505818214131 0.0100299897773694 -0.205154257223611 ENSG00000226053 RP5-1070A16.1
ENST00000370189 0.748689942768641 0.390775205631906 -0.047493051760656 ENSG00000162627 SNX7
ENST00000529992 0.748788428301554 0.390998924872946 -0.0474833123650039 ENSG00000162627 SNX7
ENST00000306121 0.745244814242751 0.384694857724279 -0.0481087427068388 ENSG00000162627 SNX7
ENST00000528824 0.803798511528547 0.486022476493366 -0.0395567056919929 ENSG00000162627 SNX7
ENST00000263174 0.97608825153101 0.914109404012143 -0.00477752989645918 ENSG00000099260 PALMD
ENST00000605497 0.889189576906753 0.667512361330404 -0.0190382881185049 ENSG00000099260 PALMD
ENST00000605613 0.436835917763612 0.0909633960137232 -0.109092116687629 ENSG00000099260 PALMD
ENST00000496843 0.820135985418924 0.516377543972868 0.0290716995956337 ENSG00000099260 PALMD
ENST00000361915 0.373946335102245 0.0611854380730576 0.116954522736436 ENSG00000162688 AGL
ENST00000294724 0.381036652979022 0.0642278620624485 0.118234603709624 ENSG00000162688 AGL
ENST00000370163 0.381036652979022 0.0642278620624485 0.118234603709624 ENSG00000162688 AGL
ENST00000370165 0.381036652979022 0.0642278620624485 0.118234603709624 ENSG00000162688 AGL
ENST00000361302 0.398278993515356 0.0716510004123054 0.115237938523855 ENSG00000162688 AGL
ENST00000370161 0.443478043995028 0.0956337294219296 0.108444205141018 ENSG00000162688 AGL
ENST00000361522 0.439732257287246 0.0927021865539168 0.110184812940247 ENSG00000162688 AGL
ENST00000370155 0.774521344957554 0.436029352474462 -0.0507558465786903 ENSG00000117620 SLC35A3
ENST00000465289 0.968865179705155 0.888381403716565 0.00899192617047126 ENSG00000117620 SLC35A3
ENST00000427993 0.803695673670666 0.485335859277117 -0.0447591880894408 ENSG00000117620 SLC35A3
ENST00000533028 0.977289697156396 0.917383752402639 0.00668583582706121 ENSG00000117620 SLC35A3
ENST00000370153 0.769010089521478 0.427514582700095 -0.0521186860868002 ENSG00000117620 SLC35A3
ENST00000422078 0.855815355490009 0.589570291807713 -0.0399693996829101 ENSG00000117620 SLC35A3
ENST00000370156 0.772286497030846 0.432344763644066 -0.053136480597473 ENSG00000117620 SLC35A3
ENST00000370152 0.862306244643593 0.602987774245864 -0.0267767887181619 ENSG00000156875 HIAT1
ENST00000432294 0.989568275267206 0.961625639413892 -0.00251408816808465 ENSG00000241073 RP4-714D9.2
ENST00000370141 0.573927184621048 0.187732352621856 0.0969098984668936 ENSG00000122435 TRMT13
ENST00000482437 0.586016014958026 0.199473194267942 0.102032476752424 ENSG00000122435 TRMT13
ENST00000370132 0.844628124195448 0.564917616903594 0.0382627681826702 ENSG00000137992 DBT
ENST00000370128 0.792562704357523 0.467707521369266 0.0362219900676047 ENSG00000137996 RTCA
ENST00000498617 0.771875350084184 0.431849481919821 0.04616289496073 ENSG00000137996 RTCA
ENST00000483474 0.90612317246477 0.709043299573069 0.0223533977211445 ENSG00000137996 RTCA
ENST00000260563 0.801840157376914 0.482375271207679 0.03538565258846 ENSG00000137996 RTCA
ENST00000542213 0.0856556024615025 0.00245107685031228 -0.17181734941787 ENSG00000079335 CDC14A
ENST00000455467 0.0885821812140416 0.00261159402589261 -0.188980941215721 ENSG00000079335 CDC14A
ENST00000370125 0.305382280610183 0.0361233131703994 -0.111082986080302 ENSG00000079335 CDC14A
ENST00000361544 0.0874511364281884 0.00256321422825491 -0.170756749797668 ENSG00000079335 CDC14A
ENST00000370124 0.102624119962846 0.00345712983060574 -0.177945514429478 ENSG00000079335 CDC14A
ENST00000336454 0.301660664868299 0.0349004495832833 -0.111778199915292 ENSG00000079335 CDC14A
ENST00000544534 0.15583022381955 0.00834579858301016 -0.145430640617058 ENSG00000079335 CDC14A
ENST00000370113 0.553860136689758 0.171281092568158 0.09156159460698 ENSG00000162694 EXTL2
ENST00000370114 0.584502207918514 0.198060740282074 0.0845933597966147 ENSG00000162694 EXTL2
ENST00000535414 0.527294792068038 0.150545789118988 0.0949510380423018 ENSG00000162694 EXTL2
ENST00000450240 0.763907861106316 0.418681341799332 0.0543528743976697 ENSG00000162694 EXTL2
ENST00000416479 0.721000221488104 0.349622090651562 0.0656858330364155 ENSG00000162694 EXTL2
ENST00000370112 0.737909866737964 0.37218784554878 0.0449850402220546 ENSG00000162695 SLC30A7
ENST00000357650 0.614802334346017 0.227669017471147 -0.0671436678788738 ENSG00000162695 SLC30A7
ENST00000370105 0.875639269528738 0.63479021564799 0.025878413662587 ENSG00000117543 DPH5
ENST00000488789 0.785141043738668 0.454777833094433 0.0398180742514669 ENSG00000117543 DPH5
ENST00000370109 0.869878333582423 0.621330787427069 0.0267455217692064 ENSG00000117543 DPH5
ENST00000492067 0.743576655935795 0.382607740284404 0.0584597228823223 ENSG00000117543 DPH5
ENST00000481871 0.741374621331461 0.377897653538216 0.053969416564162 ENSG00000117543 DPH5
ENST00000464270 0.839296322712108 0.552725854582153 0.0323629257902873 ENSG00000117543 DPH5
ENST00000342173 0.839296322712108 0.552694369159117 0.0323618996855227 ENSG00000117543 DPH5
ENST00000466807 0.839363785481825 0.553382667459045 0.0323866480744754 ENSG00000117543 DPH5
ENST00000477293 0.864193927241994 0.607908612266854 0.0281913955843727 ENSG00000117543 DPH5
ENST00000498372 0.864193927241994 0.607858738019516 0.0281907741673153 ENSG00000117543 DPH5
ENST00000488176 0.885169974810794 0.655682419547155 0.0245490920846392 ENSG00000117543 DPH5
ENST00000490732 0.888988481237605 0.666878927269696 0.0236723230802245 ENSG00000117543 DPH5
ENST00000476507 0.98053225489017 0.929254984857949 0.00629969286865348 ENSG00000117543 DPH5
ENST00000453011 0.758758710436901 0.409282867006615 -0.0641196281959934 ENSG00000233184 RP11-421L21.3
ENST00000446527 0.654603372274323 0.268265428740428 -0.0839119115219279 ENSG00000233184 RP11-421L21.3
ENST00000305352 0.182687713406149 0.0113716664048594 0.0843965431250951 ENSG00000170989 S1PR1
ENST00000475821 0.453294037334884 0.102211672411165 0.0872775488509015 ENSG00000170989 S1PR1
ENST00000475289 0.33537766489572 0.0457746910647936 0.111578367429478 ENSG00000170989 S1PR1
ENST00000524631 0.880071866805649 0.644946004004537 0.0335959518526333 ENSG00000185946 RNPC3
ENST00000533099 0.870271596467825 0.62215771542506 0.035878200414868 ENSG00000185946 RNPC3
ENST00000423855 0.866562910907729 0.613464350858108 0.0369248336572827 ENSG00000185946 RNPC3
ENST00000361318 0.802675290595182 0.483591542134927 0.0465084813977674 ENSG00000198890 PRMT6
ENST00000370078 0.800041484511044 0.479249760777372 0.0468331879592753 ENSG00000198890 PRMT6
ENST00000565488 0.644074027524843 0.25680380264538 0.0611544265671726 ENSG00000085491 SLC25A24
ENST00000264128 0.65146095898723 0.265212877248179 0.0603722775188073 ENSG00000085491 SLC25A24
ENST00000370041 0.668866884265606 0.28464953959335 0.057821688688555 ENSG00000085491 SLC25A24
ENST00000405454 0.594008152588955 0.20822441208447 0.0834523729415668 ENSG00000162636 FAM102B
ENST00000370035 0.610653634999937 0.223735537299263 0.0807715253903042 ENSG00000162636 FAM102B
ENST00000370025 0.463818991333282 0.109215930652916 0.0906516735066236 ENSG00000134186 PRPF38B
ENST00000370022 0.404548389869848 0.0747777599858645 0.126789960343497 ENSG00000134186 PRPF38B
ENST00000467302 0.404548389869848 0.0747777599858645 0.126789960343497 ENSG00000134186 PRPF38B
ENST00000370021 0.463818991333282 0.109215930652916 0.0906516735066236 ENSG00000134186 PRPF38B
ENST00000485810 0.588201094003416 0.202352771135245 0.0801413365640523 ENSG00000134186 PRPF38B
ENST00000483586 0.295078315650909 0.0329482821719713 -0.12933505142507 ENSG00000116266 STXBP3
ENST00000469338 0.311055337434579 0.0378412497321914 -0.128385835555044 ENSG00000116266 STXBP3
ENST00000370008 0.898634856811431 0.689768878173042 -0.0214622703915354 ENSG00000116266 STXBP3
ENST00000485167 0.756932555237817 0.405231953961526 0.0681236316857224 ENSG00000116266 STXBP3
ENST00000472099 0.872571526399357 0.627349535183982 -0.0349558816828772 ENSG00000116266 STXBP3
ENST00000357393 0.625808260894938 0.239152250916227 0.0602880688724186 ENSG00000162641 AKNAD1
ENST00000406462 0.853400066407494 0.583747557619742 0.0318931605526456 ENSG00000121957 GPSM2
ENST00000264126 0.939158143710769 0.796352528790244 -0.0163337184138248 ENSG00000121957 GPSM2
ENST00000369968 0.279839338755532 0.0287172800284188 0.127091542469726 ENSG00000121940 CLCC1
ENST00000369969 0.279839338755532 0.0287172800284188 0.127091542469726 ENSG00000121940 CLCC1
ENST00000356970 0.392760720704857 0.0692119418675775 0.10438360701689 ENSG00000121940 CLCC1
ENST00000369971 0.392760720704857 0.0692119418675775 0.10438360701689 ENSG00000121940 CLCC1
ENST00000415331 0.392760720704857 0.0692119418675775 0.10438360701689 ENSG00000121940 CLCC1
ENST00000369976 0.402369530823365 0.0735882875556667 0.104724967579838 ENSG00000121940 CLCC1
ENST00000473062 0.300386912740582 0.0345843608022905 0.125991594013751 ENSG00000121940 CLCC1
ENST00000482889 0.278524829979588 0.0284193571248691 0.129153166626437 ENSG00000121940 CLCC1
ENST00000369970 0.303346779466501 0.0354009329992861 0.128648685827051 ENSG00000121940 CLCC1
ENST00000302500 0.311055337434579 0.0377750504421982 0.123317620456352 ENSG00000121940 CLCC1
ENST00000348264 0.311055337434579 0.0377750504421982 0.123317620456352 ENSG00000121940 CLCC1
ENST00000400794 0.943403287808243 0.810315423665812 -0.014974450889516 ENSG00000085433 WDR47
ENST00000361054 0.939121722054752 0.796025855818967 -0.016157745466407 ENSG00000085433 WDR47
ENST00000369962 0.939121722054752 0.796025855818967 -0.016157745466407 ENSG00000085433 WDR47
ENST00000369965 0.939024552373634 0.795692252458547 -0.0161883742165405 ENSG00000085433 WDR47
ENST00000357672 0.939024552373634 0.795692252458547 -0.0161883742165405 ENSG00000085433 WDR47
ENST00000461096 0.862450998289831 0.603359343889531 0.0261495600033329 ENSG00000197780 TAF13
ENST00000338366 0.879455207139185 0.643478611342987 0.0232543117269471 ENSG00000197780 TAF13
ENST00000338272 0.346179411192008 0.0498901308789827 0.127976810205523 ENSG00000215717 TMEM167B
ENST00000479160 0.509703321611075 0.138024716291926 0.10522077931197 ENSG00000215717 TMEM167B
ENST00000234677 0.921968756104562 0.750564552923485 0.0122145313940452 ENSG00000031698 SARS
ENST00000482384 0.223099188015932 0.0172803998207476 -0.168007520898338 ENSG00000031698 SARS
ENST00000477544 0.904676522394195 0.705812428515703 -0.014558943022058 ENSG00000031698 SARS
ENST00000369923 0.922046594461285 0.750779002499745 0.0122140027010222 ENSG00000031698 SARS
ENST00000471705 0.649593102691892 0.262842495133158 0.0557156721971317 ENSG00000031698 SARS
ENST00000468588 0.307979697301286 0.0369167122041827 0.122614390258011 ENSG00000031698 SARS
ENST00000256637 0.352031058137871 0.0522064420774128 0.109472688718392 ENSG00000134243 SORT1
ENST00000538502 0.455984602407401 0.104211313723112 0.104138076550703 ENSG00000134243 SORT1
ENST00000271308 0.686633145231191 0.30523345095233 0.0471307759433564 ENSG00000143106 PSMA5
ENST00000538610 0.722463091750304 0.351227497168363 0.0432268054795191 ENSG00000143106 PSMA5
ENST00000490870 0.631376074979468 0.245160029061767 0.0540419596552634 ENSG00000143106 PSMA5
ENST00000477897 0.819403218406795 0.51485046241232 0.0376184251282985 ENSG00000143106 PSMA5
ENST00000484563 0.746171237259524 0.38607138416019 0.0476917079584846 ENSG00000143106 PSMA5
ENST00000491287 0.914686482766458 0.730665453432348 0.0182292275399841 ENSG00000143106 PSMA5
ENST00000310611 0.907804223536735 0.712974033136077 -0.0275809167271834 ENSG00000174151 CYB561D1
ENST00000528785 0.90181964967275 0.697841310420268 -0.0291010458993048 ENSG00000174151 CYB561D1
ENST00000430195 0.907636519637951 0.71273053633752 -0.0276011419810367 ENSG00000174151 CYB561D1
ENST00000369851 0.636701868424744 0.24999915485499 0.0441332382619679 ENSG00000065135 GNAI3
ENST00000351050 0.945493813662799 0.818361845629607 0.0164573197542722 ENSG00000134183 GNAT2
ENST00000531734 0.797635356227229 0.475410876808151 0.0511561869999026 ENSG00000116337 AMPD2
ENST00000526301 0.854175173606372 0.585906243167801 0.031333931534217 ENSG00000116337 AMPD2
ENST00000342115 0.819892086545389 0.515941131072785 0.0375227230070097 ENSG00000116337 AMPD2
ENST00000474459 0.961445381095725 0.864605017689185 0.0128124312252654 ENSG00000116337 AMPD2
ENST00000528667 0.804527240297109 0.487320473862571 0.040328376501631 ENSG00000116337 AMPD2
ENST00000256578 0.743265202877611 0.381418462424992 0.0496736568561959 ENSG00000116337 AMPD2
ENST00000358729 0.614321718387951 0.227410365592295 0.0686793054722469 ENSG00000116337 AMPD2
ENST00000369840 0.697115092281948 0.31822860769031 0.0567917142042355 ENSG00000116337 AMPD2
ENST00000528454 0.74157992253485 0.378303910358748 0.0528564017295492 ENSG00000116337 AMPD2
ENST00000393688 0.764378842308259 0.419709052658565 0.0503320067312266 ENSG00000116337 AMPD2
ENST00000429410 0.445864398343052 0.097417914864162 -0.116477070574479 ENSG00000134201 GSTM5
ENST00000431955 0.438738491135006 0.0922366151147339 -0.117946569845455 ENSG00000241720 RP4-735C1.4
ENST00000256594 0.431896419317553 0.0884045347310064 -0.119313400700803 ENSG00000134202 GSTM3
ENST00000540225 0.431896419317553 0.0884475770438301 -0.119289091655203 ENSG00000134202 GSTM3
ENST00000361066 0.412936897834627 0.0785921120532249 -0.126108674593827 ENSG00000134202 GSTM3
ENST00000344188 0.390660344858116 0.0682831918617821 0.126523694916434 ENSG00000184371 CSF1
ENST00000329608 0.291245655898296 0.0316971598976949 0.146119928061409 ENSG00000184371 CSF1
ENST00000369802 0.306667253433812 0.0365580800851291 0.148781798989254 ENSG00000184371 CSF1
ENST00000420111 0.232011723223815 0.0187548508282011 0.166436175765723 ENSG00000184371 CSF1
ENST00000369799 0.707521182442826 0.332842941735818 0.0395246152839373 ENSG00000168710 AHCYL1
ENST00000475081 0.991952516362359 0.972149442598828 -0.0017977461607928 ENSG00000168710 AHCYL1
ENST00000359172 0.759411512456556 0.410174741822961 0.0373147836612687 ENSG00000168710 AHCYL1
ENST00000393614 0.835483724748993 0.544830866817667 0.0291719235643945 ENSG00000168710 AHCYL1
ENST00000481423 0.862235683747722 0.602467848363224 0.026654985053287 ENSG00000168710 AHCYL1
ENST00000369796 0.889031216829882 0.667270174824706 0.0201473201388469 ENSG00000143093 STRIP1
ENST00000369795 0.891325869469819 0.673143904514823 0.0198414206879133 ENSG00000143093 STRIP1
ENST00000485775 0.891325869469819 0.673143904514823 0.0198414206879133 ENSG00000143093 STRIP1
ENST00000473429 0.224533026672281 0.017567135859818 0.104125474522258 ENSG00000143093 STRIP1
ENST00000469655 0.307870570817725 0.0368760218818384 0.145072006679319 ENSG00000116396 KCNC4
ENST00000369787 0.338027024991227 0.0465752647881658 0.140417477990538 ENSG00000116396 KCNC4
ENST00000413138 0.341811534917845 0.0479925710898484 0.139404921553823 ENSG00000116396 KCNC4
ENST00000438661 0.34595494865246 0.0494848248638429 0.138528633326534 ENSG00000116396 KCNC4
ENST00000412512 0.539288550475909 0.159792933430258 0.0819103756742307 ENSG00000116396 KCNC4
ENST00000369784 0.992853976186087 0.975513003683464 -0.00199699497267844 ENSG00000162775 RBM15
ENST00000487146 0.977683138648926 0.918551953985842 -0.0066285276407035 ENSG00000162775 RBM15
ENST00000369779 0.979260497607244 0.923981858075477 -0.00702064279724705 ENSG00000168679 SLC16A4
ENST00000472422 0.979260497607244 0.923836947760345 -0.00703897868155354 ENSG00000168679 SLC16A4
ENST00000369781 0.979411801184836 0.924556763386321 -0.00697654379871629 ENSG00000168679 SLC16A4
ENST00000461647 0.979411801184836 0.924556763386321 -0.00697654379871629 ENSG00000168679 SLC16A4
ENST00000590413 0.572635272938314 0.186578131215346 -0.0793146492233154 ENSG00000224699 LAMTOR5-AS1
ENST00000474861 0.576386119938287 0.190087826229976 -0.081286632264597 ENSG00000134248 LAMTOR5
ENST00000464240 0.576442441256154 0.190247954291696 -0.0812791944591742 ENSG00000134248 LAMTOR5
ENST00000483260 0.576386119938287 0.190087826229976 -0.081286632264597 ENSG00000134248 LAMTOR5
ENST00000602318 0.576442441256154 0.190237344943043 -0.0812766308759805 ENSG00000134248 LAMTOR5
ENST00000256644 0.58003318649792 0.193592724159565 -0.08061814452597 ENSG00000134248 LAMTOR5
ENST00000602858 0.553873324848555 0.171326722797512 -0.0853867345381713 ENSG00000134248 LAMTOR5
ENST00000531779 0.558261827282352 0.174421884613956 -0.0837588186497252 ENSG00000134248 LAMTOR5
ENST00000457535 0.331086728662505 0.0443553868197098 -0.185392206917004 ENSG00000224699 LAMTOR5-AS1
ENST00000440689 0.805300236796254 0.489054468153888 -0.0485868855456388 ENSG00000232811 RP11-96K19.2
ENST00000369763 0.828948914675802 0.532913010063635 -0.0438666658766165 ENSG00000121931 LRIF1
ENST00000494675 0.740281372172702 0.376513668979249 -0.0649961519395043 ENSG00000121931 LRIF1
ENST00000485275 0.827499818696963 0.529945076735545 -0.0442640863112427 ENSG00000121931 LRIF1
ENST00000484310 0.303273830582437 0.035383569459497 0.125381462275675 ENSG00000156171 DRAM2
ENST00000286692 0.291318149467272 0.0317734284038719 0.128612361985461 ENSG00000156171 DRAM2
ENST00000539140 0.302859346861438 0.0352733432551434 0.125402331249723 ENSG00000156171 DRAM2
ENST00000461449 0.370065492081577 0.0588357401863331 0.132058971405606 ENSG00000156171 DRAM2
ENST00000496430 0.333057236311996 0.0450399489589155 0.118747070861437 ENSG00000156171 DRAM2
ENST00000480600 0.388089393159149 0.0671126068252597 0.112016544428295 ENSG00000156171 DRAM2
ENST00000462092 0.501164162386437 0.132653899932227 0.08991183116948 ENSG00000156171 DRAM2
ENST00000490780 0.700322499176802 0.322480896059647 0.065908545802779 ENSG00000156171 DRAM2
ENST00000463682 0.692774691505475 0.313338372182671 0.0672450281236771 ENSG00000156171 DRAM2
ENST00000498239 0.886314368779167 0.658051049517859 0.0291203729023595 ENSG00000134255 CEPT1
ENST00000545121 0.895973965603404 0.683487226282046 0.0268180579109739 ENSG00000134255 CEPT1
ENST00000357172 0.869677805136425 0.620832242952323 0.0335590857506422 ENSG00000134255 CEPT1
ENST00000460443 0.834727503701994 0.543493226878594 0.0409137121009906 ENSG00000134255 CEPT1
ENST00000478042 0.855913967420254 0.589688181044184 0.0368536945952826 ENSG00000134255 CEPT1
ENST00000445680 0.901719259646291 0.697482336443815 -0.0244503579410392 ENSG00000243960 RP11-552M11.4
ENST00000416099 0.973988167113048 0.90797262937181 0.00737706436770536 ENSG00000243960 RP11-552M11.4
ENST00000235090 0.722943849395432 0.351545608383462 0.0439035032926957 ENSG00000116455 WDR77
ENST00000411751 0.856050462531789 0.590239284108103 0.0286945817119016 ENSG00000116455 WDR77
ENST00000449340 0.824342086166479 0.524490569166973 0.0384943491330905 ENSG00000116455 WDR77
ENST00000497278 0.756295131810518 0.403472011743861 0.0536803684310989 ENSG00000116455 WDR77
ENST00000459665 0.690751933067668 0.311107257133923 0.0677292771124718 ENSG00000116455 WDR77
ENST00000493119 0.786585734738941 0.457491043199195 -0.0360385802087789 ENSG00000116459 ATP5F1
ENST00000369722 0.646355135863641 0.259105103922921 -0.0429913954276744 ENSG00000116459 ATP5F1
ENST00000369721 0.676620458095002 0.293169093886952 -0.0409437780848126 ENSG00000116459 ATP5F1
ENST00000483994 0.735070645526834 0.368148335740989 -0.0356527110243858 ENSG00000116459 ATP5F1
ENST00000468818 0.675824123790236 0.292403848040196 -0.040947800761682 ENSG00000116459 ATP5F1
ENST00000464154 0.801318954212274 0.481541268701392 -0.0318370887919501 ENSG00000116459 ATP5F1
ENST00000356415 0.548284265248508 0.167067737344743 -0.058955145461776 ENSG00000116473 RAP1A
ENST00000433097 0.0340774795027527 0.000357014478696361 -0.159691348877398 ENSG00000116473 RAP1A
ENST00000369709 0.558826987568907 0.174870919184679 -0.057523826089265 ENSG00000116473 RAP1A
ENST00000436150 0.558233063522044 0.174034367623429 -0.0580017464377277 ENSG00000116473 RAP1A
ENST00000545460 0.157429257823565 0.00849601462181367 -0.116878441831566 ENSG00000116473 RAP1A
ENST00000494982 0.524314185482646 0.148305337881643 -0.0629494584997056 ENSG00000116473 RAP1A
ENST00000527570 0.961912830789746 0.866081496892508 0.00698930324261071 ENSG00000197852 FAM212B
ENST00000357260 0.742359269909342 0.380148518654512 0.060842094040017 ENSG00000197852 FAM212B
ENST00000534365 0.728638930650329 0.359030115278302 0.06350208069682 ENSG00000197852 FAM212B
ENST00000533164 0.428416566160428 0.086462698560414 0.130162210066286 ENSG00000064703 DDX20
ENST00000369702 0.251952178940903 0.0222159368684138 0.15178930511914 ENSG00000064703 DDX20
ENST00000536167 0.429735748911653 0.0872024843160235 0.13105157232658 ENSG00000064703 DDX20
ENST00000475700 0.247357350786484 0.0212607223145832 0.155634301506857 ENSG00000064703 DDX20
ENST00000271277 0.970284418373427 0.894455729769113 0.00530837312450612 ENSG00000143079 CTTNBP2NL
ENST00000441739 0.452092530315334 0.101653492265842 -0.0810313158243129 ENSG00000143079 CTTNBP2NL
ENST00000607039 0.152164759185011 0.00795099194642092 0.130358035040744 ENSG00000143079 CTTNBP2NL
ENST00000256640 0.449320705992565 0.0997259354313613 -0.110848673211492 ENSG00000134245 WNT2B
ENST00000369686 0.507504105627853 0.136064796805868 -0.0978441953987148 ENSG00000134245 WNT2B
ENST00000360743 0.62740266814501 0.240870852235022 -0.0758895015407037 ENSG00000007341 ST7L
ENST00000358039 0.684567279678529 0.303127083438667 -0.0653873488852851 ENSG00000007341 ST7L
ENST00000490715 0.66162372047417 0.275823585811284 -0.0675519573428644 ENSG00000007341 ST7L
ENST00000361846 0.615199551095364 0.227959736773963 -0.0780780978092192 ENSG00000007341 ST7L
ENST00000480988 0.639030219887749 0.252119212588567 -0.0767242008887716 ENSG00000007341 ST7L
ENST00000544629 0.713561658417075 0.340444355955145 -0.0645982165114936 ENSG00000007341 ST7L
ENST00000369669 0.699894454020529 0.321803378358227 -0.0685286557416708 ENSG00000007341 ST7L
ENST00000490067 0.718711296686646 0.346667648866595 -0.0635199076689753 ENSG00000007341 ST7L
ENST00000369668 0.682951240321371 0.301106818185872 -0.0666860699677412 ENSG00000007341 ST7L
ENST00000497457 0.576280125826573 0.189922649325434 -0.0860871398889365 ENSG00000007341 ST7L
ENST00000343210 0.596881903880964 0.210673705657014 -0.081949855150715 ENSG00000007341 ST7L
ENST00000369666 0.596881903880964 0.210673705657014 -0.081949855150715 ENSG00000007341 ST7L
ENST00000538187 0.551416984644188 0.169293044152903 -0.0940305720586948 ENSG00000007341 ST7L
ENST00000463235 0.50954684084492 0.137769617428668 -0.0844488663144033 ENSG00000007341 ST7L
ENST00000418497 0.536242302163066 0.157928454418891 -0.103700885625565 ENSG00000007341 ST7L
ENST00000543570 0.535558611098585 0.157297973017822 -0.0917773080299317 ENSG00000007341 ST7L
ENST00000497235 0.547262871346705 0.166373215112333 -0.0961390185570846 ENSG00000007341 ST7L
ENST00000369664 0.454098440597706 0.102779552783989 -0.12285490754952 ENSG00000007341 ST7L
ENST00000479436 0.454586625212139 0.103034308138254 -0.115284659286634 ENSG00000007341 ST7L
ENST00000470519 0.757773735775637 0.406813749502316 -0.0562022069244207 ENSG00000007341 ST7L
ENST00000459630 0.745551432077581 0.385114450483234 -0.0588836293234623 ENSG00000007341 ST7L
ENST00000263168 0.491742354980793 0.126565117374888 0.0671984622714432 ENSG00000116489 CAPZA1
ENST00000485542 0.940462121278013 0.800725263937511 0.0148962121935813 ENSG00000116489 CAPZA1
ENST00000476936 0.580645560269194 0.194223067432728 0.054491337197689 ENSG00000116489 CAPZA1
ENST00000498626 0.844529667950734 0.564666924074277 0.0214826006586028 ENSG00000116489 CAPZA1
ENST00000466066 0.621910354085561 0.235240205146137 0.0653795957942129 ENSG00000116489 CAPZA1
ENST00000476820 0.351234940468494 0.0518898413927538 0.115488302616324 ENSG00000116489 CAPZA1
ENST00000413052 0.485045715324122 0.122169253363178 0.0676533314578639 ENSG00000155363 MOV10
ENST00000369645 0.489521511524274 0.125372495982147 0.0670388840029053 ENSG00000155363 MOV10
ENST00000369644 0.515722127961684 0.142817624985657 0.0644706369860048 ENSG00000155363 MOV10
ENST00000496577 0.515662301494797 0.142771356857381 0.06447375215823 ENSG00000155363 MOV10
ENST00000475429 0.764022811243914 0.418979028055487 0.0549934126320226 ENSG00000155363 MOV10
ENST00000468624 0.518327533920543 0.144613676690809 0.0641989541653793 ENSG00000155363 MOV10
ENST00000357443 0.498752160342311 0.131139491775884 0.0665386556492393 ENSG00000155363 MOV10
ENST00000421943 0.573688431155459 0.187470506133885 0.0901408967116112 ENSG00000225075 RP11-426L16.3
ENST00000490413 0.492332359286779 0.127128902686764 0.10695717852499 ENSG00000155363 MOV10
ENST00000339083 0.730434011267321 0.361107769075766 -0.0605202487748554 ENSG00000155366 RHOC
ENST00000369633 0.725828282317097 0.35559591453992 -0.0613595416954773 ENSG00000155366 RHOC
ENST00000369642 0.730779445556097 0.361487057282477 -0.0604688501720794 ENSG00000155366 RHOC
ENST00000285735 0.725898763657535 0.355736017610027 -0.0613201620035713 ENSG00000155366 RHOC
ENST00000468093 0.725008672809185 0.354235606633543 -0.0615155146156501 ENSG00000155366 RHOC
ENST00000369638 0.727028683658276 0.356884159331598 -0.0611761093894093 ENSG00000155366 RHOC
ENST00000369637 0.728145684726031 0.358452433993154 -0.0609683364673625 ENSG00000155366 RHOC
ENST00000369636 0.730278745972628 0.360943851593518 -0.0606885267737036 ENSG00000155366 RHOC
ENST00000473074 0.755725630836005 0.401846578908654 -0.0557356490001868 ENSG00000155366 RHOC
ENST00000484280 0.765249023926938 0.420904441733281 -0.0528922515296757 ENSG00000155366 RHOC
ENST00000369632 0.767538109729221 0.424978205996092 -0.0523646264483756 ENSG00000155366 RHOC
ENST00000425265 0.764756036990859 0.420213918446579 -0.0531656057037595 ENSG00000155366 RHOC
ENST00000534717 0.766735124213085 0.423778014814624 -0.0530845775620554 ENSG00000155366 RHOC
ENST00000436685 0.83858915630652 0.550233257645989 -0.0367957789493817 ENSG00000155366 RHOC
ENST00000471038 0.831046749160095 0.537157342451064 -0.0381230613327504 ENSG00000271810 RP11-426L16.10
ENST00000607158 0.840778039625816 0.557717489996633 -0.0360322246087868 ENSG00000271810 RP11-426L16.10
ENST00000605933 0.841242455694169 0.55860418291515 -0.0359479146889118 ENSG00000271810 RP11-426L16.10
ENST00000606505 0.841242455694169 0.55860418291515 -0.0359479146889118 ENSG00000271810 RP11-426L16.10
ENST00000606954 0.841242455694169 0.55860418291515 -0.0359479146889118 ENSG00000271810 RP11-426L16.10
ENST00000528831 0.822020599414264 0.520118710903247 -0.0395368238492251 ENSG00000155366 RHOC
ENST00000484054 0.83226669212565 0.53955130491643 -0.0379689028205381 ENSG00000155366 RHOC
ENST00000414971 0.793310072676607 0.468631019527715 -0.0459838233047466 ENSG00000155366 RHOC
ENST00000478447 0.906500387574433 0.709867551877093 -0.023837920668425 ENSG00000155366 RHOC
ENST00000527563 0.57580596184681 0.189299969743054 -0.0947649709090627 ENSG00000155366 RHOC
ENST00000456651 0.544395239451416 0.16383866587839 -0.105905891663959 ENSG00000224167 RP3-522D1.1
ENST00000422022 0.518408756171257 0.144817691027792 -0.11255725117516 ENSG00000224167 RP3-522D1.1
ENST00000369626 0.349119293179163 0.0511752522401762 0.0925581261191288 ENSG00000155380 SLC16A1
ENST00000538576 0.345651053832907 0.0493226016430679 0.0934212533727093 ENSG00000155380 SLC16A1
ENST00000458229 0.479686250156213 0.118936069400898 0.0683604781102085 ENSG00000155380 SLC16A1
ENST00000433570 0.453313956769337 0.102302040318421 0.0714008874435767 ENSG00000155380 SLC16A1
ENST00000443580 0.615871259068282 0.228628564921825 0.0557307058320834 ENSG00000155380 SLC16A1
ENST00000429288 0.617026479162425 0.229514519634469 0.0537694694453598 ENSG00000155380 SLC16A1
ENST00000481750 0.846308824450652 0.568316191988761 0.0371081263912317 ENSG00000155380 SLC16A1
ENST00000478835 0.741274874117878 0.377808552732038 0.0505526136457994 ENSG00000155380 SLC16A1
ENST00000435800 0.0858438687904501 0.00246524152845354 -0.176650927884259 ENSG00000226419 SLC16A1-AS1
ENST00000428411 0.511260768899143 0.139727612224436 -0.100392700428825 ENSG00000226419 SLC16A1-AS1
ENST00000361127 0.91425793192497 0.729015584475281 -0.0193318679660523 ENSG00000198799 LRIG2
ENST00000492207 0.949771065287165 0.829930787362635 -0.0152624822928811 ENSG00000198799 LRIG2
ENST00000466161 0.839933231803696 0.555973004735541 -0.0428463365467139 ENSG00000198799 LRIG2
ENST00000369617 0.0901717768560664 0.00271557237417506 -0.204239577928188 ENSG00000081026 MAGI3
ENST00000307546 0.170597767689326 0.00994950356690452 -0.163929430502236 ENSG00000081026 MAGI3
ENST00000369615 0.171836961395152 0.0100929526072652 -0.163643426406071 ENSG00000081026 MAGI3
ENST00000369611 0.0896659650904621 0.0026821027290899 -0.205089506580689 ENSG00000081026 MAGI3
ENST00000486456 0.0246696620716838 0.000132825516412295 -0.288036683440587 ENSG00000081026 MAGI3
ENST00000474926 0.92975269137879 0.767581160857559 0.0148846733433918 ENSG00000116793 PHTF1
ENST00000369596 0.862505801423646 0.603693652617546 -0.0237014379627098 ENSG00000116793 PHTF1
ENST00000393357 0.862505801423646 0.603693652617546 -0.0237014379627098 ENSG00000116793 PHTF1
ENST00000369604 0.925731364719638 0.758594853434632 -0.013348299779088 ENSG00000116793 PHTF1
ENST00000369600 0.925731364719638 0.758623946629773 -0.0133478082650662 ENSG00000116793 PHTF1
ENST00000369598 0.92620041397046 0.759605546438363 -0.0132891389438717 ENSG00000116793 PHTF1
ENST00000481652 0.99587920801108 0.986555408549033 0.00130768191582529 ENSG00000116793 PHTF1
ENST00000357783 0.897720619451343 0.687116362884694 -0.0173542263371311 ENSG00000116793 PHTF1
ENST00000412670 0.527982212823265 0.151122304128383 0.0819194011447497 ENSG00000116793 PHTF1
ENST00000447664 0.919846579287858 0.743699462432373 -0.0151717394554761 ENSG00000116793 PHTF1
ENST00000446739 0.749439936386413 0.392127714136734 -0.0561089900299378 ENSG00000116793 PHTF1
ENST00000261441 0.774685613649878 0.436479853583278 0.0569987878672692 ENSG00000081019 RSBN1
ENST00000476412 0.925904225117333 0.758949783174988 0.0228591716106167 ENSG00000081019 RSBN1
ENST00000419536 0.644207561004787 0.256909168655734 0.0738674179138179 ENSG00000226167 AP4B1-AS1
ENST00000256658 0.49248873185394 0.127408661624454 0.0862527127623212 ENSG00000134262 AP4B1
ENST00000369569 0.509413796950658 0.137703913419732 0.0840050824344577 ENSG00000134262 AP4B1
ENST00000369567 0.487560579045534 0.124138849417937 0.0870290706688654 ENSG00000134262 AP4B1
ENST00000479285 0.357563599883147 0.0544583543289504 0.132717922501505 ENSG00000134262 AP4B1
ENST00000484201 0.56110799820101 0.176438782892694 0.0803954296533235 ENSG00000134262 AP4B1
ENST00000369566 0.701135688395457 0.32392736215528 0.0630521905988247 ENSG00000134262 AP4B1
ENST00000369564 0.727890048996371 0.358061067817647 0.0590973670866685 ENSG00000134262 AP4B1
ENST00000489499 0.681837626132862 0.300215321789382 0.0662863623669128 ENSG00000134262 AP4B1
ENST00000432415 0.76603012042725 0.42217020768494 0.0519235778006346 ENSG00000134262 AP4B1
ENST00000489092 0.747308742158413 0.388125373546527 0.056198620104646 ENSG00000134262 AP4B1
ENST00000369571 0.766491872186222 0.423162028716227 0.0527141689503044 ENSG00000134262 AP4B1
ENST00000426820 0.605440651840885 0.218360801169697 0.0569728909544669 ENSG00000163349 HIPK1
ENST00000369559 0.472360173340872 0.114578392062606 0.0756091184761751 ENSG00000163349 HIPK1
ENST00000369554 0.343364964177314 0.0485232100571584 0.0915996935621877 ENSG00000163349 HIPK1
ENST00000369558 0.340972828879385 0.0476680522433013 0.0918584371602998 ENSG00000163349 HIPK1
ENST00000369561 0.596709463795201 0.210424587594807 0.0580528141644968 ENSG00000163349 HIPK1
ENST00000369555 0.669080896811709 0.284852524945075 0.0493384908937026 ENSG00000163349 HIPK1
ENST00000340480 0.353013234622808 0.0525845303845219 0.102246717947392 ENSG00000163349 HIPK1
ENST00000369553 0.648165985773458 0.260906339182484 0.0635588309164836 ENSG00000163349 HIPK1
ENST00000406344 0.323310372704076 0.0416181563103131 0.106914093906659 ENSG00000163349 HIPK1
ENST00000361587 0.254662498444649 0.022815357931102 0.122833446208303 ENSG00000163349 HIPK1
ENST00000358465 0.848444833195178 0.572905847546109 -0.0289560372883504 ENSG00000197323 TRIM33
ENST00000369543 0.381466518363082 0.0644063956663531 -0.095109544377468 ENSG00000197323 TRIM33
ENST00000448034 0.733944260206495 0.366768655317828 -0.0501079860522267 ENSG00000197323 TRIM33
ENST00000450349 0.738959816259331 0.374251478538598 -0.0491920732545479 ENSG00000197323 TRIM33
ENST00000369541 0.781085897542914 0.447941236485959 0.0383025158113363 ENSG00000116752 BCAS2
ENST00000485021 0.837242897519746 0.548082202370342 0.0304425131041736 ENSG00000116752 BCAS2
ENST00000369535 0.325485411745871 0.0424195564629084 0.0987584015801697 ENSG00000213281 NRAS
ENST00000339438 0.284796610065532 0.0301734904023691 0.0832499137942095 ENSG00000009307 CSDE1
ENST00000438362 0.273865761360375 0.0270001782961242 0.0858940889087308 ENSG00000009307 CSDE1
ENST00000358528 0.284796610065532 0.0302317567454219 0.0832230768056903 ENSG00000009307 CSDE1
ENST00000261443 0.283152992441528 0.0295566101548077 0.0840703380375464 ENSG00000009307 CSDE1
ENST00000530886 0.282121757060421 0.0292436785280714 0.0841605865195917 ENSG00000009307 CSDE1
ENST00000369530 0.279922802489801 0.0287490908231104 0.084375334108986 ENSG00000009307 CSDE1
ENST00000483407 0.0380577966766162 0.000453690429345951 0.155929382859112 ENSG00000009307 CSDE1
ENST00000534699 0.289780360815084 0.0313653181855181 0.0819123828550834 ENSG00000009307 CSDE1
ENST00000483030 0.292208815655562 0.0320648760631193 0.0861229584727863 ENSG00000009307 CSDE1
ENST00000530784 0.386835572952705 0.0667315491611338 0.0746765383386732 ENSG00000009307 CSDE1
ENST00000529046 0.443429073194511 0.0954504304534295 0.0705753228715795 ENSG00000009307 CSDE1
ENST00000525132 0.643516494316447 0.256110541594487 0.0442197080823962 ENSG00000009307 CSDE1
ENST00000534389 0.568775052041505 0.182681245010325 0.077838476483779 ENSG00000009307 CSDE1
ENST00000525878 0.832014363368836 0.539243722632006 0.0224252957094776 ENSG00000009307 CSDE1
ENST00000525970 0.853137461351858 0.583131350038496 0.020521284557254 ENSG00000009307 CSDE1
ENST00000533818 0.777773603177097 0.441796561196314 0.030015557710197 ENSG00000009307 CSDE1
ENST00000524652 0.765206023099656 0.420838598583821 0.0315975522529114 ENSG00000009307 CSDE1
ENST00000369528 0.513049241482667 0.140992345610712 0.0977263276820526 ENSG00000052723 SIKE1
ENST00000060969 0.671170605298359 0.286971608939473 0.0765575833447262 ENSG00000052723 SIKE1
ENST00000355485 0.833034785637656 0.540729936584422 0.0284391803453676 ENSG00000173218 VANGL1
ENST00000369510 0.833034785637656 0.540729936584422 0.0284391803453676 ENSG00000173218 VANGL1
ENST00000310260 0.946925160918621 0.821924248196861 0.0118209480831655 ENSG00000173218 VANGL1
ENST00000369509 0.692906540787608 0.313529555061834 0.0559347368655369 ENSG00000173218 VANGL1
ENST00000418797 0.0464347571305355 0.000698259891429312 0.143598921703395 ENSG00000163399 ATP1A1
ENST00000295598 0.0381954771244275 0.000457561016709298 0.12841452350288 ENSG00000163399 ATP1A1
ENST00000598661 0.874985490289972 0.632715599961923 0.0375244517671656 ENSG00000269279 AL136376.1
ENST00000488733 0.304951784169628 0.0359139384659332 0.102721388573818 ENSG00000163399 ATP1A1
ENST00000537345 0.0398016461242829 0.000498600654167638 0.130950082575482 ENSG00000163399 ATP1A1
ENST00000369494 0.0961844945705254 0.00303567662409966 0.140476141180343 ENSG00000163399 ATP1A1
ENST00000369496 0.0518668492883821 0.000857646867957785 0.130118204753018 ENSG00000163399 ATP1A1
ENST00000463382 0.0913209122920136 0.00277691045636555 0.148975822127816 ENSG00000163399 ATP1A1
ENST00000491156 0.360827018775127 0.0558797737784912 0.0908564899020317 ENSG00000163399 ATP1A1
ENST00000608511 0.0400431831355362 0.000506572500926691 0.134710365408724 ENSG00000203865 ATP1A1OS
ENST00000493908 0.0678810915273498 0.00158178572926106 0.129922975802137 ENSG00000203865 ATP1A1OS
ENST00000440951 0.305989835359687 0.0364237469995086 0.0945783997817929 ENSG00000163399 ATP1A1
ENST00000479960 0.497487421643691 0.130324732204922 0.0810513672814826 ENSG00000163399 ATP1A1
ENST00000369489 0.782588699209281 0.450182053836442 -0.0469916170864996 ENSG00000116815 CD58
ENST00000464088 0.787440722680529 0.458891779614568 -0.0460671133827844 ENSG00000116815 CD58
ENST00000457047 0.687733696317373 0.306704216412769 -0.0726721832391189 ENSG00000116815 CD58
ENST00000369487 0.811735009281089 0.499878725946403 -0.0501238707933194 ENSG00000116815 CD58
ENST00000393203 0.339343624494094 0.0470913608130718 0.0929592194126567 ENSG00000134247 PTGFRN
ENST00000497385 0.489690794128178 0.125554182896723 0.0805379224723893 ENSG00000134247 PTGFRN
ENST00000369466 0.476720992106186 0.117076064699845 0.0978635617692858 ENSG00000116830 TTF2
ENST00000356554 0.588574407125622 0.202760060516877 0.0683588713613093 ENSG00000198162 MAN1A2
ENST00000482811 0.645103088774769 0.257790852602717 -0.0614796472483626 ENSG00000198162 MAN1A2
ENST00000449370 0.932726682411337 0.777202545705201 -0.0171445269122665 ENSG00000198162 MAN1A2
ENST00000421535 0.690751933067668 0.311015744134291 0.0658979003141145 ENSG00000198162 MAN1A2
ENST00000422329 0.292655645862396 0.0322743655912101 0.163005850406371 ENSG00000198162 MAN1A2
ENST00000369443 0.531503504151958 0.154148631381716 0.0874201840659803 ENSG00000196505 GDAP2
ENST00000369442 0.670539378960458 0.28624992079958 0.0755402959289075 ENSG00000196505 GDAP2
ENST00000369441 0.43445041479468 0.0897059535377989 0.116104741098082 ENSG00000065183 WDR3
ENST00000487202 0.594467435316643 0.208506846384881 0.0919833187297307 ENSG00000065183 WDR3
ENST00000349139 0.375723379710698 0.0620321306421126 0.116295612881612 ENSG00000065183 WDR3
ENST00000471680 0.614151184583394 0.22714472046636 0.089133488754162 ENSG00000065183 WDR3
ENST00000466857 0.665359283525527 0.281428705618204 0.0838797535835619 ENSG00000155761 SPAG17
ENST00000336338 0.577025471319763 0.190677559298723 0.101136341117494 ENSG00000155761 SPAG17
ENST00000478697 0.618620629109473 0.231132625362052 0.0927617882665006 ENSG00000155761 SPAG17
ENST00000469128 0.58003318649792 0.19372661966933 0.100343334896091 ENSG00000155761 SPAG17
ENST00000369426 0.40504042685709 0.0749278100168411 -0.118992351378651 ENSG00000116874 WARS2
ENST00000235521 0.360337757116963 0.0556809482493307 -0.127010715218756 ENSG00000116874 WARS2
ENST00000440150 0.840427450241425 0.556953027409251 -0.0386279829574927 ENSG00000231365 RP11-418J17.1
ENST00000413531 0.566993795221067 0.181132899766102 -0.0886683090844827 ENSG00000231365 RP11-418J17.1
ENST00000418015 0.449464835408523 0.0998658582649752 -0.107042705467617 ENSG00000231365 RP11-418J17.1
ENST00000434856 0.766057628914159 0.422251189318449 0.0558258912557881 ENSG00000198857 HSD3BP5
ENST00000421812 0.737953746231816 0.372393645507754 0.0472315899626024 ENSG00000143067 ZNF697
ENST00000493622 0.932579749842757 0.776176227526078 -0.0188430319971979 ENSG00000092621 PHGDH
ENST00000369409 0.984533349375154 0.943503007113729 0.00447529519878483 ENSG00000092621 PHGDH
ENST00000462324 0.895469428858442 0.682547464250633 -0.0281731992104573 ENSG00000092621 PHGDH
ENST00000369407 0.968259678771519 0.88675833895069 0.00900411180524346 ENSG00000092621 PHGDH
ENST00000256646 0.207022334969142 0.0147745829640604 0.117091848216079 ENSG00000134250 NOTCH2
ENST00000479412 0.83502378656923 0.543828504486846 0.0318714257155474 ENSG00000134250 NOTCH2
ENST00000437515 0.714801974625889 0.341954322527277 0.0505192531993296 ENSG00000230806 RP11-343N15.1
ENST00000367123 0.82457745556243 0.525129964873836 -0.0380191266514399 ENSG00000171943 SRGAP2C
ENST00000304465 0.819535455250153 0.515443110064957 -0.0402698374254118 ENSG00000171943 SRGAP2C
ENST00000602412 0.488637603474332 0.124893700937635 0.124347335275884 ENSG00000269996 RP11-343N15.5
ENST00000417218 0.97245166872887 0.90239965639069 0.00968351593040243 ENSG00000227082 AL592494.5
ENST00000467933 0.210429008548398 0.0153080693034113 -0.155173809819294 ENSG00000196369 SRGAP2B
ENST00000491897 0.196543436864946 0.0131375008649476 -0.162238328471196 ENSG00000196369 SRGAP2B
ENST00000429694 0.551389541181775 0.16916714844766 0.0688301004068898 ENSG00000225241 RP11-640M9.2
ENST00000421407 0.551389541181775 0.169204678562377 0.068895836081386 ENSG00000225241 RP11-640M9.2
ENST00000447534 0.85569246894136 0.589413840456856 0.0295124361396243 ENSG00000225241 RP11-640M9.2
ENST00000439352 0.861377384722348 0.601026077752035 0.0335061499507374 ENSG00000225241 RP11-640M9.2
ENST00000428365 0.960800248022954 0.863082723738485 0.00990448131563607 ENSG00000225241 RP11-640M9.2
ENST00000449960 0.583430758392608 0.197024172146874 0.0661923926685938 ENSG00000225241 RP11-640M9.2
ENST00000419820 0.8468972082385 0.569895313998061 0.0341893957798643 ENSG00000225241 RP11-640M9.2
ENST00000423405 0.436331389910496 0.0907819372681263 0.0890662550348868 ENSG00000225241 RP11-640M9.2
ENST00000437451 0.743502574161863 0.382090532303369 0.0585326736691467 ENSG00000225241 RP11-640M9.2
ENST00000437133 0.427256157824153 0.085807829052611 0.0947997783965358 ENSG00000225241 RP11-640M9.2
ENST00000446541 0.3598080419267 0.0554039493747989 0.114657759591811 ENSG00000225241 RP11-640M9.2
ENST00000338347 0.142113602098655 0.00681184788417547 0.18866084165401 ENSG00000168614 NBPF9
ENST00000440491 0.142113602098655 0.00681184788417547 0.18866084165401 ENSG00000168614 NBPF9
ENST00000491652 0.142113602098655 0.00681184788417547 0.18866084165401 ENSG00000168614 NBPF9
ENST00000375552 0.13760726334965 0.00635490396739784 0.190202035309552 ENSG00000168614 NBPF9
ENST00000496755 0.142113602098655 0.00681184788417547 0.18866084165401 ENSG00000168614 NBPF9
ENST00000468645 0.142113602098655 0.00681184788417547 0.18866084165401 ENSG00000168614 NBPF9
ENST00000281815 0.144588169297355 0.00707181170637541 0.187900143575752 ENSG00000168614 NBPF9
ENST00000313382 0.754962307206643 0.400790755290794 0.0402189655518226 ENSG00000178104 PDE4DIP
ENST00000524974 0.944823282521164 0.815797097008907 0.0133513970059267 ENSG00000178104 PDE4DIP
ENST00000369354 0.686607198704779 0.305103096701715 0.0501464488925416 ENSG00000178104 PDE4DIP
ENST00000369356 0.689884053259229 0.309518704141226 0.0497030376428075 ENSG00000178104 PDE4DIP
ENST00000369359 0.75784096213879 0.407142843629792 0.039704784345534 ENSG00000178104 PDE4DIP
ENST00000530740 0.75784096213879 0.407142843629792 0.039704784345534 ENSG00000178104 PDE4DIP
ENST00000530062 0.946795758742379 0.821551629284502 0.0128935770106522 ENSG00000178104 PDE4DIP
ENST00000525886 0.805300236796254 0.488727729180519 0.0400499648833214 ENSG00000178104 PDE4DIP
ENST00000467859 0.779133956003784 0.444531744954123 0.0466930056118292 ENSG00000178104 PDE4DIP
ENST00000369349 0.597626628263962 0.211325884434506 0.0624682504860479 ENSG00000178104 PDE4DIP
ENST00000491426 0.923544315974889 0.754088005805495 0.0215408380309053 ENSG00000178104 PDE4DIP
ENST00000369351 0.597626628263962 0.211317254162397 0.0624610144184275 ENSG00000178104 PDE4DIP
ENST00000313431 0.466988400447661 0.111649578222578 0.0806686595566892 ENSG00000178104 PDE4DIP
ENST00000533963 0.645751587418966 0.258470294275277 0.0688672157831468 ENSG00000178104 PDE4DIP
ENST00000529945 0.441050742638267 0.0937717099685148 0.0891511699424954 ENSG00000178104 PDE4DIP
ENST00000479408 0.296610947905901 0.0333635517606229 0.107369143868482 ENSG00000178104 PDE4DIP
ENST00000532801 0.626360566702502 0.239690259175589 0.0554988613709271 ENSG00000178104 PDE4DIP
ENST00000530078 0.586477598490252 0.199967975569504 -0.098501801101349 ENSG00000178104 PDE4DIP
ENST00000497529 0.571293317847872 0.184998870677296 -0.101804269693491 ENSG00000178104 PDE4DIP
ENST00000369348 0.619307853481622 0.231738184430839 -0.0914372394776968 ENSG00000178104 PDE4DIP
ENST00000527063 0.619307853481622 0.231738184430839 -0.0914372394776968 ENSG00000178104 PDE4DIP
ENST00000532803 0.608126522783094 0.220752683660621 -0.0942053622906848 ENSG00000178104 PDE4DIP
ENST00000533163 0.608126522783094 0.220752683660621 -0.0942053622906848 ENSG00000178104 PDE4DIP
ENST00000528552 0.626637038631459 0.240132455180517 -0.0899510492247274 ENSG00000178104 PDE4DIP
ENST00000533259 0.593083943555657 0.207294121041183 -0.0973232889697015 ENSG00000178104 PDE4DIP
ENST00000530822 0.625226032784125 0.238245187000668 -0.0911530455410874 ENSG00000178104 PDE4DIP
ENST00000531369 0.67220417222079 0.288723779228287 -0.0823026136237698 ENSG00000178104 PDE4DIP
ENST00000453618 0.931552924624234 0.772785059970361 0.0116542727418951 ENSG00000223380 SEC22B
ENST00000500203 0.959787952507501 0.859676987271121 -0.00997958414840226 ENSG00000223380 SEC22B
ENST00000362074 0.825864152031019 0.527169770764338 -0.038253364518307 ENSG00000213240 NOTCH2NL
ENST00000344859 0.922877907537216 0.752694772225468 0.0183778712101895 ENSG00000213240 NOTCH2NL
ENST00000468030 0.939158143710769 0.796612265334098 0.0129408987127319 ENSG00000255168 RP11-458D21.5
ENST00000369340 0.940462121278013 0.800718434832566 0.0177619744662262 ENSG00000213240 NOTCH2NL
ENST00000369339 0.964917081982023 0.874949764243891 0.00878777442347766 ENSG00000163386 NBPF10
ENST00000464433 0.790164188785283 0.46413227167241 -0.0463357749034871 ENSG00000163386 NBPF10
ENST00000448873 0.687733696317373 0.306769887260595 -0.0618084831497764 ENSG00000163386 NBPF10
ENST00000369338 0.919442105152792 0.742606615146697 -0.0199212551296621 ENSG00000163386 NBPF10
ENST00000490598 0.771247130978985 0.431065184465375 -0.0509158882268276 ENSG00000163386 NBPF10
ENST00000342960 0.866466911797168 0.613151635801219 -0.0316041119513778 ENSG00000163386 NBPF10
ENST00000446572 0.813892875010108 0.503531938897898 -0.0483250231281814 ENSG00000121851 POLR3GL
ENST00000369314 0.813892875010108 0.503531938897898 -0.0483250231281814 ENSG00000121851 POLR3GL
ENST00000369313 0.830926442501886 0.536863788396759 -0.0445430864462949 ENSG00000121851 POLR3GL
ENST00000471706 0.80636815754654 0.490355070525931 -0.0502023480082276 ENSG00000121851 POLR3GL
ENST00000600340 0.875639269528738 0.634271473507007 0.0227613017216517 ENSG00000234222 RP11-315I20.1
ENST00000369308 0.781784377509169 0.449023527765685 0.0404457476687437 ENSG00000152022 LIX1L
ENST00000598103 0.847773701836138 0.571958575061732 0.0272868554653841 ENSG00000234222 RP11-315I20.1
ENST00000598354 0.851600821992712 0.579203310973914 0.0266799404238618 ENSG00000234222 RP11-315I20.1
ENST00000599469 0.851600821992712 0.579172088359939 0.0266793685698606 ENSG00000234222 RP11-315I20.1
ENST00000597144 0.85229694263612 0.581111742942115 0.026563363695958 ENSG00000234222 RP11-315I20.1
ENST00000437207 0.970481151891205 0.895153806538779 0.00941304863007733 ENSG00000234222 RP11-315I20.1
ENST00000595518 0.888586439772274 0.665084921565333 0.0212465162486624 ENSG00000234222 RP11-315I20.1
ENST00000595494 0.841936508136548 0.559679466736724 0.0290924126243758 ENSG00000234222 RP11-315I20.1
ENST00000437797 0.850708243644455 0.577091893644695 0.0279273025364512 ENSG00000234222 RP11-315I20.1
ENST00000599626 0.847734952895325 0.571561692291914 0.0282118109035808 ENSG00000234222 RP11-315I20.1
ENST00000599147 0.847734952895325 0.571561692291914 0.0282118109035808 ENSG00000234222 RP11-315I20.1
ENST00000448561 0.752056729165955 0.395923290458862 0.0472889575439309 ENSG00000234222 RP11-315I20.1
ENST00000421764 0.747564076713314 0.388736810428533 0.0480553294117529 ENSG00000234222 RP11-315I20.1
ENST00000412239 0.977225440208348 0.917063162695305 0.00491194795554669 ENSG00000234222 RP11-315I20.1
ENST00000601726 0.847763666313729 0.571813458910292 0.028209938488089 ENSG00000234222 RP11-315I20.1
ENST00000447686 0.373946335102245 0.0613316612619027 -0.118787492212611 ENSG00000234222 RP11-315I20.1
ENST00000484825 0.606634566079031 0.219460757546415 -0.059320034020418 ENSG00000131795 RBM8A
ENST00000498663 0.51121651832617 0.139660706694792 -0.069283049024213 ENSG00000131795 RBM8A
ENST00000330165 0.740879762734667 0.377344807549464 -0.0317003424608326 ENSG00000131795 RBM8A
ENST00000596355 0.425696888735355 0.0851592544512463 -0.100607130792154 ENSG00000234222 RP11-315I20.1
ENST00000369307 0.603363157121233 0.21639866930341 -0.0564524341651396 ENSG00000131795 RBM8A
ENST00000361928 0.588201094003416 0.202384163341143 0.0800224355651381 ENSG00000211451 GNRHR2
ENST00000312753 0.672277999718124 0.288808604016999 0.0676424415439283 ENSG00000211451 GNRHR2
ENST00000581100 0.688617427507045 0.307968809618067 0.0661118228129584 ENSG00000211451 GNRHR2
ENST00000369306 0.54529991742163 0.164750917639797 -0.0861897356254362 ENSG00000131779 PEX11B
ENST00000537888 0.547945657436857 0.166862350047969 -0.0854594852678696 ENSG00000131779 PEX11B
ENST00000428634 0.611590025102519 0.224574829870243 -0.0854294513854423 ENSG00000131779 PEX11B
ENST00000369304 0.940291618572453 0.799917315998351 0.0135977398221822 ENSG00000143127 ITGA10
ENST00000539363 0.906574406325941 0.710256217335319 0.0207154713317685 ENSG00000143127 ITGA10
ENST00000538811 0.909100244022173 0.716486726809897 0.0202750474261405 ENSG00000143127 ITGA10
ENST00000393046 0.960540576797554 0.861913267156728 0.0117359816155066 ENSG00000131788 PIAS3
ENST00000369299 0.909921193436981 0.71925225033504 0.0239439304024733 ENSG00000131788 PIAS3
ENST00000393045 0.821685749821546 0.519275564107173 0.0293211493405791 ENSG00000131788 PIAS3
ENST00000369298 0.821685749821546 0.519275564107173 0.0293211493405791 ENSG00000131788 PIAS3
ENST00000484423 0.979844563724049 0.926283368559971 0.00656914482428496 ENSG00000131788 PIAS3
ENST00000475261 0.799262001940261 0.47783948849492 0.0349564681070271 ENSG00000131788 PIAS3
ENST00000472114 0.711630346076416 0.33731157954143 0.0520283019182574 ENSG00000131788 PIAS3
ENST00000334163 0.939158143710769 0.796806317785465 0.0137980059413439 ENSG00000186141 POLR3C
ENST00000369294 0.904572539667869 0.705309097156436 0.020215987482529 ENSG00000186141 POLR3C
ENST00000471254 0.623276406922184 0.236339764409498 0.0698971918608192 ENSG00000186141 POLR3C
ENST00000466003 0.758055713598506 0.407739080074812 0.0535638978415808 ENSG00000186141 POLR3C
ENST00000369291 0.851576261626902 0.578883982792105 -0.0249160134933327 ENSG00000121848 RNF115
ENST00000539368 0.765573328336825 0.421258583840284 -0.0426846939106804 ENSG00000121848 RNF115
ENST00000542738 0.608804352207904 0.221379362963976 -0.0721542840194794 ENSG00000121848 RNF115
ENST00000254101 0.435370395475674 0.0902333793052423 0.117128691228205 ENSG00000131791 PRKAB2
ENST00000606856 0.774284149206576 0.435714752804541 0.056271664784543 ENSG00000273071 RP11-337C18.10
ENST00000369259 0.772180959582219 0.432195544235188 0.0375172370803959 ENSG00000131778 CHD1L
ENST00000431239 0.772180959582219 0.432195544235188 0.0375172370803959 ENSG00000131778 CHD1L
ENST00000467213 0.77247619655197 0.432541133491141 0.0375107543062331 ENSG00000131778 CHD1L
ENST00000488864 0.772721064776912 0.433254129233973 0.0453563592543497 ENSG00000131778 CHD1L
ENST00000369258 0.77247619655197 0.432541133491141 0.0375107543062331 ENSG00000131778 CHD1L
ENST00000361293 0.77247619655197 0.432541133491141 0.0375107543062331 ENSG00000131778 CHD1L
ENST00000234739 0.842060154365088 0.560030541773798 0.0399439724743465 ENSG00000116128 BCL9
ENST00000464336 0.351750686317412 0.0520948648279938 0.110816690328889 ENSG00000243452 NBPF15
ENST00000478419 0.327140472117371 0.0430117647567504 0.113286605647442 ENSG00000243452 NBPF15
ENST00000488031 0.430521074185656 0.0877263416860259 0.095570101277333 ENSG00000243452 NBPF15
ENST00000442702 0.42908552807295 0.0867934487773256 0.112266900623445 ENSG00000243452 NBPF15
ENST00000492711 0.383094154366408 0.0651705492228414 0.143904255010453 ENSG00000243452 NBPF15
ENST00000369187 0.438393605123627 0.0921001419232787 0.110083825500747 ENSG00000243452 NBPF15
ENST00000452399 0.860354499962574 0.599112238541656 0.0313282723879616 ENSG00000232527 RP11-14N7.2
ENST00000539543 0.862235683747722 0.602414001041858 0.0310351101122538 ENSG00000232527 RP11-14N7.2
ENST00000271628 0.887723269162653 0.662242686816098 0.0261620945396652 ENSG00000143368 SF3B4
ENST00000457312 0.944823282521164 0.815921805072028 0.0149087901180796 ENSG00000143368 SF3B4
ENST00000369135 0.739128987998914 0.374869666740371 -0.0345100039433698 ENSG00000163113 OTUD7B
ENST00000417191 0.531469924447725 0.154102514189943 -0.0787137006328977 ENSG00000163113 OTUD7B
ENST00000369130 0.909823101396944 0.718653052980863 -0.0205910071530559 ENSG00000136631 VPS45
ENST00000462852 0.911597716874095 0.722380881906367 0.0240050484837752 ENSG00000136631 VPS45
ENST00000369128 0.904458009158328 0.704995284811012 -0.0216612071261589 ENSG00000136631 VPS45
ENST00000460366 0.869043068045586 0.619461066175978 0.0359359008630582 ENSG00000136631 VPS45
ENST00000535106 0.830114743504989 0.535468851313792 -0.0364409223837292 ENSG00000136631 VPS45
ENST00000497638 0.868948253386071 0.619347835699268 0.0359690205984586 ENSG00000136631 VPS45
ENST00000419023 0.990316650567773 0.964697617616 -0.00281957245413993 ENSG00000136631 VPS45
ENST00000491789 0.81805493554741 0.510086058910136 -0.0467818084003626 ENSG00000136631 VPS45
ENST00000484306 0.62363515411144 0.236858456432681 -0.089664627350555 ENSG00000136631 VPS45
ENST00000369126 0.814982225594048 0.504979903240306 -0.0359445873750216 ENSG00000023902 PLEKHO1
ENST00000025469 0.81871255212538 0.512116444349708 -0.035029690703744 ENSG00000023902 PLEKHO1
ENST00000369124 0.820862436649992 0.517701244627814 -0.0346765194359843 ENSG00000023902 PLEKHO1
ENST00000479194 0.916519339130887 0.736110650680299 0.0174932906749183 ENSG00000023902 PLEKHO1
ENST00000492304 0.884162181060857 0.653202686081556 0.026894798782094 ENSG00000023902 PLEKHO1
ENST00000466659 0.891003689517377 0.672316003538311 -0.0245400085798833 ENSG00000023902 PLEKHO1
ENST00000477309 0.997402399748518 0.991111812498492 -0.000714780804143764 ENSG00000023902 PLEKHO1
ENST00000441340 0.71955892521805 0.347690244347278 -0.0631202891399764 ENSG00000023902 PLEKHO1
ENST00000314136 0.497755035297132 0.130501714778502 0.0957638697360787 ENSG00000143401 ANP32E
ENST00000369119 0.502187359238781 0.133149188792831 0.103089069125738 ENSG00000143401 ANP32E
ENST00000369116 0.497697598382262 0.130460583609995 0.0957657332044676 ENSG00000143401 ANP32E
ENST00000436748 0.533643374665747 0.155921971194872 0.0859539135561104 ENSG00000143401 ANP32E
ENST00000534437 0.595506029109688 0.209163772841054 0.0901651259887845 ENSG00000143401 ANP32E
ENST00000369114 0.528914614985551 0.15198944213858 0.0868047057341401 ENSG00000143401 ANP32E
ENST00000369115 0.521647869311917 0.146651983300266 0.0873606315152592 ENSG00000143401 ANP32E
ENST00000533654 0.524020106596315 0.148038228424345 0.0881877064631646 ENSG00000143401 ANP32E
ENST00000534220 0.461138820791023 0.107359926076176 0.0936253989311165 ENSG00000143401 ANP32E
ENST00000532744 0.47325324472629 0.115002181948692 0.0903695720444804 ENSG00000143401 ANP32E
ENST00000369109 0.98753334641834 0.955068983773806 -0.00262857751980892 ENSG00000117362 APH1A
ENST00000360244 0.982699211337197 0.936857886175306 -0.0037397573648458 ENSG00000117362 APH1A
ENST00000414276 0.985668797996704 0.947873238795162 -0.00304901522698568 ENSG00000117362 APH1A
ENST00000461320 0.973780570327771 0.906849086846367 0.00631408998674369 ENSG00000117362 APH1A
ENST00000236017 0.995593971924666 0.984672014519056 -0.00104400475456502 ENSG00000117362 APH1A
ENST00000486308 0.971240191514722 0.898281674348307 -0.00741530933462418 ENSG00000117362 APH1A
ENST00000486720 0.945816065593754 0.819180654892283 -0.0136441705959013 ENSG00000117362 APH1A
ENST00000476538 0.928828585847651 0.765515501365507 0.0153768970758227 ENSG00000117362 APH1A
ENST00000369102 0.96826141848893 0.886798271160492 -0.00828761815804444 ENSG00000118292 C1orf54
ENST00000369099 0.921047119293147 0.747035415604355 0.0195102147215689 ENSG00000118292 C1orf54
ENST00000369098 0.921459335891216 0.74826217392497 0.0193742044254318 ENSG00000118292 C1orf54
ENST00000309092 0.620974054337121 0.234071179276913 -0.09192059469015 ENSG00000187145 MRPS21
ENST00000369084 0.625480102155272 0.238611294966735 -0.0910053399528694 ENSG00000187145 MRPS21
ENST00000324862 0.304951784169628 0.0359191493327271 0.0956598744119959 ENSG00000117360 PRPF3
ENST00000496202 0.163600348930515 0.0092365522564036 0.137690413406524 ENSG00000117360 PRPF3
ENST00000543398 0.203364406299898 0.0142759237562204 0.121142188606967 ENSG00000117360 PRPF3
ENST00000414970 0.305262247317922 0.0360832501462411 0.095533109855039 ENSG00000117360 PRPF3
ENST00000467329 0.386648627130242 0.0666372297534166 0.0812155774102229 ENSG00000117360 PRPF3
ENST00000476970 0.890436725368962 0.670978086545336 -0.0253075812340408 ENSG00000117360 PRPF3
ENST00000492220 0.713561658417075 0.340507200467972 -0.04123372199696 ENSG00000163125 RPRD2
ENST00000401000 0.880717403831849 0.646618212686679 -0.01855440042459 ENSG00000163125 RPRD2
ENST00000539519 0.793368499321357 0.468746567754989 -0.0340109465838292 ENSG00000163125 RPRD2
ENST00000369067 0.850274451882192 0.576423400194042 -0.0408435257744808 ENSG00000163125 RPRD2
ENST00000369068 0.763857234222575 0.418600185402026 -0.0351654364581133 ENSG00000163125 RPRD2
ENST00000369054 0.972783694540461 0.903313088400323 -0.00846229259502458 ENSG00000143374 TARS2
ENST00000369064 0.972783694540461 0.903608982519479 -0.00850194332867013 ENSG00000143374 TARS2
ENST00000606933 0.966699529851933 0.881031387287144 -0.0105024249218395 ENSG00000143374 TARS2
ENST00000369051 0.972783694540461 0.903608982519479 -0.00850194332867013 ENSG00000143374 TARS2
ENST00000467982 0.988724778910319 0.958403774555404 -0.00361766597740249 ENSG00000143374 TARS2
ENST00000442435 0.791717281501577 0.466396804433924 -0.0523112914197735 ENSG00000237781 RP11-54A4.2
ENST00000369041 0.710452443928321 0.336317866144783 -0.0704624662579422 ENSG00000143382 ADAMTSL4
ENST00000271643 0.582433824338914 0.195771254210787 -0.0930422962151234 ENSG00000143382 ADAMTSL4
ENST00000369039 0.655538058521476 0.269412043019755 -0.0811266093232232 ENSG00000143382 ADAMTSL4
ENST00000369038 0.384400255408023 0.0656634470015533 -0.141388881301957 ENSG00000143382 ADAMTSL4
ENST00000369026 0.363269869571663 0.0567525256887351 0.0795094247924314 ENSG00000143384 MCL1
ENST00000464132 0.307280043660009 0.0367566013511862 0.0990244085428373 ENSG00000143384 MCL1
ENST00000307940 0.356669769290783 0.0539151802808659 0.0706888065643689 ENSG00000143384 MCL1
ENST00000369016 0.643769863775884 0.256487818169091 -0.0410154500930478 ENSG00000143420 ENSA
ENST00000369014 0.610614790840119 0.223481057557456 -0.0469990855975567 ENSG00000143420 ENSA
ENST00000369009 0.600970186288224 0.214376694624642 -0.0482683928474936 ENSG00000143420 ENSA
ENST00000361532 0.581461322469596 0.194909256151604 -0.0521803367820127 ENSG00000143420 ENSA
ENST00000361631 0.996650358855728 0.988811993322952 -0.00052549171992415 ENSG00000143420 ENSA
ENST00000509582 0.955989523565109 0.846590975496218 -0.00691188867345426 ENSG00000143420 ENSA
ENST00000339643 0.954958477353861 0.844210381839102 -0.00699374795909026 ENSG00000143420 ENSA
ENST00000271690 0.966570690490295 0.880186625949293 0.00558440219497331 ENSG00000143420 ENSA
ENST00000356527 0.963943378022492 0.872119036084698 0.00607375043072766 ENSG00000143420 ENSA
ENST00000513281 0.972303914108941 0.901560146367276 0.00531682851109336 ENSG00000143420 ENSA
ENST00000505321 0.930646392825999 0.770573149200457 -0.0119359389547006 ENSG00000143420 ENSA
ENST00000503345 0.829782551023944 0.534502298092962 -0.0273251099969923 ENSG00000143420 ENSA
ENST00000354702 0.775904903818089 0.438921662475902 -0.0368057813253974 ENSG00000143420 ENSA
ENST00000503241 0.815985620408737 0.506434008872759 -0.030008765710005 ENSG00000143420 ENSA
ENST00000362052 0.95638516972356 0.848397678428836 0.00980618683505869 ENSG00000143420 ENSA
ENST00000271732 0.677750228208244 0.294583862341222 0.058493039050357 ENSG00000143457 GOLPH3L
ENST00000540514 0.935778855513174 0.786522547762717 0.0167293880669877 ENSG00000143457 GOLPH3L
ENST00000427665 0.930466534770323 0.769987472694115 0.0187068433470029 ENSG00000143457 GOLPH3L
ENST00000358595 0.920130761612625 0.74437227968729 -0.014561416194399 ENSG00000143437 ARNT
ENST00000471844 0.908602560790349 0.715034515460801 -0.0164495537431807 ENSG00000143437 ARNT
ENST00000354396 0.818959045170072 0.513671195959256 -0.0294991180764369 ENSG00000143437 ARNT
ENST00000515192 0.802905568660484 0.483958235340081 -0.0334081531894473 ENSG00000143437 ARNT
ENST00000505755 0.858023044079874 0.594246122906166 -0.0267840922993409 ENSG00000143437 ARNT
ENST00000497108 0.944094669208794 0.813315572912248 -0.0155619181453406 ENSG00000143437 ARNT
ENST00000505979 0.820430102913298 0.516783521606199 -0.0452938694568385 ENSG00000143437 ARNT
ENST00000504358 0.793665778448816 0.469176982929281 -0.0506697808405443 ENSG00000143437 ARNT
ENST00000525956 0.768632424001241 0.427136397526589 -0.0554157923226011 ENSG00000143379 SETDB1
ENST00000487584 0.78040549712663 0.446716079390326 -0.053113549946076 ENSG00000143379 SETDB1
ENST00000271640 0.898634856811431 0.689740671480258 -0.0188936457662429 ENSG00000143379 SETDB1
ENST00000368962 0.97488156287664 0.910429052277608 -0.00688460970437104 ENSG00000143379 SETDB1
ENST00000534805 0.941555953906738 0.804289086892581 0.0145428949874414 ENSG00000143379 SETDB1
ENST00000368969 0.898519724888778 0.689512498670263 -0.0189107333391732 ENSG00000143379 SETDB1
ENST00000459773 0.998937064709687 0.996164264623412 -0.000238263315255776 ENSG00000143379 SETDB1
ENST00000368963 0.9663049947216 0.879296173377569 -0.00934803793234668 ENSG00000143379 SETDB1
ENST00000498193 0.978229611097658 0.920350330545145 -0.00471030275844993 ENSG00000143379 SETDB1
ENST00000368964 0.731837804199612 0.36336674936972 -0.0629751315407641 ENSG00000143379 SETDB1
ENST00000482825 0.830846283343426 0.53663698991209 0.0243844488896855 ENSG00000143418 CERS2
ENST00000561294 0.70270661120334 0.325969271136952 0.0421349214856595 ENSG00000143418 CERS2
ENST00000560793 0.591964296556564 0.206204738010974 0.0545822005971693 ENSG00000143418 CERS2
ENST00000345896 0.664295733145203 0.279922322898128 0.0465761762007167 ENSG00000143418 CERS2
ENST00000271688 0.671917448648895 0.288261546461243 0.0458478644292153 ENSG00000143418 CERS2
ENST00000368954 0.672733535201757 0.28919080573991 0.0458340153583778 ENSG00000143418 CERS2
ENST00000560481 0.73372617803853 0.366429912590016 0.0478641768607228 ENSG00000259357 RP11-316M1.12
ENST00000561111 0.925731364719638 0.758654264383766 0.0142058117827814 ENSG00000259357 RP11-316M1.12
ENST00000460664 0.0590260254934259 0.00118508649708325 0.168128547986233 ENSG00000143418 CERS2
ENST00000368949 0.40003462148245 0.0723059562462657 0.0916413298800806 ENSG00000143418 CERS2
ENST00000361419 0.602755894695295 0.215841317187858 0.0673628632076585 ENSG00000143418 CERS2
ENST00000559660 0.247875940118449 0.0213682413724545 0.138728180151367 ENSG00000143418 CERS2
ENST00000558062 0.578273474167626 0.191817645952699 0.0760685175907467 ENSG00000143418 CERS2
ENST00000559020 0.318278655664993 0.0400240703795763 0.126620936664202 ENSG00000143418 CERS2
ENST00000421609 0.685750134256433 0.304292959899427 0.060856202003403 ENSG00000143418 CERS2
ENST00000457392 0.818081028470652 0.510248571861575 0.0441158972053634 ENSG00000143418 CERS2
ENST00000465135 0.711694427368929 0.337368478949898 0.0524550733668327 ENSG00000143443 C1orf56
ENST00000439374 0.619307853481622 0.231657601558544 0.0360286572519685 ENSG00000197622 CDC42SE1
ENST00000357235 0.667725793210428 0.283706005376812 0.0363385031149648 ENSG00000197622 CDC42SE1
ENST00000540998 0.667725793210428 0.283706005376812 0.0363385031149648 ENSG00000197622 CDC42SE1
ENST00000483763 0.742057066069308 0.379787294848796 0.0319152724800348 ENSG00000197622 CDC42SE1
ENST00000492796 0.818287365585247 0.511092179287091 0.024885321492639 ENSG00000197622 CDC42SE1
ENST00000470278 0.73659509710085 0.370371889078345 0.0382391769014329 ENSG00000197622 CDC42SE1
ENST00000491825 0.9998404717965 0.999220896501014 -4.91235703969551e-05 ENSG00000197622 CDC42SE1
ENST00000368921 0.818236355791628 0.510775244210253 0.0252168434738841 ENSG00000213190 MLLT11
ENST00000368918 0.902266468576018 0.699573968296177 0.0269985094395763 ENSG00000143458 GABPB2
ENST00000368912 0.953183790887039 0.839094250255261 0.0125705431435212 ENSG00000143434 SEMA6C
ENST00000368913 0.953183790887039 0.839094250255261 0.0125705431435212 ENSG00000143434 SEMA6C
ENST00000368914 0.928387319506236 0.764849746422817 0.0181181194273153 ENSG00000143434 SEMA6C
ENST00000341697 0.928974917507242 0.765986395857576 0.0180542245509671 ENSG00000143434 SEMA6C
ENST00000602841 0.800562027536428 0.480340194016154 -0.0430993125694453 ENSG00000163156 SCNM1
ENST00000461862 0.937934841652883 0.791323303487239 -0.0172279696279184 ENSG00000163156 SCNM1
ENST00000368905 0.790504340264262 0.464636007802755 -0.0475722387652834 ENSG00000163156 SCNM1
ENST00000471039 0.924904303887999 0.757051535780072 -0.0225516282369143 ENSG00000163156 SCNM1
ENST00000368902 0.849583517423081 0.575245856934368 -0.0366013239091429 ENSG00000163156 SCNM1
ENST00000497147 0.958814650931442 0.85641927885091 -0.0128622361088731 ENSG00000163156 SCNM1
ENST00000491094 0.787092938205694 0.458308734234634 -0.0338918058070451 ENSG00000163159 VPS72
ENST00000368892 0.814341274710748 0.504190330707855 -0.0315812555276011 ENSG00000163159 VPS72
ENST00000354473 0.80045177059255 0.479846766569785 -0.0335802404677145 ENSG00000163159 VPS72
ENST00000496809 0.781133578356946 0.448008030715428 -0.0362766598354503 ENSG00000163159 VPS72
ENST00000471423 0.900429794213944 0.693459961017979 -0.0212955070396787 ENSG00000163159 VPS72
ENST00000463470 0.892696905442426 0.677000339088049 -0.0225717761000934 ENSG00000163159 VPS72
ENST00000447555 0.747856555843343 0.389152298940914 -0.0505283589278154 ENSG00000143398 PIP5K1A
ENST00000349792 0.618018191928987 0.230546197432756 -0.0594157577334083 ENSG00000143398 PIP5K1A
ENST00000409426 0.618194706919429 0.230693227149508 -0.0594129332957603 ENSG00000143398 PIP5K1A
ENST00000441902 0.602755894695295 0.21584403706874 -0.0610648874763483 ENSG00000143398 PIP5K1A
ENST00000368890 0.618018191928987 0.230546197432756 -0.0594157577334083 ENSG00000143398 PIP5K1A
ENST00000424999 0.735491301166498 0.369166939024164 -0.0533252945967908 ENSG00000143398 PIP5K1A
ENST00000368888 0.577017947543893 0.190666653632927 -0.0672187958281171 ENSG00000143398 PIP5K1A
ENST00000454769 0.784868549548561 0.454331275613177 -0.046094145362623 ENSG00000143398 PIP5K1A
ENST00000418435 0.733614236633017 0.365963226697644 -0.0643431641044852 ENSG00000143398 PIP5K1A
ENST00000414290 0.81146656130187 0.49940104667461 -0.0374747569849437 ENSG00000143398 PIP5K1A
ENST00000489625 0.933424983742451 0.779468401623077 -0.0178489035178383 ENSG00000143398 PIP5K1A
ENST00000368884 0.832725397906937 0.540286099502872 -0.0286089716135863 ENSG00000159352 PSMD4
ENST00000368881 0.832560288673897 0.540107573401252 -0.0286101900481666 ENSG00000159352 PSMD4
ENST00000461434 0.733383671858163 0.365332806449904 -0.0506804736323527 ENSG00000159352 PSMD4
ENST00000462970 0.779130889451976 0.444287217004683 -0.0363776089172627 ENSG00000159352 PSMD4
ENST00000476855 0.827144405152037 0.529297859677163 -0.0293916802111598 ENSG00000159352 PSMD4
ENST00000437736 0.789799277316445 0.463567637519663 -0.0366868918436455 ENSG00000159352 PSMD4
ENST00000469786 0.874328024560581 0.630725928783116 -0.028870816566714 ENSG00000159352 PSMD4
ENST00000445776 0.973744369627863 0.906184938196311 0.0057510242094029 ENSG00000159352 PSMD4
ENST00000491857 0.99925844887794 0.996867250558625 -0.000227082154726497 ENSG00000159352 PSMD4
ENST00000427779 0.940898999887799 0.802325639165925 0.013346209653785 ENSG00000159352 PSMD4
ENST00000470396 0.876719279331687 0.637193032706559 0.028841057674924 ENSG00000159352 PSMD4
ENST00000336715 0.615227794778271 0.227988156301744 0.0816660084979545 ENSG00000143373 ZNF687
ENST00000449313 0.724997630142859 0.354023700219372 0.0633972223643894 ENSG00000143373 ZNF687
ENST00000324048 0.720255325418059 0.348837038811075 0.0640152367924049 ENSG00000143373 ZNF687
ENST00000368879 0.720255325418059 0.348837038811075 0.0640152367924049 ENSG00000143373 ZNF687
ENST00000368874 0.987019000013919 0.953524102258458 0.00267125248148003 ENSG00000143393 PI4KB
ENST00000271657 0.935462980991342 0.785175424920508 0.0125035584395125 ENSG00000143393 PI4KB
ENST00000368875 0.983472933075683 0.939496805683157 0.0034815638992833 ENSG00000143393 PI4KB
ENST00000368873 0.979883762346033 0.927024885447073 0.00416660995937785 ENSG00000143393 PI4KB
ENST00000529142 0.990356549072333 0.965735203200812 0.00196547696720342 ENSG00000143393 PI4KB
ENST00000368872 0.991749250937509 0.971292282655131 -0.00161398301918109 ENSG00000143393 PI4KB
ENST00000455060 0.582951841109373 0.196347869881229 0.0837921365755404 ENSG00000143393 PI4KB
ENST00000489889 0.536936935542254 0.158384409036715 0.0975894539104364 ENSG00000143393 PI4KB
ENST00000430800 0.79741433817654 0.474164061691231 -0.036299923204963 ENSG00000143393 PI4KB
ENST00000489223 0.763998650899506 0.418852731429801 -0.0437858305962809 ENSG00000143393 PI4KB
ENST00000438243 0.80643607995159 0.490422898710456 -0.0399899596645293 ENSG00000143393 PI4KB
ENST00000290524 0.98260433072395 0.936095000501307 -0.00429604254412654 ENSG00000143390 RFX5
ENST00000368870 0.914690189094152 0.730733822189126 -0.0192921122490748 ENSG00000143390 RFX5
ENST00000436637 0.91164594459661 0.722477143837247 -0.0245952062874059 ENSG00000143390 RFX5
ENST00000452671 0.954880221486178 0.844076723627452 -0.0111082517031463 ENSG00000143390 RFX5
ENST00000452513 0.966221617371507 0.878557596348132 -0.00861329009556321 ENSG00000143390 RFX5
ENST00000392746 0.987173876587093 0.954250479494313 0.00317986757342335 ENSG00000143390 RFX5
ENST00000422595 0.951572640789598 0.834469251925392 0.0133452609753924 ENSG00000143390 RFX5
ENST00000450506 0.875639269528738 0.634405365561175 0.030952357623952 ENSG00000143390 RFX5
ENST00000458484 0.958983142092335 0.856793661152943 0.0119095194129017 ENSG00000143390 RFX5
ENST00000421986 0.955815511326729 0.846060260399729 -0.012906404837633 ENSG00000143390 RFX5
ENST00000430227 0.965452529648314 0.876292977298602 -0.0103448541368964 ENSG00000143390 RFX5
ENST00000435314 0.991749250937509 0.971272660960623 -0.00241697399474262 ENSG00000143390 RFX5
ENST00000478564 0.957435999189399 0.852081028886862 -0.0124639708877693 ENSG00000143390 RFX5
ENST00000412774 0.992887785151278 0.975635209800116 -0.00204318700116213 ENSG00000143390 RFX5
ENST00000437327 0.989955699337539 0.962717483413624 -0.00315814331412957 ENSG00000143390 RFX5
ENST00000436271 0.987173876587093 0.954126408503063 0.00390824595424945 ENSG00000143390 RFX5
ENST00000494217 0.988724778910319 0.958479382337064 -0.00354397921347301 ENSG00000143390 RFX5
ENST00000479681 0.983579014219583 0.939791995041016 0.00516228115305593 ENSG00000143390 RFX5
ENST00000444392 0.983441246151631 0.939126767321269 0.00517412086069926 ENSG00000143390 RFX5
ENST00000452456 0.960622518906995 0.862571068155685 0.0118463631889786 ENSG00000143390 RFX5
ENST00000290541 0.671260669950002 0.287308047233415 -0.0512503070437658 ENSG00000159377 PSMB4
ENST00000495288 0.717137045250868 0.344486942633938 -0.0443654327543677 ENSG00000159377 PSMB4
ENST00000495805 0.710761128414441 0.336536589386999 -0.0453156382687017 ENSG00000159377 PSMB4
ENST00000476467 0.670427682867009 0.286100544255075 -0.0513732487346225 ENSG00000159377 PSMB4
ENST00000493673 0.671260669950002 0.287223390805368 -0.0512531828977165 ENSG00000159377 PSMB4
ENST00000474100 0.424796434230906 0.0844905241393518 -0.0884916327500643 ENSG00000159377 PSMB4
ENST00000466425 0.476377818687258 0.11692189721629 -0.105739663978266 ENSG00000159377 PSMB4
ENST00000392723 0.758470998949428 0.40835193133891 0.0417051612531946 ENSG00000143442 POGZ
ENST00000358476 0.832118401045967 0.539345893904674 0.0311213509741397 ENSG00000143442 POGZ
ENST00000361398 0.828227872966682 0.53140781522514 0.0317150932704553 ENSG00000143442 POGZ
ENST00000271715 0.828227872966682 0.53140781522514 0.0317150932704553 ENSG00000143442 POGZ
ENST00000368863 0.832118401045967 0.539345893904674 0.0311213509741397 ENSG00000143442 POGZ
ENST00000409503 0.888008307750344 0.663491014098253 0.0220171686599855 ENSG00000143442 POGZ
ENST00000531094 0.879520358849021 0.643579339830151 0.0233451154759699 ENSG00000143442 POGZ
ENST00000540984 0.903125791631285 0.701582220492798 0.0191297120028476 ENSG00000143442 POGZ
ENST00000491586 0.91716826729478 0.737305175188344 0.0168738226829845 ENSG00000143442 POGZ
ENST00000529669 0.939158143710769 0.79644357644083 0.0175628685232256 ENSG00000143442 POGZ
ENST00000441516 0.86828891886849 0.61719460747356 0.0344491731535124 ENSG00000143442 POGZ
ENST00000485040 0.987173876587093 0.954244279899757 0.00314593842114139 ENSG00000143442 POGZ
ENST00000467287 0.944370245590283 0.814443330366949 -0.0138445055928262 ENSG00000143442 POGZ
ENST00000533461 0.831704339754815 0.538272133431396 -0.038275188605899 ENSG00000143442 POGZ
ENST00000533351 0.901145670375031 0.695063199020844 -0.0233438915145793 ENSG00000143442 POGZ
ENST00000450842 0.797492611691824 0.474673727135699 -0.0450189140917568 ENSG00000143442 POGZ
ENST00000476128 0.967686667844598 0.883933098599007 -0.00875130672985172 ENSG00000143442 POGZ
ENST00000368841 0.891595519155527 0.674193168196762 -0.0246245970256158 ENSG00000143376 SNX27
ENST00000458013 0.891595519155527 0.674193168196762 -0.0246245970256158 ENSG00000143376 SNX27
ENST00000368843 0.891595519155527 0.674193168196762 -0.0246245970256158 ENSG00000143376 SNX27
ENST00000368830 0.888008307750344 0.662889108499284 -0.0236563830121604 ENSG00000143436 MRPL9
ENST00000467306 0.894314668920111 0.680490287373361 -0.0223739724321179 ENSG00000143436 MRPL9
ENST00000468006 0.707858362602292 0.333179079884798 -0.0607205981923245 ENSG00000143436 MRPL9
ENST00000368829 0.912045358623554 0.723645308587366 -0.0190501185145888 ENSG00000143436 MRPL9
ENST00000495867 0.781376673233197 0.448552222910053 -0.0489972220460292 ENSG00000143436 MRPL9
ENST00000478926 0.830846283343426 0.536625775316166 -0.0364497769803125 ENSG00000143436 MRPL9
ENST00000486707 0.901441379789862 0.696349841446917 -0.0245753687281792 ENSG00000143436 MRPL9
ENST00000492684 0.766735124213085 0.423839958258041 -0.0530336269854897 ENSG00000143436 MRPL9
ENST00000481777 0.936848874162034 0.788777157861757 -0.0170653779207792 ENSG00000143436 MRPL9
ENST00000461182 0.918981873795459 0.741388033651757 -0.0223672749042327 ENSG00000143436 MRPL9
ENST00000462783 0.853540397798082 0.58405120504134 0.0365790435418566 ENSG00000143436 MRPL9
ENST00000368814 0.889803572136969 0.669394004927021 0.0277613816352106 ENSG00000159445 THEM4
ENST00000471464 0.876337313594008 0.636345611615635 0.0308372956664977 ENSG00000159445 THEM4
ENST00000368811 0.393305565574833 0.0695618227511186 -0.0871798513855206 ENSG00000197747 S100A10
ENST00000368809 0.393767887444463 0.0698490706461368 -0.0871833523321113 ENSG00000197747 S100A10
ENST00000478574 0.450416925967928 0.100444189516296 -0.0767610718300519 ENSG00000197747 S100A10
ENST00000478348 0.453556845445721 0.102499320370376 -0.0747675322643885 ENSG00000197747 S100A10
ENST00000432386 0.469341519535978 0.113080605171225 -0.104722103703477 ENSG00000229021 NBPF18P
ENST00000271638 0.486962396416581 0.123470767247365 -0.102048237447683 ENSG00000163191 S100A11
ENST00000478109 0.485730374875931 0.122548805584191 -0.102166728749408 ENSG00000163191 S100A11
ENST00000420695 0.178268268671446 0.0108320850114015 -0.170658895898102 ENSG00000238279 BX470102.3
ENST00000496817 0.147297628287201 0.00743175809127685 -0.185085720682249 ENSG00000197956 S100A6
ENST00000368719 0.147297628287201 0.00743207584725601 -0.185084453572062 ENSG00000197956 S100A6
ENST00000368720 0.147492100269388 0.00745331887948615 -0.185008869491114 ENSG00000197956 S100A6
ENST00000462776 0.14598021244522 0.00727537167018523 -0.185569377330565 ENSG00000197956 S100A6
ENST00000462951 0.1579860373072 0.00858464416102976 -0.176953424082052 ENSG00000197956 S100A6
ENST00000368704 0.6625481693712 0.277226049356719 -0.050154320344551 ENSG00000188643 S100A16
ENST00000368706 0.642210771660185 0.255116996796459 -0.0519466490304248 ENSG00000188643 S100A16
ENST00000368703 0.645673985287962 0.258371245407541 -0.0524383284325333 ENSG00000188643 S100A16
ENST00000368705 0.677365471233532 0.293955672441109 -0.0488634741382569 ENSG00000188643 S100A16
ENST00000474991 0.649776566370189 0.262976808903755 -0.0522997657330941 ENSG00000188643 S100A16
ENST00000476133 0.413781819651549 0.0789297243456489 -0.116908242521591 ENSG00000189171 S100A13
ENST00000339556 0.42091456375638 0.0825805619334825 -0.115362255114956 ENSG00000189171 S100A13
ENST00000392622 0.385267871275074 0.0660528301093136 -0.124734136015544 ENSG00000189171 S100A13
ENST00000392623 0.395057852911661 0.0702911760353225 -0.12225259071488 ENSG00000189171 S100A13
ENST00000440685 0.41379184328896 0.0789618251748478 -0.116916687777473 ENSG00000189171 S100A13
ENST00000368699 0.568822898436441 0.182771311268405 -0.0829470775246923 ENSG00000189171 S100A13
ENST00000491177 0.479231223274346 0.11856047530113 -0.0995377306765901 ENSG00000189171 S100A13
ENST00000497086 0.562260671832867 0.17733418497345 -0.0881049845956542 ENSG00000271853 RP1-178F15.5
ENST00000484413 0.987173876587093 0.954284894678926 0.0038527918659867 ENSG00000271853 RP1-178F15.5
ENST00000472233 0.921334555944754 0.747655132812989 0.0224421154798945 ENSG00000271853 RP1-178F15.5
ENST00000368694 0.883262213160788 0.650957059627896 -0.0184911981365551 ENSG00000160679 CHTOP
ENST00000495554 0.840481962962045 0.557120487505553 -0.0263735204611402 ENSG00000160679 CHTOP
ENST00000403433 0.872571526399357 0.627041750342219 -0.0198834309079761 ENSG00000160679 CHTOP
ENST00000368690 0.980013287201054 0.927419116857495 -0.00418178383584077 ENSG00000160679 CHTOP
ENST00000368687 0.922444109166164 0.752090998156378 -0.015991184994314 ENSG00000160679 CHTOP
ENST00000368686 0.656714218672018 0.27059574516649 -0.0618876066161833 ENSG00000160679 CHTOP
ENST00000368685 0.446461689718472 0.0980003511325923 -0.119967257148761 ENSG00000143553 SNAPIN
ENST00000462880 0.453503000225183 0.102429867115896 -0.118562414122919 ENSG00000143553 SNAPIN
ENST00000478558 0.576113168175136 0.189748139710023 -0.0943524573436165 ENSG00000143553 SNAPIN
ENST00000361891 0.83766693365663 0.548676291556927 0.0210855119985325 ENSG00000143621 ILF2
ENST00000480213 0.912521034055512 0.724869949719991 0.0142522068315578 ENSG00000143621 ILF2
ENST00000368684 0.971390265760007 0.899004294235147 0.00573225696260053 ENSG00000143621 ILF2
ENST00000368681 0.871606500006089 0.625219649745919 0.0220841501356357 ENSG00000143621 ILF2
ENST00000318967 0.731637856564637 0.363203419558789 0.0398991352799131 ENSG00000143624 INTS3
ENST00000456435 0.731637856564637 0.363203419558789 0.0398991352799131 ENSG00000143624 INTS3
ENST00000435409 0.672818811990163 0.289286367830772 0.0467034858504827 ENSG00000143624 INTS3
ENST00000481797 0.826200438014043 0.527932347037328 0.0276491761021819 ENSG00000143624 INTS3
ENST00000453778 0.957073894414036 0.851088657898256 0.0122123311428684 ENSG00000243613 RP11-216N14.8
ENST00000512605 0.707352074542748 0.332208821993769 0.0468463550336262 ENSG00000143624 INTS3
ENST00000476843 0.722440608382537 0.351184942776786 0.044913426084695 ENSG00000143624 INTS3
ENST00000503133 0.820745885688129 0.517196611393078 0.0348458042220865 ENSG00000143624 INTS3
ENST00000368670 0.620774399393749 0.233811678459609 -0.0719188123446906 ENSG00000143624 INTS3
ENST00000368669 0.680415210205324 0.298401624802982 -0.0629297773204698 ENSG00000143624 INTS3
ENST00000368655 0.205712126511349 0.0145667982309449 -0.126349981041751 ENSG00000143614 GATAD2B
ENST00000480340 0.585172632590898 0.198484300014708 -0.0856667512517943 ENSG00000198837 DENND4B
ENST00000361217 0.612813176330393 0.225941674059688 0.0611818833837079 ENSG00000198837 DENND4B
ENST00000368646 0.316160862958576 0.0392721485155741 0.119880917270605 ENSG00000198837 DENND4B
ENST00000303569 0.82997724955198 0.534798540695633 -0.0359755663767745 ENSG00000160741 CRTC2
ENST00000368633 0.833278772060856 0.541303198028675 -0.035402038959159 ENSG00000160741 CRTC2
ENST00000461638 0.983987005261817 0.941997855689341 -0.00488541535900789 ENSG00000160741 CRTC2
ENST00000368630 0.825958650445149 0.527439591726877 -0.036623693987663 ENSG00000160741 CRTC2
ENST00000487235 0.825958650445149 0.527439591726877 -0.036623693987663 ENSG00000160741 CRTC2
ENST00000356205 0.571357598738649 0.185069707508671 0.0723586386312607 ENSG00000143570 SLC39A1
ENST00000368623 0.574480075347104 0.188077926338822 0.0720146092982285 ENSG00000143570 SLC39A1
ENST00000368621 0.575380505860677 0.188943180548811 0.0719711918772108 ENSG00000143570 SLC39A1
ENST00000310483 0.536662987483402 0.15813915767688 0.0768486456552866 ENSG00000143570 SLC39A1
ENST00000537590 0.621780815579734 0.235085288140532 0.0661711052726644 ENSG00000143570 SLC39A1
ENST00000429040 0.689535875154661 0.30910715383588 0.061036900565089 ENSG00000143570 SLC39A1
ENST00000413622 0.696535721266771 0.317479078073949 0.0646779168025123 ENSG00000143570 SLC39A1
ENST00000417348 0.812803900871552 0.501592986326302 0.0455795402278273 ENSG00000143570 SLC39A1
ENST00000461071 0.571293317847872 0.184904805247449 0.105349309569457 ENSG00000143570 SLC39A1
ENST00000271843 0.905936155440373 0.708622556145739 -0.0203845304060257 ENSG00000143543 JTB
ENST00000368589 0.930287705898981 0.769467333263334 -0.0157521447203569 ENSG00000143543 JTB
ENST00000356648 0.930789374032462 0.771190900554219 -0.0156401483006303 ENSG00000143543 JTB
ENST00000428469 0.977311661617614 0.917604013921683 0.00631702714196377 ENSG00000143543 JTB
ENST00000461365 0.99925844887794 0.996841864102461 -0.000218085405478245 ENSG00000143543 JTB
ENST00000471173 0.999772812106644 0.999043412967453 -6.62918911122648e-05 ENSG00000143543 JTB
ENST00000368575 0.681837626132862 0.300235952007288 -0.058801282462716 ENSG00000143545 RAB13
ENST00000462680 0.69496940714641 0.315795623739363 -0.0570780963611691 ENSG00000143545 RAB13
ENST00000495720 0.830807103436334 0.536530191187973 -0.0334260280180325 ENSG00000143545 RAB13
ENST00000484297 0.902588377116799 0.700140124672181 -0.0215029595425271 ENSG00000143545 RAB13
ENST00000368567 0.117487861573434 0.00447556522067923 -0.214386095416248 ENSG00000177954 RPS27
ENST00000392558 0.116983612195038 0.00442959092316746 -0.214775479239575 ENSG00000177954 RPS27
ENST00000493224 0.117487861573434 0.00447556522067923 -0.214386095416248 ENSG00000177954 RPS27
ENST00000477151 0.117487861573434 0.00447556522067923 -0.214386095416248 ENSG00000177954 RPS27
ENST00000368533 0.874758105865977 0.632191714366451 0.0120860196957725 ENSG00000143549 TPM3
ENST00000368545 0.662297400132462 0.276731962970105 0.0297981974929814 ENSG00000143549 TPM3
ENST00000469717 0.875344478287271 0.633480053776515 0.0120584755903896 ENSG00000143549 TPM3
ENST00000330188 0.876361308496487 0.636506306244453 0.0119556095716369 ENSG00000143549 TPM3
ENST00000341485 0.876086881201052 0.635928448381521 0.0119759538741781 ENSG00000143549 TPM3
ENST00000341372 0.875639269528738 0.63495154432107 0.0120078705083016 ENSG00000143549 TPM3
ENST00000328159 0.86910017652593 0.619719982686343 0.0125513947822798 ENSG00000143549 TPM3
ENST00000509409 0.960115071869935 0.860519975279297 0.00478887469065985 ENSG00000143549 TPM3
ENST00000271850 0.981808704782573 0.933977428036099 -0.00232143283848034 ENSG00000143549 TPM3
ENST00000312970 0.91008348604542 0.719809302127024 -0.0111195834430944 ENSG00000143549 TPM3
ENST00000513769 0.967089282905182 0.882495482573639 -0.00527689180394687 ENSG00000143549 TPM3
ENST00000302206 0.968282912063155 0.886945112945234 -0.0044647492327694 ENSG00000143549 TPM3
ENST00000368531 0.748902497818267 0.391258200898581 -0.0296502523693496 ENSG00000143549 TPM3
ENST00000323144 0.746243768949944 0.38635935632511 -0.0299914516296776 ENSG00000143549 TPM3
ENST00000368530 0.766989541851952 0.424186006790209 -0.0290851533486605 ENSG00000143549 TPM3
ENST00000504663 0.596770074319529 0.210535086521084 -0.0725127947820155 ENSG00000143549 TPM3
ENST00000509601 0.769529294939193 0.428325419084872 -0.0291189222970203 ENSG00000143549 TPM3
ENST00000505010 0.914044950955658 0.728552535834823 -0.0130491533029766 ENSG00000143549 TPM3
ENST00000368527 0.76739809998097 0.424726082387985 -0.0295109740368468 ENSG00000143549 TPM3
ENST00000473036 0.805300236796254 0.488816166142791 -0.0252026224095398 ENSG00000143549 TPM3
ENST00000368521 0.811340508954239 0.499088099678604 -0.0284031938034755 ENSG00000143612 C1orf43
ENST00000362076 0.811340508954239 0.49915863436015 -0.0284011475570998 ENSG00000143612 C1orf43
ENST00000350592 0.811340508954239 0.49915863436015 -0.0284011475570998 ENSG00000143612 C1orf43
ENST00000368519 0.842732189752512 0.561649238430912 -0.024782062319019 ENSG00000143612 C1orf43
ENST00000483282 0.498487856099669 0.130957372731903 -0.0886586995107411 ENSG00000143612 C1orf43
ENST00000493814 0.890072811689828 0.670131527176985 -0.0225588388632166 ENSG00000143612 C1orf43
ENST00000368518 0.904898628125583 0.706178158357774 0.0177667297448008 ENSG00000143612 C1orf43
ENST00000368516 0.896708171932464 0.685358975583234 0.0190743037675284 ENSG00000143612 C1orf43
ENST00000470180 0.859769004175766 0.598344902085457 0.0298575188023547 ENSG00000143612 C1orf43
ENST00000343815 0.129115079694485 0.00541970794492286 0.0915407443702574 ENSG00000143569 UBAP2L
ENST00000428931 0.146357983672319 0.00732524671251335 0.101286110026449 ENSG00000143569 UBAP2L
ENST00000441890 0.316013830599599 0.0392077742666179 0.0871191039585658 ENSG00000143569 UBAP2L
ENST00000271877 0.146966054942407 0.0073896901586298 0.101208002988711 ENSG00000143569 UBAP2L
ENST00000412596 0.313239987350557 0.038438098466005 0.088203106684013 ENSG00000143569 UBAP2L
ENST00000368504 0.283152992441528 0.0295377777918777 0.0894337050322508 ENSG00000143569 UBAP2L
ENST00000437652 0.308211816245873 0.0370316441874651 0.0892953667942146 ENSG00000143569 UBAP2L
ENST00000456325 0.284796610065532 0.0302311750139985 0.0904268035157032 ENSG00000143569 UBAP2L
ENST00000361546 0.160738659565979 0.00888766194449025 0.102487777540964 ENSG00000143569 UBAP2L
ENST00000466173 0.163600348930515 0.00924858948908171 0.140293565076155 ENSG00000143569 UBAP2L
ENST00000495676 0.203767581937491 0.0143250388095665 0.141933612790837 ENSG00000143569 UBAP2L
ENST00000489076 0.166588442893802 0.00956456339157074 0.173640062927245 ENSG00000143569 UBAP2L
ENST00000433615 0.140592641126833 0.00660107496054345 0.128166191602233 ENSG00000143569 UBAP2L
ENST00000428595 0.178721757234059 0.0109057458889433 0.123628200696296 ENSG00000143569 UBAP2L
ENST00000465855 0.351733273517277 0.0520460957588745 0.113374842314483 ENSG00000143569 UBAP2L
ENST00000484696 0.515722127961684 0.142825489933534 0.102691434513794 ENSG00000143569 UBAP2L
ENST00000475373 0.412276032425299 0.0783018780415328 0.109010569368191 ENSG00000143569 UBAP2L
ENST00000493867 0.389928604603577 0.067950467283108 0.0983536410832911 ENSG00000143569 UBAP2L
ENST00000328703 0.680415210205324 0.298444736474303 -0.0698905552817172 ENSG00000143575 HAX1
ENST00000457918 0.66192504119974 0.276132093966507 -0.0729807358948834 ENSG00000143575 HAX1
ENST00000483970 0.667830484855021 0.283799209748703 -0.071902156897635 ENSG00000143575 HAX1
ENST00000447768 0.65514294271279 0.268906136184517 -0.073821184393538 ENSG00000143575 HAX1
ENST00000531435 0.667846154445273 0.283825358134255 -0.0719129667021912 ENSG00000143575 HAX1
ENST00000477780 0.59635671699094 0.210170189766863 -0.082832113951872 ENSG00000143575 HAX1
ENST00000435087 0.575238319656934 0.188759490993236 -0.08740664761201 ENSG00000143575 HAX1
ENST00000532105 0.658372782953538 0.272315832701782 -0.0736876056163515 ENSG00000143575 HAX1
ENST00000471326 0.550003555366526 0.168249694140999 -0.0928526281155342 ENSG00000143575 HAX1
ENST00000492550 0.949480024870524 0.828917205343259 -0.0158128620340111 ENSG00000143575 HAX1
ENST00000459914 0.965373424488088 0.875898828049119 -0.0116123833965901 ENSG00000143575 HAX1
ENST00000368487 0.760911377183884 0.413516012512376 0.0467588945555102 ENSG00000143515 ATP8B2
ENST00000368489 0.400064954185944 0.0724493644072937 0.0785207078124264 ENSG00000143515 ATP8B2
ENST00000341822 0.35560382238702 0.0535372258935605 0.10735016392477 ENSG00000143515 ATP8B2
ENST00000426445 0.35560382238702 0.0535372258935605 0.10735016392477 ENSG00000143515 ATP8B2
ENST00000486773 0.194223780094072 0.0128237459498304 0.137806674415919 ENSG00000169291 SHE
ENST00000555188 0.205274585458505 0.0144908869239829 0.133902019309916 ENSG00000169291 SHE
ENST00000304760 0.300386912740582 0.0345954215433353 0.0958261003238947 ENSG00000169291 SHE
ENST00000607963 0.65128453551168 0.264862086598143 0.0759939600791895 ENSG00000273110 RP11-350G8.9
ENST00000368482 0.779953791913321 0.446026724994682 0.0516466694463139 ENSG00000163239 TDRD10
ENST00000368480 0.942516609289479 0.807011502373972 0.01740624291036 ENSG00000163239 TDRD10
ENST00000292211 0.889485171441862 0.668314412307115 -0.0159083071353999 ENSG00000160714 UBE2Q1
ENST00000467683 0.775365524752188 0.438051963162549 0.0396600688281736 ENSG00000160714 UBE2Q1
ENST00000483639 0.944192743428701 0.813931232512683 0.0127584193776782 ENSG00000160714 UBE2Q1
ENST00000497453 0.976566114439521 0.915657223427908 0.00457147839270638 ENSG00000160714 UBE2Q1
ENST00000441613 0.641924876992562 0.254759896245961 -0.0819112858319952 ENSG00000229780 UBE2Q1-AS1
ENST00000292205 0.145305513228715 0.00716741296462157 0.120843774071015 ENSG00000160710 ADAR
ENST00000368474 0.14022055929551 0.00655947577992538 0.126249472007503 ENSG00000160710 ADAR
ENST00000368471 0.145305513228715 0.00716741296462157 0.120843774071015 ENSG00000160710 ADAR
ENST00000492630 0.485327068726973 0.122326725204858 0.111479276772325 ENSG00000160710 ADAR
ENST00000529168 0.247142667251318 0.0212040575982395 0.111463627282175 ENSG00000160710 ADAR
ENST00000530954 0.268313746316183 0.0256239745183328 0.147435088945636 ENSG00000160710 ADAR
ENST00000534279 0.162104535201962 0.00907651718089663 0.173449721293823 ENSG00000160710 ADAR
ENST00000463920 0.225561121514029 0.0176870672515305 0.111142356145188 ENSG00000160710 ADAR
ENST00000494866 0.610366405971144 0.223060828990015 0.0649500282238977 ENSG00000160710 ADAR
ENST00000471068 0.612079522017166 0.22536572589636 0.0646558064747702 ENSG00000160710 ADAR
ENST00000526905 0.565092799889187 0.179370893007634 0.0827788420292142 ENSG00000160710 ADAR
ENST00000368467 0.959670127403817 0.859385117004738 -0.0129407885044944 ENSG00000163344 PMVK
ENST00000368465 0.697197025956628 0.318481862385029 0.052758059075592 ENSG00000163346 PBXIP1
ENST00000368463 0.698906911175982 0.320654419822371 0.0525112179945987 ENSG00000163346 PBXIP1
ENST00000539880 0.673799083466619 0.29017976403708 0.0565600104280222 ENSG00000163346 PBXIP1
ENST00000542459 0.74157992253485 0.378295177458473 0.0477598343122456 ENSG00000163346 PBXIP1
ENST00000368460 0.743892696740608 0.383116689067293 0.0540953230751166 ENSG00000163346 PBXIP1
ENST00000498553 0.756708586921866 0.404478151934933 0.0524416102304089 ENSG00000163346 PBXIP1
ENST00000490230 0.798744988723414 0.477053235426885 0.0465788110919949 ENSG00000163346 PBXIP1
ENST00000493133 0.706321433788507 0.330940665368762 0.0680472985998116 ENSG00000163346 PBXIP1
ENST00000368457 0.458297723794094 0.105817596832488 0.0950721235747936 ENSG00000163348 PYGO2
ENST00000483463 0.350516729884465 0.0516308166484325 0.0638562032222801 ENSG00000163348 PYGO2
ENST00000605085 0.273248213996558 0.0268567421933758 0.119385081235651 ENSG00000271380 RP11-307C12.12
ENST00000368450 0.56110799820101 0.176348138871138 0.0453932668962638 ENSG00000160691 SHC1
ENST00000368453 0.56110799820101 0.176348138871138 0.0453932668962638 ENSG00000160691 SHC1
ENST00000448116 0.565550315416304 0.179640248873516 0.0453109393078546 ENSG00000160691 SHC1
ENST00000368449 0.565550315416304 0.179640248873516 0.0453109393078546 ENSG00000160691 SHC1
ENST00000368445 0.565495893270934 0.179598208377377 0.0453107924756485 ENSG00000160691 SHC1
ENST00000606391 0.517117594274713 0.143627008594554 0.0482751006558607 ENSG00000160691 SHC1
ENST00000490667 0.594479515226853 0.208519757588034 0.050041830451126 ENSG00000160691 SHC1
ENST00000444664 0.694483500613999 0.315220157200801 0.0429849940331771 ENSG00000160691 SHC1
ENST00000414115 0.695335178803918 0.316312966371385 0.044600210414055 ENSG00000160691 SHC1
ENST00000444179 0.903840404891674 0.703606261322304 0.0185878867373133 ENSG00000160691 SHC1
ENST00000412170 0.879455207139185 0.643343500346825 0.0227743788876414 ENSG00000160691 SHC1
ENST00000366442 0.889258357897539 0.66791889634445 0.0225619762018531 ENSG00000160691 SHC1
ENST00000368439 0.540959023441758 0.160692932500607 -0.0824850020749786 ENSG00000173207 CKS1B
ENST00000368436 0.464412236191996 0.109775673372677 -0.100496970516311 ENSG00000173207 CKS1B
ENST00000308987 0.536895739322568 0.158303355089876 -0.0829606839444725 ENSG00000173207 CKS1B
ENST00000477676 0.497487421643691 0.130283096423919 -0.088205825818795 ENSG00000173207 CKS1B
ENST00000474215 0.54529991742163 0.164773922285063 -0.0830553757871307 ENSG00000173207 CKS1B
ENST00000473344 0.56244616759923 0.177505298961154 -0.0796771488090431 ENSG00000173207 CKS1B
ENST00000471245 0.509703321611075 0.137904062576191 -0.0883305183505032 ENSG00000173207 CKS1B
ENST00000492620 0.981472840256042 0.932678300996679 -0.00576020255061683 ENSG00000160688 FLAD1
ENST00000368433 0.808546446574964 0.49369043388019 0.0432804458781981 ENSG00000160688 FLAD1
ENST00000315144 0.768561514824101 0.426705907877465 0.0500429357314229 ENSG00000160688 FLAD1
ENST00000368432 0.768606235132496 0.426996959243317 0.0500289115783231 ENSG00000160688 FLAD1
ENST00000368431 0.913761168887594 0.727779691886207 0.0231289392847297 ENSG00000160688 FLAD1
ENST00000292180 0.772516341362027 0.432675559921742 0.0494357996756454 ENSG00000160688 FLAD1
ENST00000487371 0.894286007021617 0.680433709284154 0.0277355538530504 ENSG00000160688 FLAD1
ENST00000405236 0.583129233143581 0.196455348645229 0.0943791306590702 ENSG00000160688 FLAD1
ENST00000295530 0.58596651823505 0.199359049815992 0.093579445450242 ENSG00000160688 FLAD1
ENST00000535420 0.636710024769401 0.250057407116381 -0.074112373145814 ENSG00000160685 ZBTB7B
ENST00000368426 0.67712858868696 0.293741807452818 -0.0642425250089177 ENSG00000160685 ZBTB7B
ENST00000487542 0.559298514507941 0.175071823383237 -0.0961157196989133 ENSG00000160685 ZBTB7B
ENST00000417934 0.681223562239712 0.299595111583235 -0.0667209630771037 ENSG00000160685 ZBTB7B
ENST00000461530 0.507708171422012 0.136438213270906 -0.107642071860266 ENSG00000160685 ZBTB7B
ENST00000483226 0.310422696627797 0.0375900714873506 -0.154722403075681 ENSG00000160685 ZBTB7B
ENST00000473905 0.44213654021442 0.0945647019057009 0.0732851277999669 ENSG00000143537 ADAM15
ENST00000533732 0.352486296112779 0.0523255144392766 0.103320949813816 ENSG00000143537 ADAM15
ENST00000480331 0.408941341255442 0.0768296159227012 0.079147293618578 ENSG00000143537 ADAM15
ENST00000527418 0.664280021000466 0.279863920803964 0.0471122811604019 ENSG00000143537 ADAM15
ENST00000526491 0.6625481693712 0.277369606853379 0.0474186932307724 ENSG00000143537 ADAM15
ENST00000449910 0.6625481693712 0.277369606853379 0.0474186932307724 ENSG00000143537 ADAM15
ENST00000360674 0.6625481693712 0.277369606853379 0.0474186932307724 ENSG00000143537 ADAM15
ENST00000529473 0.6625481693712 0.277369606853379 0.0474186932307724 ENSG00000143537 ADAM15
ENST00000368410 0.662217162738455 0.276588968826263 0.047488754407004 ENSG00000143537 ADAM15
ENST00000368412 0.6625481693712 0.277369606853379 0.0474186932307724 ENSG00000143537 ADAM15
ENST00000359280 0.6625481693712 0.277369606853379 0.0474186932307724 ENSG00000143537 ADAM15
ENST00000356955 0.6625481693712 0.277369606853379 0.0474186932307724 ENSG00000143537 ADAM15
ENST00000355956 0.6625481693712 0.277369606853379 0.0474186932307724 ENSG00000143537 ADAM15
ENST00000531703 0.29654988616727 0.0333485565221809 0.111460186517441 ENSG00000143537 ADAM15
ENST00000477533 0.310824192466938 0.0377112551487231 0.110079405866321 ENSG00000143537 ADAM15
ENST00000271836 0.662217162738455 0.276588968826263 0.047488754407004 ENSG00000143537 ADAM15
ENST00000461564 0.451398562425976 0.101259944934366 0.0668051072936258 ENSG00000143537 ADAM15
ENST00000485346 0.276617998784008 0.0279135200917751 0.115270676291461 ENSG00000143537 ADAM15
ENST00000368413 0.662217162738455 0.276588968826263 0.047488754407004 ENSG00000143537 ADAM15
ENST00000487956 0.392473108766843 0.069027832779993 0.0760321982199286 ENSG00000143537 ADAM15
ENST00000531831 0.468218834393014 0.112366850423105 0.0838976208112473 ENSG00000143537 ADAM15
ENST00000531455 0.6581053279435 0.272032361095389 0.0479928751977924 ENSG00000143537 ADAM15
ENST00000447332 0.450416925967928 0.100606229997297 0.0672397697481662 ENSG00000143537 ADAM15
ENST00000472434 0.662217162738455 0.276588968826263 0.047488754407004 ENSG00000143537 ADAM15
ENST00000534019 0.697098959168496 0.318120201465678 0.051002671907844 ENSG00000143537 ADAM15
ENST00000470779 0.666665666248137 0.282720560945455 0.0584203101781115 ENSG00000143537 ADAM15
ENST00000525020 0.583430758392608 0.196994905173301 0.0687704333018816 ENSG00000143537 ADAM15
ENST00000498481 0.951427187034599 0.833948222958154 0.0114916913516783 ENSG00000143537 ADAM15
ENST00000461234 0.942809324959643 0.808542939517047 0.0133141022366259 ENSG00000143537 ADAM15
ENST00000474709 0.957293434191846 0.851778002407838 -0.0111664397238048 ENSG00000143537 ADAM15
ENST00000462116 0.649888152584098 0.263453233346183 0.0643535825411756 ENSG00000143537 ADAM15
ENST00000468053 0.464289299996772 0.10963985804342 0.11585037471288 ENSG00000143537 ADAM15
ENST00000464824 0.746277444460736 0.386587411631459 -0.0681008566352302 ENSG00000143537 ADAM15
ENST00000368407 0.806618027881522 0.490757170288847 -0.0396658787546082 ENSG00000169242 EFNA1
ENST00000368406 0.800380766108388 0.479768323058609 -0.0407770432340718 ENSG00000169242 EFNA1
ENST00000469878 0.76622516011638 0.422511105073729 -0.0462878052088646 ENSG00000169242 EFNA1
ENST00000474413 0.925701283867842 0.758468850395876 -0.0190293048799818 ENSG00000169242 EFNA1
ENST00000497282 0.873433793683297 0.629256413468648 -0.0328099178327976 ENSG00000169242 EFNA1
ENST00000303343 0.810316324330033 0.496838098822079 -0.0501254093559658 ENSG00000169241 SLC50A1
ENST00000368404 0.810316324330033 0.496838098822079 -0.0501254093559658 ENSG00000169241 SLC50A1
ENST00000368401 0.809496561394607 0.495544091060632 -0.0501825525550497 ENSG00000169241 SLC50A1
ENST00000368405 0.809496561394607 0.495544091060632 -0.0501825525550497 ENSG00000169241 SLC50A1
ENST00000368399 0.246997230082729 0.0211434976337291 -0.19638463841017 ENSG00000179085 DPM3
ENST00000368400 0.249094794956996 0.0217131979028379 -0.195351711667148 ENSG00000179085 DPM3
ENST00000341298 0.249094794956996 0.0217131979028379 -0.195351711667148 ENSG00000179085 DPM3
ENST00000487350 0.178865213294515 0.0109301589470544 -0.183266400388945 ENSG00000163463 KRTCAP2
ENST00000491084 0.177658853667077 0.010752784023632 -0.183856764330839 ENSG00000163463 KRTCAP2
ENST00000295682 0.177520960940454 0.0107313664977031 -0.183927326112602 ENSG00000163463 KRTCAP2
ENST00000497317 0.178865213294515 0.0109301589470544 -0.183266400388945 ENSG00000163463 KRTCAP2
ENST00000463527 0.146357983672319 0.00733596893605162 -0.192671494690821 ENSG00000163463 KRTCAP2
ENST00000471891 0.178865213294515 0.0109301589470544 -0.183266400388945 ENSG00000163463 KRTCAP2
ENST00000482246 0.178878024332086 0.0109335518709999 -0.183263311231471 ENSG00000163463 KRTCAP2
ENST00000490672 0.179011579327618 0.0109443271570713 -0.183243452368994 ENSG00000163463 KRTCAP2
ENST00000473363 0.392504666923539 0.0690520533790249 -0.1221896156979 ENSG00000273088 RP11-201K10.3
ENST00000461136 0.178865213294515 0.0109301589470544 -0.183266400388945 ENSG00000163463 KRTCAP2
ENST00000492892 0.178865213294515 0.0109301589470544 -0.183266400388945 ENSG00000163463 KRTCAP2
ENST00000368378 0.87515582876764 0.633016400047151 0.0282643595251066 ENSG00000169231 THBS3
ENST00000457183 0.883219406690941 0.65079663843473 0.0268370184702191 ENSG00000169231 THBS3
ENST00000541990 0.886588507646357 0.65875086198211 0.0261564287362546 ENSG00000169231 THBS3
ENST00000428962 0.945043630154368 0.816719352829004 0.0145440428544394 ENSG00000169231 THBS3
ENST00000486260 0.996474407773769 0.98825938982075 -0.000977655403522807 ENSG00000169231 THBS3
ENST00000368376 0.462444400883924 0.108104066984635 -0.114344506218506 ENSG00000173171 MTX1
ENST00000316721 0.47017764920555 0.113479564821972 -0.112592940349005 ENSG00000173171 MTX1
ENST00000424959 0.551957361483461 0.170086960114063 -0.098560459849533 ENSG00000173171 MTX1
ENST00000609421 0.558261827282352 0.174433192524886 -0.0976325927481508 ENSG00000173171 MTX1
ENST00000481771 0.558261827282352 0.174433192524886 -0.0976325927481508 ENSG00000173171 MTX1
ENST00000455788 0.491851601191568 0.126748637590747 -0.104250952621015 ENSG00000236263 RP11-263K19.6
ENST00000368373 0.640289106866789 0.253195130667944 0.0507761035879265 ENSG00000177628 GBA
ENST00000327247 0.603999623445653 0.217209933427398 0.0546429047226817 ENSG00000177628 GBA
ENST00000427500 0.641302369554883 0.254306978979675 0.0506537197210579 ENSG00000177628 GBA
ENST00000536770 0.64022183356217 0.253051843236803 0.0507782797456685 ENSG00000177628 GBA
ENST00000428024 0.603999623445653 0.217105003218366 0.0546437937103398 ENSG00000177628 GBA
ENST00000478472 0.93289058758505 0.777917007469256 -0.0187174854982388 ENSG00000177628 GBA
ENST00000484489 0.689965519518562 0.309783582419869 0.0459479045487154 ENSG00000177628 GBA
ENST00000491081 0.586606454830206 0.200196178314976 0.079677354389757 ENSG00000177628 GBA
ENST00000497670 0.68058684977407 0.298660485196841 0.0615107595479368 ENSG00000177628 GBA
ENST00000493842 0.417412487256672 0.0806617480258304 0.0915067695101779 ENSG00000177628 GBA
ENST00000473570 0.414014791591047 0.0791080724860268 0.0925528832140936 ENSG00000177628 GBA
ENST00000467918 0.596866982040769 0.210637418327225 0.0690657067054367 ENSG00000177628 GBA
ENST00000470104 0.626596503619545 0.240018259739987 0.0723934760197526 ENSG00000177628 GBA
ENST00000350210 0.69631962085856 0.317311918203222 0.0634265028798121 ENSG00000160767 FAM189B
ENST00000368366 0.979844563724049 0.926341725613612 0.0064474026636488 ENSG00000160767 FAM189B
ENST00000368368 0.695175525157238 0.31611244150349 0.0635654549634064 ENSG00000160767 FAM189B
ENST00000361361 0.846735300910598 0.569353795823268 0.0364047856147008 ENSG00000160767 FAM189B
ENST00000487649 0.827499818696963 0.5299346505957 0.040057469199166 ENSG00000160767 FAM189B
ENST00000491082 0.338340107485863 0.0466839481330281 0.132309218582803 ENSG00000160767 FAM189B
ENST00000472550 0.525662335181588 0.14918907913986 0.104302039187744 ENSG00000160767 FAM189B
ENST00000481822 0.860754663545794 0.599868156539444 0.0379957071677957 ENSG00000160767 FAM189B
ENST00000478737 0.86700925118122 0.614610483183252 -0.0334646793748866 ENSG00000116521 SCAMP3
ENST00000302631 0.626637038631459 0.240081997306274 -0.0680228434522748 ENSG00000116521 SCAMP3
ENST00000355379 0.625808260894938 0.238862453742823 -0.068100100486918 ENSG00000116521 SCAMP3
ENST00000472397 0.747876683825704 0.38927424386217 -0.0546902097419822 ENSG00000116521 SCAMP3
ENST00000490999 0.700545246930742 0.322663368030697 -0.0619334632038604 ENSG00000116521 SCAMP3
ENST00000465312 0.464240775307917 0.109491830021053 -0.0934962789249815 ENSG00000116521 SCAMP3
ENST00000462151 0.526410239245485 0.149748942485919 -0.0880931267754338 ENSG00000116521 SCAMP3
ENST00000497470 0.338705321676081 0.0468762946289086 -0.122635956680701 ENSG00000116521 SCAMP3
ENST00000480219 0.496965099876569 0.129980730955256 -0.104992457629442 ENSG00000116521 SCAMP3
ENST00000361168 0.875633748506269 0.634070873766917 0.0225441401238849 ENSG00000176444 CLK2
ENST00000368361 0.848725016440295 0.573886547425081 0.0267798029648956 ENSG00000176444 CLK2
ENST00000476983 0.843416417841523 0.562975424195088 0.0274902858770062 ENSG00000176444 CLK2
ENST00000355560 0.848725016440295 0.573886547425081 0.0267798029648956 ENSG00000176444 CLK2
ENST00000497188 0.610484200296004 0.223397631237393 0.0688518000696272 ENSG00000176444 CLK2
ENST00000536801 0.842060154365088 0.560225524986987 0.0278919326210816 ENSG00000176444 CLK2
ENST00000471047 0.708554476979532 0.334075361348231 -0.0579251844110215 ENSG00000176444 CLK2
ENST00000447866 0.558632142673309 0.174763373900921 -0.0564709883213104 ENSG00000160752 FDPS
ENST00000468479 0.541880633323779 0.161651768494879 -0.0572960520416035 ENSG00000160752 FDPS
ENST00000461507 0.579962023814713 0.193145785034392 -0.0538053073564559 ENSG00000160752 FDPS
ENST00000467076 0.541880633323779 0.16164702741315 -0.0572981152354963 ENSG00000160752 FDPS
ENST00000368356 0.559659515687537 0.175302927353786 -0.0564088109239756 ENSG00000160752 FDPS
ENST00000474345 0.585108574510625 0.198436959718541 -0.053804485348835 ENSG00000160752 FDPS
ENST00000471117 0.57222783028344 0.186161612697251 -0.0552953413240021 ENSG00000160752 FDPS
ENST00000495308 0.589142922514675 0.203690745454595 -0.0527425523206655 ENSG00000160752 FDPS
ENST00000487002 0.453503000225183 0.10246196278248 -0.0906716217298711 ENSG00000160752 FDPS
ENST00000491013 0.534134691389513 0.156264961257124 -0.0573193611787754 ENSG00000160752 FDPS
ENST00000356657 0.561931813929734 0.176941205016542 -0.0562219319045359 ENSG00000160752 FDPS
ENST00000465559 0.475847771153131 0.116642638745258 -0.0688626127289575 ENSG00000160752 FDPS
ENST00000470171 0.542716326721215 0.162385691711344 -0.0568013713945304 ENSG00000160752 FDPS
ENST00000489003 0.557377763541647 0.17346500025095 -0.0559852937705474 ENSG00000160752 FDPS
ENST00000477057 0.521435646495814 0.14654583107882 -0.0589946332748203 ENSG00000160752 FDPS
ENST00000446880 0.979260497607244 0.923833612569418 -0.00419113721502492 ENSG00000225855 RUSC1-AS1
ENST00000543656 0.941007276688996 0.803068307098961 -0.0113453259440286 ENSG00000225855 RUSC1-AS1
ENST00000443642 0.959442877201929 0.858581435369734 -0.00851281919642239 ENSG00000225855 RUSC1-AS1
ENST00000492887 0.885636535023273 0.656467388145771 -0.0205511634237828 ENSG00000160752 FDPS
ENST00000492244 0.900735512929527 0.693990749628711 -0.0184274409989813 ENSG00000160752 FDPS
ENST00000490140 0.800513208989957 0.480191735135613 -0.0371205721887017 ENSG00000160752 FDPS
ENST00000489324 0.607789060576027 0.220353908835506 -0.0828307844213026 ENSG00000160752 FDPS
ENST00000450199 0.932356903831713 0.774818551717875 -0.0180217001338501 ENSG00000225855 RUSC1-AS1
ENST00000368354 0.963913725820972 0.871863305308465 0.0094551406826338 ENSG00000160753 RUSC1
ENST00000368352 0.953965824106956 0.841495461093208 0.0117260377434348 ENSG00000160753 RUSC1
ENST00000484664 0.964067419033429 0.872423222415731 -0.010428005383486 ENSG00000160753 RUSC1
ENST00000497930 0.953660764477892 0.840406457567255 0.0139819351058713 ENSG00000160753 RUSC1
ENST00000368347 0.946916594314162 0.821885848264396 -0.0139383713266925 ENSG00000160753 RUSC1
ENST00000489860 0.862235683747722 0.602547538207516 0.0365856546977696 ENSG00000160753 RUSC1
ENST00000462780 0.942809324959643 0.808414640645938 -0.0152340124838496 ENSG00000160753 RUSC1
ENST00000368349 0.91709943194995 0.737074428560292 -0.0207693598689531 ENSG00000160753 RUSC1
ENST00000490373 0.933544791763653 0.77973309717658 -0.0174696625027006 ENSG00000160753 RUSC1
ENST00000479924 0.909823101396944 0.718479875658121 -0.0234109574287657 ENSG00000160753 RUSC1
ENST00000471876 0.920810487017942 0.746148329553308 -0.0199854801954276 ENSG00000160753 RUSC1
ENST00000292254 0.9244482611081 0.755771289511358 -0.0191832842376789 ENSG00000160753 RUSC1
ENST00000368346 0.405961630983044 0.0754240150481089 -0.0878175274387713 ENSG00000116539 ASH1L
ENST00000392403 0.442831090078037 0.0950358571466194 -0.0829270382656639 ENSG00000116539 ASH1L
ENST00000548830 0.269301536293923 0.0258715574015699 -0.139635928036948 ENSG00000116539 ASH1L
ENST00000538143 0.636632696058397 0.24987425171073 -0.0328189490343074 ENSG00000125459 MSTO1
ENST00000452804 0.649593102691892 0.26265802722589 -0.0320391287277413 ENSG00000125459 MSTO1
ENST00000490743 0.768496196459984 0.426411775870384 -0.0529270007168741 ENSG00000125459 MSTO1
ENST00000245564 0.762539029244474 0.416486167112687 -0.0541092245630204 ENSG00000125459 MSTO1
ENST00000494995 0.763271068407333 0.41778739183998 -0.0539554161085386 ENSG00000125459 MSTO1
ENST00000368341 0.763271068407333 0.41778739183998 -0.0539554161085386 ENSG00000125459 MSTO1
ENST00000483734 0.759520033801591 0.410715365024898 -0.0549837086612669 ENSG00000125459 MSTO1
ENST00000538914 0.625984667857248 0.239327199159477 -0.0338769399781738 ENSG00000203761 MSTO2P
ENST00000404643 0.867106607286053 0.614846830590262 -0.0272382507232882 ENSG00000163374 YY1AP1
ENST00000407221 0.864702009386469 0.60890924478008 -0.0276891897986264 ENSG00000163374 YY1AP1
ENST00000359205 0.864702009386469 0.60890924478008 -0.0276891897986264 ENSG00000163374 YY1AP1
ENST00000354691 0.865337618756804 0.610668010597303 -0.0275775802991473 ENSG00000163374 YY1AP1
ENST00000436865 0.868340961755111 0.617477154889065 -0.0270301222530994 ENSG00000163374 YY1AP1
ENST00000295566 0.867940449816343 0.616441049733212 -0.0270874294505905 ENSG00000163374 YY1AP1
ENST00000368330 0.867940449816343 0.616441049733212 -0.0270874294505905 ENSG00000163374 YY1AP1
ENST00000361140 0.867106607286053 0.614846830590262 -0.0272382507232882 ENSG00000163374 YY1AP1
ENST00000355499 0.867106607286053 0.614846830590262 -0.0272382507232882 ENSG00000163374 YY1AP1
ENST00000361831 0.867106607286053 0.614846830590262 -0.0272382507232882 ENSG00000163374 YY1AP1
ENST00000347088 0.865337618756804 0.610668010597303 -0.0275775802991473 ENSG00000163374 YY1AP1
ENST00000368340 0.868144282580815 0.616879174812652 -0.0270644292380172 ENSG00000163374 YY1AP1
[truncated: 6,036,308 more chars]
