# Supplementary material for: High-throughput allele-specific expression across 250 environmental conditions
Source: Genome Res. 2016 Dec;26(12):1627–38. doi: 10.1101/gr.209759.116 (PMC5131815; doi:10.1101/gr.209759.116)
Supplement: Supplemental Material [file supp_gr.209759.116_Supplemental_Table_S6.tar.gz › DEG_results/DP8_DEG_stats_T33C1.txt]

t.id padj pval logFC ensg g.id
ENST00000541675 0.884252083420076 0.615421560369013 -0.0361670563854712 ENSG00000227232 WASH7P
ENST00000423562 0.887191952016124 0.623746835787191 -0.0353360054895483 ENSG00000227232 WASH7P
ENST00000438504 0.887191952016124 0.623746835787191 -0.0353360054895483 ENSG00000227232 WASH7P
ENST00000488147 0.887191952016124 0.623746835787191 -0.0353360054895483 ENSG00000227232 WASH7P
ENST00000538476 0.887191952016124 0.623746835787191 -0.0353360054895483 ENSG00000227232 WASH7P
ENST00000440200 0.901430063811661 0.664606096411144 0.0241462163196738 ENSG00000230021 RP5-857K21.4
ENST00000416931 0.98999169603582 0.954641458671778 0.00444493463754895 ENSG00000225972 MTND1P23
ENST00000414273 0.782031899783551 0.415956060315082 0.0459837937127747 ENSG00000237973 hsa-mir-6723
ENST00000467115 0.390577675593701 0.080988300561802 -0.149858949369587 ENSG00000240409 MTATP8P1
ENST00000514057 0.525213242629188 0.155141199007265 -0.124481008241022 ENSG00000248527 MTATP6P1
ENST00000445118 0.993311702382064 0.967011150704666 -0.00257083188236314 ENSG00000228794 LINC01128
ENST00000610067 0.835809031408131 0.510320002020651 0.0469622146251436 ENSG00000228794 LINC01128
ENST00000609139 0.835809031408131 0.51038253897593 0.0470972766878155 ENSG00000228794 LINC01128
ENST00000449005 0.810355727163758 0.464351304387335 0.0522165245013208 ENSG00000228794 LINC01128
ENST00000416570 0.827567545236842 0.495636104279725 0.0486065551251561 ENSG00000228794 LINC01128
ENST00000448975 0.827567545236842 0.495636104279725 0.0486065551251561 ENSG00000228794 LINC01128
ENST00000483767 0.396025316318846 0.0835180839624958 -0.106976220840304 ENSG00000188976 NOC2L
ENST00000327044 0.705929501791553 0.31803122185896 -0.0510417536295118 ENSG00000188976 NOC2L
ENST00000477976 0.814288394144328 0.472108995140594 -0.0384775660465721 ENSG00000188976 NOC2L
ENST00000487214 0.864581754266513 0.572579155603119 -0.0284005913126814 ENSG00000188976 NOC2L
ENST00000469563 0.640594663891044 0.247655865191603 -0.0777768399731866 ENSG00000188976 NOC2L
ENST00000379389 0.751710880523963 0.37495219076996 0.0781492159460665 ENSG00000187608 ISG15
ENST00000379370 0.315457892853278 0.0506189180786904 -0.0966911859983045 ENSG00000188157 AGRN
ENST00000469403 0.90537612091801 0.676862717277614 0.0300932909926542 ENSG00000188157 AGRN
ENST00000479707 0.83423413537332 0.507909867802937 -0.048212448478648 ENSG00000188157 AGRN
ENST00000419249 0.121732655375764 0.00811218134118605 -0.169725853909962 ENSG00000188157 AGRN
ENST00000461111 0.0324398763249473 0.000771069562937854 -0.169633736320794 ENSG00000188157 AGRN
ENST00000418300 0.0951244136194338 0.00512724700851019 -0.163347036826635 ENSG00000242590 RP11-54O7.14
ENST00000379339 0.674418487497012 0.281550167665104 -0.0704703321361421 ENSG00000131591 C1orf159
ENST00000294576 0.674418487497012 0.281550167665104 -0.0704703321361421 ENSG00000131591 C1orf159
ENST00000448924 0.674418487497012 0.281550167665104 -0.0704703321361421 ENSG00000131591 C1orf159
ENST00000379325 0.674418487497012 0.281550167665104 -0.0704703321361421 ENSG00000131591 C1orf159
ENST00000421241 0.674418487497012 0.281550167665104 -0.0704703321361421 ENSG00000131591 C1orf159
ENST00000467751 0.674418487497012 0.281550167665104 -0.0704703321361421 ENSG00000131591 C1orf159
ENST00000477196 0.674418487497012 0.281550167665104 -0.0704703321361421 ENSG00000131591 C1orf159
ENST00000379319 0.884553186271555 0.616221644125592 -0.0358252819382803 ENSG00000131591 C1orf159
ENST00000434641 0.841153443015571 0.522605804999424 -0.0428317479589998 ENSG00000131591 C1orf159
ENST00000482816 0.836649404554771 0.512061874180944 -0.0449661287878361 ENSG00000131591 C1orf159
ENST00000437760 0.882368478230389 0.610809762337714 -0.0355251904121242 ENSG00000131591 C1orf159
ENST00000462097 0.919535196853588 0.719520055109041 -0.0252745637544135 ENSG00000131591 C1orf159
ENST00000475119 0.907883327977813 0.68673763466662 -0.0286897880073057 ENSG00000131591 C1orf159
ENST00000472741 0.902200445591176 0.667564759437541 -0.0313122176437608 ENSG00000131591 C1orf159
ENST00000480643 0.902991102126711 0.669277604303315 -0.0311802750817748 ENSG00000131591 C1orf159
ENST00000360001 0.110626070106563 0.00672554347337665 -0.123677017086162 ENSG00000078808 SDF4
ENST00000465727 0.110674891297902 0.00673731702117723 -0.1236660679749 ENSG00000078808 SDF4
ENST00000263741 0.110674891297902 0.00673731702117723 -0.1236660679749 ENSG00000078808 SDF4
ENST00000494748 0.0494301266128187 0.00161336609713247 -0.157132436341342 ENSG00000078808 SDF4
ENST00000478938 0.0498881794843417 0.00164636429952003 -0.157910429226986 ENSG00000078808 SDF4
ENST00000403997 0.0512016405771131 0.00172736365077156 -0.151038375241814 ENSG00000078808 SDF4
ENST00000545427 0.179230669593558 0.016722923576964 -0.11662164402596 ENSG00000078808 SDF4
ENST00000459994 0.589132484043905 0.20221087257161 -0.0671627124627951 ENSG00000078808 SDF4
ENST00000379198 0.810355727163758 0.464140307463814 -0.0455863041247527 ENSG00000176022 B3GALT6
ENST00000450390 0.495517393413213 0.137354149629885 -0.0792294809068273 ENSG00000160087 UBE2J2
ENST00000347370 0.495517393413213 0.137354149629885 -0.0792294809068273 ENSG00000160087 UBE2J2
ENST00000349431 0.528130228511573 0.156962968914232 -0.076906146079966 ENSG00000160087 UBE2J2
ENST00000348298 0.53776130652625 0.163427913112851 -0.0761666236882661 ENSG00000160087 UBE2J2
ENST00000339385 0.61663385854638 0.224663354364611 -0.0690671744279353 ENSG00000160087 UBE2J2
ENST00000400929 0.551252122482888 0.172605264899721 -0.075560348709996 ENSG00000160087 UBE2J2
ENST00000464036 0.542968729036319 0.16722800827442 -0.0770300846490584 ENSG00000160087 UBE2J2
ENST00000360466 0.562413107246087 0.181518167497762 -0.0747537135702713 ENSG00000160087 UBE2J2
ENST00000400930 0.550402476051678 0.171779869017901 -0.0763598899067638 ENSG00000160087 UBE2J2
ENST00000467339 0.827567545236842 0.495619146935551 -0.0468653620010946 ENSG00000160087 UBE2J2
ENST00000473215 0.538261454991746 0.163869720036687 -0.0768282411628097 ENSG00000160087 UBE2J2
ENST00000435198 0.483995098474772 0.130683033376747 -0.0823805902299982 ENSG00000160087 UBE2J2
ENST00000509720 0.492477361339145 0.13553041238803 -0.0821983643675744 ENSG00000160087 UBE2J2
ENST00000491779 0.524322163027595 0.154537460629444 -0.078368483145574 ENSG00000160087 UBE2J2
ENST00000466752 0.489234951578802 0.133573520813444 -0.0843413149138043 ENSG00000160087 UBE2J2
ENST00000503294 0.505711193501451 0.143653085748071 -0.0827753628209286 ENSG00000160087 UBE2J2
ENST00000477894 0.536921448686812 0.16294399668717 -0.0793885186598948 ENSG00000160087 UBE2J2
ENST00000471154 0.885348280503978 0.618413100648628 -0.0358178711315611 ENSG00000160087 UBE2J2
ENST00000422076 0.491527750436617 0.134921000934154 -0.0865120364914396 ENSG00000160087 UBE2J2
ENST00000502382 0.50485635308831 0.143171583933368 -0.0846443710970079 ENSG00000160087 UBE2J2
ENST00000461142 0.333634263814974 0.0566614668626997 -0.109989277910192 ENSG00000160087 UBE2J2
ENST00000488418 0.27291267497215 0.0377252904498265 -0.131009234983604 ENSG00000160087 UBE2J2
ENST00000354700 0.898532510117044 0.657135011896785 -0.0241954013689338 ENSG00000131584 ACAP3
ENST00000353662 0.903119094701545 0.67002905021765 -0.0232309282016634 ENSG00000131584 ACAP3
ENST00000492936 0.882217744704145 0.61048184269577 -0.0292051287929962 ENSG00000131584 ACAP3
ENST00000467278 0.837838173288605 0.515087448062431 -0.0448798955391911 ENSG00000131584 ACAP3
ENST00000472541 0.804414877228316 0.454096942133335 -0.043842974241561 ENSG00000131584 ACAP3
ENST00000354980 0.996679448415449 0.981401463843576 -0.00144117296690963 ENSG00000131584 ACAP3
ENST00000479108 0.987565809171653 0.94280569792324 -0.0047777225665821 ENSG00000131584 ACAP3
ENST00000438966 0.976766601760097 0.906243511811745 0.00821492789525176 ENSG00000131584 ACAP3
ENST00000470030 0.554127345470998 0.174529999166558 -0.0841244434407239 ENSG00000127054 CPSF3L
ENST00000435064 0.811880916934401 0.467241245021629 -0.038490625506179 ENSG00000127054 CPSF3L
ENST00000323275 0.814014883712972 0.471600344387519 -0.038174752225581 ENSG00000127054 CPSF3L
ENST00000411962 0.814014883712972 0.471600344387519 -0.038174752225581 ENSG00000127054 CPSF3L
ENST00000462432 0.638998650913076 0.246313509044787 -0.0672402946454496 ENSG00000127054 CPSF3L
ENST00000478641 0.577599497879053 0.193511646770022 -0.0815389558567281 ENSG00000127054 CPSF3L
ENST00000458452 0.812436145881149 0.468101047773581 -0.0384931332367578 ENSG00000127054 CPSF3L
ENST00000419704 0.812436145881149 0.468101047773581 -0.0384931332367578 ENSG00000127054 CPSF3L
ENST00000540437 0.812342540454317 0.467983937370665 -0.0384955046191749 ENSG00000127054 CPSF3L
ENST00000421495 0.812436145881149 0.468101047773581 -0.0384931332367578 ENSG00000127054 CPSF3L
ENST00000532772 0.826505170999248 0.493983073015123 -0.036453972535988 ENSG00000127054 CPSF3L
ENST00000450926 0.832779446537764 0.505516166204409 -0.0354303033645974 ENSG00000127054 CPSF3L
ENST00000545578 0.83777783700337 0.514335235917839 -0.0346983324096879 ENSG00000127054 CPSF3L
ENST00000527098 0.83777783700337 0.514335235917839 -0.0346983324096879 ENSG00000127054 CPSF3L
ENST00000485710 0.615578473118812 0.22351086952241 -0.0828472032615957 ENSG00000127054 CPSF3L
ENST00000461514 0.586640370114351 0.200516075947567 -0.0881438766355152 ENSG00000127054 CPSF3L
ENST00000525164 0.607947100265514 0.21724314889657 -0.0848549009748949 ENSG00000127054 CPSF3L
ENST00000528879 0.821391580082235 0.485646733509862 -0.0366252373157156 ENSG00000127054 CPSF3L
ENST00000525769 0.6450584233426 0.251609289155943 -0.0792102240036817 ENSG00000127054 CPSF3L
ENST00000531377 0.585174090676612 0.198977172778231 -0.0677718568742295 ENSG00000127054 CPSF3L
ENST00000527383 0.43762117847662 0.10379881025657 -0.103234913679754 ENSG00000127054 CPSF3L
ENST00000531292 0.362419387579154 0.0680253228101333 -0.132129205225938 ENSG00000127054 CPSF3L
ENST00000467408 0.43479763090022 0.102308338722498 -0.107788696506486 ENSG00000127054 CPSF3L
ENST00000434694 0.894439102561043 0.644164971449509 -0.023605512223438 ENSG00000127054 CPSF3L
ENST00000533916 0.902066295548122 0.666945521354907 -0.0318034201921819 ENSG00000127054 CPSF3L
ENST00000488042 0.974452517907478 0.897479640477574 -0.0066273934965449 ENSG00000127054 CPSF3L
ENST00000526797 0.998704625753618 0.993224760198614 -0.000431919730231669 ENSG00000127054 CPSF3L
ENST00000526332 0.99860853509087 0.9929601866234 -0.000448661427460308 ENSG00000127054 CPSF3L
ENST00000430786 0.975341147084743 0.900073870564263 -0.00643240017719091 ENSG00000127054 CPSF3L
ENST00000527719 0.986812972935229 0.939704034202052 -0.00390022483710749 ENSG00000127054 CPSF3L
ENST00000530031 0.984611340814573 0.932088771658826 -0.0044049696711516 ENSG00000127054 CPSF3L
ENST00000526113 0.973921002478183 0.895753907315098 -0.00682851374603263 ENSG00000127054 CPSF3L
ENST00000526904 0.986986632011182 0.940515384424778 -0.00387878353667619 ENSG00000127054 CPSF3L
ENST00000525603 0.990135842042715 0.955002786517371 -0.00336258419050596 ENSG00000127054 CPSF3L
ENST00000429572 0.919010903355658 0.717453416101159 0.022158958389135 ENSG00000127054 CPSF3L
ENST00000498173 0.923064581439327 0.728715418164475 0.0212502737340042 ENSG00000127054 CPSF3L
ENST00000496353 0.92737329915617 0.742200663748357 0.0201703398011184 ENSG00000127054 CPSF3L
ENST00000493534 0.993311702382064 0.967884376821651 0.00263364196988991 ENSG00000127054 CPSF3L
ENST00000534345 0.934803147692784 0.765032861318156 0.0195678872965862 ENSG00000127054 CPSF3L
ENST00000532952 0.97376108053892 0.89460313064546 0.00880260560634182 ENSG00000127054 CPSF3L
ENST00000490853 0.990469686748333 0.957042259211489 0.00364103133563791 ENSG00000127054 CPSF3L
ENST00000531019 0.990469686748333 0.957042259211489 0.00364103133563791 ENSG00000127054 CPSF3L
ENST00000498476 0.953522056328866 0.823766896280008 0.0150131963593404 ENSG00000127054 CPSF3L
ENST00000470679 0.838642667326415 0.516956861524465 0.044465682441253 ENSG00000127054 CPSF3L
ENST00000525285 0.886085595128513 0.620606153102196 0.0352772640385905 ENSG00000127054 CPSF3L
ENST00000343938 0.989749378061949 0.95277095050036 0.00447313130644183 ENSG00000224051 GLTPD1
ENST00000378891 0.680692712769316 0.289461337967616 -0.0702919306112795 ENSG00000107404 DVL1
ENST00000378888 0.715312668545288 0.32962049735404 -0.0649883947798106 ENSG00000107404 DVL1
ENST00000338370 0.923474767043901 0.731031003986425 0.026684359009064 ENSG00000175756 AURKAIP1
ENST00000338338 0.914526276203713 0.704855976247277 0.0293954464920063 ENSG00000175756 AURKAIP1
ENST00000321751 0.916271544679116 0.709971936656734 0.0288666627651327 ENSG00000175756 AURKAIP1
ENST00000378853 0.91192249939686 0.697796814932944 0.0302173526345134 ENSG00000175756 AURKAIP1
ENST00000489799 0.837838173288605 0.5147310647703 0.049629440734846 ENSG00000175756 AURKAIP1
ENST00000496905 0.853599980222564 0.548521273023278 0.0467992114184343 ENSG00000175756 AURKAIP1
ENST00000480479 0.321550790429021 0.0526376241349334 -0.10423317016008 ENSG00000221978 CCNL2
ENST00000482621 0.541623626027557 0.166088369452878 -0.0658040650856778 ENSG00000221978 CCNL2
ENST00000408952 0.541623626027557 0.166088369452878 -0.0658040650856778 ENSG00000221978 CCNL2
ENST00000463260 0.298797000240204 0.0453256617445072 -0.124462281780232 ENSG00000221978 CCNL2
ENST00000400809 0.481044851590465 0.128470696947278 -0.0692787655209306 ENSG00000221978 CCNL2
ENST00000496007 0.482464991176254 0.129164341493286 -0.0692510266887457 ENSG00000221978 CCNL2
ENST00000482365 0.191084349145767 0.0188129992338993 -0.112154576036988 ENSG00000221978 CCNL2
ENST00000481223 0.491085611377933 0.134532783607862 -0.0685798374835231 ENSG00000221978 CCNL2
ENST00000418865 0.249874036196542 0.0316158271918681 -0.107119207551874 ENSG00000221978 CCNL2
ENST00000505849 0.323335691236418 0.0532502449644239 -0.0973815886648338 ENSG00000221978 CCNL2
ENST00000488340 0.583681887625072 0.19802816994437 -0.0599894847246478 ENSG00000221978 CCNL2
ENST00000492998 0.383791995584892 0.0778175517577654 -0.10112688188346 ENSG00000221978 CCNL2
ENST00000469113 0.387368575580742 0.0792907850080373 -0.0975072807410056 ENSG00000221978 CCNL2
ENST00000480646 0.74195860789614 0.36221095543436 -0.0571829220491428 ENSG00000221978 CCNL2
ENST00000471930 0.820691638337464 0.484047374918259 -0.0383586135631485 ENSG00000221978 CCNL2
ENST00000408918 0.958601747091728 0.841353213128209 -0.0100423958134081 ENSG00000221978 CCNL2
ENST00000473872 0.567990158343184 0.185540159046592 0.0791746759176169 ENSG00000221978 CCNL2
ENST00000425598 0.842463677770496 0.524210185550676 0.0328838949007631 ENSG00000221978 CCNL2
ENST00000463895 0.245360418712356 0.0304940446058876 0.141502399811019 ENSG00000221978 CCNL2
ENST00000497013 0.116451707102109 0.00740774099728971 0.181138848948882 ENSG00000221978 CCNL2
ENST00000444362 0.925775764507222 0.737159905400586 -0.0212656631184718 ENSG00000224870 RP4-758J18.2
ENST00000418833 0.87176413360552 0.588198917891255 -0.0348457826743375 ENSG00000224870 RP4-758J18.2
ENST00000447725 0.743200484971948 0.363943664192622 -0.0611726487546715 ENSG00000224870 RP4-758J18.2
ENST00000572242 0.842463677770496 0.524252615691091 -0.0412900417828002 ENSG00000224870 RP4-758J18.2
ENST00000453521 0.995557517260003 0.977229391354898 0.00184716083281998 ENSG00000224870 RP4-758J18.2
ENST00000344843 0.91415208269006 0.703546092517645 -0.0214253220196276 ENSG00000242485 MRPL20
ENST00000493287 0.880358606849793 0.60634093124558 0.0290580488063022 ENSG00000242485 MRPL20
ENST00000487659 0.914081067622398 0.703019885872676 -0.0214376327840348 ENSG00000242485 MRPL20
ENST00000492508 0.925408424337993 0.736126076603858 -0.0194982398259934 ENSG00000242485 MRPL20
ENST00000482352 0.897998162625341 0.654431993042484 -0.0271467927506853 ENSG00000242485 MRPL20
ENST00000477686 0.830938312444013 0.502038607025018 -0.0429735069656878 ENSG00000242485 MRPL20
ENST00000378741 0.772974545472852 0.402388527191287 -0.0520556942391252 ENSG00000160072 ATAD3B
ENST00000308647 0.697618947505685 0.308831857345657 -0.0520966545662094 ENSG00000160072 ATAD3B
ENST00000472194 0.64991038069209 0.256910938367682 -0.0608518340531723 ENSG00000160072 ATAD3B
ENST00000485748 0.806082551020786 0.456497212904369 -0.0429123612562638 ENSG00000160072 ATAD3B
ENST00000474481 0.783052500252749 0.417414110365988 -0.049911080916364 ENSG00000160072 ATAD3B
ENST00000378756 0.775295318964975 0.405189753805844 0.0474218755374345 ENSG00000197785 ATAD3A
ENST00000378755 0.775295318964975 0.405189753805844 0.0474218755374345 ENSG00000197785 ATAD3A
ENST00000339113 0.731085529929835 0.348439075204448 0.0546143763452516 ENSG00000197785 ATAD3A
ENST00000536055 0.731085529929835 0.348439075204448 0.0546143763452516 ENSG00000197785 ATAD3A
ENST00000429957 0.996424113941729 0.9807088010572 0.00190490011363384 ENSG00000197785 ATAD3A
ENST00000400830 0.511247366182348 0.146937712330653 0.102853714443731 ENSG00000197785 ATAD3A
ENST00000291386 0.971934286711066 0.88359960215901 0.00689178400980476 ENSG00000160075 SSU72
ENST00000378726 0.725552802379498 0.341543103049226 0.0562601095657074 ENSG00000160075 SSU72
ENST00000378725 0.950783865359154 0.815167487611183 -0.0112529866295436 ENSG00000160075 SSU72
ENST00000359060 0.872858870945428 0.590230082195865 -0.030644375332778 ENSG00000160075 SSU72
ENST00000539195 0.415326503667798 0.0924914399333726 -0.119803892491051 ENSG00000215791 AL645728.2
ENST00000520777 0.907874424980686 0.686483226093558 -0.0278012032478493 ENSG00000197530 MIB2
ENST00000378710 0.907874424980686 0.686483226093558 -0.0278012032478493 ENSG00000197530 MIB2
ENST00000360522 0.907874424980686 0.686483226093558 -0.0278012032478493 ENSG00000197530 MIB2
ENST00000357210 0.907874424980686 0.686483226093558 -0.0278012032478493 ENSG00000197530 MIB2
ENST00000355826 0.907874424980686 0.686483226093558 -0.0278012032478493 ENSG00000197530 MIB2
ENST00000518681 0.907874424980686 0.686572364205151 -0.0278186479996506 ENSG00000197530 MIB2
ENST00000505820 0.910846964568792 0.694290708390253 -0.0270993751172044 ENSG00000197530 MIB2
ENST00000479659 0.910702379701835 0.693768078837604 -0.0271362696178398 ENSG00000197530 MIB2
ENST00000489635 0.913617981216645 0.701870797803097 -0.0264547738725066 ENSG00000197530 MIB2
ENST00000511502 0.913491360424009 0.701532190279531 -0.0264996972714589 ENSG00000197530 MIB2
ENST00000514363 0.903788164038097 0.671914378090085 -0.0330578600766087 ENSG00000197530 MIB2
ENST00000487053 0.892664475396353 0.639215787382613 -0.031951016156811 ENSG00000197530 MIB2
ENST00000378712 0.892664475396353 0.639279331035173 -0.0319489880853075 ENSG00000197530 MIB2
ENST00000504599 0.834534680039085 0.508560610371916 -0.0447698911956773 ENSG00000197530 MIB2
ENST00000507229 0.8443651645538 0.528580643137529 -0.0429795425448795 ENSG00000197530 MIB2
ENST00000378708 0.981502094943562 0.922379189724766 -0.00688535868076477 ENSG00000197530 MIB2
ENST00000506488 0.972922240436307 0.887483960634948 -0.00998194682956176 ENSG00000197530 MIB2
ENST00000514234 0.963499269886185 0.857960331858241 -0.0134742558884668 ENSG00000197530 MIB2
ENST00000513088 0.730889190545799 0.34811956201425 -0.0630071742883697 ENSG00000248333 CDK11B
ENST00000341832 0.609767668243157 0.218814578030079 -0.0791288884405552 ENSG00000248333 CDK11B
ENST00000317673 0.491527750436617 0.134832907738384 -0.0941522540166899 ENSG00000248333 CDK11B
ENST00000340677 0.491527750436617 0.134832907738384 -0.0941522540166899 ENSG00000248333 CDK11B
ENST00000407249 0.491527750436617 0.134832907738384 -0.0941522540166899 ENSG00000248333 CDK11B
ENST00000378662 0.596738086488137 0.207825078944348 -0.0596423641664399 ENSG00000189339 SLC35E2B
ENST00000234800 0.592382309239854 0.204679916196008 -0.0598629028266245 ENSG00000189339 SLC35E2B
ENST00000480991 0.89974353978875 0.659509450687319 -0.0277247827247181 ENSG00000189339 SLC35E2B
ENST00000481276 0.272449863411839 0.0375102019463121 -0.127431031182259 ENSG00000189339 SLC35E2B
ENST00000356200 0.0180716490180877 0.000269595047663759 -0.212499344592176 ENSG00000008128 CDK11A
ENST00000598846 0.0535432188974414 0.00185553356254086 -0.162917636971268 ENSG00000268575 RP1-283E3.8
ENST00000358779 0.0220000106401555 0.000388580471326073 -0.210795689499949 ENSG00000008128 CDK11A
ENST00000460465 0.0220000106401555 0.000388580471326073 -0.210795689499949 ENSG00000008128 CDK11A
ENST00000404249 0.0220000106401555 0.000388580471326073 -0.210795689499949 ENSG00000008128 CDK11A
ENST00000378633 0.0220000106401555 0.000388580471326073 -0.210795689499949 ENSG00000008128 CDK11A
ENST00000357760 0.0220000106401555 0.000388580471326073 -0.210795689499949 ENSG00000008128 CDK11A
ENST00000509982 0.0180716490180877 0.000269595047663759 -0.212499344592176 ENSG00000008128 CDK11A
ENST00000378638 0.0180716490180877 0.000269595047663759 -0.212499344592176 ENSG00000008128 CDK11A
ENST00000356937 0.0660724148948365 0.00266896148625086 -0.203872344636175 ENSG00000008128 CDK11A
ENST00000378635 0.0288503366449305 0.000624751541418672 -0.213393614641146 ENSG00000008128 CDK11A
ENST00000479362 0.0207931722613846 0.00035388450604413 -0.225146865184313 ENSG00000008128 CDK11A
ENST00000498810 0.407510392656307 0.0886397664505409 -0.126683536346745 ENSG00000008128 CDK11A
ENST00000487462 0.37890695270817 0.0758819029639206 -0.137958509964997 ENSG00000008128 CDK11A
ENST00000401096 0.436115527851017 0.103003145154777 -0.127108757089228 ENSG00000008128 CDK11A
ENST00000577672 0.990762744506941 0.958450778779416 -0.00334710723992104 ENSG00000227775 RP1-283E3.4
ENST00000417099 0.877220502188409 0.599887110088436 -0.0363519540848754 ENSG00000227775 RP1-283E3.4
ENST00000355439 0.721973907913014 0.337469162802608 -0.0575735200786012 ENSG00000215790 SLC35E2
ENST00000400924 0.762246652834632 0.38856571418843 -0.0518070421259516 ENSG00000215790 SLC35E2
ENST00000246421 0.686896870449128 0.2969887006089 -0.075740189869976 ENSG00000215790 SLC35E2
ENST00000341426 0.238671156977251 0.0288822367093966 -0.0933168309295513 ENSG00000008130 NADK
ENST00000341991 0.240419741633813 0.0292659647257623 -0.0929890680652683 ENSG00000008130 NADK
ENST00000378625 0.255392305014147 0.0329348045967632 -0.0912886083396409 ENSG00000008130 NADK
ENST00000344463 0.238671156977251 0.0288822367093966 -0.0933168309295513 ENSG00000008130 NADK
ENST00000342348 0.218464963155599 0.0242159236729858 -0.107431110167613 ENSG00000008130 NADK
ENST00000498806 0.352543964559433 0.0641231329436994 -0.146620087461708 ENSG00000008130 NADK
ENST00000469045 0.50594280235419 0.143772029838111 -0.0826268148623122 ENSG00000008130 NADK
ENST00000480499 0.459533711374699 0.116046609538345 -0.0981523664514444 ENSG00000008130 NADK
ENST00000497747 0.712716209611163 0.326403040013391 -0.0739894854347013 ENSG00000008130 NADK
ENST00000477235 0.63835692820897 0.245831421551538 -0.0674500687115607 ENSG00000008130 NADK
ENST00000489538 0.668367414528576 0.275415561077071 -0.0651711024365926 ENSG00000008130 NADK
ENST00000497186 0.586962876848067 0.200860858254105 -0.0734949603099687 ENSG00000008130 NADK
ENST00000400922 0.549046885454424 0.171001776597646 -0.0828637866435944 ENSG00000008130 NADK
ENST00000492845 0.354901215704535 0.0651367633282983 -0.0986605379172659 ENSG00000008130 NADK
ENST00000492768 0.396069127391542 0.08354229634221 -0.10163714946589 ENSG00000008130 NADK
ENST00000460602 0.377123310619513 0.0748011449869767 -0.110148452904022 ENSG00000008130 NADK
ENST00000464373 0.631809843547075 0.239792200663883 -0.0816178430403904 ENSG00000008130 NADK
ENST00000378609 0.887964142181995 0.626067608079295 -0.0130937387169007 ENSG00000078369 GNB1
ENST00000461893 0.834842822082251 0.509112804788711 -0.0302483795310712 ENSG00000078369 GNB1
ENST00000471354 0.829301923054933 0.498644068220413 -0.0298503856217924 ENSG00000078369 GNB1
ENST00000439272 0.980759836209819 0.919735063732278 -0.00481065189163484 ENSG00000078369 GNB1
ENST00000434686 0.963297891551783 0.857479208931779 -0.00883577256531858 ENSG00000078369 GNB1
ENST00000437146 0.893163167605939 0.640830402137801 -0.023547201462808 ENSG00000078369 GNB1
ENST00000472614 0.927904393153729 0.743758952119189 -0.01948259108105 ENSG00000078369 GNB1
ENST00000607589 0.792906303932327 0.433287595624788 -0.0532610964916089 ENSG00000078369 GNB1
ENST00000469733 0.816363145306546 0.476215501384797 -0.0488832278256803 ENSG00000162585 C1orf86
ENST00000414253 0.864816228118888 0.573296079993716 -0.0406663707703586 ENSG00000162585 C1orf86
ENST00000428120 0.864816228118888 0.573296079993716 -0.0406663707703586 ENSG00000162585 C1orf86
ENST00000400919 0.864816228118888 0.573296079993716 -0.0406663707703586 ENSG00000162585 C1orf86
ENST00000400918 0.85973584861398 0.563275248509878 -0.042145874604176 ENSG00000162585 C1orf86
ENST00000497675 0.907094817255936 0.682039433962441 -0.0306125111831814 ENSG00000162585 C1orf86
ENST00000378543 0.950461146738337 0.814062165735169 -0.0176151273075685 ENSG00000162585 C1orf86
ENST00000378546 0.950461146738337 0.814062165735169 -0.0176151273075685 ENSG00000162585 C1orf86
ENST00000401813 0.931521580855361 0.754841332136426 -0.0229947288718554 ENSG00000162585 C1orf86
ENST00000487186 0.95421031925565 0.825912387623725 -0.015714117158482 ENSG00000162585 C1orf86
ENST00000378545 0.964958831788613 0.862936696833063 -0.0130189102048477 ENSG00000162585 C1orf86
ENST00000476803 0.902770200110569 0.668961264824708 -0.0323119194853453 ENSG00000162585 C1orf86
ENST00000440825 0.951899658570529 0.818354155691856 -0.0172855865135778 ENSG00000162585 C1orf86
ENST00000420515 0.998131561599886 0.990982151794706 0.000914178839382175 ENSG00000162585 C1orf86
ENST00000378536 0.715265983466736 0.329496322132 -0.0473259344989203 ENSG00000157933 SKI
ENST00000508416 0.875318485881232 0.596012774169507 -0.0332273233932413 ENSG00000157933 SKI
ENST00000478223 0.84231222586734 0.523967990975899 -0.0406720768709047 ENSG00000157933 SKI
ENST00000378518 0.64017202163796 0.247228181753262 -0.0411374657495075 ENSG00000157916 RER1
ENST00000605895 0.498070678454201 0.138984147480247 -0.04929578848146 ENSG00000157916 RER1
ENST00000378513 0.474551692720428 0.124650132737055 -0.0524340672609092 ENSG00000157916 RER1
ENST00000306256 0.636398901283126 0.243957508665324 -0.0407976140454208 ENSG00000157916 RER1
ENST00000493207 0.777194992253418 0.408341467978135 -0.0369527074347549 ENSG00000157916 RER1
ENST00000378512 0.474776533755626 0.124823421233102 -0.0524287646343108 ENSG00000157916 RER1
ENST00000443438 0.678482497527249 0.285637585138613 -0.0393151452401633 ENSG00000157916 RER1
ENST00000488353 0.742559033973521 0.36331048473154 -0.0337001016335222 ENSG00000157916 RER1
ENST00000462129 0.516797770934961 0.150324634942145 -0.0870847424708406 ENSG00000157916 RER1
ENST00000288774 0.840189752878413 0.520770018596544 -0.0399328209662444 ENSG00000157911 PEX10
ENST00000447513 0.835036874038633 0.509352546321276 -0.0409705365473598 ENSG00000157911 PEX10
ENST00000507596 0.827567545236842 0.495680467589651 -0.0423092827126131 ENSG00000157911 PEX10
ENST00000378466 0.762991508333196 0.389338153184738 -0.0570198199580089 ENSG00000157881 PANK4
ENST00000435556 0.761999730248116 0.38830975498402 -0.0570760922982041 ENSG00000157881 PANK4
ENST00000505228 0.504692487295795 0.143036005160396 -0.106360355060238 ENSG00000157881 PANK4
ENST00000426449 0.916016907764612 0.709317955367084 -0.0276511011598677 ENSG00000157873 TNFRSF14
ENST00000434817 0.862119646389943 0.568267555135622 -0.041359802921558 ENSG00000157873 TNFRSF14
ENST00000435221 0.854592941741491 0.550425616666937 -0.0435149740554704 ENSG00000157873 TNFRSF14
ENST00000451778 0.839796495700735 0.520206841499717 -0.0467466956996906 ENSG00000157873 TNFRSF14
ENST00000409119 0.917929106516756 0.713486794122316 -0.0271648932738608 ENSG00000157873 TNFRSF14
ENST00000355716 0.762889480668521 0.389157893119453 -0.0606101115943129 ENSG00000157873 TNFRSF14
ENST00000475523 0.758021061388129 0.38258743050157 -0.0615747251577648 ENSG00000157873 TNFRSF14
ENST00000496064 0.850491569375024 0.542564362172308 -0.0459786432525965 ENSG00000157873 TNFRSF14
ENST00000463471 0.837838173288605 0.514593268200154 -0.0466148242768247 ENSG00000157873 TNFRSF14
ENST00000466750 0.730788717380342 0.347846384718409 -0.0683609635915295 ENSG00000157873 TNFRSF14
ENST00000493183 0.800035443373215 0.446249853841508 -0.0498953324813413 ENSG00000157870 FAM213B
ENST00000474659 0.83251822419985 0.505060400049383 -0.0435264928478091 ENSG00000157870 FAM213B
ENST00000419916 0.693808437374295 0.304441491371189 -0.0609798156785318 ENSG00000157870 FAM213B
ENST00000378424 0.693808437374295 0.304441491371189 -0.0609798156785318 ENSG00000157870 FAM213B
ENST00000537325 0.82166514227627 0.486122741014814 -0.0446617315513611 ENSG00000157870 FAM213B
ENST00000378427 0.693808437374295 0.304441491371189 -0.0609798156785318 ENSG00000157870 FAM213B
ENST00000378425 0.693808437374295 0.304441491371189 -0.0609798156785318 ENSG00000157870 FAM213B
ENST00000464043 0.892612034799705 0.639025261547545 -0.0298679906386369 ENSG00000157870 FAM213B
ENST00000444521 0.693808437374295 0.304441491371189 -0.0609798156785318 ENSG00000157870 FAM213B
ENST00000465233 0.629246046497541 0.237500886311381 -0.0763046555726544 ENSG00000157870 FAM213B
ENST00000498083 0.634368242414482 0.242004457604705 -0.0754853364855788 ENSG00000157870 FAM213B
ENST00000481683 0.685492030540034 0.295261208444718 -0.0694800365367417 ENSG00000157870 FAM213B
ENST00000484099 0.678292431978924 0.285371329617903 -0.0641008061262053 ENSG00000157870 FAM213B
ENST00000477045 0.69533838191471 0.306238634962092 -0.0705861909696758 ENSG00000157870 FAM213B
ENST00000476686 0.828804069682894 0.497887591007682 -0.0405175150136745 ENSG00000157870 FAM213B
ENST00000294599 0.994924217591553 0.973221417702328 -0.00196160649080153 ENSG00000162591 MEGF6
ENST00000356575 0.957182073769175 0.837001666839247 0.0116004649062675 ENSG00000162591 MEGF6
ENST00000485002 0.841633048280611 0.523147740465184 0.0360533129450216 ENSG00000162591 MEGF6
ENST00000378344 0.601267011863962 0.211419178426874 -0.0570220783464262 ENSG00000158109 TPRG1L
ENST00000344579 0.601607779605946 0.211643892997461 -0.0570805600279042 ENSG00000158109 TPRG1L
ENST00000378322 0.968718545135344 0.874871105569081 0.0116243058864106 ENSG00000116213 WRAP73
ENST00000270708 0.968718545135344 0.874871105569081 0.0116243058864106 ENSG00000116213 WRAP73
ENST00000424367 0.982373296924324 0.924797596335042 0.00697205243822553 ENSG00000116213 WRAP73
ENST00000418088 0.697857958861097 0.309575065119146 -0.0671802099421933 ENSG00000227372 TP73-AS1
ENST00000452079 0.792942188079765 0.433390508974245 -0.0521126475117642 ENSG00000227372 TP73-AS1
ENST00000423764 0.737690471634196 0.356957687490223 -0.0612667196046431 ENSG00000227372 TP73-AS1
ENST00000378251 0.364742959892856 0.0690106540607204 -0.0903681933690524 ENSG00000130764 LRRC47
ENST00000462356 0.888351164453253 0.626767557381828 -0.035068802675218 ENSG00000130764 LRRC47
ENST00000378230 0.956198626545282 0.832293266681354 0.00985647203915787 ENSG00000116198 CEP104
ENST00000438539 0.605577092860244 0.215075667285994 -0.0906640888990956 ENSG00000116198 CEP104
ENST00000494653 0.683160254399506 0.292548294006208 0.0588572480946246 ENSG00000116198 CEP104
ENST00000428079 0.274946622383628 0.0383052793453349 0.133723543737283 ENSG00000116198 CEP104
ENST00000378223 0.401525990559546 0.0859377088883569 0.116789034941154 ENSG00000116198 CEP104
ENST00000378209 0.958544176514971 0.841154736961445 0.0134148251599644 ENSG00000169598 DFFB
ENST00000491998 0.958544176514971 0.841154736961445 0.0134148251599644 ENSG00000169598 DFFB
ENST00000468793 0.996076982427186 0.97898923679845 0.00177737189033522 ENSG00000169598 DFFB
ENST00000339350 0.997699530018284 0.987634994810364 0.00105385849349473 ENSG00000169598 DFFB
ENST00000477548 0.997699530018284 0.987634994810364 0.00105385849349473 ENSG00000169598 DFFB
ENST00000378206 0.996193505038438 0.979731723102389 -0.00173104546009789 ENSG00000169598 DFFB
ENST00000475969 0.993167651272205 0.965504667013077 -0.00294376597904976 ENSG00000169598 DFFB
ENST00000486765 0.481044851590465 0.128486570278559 -0.0885760740565713 ENSG00000198912 C1orf174
ENST00000361605 0.481044851590465 0.128486570278559 -0.0885760740565713 ENSG00000198912 C1orf174
ENST00000474140 0.481044851590465 0.128486570278559 -0.0885760740565713 ENSG00000198912 C1orf174
ENST00000478423 0.947512739098611 0.804707405303858 0.0155557767200828 ENSG00000131697 NPHP4
ENST00000489180 0.954071470070461 0.825506737408645 0.0138817200818386 ENSG00000131697 NPHP4
ENST00000378156 0.954071470070461 0.825506737408645 0.0138817200818386 ENSG00000131697 NPHP4
ENST00000378169 0.94003978735512 0.781171649397763 0.0176875921253586 ENSG00000131697 NPHP4
ENST00000484532 0.910047952436154 0.691930708975881 -0.018247850309395 ENSG00000116251 RPL22
ENST00000234875 0.919661897247566 0.719857744493574 -0.0162812496745088 ENSG00000116251 RPL22
ENST00000480661 0.903673840698637 0.671595456680859 -0.0206501927064002 ENSG00000116251 RPL22
ENST00000497965 0.905937158911134 0.67849219438024 -0.0202596237859747 ENSG00000116251 RPL22
ENST00000471204 0.902682573824655 0.668737434670304 -0.0208368059154727 ENSG00000116251 RPL22
ENST00000465387 0.906478344105138 0.680474486719594 -0.0201198585569877 ENSG00000116251 RPL22
ENST00000462296 0.907766592377135 0.685367075168245 -0.0201654320206867 ENSG00000116251 RPL22
ENST00000465335 0.907539486899247 0.684263094412618 -0.0201658914717246 ENSG00000116251 RPL22
ENST00000343813 0.879233665181903 0.604040882926778 -0.0231863594681046 ENSG00000116237 ICMT
ENST00000495791 0.706971028310179 0.319148459850959 -0.0571622753822677 ENSG00000116237 ICMT
ENST00000489498 0.993669695697288 0.969059247154496 -0.00193122931541378 ENSG00000116237 ICMT
ENST00000474756 0.876479600590835 0.598557729250877 0.0300549315615958 ENSG00000116237 ICMT
ENST00000608083 0.827567545236842 0.495680794481091 0.0358776455629996 ENSG00000097021 ACOT7
ENST00000377845 0.984595931366132 0.931890019578727 -0.00492901273274089 ENSG00000097021 ACOT7
ENST00000377855 0.926006308720414 0.737967000350486 0.0179303466114511 ENSG00000097021 ACOT7
ENST00000377860 0.827567545236842 0.495680794481091 0.0358776455629996 ENSG00000097021 ACOT7
ENST00000418124 0.827567545236842 0.495680794481091 0.0358776455629996 ENSG00000097021 ACOT7
ENST00000545482 0.827567545236842 0.495680794481091 0.0358776455629996 ENSG00000097021 ACOT7
ENST00000361521 0.816086099977574 0.475640301109728 0.0375694063484385 ENSG00000097021 ACOT7
ENST00000377842 0.985803148573087 0.936953038780235 -0.0045329148266099 ENSG00000097021 ACOT7
ENST00000473466 0.953460558655818 0.823553508219354 -0.0136142043181254 ENSG00000097021 ACOT7
ENST00000541130 0.652481897936389 0.259016865523108 -0.0785866587120413 ENSG00000097021 ACOT7
ENST00000377837 0.993792956163839 0.969559413058281 -0.00265365025794605 ENSG00000069812 HES2
ENST00000377836 0.993311702382064 0.967319204680775 0.00287987907006424 ENSG00000069812 HES2
ENST00000377834 0.990260714240463 0.955548905250115 -0.00395041833255862 ENSG00000069812 HES2
ENST00000356876 0.29946258232834 0.0455078990230147 -0.114760155041757 ENSG00000215788 TNFRSF25
ENST00000485036 0.284385075691646 0.0413306758155648 -0.116631308387552 ENSG00000215788 TNFRSF25
ENST00000480393 0.284385075691646 0.0413306758155648 -0.116631308387552 ENSG00000215788 TNFRSF25
ENST00000513135 0.271018585812438 0.0371665592582536 -0.118529840908264 ENSG00000215788 TNFRSF25
ENST00000473343 0.413723051257221 0.0917211329278703 -0.119009356472283 ENSG00000215788 TNFRSF25
ENST00000377782 0.284385075691646 0.0413306758155648 -0.116631308387552 ENSG00000215788 TNFRSF25
ENST00000351959 0.285890824713044 0.0417484927025838 -0.116501047492608 ENSG00000215788 TNFRSF25
ENST00000510563 0.266840868651237 0.0360090975096208 -0.120990086145628 ENSG00000215788 TNFRSF25
ENST00000502730 0.266840868651237 0.0360090975096208 -0.120990086145628 ENSG00000215788 TNFRSF25
ENST00000502588 0.266840868651237 0.0360090975096208 -0.120990086145628 ENSG00000215788 TNFRSF25
ENST00000414040 0.266840868651237 0.0360090975096208 -0.120990086145628 ENSG00000215788 TNFRSF25
ENST00000351748 0.266840868651237 0.0360090975096208 -0.120990086145628 ENSG00000215788 TNFRSF25
ENST00000348333 0.266840868651237 0.0360090975096208 -0.120990086145628 ENSG00000215788 TNFRSF25
ENST00000453260 0.578526811702914 0.194095714035347 -0.0962272802672206 ENSG00000215788 TNFRSF25
ENST00000469691 0.354412383244289 0.0649260364057025 -0.110207077094887 ENSG00000215788 TNFRSF25
ENST00000481401 0.434137382670875 0.101885371649151 -0.0969868067786473 ENSG00000215788 TNFRSF25
ENST00000461703 0.323720366049189 0.0533867419511931 -0.120322243389799 ENSG00000215788 TNFRSF25
ENST00000453341 0.334869934301221 0.0571494716344275 -0.12049787303179 ENSG00000215788 TNFRSF25
ENST00000377748 0.784709901682729 0.419863592421992 -0.0366491709439955 ENSG00000171680 PLEKHG5
ENST00000400913 0.62514393091909 0.233050807114094 -0.0555082955580337 ENSG00000171680 PLEKHG5
ENST00000489097 0.504692487295795 0.143086996151724 -0.0720105103690735 ENSG00000171680 PLEKHG5
ENST00000340850 0.684554934426321 0.294034364144192 -0.0480799234393211 ENSG00000171680 PLEKHG5
ENST00000487949 0.382635081151967 0.0773571166310068 -0.0983090406821449 ENSG00000171680 PLEKHG5
ENST00000377725 0.680426958138747 0.288759415161006 -0.0493771730607691 ENSG00000171680 PLEKHG5
ENST00000377728 0.715986898622069 0.330702848341218 -0.0454402021110761 ENSG00000171680 PLEKHG5
ENST00000377732 0.758998695667908 0.384278660426014 -0.0400171902729347 ENSG00000171680 PLEKHG5
ENST00000400915 0.785166242715944 0.420696954754516 -0.037165227273131 ENSG00000171680 PLEKHG5
ENST00000377740 0.783182730974692 0.4175452404117 -0.0372971010805378 ENSG00000171680 PLEKHG5
ENST00000377737 0.785013410179435 0.420376851177258 -0.0370933853480242 ENSG00000171680 PLEKHG5
ENST00000535355 0.616915495712405 0.224919892677035 -0.057171762652722 ENSG00000171680 PLEKHG5
ENST00000537245 0.769292059164114 0.397006386702798 -0.0393820430031968 ENSG00000171680 PLEKHG5
ENST00000544978 0.853195307538301 0.547767363534118 -0.0275801864624938 ENSG00000171680 PLEKHG5
ENST00000377705 0.512216196265188 0.147606300947396 -0.0740072465086184 ENSG00000162408 NOL9
ENST00000377674 0.705166422391826 0.317009575145299 -0.0678133713516306 ENSG00000204859 ZBTB48
ENST00000488936 0.714319045892341 0.328176431639721 -0.0677073446003147 ENSG00000204859 ZBTB48
ENST00000377658 0.541847640128288 0.166388678138893 -0.0781151637296293 ENSG00000162413 KLHL21
ENST00000377663 0.53963162281537 0.164712048866008 -0.0785420438213442 ENSG00000162413 KLHL21
ENST00000467612 0.987096707697929 0.941095866598412 -0.00471679485539248 ENSG00000162413 KLHL21
ENST00000496707 0.837559922306042 0.513752863827545 0.0500826429306878 ENSG00000162413 KLHL21
ENST00000463043 0.95327345011482 0.822990660967926 0.0151035021796426 ENSG00000162413 KLHL21
ENST00000377648 0.382244242987458 0.0770923726352464 -0.10035661851788 ENSG00000116273 PHF13
ENST00000495385 0.602180400351342 0.21197393748188 -0.0758940245581485 ENSG00000116273 PHF13
ENST00000377627 0.950911623144825 0.815660010583042 -0.0138748547397029 ENSG00000041988 THAP3
ENST00000465508 0.989374527138802 0.950616214501935 -0.00306994560645306 ENSG00000007923 DNAJC11
ENST00000349363 0.892009884171114 0.637330715834972 -0.0179300682281141 ENSG00000007923 DNAJC11
ENST00000451196 0.892009884171114 0.637330715834972 -0.0179300682281141 ENSG00000007923 DNAJC11
ENST00000377577 0.905004417206274 0.675725559023926 -0.0158487329595039 ENSG00000007923 DNAJC11
ENST00000294401 0.891480915759524 0.635201664201503 -0.0180699020411116 ENSG00000007923 DNAJC11
ENST00000542246 0.871375213108197 0.587238272068042 -0.0212701920243697 ENSG00000007923 DNAJC11
ENST00000377573 0.898105251222418 0.655592963319013 -0.0176480790099737 ENSG00000007923 DNAJC11
ENST00000472414 0.800813150292556 0.447466450615881 0.0507679859662284 ENSG00000007923 DNAJC11
ENST00000426784 0.870819236814692 0.585714014337904 -0.0240627660772799 ENSG00000007923 DNAJC11
ENST00000473993 0.863360719699987 0.570301280833425 -0.0249997619860136 ENSG00000007923 DNAJC11
ENST00000469318 0.786456946444888 0.42314038376079 0.0512945026536118 ENSG00000007923 DNAJC11
ENST00000485073 0.932737855053649 0.760298512141132 0.0171784113771187 ENSG00000007923 DNAJC11
ENST00000460594 0.870149911389279 0.583951756989345 0.0327930830296461 ENSG00000007923 DNAJC11
ENST00000465911 0.952360397932489 0.820567739528346 -0.016442422950367 ENSG00000007923 DNAJC11
ENST00000303635 0.109000370259792 0.00653072844172731 0.129200729020665 ENSG00000171735 CAMTA1
ENST00000490738 0.08359162128523 0.00407104442733125 0.171489659397959 ENSG00000171735 CAMTA1
ENST00000476163 0.136701884140407 0.010007627651017 0.134505647801535 ENSG00000171735 CAMTA1
ENST00000473578 0.0847146255051982 0.00416069415736834 0.17133560586712 ENSG00000171735 CAMTA1
ENST00000557126 0.14065754772048 0.0105508399661109 0.135466120310871 ENSG00000171735 CAMTA1
ENST00000467404 0.0851621549616889 0.00421094290845724 0.171200972917328 ENSG00000171735 CAMTA1
ENST00000439411 0.110753229793922 0.0067485454338704 0.131934166299193 ENSG00000171735 CAMTA1
ENST00000461311 0.126221939288227 0.00867242500443739 0.139779305234361 ENSG00000171735 CAMTA1
ENST00000486138 0.043428025523918 0.00127576846835815 0.201345185465545 ENSG00000171735 CAMTA1
ENST00000482934 0.183475627103815 0.017466602567221 0.132950757842237 ENSG00000171735 CAMTA1
ENST00000470648 0.597155905621847 0.208203512774429 0.0828373630998039 ENSG00000171735 CAMTA1
ENST00000461580 0.595767543940188 0.206975049077152 0.082923781242352 ENSG00000171735 CAMTA1
ENST00000054666 0.945423890356518 0.797783149811609 0.010833063993013 ENSG00000049245 VAMP3
ENST00000470357 0.839193750712573 0.518658541639462 0.0297287824526745 ENSG00000049245 VAMP3
ENST00000487194 0.878976409565967 0.603491001693619 0.0270186961939197 ENSG00000049245 VAMP3
ENST00000493373 0.946691904982644 0.801683902517509 -0.013787604261325 ENSG00000116288 PARK7
ENST00000460192 0.885402271050699 0.618754904939448 -0.0285074873255835 ENSG00000116288 PARK7
ENST00000338639 0.949189261124799 0.810502101378668 -0.0132678580835666 ENSG00000116288 PARK7
ENST00000493678 0.949107107159165 0.810073242231714 -0.0133025743904976 ENSG00000116288 PARK7
ENST00000377493 0.949189261124799 0.810492879416791 -0.0132676283605574 ENSG00000116288 PARK7
ENST00000465354 0.890948626449659 0.633582187809452 -0.0272441694028197 ENSG00000116288 PARK7
ENST00000377491 0.948576191947023 0.808160421301665 -0.0134094825472865 ENSG00000116288 PARK7
ENST00000377488 0.952379025294903 0.820715120733352 -0.0125153259559911 ENSG00000116288 PARK7
ENST00000497113 0.892664910134225 0.639673433275879 -0.0266797005683464 ENSG00000116288 PARK7
ENST00000469225 0.933444102035838 0.761523193063133 -0.0160280612369659 ENSG00000116288 PARK7
ENST00000474874 0.301482655516402 0.0460713012303343 -0.123935144386157 ENSG00000116285 ERRFI1
ENST00000377482 0.266788956129267 0.0358877069851972 -0.133620692408451 ENSG00000116285 ERRFI1
ENST00000469499 0.273052571122046 0.0377939882534902 -0.146276137061655 ENSG00000116285 ERRFI1
ENST00000487559 0.533800871426439 0.160696150659624 -0.104090353917647 ENSG00000116285 ERRFI1
ENST00000337907 0.320764803367513 0.0524210268333391 0.100722775087613 ENSG00000142599 RERE
ENST00000377464 0.679966528365993 0.288135168090656 0.0412097496958906 ENSG00000142599 RERE
ENST00000467350 0.183601229417768 0.017499608965504 -0.124566573743967 ENSG00000142599 RERE
ENST00000400907 0.239890497144816 0.0291337682385226 0.108834913074919 ENSG00000142599 RERE
ENST00000476556 0.939536508759413 0.778773310648809 0.0109157292287522 ENSG00000142599 RERE
ENST00000400908 0.276367427767905 0.0388371199167993 0.11600947119427 ENSG00000142599 RERE
ENST00000505225 0.123086803374672 0.00830341710246611 -0.178589427283899 ENSG00000142599 RERE
ENST00000488215 0.313437135399141 0.0499403258117503 0.105243139466305 ENSG00000142599 RERE
ENST00000460659 0.126722360631554 0.00874004698731333 0.153702224935406 ENSG00000142599 RERE
ENST00000492766 0.157250942227168 0.0132245339272056 0.145896878573926 ENSG00000142599 RERE
ENST00000465125 0.161957793936015 0.0140095863196697 0.143408240184367 ENSG00000142599 RERE
ENST00000464972 0.22762561645134 0.026296110886846 0.145978637984093 ENSG00000142599 RERE
ENST00000480342 0.21049585918684 0.0225729712290343 0.154335231481265 ENSG00000142599 RERE
ENST00000507012 0.401859037175461 0.0861686985941946 0.126556322553821 ENSG00000142599 RERE
ENST00000469251 0.0196136922897016 0.000313720169783668 0.248244318860298 ENSG00000142599 RERE
ENST00000514428 0.0703505806934346 0.00299185119347611 0.211508228120791 ENSG00000142599 RERE
ENST00000468247 0.717208340033827 0.332656798963531 0.0698552748199586 ENSG00000142599 RERE
ENST00000234590 0.812338721515838 0.46788018458231 -0.0315178050349209 ENSG00000074800 ENO1
ENST00000464920 0.678210013892991 0.28524952474367 -0.0477364632644128 ENSG00000074800 ENO1
ENST00000497492 0.985038612442977 0.933352691324199 -0.00336804003500364 ENSG00000074800 ENO1
ENST00000486051 0.954071470070461 0.825310339890225 0.00907407442040045 ENSG00000074800 ENO1
ENST00000492343 0.94341359480128 0.790604209756851 0.0114743201454297 ENSG00000074800 ENO1
ENST00000489867 0.947226942952966 0.803874168205395 0.0121577834703268 ENSG00000074800 ENO1
ENST00000437157 0.848892666753994 0.538723880743371 -0.045226546363484 ENSG00000228526 RP3-510D11.1
ENST00000377403 0.24687478413252 0.0308367791776105 -0.0987091909181625 ENSG00000049239 H6PD
ENST00000602477 0.574482703912529 0.191313174020904 -0.0690654876025649 ENSG00000049239 H6PD
ENST00000495451 0.194320113457941 0.0194144036453271 -0.129142196213848 ENSG00000049239 H6PD
ENST00000328089 0.534079417155528 0.160892222216284 0.0793294285513298 ENSG00000171621 SPSB1
ENST00000450402 0.494222522134832 0.136599317435184 0.0990747089671065 ENSG00000171621 SPSB1
ENST00000357898 0.924801279074403 0.73365953992858 -0.02215171456123 ENSG00000171621 SPSB1
ENST00000377399 0.820942757690749 0.484589541173939 -0.0467419308183807 ENSG00000171621 SPSB1
ENST00000302692 0.116508835108403 0.00741290504274796 0.17064621994331 ENSG00000171612 SLC25A33
ENST00000377376 0.973570609767376 0.891524619671346 -0.00867362476831863 ENSG00000188807 TMEM201
ENST00000340381 0.976278277259086 0.903405917971773 -0.00772084411120538 ENSG00000188807 TMEM201
ENST00000340305 0.872858870945428 0.590365248252418 -0.0385739928893305 ENSG00000188807 TMEM201
ENST00000416541 0.934773937002564 0.764896604268131 -0.0196262408941202 ENSG00000188807 TMEM201
ENST00000536656 0.640858655912996 0.247846818955439 -0.0773151811505556 ENSG00000171608 PIK3CD
ENST00000377346 0.885439799868939 0.619129562913782 -0.0345585329613488 ENSG00000171608 PIK3CD
ENST00000377298 0.17355485487131 0.0158036134903631 -0.0978386011558598 ENSG00000171603 CLSTN1
ENST00000377288 0.17355485487131 0.0158036134903631 -0.0978386011558598 ENSG00000171603 CLSTN1
ENST00000477264 0.312555893871999 0.049713687001343 -0.0905223752013523 ENSG00000171603 CLSTN1
ENST00000435891 0.108493558270542 0.00646196709658695 -0.118924168359924 ENSG00000171603 CLSTN1
ENST00000361311 0.172865917505897 0.0157038930132272 -0.0979563561645139 ENSG00000171603 CLSTN1
ENST00000464286 0.625117630225254 0.232998184924127 -0.083657865403428 ENSG00000171603 CLSTN1
ENST00000377263 0.932519893818877 0.759620109926411 0.0172106946912342 ENSG00000178585 CTNNBIP1
ENST00000454104 0.892279290115897 0.638002231372364 -0.0338427131017157 ENSG00000223989 RP11-84A14.5
ENST00000537447 0.81791247853663 0.478777774242213 0.0455133560847612 ENSG00000178585 CTNNBIP1
ENST00000400904 0.887389740795376 0.624581531917121 0.029245135273945 ENSG00000178585 CTNNBIP1
ENST00000377258 0.408789982317056 0.0892640537978681 0.109016449478966 ENSG00000178585 CTNNBIP1
ENST00000377256 0.791231662305464 0.430271607624582 0.0598932212646634 ENSG00000178585 CTNNBIP1
ENST00000488540 0.775819042516595 0.406429264937325 -0.0504506145694521 ENSG00000162441 LZIC
ENST00000377223 0.955443851113611 0.829745795363644 0.013110579966685 ENSG00000162441 LZIC
ENST00000400903 0.953988004588823 0.825055872574115 0.0134281894306459 ENSG00000162441 LZIC
ENST00000541052 0.914625674186323 0.705297958133332 0.0233569628817464 ENSG00000162441 LZIC
ENST00000377213 0.923137163296914 0.728926004012808 0.0211780761505409 ENSG00000162441 LZIC
ENST00000377205 0.795472021673088 0.437839742835826 -0.0520985342165347 ENSG00000173614 NMNAT1
ENST00000462686 0.836058952234627 0.511029218134981 -0.046712115509016 ENSG00000173614 NMNAT1
ENST00000253251 0.870821210344182 0.585835619572538 0.0199086045867855 ENSG00000130939 UBE4B
ENST00000377157 0.870210965145937 0.584394616114263 0.0197557396308233 ENSG00000130939 UBE4B
ENST00000377153 0.906274490400161 0.679605110119958 -0.0314486767545063 ENSG00000130939 UBE4B
ENST00000343090 0.791349937943204 0.430600847681653 0.0297017925445374 ENSG00000130939 UBE4B
ENST00000475795 0.232583497518132 0.0274247491656529 0.123991489733273 ENSG00000130939 UBE4B
ENST00000470736 0.204592205133445 0.0215152880324301 0.129071319648753 ENSG00000130939 UBE4B
ENST00000466379 0.339370762201007 0.0588801546942557 0.113306084735903 ENSG00000130939 UBE4B
ENST00000488228 0.494610066511026 0.136869990500161 -0.105164996200698 ENSG00000130939 UBE4B
ENST00000377093 0.876108288022108 0.597769242116738 0.0240603347961409 ENSG00000054523 KIF1B
ENST00000263934 0.877216455679916 0.599820296254157 0.0209265919089699 ENSG00000054523 KIF1B
ENST00000377086 0.895398595272338 0.646482747876836 0.0184851326685476 ENSG00000054523 KIF1B
ENST00000377083 0.815462470466379 0.474052237704004 0.0320224497338261 ENSG00000054523 KIF1B
ENST00000377081 0.880859197559276 0.607216665451668 0.0205425008526421 ENSG00000054523 KIF1B
ENST00000497835 0.885348280503978 0.618307212166106 0.0326286715338637 ENSG00000054523 KIF1B
ENST00000491493 0.630055949448452 0.238348308305574 -0.0537656839675064 ENSG00000142657 PGD
ENST00000487775 0.907871921110911 0.686117264268698 0.0218270247676452 ENSG00000142657 PGD
ENST00000541529 0.638179515737738 0.245645770604852 -0.0433104298289671 ENSG00000142657 PGD
ENST00000477958 0.745043755331038 0.366548730117559 -0.0418030547639058 ENSG00000142657 PGD
ENST00000270776 0.736158727033026 0.354648299969027 -0.0347076091328446 ENSG00000142657 PGD
ENST00000483936 0.573460760364484 0.190588778884875 -0.0526376204744443 ENSG00000142657 PGD
ENST00000538557 0.7299179763373 0.346856976345606 -0.0354089724902818 ENSG00000142657 PGD
ENST00000465632 0.66620353235696 0.273177914939553 -0.0480342701201029 ENSG00000142657 PGD
ENST00000460189 0.532230085082973 0.15976596364164 -0.0624389900611663 ENSG00000142657 PGD
ENST00000493288 0.414236671244777 0.0920471229358155 -0.0819932359213072 ENSG00000142657 PGD
ENST00000498356 0.957182073769175 0.836724113941887 -0.0075434806600434 ENSG00000142657 PGD
ENST00000496718 0.962085913461268 0.852660627554847 0.00816794920164071 ENSG00000142657 PGD
ENST00000400900 0.416009186373544 0.0928563140899486 -0.119903274550825 ENSG00000251503 APITD1-CORT
ENST00000602296 0.416009186373544 0.0928563140899486 -0.119903274550825 ENSG00000175279 APITD1
ENST00000602787 0.416009186373544 0.0928563140899486 -0.119903274550825 ENSG00000175279 APITD1
ENST00000470413 0.446836285181966 0.109137455095922 -0.116033733525355 ENSG00000251503 APITD1-CORT
ENST00000309048 0.473517581252528 0.124104898116035 -0.118056903133105 ENSG00000175279 APITD1
ENST00000377038 0.941129670121806 0.783996646366686 -0.0102571262217856 ENSG00000160049 DFFA
ENST00000476658 0.86744159537602 0.577848471926658 0.0260685678107722 ENSG00000160049 DFFA
ENST00000377036 0.591307545566314 0.203889246397651 0.0619424263221831 ENSG00000160049 DFFA
ENST00000472851 0.674418487497012 0.28147217722817 0.0654805617111313 ENSG00000142655 PEX14
ENST00000356607 0.0806518047129557 0.00382487905513785 0.14867450381769 ENSG00000142655 PEX14
ENST00000538836 0.0808081127087426 0.00384669428827789 0.147958776512505 ENSG00000142655 PEX14
ENST00000491661 0.0557206382362272 0.00198417188242954 0.17354033024764 ENSG00000142655 PEX14
ENST00000473118 0.0991422247875313 0.0055234152034688 -0.128624184069348 ENSG00000120948 TARDBP
ENST00000240185 0.0689291802850225 0.00289116705939733 -0.134811361019486 ENSG00000120948 TARDBP
ENST00000476201 0.149233087823867 0.0117800639655053 -0.117167438944385 ENSG00000120948 TARDBP
ENST00000472476 0.036772076515355 0.000942282450118814 -0.146035630675101 ENSG00000120948 TARDBP
ENST00000439080 0.0558180639730731 0.00199735315178334 -0.136619026472037 ENSG00000120948 TARDBP
ENST00000473869 0.0776834872744482 0.00355930724107407 -0.132768328486216 ENSG00000120948 TARDBP
ENST00000315091 0.0699784366321019 0.00296316593014321 -0.13404268394753 ENSG00000120948 TARDBP
ENST00000477447 0.103747914255396 0.0059838059516172 -0.136478255356388 ENSG00000120948 TARDBP
ENST00000496840 0.234537048606921 0.0279415370518587 -0.121021769410733 ENSG00000120948 TARDBP
ENST00000475189 0.824685958765933 0.491219665181794 0.0599454550762961 ENSG00000116649 SRM
ENST00000376957 0.944088654134344 0.793460062493672 -0.016685345310524 ENSG00000116649 SRM
ENST00000490101 0.902169396403186 0.667363920806294 0.0353544455969607 ENSG00000116649 SRM
ENST00000465788 0.777734814958822 0.409334440654921 -0.0528702169353561 ENSG00000116649 SRM
ENST00000459997 0.852214479784582 0.546252813238362 -0.0369123523029724 ENSG00000116649 SRM
ENST00000487300 0.890835570344837 0.633322267309589 -0.0309875591338848 ENSG00000116649 SRM
ENST00000304457 0.593535298726354 0.205475811173149 -0.0486330825565807 ENSG00000171824 EXOSC10
ENST00000376936 0.593535298726354 0.205475811173149 -0.0486330825565807 ENSG00000171824 EXOSC10
ENST00000474216 0.266993929425924 0.0360578020750923 -0.111254479014092 ENSG00000171824 EXOSC10
ENST00000544779 0.593684616078169 0.205543096012881 -0.0486309242414715 ENSG00000171824 EXOSC10
ENST00000452378 0.478570165275916 0.126956308142441 -0.0984188473963117 ENSG00000226849 RP4-635E18.7
ENST00000469634 0.614535701418632 0.222644490975113 -0.084397331052198 ENSG00000171824 EXOSC10
ENST00000478271 0.52578000314587 0.155569966531875 -0.098699483728844 ENSG00000171824 EXOSC10
ENST00000470611 0.482739696268788 0.129535300722917 -0.0961254079401036 ENSG00000171824 EXOSC10
ENST00000498576 0.585546323164895 0.199343650179358 -0.0933592224589017 ENSG00000171824 EXOSC10
ENST00000485606 0.493299673861877 0.136020345008836 -0.11244082507024 ENSG00000171824 EXOSC10
ENST00000460196 0.912827950607475 0.699969689282329 0.0230204674140485 ENSG00000171824 EXOSC10
ENST00000376838 0.580803630540868 0.195883100292153 -0.0646267236104877 ENSG00000198793 MTOR
ENST00000361445 0.994628416615452 0.972009040927563 -0.00114707947585422 ENSG00000198793 MTOR
ENST00000473471 0.265379576760402 0.0354325451823352 -0.150400370440072 ENSG00000198793 MTOR
ENST00000490931 0.219306299116108 0.024408890031037 -0.158055768075477 ENSG00000198793 MTOR
ENST00000376810 0.910334456044189 0.692425140560421 0.0248880768942853 ENSG00000120942 UBIAD1
ENST00000376804 0.892043822224656 0.637433594164402 0.0299370895276253 ENSG00000120942 UBIAD1
ENST00000486588 0.843895548490602 0.52733009909689 0.0434223727121136 ENSG00000120942 UBIAD1
ENST00000483738 0.935932429197415 0.768834985606452 0.0199440703770724 ENSG00000120942 UBIAD1
ENST00000235310 0.985038612442977 0.933912657845984 0.00619025676513042 ENSG00000116670 MAD2L2
ENST00000376692 0.934968247306188 0.765842738886097 0.0221288850752038 ENSG00000116670 MAD2L2
ENST00000376672 0.985459853937604 0.935386595691494 0.00604982336900769 ENSG00000116670 MAD2L2
ENST00000376669 0.921414895349265 0.724722096659232 0.0262394355515244 ENSG00000116670 MAD2L2
ENST00000376667 0.906274490400161 0.679644076273653 0.0305228323128616 ENSG00000116670 MAD2L2
ENST00000445656 0.851108692564181 0.543621381619412 0.0458935476202276 ENSG00000116670 MAD2L2
ENST00000456915 0.863282619096029 0.570125450292706 0.0429707784203937 ENSG00000116670 MAD2L2
ENST00000376664 0.823611220992032 0.488695118115106 0.0528897166576028 ENSG00000116670 MAD2L2
ENST00000294485 0.96027029158218 0.847735983162815 0.0158387218546951 ENSG00000162490 DRAXIN
ENST00000376637 0.667774740139886 0.274740270005734 -0.0749807109552776 ENSG00000177674 AGTRAP
ENST00000476512 0.779900035908983 0.412652866952622 -0.0578086541341347 ENSG00000177674 AGTRAP
ENST00000400895 0.765653169426807 0.392665080639603 -0.0602482959941983 ENSG00000177674 AGTRAP
ENST00000491346 0.655470628988182 0.26169244589553 -0.0775833056939779 ENSG00000177674 AGTRAP
ENST00000376629 0.65975707314539 0.266631499333258 -0.0759155192696547 ENSG00000177674 AGTRAP
ENST00000376627 0.682351139505228 0.291496595400454 -0.0727607381198084 ENSG00000177674 AGTRAP
ENST00000314340 0.667369985053152 0.274471013301483 -0.0747828807153699 ENSG00000177674 AGTRAP
ENST00000452018 0.661917801474601 0.268472967491381 -0.076135049194687 ENSG00000177674 AGTRAP
ENST00000510878 0.676404470568669 0.283656417127499 -0.073867282237977 ENSG00000177674 AGTRAP
ENST00000433342 0.919627371524161 0.719818643085609 0.0261744459937442 ENSG00000215910 C1orf167
ENST00000312793 0.925708278611183 0.737080899025709 0.0244957746491861 ENSG00000215910 C1orf167
ENST00000444493 0.908365289144382 0.68801052425975 0.0297484463371872 ENSG00000215910 C1orf167
ENST00000449278 0.908365289144382 0.68801052425975 0.0297484463371872 ENSG00000215910 C1orf167
ENST00000376592 0.686373579729255 0.296401906733074 0.0586150216428757 ENSG00000177000 MTHFR
ENST00000376583 0.678839347732366 0.286366497046412 0.0595279487395991 ENSG00000177000 MTHFR
ENST00000376590 0.674460511252682 0.281603139828071 0.0635284099867403 ENSG00000177000 MTHFR
ENST00000376585 0.812636770498835 0.468656928038804 0.0445362950707088 ENSG00000177000 MTHFR
ENST00000312413 0.669015584369793 0.276061506941229 -0.049382471636327 ENSG00000011021 CLCN6
ENST00000346436 0.673923024960722 0.280670722052874 -0.0490087879378582 ENSG00000011021 CLCN6
ENST00000376497 0.72361762792074 0.339444316891315 -0.0680049302017837 ENSG00000011021 CLCN6
ENST00000376487 0.557752325353862 0.177421861007625 -0.0645838151314301 ENSG00000011021 CLCN6
ENST00000376496 0.70308134023572 0.314528295272154 -0.0516449586048248 ENSG00000011021 CLCN6
ENST00000376491 0.898070286836081 0.65507672188235 -0.0270220314171384 ENSG00000011021 CLCN6
ENST00000376492 0.900034673395585 0.660274090520179 -0.0257077084195017 ENSG00000011021 CLCN6
ENST00000376490 0.898070286836081 0.65507672188235 -0.0270220314171384 ENSG00000011021 CLCN6
ENST00000446542 0.959208552492019 0.844377305570225 -0.0132430975403887 ENSG00000242349 NPPA-AS1
ENST00000376572 0.283193206733508 0.0408964642679684 -0.111867101515114 ENSG00000116685 KIAA2013
ENST00000376576 0.151453394576307 0.0122050285113182 -0.148876402442196 ENSG00000116685 KIAA2013
ENST00000485046 0.200732553915565 0.0206260583590006 -0.116149818710259 ENSG00000083444 PLOD1
ENST00000449038 0.30000271941525 0.0456214985203824 -0.115084121649763 ENSG00000083444 PLOD1
ENST00000358133 0.345048530237296 0.0612214302490658 -0.109665146116021 ENSG00000083444 PLOD1
ENST00000376369 0.111282330586427 0.0068114741213061 -0.126748000671109 ENSG00000083444 PLOD1
ENST00000429000 0.216613368996188 0.0237780030130289 -0.117058051978031 ENSG00000083444 PLOD1
ENST00000196061 0.12869849022262 0.0090446706070349 -0.123982014867183 ENSG00000083444 PLOD1
ENST00000465920 0.315759846912118 0.0507503022542307 -0.110353468180556 ENSG00000083444 PLOD1
ENST00000491536 0.123625337541581 0.00836804053984195 -0.143289225304045 ENSG00000083444 PLOD1
ENST00000470133 0.0688148842900755 0.00286523201563243 -0.181699191686722 ENSG00000083444 PLOD1
ENST00000481933 0.354267947534447 0.0648251399354553 -0.111107172885335 ENSG00000083444 PLOD1
ENST00000444836 0.154707471126578 0.012746518980527 -0.0975372068811259 ENSG00000116688 MFN2
ENST00000490079 0.160017337473173 0.0136778270182521 -0.150234537490347 ENSG00000116688 MFN2
ENST00000235329 0.152466482351958 0.0123256203674198 -0.097931304781686 ENSG00000116688 MFN2
ENST00000484391 0.205564077349317 0.0216690027824337 -0.134798848760175 ENSG00000116688 MFN2
ENST00000497302 0.353231892005467 0.0643813988333434 -0.10487601114661 ENSG00000116688 MFN2
ENST00000412236 0.395622115055708 0.0833233198238119 -0.0980246838367411 ENSG00000116688 MFN2
ENST00000478749 0.680896042972659 0.289715220282988 -0.0701436376549033 ENSG00000116691 MIIP
ENST00000235332 0.837841529657464 0.515105452728181 -0.0423098914259749 ENSG00000116691 MIIP
ENST00000436478 0.837838173288605 0.515068608351303 -0.0423123338096952 ENSG00000116691 MIIP
ENST00000466860 0.856431835427493 0.554950602736016 -0.0414156567519737 ENSG00000116691 MIIP
ENST00000498685 0.779323709549451 0.411849480488763 -0.0601563413846214 ENSG00000116691 MIIP
ENST00000376259 0.95235177762253 0.820534055313091 -0.0154855657668818 ENSG00000028137 TNFRSF1B
ENST00000492361 0.95235177762253 0.820534055313091 -0.0154855657668818 ENSG00000028137 TNFRSF1B
ENST00000356315 0.419321960884451 0.0944491756042772 0.0617518131806158 ENSG00000048707 VPS13D
ENST00000358136 0.419321960884451 0.0944491756042772 0.0617518131806158 ENSG00000048707 VPS13D
ENST00000011700 0.255425450371645 0.0329491418009517 0.0858635486497705 ENSG00000048707 VPS13D
ENST00000460333 0.750388918812718 0.37341612504079 0.0463308444768134 ENSG00000048707 VPS13D
ENST00000487188 0.92064854595519 0.722056666667741 0.0259416178238695 ENSG00000048707 VPS13D
ENST00000496628 0.0380001440231325 0.00100603146923315 0.15962877392428 ENSG00000048707 VPS13D
ENST00000543766 0.0506580285555465 0.00169106237229903 0.184563542882543 ENSG00000048707 VPS13D
ENST00000471923 0.103368242946081 0.00594426446964353 0.171080205441148 ENSG00000048707 VPS13D
ENST00000543710 0.110419971956574 0.00670775636731851 0.19362960508562 ENSG00000048707 VPS13D
ENST00000376048 0.951899658570529 0.818964875446686 -0.00972062038094467 ENSG00000116731 PRDM2
ENST00000311066 0.815989947419251 0.475562829012414 -0.0320153902917996 ENSG00000116731 PRDM2
ENST00000235372 0.921865090584268 0.725656151506992 -0.0150441315576548 ENSG00000116731 PRDM2
ENST00000491134 0.752412850510665 0.375988000907698 -0.0420751022790726 ENSG00000116731 PRDM2
ENST00000502727 0.862882064707444 0.569554967476793 0.0326033021268047 ENSG00000116731 PRDM2
ENST00000502724 0.800531560624947 0.447084087909989 0.044038292318972 ENSG00000116731 PRDM2
ENST00000413440 0.705929501791553 0.317876567365905 -0.0470744259936283 ENSG00000116731 PRDM2
ENST00000343137 0.67862688174631 0.286144974751915 -0.050784353782956 ENSG00000116731 PRDM2
ENST00000491815 0.907874424980686 0.686604297376278 0.023770060465657 ENSG00000116731 PRDM2
ENST00000503842 0.845783957291307 0.532122691743076 -0.0283100221811511 ENSG00000116731 PRDM2
ENST00000407521 0.843799517199445 0.52712953331882 0.0348974390102429 ENSG00000116731 PRDM2
ENST00000505823 0.845574338885388 0.531680585696086 -0.0283711716680784 ENSG00000116731 PRDM2
ENST00000428417 0.94341359480128 0.790712956482211 0.0167451305071815 ENSG00000171729 TMEM51
ENST00000376014 0.935691522397631 0.76801788789302 0.0185884936270341 ENSG00000171729 TMEM51
ENST00000451326 0.972440811436404 0.885162712040826 0.00969125333363978 ENSG00000171729 TMEM51
ENST00000400796 0.942428239656731 0.788030623560162 0.016985708105133 ENSG00000171729 TMEM51
ENST00000434578 0.942177069533654 0.787511602255651 0.0170128396754579 ENSG00000171729 TMEM51
ENST00000376008 0.946839215422412 0.802665837994836 0.0157941235181378 ENSG00000171729 TMEM51
ENST00000375980 0.795922212137481 0.438640762413102 -0.0422351959686608 ENSG00000142634 EFHD2
ENST00000445566 0.810974986655806 0.465412872875992 -0.043932246975937 ENSG00000142634 EFHD2
ENST00000375849 0.640632170377402 0.247733289281376 -0.0603530960257809 ENSG00000116138 DNAJC16
ENST00000375847 0.66299094252572 0.269574612771545 -0.0586891304739603 ENSG00000116138 DNAJC16
ENST00000475133 0.66299094252572 0.269574612771545 -0.0586891304739603 ENSG00000116138 DNAJC16
ENST00000375838 0.820659312307451 0.483781450670113 -0.0424334995518353 ENSG00000116138 DNAJC16
ENST00000483270 0.630587275925173 0.238899692045422 -0.0703439188946227 ENSG00000116138 DNAJC16
ENST00000495523 0.664089256210823 0.270911450974413 -0.0867187918015261 ENSG00000116138 DNAJC16
ENST00000480945 0.501717960199337 0.141194446244492 -0.0767398719025701 ENSG00000197312 DDI2
ENST00000486680 0.73908331654604 0.35829274638168 -0.0635099227585953 ENSG00000197312 DDI2
ENST00000320153 0.532230085082973 0.159648455897172 -0.0720018659588046 ENSG00000197312 DDI2
ENST00000483899 0.468856056847084 0.121426048658663 -0.0923965843330013 ENSG00000197312 DDI2
ENST00000345034 0.239342048081818 0.0290263012519612 -0.147946626489257 ENSG00000215695 RSC1A1
ENST00000375799 0.612441857684587 0.220873721650952 0.0508500688686955 ENSG00000116786 PLEKHM2
ENST00000375793 0.612441857684587 0.220873721650952 0.0508500688686955 ENSG00000116786 PLEKHM2
ENST00000462455 0.218464963155599 0.0242134458247882 0.128997535336661 ENSG00000116786 PLEKHM2
ENST00000453804 0.856374458229368 0.554654536236489 -0.0266954793820822 ENSG00000237938 RP11-288I21.1
ENST00000477849 0.369425597164949 0.0714833338171975 -0.106167071041889 ENSG00000116786 PLEKHM2
ENST00000496928 0.891552821400048 0.635781197240675 -0.0309758827984516 ENSG00000162458 FBLIM1
ENST00000508310 0.903656810418937 0.671287709600437 -0.02798086263785 ENSG00000162458 FBLIM1
ENST00000510393 0.904546380629255 0.674034178336383 -0.0280140132824536 ENSG00000162458 FBLIM1
ENST00000430076 0.878653135297298 0.602972815023584 -0.0338365065604632 ENSG00000162458 FBLIM1
ENST00000375771 0.907147457487637 0.682168309535515 -0.0146853413611856 ENSG00000162458 FBLIM1
ENST00000510929 0.903334186945013 0.670584744910659 -0.0275304773858295 ENSG00000162458 FBLIM1
ENST00000502638 0.917897808251933 0.7133280270716 -0.0239420308418861 ENSG00000162458 FBLIM1
ENST00000375766 0.907094817255936 0.6819928806259 -0.0148080546966664 ENSG00000162458 FBLIM1
ENST00000400773 0.909168819970715 0.690236019410592 -0.0144101149761685 ENSG00000162458 FBLIM1
ENST00000483633 0.931997958260073 0.756960298528123 -0.0197804996271527 ENSG00000162458 FBLIM1
ENST00000502739 0.884039425299002 0.615109126975303 0.0268049470700171 ENSG00000162458 FBLIM1
ENST00000431771 0.937888298947621 0.774165214495944 -0.0185143368947397 ENSG00000162458 FBLIM1
ENST00000441801 0.848376805414437 0.537704553669034 0.0323951998581705 ENSG00000162458 FBLIM1
ENST00000332305 0.956198626545282 0.832207421522669 0.00807953828022794 ENSG00000162458 FBLIM1
ENST00000514156 0.963182255203463 0.856882454242211 -0.00912392868249433 ENSG00000162458 FBLIM1
ENST00000509138 0.870992542438927 0.586346382789619 -0.0268097257962313 ENSG00000162458 FBLIM1
ENST00000375759 0.383237006603552 0.077599592966686 -0.0864183729065937 ENSG00000065526 SPEN
ENST00000438066 0.959453714982358 0.845199316101582 0.0127095434102825 ENSG00000065526 SPEN
ENST00000442985 0.601267011863962 0.211436031507966 0.0807144859714541 ENSG00000065526 SPEN
ENST00000375743 0.680538085088522 0.289247679330449 0.0629843006675546 ENSG00000116809 ZBTB17
ENST00000537142 0.680538085088522 0.289247679330449 0.0629843006675546 ENSG00000116809 ZBTB17
ENST00000375733 0.680538085088522 0.289247679330449 0.0629843006675546 ENSG00000116809 ZBTB17
ENST00000448462 0.713770477558474 0.327623266021527 0.0597758679635695 ENSG00000116809 ZBTB17
ENST00000479282 0.177585050348194 0.0164428004814712 0.162024496363487 ENSG00000116809 ZBTB17
ENST00000358432 0.410033423223101 0.089933922108921 -0.078999169563006 ENSG00000142627 EPHA2
ENST00000462805 0.853065201963405 0.547470044517349 -0.041172760331465 ENSG00000142627 EPHA2
ENST00000480202 0.349569576707606 0.0629554843132295 -0.0935569150090568 ENSG00000142627 EPHA2
ENST00000461614 0.239937412281821 0.0291554909498043 -0.117327014804872 ENSG00000142627 EPHA2
ENST00000424774 0.0440616613890523 0.0013071988996907 -0.250088445177413 ENSG00000227959 RP11-276H7.2
ENST00000375592 0.459637163727027 0.1160806272617 0.0885035286155618 ENSG00000037637 FBXO42
ENST00000475078 0.742024778179081 0.362490928945381 -0.0596502621686805 ENSG00000055070 SZRD1
ENST00000401088 0.727369296689004 0.34363060393512 -0.0382243620263984 ENSG00000055070 SZRD1
ENST00000471507 0.731121075783061 0.348586016144822 -0.0590436001277106 ENSG00000055070 SZRD1
ENST00000401089 0.727369296689004 0.34363060393512 -0.0382243620263984 ENSG00000055070 SZRD1
ENST00000486763 0.665140541131427 0.272205308824121 -0.0669233309569492 ENSG00000055070 SZRD1
ENST00000476423 0.713115893078862 0.326838931362794 -0.0631754846468226 ENSG00000055070 SZRD1
ENST00000475554 0.608351800993652 0.21746765387396 -0.0769084404818113 ENSG00000055070 SZRD1
ENST00000375590 0.781377298134955 0.415457658575309 -0.038376325753694 ENSG00000055070 SZRD1
ENST00000472351 0.697686518254537 0.309093387698264 -0.0638556439501389 ENSG00000055070 SZRD1
ENST00000492354 0.727500747077606 0.343785238030466 -0.038222261065052 ENSG00000055070 SZRD1
ENST00000472461 0.648824527360677 0.255929064443823 -0.0703815352146458 ENSG00000055070 SZRD1
ENST00000491418 0.727369296689004 0.343600071355059 -0.0397218840981025 ENSG00000187144 SPATA21
ENST00000466212 0.779801623931837 0.412353278831135 -0.0320724653774787 ENSG00000187144 SPATA21
ENST00000337132 0.436115527851017 0.103033671122678 -0.0776344539214115 ENSG00000157191 NECAP2
ENST00000504551 0.643167889506751 0.249905468420146 -0.0629360779041906 ENSG00000157191 NECAP2
ENST00000406746 0.43613840446633 0.103093819753299 -0.0776322509753271 ENSG00000157191 NECAP2
ENST00000457722 0.591650257199703 0.204197809600558 -0.0685849743033913 ENSG00000157191 NECAP2
ENST00000486390 0.555123109869374 0.175228751420638 -0.0969744386606343 ENSG00000157191 NECAP2
ENST00000443980 0.434951973017226 0.102413542872511 -0.0777994679858751 ENSG00000157191 NECAP2
ENST00000504858 0.737450511196278 0.356566274960537 -0.0547220649408978 ENSG00000157191 NECAP2
ENST00000508680 0.647585909806416 0.254536531117178 -0.0734145772717218 ENSG00000157191 NECAP2
ENST00000492095 0.434951973017226 0.102413542872511 -0.0777994679858751 ENSG00000157191 NECAP2
ENST00000459640 0.613467557461979 0.221663212176931 -0.0659913224780255 ENSG00000157191 NECAP2
ENST00000496239 0.434951973017226 0.102413542872511 -0.0777994679858751 ENSG00000157191 NECAP2
ENST00000513161 0.640984083781439 0.248215192091125 -0.0631759134096208 ENSG00000157191 NECAP2
ENST00000509727 0.767437873519607 0.394982477537399 -0.0637349539022053 ENSG00000157191 NECAP2
ENST00000263511 0.605346006678723 0.214918865670389 -0.0722535051826259 ENSG00000080947 CROCCP3
ENST00000591348 0.715861586176992 0.330466353318885 -0.0600181574908443 ENSG00000080947 CROCCP3
ENST00000430580 0.919024313979448 0.717475954270761 -0.0129178064156354 ENSG00000219481 NBPF1
ENST00000392963 0.986336124512304 0.938329472347028 0.00340224731531825 ENSG00000219481 NBPF1
ENST00000432949 0.779141369358117 0.411576923570261 -0.0574133375300799 ENSG00000219481 NBPF1
ENST00000420513 0.0699784366321019 0.00296145774364993 0.157099509643882 ENSG00000219481 NBPF1
ENST00000599069 0.333252383840133 0.0564545266718895 0.0914508025860351 ENSG00000219481 NBPF1
ENST00000449853 0.927242009718138 0.741982874055561 0.0197566023283322 ENSG00000219481 NBPF1
ENST00000540383 0.0880484672717489 0.0044964874502444 -0.15771334541548 ENSG00000215908 CROCCP2
ENST00000412962 0.0812905553570343 0.00389858183513755 -0.149648524918305 ENSG00000215908 CROCCP2
ENST00000362058 0.71519362591396 0.329435826384683 -0.0621239246601914 ENSG00000215908 CROCCP2
ENST00000466256 0.998021180587973 0.989735442925653 -0.000889276045280281 ENSG00000058453 CROCC
ENST00000375541 0.830837071742965 0.50186660510629 -0.034733523779912 ENSG00000058453 CROCC
ENST00000445545 0.932342408593909 0.758122811654328 -0.0187379230970179 ENSG00000058453 CROCC
ENST00000467938 0.786996349364945 0.424477196826183 -0.0509938133510999 ENSG00000058453 CROCC
ENST00000492631 0.857379969448953 0.557794075647357 0.0479359433750073 ENSG00000058453 CROCC
ENST00000494191 0.602497484448632 0.212417703897599 -0.0909652011577784 ENSG00000058453 CROCC
ENST00000375535 0.821041194903693 0.484878902887943 -0.0455164701626498 ENSG00000117122 MFAP2
ENST00000375534 0.839067082285008 0.518047851692704 -0.0415096033838592 ENSG00000117122 MFAP2
ENST00000490075 0.855179974015503 0.55184342129902 -0.0386916594021966 ENSG00000117122 MFAP2
ENST00000438542 0.856628664232249 0.555472877189534 -0.0383344621598651 ENSG00000117122 MFAP2
ENST00000476788 0.796129109612847 0.439175230343458 -0.0498778719580115 ENSG00000117122 MFAP2
ENST00000478684 0.846694982116235 0.534326309140867 -0.0413592766178501 ENSG00000117122 MFAP2
ENST00000492598 0.848930737378374 0.539028692226906 -0.0407061942901173 ENSG00000117122 MFAP2
ENST00000446261 0.824412313538152 0.490409972273454 -0.0388803034935865 ENSG00000226526 RP1-37C10.3
ENST00000326735 0.987337266711473 0.94185636614059 -0.00389941027485584 ENSG00000159363 ATP13A2
ENST00000341676 0.995187125145069 0.975456611001189 -0.00165351813429681 ENSG00000159363 ATP13A2
ENST00000452699 0.995187125145069 0.975456611001189 -0.00165351813429681 ENSG00000159363 ATP13A2
ENST00000466561 0.839193750712573 0.518694277879933 -0.0491596972690848 ENSG00000159363 ATP13A2
ENST00000503552 0.906478344105138 0.680341145231778 0.02906607746801 ENSG00000159363 ATP13A2
ENST00000463860 0.84549704325534 0.531488460736896 -0.0436363481778866 ENSG00000159363 ATP13A2
ENST00000510069 0.845885538156667 0.532329439363299 -0.0415242406223871 ENSG00000159363 ATP13A2
ENST00000375499 0.0399702244772733 0.00109965489080471 0.177236887532818 ENSG00000117118 SDHB
ENST00000485515 0.0546750224165051 0.00191203541340206 0.17657005690116 ENSG00000117118 SDHB
ENST00000491274 0.04968703412658 0.00163581129831431 0.177228060998001 ENSG00000117118 SDHB
ENST00000475506 0.0205185532197489 0.000342699205140559 0.204977177591557 ENSG00000117118 SDHB
ENST00000463045 0.0126046469097912 0.000148311384669174 0.221379679115572 ENSG00000117118 SDHB
ENST00000466613 0.0955596573647763 0.00516769319397693 0.180236233751499 ENSG00000117118 SDHB
ENST00000439577 0.467329102863911 0.120563793978302 -0.102333814233363 ENSG00000227751 RP1-20B21.4
ENST00000375436 0.0802587739471453 0.00379534655719274 -0.124973331449526 ENSG00000179051 RCC2
ENST00000474892 0.168493292806219 0.0150130269824974 -0.118751674825001 ENSG00000179051 RCC2
ENST00000375433 0.161876193088633 0.0139918988156034 -0.11174842013121 ENSG00000179051 RCC2
ENST00000361221 0.563904091409238 0.182496859611629 0.100709651934049 ENSG00000074964 ARHGEF10L
ENST00000452522 0.563904091409238 0.182496859611629 0.100709651934049 ENSG00000074964 ARHGEF10L
ENST00000434513 0.534899974152207 0.161406342907581 0.108883691070412 ENSG00000074964 ARHGEF10L
ENST00000375415 0.623751161016072 0.231745357801387 0.0927454268525978 ENSG00000074964 ARHGEF10L
ENST00000494072 0.124832342490178 0.00850969401917966 -0.122818369276398 ENSG00000255275 RP13-279N23.2
ENST00000538309 0.121177399367 0.00805366870472869 -0.185351059911168 ENSG00000159423 ALDH4A1
ENST00000538839 0.175618045582951 0.0161321649509874 -0.163844020436512 ENSG00000159423 ALDH4A1
ENST00000290597 0.175618045582951 0.0161321649509874 -0.163844020436512 ENSG00000159423 ALDH4A1
ENST00000375341 0.165651613951714 0.0145879751954746 -0.166803090642265 ENSG00000159423 ALDH4A1
ENST00000455833 0.930988467403977 0.752710691808819 0.0133161792263226 ENSG00000169991 IFFO2
ENST00000355609 0.341019147105473 0.0597048847550219 -0.141096338217702 ENSG00000169991 IFFO2
ENST00000416166 0.0512016405771131 0.00172601224634171 0.15225313573896 ENSG00000169991 IFFO2
ENST00000375254 0.44447468674258 0.107439960588723 -0.0594847023595143 ENSG00000127481 UBR4
ENST00000375226 0.444859337585075 0.107739191964519 -0.0594191737995214 ENSG00000127481 UBR4
ENST00000375267 0.444859337585075 0.107739191964519 -0.0594191737995214 ENSG00000127481 UBR4
ENST00000375217 0.444859337585075 0.107739191964519 -0.0594191737995214 ENSG00000127481 UBR4
ENST00000375225 0.872394675573019 0.589506721258056 -0.0325863830525888 ENSG00000127481 UBR4
ENST00000429347 0.572958521991731 0.189942152846483 -0.0566333549655693 ENSG00000127481 UBR4
ENST00000375224 0.791592196582166 0.431020594451488 -0.0319690557098293 ENSG00000127481 UBR4
ENST00000459947 0.929346839556457 0.748356759179535 -0.0236133053222402 ENSG00000127481 UBR4
ENST00000543981 0.686150710754087 0.296052616201389 -0.0443194726215536 ENSG00000127481 UBR4
ENST00000467272 0.791349937943204 0.430718333557142 0.0473848544896391 ENSG00000127481 UBR4
ENST00000375218 0.151439070562491 0.0121673159029074 -0.162461089903645 ENSG00000127481 UBR4
ENST00000425413 0.473717620673478 0.124197714083273 -0.0766589754057759 ENSG00000127481 UBR4
ENST00000417040 0.335836425001147 0.0575868221721774 -0.0844563601220942 ENSG00000127481 UBR4
ENST00000475973 0.78006723055712 0.413405207637174 -0.062104277486094 ENSG00000127481 UBR4
ENST00000419533 0.487408620799966 0.132438786766627 -0.0678871867231719 ENSG00000127481 UBR4
ENST00000437898 0.440341790983622 0.105163189419546 -0.0806764810635762 ENSG00000230424 RP1-43E13.2
ENST00000477853 0.426795419556655 0.0984431848685159 -0.077709555619762 ENSG00000127463 EMC1
ENST00000480380 0.790435364198881 0.428802543632297 -0.051441541906132 ENSG00000127463 EMC1
ENST00000375199 0.430622000408773 0.100178186676666 -0.0773326189133426 ENSG00000127463 EMC1
ENST00000375208 0.534895577934771 0.161383745035797 -0.0667495131968432 ENSG00000127463 EMC1
ENST00000461353 0.957058589013124 0.835787681642212 0.0139932571581805 ENSG00000127463 EMC1
ENST00000486405 0.97376108053892 0.894650250180882 -0.00878208013434605 ENSG00000127463 EMC1
ENST00000486238 0.986591921656333 0.939030181588829 0.00571369401505989 ENSG00000127463 EMC1
ENST00000494770 0.856191544671746 0.554097565469912 -0.0370226881224373 ENSG00000127463 EMC1
ENST00000467423 0.1440865255678 0.0110426790005605 -0.172532468919963 ENSG00000127463 EMC1
ENST00000475079 0.451892277092762 0.112040938556643 -0.0999490762334572 ENSG00000127463 EMC1
ENST00000488681 0.748738113930025 0.371296388110489 -0.0604074654754115 ENSG00000127463 EMC1
ENST00000356068 0.727030407931983 0.342954724071554 -0.0639798701019503 ENSG00000127463 EMC1
ENST00000330263 0.8536962974894 0.54891767211616 0.032037167262493 ENSG00000053372 MRTO4
ENST00000493700 0.528315132636029 0.157065530304326 0.0968646576867746 ENSG00000053372 MRTO4
ENST00000479559 0.542905906454641 0.167192243477221 -0.0977923836698223 ENSG00000053372 MRTO4
ENST00000235835 0.795177404535007 0.437253783391305 0.0562773453020792 ENSG00000053371 AKR7A2
ENST00000330072 0.798907544398108 0.444510566535377 0.0554241391905009 ENSG00000053371 AKR7A2
ENST00000489286 0.834841853334984 0.509065206260151 0.0500455668290481 ENSG00000053371 AKR7A2
ENST00000481966 0.890748943596862 0.632826588601398 0.0394470123019837 ENSG00000053371 AKR7A2
ENST00000492217 0.487978821115516 0.132731714349163 0.115104159686607 ENSG00000053371 AKR7A2
ENST00000375155 0.716898507195808 0.33217832050187 0.0696619814028233 ENSG00000040487 PQLC2
ENST00000375153 0.710880583232058 0.323534591308672 0.0709323552924338 ENSG00000040487 PQLC2
ENST00000469076 0.717208340033827 0.33260171760088 0.0696342931102087 ENSG00000040487 PQLC2
ENST00000400548 0.716898507195808 0.33217832050187 0.0696619814028233 ENSG00000040487 PQLC2
ENST00000497827 0.746511370258483 0.368378836285558 0.0671527777445887 ENSG00000040487 PQLC2
ENST00000401084 0.280072301536812 0.0400565658910481 0.0927001779923337 ENSG00000077549 CAPZB
ENST00000264203 0.280077949083544 0.0400647296664047 0.0926993198832699 ENSG00000077549 CAPZB
ENST00000375144 0.60625309065136 0.215806150910209 0.0609268009219989 ENSG00000077549 CAPZB
ENST00000375142 0.279927126421949 0.0399512535943183 0.0927337580683807 ENSG00000077549 CAPZB
ENST00000433834 0.266026909991876 0.0356935405128368 0.0923627832371251 ENSG00000077549 CAPZB
ENST00000264202 0.293200212915821 0.0437900172227033 0.0917233837730803 ENSG00000077549 CAPZB
ENST00000413711 0.13826951285222 0.0102210020859781 0.124491701038493 ENSG00000077549 CAPZB
ENST00000459967 0.188529531958422 0.0183827991804395 0.123087990183877 ENSG00000077549 CAPZB
ENST00000457768 0.629549399707737 0.237782862941507 0.079350279390877 ENSG00000077549 CAPZB
ENST00000489607 0.514637524624506 0.149027197408961 0.093133518535896 ENSG00000077549 CAPZB
ENST00000482808 0.150230611304642 0.011917496816177 0.141800486067301 ENSG00000077549 CAPZB
ENST00000602662 0.935891184879773 0.768585797121368 0.0181869726798818 ENSG00000270136 MINOS1-NBL1
ENST00000486890 0.986646528139483 0.939140427025705 0.00500739312055323 ENSG00000173436 MINOS1
ENST00000322753 0.952893385938111 0.821908750076749 0.0139919561170233 ENSG00000173436 MINOS1
ENST00000498067 0.911644459897046 0.696661867248098 -0.0357055771008307 ENSG00000173436 MINOS1
ENST00000462646 0.98919064501758 0.949664491347 0.00414958090590473 ENSG00000173436 MINOS1
ENST00000467029 0.970144042497745 0.878555636589378 0.00965124564443151 ENSG00000173436 MINOS1
ENST00000481464 0.967470049796291 0.871611121567253 0.0102081183839162 ENSG00000173436 MINOS1
ENST00000498642 0.972471626463079 0.885598804261092 0.00908480159082546 ENSG00000173436 MINOS1
ENST00000479642 0.967353142469526 0.870740435227457 -0.0146194345380992 ENSG00000173436 MINOS1
ENST00000602293 0.934968247306188 0.765774528192621 0.0184142311597502 ENSG00000270136 MINOS1-NBL1
ENST00000602384 0.934459629046426 0.763677679743886 0.018648124942565 ENSG00000270136 MINOS1-NBL1
ENST00000602450 0.934968247306188 0.765774528192621 0.0184142311597502 ENSG00000270136 MINOS1-NBL1
ENST00000485362 0.969570664895795 0.877208774350231 0.00976226746775543 ENSG00000173436 MINOS1
ENST00000375136 0.837466857513847 0.513539441248199 0.0470232778629724 ENSG00000158747 NBL1
ENST00000548815 0.837698865450731 0.514103788568548 0.0469679212296888 ENSG00000158747 NBL1
ENST00000294543 0.475489865054638 0.125146329898292 0.0979368571546814 ENSG00000162542 TMCO4
ENST00000375127 0.421782688996053 0.0957955010070616 0.106162386296486 ENSG00000162542 TMCO4
ENST00000375122 0.475627234266076 0.125263682821917 0.0979137380112413 ENSG00000162542 TMCO4
ENST00000375120 0.59215336809441 0.204501947655187 -0.0829932851453434 ENSG00000169914 OTUD3
ENST00000264198 0.859797437936237 0.563826771996795 -0.034238461442569 ENSG00000090432 MUL1
ENST00000321556 0.890095716461632 0.63062303918163 -0.0271692518970671 ENSG00000158828 PINK1
ENST00000492302 0.874622566954333 0.593993549764011 -0.0298690908366527 ENSG00000158828 PINK1
ENST00000451424 0.253299227876067 0.0324863486340394 -0.0957155601511314 ENSG00000117242 PINK1-AS
ENST00000400490 0.792083844013788 0.431735571440679 -0.0433199981979134 ENSG00000158828 PINK1
ENST00000602624 0.190351929478908 0.0186629831710138 -0.0880779964998725 ENSG00000244038 DDOST
ENST00000375048 0.188999171337175 0.0184521174638967 -0.0882191337897456 ENSG00000244038 DDOST
ENST00000415136 0.196285687942055 0.0197293550211886 -0.0873847242469949 ENSG00000244038 DDOST
ENST00000475210 0.507381970308557 0.144789640867734 0.0911541988230102 ENSG00000244038 DDOST
ENST00000464364 0.0386192361826612 0.00103570867872553 -0.140346298584873 ENSG00000244038 DDOST
ENST00000477229 0.0106862990972856 0.000111118166509059 -0.166726647461192 ENSG00000244038 DDOST
ENST00000312239 0.69765269707462 0.308919481206021 -0.0542597688740326 ENSG00000127483 HP1BP3
ENST00000375003 0.783730135279675 0.418642727174854 -0.042169957696808 ENSG00000127483 HP1BP3
ENST00000413451 0.74871971135823 0.371247933150325 -0.0599692865827388 ENSG00000203394 RP5-930J4.4
ENST00000488722 0.750374373517248 0.37338175720597 -0.0495033929926627 ENSG00000127483 HP1BP3
ENST00000491748 0.37740218482159 0.0751999414517678 -0.108440059160232 ENSG00000127483 HP1BP3
ENST00000419948 0.671418684909466 0.278416558580615 -0.0655119486208623 ENSG00000127483 HP1BP3
ENST00000438032 0.604460832262186 0.214094133103526 -0.0666941068028221 ENSG00000127483 HP1BP3
ENST00000424732 0.618030902553099 0.226004513402653 -0.0654409146160619 ENSG00000127483 HP1BP3
ENST00000417710 0.541623626027557 0.166218106837469 -0.0853778652012835 ENSG00000127483 HP1BP3
ENST00000487117 0.377391121924398 0.0750497989476476 -0.112063892869051 ENSG00000127483 HP1BP3
ENST00000375000 0.617904952097957 0.225854033103144 -0.0777418572796166 ENSG00000127483 HP1BP3
ENST00000437575 0.779900035908983 0.413049414897487 -0.0453410435154684 ENSG00000127483 HP1BP3
ENST00000419490 0.806499482547623 0.457494640979598 -0.0413372598058403 ENSG00000127483 HP1BP3
ENST00000414993 0.785709006494183 0.421697514169087 -0.0446458171772389 ENSG00000127483 HP1BP3
ENST00000443615 0.828868749673033 0.497962946712585 -0.0393513645464796 ENSG00000127483 HP1BP3
ENST00000264211 0.77515471904456 0.404891520639906 0.0351300733962896 ENSG00000075151 EIF4G3
ENST00000400422 0.704008632148593 0.315804946428237 0.0515887132095318 ENSG00000075151 EIF4G3
ENST00000602326 0.70401069196039 0.315823203505334 0.0515887678961915 ENSG00000075151 EIF4G3
ENST00000374935 0.784526962657849 0.419463411840782 0.0341188142247713 ENSG00000075151 EIF4G3
ENST00000537738 0.983561589795417 0.929184062933099 0.00370429311601248 ENSG00000075151 EIF4G3
ENST00000374937 0.798259607993174 0.443642373600951 0.0320238305414004 ENSG00000075151 EIF4G3
ENST00000536266 0.902897063599546 0.66916044440904 0.0166105490388257 ENSG00000075151 EIF4G3
ENST00000435383 0.938995644243264 0.776880482830238 0.0181377384137619 ENSG00000075151 EIF4G3
ENST00000496705 0.0878416371434261 0.00446885057313468 -0.161190188648982 ENSG00000075151 EIF4G3
ENST00000374933 0.896091270736151 0.648842144819366 -0.0245841855168038 ENSG00000075151 EIF4G3
ENST00000544689 0.865103581364565 0.573679700956893 -0.0301982409156818 ENSG00000075151 EIF4G3
ENST00000356916 0.752099476426473 0.375550965759763 0.0607614452063696 ENSG00000075151 EIF4G3
ENST00000374927 0.721455647680181 0.336850550278147 0.0587132522823559 ENSG00000075151 EIF4G3
ENST00000438975 0.712065563558944 0.325377035130702 0.069758919771602 ENSG00000075151 EIF4G3
ENST00000411888 0.758501343824202 0.383548736625494 0.0630476932121537 ENSG00000075151 EIF4G3
ENST00000463775 0.737450511196278 0.356554938085782 0.0804692184359175 ENSG00000075151 EIF4G3
ENST00000415912 0.31661718045095 0.0510253061562733 -0.0711185941399186 ENSG00000117298 ECE1
ENST00000357071 0.243905107420426 0.0302074757131681 -0.0775096614671607 ENSG00000117298 ECE1
ENST00000531334 0.742360731802863 0.363070266435548 -0.0513218838848186 ENSG00000117298 ECE1
ENST00000374893 0.440593611618156 0.105284622465702 -0.0660316618754728 ENSG00000117298 ECE1
ENST00000436918 0.444560045128416 0.107518974000053 -0.0660173632530379 ENSG00000117298 ECE1
ENST00000264205 0.464955635516585 0.119228892138758 -0.0637809287190486 ENSG00000117298 ECE1
ENST00000526194 0.376301304079079 0.0744261111864241 -0.0702357044617796 ENSG00000117298 ECE1
ENST00000470394 0.402789538827247 0.0866101446999611 -0.0735944513753621 ENSG00000117298 ECE1
ENST00000528294 0.799698780804287 0.445558315581078 -0.029701101537008 ENSG00000117298 ECE1
ENST00000473505 0.402137407382156 0.0862995385110062 -0.0908571603204506 ENSG00000117298 ECE1
ENST00000481130 0.345749608716312 0.0615456006795836 -0.106437837301323 ENSG00000117298 ECE1
ENST00000527991 0.398543747779904 0.0845270126744818 -0.102982036534392 ENSG00000117298 ECE1
ENST00000463334 0.696471407785993 0.307667883839749 -0.0542022911782567 ENSG00000117298 ECE1
ENST00000454000 0.797270404932384 0.441996183989619 0.0539092507451743 ENSG00000142794 NBPF3
ENST00000318220 0.8513713564379 0.544174980202272 0.0423220312854662 ENSG00000142794 NBPF3
ENST00000318249 0.8513713564379 0.544174980202272 0.0423220312854662 ENSG00000142794 NBPF3
ENST00000342104 0.8513713564379 0.544174980202272 0.0423220312854662 ENSG00000142794 NBPF3
ENST00000434838 0.785714086436837 0.421742717420248 0.058773212343023 ENSG00000142794 NBPF3
ENST00000400301 0.956741566646681 0.834607073316427 -0.0109521418536854 ENSG00000090686 USP48
ENST00000308271 0.952114348884098 0.819554284709004 -0.0119700183252898 ENSG00000090686 USP48
ENST00000374732 0.995459016494917 0.976453065775591 -0.0016610733278078 ENSG00000090686 USP48
ENST00000479177 0.976371719894328 0.904276390699401 0.0088891410275765 ENSG00000090686 USP48
ENST00000529637 0.975545201315836 0.90098515362436 -0.00663227881286564 ENSG00000090686 USP48
ENST00000464577 0.979920019820678 0.915873297355397 0.00611091712881795 ENSG00000090686 USP48
ENST00000471752 0.99880364105057 0.994439796023398 0.000486576636828733 ENSG00000090686 USP48
ENST00000487880 0.597672975381193 0.208674196594306 -0.0794936965725238 ENSG00000090686 USP48
ENST00000526044 0.38806744351727 0.0796868404837317 -0.102236128535808 ENSG00000090686 USP48
ENST00000534705 0.372173497079042 0.072706033719677 -0.105011520446369 ENSG00000090686 USP48
ENST00000421625 0.751323629595242 0.374649462817604 -0.0455685763342208 ENSG00000090686 USP48
ENST00000374730 0.288976135086931 0.0424345083894612 -0.113079316336339 ENSG00000090686 USP48
ENST00000527823 0.990817262066716 0.958691721087284 -0.00338398508986161 ENSG00000090686 USP48
ENST00000532737 0.974814113332743 0.898415334250026 -0.0081667441388174 ENSG00000090686 USP48
ENST00000489108 0.966359048846855 0.867469467091697 0.0115135484824056 ENSG00000090686 USP48
ENST00000344642 0.146191272698931 0.0113729280682408 -0.123315490685797 ENSG00000187942 LDLRAD2
ENST00000543870 0.153940150378054 0.0125919925604085 -0.12811261515719 ENSG00000187942 LDLRAD2
ENST00000484271 0.184356035340747 0.0176466026027749 -0.134505620851319 ENSG00000187942 LDLRAD2
ENST00000486901 0.179292183416207 0.0167333720408539 -0.125781170685304 ENSG00000142798 HSPG2
ENST00000374695 0.354267947534447 0.0648207875405891 -0.0844601599875075 ENSG00000142798 HSPG2
ENST00000481644 0.153940150378054 0.0125704730857441 -0.142893769288044 ENSG00000142798 HSPG2
ENST00000469378 0.162215477360621 0.0140638298800355 -0.125040223957757 ENSG00000142798 HSPG2
ENST00000426143 0.102876751428103 0.00590518956903229 -0.137729276457054 ENSG00000142798 HSPG2
ENST00000471322 0.325335168315171 0.0538956932894179 -0.0934177637386044 ENSG00000142798 HSPG2
ENST00000374676 0.378597359302639 0.0757652123916653 -0.0876631693608902 ENSG00000142798 HSPG2
ENST00000453796 0.628709497605388 0.236709616958742 -0.0595986436090843 ENSG00000142798 HSPG2
ENST00000430507 0.614389161975913 0.222425513366584 -0.0588093779237067 ENSG00000142798 HSPG2
ENST00000493940 0.625680142010502 0.233675696246117 -0.0620787114890598 ENSG00000142798 HSPG2
ENST00000427897 0.706613978343329 0.318690337000135 -0.0483314699162548 ENSG00000142798 HSPG2
ENST00000498495 0.640147022807667 0.247193307931285 -0.0579376689213673 ENSG00000142798 HSPG2
ENST00000480900 0.354642757369525 0.0649938882458274 -0.0873736410603516 ENSG00000142798 HSPG2
ENST00000412328 0.288851348306038 0.042393826299971 -0.0998477512036286 ENSG00000142798 HSPG2
ENST00000374673 0.225905170531388 0.0258362963421431 -0.111678438954442 ENSG00000142798 HSPG2
ENST00000439717 0.261220641338486 0.0342833010221648 -0.104194911563445 ENSG00000142798 HSPG2
ENST00000400259 0.954082503333263 0.825646151684925 -0.00750372315644794 ENSG00000070831 CDC42
ENST00000344548 0.954221323420977 0.826211644498328 -0.00748261588063116 ENSG00000070831 CDC42
ENST00000315554 0.848221722043127 0.537232153133637 -0.0215116484920673 ENSG00000070831 CDC42
ENST00000498236 0.844333672932259 0.528385988653369 -0.0220346786167413 ENSG00000070831 CDC42
ENST00000421089 0.897708238666737 0.653346708509829 -0.0144254775282008 ENSG00000070831 CDC42
ENST00000411827 0.802626217842011 0.450686948644336 -0.0273816140938352 ENSG00000070831 CDC42
ENST00000404138 0.303334880620491 0.0465518944189285 -0.0826863781996029 ENSG00000184677 ZBTB40
ENST00000400239 0.976616006953129 0.905839110104738 0.00755924426532222 ENSG00000184677 ZBTB40
ENST00000375647 0.303219159981395 0.0465275999274101 -0.0826875121793051 ENSG00000184677 ZBTB40
ENST00000374651 0.514217742867632 0.148771065259023 -0.0673514641685168 ENSG00000184677 ZBTB40
ENST00000544305 0.861040270554562 0.566858013151076 0.0335632541351719 ENSG00000133216 EPHB2
ENST00000374630 0.890715537994398 0.632218545310989 0.0245150877822623 ENSG00000133216 EPHB2
ENST00000400191 0.990183600727907 0.955081560890791 -0.00253579502775453 ENSG00000133216 EPHB2
ENST00000374632 0.996193505038438 0.979556549088663 0.00117071401150175 ENSG00000133216 EPHB2
ENST00000374627 0.89074312319756 0.632559197337901 0.0250591667111653 ENSG00000133216 EPHB2
ENST00000465676 0.895953060052471 0.648440083558007 0.0309861759814417 ENSG00000133216 EPHB2
ENST00000356634 0.939536508759413 0.778799555345741 0.0101893914599474 ENSG00000004487 KDM1A
ENST00000400181 0.939536508759413 0.778844716619811 0.0101867089727598 ENSG00000004487 KDM1A
ENST00000542151 0.939536508759413 0.778844716619811 0.0101867089727598 ENSG00000004487 KDM1A
ENST00000427154 0.919492293245541 0.719198972926452 -0.0139703948423804 ENSG00000240553 RP1-184J9.2
ENST00000481879 0.786632284721282 0.423910423260099 0.055858842864489 ENSG00000004487 KDM1A
ENST00000465864 0.787141434608834 0.424627332303014 0.0444184733053169 ENSG00000004487 KDM1A
ENST00000494920 0.947959506878908 0.805818136538426 -0.0115077225684709 ENSG00000004487 KDM1A
ENST00000602503 0.795876309188511 0.438558166356211 -0.0400951987783701 ENSG00000004487 KDM1A
ENST00000374623 0.400333264291285 0.0853617409591405 -0.0795218139312342 ENSG00000169641 LUZP1
ENST00000418342 0.857721087114278 0.55842751379616 -0.0257416149395966 ENSG00000169641 LUZP1
ENST00000302291 0.869068572702507 0.582113725643817 -0.0239121643501843 ENSG00000169641 LUZP1
ENST00000314174 0.973693820448159 0.893587164865393 -0.00625159686707688 ENSG00000169641 LUZP1
ENST00000471849 0.78729664788241 0.424895079918681 0.041938105888428 ENSG00000169641 LUZP1
ENST00000475164 0.655080866902319 0.261127165005873 0.0617618729368382 ENSG00000169641 LUZP1
ENST00000478691 0.248462551340146 0.0313077230116835 -0.0694901669326464 ENSG00000125944 HNRNPR
ENST00000374616 0.144456172197225 0.0110988649428277 -0.0801167986335557 ENSG00000125944 HNRNPR
ENST00000476660 0.215804317970674 0.0236580184430418 -0.095252878546691 ENSG00000125944 HNRNPR
ENST00000374612 0.144456172197225 0.0110992546208507 -0.0801165746940382 ENSG00000125944 HNRNPR
ENST00000302271 0.144420476737897 0.011084422654326 -0.0801478071933052 ENSG00000125944 HNRNPR
ENST00000427764 0.119787007049378 0.00784170810044978 -0.0800905600471744 ENSG00000125944 HNRNPR
ENST00000606561 0.0952285042776871 0.00514431303814151 -0.0848745316629085 ENSG00000125944 HNRNPR
ENST00000426846 0.104724354036133 0.00607712310672735 -0.0841003923265833 ENSG00000125944 HNRNPR
ENST00000463552 0.292013017290389 0.0435283425818226 -0.067778496213976 ENSG00000125944 HNRNPR
ENST00000470941 0.264708548848199 0.0351477778750101 -0.0785536487164153 ENSG00000125944 HNRNPR
ENST00000476451 0.297166227245016 0.0449013724498175 -0.0737167233231454 ENSG00000125944 HNRNPR
ENST00000490652 0.725005467400998 0.340904473137168 -0.0467280503977882 ENSG00000125944 HNRNPR
ENST00000314011 0.742360731802863 0.363089297684042 0.0557518296472811 ENSG00000125945 ZNF436
ENST00000374608 0.778959028390307 0.411125798103998 0.0502410670159465 ENSG00000125945 ZNF436
ENST00000336689 0.797578028336903 0.442638052443839 0.0530291915623831 ENSG00000088280 ASAP3
ENST00000492982 0.736865198260717 0.355893141667976 0.0660991645721603 ENSG00000088280 ASAP3
ENST00000437606 0.722282276063566 0.33771763830442 0.0690967901244762 ENSG00000088280 ASAP3
ENST00000374561 0.946431890312781 0.800548553346847 -0.0161176749549589 ENSG00000117318 ID3
ENST00000463312 0.926006308720414 0.73809690510154 -0.0249239754995801 ENSG00000117318 ID3
ENST00000486541 0.936789133457387 0.771458576639392 -0.0181287926150658 ENSG00000117318 ID3
ENST00000374550 0.979918709056152 0.915696004772355 0.00715083359720428 ENSG00000142676 RPL11
ENST00000467075 0.603675058612254 0.213372594624582 0.0855620977208182 ENSG00000142676 RPL11
ENST00000482370 0.979102179444831 0.912969770309933 0.00738143088221101 ENSG00000142676 RPL11
ENST00000443624 0.979772880805625 0.914668273038268 0.00724228064454799 ENSG00000142676 RPL11
ENST00000458455 0.980408330588193 0.918150433744178 0.00693760827014443 ENSG00000142676 RPL11
ENST00000418390 0.352543964559433 0.0641365116274168 -0.0726714857126547 ENSG00000011007 TCEB3
ENST00000609199 0.572580667448687 0.189470826897265 -0.0539228522165003 ENSG00000011007 TCEB3
ENST00000487554 0.901796524812363 0.666335756271795 0.0251249768192716 ENSG00000011007 TCEB3
ENST00000427796 0.620599317244101 0.228822007252395 -0.078234687544441 ENSG00000236810 RP5-886K2.3
ENST00000246151 0.907539486899247 0.684073390216831 0.0206201744765678 ENSG00000057757 PITHD1
ENST00000374524 0.906220566078358 0.679236306244438 0.0238728409524631 ENSG00000057757 PITHD1
ENST00000374514 0.670730377507834 0.277827848793872 -0.0711631416021311 ENSG00000011009 LYPLA2
ENST00000400061 0.677822162896193 0.284804763345895 -0.0701397837601927 ENSG00000011009 LYPLA2
ENST00000420982 0.613164414362967 0.221289635261436 -0.0801641632941824 ENSG00000011009 LYPLA2
ENST00000374505 0.578256592749205 0.193883666575697 -0.083333334066765 ENSG00000011009 LYPLA2
ENST00000495365 0.60520802363759 0.214833787534277 -0.0798551310509942 ENSG00000011009 LYPLA2
ENST00000374503 0.582351256041502 0.196824308615217 -0.0827075039860532 ENSG00000011009 LYPLA2
ENST00000374502 0.597626187111449 0.208546683706642 -0.0811599592000904 ENSG00000011009 LYPLA2
ENST00000492577 0.634063061670903 0.241709330950627 -0.0767717889274568 ENSG00000011009 LYPLA2
ENST00000421070 0.679495556310008 0.287212221709415 -0.0744242327859296 ENSG00000011009 LYPLA2
ENST00000374501 0.928459064024713 0.745515193988296 -0.0222911349001447 ENSG00000011009 LYPLA2
ENST00000472213 0.964034541724911 0.860585545148942 -0.0118500882051078 ENSG00000011009 LYPLA2
ENST00000481736 0.966356262059891 0.867422416322995 -0.00998344711318018 ENSG00000117308 GALE
ENST00000374497 0.976316956604775 0.903805518806939 -0.00728704031942876 ENSG00000117308 GALE
ENST00000459934 0.966030195758811 0.866609603969532 -0.0100363359111808 ENSG00000117308 GALE
ENST00000429356 0.96049171525267 0.848604803293325 -0.0113584962082928 ENSG00000117308 GALE
ENST00000418277 0.896220328601003 0.649510211715727 -0.0288880299516059 ENSG00000117308 GALE
ENST00000470949 0.998069191778618 0.990276198924836 -0.000828300334862685 ENSG00000117308 GALE
ENST00000425913 0.912606979929591 0.699541182817548 -0.0260188038321899 ENSG00000117308 GALE
ENST00000445705 0.975216881734823 0.899531587364238 -0.00855830976668878 ENSG00000117308 GALE
ENST00000467493 0.986210887156346 0.938130708913148 0.00523797210172011 ENSG00000117308 GALE
ENST00000486382 0.926006308720414 0.737749873215218 0.0242707856128862 ENSG00000117308 GALE
ENST00000470383 0.837838173288605 0.514983290217671 -0.0488347859638128 ENSG00000117308 GALE
ENST00000466250 0.843970882019605 0.527646663136605 -0.0472164227205735 ENSG00000117308 GALE
ENST00000467070 0.685657468327272 0.295540197313276 -0.0793192808235363 ENSG00000117308 GALE
ENST00000374490 0.847977465206156 0.536731752276543 -0.0325605514836094 ENSG00000117305 HMGCL
ENST00000374487 0.860025462824378 0.56421347681936 -0.0304329536355023 ENSG00000117305 HMGCL
ENST00000374483 0.860025462824378 0.56421347681936 -0.0304329536355023 ENSG00000117305 HMGCL
ENST00000436439 0.847977465206156 0.536731752276543 -0.0325605514836094 ENSG00000117305 HMGCL
ENST00000235958 0.847566245476314 0.535960517123284 -0.0325827111181508 ENSG00000117305 HMGCL
ENST00000509389 0.938076893901056 0.774999782620264 -0.0157905476700018 ENSG00000117305 HMGCL
ENST00000513148 0.903458319536612 0.670905212847921 -0.0252656179167525 ENSG00000117305 HMGCL
ENST00000471915 0.0309122189967953 0.000702688821697627 -0.151625361833887 ENSG00000189266 PNRC2
ENST00000334351 0.0758811567611691 0.00337707967620851 -0.131050940971329 ENSG00000189266 PNRC2
ENST00000374468 0.0649487599846603 0.00259030826502532 -0.132928841836172 ENSG00000189266 PNRC2
ENST00000579103 0.323927849425322 0.0534829416332814 -0.116741041020706 ENSG00000189266 PNRC2
ENST00000344989 0.0768846000916952 0.00350054001931139 -0.136974164940504 ENSG00000188529 SRSF10
ENST00000453840 0.0770579697338704 0.00351648012219727 -0.136971802735271 ENSG00000188529 SRSF10
ENST00000341154 0.0771641139669298 0.003527755513774 -0.136951779951061 ENSG00000188529 SRSF10
ENST00000484146 0.0757594602806931 0.00336789830580728 -0.137992831105943 ENSG00000188529 SRSF10
ENST00000473858 0.0757594602806931 0.00336789830580728 -0.137992831105943 ENSG00000188529 SRSF10
ENST00000374452 0.0757594602806931 0.00336867893879666 -0.137995900497089 ENSG00000188529 SRSF10
ENST00000374453 0.0757113503639006 0.00335649069081572 -0.138016382644794 ENSG00000188529 SRSF10
ENST00000343255 0.0589950017531034 0.0022133893652387 -0.141675817479207 ENSG00000188529 SRSF10
ENST00000492112 0.0596506647309512 0.0022525649467491 -0.141413443504544 ENSG00000188529 SRSF10
ENST00000485841 0.0630345605341408 0.00246926544108711 -0.154889387739711 ENSG00000188529 SRSF10
ENST00000338597 0.0695813170163896 0.00293223084092495 -0.150522496083158 ENSG00000188529 SRSF10
ENST00000495785 0.0616178681575656 0.00236683691658301 -0.138270541910754 ENSG00000188529 SRSF10
ENST00000473754 0.0457189283222365 0.00139049807606534 -0.161422979746299 ENSG00000188529 SRSF10
ENST00000485292 0.616730770472012 0.224739717560426 -0.0738867347538722 ENSG00000188529 SRSF10
ENST00000469303 0.621689117110538 0.229795316804033 -0.082516731049525 ENSG00000188529 SRSF10
ENST00000374399 0.535065760552865 0.161489301736948 0.0925388321347188 ENSG00000001461 NIPAL3
ENST00000003912 0.364773577703315 0.0690959103389993 0.101510445117667 ENSG00000001461 NIPAL3
ENST00000358028 0.43762117847662 0.103813822267113 0.117922306329504 ENSG00000001461 NIPAL3
ENST00000339255 0.541623626027557 0.166121675847552 0.0926152241618037 ENSG00000001461 NIPAL3
ENST00000478890 0.446746649132146 0.109109695210175 -0.0931147126690194 ENSG00000133226 SRRM1
ENST00000593639 0.448837583863084 0.110243780245531 -0.0926093677019735 ENSG00000133226 SRRM1
ENST00000323848 0.371484073863519 0.0724149919091031 -0.0826311261606514 ENSG00000133226 SRRM1
ENST00000466910 0.580803630540868 0.195904244120057 -0.085445064333106 ENSG00000133226 SRRM1
ENST00000468822 0.339019087975843 0.0587804044510769 -0.10476159493878 ENSG00000133226 SRRM1
ENST00000447431 0.369283255341717 0.0713795353238354 -0.0837600090155936 ENSG00000133226 SRRM1
ENST00000600523 0.891709344486882 0.636505205456815 -0.0307445481320299 ENSG00000133226 SRRM1
ENST00000462710 0.477669583968879 0.126334757135789 -0.0896464073728183 ENSG00000133226 SRRM1
ENST00000374389 0.372565896900864 0.0728555696168139 -0.084018790548414 ENSG00000133226 SRRM1
ENST00000490543 0.4767660896897 0.125752474382679 -0.089704844015699 ENSG00000133226 SRRM1
ENST00000479034 0.291795871723573 0.0434820122119626 -0.0911462119915848 ENSG00000133226 SRRM1
ENST00000596378 0.239749950613511 0.029113550976679 -0.100099774951047 ENSG00000133226 SRRM1
ENST00000494934 0.131433460132681 0.00938083042221332 -0.159441510419749 ENSG00000133226 SRRM1
ENST00000495561 0.203402400712157 0.0212290230374845 -0.14671883322326 ENSG00000133226 SRRM1
ENST00000537199 0.0707605194907532 0.00301806495119867 -0.142900532423027 ENSG00000133226 SRRM1
ENST00000485441 0.0449682249148637 0.0013511911346555 -0.225356844675526 ENSG00000133226 SRRM1
ENST00000470243 0.153436413701603 0.0124623908896243 -0.169144024235347 ENSG00000133226 SRRM1
ENST00000496882 0.34619724194138 0.0618253200063143 -0.109333048851749 ENSG00000133226 SRRM1
ENST00000461768 0.965846491714482 0.865980924210412 -0.0117900547274234 ENSG00000133226 SRRM1
ENST00000485541 0.950212189047752 0.813381853791515 -0.0161528257127592 ENSG00000133226 SRRM1
ENST00000488317 0.905699566211292 0.677981225922104 -0.0295220497268526 ENSG00000133226 SRRM1
ENST00000474843 0.971466358442619 0.882802144977226 -0.0112657695017402 ENSG00000133226 SRRM1
ENST00000374379 0.887230522120347 0.623947378436865 0.0255285093151468 ENSG00000169504 CLIC4
ENST00000497755 0.64680783276484 0.253165044510658 0.05828862395499 ENSG00000169504 CLIC4
ENST00000488683 0.887389740795376 0.624570764332264 0.025480011520333 ENSG00000169504 CLIC4
ENST00000489758 0.464955635516585 0.11926589224475 0.0906040959927808 ENSG00000169504 CLIC4
ENST00000236273 0.975144023437006 0.899257229350574 -0.00671496981454018 ENSG00000117614 SYF2
ENST00000354361 0.967353142469526 0.87031429440416 -0.0086379098081483 ENSG00000117614 SYF2
ENST00000474160 0.836437550469375 0.511798857851975 -0.0397957725759111 ENSG00000117614 SYF2
ENST00000476231 0.570740698200967 0.187691086742421 -0.081117728371472 ENSG00000117614 SYF2
ENST00000243189 0.308497226628867 0.0483467818998835 -0.105792096714809 ENSG00000117616 C1orf63
ENST00000569495 0.958904798551243 0.84282574900817 -0.0144989073194892 ENSG00000117616 C1orf63
ENST00000498238 0.311759107948406 0.0493611565345249 -0.105331798865612 ENSG00000117616 C1orf63
ENST00000566395 0.98133217737337 0.921921754858185 -0.00661338560968109 ENSG00000117616 C1orf63
ENST00000565733 0.979102179444831 0.912818694304199 -0.00736221521641694 ENSG00000117616 C1orf63
ENST00000568254 0.311759107948406 0.0493611565345249 -0.105331798865612 ENSG00000117616 C1orf63
ENST00000473314 0.503112237349042 0.142062526461005 -0.0759645674475174 ENSG00000117616 C1orf63
ENST00000417642 0.311759107948406 0.0493611565345249 -0.105331798865612 ENSG00000117616 C1orf63
ENST00000570063 0.992021971143153 0.962690609604492 -0.00315783140100176 ENSG00000117616 C1orf63
ENST00000475766 0.982360054158542 0.924763229173459 -0.00649746227328085 ENSG00000117616 C1orf63
ENST00000491378 0.854528287328063 0.550228402246246 0.0451951403571528 ENSG00000117616 C1orf63
ENST00000431849 0.0753189425261181 0.00333162031347316 -0.156797875390161 ENSG00000117616 C1orf63
ENST00000568212 0.0270443922359043 0.000555456138057682 -0.184190520543586 ENSG00000117616 C1orf63
ENST00000568701 0.12221928099901 0.0082026438653506 -0.147374044953005 ENSG00000117616 C1orf63
ENST00000561867 0.193701885623295 0.0193246559387539 -0.122543901653944 ENSG00000117616 C1orf63
ENST00000568996 0.174623449022972 0.015958247406412 -0.127008321252619 ENSG00000117616 C1orf63
ENST00000374358 0.409928056339844 0.0898535749593048 -0.0608237488069884 ENSG00000183726 TMEM50A
ENST00000498135 0.542905906454641 0.167200845930111 -0.0571176417109285 ENSG00000183726 TMEM50A
ENST00000491936 0.410326004343663 0.0902039693985848 -0.0659677481846012 ENSG00000183726 TMEM50A
ENST00000480937 0.410099446176688 0.0900305261649681 -0.0656175148500938 ENSG00000183726 TMEM50A
ENST00000468704 0.50580415919748 0.143692376257124 -0.0654297295797644 ENSG00000183726 TMEM50A
ENST00000487234 0.314066292141909 0.0501729037007226 -0.105835606688038 ENSG00000183726 TMEM50A
ENST00000399763 0.523747730997468 0.154113847962025 0.0576049555546443 ENSG00000204178 TMEM57
ENST00000399766 0.523747730997468 0.154113847962025 0.0576049555546443 ENSG00000204178 TMEM57
ENST00000374343 0.52386059740085 0.15419521504081 0.0576000036679263 ENSG00000204178 TMEM57
ENST00000470035 0.557622858982618 0.177196784483859 0.0938202047543227 ENSG00000204178 TMEM57
ENST00000374338 0.904398502181118 0.673485935780496 -0.0220818212086005 ENSG00000157978 LDLRAP1
ENST00000488127 0.98999169603582 0.954572345717215 -0.00349799082060557 ENSG00000157978 LDLRAP1
ENST00000354177 0.419363628224801 0.0944782762720551 -0.0655050772862098 ENSG00000162430 SEPN1
ENST00000361547 0.419363628224801 0.0944782762720551 -0.0655050772862098 ENSG00000162430 SEPN1
ENST00000374315 0.419363628224801 0.0944782762720551 -0.0655050772862098 ENSG00000162430 SEPN1
ENST00000559265 0.336009242845839 0.0576540304800291 -0.0780205609414721 ENSG00000255054 RP1-317E23.6
ENST00000494537 0.304520034752949 0.0470282683777158 -0.104863827194599 ENSG00000162430 SEPN1
ENST00000527604 0.450323231254556 0.111041764347093 -0.0653774603531692 ENSG00000255054 RP1-317E23.6
ENST00000442055 0.45707221150193 0.114888916551947 -0.0615324293615469 ENSG00000228172 RP1-317E23.3
ENST00000453649 0.458759577270934 0.115677902667267 -0.0612656256781998 ENSG00000228172 RP1-317E23.3
ENST00000424294 0.69069480676167 0.300838474305655 -0.0648657366930348 ENSG00000117640 MTFR1L
ENST00000374303 0.854263583444837 0.549820910165792 -0.0331789627602755 ENSG00000117640 MTFR1L
ENST00000533762 0.807678641664907 0.459202583854674 -0.0489549447358962 ENSG00000117640 MTFR1L
ENST00000529116 0.765749177257295 0.392764597897746 -0.0560781055974662 ENSG00000117640 MTFR1L
ENST00000474295 0.857241102266164 0.557152370003252 -0.0326377822823317 ENSG00000117640 MTFR1L
ENST00000488327 0.820157380676458 0.482472797025449 -0.0440275879101983 ENSG00000117640 MTFR1L
ENST00000472643 0.864534163051001 0.572495010440578 -0.0332219326952741 ENSG00000117640 MTFR1L
ENST00000494293 0.701443346766745 0.312600052737085 -0.0748091907587375 ENSG00000117640 MTFR1L
ENST00000469815 0.809543360720468 0.462827655437493 -0.0403252263926292 ENSG00000117640 MTFR1L
ENST00000526894 0.859757924505788 0.563503319735519 -0.033998339946928 ENSG00000117640 MTFR1L
ENST00000478284 0.775591521197416 0.405871784877077 -0.0504650098640318 ENSG00000117640 MTFR1L
ENST00000524618 0.793477208971349 0.434603460152672 -0.0433159349272301 ENSG00000117640 MTFR1L
ENST00000374307 0.856789044206201 0.555868178701797 -0.0327299683980662 ENSG00000117640 MTFR1L
ENST00000528624 0.585711278253006 0.199512399372234 -0.0920211745124692 ENSG00000117640 MTFR1L
ENST00000525713 0.712024926722392 0.325263616081171 -0.0656325193038749 ENSG00000117640 MTFR1L
ENST00000374301 0.799825621690934 0.446049123118477 -0.0425228287413457 ENSG00000117640 MTFR1L
ENST00000464008 0.693167467855569 0.303664753137024 -0.0622078437060235 ENSG00000117640 MTFR1L
ENST00000526158 0.694623028607525 0.305243536559972 -0.0641911159423248 ENSG00000117640 MTFR1L
ENST00000530599 0.570462509113286 0.187395097709596 -0.0859716777630565 ENSG00000117640 MTFR1L
ENST00000374300 0.724922985523031 0.340692694193296 -0.053368927836148 ENSG00000117640 MTFR1L
ENST00000466284 0.736814938663134 0.355754407975601 -0.0513936921778026 ENSG00000117640 MTFR1L
ENST00000531361 0.662523822652216 0.269213356485723 -0.0659503689080914 ENSG00000117640 MTFR1L
ENST00000497956 0.979889119768411 0.915258739042572 0.00704053589206254 ENSG00000117640 MTFR1L
ENST00000538789 0.737871494566583 0.357119062702951 0.0652501945357604 ENSG00000127423 AUNIP
ENST00000455431 0.498444856970341 0.13942238066752 -0.110004451798092 ENSG00000236528 RP1-125I3.2
ENST00000374296 0.433583006778171 0.10157091248658 -0.113219469563574 ENSG00000182749 PAQR7
ENST00000426559 0.876922120412902 0.599145970372296 0.0190508149036657 ENSG00000117632 STMN1
ENST00000455785 0.882368478230389 0.611149474152268 0.0184076125736395 ENSG00000117632 STMN1
ENST00000399728 0.882368478230389 0.610869341034724 0.0184117363749347 ENSG00000117632 STMN1
ENST00000465604 0.8874528367623 0.624919513228907 0.0177143670840602 ENSG00000117632 STMN1
ENST00000357865 0.892578661840903 0.638845670582117 0.0170475424988974 ENSG00000117632 STMN1
ENST00000374291 0.878578637244529 0.6027579830506 0.0188527656950715 ENSG00000117632 STMN1
ENST00000485226 0.912338858511491 0.698682226594652 0.015050987123895 ENSG00000117632 STMN1
ENST00000446334 0.777734814958822 0.409406967572623 0.0361489506663518 ENSG00000117632 STMN1
ENST00000580971 0.921044821178034 0.723133875171724 0.0224467390248395 ENSG00000264021 MIR3917
ENST00000374282 0.996687170439803 0.981841459025708 -0.00172334979822392 ENSG00000158006 PAFAH2
ENST00000451429 0.378115683020132 0.0755943368698011 -0.119346935653423 ENSG00000130695 CEP85
ENST00000476272 0.382862959604663 0.0774333535682861 -0.116529536065096 ENSG00000130695 CEP85
ENST00000252992 0.383623033043329 0.0777533242982934 -0.11646532329896 ENSG00000130695 CEP85
ENST00000453146 0.415653984012957 0.0926568487914475 -0.124280526982042 ENSG00000130695 CEP85
ENST00000469609 0.333384449153241 0.0565031674844282 -0.150819666293973 ENSG00000130695 CEP85
ENST00000270792 0.910561511703497 0.692825040225093 0.0268501178537441 ENSG00000142669 SH3BGRL3
ENST00000319041 0.912449436918576 0.698948874511355 0.0263650487398089 ENSG00000142669 SH3BGRL3
ENST00000314675 0.692039756813685 0.30232037912729 0.0489339876075352 ENSG00000158062 UBXN11
ENST00000434391 0.839039256571488 0.517644154629267 0.0270240421881345 ENSG00000117682 DHDDS
ENST00000427245 0.990982832015337 0.959281375938575 0.00252450010872944 ENSG00000117682 DHDDS
ENST00000527611 0.981674451326169 0.922902125706712 -0.00616169891959292 ENSG00000117682 DHDDS
ENST00000374186 0.969451472623911 0.87696089561551 0.00805015342408415 ENSG00000117682 DHDDS
ENST00000525682 0.848840854476199 0.538532410777145 0.027525608746317 ENSG00000117682 DHDDS
ENST00000236342 0.872795508744936 0.590115674220807 0.0241069942134739 ENSG00000117682 DHDDS
ENST00000526219 0.78561491403242 0.421497592842401 0.0367259061656273 ENSG00000117682 DHDDS
ENST00000374185 0.991622885897927 0.961132672142503 0.00240403242593995 ENSG00000117682 DHDDS
ENST00000487944 0.972628610211317 0.88623802668296 -0.00848960930381239 ENSG00000117682 DHDDS
ENST00000360009 0.841159734254503 0.522674692323213 0.0267023679538377 ENSG00000117682 DHDDS
ENST00000533087 0.996848235461113 0.983377844066748 -0.00104470380473322 ENSG00000117682 DHDDS
ENST00000531312 0.997812744160712 0.988368071683114 -0.000734908274023895 ENSG00000117682 DHDDS
ENST00000525165 0.985513684484998 0.935622612327915 0.00411151829336081 ENSG00000117682 DHDDS
ENST00000525546 0.955670662511099 0.830258419008579 0.0116735659151924 ENSG00000117682 DHDDS
ENST00000528557 0.96421356826141 0.861130630084729 0.00908714942668182 ENSG00000117682 DHDDS
ENST00000525326 0.985531533992536 0.935782422284867 0.00440529573852325 ENSG00000117682 DHDDS
ENST00000526278 0.998131561599886 0.990987912949583 -0.000567554707064826 ENSG00000117682 DHDDS
ENST00000436153 0.984163669739268 0.93115536405961 -0.00434837296245054 ENSG00000117682 DHDDS
ENST00000529688 0.99777882595052 0.988108826691811 -0.000751122006336654 ENSG00000117682 DHDDS
ENST00000530781 0.996193505038438 0.979613892950907 -0.00154107049075036 ENSG00000117682 DHDDS
ENST00000531955 0.989561466317116 0.951631271215334 0.00335415771992538 ENSG00000117682 DHDDS
ENST00000525410 0.97556429790707 0.901447462634159 -0.00653056051933116 ENSG00000117682 DHDDS
ENST00000430232 0.993311702382064 0.967176266806825 0.00200764358820872 ENSG00000117682 DHDDS
ENST00000431933 0.756685402120447 0.381209498240906 0.0434917773513868 ENSG00000117682 DHDDS
ENST00000416052 0.968350701555329 0.874216569847381 -0.0104671133772992 ENSG00000117682 DHDDS
ENST00000468388 0.995459016494917 0.976385108643181 -0.00163391876619994 ENSG00000198830 HMGN2
ENST00000479815 0.911644459897046 0.696626240925737 -0.0178501648064927 ENSG00000198830 HMGN2
ENST00000460563 0.948992596508709 0.809121002234676 -0.0110488774265575 ENSG00000198830 HMGN2
ENST00000464888 0.89936606422004 0.658972928773288 -0.0206519504685684 ENSG00000198830 HMGN2
ENST00000463817 0.976772939704443 0.907042147673556 -0.00510579108969377 ENSG00000198830 HMGN2
ENST00000467700 0.979102179444831 0.912964487445168 -0.00477169598971471 ENSG00000198830 HMGN2
ENST00000361427 0.972058622618118 0.884221154204412 -0.00635563278548424 ENSG00000198830 HMGN2
ENST00000466194 0.978427366408432 0.911356349682644 -0.00490868413541694 ENSG00000198830 HMGN2
ENST00000493418 0.949309078774696 0.810748027140643 -0.0112324867479369 ENSG00000198830 HMGN2
ENST00000324856 0.93814422159895 0.775180641857 -0.012704378342459 ENSG00000117713 ARID1A
ENST00000457599 0.95928479473919 0.8445394440217 -0.00908113778163457 ENSG00000117713 ARID1A
ENST00000374152 0.52226080938015 0.153203088155245 -0.0578366109353631 ENSG00000117713 ARID1A
ENST00000430291 0.8241802654909 0.489827197125025 -0.0502115516836207 ENSG00000117713 ARID1A
ENST00000430799 0.265322166696289 0.0353163597898013 -0.101223165136194 ENSG00000117713 ARID1A
ENST00000466382 0.272771339181586 0.0376798344935732 -0.098918868618298 ENSG00000117713 ARID1A
ENST00000540690 0.263035598203408 0.0347261924603275 -0.100413381386674 ENSG00000117713 ARID1A
ENST00000532781 0.188127827669904 0.0183247776982853 -0.118266816114541 ENSG00000117713 ARID1A
ENST00000374142 0.984163669739268 0.931164846672013 -0.00483741654600364 ENSG00000204160 ZDHHC18
ENST00000374141 0.82096191574049 0.484680924688817 -0.0530539966060899 ENSG00000204160 ZDHHC18
ENST00000488397 0.94341359480128 0.790590488308032 -0.0162082716156144 ENSG00000204160 ZDHHC18
ENST00000374135 0.100152361697899 0.00563111711966979 -0.14873478093088 ENSG00000142751 GPN2
ENST00000448791 0.527031303177254 0.156353519679541 -0.106060464053734 ENSG00000226698 RP1-50O24.6
ENST00000374133 0.094517823931346 0.00506845495528408 -0.185376097434305 ENSG00000142751 GPN2
ENST00000477418 0.0794566363310156 0.00372298097715089 -0.195860966050556 ENSG00000142751 GPN2
ENST00000431781 0.274964724543385 0.0383138594234857 -0.146170927078531 ENSG00000142751 GPN2
ENST00000361720 0.869578288091682 0.582939500321605 0.0395685804110732 ENSG00000198746 GPATCH3
ENST00000435827 0.766650011064505 0.393850025536658 -0.0494407611919656 ENSG00000090273 NUDC
ENST00000321265 0.805148482664075 0.455054963254888 -0.0392995948386104 ENSG00000090273 NUDC
ENST00000452707 0.724412592190934 0.340283371057659 -0.0532081018647854 ENSG00000090273 NUDC
ENST00000484772 0.76385764650342 0.390591909378039 -0.0524612043803208 ENSG00000090273 NUDC
ENST00000522111 0.147927313887507 0.0116254765740631 0.168952185743853 ENSG00000253368 TRNP1
ENST00000531285 0.121163224294881 0.00801714553805564 0.189401928864168 ENSG00000253368 TRNP1
ENST00000374089 0.952893385938111 0.822052970875567 -0.0129502087766898 ENSG00000090020 SLC9A1
ENST00000263980 0.979956485161757 0.916251440829658 -0.00541142449774104 ENSG00000090020 SLC9A1
ENST00000545949 0.951302540538333 0.816666066763629 -0.0125942781132327 ENSG00000090020 SLC9A1
ENST00000447808 0.921534230686474 0.724893955049439 -0.0245512898796412 ENSG00000090020 SLC9A1
ENST00000374086 0.914081067622398 0.702903281543777 -0.0219852402799987 ENSG00000090020 SLC9A1
ENST00000374084 0.840634233389315 0.521460468176683 -0.0411518459793883 ENSG00000090020 SLC9A1
ENST00000319394 0.42284527027592 0.0964928142112868 -0.0817389786053846 ENSG00000142784 WDTC1
ENST00000361771 0.418933184476419 0.0942364108064926 -0.0822196088207205 ENSG00000142784 WDTC1
ENST00000447062 0.492860482241066 0.135730963940136 -0.0821494865155245 ENSG00000142784 WDTC1
ENST00000491239 0.36146861322312 0.0676212614559503 -0.106068017323361 ENSG00000142784 WDTC1
ENST00000374076 0.983702721022132 0.930027305921148 0.00489149210675398 ENSG00000186501 TMEM222
ENST00000464720 0.983702721022132 0.930027305921148 0.00489149210675398 ENSG00000186501 TMEM222
ENST00000608611 0.983702721022132 0.930027305921148 0.00489149210675398 ENSG00000186501 TMEM222
ENST00000466759 0.736024311971908 0.354427182178333 -0.0571252811577059 ENSG00000186501 TMEM222
ENST00000486082 0.964024400870398 0.860294348558411 0.00977750612263001 ENSG00000186501 TMEM222
ENST00000464813 0.867341168605569 0.57769211323203 -0.0325751653607861 ENSG00000186501 TMEM222
ENST00000478104 0.963159116768631 0.856394626270576 0.00987358173666038 ENSG00000186501 TMEM222
ENST00000498220 0.966856584633324 0.868866685418567 0.00917048969471009 ENSG00000186501 TMEM222
ENST00000471456 0.923474767043901 0.730705335828515 0.0239796366197159 ENSG00000186501 TMEM222
ENST00000470223 0.987561513854325 0.942754293400127 0.00506926917218534 ENSG00000186501 TMEM222
ENST00000374040 0.688104975684629 0.298093204844322 -0.0788372867965342 ENSG00000142733 MAP3K6
ENST00000493901 0.696130120520409 0.307380669835173 -0.0773044767733156 ENSG00000142733 MAP3K6
ENST00000357582 0.693167467855569 0.303725478420098 -0.077895422046531 ENSG00000142733 MAP3K6
ENST00000430629 0.715312668545288 0.329646861775915 -0.0277919608262779 ENSG00000158195 WASF2
ENST00000536657 0.870766216601719 0.585633705196922 -0.0192941021614026 ENSG00000158195 WASF2
ENST00000247087 0.5434476431622 0.167682383534111 0.0757491376748322 ENSG00000126705 AHDC1
ENST00000374011 0.557929004514774 0.177579814343256 0.074200680000889 ENSG00000126705 AHDC1
ENST00000490295 0.465429796633153 0.119519426450929 0.10119325308892 ENSG00000126705 AHDC1
ENST00000480033 0.425340178201139 0.0977038504132267 0.107788524623519 ENSG00000126705 AHDC1
ENST00000373943 0.754035567997911 0.378057585525583 0.0417229439195028 ENSG00000117758 STX12
ENST00000440806 0.862118526816915 0.568215836700696 0.0262007540975902 ENSG00000117758 STX12
ENST00000468761 0.756685402120447 0.381160902430974 0.0487457565263943 ENSG00000117758 STX12
ENST00000481874 0.989749378061949 0.952429632681479 -0.0041334311600954 ENSG00000117758 STX12
ENST00000472285 0.587871119471959 0.201546766183134 0.079253246847159 ENSG00000117758 STX12
ENST00000311772 0.373469366717636 0.0731703630223273 -0.080376923346195 ENSG00000117751 PPP1R8
ENST00000236412 0.375982790553344 0.0742989275269108 -0.0801373687565069 ENSG00000117751 PPP1R8
ENST00000373931 0.373669152916582 0.0732868504667071 -0.0803737074372935 ENSG00000117751 PPP1R8
ENST00000431586 0.885199650524559 0.617520595610784 -0.0270801640955176 ENSG00000117751 PPP1R8
ENST00000486634 0.141904767010503 0.0107524787672931 -0.13252432068131 ENSG00000117751 PPP1R8
ENST00000601459 0.0814832326950112 0.00391103252177003 -0.206962873901076 ENSG00000268552 AL109927.1
ENST00000373912 0.743357302584705 0.364176647496684 -0.0539817176465283 ENSG00000117748 RPA2
ENST00000419958 0.550422351289492 0.171828842423029 -0.0941039090190988 ENSG00000117748 RPA2
ENST00000373909 0.670154769230926 0.276927604083961 -0.0637674249357194 ENSG00000117748 RPA2
ENST00000313433 0.791164892398672 0.430091818483965 -0.0481807046399493 ENSG00000117748 RPA2
ENST00000444045 0.994125087646546 0.970360947192208 -0.0025783056432725 ENSG00000117748 RPA2
ENST00000373884 0.722279096965988 0.337706666776675 0.0692238882251615 ENSG00000158156 XKR8
ENST00000373871 0.203810987950697 0.0213663096929757 0.0986853294559709 ENSG00000158161 EYA3
ENST00000436342 0.203810987950697 0.0213663096929757 0.0986853294559709 ENSG00000158161 EYA3
ENST00000373864 0.682083671568752 0.291266474436443 0.0552035679413179 ENSG00000158161 EYA3
ENST00000540618 0.021471515322576 0.000375580223110892 0.175089118356603 ENSG00000158161 EYA3
ENST00000545175 0.0208938729851987 0.000357519028479873 0.176339721012901 ENSG00000158161 EYA3
ENST00000373863 0.017642364381983 0.000256753281750913 0.182766066871 ENSG00000158161 EYA3
ENST00000495923 0.671055582484708 0.278084150295965 -0.0770078211622983 ENSG00000158161 EYA3
ENST00000471498 0.0129282463079709 0.000153986518553489 0.196522116030813 ENSG00000158161 EYA3
ENST00000468665 0.381983871384357 0.0769180984223163 0.131088714418043 ENSG00000158161 EYA3
ENST00000603289 0.066181238453074 0.00268117927520694 -0.114057187768465 ENSG00000126698 DNAJC8
ENST00000263697 0.0810577620682689 0.00387266997948077 -0.0978414759419007 ENSG00000126698 DNAJC8
ENST00000596102 0.773253904189272 0.402788231156518 -0.0545947495495343 ENSG00000269804 AL353354.2
ENST00000489277 0.0810577620682689 0.00387266997948077 -0.0978414759419007 ENSG00000126698 DNAJC8
ENST00000470967 0.240480763936654 0.0292907206333959 -0.10862331411993 ENSG00000126698 DNAJC8
ENST00000482674 0.826930303611019 0.494709541967768 -0.0360210057482623 ENSG00000126698 DNAJC8
ENST00000488868 0.817642093332316 0.478342226338157 -0.0373012914529128 ENSG00000126698 DNAJC8
ENST00000497986 0.903029221402858 0.669660522373817 -0.0286766545974955 ENSG00000130770 ATPIF1
ENST00000335514 0.903985990931519 0.672365474981673 -0.0284127709215375 ENSG00000130770 ATPIF1
ENST00000468425 0.896800968834561 0.651112720494561 -0.0301256774677547 ENSG00000130770 ATPIF1
ENST00000465645 0.903985990931519 0.672365474981673 -0.0284127709215375 ENSG00000130770 ATPIF1
ENST00000253063 0.983425452053878 0.92869428914844 -0.00542639224454173 ENSG00000130766 SESN2
ENST00000373842 0.578729943147518 0.194255175338489 0.0916033053123646 ENSG00000130772 MED18
ENST00000398997 0.578729943147518 0.194255175338489 0.0916033053123646 ENSG00000130772 MED18
ENST00000373839 0.809770086016128 0.463072399500228 0.0309480787172745 ENSG00000204138 PHACTR4
ENST00000463428 0.817574002019249 0.478235762931137 0.0409813972027095 ENSG00000204138 PHACTR4
ENST00000493669 0.760750380055929 0.386034687727234 0.0374152531238905 ENSG00000204138 PHACTR4
ENST00000373836 0.89154221598498 0.635678533098327 0.0205270109889502 ENSG00000204138 PHACTR4
ENST00000398958 0.863618771511885 0.570655069182437 -0.0204474554091719 ENSG00000180198 RCC1
ENST00000413987 0.615994211384684 0.223953036050178 0.0463869442758195 ENSG00000242125 SNHG3
ENST00000427469 0.966075718944 0.86678251539649 0.00599011609071703 ENSG00000180198 RCC1
ENST00000447507 0.867468683205539 0.577911001633856 0.030677549027435 ENSG00000242125 SNHG3
ENST00000434290 0.97809627074893 0.910519698925789 0.00406533425383384 ENSG00000180198 RCC1
ENST00000373833 0.869335973032946 0.582525540190667 -0.0198514457668154 ENSG00000180198 RCC1
ENST00000437681 0.828662322353861 0.497636026547341 0.0304148001821396 ENSG00000242125 SNHG3
ENST00000419074 0.682640499649467 0.291904723918739 -0.0561425873196501 ENSG00000180198 RCC1
ENST00000373832 0.337978921085181 0.0584304062595437 -0.0966732760081213 ENSG00000180198 RCC1
ENST00000373831 0.477715925337211 0.126366587976225 -0.0874844215684006 ENSG00000180198 RCC1
ENST00000411533 0.679110448000899 0.286612451612666 -0.0675595757121727 ENSG00000180198 RCC1
ENST00000486790 0.785347491285826 0.421081730839657 -0.0571157328804182 ENSG00000180198 RCC1
ENST00000430407 0.739885815477904 0.359152966990049 -0.0564348325338159 ENSG00000180198 RCC1
ENST00000429051 0.689960041168239 0.30015686396688 -0.0743015989865148 ENSG00000180198 RCC1
ENST00000373830 0.49892429279398 0.13972029237195 0.0807691030421908 ENSG00000180098 TRNAU1AP
ENST00000495995 0.355778384316851 0.0654421023760295 0.127074281984384 ENSG00000180098 TRNAU1AP
ENST00000480930 0.483015301320979 0.129733968376709 0.0841751651645325 ENSG00000180098 TRNAU1AP
ENST00000491577 0.480026251376294 0.127733416481344 0.0843161690967106 ENSG00000180098 TRNAU1AP
ENST00000495215 0.584498002123594 0.198555389025898 0.0809425216608788 ENSG00000180098 TRNAU1AP
ENST00000464093 0.345180527633131 0.0613128447749246 0.133405065445808 ENSG00000180098 TRNAU1AP
ENST00000484775 0.573860059979179 0.190955101968672 0.0740191890039835 ENSG00000180098 TRNAU1AP
ENST00000464612 0.922528012206818 0.727657701724157 0.0221578568197157 ENSG00000197989 SNHG12
ENST00000475441 0.983665102997832 0.929860188217835 0.00557634339401094 ENSG00000197989 SNHG12
ENST00000531126 0.947226942952966 0.803858043891909 -0.0141212396610046 ENSG00000197989 SNHG12
ENST00000461448 0.947226942952966 0.803940660061855 -0.0141138356512712 ENSG00000197989 SNHG12
ENST00000470977 0.947226942952966 0.803937747956499 -0.0141020876570964 ENSG00000197989 SNHG12
ENST00000474814 0.947226942952966 0.803937747956499 -0.0141020876570964 ENSG00000197989 SNHG12
ENST00000481368 0.946040743201348 0.799332272957977 -0.0155397819333599 ENSG00000197989 SNHG12
ENST00000481220 0.947262643668387 0.804019599658244 -0.0140980311979341 ENSG00000197989 SNHG12
ENST00000488745 0.960412791608569 0.84845117920265 -0.0108683554273727 ENSG00000197989 SNHG12
ENST00000483436 0.947090642125017 0.803601105319592 -0.014131538019614 ENSG00000197989 SNHG12
ENST00000464115 0.879656921451256 0.604850532804599 -0.0367797141963629 ENSG00000197989 SNHG12
ENST00000461832 0.879670113620946 0.604939084581515 -0.0367799016125696 ENSG00000197989 SNHG12
ENST00000373824 0.318873753038266 0.0517993450351725 0.129435670352274 ENSG00000120656 TAF12
ENST00000263974 0.330576623757457 0.0555410750548648 0.127503790008351 ENSG00000120656 TAF12
ENST00000495422 0.157052314118231 0.0131997107178737 0.170081376551707 ENSG00000120656 TAF12
ENST00000373816 0.793192041372926 0.433677473942533 -0.0443063627513975 ENSG00000162419 GMEB1
ENST00000361872 0.928352949381798 0.745256149946624 -0.0200291330146818 ENSG00000162419 GMEB1
ENST00000294409 0.930988467403977 0.752761995563629 -0.01938754853275 ENSG00000162419 GMEB1
ENST00000480454 0.835280994645717 0.509630968451196 -0.0441209992994247 ENSG00000162419 GMEB1
ENST00000474884 0.785693121465473 0.42161785476426 -0.0398040382254589 ENSG00000198492 YTHDF2
ENST00000542507 0.705705309905633 0.31750205409614 0.0317532380195473 ENSG00000198492 YTHDF2
ENST00000373812 0.713138357855207 0.326858592573276 0.031155398198206 ENSG00000198492 YTHDF2
ENST00000541996 0.708186552163067 0.320645775921564 0.0316830983477135 ENSG00000198492 YTHDF2
ENST00000478283 0.829404108137092 0.499053949552481 0.0231242047627398 ENSG00000198492 YTHDF2
ENST00000496288 0.903788164038097 0.6719017421702 -0.0197590238646385 ENSG00000198492 YTHDF2
ENST00000475796 0.907539486899247 0.683892179612029 0.026463906869436 ENSG00000198492 YTHDF2
ENST00000476976 0.926030446482277 0.738353763886706 -0.01778534907385 ENSG00000198492 YTHDF2
ENST00000468863 0.650959305693039 0.257574686993092 -0.0653617242936312 ENSG00000198492 YTHDF2
ENST00000343067 0.705953649834956 0.31818856675249 -0.0459473051543186 ENSG00000159023 EPB41
ENST00000356093 0.705953649834956 0.31818856675249 -0.0459473051543186 ENSG00000159023 EPB41
ENST00000398863 0.705953649834956 0.31818856675249 -0.0459473051543186 ENSG00000159023 EPB41
ENST00000482464 0.891695113548361 0.636130878910021 -0.0322846279743851 ENSG00000159023 EPB41
ENST00000373800 0.979742839083131 0.914555381234022 -0.00618886791306827 ENSG00000159023 EPB41
ENST00000349460 0.979742839083131 0.914555381234022 -0.00618886791306827 ENSG00000159023 EPB41
ENST00000347529 0.976750122405123 0.906200055556597 -0.00679601040613903 ENSG00000159023 EPB41
ENST00000373798 0.761873921542058 0.387814591006097 -0.0392043335700875 ENSG00000159023 EPB41
ENST00000373797 0.732658979192418 0.350473161460925 -0.0532868235451139 ENSG00000159023 EPB41
ENST00000488277 0.835809031408131 0.510372410030869 0.0486204194583215 ENSG00000159023 EPB41
ENST00000490308 0.730339971506725 0.34735250003218 0.0743789241389269 ENSG00000159023 EPB41
ENST00000460378 0.351735851426812 0.063798901875621 -0.0983762831000778 ENSG00000159023 EPB41
ENST00000373795 0.372658721285202 0.0728932967411664 -0.0680737511146592 ENSG00000116350 SRSF4
ENST00000546138 0.350072959484545 0.0631504191738424 -0.0718091308453872 ENSG00000116350 SRSF4
ENST00000466448 0.382296160425623 0.0771492671354087 -0.0690770867615417 ENSG00000116350 SRSF4
ENST00000497015 0.108923918006098 0.00652340138132149 -0.156031705138103 ENSG00000116350 SRSF4
ENST00000605204 0.79972754552632 0.445729267659739 -0.0371369956974987 ENSG00000116350 SRSF4
ENST00000477193 0.379814650233984 0.0762232922937365 -0.117414566560269 ENSG00000116350 SRSF4
ENST00000489898 0.0387964342771419 0.00104392564359169 -0.220771610412626 ENSG00000116350 SRSF4
ENST00000472353 0.987565809171653 0.94295411249294 -0.00410237797890894 ENSG00000116350 SRSF4
ENST00000373791 0.965247886454654 0.863969828995628 0.0109719120568981 ENSG00000116353 MECR
ENST00000263702 0.940440522160833 0.782196082037328 0.017622836409073 ENSG00000116353 MECR
ENST00000473030 0.548167921644674 0.170371320018024 -0.0916828383570883 ENSG00000116353 MECR
ENST00000463412 0.65660780647736 0.263174069790815 -0.0775379360387542 ENSG00000116353 MECR
ENST00000478505 0.990469686748333 0.95685385851639 -0.00365281569282137 ENSG00000116353 MECR
ENST00000490529 0.83096004321476 0.502205453897355 0.0445036244654555 ENSG00000116353 MECR
ENST00000294507 0.951899658570529 0.818479249409725 -0.0108075853040152 ENSG00000162511 LAPTM5
ENST00000464569 0.988573300127727 0.947151195913685 0.0040087407162437 ENSG00000162511 LAPTM5
ENST00000476492 0.922591454662846 0.727862044926035 -0.025018033338916 ENSG00000162511 LAPTM5
ENST00000336798 0.12811977806597 0.00893182520278493 -0.143415454430264 ENSG00000162512 SDC3
ENST00000339394 0.54764841615105 0.170039639448363 -0.0931031946408726 ENSG00000162512 SDC3
ENST00000424085 0.981683994181094 0.922992785993379 0.00310826081434194 ENSG00000134644 PUM1
ENST00000257075 0.980759836209819 0.91996741784855 0.00323152489821734 ENSG00000134644 PUM1
ENST00000373747 0.980759836209819 0.91996741784855 0.00323152489821734 ENSG00000134644 PUM1
ENST00000525843 0.966457072720903 0.867715972696364 0.00542506064457349 ENSG00000134644 PUM1
ENST00000426105 0.888284462899516 0.626607561569193 0.0149682583040511 ENSG00000134644 PUM1
ENST00000440538 0.883631256573256 0.614447422687955 0.0154318226168579 ENSG00000134644 PUM1
ENST00000498419 0.990031283758211 0.954798632436029 0.0024581682167835 ENSG00000134644 PUM1
ENST00000373741 0.885348280503978 0.618554377089819 0.0153286268696782 ENSG00000134644 PUM1
ENST00000423018 0.881927216134612 0.609786625470018 0.0156551307028267 ENSG00000134644 PUM1
ENST00000373742 0.900049586224363 0.660833003267333 0.0134655704325071 ENSG00000134644 PUM1
ENST00000530669 0.333884723197738 0.0568004968021491 -0.113756460669258 ENSG00000134644 PUM1
ENST00000529846 0.79972754552632 0.445864197897851 -0.0450357153397781 ENSG00000134644 PUM1
ENST00000525997 0.809001846951799 0.461336737270567 -0.0436552756985495 ENSG00000134644 PUM1
ENST00000527498 0.960283526433805 0.847854697210596 -0.0117178801838094 ENSG00000134644 PUM1
ENST00000471894 0.530437511191694 0.15820108070084 0.104335349111953 ENSG00000134644 PUM1
ENST00000490546 0.696023389226433 0.307122639842905 0.0688883821557784 ENSG00000134644 PUM1
ENST00000532678 0.537380507013463 0.163216625329486 0.0744959333463402 ENSG00000134644 PUM1
ENST00000526215 0.668026560837305 0.275074404675236 0.0397273626654265 ENSG00000134644 PUM1
ENST00000525948 0.882991727511496 0.613151014029769 0.0191369858365123 ENSG00000134644 PUM1
ENST00000480602 0.76160453320605 0.387433902353552 0.0329432812585015 ENSG00000134644 PUM1
ENST00000524516 0.987565809171653 0.943197016042927 0.00332434470706646 ENSG00000134644 PUM1
ENST00000531867 0.188355549680342 0.018355940776344 -0.143539403487469 ENSG00000134644 PUM1
ENST00000263694 0.434429367547263 0.102096520789844 -0.077781163312791 ENSG00000060688 SNRNP40
ENST00000486941 0.490591733869878 0.134236422893443 -0.119530059080465 ENSG00000060688 SNRNP40
ENST00000489853 0.599651620799911 0.210060794929581 -0.0758002501316564 ENSG00000060688 SNRNP40
ENST00000373720 0.466614723785002 0.120151039461796 -0.110007153222962 ENSG00000060688 SNRNP40
ENST00000446633 0.40576044587308 0.0878352107875561 -0.0809899994315514 ENSG00000060688 SNRNP40
ENST00000474025 0.942177069533654 0.787453126918701 0.017817953559438 ENSG00000060688 SNRNP40
ENST00000463988 0.689892680345393 0.299909423357395 -0.0701729435291074 ENSG00000060688 SNRNP40
ENST00000344147 0.8789056300148 0.603309120011153 0.0269821188197181 ENSG00000121766 ZCCHC17
ENST00000479629 0.728345031809696 0.345019133375873 0.0542711513537044 ENSG00000121766 ZCCHC17
ENST00000373714 0.8789056300148 0.603309120011153 0.0269821188197181 ENSG00000121766 ZCCHC17
ENST00000546109 0.819541480865589 0.481474835250415 0.038369942472088 ENSG00000121766 ZCCHC17
ENST00000422613 0.771612093638194 0.400171989909568 0.0444141781200997 ENSG00000121766 ZCCHC17
ENST00000490049 0.837663319944394 0.513945921431956 0.0416917756798177 ENSG00000121766 ZCCHC17
ENST00000430143 0.60617731209362 0.215675530577178 0.0884866593274679 ENSG00000229044 RP11-266K22.2
ENST00000373710 0.903656810418937 0.671329525156945 0.0281227484295829 ENSG00000168528 SERINC2
ENST00000536859 0.903788164038097 0.6719109864321 0.0280893226414934 ENSG00000168528 SERINC2
ENST00000487207 0.981317126884073 0.921839483876254 0.00708419934538017 ENSG00000168528 SERINC2
ENST00000373709 0.902200445591176 0.667595201352159 0.0284703465102036 ENSG00000168528 SERINC2
ENST00000536384 0.932493041631451 0.759473071446522 0.0202414979172756 ENSG00000168528 SERINC2
ENST00000491976 0.932493041631451 0.759473071446522 0.0202414979172756 ENSG00000168528 SERINC2
ENST00000441210 0.580173026581721 0.195425272023037 -0.0615015121894034 ENSG00000142910 TINAGL1
ENST00000457433 0.124554782242867 0.00848586600317792 -0.111564831118571 ENSG00000142910 TINAGL1
ENST00000271064 0.126427771898918 0.00870041669360376 -0.111418827339404 ENSG00000142910 TINAGL1
ENST00000537531 0.128294533327671 0.00895125156692692 -0.11473861365059 ENSG00000142910 TINAGL1
ENST00000461030 0.127773389469969 0.00887721727158397 -0.114912341273961 ENSG00000142910 TINAGL1
ENST00000466998 0.745805698765707 0.367671200834373 -0.054202434698915 ENSG00000142910 TINAGL1
ENST00000478398 0.115845942232035 0.00732948241949481 -0.1158441110677 ENSG00000142910 TINAGL1
ENST00000481165 0.134715655183449 0.00977254171733541 -0.108791871311948 ENSG00000142910 TINAGL1
ENST00000468635 0.017668689959726 0.00025952050844447 -0.144844455952679 ENSG00000142910 TINAGL1
ENST00000498429 0.0391808693742388 0.00106163487274282 -0.134902955558535 ENSG00000142910 TINAGL1
ENST00000463112 0.110626070106563 0.00672885299820977 -0.124834605846465 ENSG00000142910 TINAGL1
ENST00000480586 0.270482745213338 0.0369726132089522 -0.107938553320633 ENSG00000142910 TINAGL1
ENST00000373705 0.885348280503978 0.618277226725462 -0.0280318006102846 ENSG00000121764 HCRTR1
ENST00000373703 0.893736730317343 0.642162130089062 0.0238950498480665 ENSG00000162517 PEF1
ENST00000461006 0.883220231505364 0.613576454935262 -0.0311687270032196 ENSG00000162517 PEF1
ENST00000478502 0.741304276381148 0.361024017878343 0.0534854196689333 ENSG00000162517 PEF1
ENST00000489164 0.813636501547512 0.470465343591656 0.0457037729772253 ENSG00000162517 PEF1
ENST00000492061 0.75264890706672 0.376259767697211 0.0589887325207088 ENSG00000162517 PEF1
ENST00000496805 0.712415029717323 0.325736445225291 0.0684603593380144 ENSG00000162517 PEF1
ENST00000472443 0.670623110425222 0.277631926304418 0.0769771880606643 ENSG00000162517 PEF1
ENST00000471219 0.957228565331783 0.837374601153016 0.0158476931480124 ENSG00000162517 PEF1
ENST00000440872 0.587756652816951 0.201476209910582 0.0918288923943737 ENSG00000162517 PEF1
ENST00000257100 0.813029657091083 0.469435454509378 -0.0334110395238727 ENSG00000134668 SPOCD1
ENST00000373648 0.813180989046759 0.469664907999652 -0.0334045485988462 ENSG00000134668 SPOCD1
ENST00000360482 0.813180989046759 0.469664907999652 -0.0334045485988462 ENSG00000134668 SPOCD1
ENST00000473361 0.82257121396618 0.487543226715382 -0.0324833631410476 ENSG00000134668 SPOCD1
ENST00000452755 0.792857856696989 0.433229885609857 -0.0367305744214682 ENSG00000134668 SPOCD1
ENST00000533231 0.809190738257429 0.462183655735033 -0.0340020267915302 ENSG00000134668 SPOCD1
ENST00000528579 0.70308134023572 0.314622452352584 -0.0531829098797648 ENSG00000134668 SPOCD1
ENST00000532604 0.680426958138747 0.288798460370778 -0.0588055153182867 ENSG00000134668 SPOCD1
ENST00000531039 0.653473052395974 0.25979666026062 -0.0647025258158355 ENSG00000134668 SPOCD1
ENST00000468720 0.688104975684629 0.298021525118221 -0.0616361479382734 ENSG00000134668 SPOCD1
ENST00000485944 0.713838212319261 0.327685571049286 -0.0573586757796508 ENSG00000134668 SPOCD1
ENST00000460061 0.728765379374215 0.345640725976238 -0.0557274360811213 ENSG00000134668 SPOCD1
ENST00000602889 0.720425146949226 0.335600207043381 -0.0326521629516765 ENSG00000269967 RP11-84A19.4
ENST00000602725 0.638806401364594 0.246197458499102 -0.0394656055981657 ENSG00000184007 PTP4A2
ENST00000344035 0.837851078688275 0.515171735784637 -0.0186024384115403 ENSG00000184007 PTP4A2
ENST00000356536 0.984595931366132 0.931800165041787 0.00274787160590694 ENSG00000184007 PTP4A2
ENST00000457805 0.888118897984371 0.626318367712724 -0.0205807543430582 ENSG00000184007 PTP4A2
ENST00000489313 0.719219044853868 0.334351864484192 -0.0462158816793993 ENSG00000184007 PTP4A2
ENST00000602683 0.947512739098611 0.804838578802592 -0.0105777441118141 ENSG00000184007 PTP4A2
ENST00000470404 0.989664621189384 0.952192058120031 -0.00256516363416769 ENSG00000184007 PTP4A2
ENST00000532001 0.93388835927421 0.762506732737553 -0.0133557149482984 ENSG00000184007 PTP4A2
ENST00000528253 0.941302176121771 0.784719074611171 -0.0127646876483738 ENSG00000184007 PTP4A2
ENST00000484483 0.901687582572206 0.665401697863614 0.0256045659312422 ENSG00000184007 PTP4A2
ENST00000468531 0.854263583444837 0.54981995202612 0.0225905177905392 ENSG00000184007 PTP4A2
ENST00000534796 0.833540194424936 0.506641477767475 0.0336875345332638 ENSG00000184007 PTP4A2
ENST00000532289 0.910579326230134 0.692945113225767 0.0200808804510933 ENSG00000184007 PTP4A2
ENST00000526960 0.990837034206684 0.958981216568977 -0.00220367243149555 ENSG00000184007 PTP4A2
ENST00000524384 0.857735260333215 0.558458084285689 0.0290885580748512 ENSG00000184007 PTP4A2
ENST00000528840 0.844720140654115 0.52992793163315 0.0310082785763371 ENSG00000184007 PTP4A2
ENST00000494444 0.853300654753691 0.548045153607892 0.0295842372088052 ENSG00000184007 PTP4A2
ENST00000529477 0.931838384002651 0.756512796212032 0.0133067030494025 ENSG00000184007 PTP4A2
ENST00000533408 0.747528756395366 0.36957063901144 0.0443920977655599 ENSG00000184007 PTP4A2
ENST00000475464 0.455875061330584 0.114146867252232 0.0886973510628606 ENSG00000184007 PTP4A2
ENST00000327300 0.895695708791975 0.647704560962622 -0.0158856614114332 ENSG00000121774 KHDRBS1
ENST00000307714 0.894439102561043 0.64423796339992 -0.0161432878774427 ENSG00000121774 KHDRBS1
ENST00000492989 0.898070286836081 0.655351423531121 -0.0136093212095527 ENSG00000121774 KHDRBS1
ENST00000484270 0.998069191778618 0.990226993876989 0.000460476224925345 ENSG00000121774 KHDRBS1
ENST00000366152 0.557154400180758 0.1768151896451 0.0795786878766403 ENSG00000203325 RP11-277A4.4
ENST00000487305 0.857241102266164 0.557402238179846 -0.0275952462155084 ENSG00000121775 TMEM39B
ENST00000336294 0.918890899965841 0.71702520923391 -0.0172642528109772 ENSG00000121775 TMEM39B
ENST00000438825 0.948344300635289 0.80749992145977 -0.0148890944329604 ENSG00000121775 TMEM39B
ENST00000441402 0.918834404374043 0.716869174884322 -0.0172748598175642 ENSG00000121775 TMEM39B
ENST00000472503 0.996366554084887 0.9804263668111 0.00143238840501077 ENSG00000121775 TMEM39B
ENST00000456834 0.939727599859858 0.779883769745907 -0.0147069252987448 ENSG00000121775 TMEM39B
ENST00000468135 0.923474767043901 0.730120081272503 -0.0164403156878286 ENSG00000121775 TMEM39B
ENST00000466321 0.949329000700759 0.810843927009439 -0.014627427686001 ENSG00000121775 TMEM39B
ENST00000373634 0.917032990261804 0.711634171079604 -0.0176170183004476 ENSG00000121775 TMEM39B
ENST00000427288 0.927951673983496 0.743991825916485 -0.0168154513059692 ENSG00000121775 TMEM39B
ENST00000476968 0.910962897471839 0.694757197054682 -0.018670868996856 ENSG00000121775 TMEM39B
ENST00000498613 0.934944744132461 0.765580488764809 0.021414807663476 ENSG00000121775 TMEM39B
ENST00000373625 0.69255399407164 0.30283605687005 -0.044342167708268 ENSG00000025800 KPNA6
ENST00000471599 0.745046246832584 0.366745296988599 -0.0378306014918189 ENSG00000025800 KPNA6
ENST00000537234 0.629206828550918 0.237319681443952 -0.0549646892958252 ENSG00000025800 KPNA6
ENST00000469790 0.873942999725951 0.592582961033811 0.033015396549936 ENSG00000025800 KPNA6
ENST00000545542 0.385743824478209 0.0787657188776171 -0.0914767266267237 ENSG00000025800 KPNA6
ENST00000446515 0.586962876848067 0.200817295670396 -0.0720916411877939 ENSG00000025800 KPNA6
ENST00000515055 0.573297350625805 0.190488200799527 -0.0636746555145695 ENSG00000250135 RP4-622L5.2
ENST00000373610 0.00213013049855759 4.75544241887339e-06 -0.185489280405014 ENSG00000084652 TXLNA
ENST00000373609 0.00186528973310058 3.8212609274408e-06 -0.186990927196097 ENSG00000084652 TXLNA
ENST00000491434 0.296393195893798 0.0446994128100962 -0.143042263880497 ENSG00000160055 TMEM234
ENST00000489170 0.289545616049048 0.0426472262223552 -0.144305704613541 ENSG00000160055 TMEM234
ENST00000461402 0.289545616049048 0.0426472262223552 -0.144305704613541 ENSG00000160055 TMEM234
ENST00000355082 0.973693820448159 0.893684634552441 -0.00802836240966514 ENSG00000084623 EIF3I
ENST00000373586 0.890503777610908 0.631450943917052 -0.024657747449729 ENSG00000084623 EIF3I
ENST00000489353 0.99880364105057 0.994423534663218 -0.000421213555005217 ENSG00000084623 EIF3I
ENST00000471486 0.919150000472029 0.718192549984693 -0.0201513852987221 ENSG00000084623 EIF3I
ENST00000483517 0.914788064907234 0.705771563819617 -0.0205751236056737 ENSG00000084623 EIF3I
ENST00000474371 0.886085595128513 0.620693106483382 -0.0264693101583611 ENSG00000084623 EIF3I
ENST00000423995 0.924864961040601 0.733841098517829 -0.0204926051286898 ENSG00000220785 MTMR9LP
ENST00000403496 0.862119646389943 0.568252486333439 -0.0350762720238623 ENSG00000220785 MTMR9LP
ENST00000441044 0.848221722043127 0.537221840484149 -0.0371683470902019 ENSG00000220785 MTMR9LP
ENST00000426597 0.882692947314355 0.612287380557867 -0.0306906839688764 ENSG00000220785 MTMR9LP
ENST00000373548 0.833939182700088 0.507477547796286 0.0216210860358105 ENSG00000116478 HDAC1
ENST00000481281 0.282508134501378 0.0406683498194869 0.11010374506675 ENSG00000116478 HDAC1
ENST00000463172 0.237173856118933 0.028573362171993 0.122443499821995 ENSG00000116478 HDAC1
ENST00000428704 0.434347206464475 0.10203183355511 0.0775908738015469 ENSG00000116478 HDAC1
ENST00000472928 0.287078852823325 0.0420198699295476 0.109245116166504 ENSG00000116478 HDAC1
ENST00000373541 0.867777999288164 0.578404708293872 0.0180291005388631 ENSG00000116478 HDAC1
ENST00000490081 0.846322711782724 0.533046093963235 0.0302009802558709 ENSG00000116478 HDAC1
ENST00000482310 0.795177404535007 0.437216549571083 0.0375997333878422 ENSG00000116478 HDAC1
ENST00000476391 0.789720648485844 0.428079729182444 -0.0320377400455383 ENSG00000116478 HDAC1
ENST00000484305 0.607902339490925 0.217091119515215 0.0824121392698922 ENSG00000116478 HDAC1
ENST00000471488 0.572410515387541 0.189122947159535 -0.0691337047666852 ENSG00000116478 HDAC1
ENST00000329421 0.864144863249603 0.571909134370645 0.0340763683066321 ENSG00000175130 MARCKSL1
ENST00000455895 0.156041836058501 0.0130039343200185 -0.0963517420435812 ENSG00000160058 BSDC1
ENST00000413080 0.158584423603179 0.0134408051311891 -0.0959698884804319 ENSG00000160058 BSDC1
ENST00000444377 0.160017337473173 0.0136776443352781 -0.0956025199942485 ENSG00000160058 BSDC1
ENST00000341071 0.161259307282371 0.0138677419928191 -0.0957731097140181 ENSG00000160058 BSDC1
ENST00000526031 0.164323682958026 0.0143696096444798 -0.103449530412467 ENSG00000160058 BSDC1
ENST00000419121 0.164262825697417 0.0143617331041013 -0.10315898016588 ENSG00000160058 BSDC1
ENST00000446293 0.153898352733602 0.0125523144156568 -0.107759587323393 ENSG00000160058 BSDC1
ENST00000463967 0.989119956147197 0.949145397076027 -0.00430266565496747 ENSG00000160058 BSDC1
ENST00000373520 0.259026129165939 0.0337435711739631 -0.0987056146427354 ENSG00000160058 BSDC1
ENST00000449308 0.284146123390671 0.0412549021025524 -0.0979353373041021 ENSG00000160058 BSDC1
ENST00000527513 0.253205405151195 0.0324391404098335 -0.122072756140787 ENSG00000160058 BSDC1
ENST00000527163 0.265895966031761 0.0356370849742501 -0.119878587551016 ENSG00000160058 BSDC1
ENST00000530485 0.383097882496161 0.0775308408285245 -0.103257191756349 ENSG00000160058 BSDC1
ENST00000474414 0.396528627856522 0.0837703225204102 -0.105720978835017 ENSG00000160058 BSDC1
ENST00000530876 0.409338903214341 0.0895590571678956 -0.111372079497563 ENSG00000160058 BSDC1
ENST00000530753 0.387945445013825 0.0795898911600389 -0.115253191725481 ENSG00000160058 BSDC1
ENST00000533084 0.264083879755113 0.0349920070746706 -0.143533133100296 ENSG00000160058 BSDC1
ENST00000531222 0.276629679127815 0.0389817751609145 -0.14656640117997 ENSG00000160058 BSDC1
ENST00000480336 0.594887595098711 0.206301624805285 0.0845382553728569 ENSG00000254553 RP1-27O5.3
ENST00000373510 0.987386415415482 0.942203568062821 0.00433265142981771 ENSG00000160062 ZBTB8A
ENST00000316459 0.673963249742123 0.280844999913558 0.073837577744942 ENSG00000160062 ZBTB8A
ENST00000341885 0.949945649772799 0.812652528345499 0.0106603639423686 ENSG00000176261 ZBTB8OS
ENST00000468695 0.654763195234758 0.260859706851463 0.056944748887024 ENSG00000176261 ZBTB8OS
ENST00000492007 0.632254852864067 0.240367936419582 0.0592255392574517 ENSG00000176261 ZBTB8OS
ENST00000373506 0.637022849762215 0.244528984068556 0.0588056756012817 ENSG00000176261 ZBTB8OS
ENST00000498691 0.908876852380883 0.689513446411306 0.0245411872790559 ENSG00000176261 ZBTB8OS
ENST00000478041 0.62825414960611 0.236281536183277 0.0603377113361898 ENSG00000176261 ZBTB8OS
ENST00000473294 0.638512939467118 0.245941811809873 0.0589279406086773 ENSG00000176261 ZBTB8OS
ENST00000436661 0.640984083781439 0.24821485229963 0.0585550601474037 ENSG00000176261 ZBTB8OS
ENST00000373501 0.636653789025138 0.244269659794276 0.0590649058664774 ENSG00000176261 ZBTB8OS
ENST00000476493 0.637656642379518 0.245127252486273 0.0590300283620741 ENSG00000176261 ZBTB8OS
ENST00000465588 0.630230276467546 0.238593468753159 0.0601452261533362 ENSG00000176261 ZBTB8OS
ENST00000483138 0.400372885494687 0.0853974968396979 0.0960045975967839 ENSG00000176261 ZBTB8OS
ENST00000479075 0.482464991176254 0.129160652353014 0.0858024740349864 ENSG00000176261 ZBTB8OS
ENST00000473383 0.648635973421783 0.255598949901918 0.0820562140109401 ENSG00000176261 ZBTB8OS
ENST00000466361 0.47146862661841 0.122654646779046 0.0920462201531865 ENSG00000176261 ZBTB8OS
ENST00000414241 0.374267148295404 0.0734929765126419 -0.083156075406217 ENSG00000162521 RBBP4
ENST00000373493 0.492427850468915 0.135473653867582 -0.0703954378701386 ENSG00000162521 RBBP4
ENST00000527118 0.24809169792514 0.0311658089055916 -0.0963963932266229 ENSG00000162521 RBBP4
ENST00000401893 0.0669096977616482 0.00273731500496956 -0.146397082121338 ENSG00000162521 RBBP4
ENST00000524393 0.26056812967313 0.0341634454379772 -0.0946235054494681 ENSG00000162521 RBBP4
ENST00000526193 0.28064289312205 0.0402413656121507 -0.091216710988873 ENSG00000162521 RBBP4
ENST00000492348 0.377201686700455 0.074835405836951 -0.0836583049340719 ENSG00000162521 RBBP4
ENST00000544435 0.377201686700455 0.074835405836951 -0.0836583049340719 ENSG00000162521 RBBP4
ENST00000525506 0.0887654878976461 0.00454499254504881 -0.148884136376033 ENSG00000162521 RBBP4
ENST00000465780 0.025134557270974 0.000486609347685319 -0.19510508489842 ENSG00000162521 RBBP4
ENST00000373485 0.367576048403932 0.0705745892664642 -0.0851195121522263 ENSG00000162521 RBBP4
ENST00000477563 0.048217931040351 0.00155895082300942 -0.156045214570861 ENSG00000162521 RBBP4
ENST00000458695 0.376843430150358 0.0746812484714906 -0.0842443131963758 ENSG00000162521 RBBP4
ENST00000490500 0.112770732909273 0.00695954432278987 -0.142555402944701 ENSG00000162521 RBBP4
ENST00000445722 0.178224837968889 0.0165682231937618 -0.12639869273401 ENSG00000162521 RBBP4
ENST00000475321 0.859797437936237 0.563782315629714 -0.0317393585646402 ENSG00000162521 RBBP4
ENST00000531983 0.987756751897658 0.94443238058171 0.00449988827862216 ENSG00000162521 RBBP4
ENST00000463378 0.894428090488583 0.644016606149559 -0.0299548155573426 ENSG00000162521 RBBP4
ENST00000460669 0.792111838300692 0.431844182611391 -0.0476570072578653 ENSG00000162521 RBBP4
ENST00000482190 0.754918558659607 0.37929593953029 -0.0539612897402515 ENSG00000162521 RBBP4
ENST00000373484 0.976392318229367 0.904737007750236 -0.0068613457294313 ENSG00000162520 SYNC
ENST00000409190 0.905448287854882 0.677502339376717 0.0240798583285566 ENSG00000162520 SYNC
ENST00000401073 0.976772939704443 0.906649634492059 0.00638439481840784 ENSG00000162522 KIAA1522
ENST00000373481 0.783586309483679 0.418278919041547 -0.0453031390561932 ENSG00000162522 KIAA1522
ENST00000294521 0.994628416615452 0.972011867497286 0.00256612103449842 ENSG00000162522 KIAA1522
ENST00000373480 0.728195009457469 0.344898892351511 -0.0557693795102119 ENSG00000162522 KIAA1522
ENST00000469100 0.703998637988537 0.315791218222333 -0.0446830833077254 ENSG00000134684 YARS
ENST00000373477 0.852352956532112 0.546488546892135 0.0203608493783803 ENSG00000134684 YARS
ENST00000490826 0.851722566510622 0.545056320678257 -0.0293022276695632 ENSG00000134684 YARS
ENST00000487404 0.818682386599659 0.4801852961311 -0.0295422470305014 ENSG00000134684 YARS
ENST00000478828 0.680716754175588 0.289498655715082 -0.0440652212598805 ENSG00000134684 YARS
ENST00000481895 0.580173026581721 0.195420020986166 0.0547631883801933 ENSG00000134684 YARS
ENST00000466052 0.896436846094607 0.650493254076215 0.028487843911523 ENSG00000134684 YARS
ENST00000470377 0.494890312784197 0.136982153993687 0.091925442486696 ENSG00000134684 YARS
ENST00000472692 0.956198626545282 0.832408652244713 -0.0145497211627482 ENSG00000134684 YARS
ENST00000530710 0.824071094979647 0.489633438290117 -0.0424708899713721 ENSG00000116497 S100PBP
ENST00000373476 0.396316741829042 0.0836286797270801 -0.0917304861285888 ENSG00000116497 S100PBP
ENST00000373475 0.315369200095035 0.0505715544834531 -0.0987576937101242 ENSG00000116497 S100PBP
ENST00000529027 0.61609019058932 0.224203452112384 -0.0879545199177932 ENSG00000116497 S100PBP
ENST00000531123 0.410099446176688 0.0900740900344964 -0.0919682228417434 ENSG00000116497 S100PBP
ENST00000398243 0.27511898691527 0.0383618091250882 -0.123730417458468 ENSG00000116497 S100PBP
ENST00000356689 0.281840681953104 0.0405204505117938 -0.119545967841521 ENSG00000116497 S100PBP
ENST00000526230 0.466614723785002 0.120139760703985 -0.104589756709451 ENSG00000116497 S100PBP
ENST00000531256 0.341711270151002 0.0599450540738633 -0.124882154537071 ENSG00000116497 S100PBP
ENST00000482212 0.487965539094648 0.132716835154621 -0.100525013374571 ENSG00000116497 S100PBP
ENST00000373456 0.930413637471677 0.751298410857853 -0.01708479065854 ENSG00000116514 RNF19B
ENST00000356990 0.926562291273575 0.740112682618466 -0.0178630526015431 ENSG00000116514 RNF19B
ENST00000235150 0.928850014880057 0.746823360997982 -0.0174350967400583 ENSG00000116514 RNF19B
ENST00000427524 0.151439070562491 0.012197784063987 -0.0889173153005177 ENSG00000236065 RP1-117O3.2
ENST00000373449 0.161942101266506 0.0140061022330065 -0.0891595293265506 ENSG00000004455 AK2
ENST00000548033 0.125373351698278 0.0085682489885561 -0.107888388000806 ENSG00000004455 AK2
ENST00000482191 0.556202531846463 0.176080768430612 -0.0786242078560055 ENSG00000004455 AK2
ENST00000491241 0.412468621623624 0.0912371989471737 -0.0896795964344133 ENSG00000004455 AK2
ENST00000467905 0.104259454811566 0.00603521617893054 -0.115100250736801 ENSG00000004455 AK2
ENST00000354858 0.220612171204607 0.0246515248365705 -0.10287247825679 ENSG00000004455 AK2
ENST00000480134 0.220612171204607 0.0246515248365705 -0.10287247825679 ENSG00000004455 AK2
ENST00000550338 0.2010383104965 0.020735070593698 -0.105767317872768 ENSG00000004455 AK2
ENST00000469238 0.195528573324432 0.0195989574871946 -0.119768290346706 ENSG00000004455 AK2
ENST00000466029 0.178348255781731 0.0165820385157343 -0.122472794861476 ENSG00000004455 AK2
ENST00000487289 0.22859992879931 0.0265647713029074 -0.1086434617115 ENSG00000004455 AK2
ENST00000548559 0.22775476460236 0.0263140214444255 -0.111241398204368 ENSG00000004455 AK2
ENST00000551979 0.0555223685093204 0.00195989607943707 -0.15874168272397 ENSG00000004455 AK2
ENST00000483388 0.894682913694251 0.645258028964178 0.0311702408453456 ENSG00000160094 ZNF362
ENST00000539719 0.959827543447887 0.845959820075481 0.0100361604302886 ENSG00000160094 ZNF362
ENST00000373428 0.954729732362587 0.827628033778541 -0.0117898547027226 ENSG00000160094 ZNF362
ENST00000588828 0.910313768895899 0.692361587849398 0.0250766734197076 ENSG00000225313 RP11-415J8.3
ENST00000457957 0.890407649224916 0.631233063280645 0.0302998945567088 ENSG00000225313 RP11-415J8.3
ENST00000587696 0.927653235902064 0.743177158461396 0.0207230641266198 ENSG00000225313 RP11-415J8.3
ENST00000431992 0.980759836209819 0.919223883003694 -0.00414149007944395 ENSG00000134686 PHC2
ENST00000485928 0.946785134508608 0.80195858065765 -0.0102184280894158 ENSG00000134686 PHC2
ENST00000373418 0.948304929972994 0.807056432374549 -0.00994782482485615 ENSG00000134686 PHC2
ENST00000373422 0.98280782969273 0.92621121247017 -0.00377936033623957 ENSG00000134686 PHC2
ENST00000257118 0.980759836209819 0.919223883003694 -0.00414149007944395 ENSG00000134686 PHC2
ENST00000419414 0.941912764331977 0.786980955282075 -0.0111030936567894 ENSG00000134686 PHC2
ENST00000467894 0.913448981413598 0.70129232441602 -0.0166201596610654 ENSG00000134686 PHC2
ENST00000373416 0.964034541724911 0.860462508127737 -0.00739903593532632 ENSG00000134686 PHC2
ENST00000486897 0.871764418967443 0.588326866213806 -0.0251381463922328 ENSG00000134686 PHC2
ENST00000493483 0.877535559964485 0.600674597864183 -0.0239529321900644 ENSG00000134686 PHC2
ENST00000473158 0.83833785408787 0.516264367616076 -0.0421451328965943 ENSG00000134686 PHC2
ENST00000426886 0.901687582572206 0.665837030267091 0.0192996685506915 ENSG00000163866 SMIM12
ENST00000521580 0.857010260658641 0.556090223132711 0.029113085429157 ENSG00000163866 SMIM12
ENST00000446026 0.906036057097432 0.678666946965433 0.0231959563223578 ENSG00000163866 SMIM12
ENST00000456842 0.91191501348329 0.697579238734785 0.0222899056801499 ENSG00000163866 SMIM12
ENST00000423898 0.897708238666737 0.653487477862347 0.026304949142693 ENSG00000163866 SMIM12
ENST00000417239 0.72817315668555 0.34466157527969 0.0615391753923732 ENSG00000163866 SMIM12
ENST00000417456 0.729492894550023 0.346277505856173 0.0679438723458116 ENSG00000241014 RP11-244H3.1
ENST00000487874 0.554476115995896 0.174788566049333 -0.075809831813931 ENSG00000271741 RP11-244H3.4
ENST00000373340 0.448843875701781 0.110273491171463 -0.0905146363708549 ENSG00000163867 ZMYM6
ENST00000493328 0.402501058270553 0.0864720894931332 -0.107971645276494 ENSG00000163867 ZMYM6
ENST00000357182 0.389333086412612 0.0803376969417256 -0.109251964926353 ENSG00000163867 ZMYM6
ENST00000415531 0.169567171205155 0.0151671833969902 -0.174812467124008 ENSG00000163867 ZMYM6
ENST00000317538 0.275693470528196 0.0385761336205716 -0.154949088989945 ENSG00000163867 ZMYM6
ENST00000460607 0.276656545167202 0.0389903746961143 -0.154452234932144 ENSG00000163867 ZMYM6
ENST00000417119 0.903334186945013 0.670467633651226 -0.0315855624278586 ENSG00000197056 ZMYM1
ENST00000359858 0.995557517260003 0.977332626860123 -0.00212448154035599 ENSG00000197056 ZMYM1
ENST00000488455 0.963581279302151 0.858275583805789 -0.0131791416486016 ENSG00000197056 ZMYM1
ENST00000475654 0.935421318544361 0.767311217713498 -0.0224184549309272 ENSG00000197056 ZMYM1
ENST00000373329 0.995557517260003 0.977332626860123 -0.00212448154035599 ENSG00000197056 ZMYM1
ENST00000373330 0.99566274268507 0.977531663608399 -0.00210560663005023 ENSG00000197056 ZMYM1
ENST00000468598 0.952299421360821 0.820202269741118 -0.0150627323036858 ENSG00000116560 SFPQ
ENST00000460428 0.535468984751441 0.161772119931095 -0.0760615971683165 ENSG00000116560 SFPQ
ENST00000470472 0.559252775634124 0.178938474010254 -0.0699456646376646 ENSG00000116560 SFPQ
ENST00000466745 0.749017172668042 0.371898076215902 -0.0600094240525605 ENSG00000116560 SFPQ
ENST00000466213 0.797036773306034 0.441124806886245 -0.0510096982477971 ENSG00000116560 SFPQ
ENST00000490668 0.850867288447789 0.543237355699859 -0.0389883393852507 ENSG00000116560 SFPQ
ENST00000485365 0.887196387573817 0.623888420835341 -0.0320586719869028 ENSG00000116560 SFPQ
ENST00000357214 0.41091618919542 0.0905700313786909 -0.0754616824229258 ENSG00000116560 SFPQ
ENST00000373297 0.999372921993852 0.997187857015252 0.000179771808310572 ENSG00000146463 ZMYM4
ENST00000314607 0.999372921993852 0.997187857015252 0.000179771808310572 ENSG00000146463 ZMYM4
ENST00000441447 0.936120224056394 0.76925137585955 0.0205584416877688 ENSG00000146463 ZMYM4
ENST00000432683 0.913637869098939 0.701972995274134 -0.0270793730268275 ENSG00000227409 ZMYM4-AS1
ENST00000457946 0.960001899381146 0.846729750061947 -0.0098158725059386 ENSG00000146463 ZMYM4
ENST00000482131 0.868675560832744 0.581252908705163 -0.0429275108787481 ENSG00000146463 ZMYM4
ENST00000325722 0.371484073863519 0.0724196125556992 -0.07027151502533 ENSG00000142687 KIAA0319L
ENST00000373266 0.900034673395585 0.660366026474337 -0.0240744361075199 ENSG00000142687 KIAA0319L
ENST00000426982 0.372895322487275 0.0729898007424647 -0.0717950421308986 ENSG00000142687 KIAA0319L
ENST00000461312 0.921888051017465 0.726261200810749 -0.0240601726014484 ENSG00000142687 KIAA0319L
ENST00000485551 0.451949664227585 0.112095671752307 -0.0778938056871128 ENSG00000142687 KIAA0319L
ENST00000440579 0.420531237628038 0.0951791474334721 -0.0840804862110412 ENSG00000142687 KIAA0319L
ENST00000431916 0.170795054818689 0.0153594208118082 -0.148840346362253 ENSG00000142687 KIAA0319L
ENST00000482929 0.504205664992445 0.142642206656981 -0.0781415323610191 ENSG00000142687 KIAA0319L
ENST00000478463 0.715312668545288 0.329583920160341 -0.0557453187580763 ENSG00000142687 KIAA0319L
ENST00000470388 0.71519362591396 0.329426440564369 -0.0557487315096703 ENSG00000142687 KIAA0319L
ENST00000492888 0.700953875829199 0.312197818127922 -0.0624531013627264 ENSG00000142687 KIAA0319L
ENST00000469892 0.806434855993549 0.457339421176034 -0.0480115449853242 ENSG00000142687 KIAA0319L
ENST00000494948 0.818503412677003 0.479787256297503 -0.0482176289797345 ENSG00000142687 KIAA0319L
ENST00000373253 0.793281554933836 0.433862543403318 -0.0517480148554163 ENSG00000020129 NCDN
ENST00000356090 0.827943551985126 0.496195396743515 -0.0452707017285696 ENSG00000020129 NCDN
ENST00000373243 0.822100881153493 0.486665980082748 -0.0463285653132108 ENSG00000020129 NCDN
ENST00000373237 0.934337413900868 0.763445442702408 -0.0136849481296038 ENSG00000126067 PSMB2
ENST00000270815 0.443711684665049 0.107034986221391 -0.0845460645747042 ENSG00000142686 C1orf216
ENST00000251195 0.517379798654625 0.150656996879377 -0.0845510241081008 ENSG00000092853 CLSPN
ENST00000318121 0.423858580379023 0.0970462428778877 -0.0978786455242477 ENSG00000092853 CLSPN
ENST00000373220 0.423858580379023 0.0970462428778877 -0.0978786455242477 ENSG00000092853 CLSPN
ENST00000520551 0.423858580379023 0.0970462428778877 -0.0978786455242477 ENSG00000092853 CLSPN
ENST00000373210 0.836649404554771 0.512082305053103 -0.0308721108955206 ENSG00000134698 AGO4
ENST00000373206 0.881637753673016 0.608969028715982 -0.0268689016453532 ENSG00000092847 AGO1
ENST00000373204 0.697211834173044 0.308489386975435 -0.0490099331974095 ENSG00000092847 AGO1
ENST00000324350 0.246167557719113 0.030649244791844 0.160390132677241 ENSG00000126070 AGO3
ENST00000373191 0.518055474641641 0.151017024860407 0.0872877085220833 ENSG00000126070 AGO3
ENST00000397828 0.273134042450165 0.0378375423683408 0.155671162531734 ENSG00000126070 AGO3
ENST00000246314 0.260071915222595 0.034053987139483 0.131208962208259 ENSG00000126070 AGO3
ENST00000373178 0.949419240307767 0.81100263734917 0.0152559229016877 ENSG00000116863 ADPRHL2
ENST00000373166 0.876922120412902 0.599147777132234 0.0212174522608853 ENSG00000054116 TRAPPC3
ENST00000462715 0.665291685091779 0.27247175646374 0.0490113570526323 ENSG00000054116 TRAPPC3
ENST00000373163 0.927437748431425 0.742391202449987 0.013361698475146 ENSG00000054116 TRAPPC3
ENST00000373162 0.945615680775669 0.798167545935731 0.0107327151195277 ENSG00000054116 TRAPPC3
ENST00000469757 0.966231244275897 0.86699546049563 -0.00741955880959033 ENSG00000054116 TRAPPC3
ENST00000373159 0.898507367487944 0.656983140170949 -0.0217901156761068 ENSG00000054116 TRAPPC3
ENST00000497251 0.94003978735512 0.781097931324285 -0.0144507855043033 ENSG00000054116 TRAPPC3
ENST00000429533 0.995090086061763 0.97404684068943 -0.00165884893206674 ENSG00000116871 MAP7D1
ENST00000316156 0.875968916109562 0.597477278375338 -0.0265947331541928 ENSG00000116871 MAP7D1
ENST00000527764 0.680927681091032 0.289802692306915 0.0580727471985906 ENSG00000116871 MAP7D1
ENST00000373150 0.874737178713319 0.594460217948981 -0.0267791279042407 ENSG00000116871 MAP7D1
ENST00000373151 0.874728997454675 0.59426124841808 -0.0267802585721764 ENSG00000116871 MAP7D1
ENST00000530729 0.910702379701835 0.693860741945662 0.0215668942148773 ENSG00000116871 MAP7D1
ENST00000462118 0.797050648637939 0.441396079077901 -0.0513608509502949 ENSG00000116871 MAP7D1
ENST00000474796 0.583124687360348 0.197634673451341 -0.0687558292097914 ENSG00000116871 MAP7D1
ENST00000530975 0.648505142265332 0.255419850908375 -0.0820106168815317 ENSG00000116871 MAP7D1
ENST00000487131 0.625680142010502 0.233677963450324 -0.0829078206151226 ENSG00000116871 MAP7D1
ENST00000373148 0.82900739937342 0.498162023676421 -0.0394802415953576 ENSG00000116871 MAP7D1
ENST00000532131 0.596196931219544 0.207300553209601 -0.0791659890602548 ENSG00000116871 MAP7D1
ENST00000487114 0.748858044198205 0.37145420222793 -0.0542276730058268 ENSG00000116871 MAP7D1
ENST00000354618 0.304005028239672 0.0467903067875518 -0.0750823833070355 ENSG00000054118 THRAP3
ENST00000469141 0.359753984087234 0.0671045659164937 -0.0713632368878023 ENSG00000054118 THRAP3
ENST00000478853 0.605577092860244 0.215115895965405 0.0732285239000418 ENSG00000054118 THRAP3
ENST00000466743 0.844797659505892 0.53000516599344 0.0393783626999834 ENSG00000054118 THRAP3
ENST00000480549 0.769156669930937 0.396815308604273 0.0592312403690338 ENSG00000214193 SH3D21
ENST00000474766 0.75384936963681 0.377771105928386 0.0667707074390197 ENSG00000214193 SH3D21
ENST00000270824 0.603155217906971 0.212909063248886 0.0959492669390713 ENSG00000142694 EVA1B
ENST00000490466 0.622201976957455 0.230337521136462 0.0927844288417531 ENSG00000142694 EVA1B
ENST00000359297 0.948009121994052 0.805998851936846 -0.0118206998946444 ENSG00000196182 STK40
ENST00000373129 0.816363145306546 0.476123569908367 0.033580653918678 ENSG00000196182 STK40
ENST00000373130 0.816363145306546 0.476123569908367 0.033580653918678 ENSG00000196182 STK40
ENST00000373132 0.816363145306546 0.476123569908367 0.033580653918678 ENSG00000196182 STK40
ENST00000460417 0.589683735752392 0.202694346390877 0.0870063045601767 ENSG00000196182 STK40
ENST00000473733 0.954399117117104 0.826763349418938 0.0160888707401399 ENSG00000196182 STK40
ENST00000482458 0.564072453791288 0.182781197013137 0.0832557921306151 ENSG00000196182 STK40
ENST00000460017 0.78877635295132 0.42692886529359 0.0592076711262389 ENSG00000196182 STK40
ENST00000476041 0.662887648514723 0.269484995667314 0.0891261772580216 ENSG00000181817 LSM10
ENST00000315732 0.621342339471531 0.229438669497958 0.0980574948937991 ENSG00000181817 LSM10
ENST00000489912 0.864316364894581 0.572226943704583 0.0477463657434819 ENSG00000181817 LSM10
ENST00000373116 0.903050749404534 0.669716185746142 0.0216019407336137 ENSG00000116898 MRPS15
ENST00000488606 0.841024502048054 0.522393535988908 0.0417100879442033 ENSG00000116898 MRPS15
ENST00000477040 0.743296988752261 0.36406334717397 0.0696051596511279 ENSG00000116898 MRPS15
ENST00000462067 0.910693157713166 0.693244549634619 0.0199875245775787 ENSG00000116898 MRPS15
ENST00000373075 0.597716506469737 0.208705093836082 -0.0694894825363885 ENSG00000163875 MEAF6
ENST00000296214 0.611906605481582 0.220383355861947 -0.0683642030034602 ENSG00000163875 MEAF6
ENST00000373074 0.609385089220848 0.218277163109008 -0.0687552547206276 ENSG00000163875 MEAF6
ENST00000475828 0.605346006678723 0.21492251554933 -0.068884630261811 ENSG00000163875 MEAF6
ENST00000487788 0.598608131336584 0.209330863561726 -0.0693121108443326 ENSG00000163875 MEAF6
ENST00000373073 0.679348018196677 0.286872957569793 -0.0579819123978263 ENSG00000163875 MEAF6
ENST00000487792 0.598799462479163 0.209482592810618 -0.0672543938104871 ENSG00000163875 MEAF6
ENST00000448519 0.382296160425623 0.0771779093086714 -0.0957751671599738 ENSG00000163875 MEAF6
ENST00000485039 0.486684719028303 0.131999660409849 -0.086248301229501 ENSG00000163875 MEAF6
ENST00000296215 0.898533537982073 0.657166051324801 -0.0252634823010487 ENSG00000163877 SNIP1
ENST00000373062 0.868035987810703 0.57928530188478 -0.0234645065430631 ENSG00000134697 GNL2
ENST00000462812 0.555276292158902 0.175335440320435 -0.0732057553027536 ENSG00000134697 GNL2
ENST00000479255 0.978057328711767 0.910318102305302 -0.00848977025439651 ENSG00000134697 GNL2
ENST00000538069 0.713726896494183 0.327474468663527 0.0714066153326832 ENSG00000134697 GNL2
ENST00000463351 0.470099862910582 0.122005326277454 -0.107707457996528 ENSG00000134697 GNL2
ENST00000488496 0.973257610757286 0.888443812071889 0.0103064387321559 ENSG00000134697 GNL2
ENST00000358011 0.542387731054228 0.1668923679409 -0.0924261176368022 ENSG00000116922 C1orf109
ENST00000494120 0.480613562185403 0.128161091987246 -0.100260163601824 ENSG00000116922 C1orf109
ENST00000464085 0.558214181378499 0.177870596351232 -0.102252883381808 ENSG00000116922 C1orf109
ENST00000491981 0.48667815662727 0.131970442897431 -0.112450589249635 ENSG00000116922 C1orf109
ENST00000373055 0.62498544229324 0.232864415287145 -0.0713778786425108 ENSG00000134690 CDCA8
ENST00000327331 0.62498544229324 0.232860295908671 -0.0713798555255414 ENSG00000134690 CDCA8
ENST00000373044 0.990260714240463 0.95560182190518 -0.00318366152162178 ENSG00000196449 YRDC
ENST00000373043 0.760920757662766 0.386221069277647 0.0616739796198859 ENSG00000197982 C1orf122
ENST00000419397 0.957182073769175 0.836661981020628 0.0147796318013531 ENSG00000197982 C1orf122
ENST00000468084 0.803906777599502 0.453053653435186 0.0536119228892766 ENSG00000197982 C1orf122
ENST00000373042 0.346228063556993 0.0618353709749977 0.133632624103284 ENSG00000197982 C1orf122
ENST00000446260 0.331666446901713 0.0558662961860275 0.139707719863789 ENSG00000197982 C1orf122
ENST00000373036 0.756542774602579 0.380998553667603 -0.0459258126228457 ENSG00000188786 MTF1
ENST00000373027 0.826448230813281 0.493808603121445 -0.0415816250767212 ENSG00000204084 INPP5B
ENST00000373023 0.898498898916418 0.656720502878271 -0.0245545762266552 ENSG00000204084 INPP5B
ENST00000373026 0.972781100012252 0.886834988076034 -0.00845913119857242 ENSG00000204084 INPP5B
ENST00000373024 0.975739630075495 0.901826229642045 -0.0072995655430026 ENSG00000204084 INPP5B
ENST00000373019 0.264608362135991 0.0351020549034671 -0.0781352952780277 ENSG00000183431 SF3A3
ENST00000448721 0.24299623370935 0.0299736519617057 -0.0788079277779846 ENSG00000183431 SF3A3
ENST00000487062 0.951899658570529 0.818692721548535 -0.0159475304011483 ENSG00000183431 SF3A3
ENST00000460925 0.463497124511272 0.118396196010795 -0.0905230597639238 ENSG00000183431 SF3A3
ENST00000489537 0.113567411909963 0.0070617039671391 -0.109356501993862 ENSG00000183431 SF3A3
ENST00000461869 0.232789672101579 0.0274928694685154 -0.0884274711949669 ENSG00000183431 SF3A3
ENST00000470585 0.266026909991876 0.0356842445695569 -0.0877165259736966 ENSG00000183431 SF3A3
ENST00000488934 0.886773209843103 0.622188433860385 0.0374062367037791 ENSG00000183431 SF3A3
ENST00000462258 0.194532894634986 0.0194407717523833 -0.101475336431443 ENSG00000183431 SF3A3
ENST00000485803 0.48350957592937 0.130007528311218 0.0916983231827692 ENSG00000183386 FHL3
ENST00000373016 0.48350957592937 0.130007528311218 0.0916983231827692 ENSG00000183386 FHL3
ENST00000475084 0.573787243674729 0.190870591465739 0.0791070715382867 ENSG00000183386 FHL3
ENST00000477194 0.573858127536679 0.190928641948907 0.0807530248955578 ENSG00000183386 FHL3
ENST00000483182 0.992707320391527 0.964239053244132 -0.0024632749555438 ENSG00000183520 UTP11L
ENST00000486563 0.869318602770401 0.582490979085893 -0.0351725982837424 ENSG00000183520 UTP11L
ENST00000373014 0.95584349446447 0.830486884629327 0.0106392913946111 ENSG00000183520 UTP11L
ENST00000537711 0.973693820448159 0.893722685377969 0.00660884823557081 ENSG00000183520 UTP11L
ENST00000488453 0.67862688174631 0.286013873405548 0.0556193289081505 ENSG00000183520 UTP11L
ENST00000373001 0.941477173970816 0.785396774188279 0.0134699944994934 ENSG00000116954 RRAGC
ENST00000474456 0.884998065901001 0.617054555029583 0.0353684155872513 ENSG00000116954 RRAGC
ENST00000493015 0.683918091443872 0.293356664182474 0.0667991024605746 ENSG00000116954 RRAGC
ENST00000496778 0.667500219798414 0.274554782165988 0.0851959560146971 ENSG00000116954 RRAGC
ENST00000433671 0.536118437302434 0.16228301248427 0.0691058465661101 ENSG00000228436 RP5-864K19.4
ENST00000456813 0.753489975778944 0.377363421795186 0.0461305372139704 ENSG00000228436 RP5-864K19.4
ENST00000397572 0.820942757690749 0.484623867067895 0.0384052784480381 ENSG00000214114 MYCBP
ENST00000494695 0.782033828572267 0.415986946742938 0.0487905184703277 ENSG00000214114 MYCBP
ENST00000495043 0.76160453320605 0.387426165926341 0.0532362620885682 ENSG00000214114 MYCBP
ENST00000489803 0.47451602817561 0.124597861266118 0.0949363880078956 ENSG00000214114 MYCBP
ENST00000454994 0.47451602817561 0.124597861266118 0.0949363880078956 ENSG00000131233 GJA9
ENST00000489575 0.47451602817561 0.124597861266118 0.0949363880078956 ENSG00000214114 MYCBP
ENST00000465771 0.670128634679765 0.276899221449894 0.0688894856128772 ENSG00000214114 MYCBP
ENST00000462027 0.846322711782724 0.533160508278797 0.042684815113768 ENSG00000214114 MYCBP
ENST00000372990 0.524484545470831 0.154600996491511 0.115091566916826 ENSG00000158315 RHBDL2
ENST00000432648 0.807499305802602 0.458798553525408 -0.0350308369205152 ENSG00000174574 AKIRIN1
ENST00000446189 0.737450511196278 0.356648206196938 -0.0440020650900917 ENSG00000174574 AKIRIN1
ENST00000372984 0.732639278743463 0.350449588677864 -0.0442210028498289 ENSG00000174574 AKIRIN1
ENST00000531822 0.692935466115573 0.303484202422123 -0.0557949271161922 ENSG00000174574 AKIRIN1
ENST00000372967 0.888871014158402 0.627599035407434 0.0307186785651287 ENSG00000168653 NDUFS5
ENST00000372969 0.888871014158402 0.627599035407434 0.0307186785651287 ENSG00000168653 NDUFS5
ENST00000545844 0.802626217842011 0.450739642525438 -0.0383173510072241 ENSG00000127603 MACF1
ENST00000567887 0.802659035709792 0.451015873478449 -0.038295269805967 ENSG00000127603 MACF1
ENST00000372915 0.802444812866535 0.450470930155598 -0.0383388836273094 ENSG00000127603 MACF1
ENST00000539005 0.802626217842011 0.450737933538443 -0.0383175047785033 ENSG00000127603 MACF1
ENST00000317713 0.802626217842011 0.450737933538443 -0.0383175047785033 ENSG00000127603 MACF1
ENST00000361689 0.802444812866535 0.450470930155598 -0.0383388836273094 ENSG00000127603 MACF1
ENST00000524432 0.756497681146165 0.380812929841995 0.0539989695618726 ENSG00000127603 MACF1
ENST00000467673 0.654112797487118 0.260394244906587 0.0903505314735587 ENSG00000127603 MACF1
ENST00000564288 0.662314510230475 0.26882109897154 -0.0557302279391288 ENSG00000127603 MACF1
ENST00000494012 0.470489901701889 0.122205409995688 0.112748592140527 ENSG00000127603 MACF1
ENST00000536367 0.348905776141873 0.0627204847552556 0.117142518674533 ENSG00000127603 MACF1
ENST00000480624 0.385736550460038 0.0787541024833184 0.123207777836429 ENSG00000127603 MACF1
ENST00000469366 0.369355156260748 0.0714370870452441 0.133694195959958 ENSG00000127603 MACF1
ENST00000289890 0.369473226429974 0.0715491434319764 0.138471317434968 ENSG00000226438 RP11-420K8.1
ENST00000496804 0.92076928321486 0.722223909928435 -0.0185370395167699 ENSG00000127603 MACF1
ENST00000530262 0.879220728045361 0.603981100036677 -0.0281320041740712 ENSG00000127603 MACF1
ENST00000485063 0.906478344105138 0.680444913861076 -0.0248928125192356 ENSG00000127603 MACF1
ENST00000472385 0.120900733520922 0.00797336122263027 -0.149773989405582 ENSG00000127603 MACF1
ENST00000484393 0.0884152031298806 0.00451892960618649 -0.136622140678449 ENSG00000127603 MACF1
ENST00000476350 0.848616346641332 0.538251132991323 -0.0341055480437152 ENSG00000127603 MACF1
ENST00000372925 0.602194567874483 0.212032209928569 -0.0640080170904729 ENSG00000127603 MACF1
ENST00000528611 0.864247930324377 0.572144374844495 0.0428839236036246 ENSG00000127603 MACF1
ENST00000289893 0.538456369796454 0.164000896883714 -0.0710782057264504 ENSG00000127603 MACF1
ENST00000530275 0.0958258864041284 0.00520348317484236 -0.145720135292736 ENSG00000255103 KIAA0754
ENST00000482035 0.272989738004596 0.0377673625376357 -0.0960422927085318 ENSG00000127603 MACF1
ENST00000473843 0.488716083824617 0.13329553333602 -0.0804736055610595 ENSG00000127603 MACF1
ENST00000469490 0.391853910247787 0.0817040591575443 -0.091985900518333 ENSG00000127603 MACF1
ENST00000487656 0.24145939952283 0.0295304125826486 -0.130696551710852 ENSG00000127603 MACF1
ENST00000360115 0.602835678610476 0.212701270048277 -0.0615904827716954 ENSG00000127603 MACF1
ENST00000497964 0.438131387020512 0.104105443058997 -0.07913286544764 ENSG00000127603 MACF1
ENST00000446276 0.676526820850092 0.283789626106902 -0.0528933187749259 ENSG00000127603 MACF1
ENST00000442046 0.744080581175927 0.364972670990507 -0.0456979061272846 ENSG00000127603 MACF1
ENST00000422234 0.833723743309318 0.507089243183296 -0.0280567249275817 ENSG00000127603 MACF1
ENST00000462496 0.813149591696931 0.46958462183338 -0.0298392085850801 ENSG00000127603 MACF1
ENST00000462103 0.99829307086722 0.991772991465967 -0.000524980112151034 ENSG00000127603 MACF1
ENST00000496360 0.764565318612745 0.39157503612519 -0.0414295480879891 ENSG00000127603 MACF1
ENST00000497807 0.756661893464884 0.38112809867154 -0.0435967883284516 ENSG00000127603 MACF1
ENST00000482028 0.985113851020146 0.934233960593979 0.00565463540276024 ENSG00000090621 PABPC4
ENST00000372856 0.395806203108943 0.083424721030146 0.0514057049194307 ENSG00000090621 PABPC4
ENST00000372857 0.39541171225095 0.0832197787923565 0.051501881423127 ENSG00000090621 PABPC4
ENST00000372858 0.452487342816222 0.112482401328029 0.0474671817820223 ENSG00000090621 PABPC4
ENST00000372862 0.442499366312558 0.106359064738487 0.0482126242219637 ENSG00000090621 PABPC4
ENST00000468476 0.784721850696546 0.419880652492229 0.0418079857612923 ENSG00000090621 PABPC4
ENST00000437136 0.830674751928062 0.501559345114055 0.0350192956949168 ENSG00000090621 PABPC4
ENST00000492468 0.873380602032436 0.591268654821155 0.0283054444025929 ENSG00000090621 PABPC4
ENST00000530186 0.987565809171653 0.943036947859565 0.00489647397855386 ENSG00000090621 PABPC4
ENST00000421687 0.357564769524004 0.0661422101186208 0.0639812334509888 ENSG00000090621 PABPC4
ENST00000484555 0.787944071257987 0.425726965825048 0.0520890196844249 ENSG00000090621 PABPC4
ENST00000525045 0.607708175351295 0.216934317332785 0.0606198160644051 ENSG00000090621 PABPC4
ENST00000527718 0.239470039015386 0.0290544024276504 0.0826927638878482 ENSG00000090621 PABPC4
ENST00000477556 0.721067141479389 0.336410883075789 0.0602557613981931 ENSG00000090621 PABPC4
ENST00000461578 0.570774242560724 0.187729945218971 0.0891321925218278 ENSG00000090621 PABPC4
ENST00000483770 0.554387918619464 0.174749152459297 0.0777305636405921 ENSG00000090621 PABPC4
ENST00000525669 0.228016694293206 0.0263712330646531 0.085575648186226 ENSG00000090621 PABPC4
ENST00000470443 0.212469224867101 0.0229846431144589 0.0860081998875842 ENSG00000090621 PABPC4
ENST00000415255 0.30580126888941 0.0473907835186796 0.0749020282048764 ENSG00000228060 RP11-69E11.8
ENST00000513632 0.459709200328052 0.116145258704795 0.0832198212725291 ENSG00000090621 PABPC4
ENST00000525751 0.543047802737526 0.167323675893716 0.0654458661024571 ENSG00000090621 PABPC4
ENST00000474378 0.695076178794808 0.305764512170462 0.048652381226864 ENSG00000090621 PABPC4
ENST00000529216 0.662839219877151 0.269447898873225 0.0535002272601169 ENSG00000090621 PABPC4
ENST00000492519 0.776058984394592 0.406844661349418 0.0435165195984091 ENSG00000090621 PABPC4
ENST00000451091 0.945233922316538 0.796650576745602 0.0134074422471175 ENSG00000090621 PABPC4
ENST00000531243 0.854173546430648 0.549740526297386 -0.0360501376448648 ENSG00000090621 PABPC4
ENST00000470018 0.987337266711473 0.94175279611135 0.00416112128834201 ENSG00000084072 PPIE
ENST00000485507 0.872727229540385 0.590001152697199 -0.034237732116056 ENSG00000084072 PPIE
ENST00000324379 0.936093468339304 0.769180217828974 -0.0142196024245631 ENSG00000084072 PPIE
ENST00000356511 0.891716338940475 0.636632875149803 -0.0225962295501494 ENSG00000084072 PPIE
ENST00000456578 0.850353671825008 0.541519186488491 -0.0405260465936873 ENSG00000084072 PPIE
ENST00000495526 0.936087151498482 0.769150441661854 -0.0142218894375031 ENSG00000084072 PPIE
ENST00000482751 0.936087151498482 0.769150441661854 -0.0142218894375031 ENSG00000084072 PPIE
ENST00000372830 0.891716338940475 0.636632875149803 -0.0225962295501494 ENSG00000084072 PPIE
ENST00000497370 0.915827001331581 0.708822124748577 -0.0182643489351468 ENSG00000084072 PPIE
ENST00000372835 0.988697966105706 0.947829960559272 -0.00315176125336722 ENSG00000084072 PPIE
ENST00000470213 0.921162798958632 0.723534531715026 -0.0173195190884918 ENSG00000084072 PPIE
ENST00000474804 0.996285694876458 0.980213515610092 -0.00128887625070735 ENSG00000084072 PPIE
ENST00000475350 0.936087151498482 0.769150441661854 -0.0142218894375031 ENSG00000084072 PPIE
ENST00000480169 0.980479468900351 0.918343434207966 0.00569876797322493 ENSG00000084072 PPIE
ENST00000441669 0.925120913125303 0.735088984628462 -0.0201860424221896 ENSG00000043514 TRIT1
ENST00000462797 0.925120913125303 0.735088984628462 -0.0201860424221896 ENSG00000043514 TRIT1
ENST00000316891 0.925120913125303 0.735088984628462 -0.0201860424221896 ENSG00000043514 TRIT1
ENST00000372818 0.925120913125303 0.735088984628462 -0.0201860424221896 ENSG00000043514 TRIT1
ENST00000495175 0.860895189696113 0.56593720601712 -0.0356283203400087 ENSG00000043514 TRIT1
ENST00000491865 0.858991286205013 0.560677910790437 -0.0359716731540354 ENSG00000043514 TRIT1
ENST00000537223 0.904398502181118 0.673563044218542 -0.0268536688074118 ENSG00000043514 TRIT1
ENST00000537440 0.904398502181118 0.673563044218542 -0.0268536688074118 ENSG00000043514 TRIT1
ENST00000541099 0.904398502181118 0.673563044218542 -0.0268536688074118 ENSG00000043514 TRIT1
ENST00000545233 0.904398502181118 0.673563044218542 -0.0268536688074118 ENSG00000043514 TRIT1
ENST00000492612 0.898070286836081 0.655258654527064 -0.028732098295562 ENSG00000043514 TRIT1
ENST00000489945 0.957284001145681 0.837480503648428 -0.013804386446558 ENSG00000043514 TRIT1
ENST00000486825 0.965369990558334 0.864419994697377 -0.0117863734399057 ENSG00000043514 TRIT1
ENST00000544981 0.950475960852734 0.814169908657796 0.017132744950751 ENSG00000043514 TRIT1
ENST00000372797 0.940643357268964 0.782560873214535 -0.00719387277817065 ENSG00000131236 CAP1
ENST00000372802 0.936091973024037 0.769166696241763 -0.00765719961310359 ENSG00000131236 CAP1
ENST00000449311 0.82629929588312 0.493463955923003 -0.0233886478451443 ENSG00000131236 CAP1
ENST00000421589 0.818081714923996 0.479091702806808 -0.0236786811513981 ENSG00000131236 CAP1
ENST00000414893 0.836131996501504 0.511262283175607 -0.0225681081904293 ENSG00000131236 CAP1
ENST00000414281 0.817917874972316 0.478867530167873 -0.0236821485597806 ENSG00000131236 CAP1
ENST00000420216 0.816069552215159 0.475619939813536 -0.0241013458238959 ENSG00000131236 CAP1
ENST00000372792 0.926268552541604 0.739272972058313 -0.00907885028513025 ENSG00000131236 CAP1
ENST00000372798 0.973331159859885 0.890845356945739 -0.00365638394308305 ENSG00000131236 CAP1
ENST00000340450 0.928924582819101 0.74737887562817 -0.00840922712407888 ENSG00000131236 CAP1
ENST00000372805 0.931521580855361 0.75498282299199 -0.00814405148039725 ENSG00000131236 CAP1
ENST00000435719 0.791852698501079 0.431322108387003 -0.027202280419117 ENSG00000131236 CAP1
ENST00000427843 0.847465781748017 0.535426466252451 -0.0207943181113431 ENSG00000131236 CAP1
ENST00000417287 0.816363145306546 0.47617975185897 -0.0241195897085674 ENSG00000131236 CAP1
ENST00000424977 0.816826308311353 0.477115226493278 -0.0237785638837629 ENSG00000131236 CAP1
ENST00000446031 0.748064209621969 0.370304014257576 -0.0330600139818468 ENSG00000131236 CAP1
ENST00000479759 0.898961960397624 0.658167266689708 0.0147813847686512 ENSG00000131236 CAP1
ENST00000461993 0.837495437434374 0.513632106289612 0.0213118004434002 ENSG00000131236 CAP1
ENST00000494114 0.907094817255936 0.681993962235882 0.0161035080833128 ENSG00000131236 CAP1
ENST00000433473 0.99829307086722 0.991659106470303 -0.000448052190100845 ENSG00000131238 PPT1
ENST00000529905 0.998216453619612 0.991207317321743 -0.000473579112555291 ENSG00000131238 PPT1
ENST00000530704 0.940787005109239 0.783309840084749 -0.0121793098507924 ENSG00000131238 PPT1
ENST00000372775 0.8771353973467 0.599559833621045 0.0300576352024022 ENSG00000131238 PPT1
ENST00000449045 0.940335066304282 0.781948592527576 -0.0126516488953077 ENSG00000131238 PPT1
ENST00000439754 0.925708278611183 0.737076742493382 -0.0177694521291022 ENSG00000131238 PPT1
ENST00000530076 0.82256182127484 0.487458743895935 0.0384075259415435 ENSG00000131238 PPT1
ENST00000527311 0.764700793473638 0.391714715242829 -0.0411020963663118 ENSG00000131238 PPT1
ENST00000372779 0.780763422029412 0.414313458592298 -0.0394842367032247 ENSG00000131238 PPT1
ENST00000526547 0.463767812861368 0.11857321789829 -0.0938668033694719 ENSG00000131238 PPT1
ENST00000372771 0.0935244080572216 0.00497534277587105 0.147613644914164 ENSG00000117000 RLF
ENST00000372759 0.737013311254727 0.35608132136248 -0.0475336510185299 ENSG00000084073 ZMPSTE24
ENST00000479131 0.0822808329313604 0.00397416779631438 -0.160860541297405 ENSG00000084073 ZMPSTE24
ENST00000472583 0.130664243460084 0.0092979472623615 -0.14150878708827 ENSG00000084073 ZMPSTE24
ENST00000474142 0.780509586768888 0.414059879666217 -0.0579872639125692 ENSG00000084073 ZMPSTE24
ENST00000435168 0.969071249485158 0.875906320804924 0.0118632186248405 ENSG00000084070 SMAP2
ENST00000372718 0.852088866948454 0.545929458878094 0.037127829018312 ENSG00000084070 SMAP2
ENST00000372708 0.722568942428345 0.338043726550521 0.0603799087578072 ENSG00000084070 SMAP2
ENST00000539317 0.519173423773286 0.151567904816924 0.107731946547033 ENSG00000084070 SMAP2
ENST00000296380 0.966780891887538 0.868360231412719 0.012029063239295 ENSG00000164002 EXO5
ENST00000467203 0.678210013892991 0.285312526883094 0.0605106875758008 ENSG00000066136 NFYC
ENST00000424419 0.508173534511153 0.145198290836776 0.0759318179014129 ENSG00000066136 NFYC
ENST00000427410 0.380025097035046 0.0763054502838625 0.0878030308574699 ENSG00000066136 NFYC
ENST00000447388 0.408789982317056 0.0892532612247196 0.0833616942928143 ENSG00000066136 NFYC
ENST00000425457 0.37740218482159 0.0751956605368106 0.0882862839468737 ENSG00000066136 NFYC
ENST00000453631 0.597812058835269 0.208852804352557 0.0705636972429867 ENSG00000066136 NFYC
ENST00000456393 0.410996137491901 0.0905984473064524 0.0831644488571713 ENSG00000066136 NFYC
ENST00000372654 0.35437746039472 0.0648963700797696 0.0923869527437317 ENSG00000066136 NFYC
ENST00000534399 0.531931131926633 0.159227159987593 0.0891546217339881 ENSG00000066136 NFYC
ENST00000372653 0.361186351240858 0.0675330111881619 0.0938004610136374 ENSG00000066136 NFYC
ENST00000372669 0.563422927886299 0.182151359024001 0.0723799422425906 ENSG00000066136 NFYC
ENST00000372652 0.750856357142791 0.374062327240979 0.0472539571918265 ENSG00000066136 NFYC
ENST00000372651 0.771304300495463 0.399507823343536 0.0460785092196947 ENSG00000066136 NFYC
ENST00000440226 0.604652221979633 0.2143744591394 0.077999851058057 ENSG00000066136 NFYC
ENST00000416859 0.951899658570529 0.818360778029021 0.0164528214682941 ENSG00000066136 NFYC
ENST00000308733 0.734284658933782 0.352278168028512 0.0576899812368675 ENSG00000066136 NFYC
ENST00000414185 0.65934369848316 0.265877626530232 0.0767279864894226 ENSG00000066136 NFYC
ENST00000372621 0.394208431237651 0.0826476570111898 -0.0698415467639673 ENSG00000171793 CTPS1
ENST00000541520 0.443377048991642 0.106811824831678 -0.0670638465920968 ENSG00000171793 CTPS1
ENST00000470271 0.451775693927777 0.111976437311444 -0.0958039274176704 ENSG00000171793 CTPS1
ENST00000475060 0.540246427893223 0.165122231635695 -0.092513434675709 ENSG00000171793 CTPS1
ENST00000479480 0.259908924236726 0.0340070365528329 -0.118834581341655 ENSG00000171793 CTPS1
ENST00000543104 0.262099054589462 0.0345121698297881 -0.114418759916611 ENSG00000171793 CTPS1
ENST00000372616 0.428945373236347 0.0994051005463212 -0.0740464886298315 ENSG00000171793 CTPS1
ENST00000480420 0.563335660736741 0.18201687034113 -0.0793484001778226 ENSG00000171793 CTPS1
ENST00000463285 0.686275228530035 0.296242275499492 -0.0668791335107292 ENSG00000171793 CTPS1
ENST00000486889 0.739497217611736 0.358828378452161 -0.0633404458359164 ENSG00000171793 CTPS1
ENST00000464283 0.891454704171159 0.635171281096463 -0.0297236452239893 ENSG00000171793 CTPS1
ENST00000463423 0.803377690353235 0.452384636479818 -0.0446712661920239 ENSG00000171793 CTPS1
ENST00000498694 0.78698597645004 0.424427494970034 -0.0473058913008557 ENSG00000171793 CTPS1
ENST00000456518 0.72149945894684 0.336926055965492 0.0543867452316132 ENSG00000010803 SCMH1
ENST00000397174 0.751724608829319 0.375038003362165 0.0494275848515081 ENSG00000010803 SCMH1
ENST00000402904 0.751724608829319 0.375038003362165 0.0494275848515081 ENSG00000010803 SCMH1
ENST00000361191 0.751290765195402 0.374545738213153 0.0494590954890531 ENSG00000010803 SCMH1
ENST00000361705 0.751290765195402 0.374545738213153 0.0494590954890531 ENSG00000010803 SCMH1
ENST00000397171 0.751290765195402 0.374545738213153 0.0494590954890531 ENSG00000010803 SCMH1
ENST00000372597 0.385160211208857 0.0784757215616394 0.0945582689557869 ENSG00000010803 SCMH1
ENST00000372596 0.385160211208857 0.0784757215616394 0.0945582689557869 ENSG00000010803 SCMH1
ENST00000337495 0.385160211208857 0.0784757215616394 0.0945582689557869 ENSG00000010803 SCMH1
ENST00000326197 0.736158727033026 0.354635011608778 0.0521568440492064 ENSG00000010803 SCMH1
ENST00000372595 0.716059205487673 0.330911496651529 0.0541853239517934 ENSG00000010803 SCMH1
ENST00000472037 0.809027172672609 0.461418205978702 -0.0500133876801029 ENSG00000010803 SCMH1
ENST00000460215 0.620943494322898 0.229063069758297 -0.0780267534021563 ENSG00000010803 SCMH1
ENST00000498793 0.668329565108778 0.275366928204364 -0.070489212236416 ENSG00000010803 SCMH1
ENST00000488592 0.261994772455274 0.0344881167066103 0.168894161056843 ENSG00000010803 SCMH1
ENST00000372583 0.594550789117767 0.206022556730233 0.0837462212299183 ENSG00000127124 HIVEP3
ENST00000372584 0.596784847984781 0.207893805934358 0.083241200607513 ENSG00000127124 HIVEP3
ENST00000489103 0.0239065749806114 0.000447371197880093 0.263578130693647 ENSG00000127124 HIVEP3
ENST00000372571 0.906223338964494 0.679316259513297 -0.0283731148390917 ENSG00000198815 FOXJ3
ENST00000372572 0.215294821477976 0.0235456181075074 0.119791648187085 ENSG00000198815 FOXJ3
ENST00000372573 0.205872224780011 0.0217508248106271 0.121100264397621 ENSG00000198815 FOXJ3
ENST00000361346 0.208809572644492 0.0222413221935873 0.12074790561661 ENSG00000198815 FOXJ3
ENST00000361776 0.208809572644492 0.0222413221935873 0.12074790561661 ENSG00000198815 FOXJ3
ENST00000545068 0.360941229640757 0.0674255603046628 0.100857402872889 ENSG00000198815 FOXJ3
ENST00000445886 0.00152156747583661 2.18098114413799e-06 0.261898332068959 ENSG00000198815 FOXJ3
ENST00000372562 0.973292159065286 0.88965574680013 -0.00899948348913588 ENSG00000127125 PPCS
ENST00000455780 0.951549939773025 0.817356518937262 -0.0147904591511778 ENSG00000127125 PPCS
ENST00000472013 0.951549939773025 0.817356518937262 -0.0147904591511778 ENSG00000127125 PPCS
ENST00000372561 0.951549939773025 0.817356518937262 -0.0147904591511778 ENSG00000127125 PPCS
ENST00000372556 0.951549939773025 0.817356518937262 -0.0147904591511778 ENSG00000127125 PPCS
ENST00000471420 0.923249878025363 0.729201180106862 0.0228900189084729 ENSG00000127125 PPCS
ENST00000482168 0.980107979280363 0.916821646772759 -0.00771815744817599 ENSG00000127125 PPCS
ENST00000469615 0.73908331654604 0.358299707389468 0.0679280518702819 ENSG00000127125 PPCS
ENST00000304979 0.901687582572206 0.665996709584779 0.0250606331513376 ENSG00000171960 PPIH
ENST00000372550 0.742285647856855 0.362849174921714 0.0612447343581378 ENSG00000171960 PPIH
ENST00000440068 0.710300941058386 0.3230209403781 0.0668679395908813 ENSG00000171960 PPIH
ENST00000372549 0.732658979192418 0.350478254934959 0.0680224207752021 ENSG00000171960 PPIH
ENST00000455203 0.692804081233424 0.303308715041056 0.0699155808187453 ENSG00000171960 PPIH
ENST00000436387 0.653178571126456 0.259593642419087 0.0857884999743951 ENSG00000171960 PPIH
ENST00000461351 0.869823887090759 0.583389347008974 -0.0360841816748257 ENSG00000171960 PPIH
ENST00000321358 0.921328986292757 0.724057660222367 -0.0138019514378253 ENSG00000065978 YBX1
ENST00000332220 0.825046709765211 0.491740797244926 -0.0308488447913081 ENSG00000065978 YBX1
ENST00000436427 0.937017376165432 0.772215819756502 -0.011481343084423 ENSG00000065978 YBX1
ENST00000467957 0.744111161952903 0.365330910368547 -0.0422274184489755 ENSG00000065978 YBX1
ENST00000397054 0.168636949201 0.0150382362732171 -0.106523833886433 ENSG00000117385 LEPRE1
ENST00000460031 0.168492028424291 0.0150080333735093 -0.10653507078691 ENSG00000117385 LEPRE1
ENST00000236040 0.168492028424291 0.0150084889992248 -0.106535079376475 ENSG00000117385 LEPRE1
ENST00000495874 0.168492028424291 0.0150084889992248 -0.106535079376475 ENSG00000117385 LEPRE1
ENST00000296388 0.168492028424291 0.0150084889992248 -0.106535079376475 ENSG00000117385 LEPRE1
ENST00000462474 0.026697384055561 0.000543703338931768 -0.232639249980595 ENSG00000117385 LEPRE1
ENST00000472802 0.0225618185022777 0.000405638927395417 -0.249337151231255 ENSG00000117385 LEPRE1
ENST00000431412 0.237235892261537 0.0285870667689906 -0.129023287331904 ENSG00000117385 LEPRE1
ENST00000481465 0.849591506474562 0.540220104577845 -0.0404237453517397 ENSG00000117385 LEPRE1
ENST00000447502 0.446109695522626 0.10866798271734 -0.111700318297264 ENSG00000117385 LEPRE1
ENST00000463465 0.296155749869191 0.0446335473826247 -0.10393645861402 ENSG00000117385 LEPRE1
ENST00000372526 0.676404470568669 0.283662504144008 -0.0590944271931336 ENSG00000117385 LEPRE1
ENST00000492956 0.65756564936452 0.264160931590829 -0.0664466664318658 ENSG00000117385 LEPRE1
ENST00000464081 0.93907858570102 0.77717292167196 0.0179500665634487 ENSG00000164008 C1orf50
ENST00000603943 0.946516601226221 0.800945247003246 0.0159942032800927 ENSG00000164008 C1orf50
ENST00000536543 0.935891184879773 0.768682166110133 0.0184720231261542 ENSG00000164008 C1orf50
ENST00000372521 0.91651766843657 0.710488444377321 0.0287015619970075 ENSG00000177868 CCDC23
ENST00000537227 0.899275247661496 0.658709321701665 0.0336041508327934 ENSG00000177868 CCDC23
ENST00000487556 0.777880240758237 0.409647828343131 0.051830597693174 ENSG00000164010 ERMAP
ENST00000372517 0.777880240758237 0.409647828343131 0.051830597693174 ENSG00000164010 ERMAP
ENST00000372514 0.969704457571407 0.877457822652405 -0.010986747821074 ENSG00000164010 ERMAP
ENST00000328249 0.813636501547512 0.47043359343202 -0.0540272303965715 ENSG00000164010 ERMAP
ENST00000426263 0.774333015199578 0.403966484638933 -0.0513443614346684 ENSG00000117394 SLC2A1
ENST00000475162 0.614542266901625 0.222693238149883 -0.0815896232302654 ENSG00000117394 SLC2A1
ENST00000415851 0.647011973195952 0.253553686315552 -0.0830402164014917 ENSG00000117394 SLC2A1
ENST00000431635 0.555602116695505 0.175730173483713 -0.065958606573398 ENSG00000117395 EBNA1BP2
ENST00000236051 0.550826624024413 0.172287253550016 -0.0664971782516481 ENSG00000117395 EBNA1BP2
ENST00000463906 0.745192893498713 0.367027720489086 -0.0454900432849332 ENSG00000117395 EBNA1BP2
ENST00000491223 0.44951758869373 0.11065500571721 -0.0899730179120886 ENSG00000117395 EBNA1BP2
ENST00000472982 0.561868265173023 0.181070156321694 -0.0771986540973175 ENSG00000117395 EBNA1BP2
ENST00000483082 0.594142730895284 0.20572510979154 -0.074672517154428 ENSG00000117395 EBNA1BP2
ENST00000461557 0.680360480522142 0.288551682608348 -0.0604112895893263 ENSG00000117395 EBNA1BP2
ENST00000372492 0.999233330284964 0.996501440443031 -0.000329811986838077 ENSG00000243710 WDR65
ENST00000372476 0.55133522498566 0.172729838375854 -0.0487811541990944 ENSG00000066056 TIE1
ENST00000538015 0.614811181326559 0.22290124747618 -0.0526479427533089 ENSG00000066056 TIE1
ENST00000441333 0.611906605481582 0.220385698590105 -0.0522567757881746 ENSG00000066056 TIE1
ENST00000485125 0.562319322446031 0.181428822875895 -0.0664077599456434 ENSG00000066056 TIE1
ENST00000480269 0.743329942312907 0.36414372044335 -0.0446029941099937 ENSG00000066056 TIE1
ENST00000433781 0.557752325353862 0.177347327709037 -0.0471511210778456 ENSG00000066056 TIE1
ENST00000488437 0.794857720818406 0.436848684473481 -0.0406526294910025 ENSG00000066056 TIE1
ENST00000471187 0.618356658569171 0.226622774131616 -0.0604497298822756 ENSG00000066056 TIE1
ENST00000461061 0.655786273497232 0.262094045195797 -0.0513219202190508 ENSG00000066056 TIE1
ENST00000473014 0.471797509811877 0.122904400611147 -0.0507610437009278 ENSG00000066056 TIE1
ENST00000492599 0.851722566510622 0.54511744941896 -0.0280061194675031 ENSG00000066056 TIE1
ENST00000492874 0.597269486020832 0.208337857417372 -0.0551696225628586 ENSG00000066056 TIE1
ENST00000310955 0.628709497605388 0.236862970688767 -0.0761779926736902 ENSG00000117399 CDC20
ENST00000372462 0.632818917308503 0.240731964918682 -0.0755672046256486 ENSG00000117399 CDC20
ENST00000478882 0.558683646600586 0.178243741419773 -0.0977198476880245 ENSG00000117399 CDC20
ENST00000482046 0.815289334464689 0.473869728340584 -0.0558134389157045 ENSG00000117399 CDC20
ENST00000372458 0.997699530018284 0.987655906096933 0.00069149601941182 ENSG00000066322 ELOVL1
ENST00000413844 0.997708010283415 0.987724248135048 0.00068768649700495 ENSG00000066322 ELOVL1
ENST00000468865 0.983384138966842 0.927959508312388 -0.00417175671326303 ENSG00000066322 ELOVL1
ENST00000464204 0.997489628867906 0.986538586036946 0.000742670957322314 ENSG00000066322 ELOVL1
ENST00000470968 0.994001887412536 0.97005158259564 0.00164654848716796 ENSG00000066322 ELOVL1
ENST00000487209 0.987386415415482 0.942140193639139 0.00313706207562094 ENSG00000066322 ELOVL1
ENST00000470769 0.960235670161569 0.847534161920721 -0.00814320544897253 ENSG00000066322 ELOVL1
ENST00000497569 0.990876473240911 0.959100345548436 -0.00214297327560715 ENSG00000066322 ELOVL1
ENST00000482302 0.992807576557378 0.96472437756718 0.00185797605247158 ENSG00000066322 ELOVL1
ENST00000497050 0.976371719894328 0.904358787195362 0.00502245703481064 ENSG00000066322 ELOVL1
ENST00000478481 0.838919157552175 0.517525723846288 -0.0308439045794654 ENSG00000066322 ELOVL1
ENST00000479439 0.94583054783382 0.79888471530644 0.0131949313709823 ENSG00000066322 ELOVL1
ENST00000465321 0.896302253413579 0.649999921307213 0.0232430141106713 ENSG00000066322 ELOVL1
ENST00000479686 0.929529173985344 0.748790998920508 0.0165989124635018 ENSG00000066322 ELOVL1
ENST00000496932 0.922864415995985 0.728382356133579 0.0177585157342221 ENSG00000066322 ELOVL1
ENST00000290663 0.891709344486882 0.636201780740313 0.0241211462746489 ENSG00000159479 MED8
ENST00000372457 0.898120049898162 0.655756727460824 0.0227576572870598 ENSG00000159479 MED8
ENST00000372455 0.967353142469526 0.870873762846543 0.00848291890139879 ENSG00000159479 MED8
ENST00000436713 0.935932429197415 0.768801692185067 0.0167327717253197 ENSG00000229431 RP1-92O14.6
ENST00000460803 0.962336609607035 0.853312486754733 -0.0132323440535259 ENSG00000159479 MED8
ENST00000473560 0.996205955851751 0.979996955348786 -0.00143892967399162 ENSG00000159479 MED8
ENST00000357658 0.486821074899951 0.132086099119057 0.111434574030334 ENSG00000198198 SZT2
ENST00000406439 0.716338747595853 0.331401564551791 0.0683998169706726 ENSG00000198198 SZT2
ENST00000562955 0.949167288890804 0.810325171404474 -0.00935072339091359 ENSG00000198198 SZT2
ENST00000372442 0.888351164453253 0.626721933595039 -0.0202038583589886 ENSG00000198198 SZT2
ENST00000460536 0.7399322423027 0.359215013902014 -0.0402391140136507 ENSG00000198198 SZT2
ENST00000583037 0.633382490899314 0.241137661606351 -0.0546765568013251 ENSG00000178922 HYI
ENST00000483618 0.89711140740024 0.651908580144096 0.0306031729861708 ENSG00000178922 HYI
ENST00000372425 0.633382490899314 0.241137661606351 -0.0546765568013251 ENSG00000178922 HYI
ENST00000372433 0.694816237744709 0.305440302019779 -0.0484673207389447 ENSG00000178922 HYI
ENST00000372434 0.666869358022337 0.273722158588375 -0.0518015119255857 ENSG00000178922 HYI
ENST00000470662 0.720947374152795 0.336290780014704 -0.0463719415574232 ENSG00000178922 HYI
ENST00000487366 0.713726896494183 0.327426955088833 -0.0470552950922947 ENSG00000178922 HYI
ENST00000372430 0.692006974686301 0.302296970583196 -0.0489194931096346 ENSG00000178922 HYI
ENST00000372432 0.635567920866971 0.243313451642358 -0.054380175356233 ENSG00000178922 HYI
ENST00000372427 0.625137932271649 0.233032152036967 -0.0554681841209574 ENSG00000178922 HYI
ENST00000372426 0.715017970332529 0.329020852956296 -0.046952733516849 ENSG00000178922 HYI
ENST00000486909 0.644624721851832 0.251105368691672 -0.0530395822529382 ENSG00000178922 HYI
ENST00000496142 0.784482011187772 0.419422659804958 0.0498789233173136 ENSG00000178922 HYI
ENST00000469587 0.736599398018105 0.355458615070077 -0.0520383691899303 ENSG00000178922 HYI
ENST00000496043 0.861040270554562 0.566746687131256 -0.0335498482588907 ENSG00000142949 PTPRF
ENST00000481019 0.904100585619889 0.672597191724643 -0.0243819948120933 ENSG00000142949 PTPRF
ENST00000359947 0.584546318467883 0.1986178603007 -0.0500538512410359 ENSG00000142949 PTPRF
ENST00000438120 0.642335426054976 0.24915181393565 -0.0464324639119075 ENSG00000142949 PTPRF
ENST00000436724 0.987386415415482 0.94193922814635 -0.0042096467353585 ENSG00000142949 PTPRF
ENST00000372405 0.96300163116823 0.855996083993932 -0.010685694886134 ENSG00000142949 PTPRF
ENST00000372413 0.534895577934771 0.161397992018375 -0.0542411672091718 ENSG00000142949 PTPRF
ENST00000372414 0.534895577934771 0.161397992018375 -0.0542411672091718 ENSG00000142949 PTPRF
ENST00000437607 0.945423890356518 0.79756466094251 -0.0148721098839139 ENSG00000142949 PTPRF
ENST00000467464 0.902682573824655 0.668740688909166 -0.0277656974942909 ENSG00000142949 PTPRF
ENST00000412568 0.341564852432678 0.0598826937797088 -0.0726593011022091 ENSG00000142949 PTPRF
ENST00000429895 0.333634263814974 0.0566749562576393 -0.0711161765838781 ENSG00000142949 PTPRF
ENST00000414879 0.336666973656351 0.0579457781703424 -0.0703859594554713 ENSG00000142949 PTPRF
ENST00000422171 0.336666973656351 0.0579457781703424 -0.0703859594554713 ENSG00000142949 PTPRF
ENST00000496447 0.360373878389171 0.0672709544534146 -0.0715653658708926 ENSG00000142949 PTPRF
ENST00000372407 0.343969289612186 0.0608346534568758 -0.0723026252043216 ENSG00000142949 PTPRF
ENST00000463041 0.609421677567142 0.218342142360086 -0.0849481967117821 ENSG00000142949 PTPRF
ENST00000477970 0.673963249742123 0.280878272561195 -0.045250131199924 ENSG00000142949 PTPRF
ENST00000372396 0.171167607252887 0.0154243932417932 -0.0929074887909392 ENSG00000066135 KDM4A
ENST00000463151 0.0350970779353744 0.000879140531417267 -0.18325816827807 ENSG00000066135 KDM4A
ENST00000485249 0.162864058853007 0.0141625689458974 -0.150000183674431 ENSG00000066135 KDM4A
ENST00000398804 0.540094764727318 0.16499526601599 -0.0790427961662925 ENSG00000236200 KDM4A-AS1
ENST00000439057 0.540147168769886 0.165025461679489 -0.0800812559359851 ENSG00000236200 KDM4A-AS1
ENST00000434346 0.423293732181544 0.0967209390509342 -0.119914509528189 ENSG00000236200 KDM4A-AS1
ENST00000453015 0.311826574071396 0.0494834117464281 -0.136180355817295 ENSG00000236200 KDM4A-AS1
ENST00000418149 0.535635681055387 0.161888602601344 -0.0907517062931394 ENSG00000236200 KDM4A-AS1
ENST00000532911 0.146832785565481 0.0114440449950903 0.172790366636259 ENSG00000126091 ST3GAL3
ENST00000489897 0.257680006511092 0.0334599259922216 0.115656679753929 ENSG00000126091 ST3GAL3
ENST00000372374 0.283872988464566 0.0411406886590099 0.105495276444305 ENSG00000126091 ST3GAL3
ENST00000372375 0.283872988464566 0.0411406886590099 0.105495276444305 ENSG00000126091 ST3GAL3
ENST00000545417 0.283872988464566 0.0411406886590099 0.105495276444305 ENSG00000126091 ST3GAL3
ENST00000372377 0.283872988464566 0.0411406886590099 0.105495276444305 ENSG00000126091 ST3GAL3
ENST00000361392 0.283872988464566 0.0411406886590099 0.105495276444305 ENSG00000126091 ST3GAL3
ENST00000361400 0.283872988464566 0.0411406886590099 0.105495276444305 ENSG00000126091 ST3GAL3
ENST00000353126 0.283872988464566 0.0411406886590099 0.105495276444305 ENSG00000126091 ST3GAL3
ENST00000530154 0.267151463426376 0.0361106516572468 0.118087854276614 ENSG00000126091 ST3GAL3
ENST00000262915 0.283872988464566 0.0411406886590099 0.105495276444305 ENSG00000126091 ST3GAL3
ENST00000330208 0.283872988464566 0.0411406886590099 0.105495276444305 ENSG00000126091 ST3GAL3
ENST00000335430 0.283872988464566 0.0411406886590099 0.105495276444305 ENSG00000126091 ST3GAL3
ENST00000351035 0.283872988464566 0.0411406886590099 0.105495276444305 ENSG00000126091 ST3GAL3
ENST00000479383 0.126428260373414 0.008706480681272 0.180364605044189 ENSG00000126091 ST3GAL3
ENST00000347631 0.257930079045287 0.0335193271331287 0.115658546484678 ENSG00000126091 ST3GAL3
ENST00000484868 0.175340297337218 0.0160974407895637 0.175240297530994 ENSG00000126091 ST3GAL3
ENST00000461066 0.117877456666795 0.00760639249490432 0.182635942259618 ENSG00000126091 ST3GAL3
ENST00000533997 0.265379576760402 0.0354982517023395 0.113306882377292 ENSG00000126091 ST3GAL3
ENST00000469715 0.265379576760402 0.0354982517023395 0.113306882377292 ENSG00000126091 ST3GAL3
ENST00000490541 0.265379576760402 0.0354982517023395 0.113306882377292 ENSG00000126091 ST3GAL3
ENST00000528371 0.265379576760402 0.0354982517023395 0.113306882377292 ENSG00000126091 ST3GAL3
ENST00000530581 0.265379576760402 0.0354982517023395 0.113306882377292 ENSG00000126091 ST3GAL3
ENST00000531816 0.265379576760402 0.0354982517023395 0.113306882377292 ENSG00000126091 ST3GAL3
ENST00000531993 0.265379576760402 0.0354982517023395 0.113306882377292 ENSG00000126091 ST3GAL3
ENST00000533212 0.265379576760402 0.0354982517023395 0.113306882377292 ENSG00000126091 ST3GAL3
ENST00000533933 0.265379576760402 0.0354982517023395 0.113306882377292 ENSG00000126091 ST3GAL3
ENST00000372369 0.265379576760402 0.0354982517023395 0.113306882377292 ENSG00000126091 ST3GAL3
ENST00000372372 0.265379576760402 0.0354982517023395 0.113306882377292 ENSG00000126091 ST3GAL3
ENST00000372368 0.265379576760402 0.0354982517023395 0.113306882377292 ENSG00000126091 ST3GAL3
ENST00000372367 0.265379576760402 0.0354982517023395 0.113306882377292 ENSG00000126091 ST3GAL3
ENST00000372366 0.265379576760402 0.0354982517023395 0.113306882377292 ENSG00000126091 ST3GAL3
ENST00000372365 0.265379576760402 0.0354982517023395 0.113306882377292 ENSG00000126091 ST3GAL3
ENST00000361746 0.265379576760402 0.0354982517023395 0.113306882377292 ENSG00000126091 ST3GAL3
ENST00000332628 0.265379576760402 0.0354982517023395 0.113306882377292 ENSG00000126091 ST3GAL3
ENST00000531451 0.266840868651237 0.035943323161444 0.113180239792281 ENSG00000126091 ST3GAL3
ENST00000372362 0.266840868651237 0.035943323161444 0.113180239792281 ENSG00000126091 ST3GAL3
ENST00000361812 0.266840868651237 0.035943323161444 0.113180239792281 ENSG00000126091 ST3GAL3
ENST00000461375 0.698967875638111 0.310615673371859 0.0597455702204133 ENSG00000126091 ST3GAL3
ENST00000490502 0.390380741053152 0.0807993651884952 -0.114024395156402 ENSG00000126091 ST3GAL3
ENST00000372343 0.507274866946386 0.14474344126661 -0.0813278796284361 ENSG00000117408 IPO13
ENST00000489773 0.926562291273575 0.740034195323154 0.0238147669438214 ENSG00000117408 IPO13
ENST00000255108 0.991969101365212 0.962220659806333 -0.00310538732680824 ENSG00000132768 DPH2
ENST00000412950 0.976048145691536 0.902692966532353 0.0082600063150451 ENSG00000132768 DPH2
ENST00000524776 0.976048145691536 0.902692966532353 0.0082600063150451 ENSG00000132768 DPH2
ENST00000495421 0.991969101365212 0.962220659806333 -0.00310538732680824 ENSG00000132768 DPH2
ENST00000396758 0.989477348158067 0.951145955466057 -0.00401528350649938 ENSG00000132768 DPH2
ENST00000529729 0.811125781902456 0.465791711720184 0.0545088372812901 ENSG00000132768 DPH2
ENST00000472505 0.973922625732738 0.896020553042828 0.00839768834116516 ENSG00000117410 ATP6V0B
ENST00000472174 0.929314019380478 0.748202027330884 -0.0202823705711461 ENSG00000117410 ATP6V0B
ENST00000532642 0.938983616746985 0.776807980462118 -0.0178927466412956 ENSG00000117410 ATP6V0B
ENST00000236067 0.9373629572422 0.772794354362832 -0.0182038371221167 ENSG00000117410 ATP6V0B
ENST00000471859 0.969845007398049 0.877789486322393 -0.0096811718805104 ENSG00000117410 ATP6V0B
ENST00000472277 0.999889186527019 0.999692226123102 -2.48611426806391e-05 ENSG00000117410 ATP6V0B
ENST00000461670 0.96388170631246 0.859505174115681 -0.0117289964271914 ENSG00000117410 ATP6V0B
ENST00000468183 0.9373629572422 0.772843842462056 -0.0182249401362245 ENSG00000117410 ATP6V0B
ENST00000473485 0.9373629572422 0.772843842462056 -0.0182249401362245 ENSG00000117410 ATP6V0B
ENST00000496131 0.989119956147197 0.949142415756482 0.00408242482936094 ENSG00000117410 ATP6V0B
ENST00000498208 0.977207973250685 0.90844207625272 -0.00795665275131208 ENSG00000117410 ATP6V0B
ENST00000532072 0.949001672784338 0.809222676265871 -0.0168337037260756 ENSG00000117410 ATP6V0B
ENST00000498664 0.877860457805804 0.601402833429371 -0.032353779638819 ENSG00000117410 ATP6V0B
ENST00000372324 0.786632284721282 0.423908857990011 0.0512767697550477 ENSG00000117411 B4GALT2
ENST00000497866 0.598799462479163 0.209463927634096 0.097225278577121 ENSG00000117411 B4GALT2
ENST00000434555 0.879500973222492 0.604584133364102 0.0332619069351171 ENSG00000117411 B4GALT2
ENST00000356836 0.894428090488583 0.644014398024925 0.0299437346493845 ENSG00000117411 B4GALT2
ENST00000309519 0.686458395029008 0.296496954014247 0.0675856539009587 ENSG00000117411 B4GALT2
ENST00000485678 0.792635379112436 0.432953135850354 0.0553223508830431 ENSG00000117411 B4GALT2
ENST00000481924 0.237354627398407 0.0286142414422606 0.158433484424656 ENSG00000117411 B4GALT2
ENST00000361745 0.161709360291323 0.0139615295980737 -0.141778054979943 ENSG00000178028 DMAP1
ENST00000446292 0.250401613117011 0.0317511607172697 -0.12298350789848 ENSG00000178028 DMAP1
ENST00000440641 0.395787521446068 0.0833819509028817 -0.102744026888299 ENSG00000178028 DMAP1
ENST00000436069 0.673963249742123 0.280894045292069 -0.082094219943407 ENSG00000178028 DMAP1
ENST00000437511 0.261827778812882 0.0344592574986238 -0.122776526049189 ENSG00000178028 DMAP1
ENST00000475794 0.587864510062872 0.201528621980476 -0.0912768480600034 ENSG00000178028 DMAP1
ENST00000471829 0.382058623568184 0.0769966454675526 -0.10514693762818 ENSG00000178028 DMAP1
ENST00000487922 0.429495745323608 0.0996690956687491 -0.100208237095108 ENSG00000178028 DMAP1
ENST00000315913 0.161709360291323 0.0139615295980737 -0.141778054979943 ENSG00000178028 DMAP1
ENST00000372289 0.161709360291323 0.0139615295980737 -0.141778054979943 ENSG00000178028 DMAP1
ENST00000463950 0.711635582215113 0.324533024432449 -0.0756174697987474 ENSG00000178028 DMAP1
ENST00000372290 0.572580667448687 0.18942749481809 -0.0856265859847122 ENSG00000178028 DMAP1
ENST00000488433 0.114376530471591 0.00715405839509774 -0.170268685380611 ENSG00000178028 DMAP1
ENST00000372257 0.769875791329228 0.397917149461875 0.0445663562681799 ENSG00000117419 ERI3
ENST00000372259 0.881483095629355 0.608700141834745 0.029467158295597 ENSG00000117419 ERI3
ENST00000456170 0.870205055359637 0.584338338476579 0.0312719889086993 ENSG00000117419 ERI3
ENST00000537474 0.649299375463629 0.256336018569204 0.0629403937973646 ENSG00000117419 ERI3
ENST00000489710 0.514242726400381 0.148816319191477 -0.0831771978071238 ENSG00000117419 ERI3
ENST00000479101 0.446619000889955 0.108984678387597 -0.0917719464988266 ENSG00000117419 ERI3
ENST00000462341 0.640859198887724 0.247855444804821 -0.0684848818715292 ENSG00000117419 ERI3
ENST00000452396 0.507169331459203 0.144693347594206 0.089581290236018 ENSG00000117419 ERI3
ENST00000495828 0.727369296689004 0.343652764643294 0.0572428540098608 ENSG00000117419 ERI3
ENST00000457571 0.752277537752068 0.375847337769077 0.0559457752974621 ENSG00000117419 ERI3
ENST00000355387 0.865863499830051 0.575059162539636 -0.0277774659016173 ENSG00000187147 RNF220
ENST00000361799 0.865863499830051 0.575059162539636 -0.0277774659016173 ENSG00000187147 RNF220
ENST00000372247 0.856321918350286 0.554465065535701 -0.0292343616387139 ENSG00000187147 RNF220
ENST00000443020 0.83867252724459 0.517135884091553 -0.0349553586242148 ENSG00000187147 RNF220
ENST00000453863 0.856326058415522 0.554498692644192 -0.0398016876800363 ENSG00000187147 RNF220
ENST00000335497 0.78301862607061 0.417295319084446 -0.0444339433478429 ENSG00000187147 RNF220
ENST00000440132 0.792201287163776 0.431982457465654 -0.0426162630995294 ENSG00000187147 RNF220
ENST00000474064 0.758307486996594 0.383115907664031 -0.0437448309711822 ENSG00000187147 RNF220
ENST00000471494 0.82045752192013 0.483097461996368 -0.0406548393259822 ENSG00000187147 RNF220
ENST00000488865 0.812800825874052 0.468968537418568 -0.0489011551046553 ENSG00000187147 RNF220
ENST00000497469 0.851167219070079 0.543736811581471 -0.0362482600025621 ENSG00000187147 RNF220
ENST00000475378 0.76385764650342 0.390603737671467 -0.0462824991806057 ENSG00000187147 RNF220
ENST00000484745 0.796990906372952 0.440874739949812 -0.0388303585425536 ENSG00000187147 RNF220
ENST00000372242 0.857241102266164 0.557301794397222 -0.028204566384617 ENSG00000126106 TMEM53
ENST00000372243 0.857241102266164 0.557301794397222 -0.028204566384617 ENSG00000126106 TMEM53
ENST00000372244 0.857241102266164 0.557301794397222 -0.028204566384617 ENSG00000126106 TMEM53
ENST00000495630 0.846455651474268 0.533646442054087 -0.0303045199325189 ENSG00000126106 TMEM53
ENST00000474394 0.672912065497367 0.279873713739812 -0.0632749777287635 ENSG00000187147 RNF220
ENST00000480686 0.71584891714756 0.330432302955216 -0.0574010975587183 ENSG00000187147 RNF220
ENST00000474956 0.818473714210594 0.479615213767113 -0.0445680904716597 ENSG00000187147 RNF220
ENST00000452259 0.511261549022752 0.14696193051201 -0.0894393284955205 ENSG00000142945 KIF2C
ENST00000372224 0.680426958138747 0.288836502543532 -0.056566230989302 ENSG00000142945 KIF2C
ENST00000493027 0.512105141673175 0.147467882722829 -0.0894049923131933 ENSG00000142945 KIF2C
ENST00000372218 0.678163032705611 0.285206255136603 -0.0569908499398241 ENSG00000142945 KIF2C
ENST00000455186 0.58962806363045 0.202605522238694 -0.0814687943658812 ENSG00000142945 KIF2C
ENST00000372222 0.685657468327272 0.295533236252812 -0.0596805437635605 ENSG00000142945 KIF2C
ENST00000372217 0.648446505062146 0.255237338337581 -0.0622061348618601 ENSG00000142945 KIF2C
ENST00000428791 0.771854371378453 0.400487702629503 0.0519679076658139 ENSG00000225721 RP11-269F19.2
ENST00000497035 0.786559644270386 0.423515376214411 0.0431513453751376 ENSG00000142937 RPS8
ENST00000396651 0.790913491060424 0.429805475532375 0.0430944293652086 ENSG00000142937 RPS8
ENST00000372209 0.79123841198158 0.430332742315765 0.0430479718295524 ENSG00000142937 RPS8
ENST00000470475 0.8480972568738 0.537012489087669 0.0366232236431462 ENSG00000142937 RPS8
ENST00000485390 0.791374262386203 0.430756435431138 0.0430267392061284 ENSG00000142937 RPS8
ENST00000464658 0.851726412672298 0.545190731968021 0.0324455433424803 ENSG00000142937 RPS8
ENST00000484599 0.853065201963405 0.547461712745064 0.0322016655518809 ENSG00000142937 RPS8
ENST00000474582 0.788660543102491 0.426731544175917 0.0502415450323659 ENSG00000142937 RPS8
ENST00000372201 0.950734061016555 0.814919426027535 -0.011155614065728 ENSG00000173846 PLK3
ENST00000465443 0.955005183601032 0.828275872218236 -0.010293096618253 ENSG00000173846 PLK3
ENST00000476731 0.53787277693195 0.163593514150481 0.0982347167687227 ENSG00000173846 PLK3
ENST00000492398 0.602497484448632 0.212421618640889 -0.0703962353783485 ENSG00000173846 PLK3
ENST00000461358 0.856321918350286 0.554361349980006 -0.039944898082422 ENSG00000173846 PLK3
ENST00000493100 0.584793818131792 0.198764961309275 -0.0940344612849444 ENSG00000173846 PLK3
ENST00000450269 0.678210013892991 0.285312820751642 -0.0525656618843749 ENSG00000222009 BTBD19
ENST00000453418 0.678210013892991 0.285312820751642 -0.0525656618843749 ENSG00000222009 BTBD19
ENST00000409335 0.679348018196677 0.286882220661473 -0.0526382479854088 ENSG00000222009 BTBD19
ENST00000439563 0.863714513981655 0.570841692729632 -0.0287652900341191 ENSG00000222009 BTBD19
ENST00000485668 0.561554589419337 0.180916607469889 -0.062779301767816 ENSG00000222009 BTBD19
ENST00000482715 0.786559644270386 0.423375436701548 -0.0390264139671832 ENSG00000222009 BTBD19
ENST00000475105 0.543090979009329 0.167415430816754 -0.0714842782970657 ENSG00000222009 BTBD19
ENST00000495433 0.731317424316921 0.348829112621685 -0.0582961116499274 ENSG00000222009 BTBD19
ENST00000489976 0.427201624111891 0.0986756144729945 -0.134646689865852 ENSG00000222009 BTBD19
ENST00000439363 0.0151886539206915 0.000202632393597867 0.203737111669343 ENSG00000070785 EIF2B3
ENST00000360403 0.0327530031970903 0.000783616509027033 0.161135211410321 ENSG00000070785 EIF2B3
ENST00000372183 0.0648748842034162 0.00258139829986409 0.158414417058726 ENSG00000070785 EIF2B3
ENST00000480675 0.640594663891044 0.247655127464307 0.0723199417639012 ENSG00000070785 EIF2B3
ENST00000477953 0.691328300860064 0.301486123692323 0.0657676994442671 ENSG00000070785 EIF2B3
ENST00000372182 0.966780891887538 0.868472046693209 -0.010676523767091 ENSG00000070785 EIF2B3
ENST00000487532 0.897708238666737 0.65312341478257 0.030129068084019 ENSG00000070785 EIF2B3
ENST00000497010 0.969876108574728 0.877918164229963 0.0106027672853007 ENSG00000070785 EIF2B3
ENST00000372168 0.591650257199703 0.204203962220002 -0.0635921253037828 ENSG00000126107 HECTD3
ENST00000372172 0.490778984257538 0.13439618400934 -0.0656646343289868 ENSG00000126107 HECTD3
ENST00000486132 0.613601107714243 0.221799330622298 -0.0713429206433508 ENSG00000126107 HECTD3
ENST00000486296 0.619951727012453 0.228108323943273 -0.0682116665590538 ENSG00000126107 HECTD3
ENST00000466423 0.684337670465117 0.293832981452889 -0.0594234439501019 ENSG00000126107 HECTD3
ENST00000487488 0.943476967768446 0.790918632578961 0.0180837072373835 ENSG00000126107 HECTD3
ENST00000246337 0.859203479884239 0.561107842627353 -0.0308784010900002 ENSG00000126088 UROD
ENST00000491773 0.848221722043127 0.537177982634256 -0.0330137594722958 ENSG00000126088 UROD
ENST00000463092 0.868598001532838 0.580589085024753 -0.0299402444182681 ENSG00000126088 UROD
ENST00000461035 0.898012637391804 0.654561339458589 -0.0243611822433986 ENSG00000126088 UROD
ENST00000491300 0.855995457164994 0.553802048519227 -0.0307006783123677 ENSG00000126088 UROD
ENST00000434478 0.876108288022108 0.597785330005104 -0.027726139990971 ENSG00000126088 UROD
ENST00000494399 0.859757924505788 0.563452882393957 -0.0307099165232964 ENSG00000126088 UROD
ENST00000460334 0.906679264057991 0.680893516584857 -0.0218967445543402 ENSG00000126088 UROD
ENST00000462688 0.857629683987635 0.558295106160493 -0.030373834119785 ENSG00000126088 UROD
ENST00000460906 0.904846146347024 0.674843138056091 -0.0222653037758627 ENSG00000126088 UROD
ENST00000490385 0.901687582572206 0.665989739117239 -0.0230291797252891 ENSG00000126088 UROD
ENST00000469548 0.861040270554562 0.566718248786404 -0.0299273012683211 ENSG00000126088 UROD
ENST00000486699 0.860365469326815 0.565151710640366 -0.0300895581809507 ENSG00000126088 UROD
ENST00000478467 0.855179974015503 0.551579772882809 -0.0310548687954798 ENSG00000126088 UROD
ENST00000428106 0.853195307538301 0.547868765595515 -0.031381929657264 ENSG00000126088 UROD
ENST00000496439 0.897585723945524 0.652776758619327 -0.0240192159927852 ENSG00000126088 UROD
ENST00000473012 0.877535559964485 0.600764627400089 -0.0278967611693291 ENSG00000126088 UROD
ENST00000472254 0.882674144248807 0.612010530940879 -0.0333134503026934 ENSG00000126088 UROD
ENST00000466193 0.926369274170663 0.739512663478439 -0.0248238546038022 ENSG00000126088 UROD
ENST00000465678 0.946839215422412 0.802530181389803 -0.0190723024283614 ENSG00000126088 UROD
ENST00000262746 0.3176556666476 0.0513851667040515 -0.0788397116464516 ENSG00000117450 PRDX1
ENST00000319248 0.317537505749867 0.0513529315330419 -0.0788466846908533 ENSG00000117450 PRDX1
ENST00000372079 0.316532525672837 0.0509991931276844 -0.0789919904339679 ENSG00000117450 PRDX1
ENST00000447184 0.332345778003071 0.0561961974230461 -0.0789576455991127 ENSG00000117450 PRDX1
ENST00000424390 0.332371456159224 0.0562076247923143 -0.0789569530748782 ENSG00000117450 PRDX1
ENST00000483583 0.320225835089384 0.0522073508219326 -0.0846203481768598 ENSG00000117450 PRDX1
ENST00000372070 0.44712248401163 0.109280008308629 0.0768816414499752 ENSG00000117448 AKR1A1
ENST00000434299 0.477237654444221 0.126096048523107 0.0813340868642558 ENSG00000117448 AKR1A1
ENST00000496999 0.463382519377605 0.118278191823169 0.08928092018418 ENSG00000117448 AKR1A1
ENST00000476957 0.378115683020132 0.0755849004178555 0.0939096821007908 ENSG00000117448 AKR1A1
ENST00000481885 0.607873001026387 0.217012449350635 0.0692380312645447 ENSG00000117448 AKR1A1
ENST00000351829 0.51093824384943 0.146741511943519 0.0725001159683808 ENSG00000117448 AKR1A1
ENST00000471651 0.610909073262129 0.219561117244323 0.0744149819225329 ENSG00000117448 AKR1A1
ENST00000497973 0.655470628988182 0.261604562093103 0.0606228311362673 ENSG00000117448 AKR1A1
ENST00000473038 0.609421677567142 0.218365327573729 0.0736051132905169 ENSG00000117448 AKR1A1
ENST00000495913 0.538984845556823 0.164281057733836 0.0835051644227832 ENSG00000117448 AKR1A1
ENST00000487654 0.689950937238941 0.29998949363764 0.0673288133346303 ENSG00000117448 AKR1A1
ENST00000475919 0.967134671816426 0.869373375310687 0.011204935185308 ENSG00000117448 AKR1A1
ENST00000437901 0.417165061266122 0.0934126506961632 -0.0891665558169877 ENSG00000132780 NASP
ENST00000437362 0.407897970685434 0.0888208996669235 -0.0903443106936765 ENSG00000132780 NASP
ENST00000464190 0.752526837990295 0.376080596548328 -0.0481532216393055 ENSG00000132780 NASP
ENST00000528084 0.613352059878208 0.221421793143074 -0.0711328112954305 ENSG00000132780 NASP
ENST00000527359 0.421697333873764 0.0957595017314099 -0.0879281611623467 ENSG00000132780 NASP
ENST00000525515 0.500855931917719 0.140644050784573 -0.0758148832016519 ENSG00000132780 NASP
ENST00000453748 0.390486567507478 0.0808464281232591 -0.0912151198239767 ENSG00000132780 NASP
ENST00000402363 0.370238863741664 0.07189486504285 -0.0910155621735076 ENSG00000132780 NASP
ENST00000537798 0.37144845641983 0.0723802033026804 -0.0908644206611598 ENSG00000132780 NASP
ENST00000527470 0.591373017365029 0.203935119778404 -0.0670208088372806 ENSG00000132780 NASP
ENST00000529333 0.590045703882619 0.203037207922103 -0.0668507883706576 ENSG00000132780 NASP
ENST00000531532 0.832515066831137 0.505043233430236 -0.0394853509567452 ENSG00000132780 NASP
ENST00000530840 0.891257531283332 0.634763838920618 -0.0349778201686846 ENSG00000132780 NASP
ENST00000528238 0.392215688289051 0.0818590386476236 -0.0911371059594169 ENSG00000132780 NASP
ENST00000534101 0.615994211384684 0.223949053348804 -0.0635679407902655 ENSG00000132780 NASP
ENST00000350030 0.365756711178555 0.0695562590517208 -0.0912628190054236 ENSG00000132780 NASP
ENST00000470768 0.375518730372932 0.0740625059279183 -0.0904985658754881 ENSG00000132780 NASP
ENST00000372052 0.366694302700067 0.0700808662322625 -0.0915765695686208 ENSG00000132780 NASP
ENST00000351223 0.366694302700067 0.0700808662322625 -0.0915765695686208 ENSG00000132780 NASP
ENST00000530073 0.463059478016872 0.118007225707434 -0.0859765653888419 ENSG00000132780 NASP
ENST00000481782 0.496029922683135 0.137600862182018 -0.0827914235312432 ENSG00000132780 NASP
ENST00000531612 0.387605342067729 0.0793952399318761 -0.0960129665690023 ENSG00000132780 NASP
ENST00000527932 0.340840296828058 0.0595840527305034 -0.122938423368302 ENSG00000132780 NASP
ENST00000534450 0.330381019257071 0.0554225445033469 -0.113988879263469 ENSG00000132780 NASP
ENST00000479235 0.63219350327752 0.240294800442088 -0.0615710931471577 ENSG00000159592 GPBP1L1
ENST00000290795 0.629480774551171 0.237706735216243 0.0390935263135263 ENSG00000159592 GPBP1L1
ENST00000355105 0.629446772942184 0.237655440896935 0.0390928125243808 ENSG00000159592 GPBP1L1
ENST00000467032 0.930214019369003 0.750519904778072 -0.0221557548180114 ENSG00000159592 GPBP1L1
ENST00000487436 0.830672620256601 0.501540861489156 -0.0436510777402884 ENSG00000159592 GPBP1L1
ENST00000468724 0.373879224147502 0.0733431542149653 -0.11502423721082 ENSG00000159592 GPBP1L1
ENST00000498128 0.632621377162679 0.240615279869239 0.062944607682587 ENSG00000159592 GPBP1L1
ENST00000488278 0.576713213590167 0.192847058487376 0.0695281642735478 ENSG00000159592 GPBP1L1
ENST00000480941 0.605857917393956 0.215390942127787 0.0661376017614489 ENSG00000159592 GPBP1L1
ENST00000480083 0.611669304325967 0.220163678607341 0.0655942341091445 ENSG00000159592 GPBP1L1
ENST00000493083 0.745210470969629 0.367110275873402 0.0490852533003381 ENSG00000159592 GPBP1L1
ENST00000460859 0.602497484448632 0.212392285160635 0.0695405086518204 ENSG00000159592 GPBP1L1
ENST00000372025 0.752753120447845 0.376541174812602 0.0539375197969469 ENSG00000159596 TMEM69
ENST00000496366 0.845670193340804 0.531789097942842 0.0400143698692182 ENSG00000159596 TMEM69
ENST00000359942 0.89425596792619 0.643330416989376 0.0304936934592899 ENSG00000197429 IPP
ENST00000396478 0.939172357957066 0.777580790977152 -0.0214443471843762 ENSG00000197429 IPP
ENST00000470809 0.0412065047128039 0.00116505278659821 0.208341124706238 ENSG00000086015 MAST2
ENST00000372009 0.934712301774817 0.76453473737074 0.0114017130092774 ENSG00000086015 MAST2
ENST00000361297 0.942226287583307 0.787570463232314 0.010280738132682 ENSG00000086015 MAST2
ENST00000372008 0.925453606515435 0.73642367743799 -0.0165706949835324 ENSG00000086015 MAST2
ENST00000482881 0.992771855494698 0.964558123297316 0.00288675220610877 ENSG00000086015 MAST2
ENST00000262741 0.818503412677003 0.479968218190012 -0.0491690762653448 ENSG00000117461 PIK3R3
ENST00000372006 0.818781408314797 0.480377770125037 -0.0491370240119594 ENSG00000117461 PIK3R3
ENST00000340332 0.813029657091083 0.469403748487347 -0.0502727421457557 ENSG00000117461 PIK3R3
ENST00000354242 0.813029657091083 0.469403748487347 -0.0502727421457557 ENSG00000117461 PIK3R3
ENST00000420542 0.813029657091083 0.469403748487347 -0.0502727421457557 ENSG00000117461 PIK3R3
ENST00000540385 0.944737960363212 0.79538939479534 0.0199314888156783 ENSG00000117461 PIK3R3
ENST00000423209 0.928018984675113 0.744294691039005 0.0253317869539723 ENSG00000117461 PIK3R3
ENST00000493202 0.900043507847535 0.660739246839602 0.0357525573383793 ENSG00000117461 PIK3R3
ENST00000425892 0.921601385791687 0.725179328379985 0.0287390765311998 ENSG00000117461 PIK3R3
ENST00000396420 0.218442207432839 0.0241771003752214 -0.106792499707571 ENSG00000085998 POMGNT1
ENST00000371984 0.217393679128336 0.0239527495308302 -0.105964245785473 ENSG00000085998 POMGNT1
ENST00000371992 0.220464016753182 0.0246204940113339 -0.106716190056553 ENSG00000085998 POMGNT1
ENST00000535522 0.248536816068012 0.0313478819030767 -0.102445443399325 ENSG00000085998 POMGNT1
ENST00000371986 0.210823054622368 0.0226560698151343 -0.106900223360648 ENSG00000085998 POMGNT1
ENST00000485714 0.849127164186986 0.539319420904544 -0.0381189922403203 ENSG00000085998 POMGNT1
ENST00000477114 0.15634126926075 0.0130433240569613 -0.172113688117597 ENSG00000085998 POMGNT1
ENST00000497439 0.309447818994584 0.0486548574087927 -0.127922869658587 ENSG00000085998 POMGNT1
ENST00000489985 0.757887449464683 0.382450125966761 -0.0628634280733552 ENSG00000085998 POMGNT1
ENST00000442598 0.998745726396515 0.993572271472471 -0.000536989406676392 ENSG00000085999 RAD54L
ENST00000371975 0.99829307086722 0.991862775512189 -0.000679649828536041 ENSG00000085999 RAD54L
ENST00000496156 0.848912288734407 0.53889489351392 -0.0308033872540011 ENSG00000132128 LRRC41
ENST00000343304 0.684636327523825 0.294114278352794 0.0390494355132914 ENSG00000132128 LRRC41
ENST00000472710 0.35437746039472 0.0648822717984902 0.0757569085770788 ENSG00000132128 LRRC41
ENST00000498402 0.491150343907115 0.134582766365492 0.061662426991362 ENSG00000132128 LRRC41
ENST00000469150 0.891824669775522 0.636768718822402 0.0326031858844918 ENSG00000132128 LRRC41
ENST00000311672 0.949843669869212 0.812385231901827 0.0145521513850055 ENSG00000173660 UQCRH
ENST00000489056 0.949843669869212 0.812409195156025 0.0145500220307051 ENSG00000173660 UQCRH
ENST00000486951 0.977536827127495 0.909448535343174 0.00708656832116498 ENSG00000173660 UQCRH
ENST00000496387 0.949843669869212 0.812409195156025 0.0145500220307051 ENSG00000173660 UQCRH
ENST00000460947 0.946839215422412 0.802637734670271 0.0166161186676724 ENSG00000173660 UQCRH
ENST00000474844 0.88452306920477 0.61603804351042 -0.0296065337195883 ENSG00000117481 NSUN4
ENST00000307089 0.938961451413342 0.776685757856778 -0.0158347034777494 ENSG00000117481 NSUN4
ENST00000486270 0.566296608079115 0.184452255055041 -0.0822418772004899 ENSG00000117481 NSUN4
ENST00000536062 0.850448274312222 0.542447015768275 -0.0362819050592085 ENSG00000117481 NSUN4
ENST00000469918 0.543758975229088 0.167897974452802 -0.0982639810364494 ENSG00000117481 NSUN4
ENST00000471871 0.912469365840336 0.699253774365564 -0.0229186675313548 ENSG00000117481 NSUN4
ENST00000537428 0.898484029913876 0.656639394250312 -0.0263073959914269 ENSG00000117481 NSUN4
ENST00000498008 0.900034673395585 0.660213202754869 -0.0263084775218674 ENSG00000117481 NSUN4
ENST00000495427 0.906036057097432 0.678778435628702 -0.0251648582045074 ENSG00000117481 NSUN4
ENST00000602433 0.434137382670875 0.101869678937528 -0.117095179646404 ENSG00000269956 MKNK1-AS1
ENST00000342571 0.730813085299286 0.348019836065283 -0.0554976632674525 ENSG00000079277 MKNK1
ENST00000371946 0.366193347170225 0.0698271343452306 -0.0956051782558712 ENSG00000079277 MKNK1
ENST00000341183 0.366193347170225 0.0698271343452306 -0.0956051782558712 ENSG00000079277 MKNK1
ENST00000371944 0.730813085299286 0.348019836065283 -0.0554976632674525 ENSG00000079277 MKNK1
ENST00000371945 0.366193347170225 0.0698271343452306 -0.0956051782558712 ENSG00000079277 MKNK1
ENST00000528077 0.567990158343184 0.185544189492008 -0.0718748822438848 ENSG00000079277 MKNK1
ENST00000428112 0.64671593945301 0.253072102602755 -0.0631886003401454 ENSG00000079277 MKNK1
ENST00000531355 0.624020023183622 0.232009020425412 -0.0667218353597644 ENSG00000079277 MKNK1
ENST00000532783 0.96298583733915 0.85574041894009 0.0130667258156756 ENSG00000079277 MKNK1
ENST00000496619 0.741718662989134 0.361594610052719 -0.0560620032036211 ENSG00000079277 MKNK1
ENST00000528237 0.894682913694251 0.645216045834653 0.0334930278609734 ENSG00000079277 MKNK1
ENST00000526513 0.732546156427646 0.3503666780069 -0.058602422490305 ENSG00000079277 MKNK1
ENST00000484301 0.879043163207775 0.603748394318111 -0.0340828594719345 ENSG00000079277 MKNK1
ENST00000545730 0.918955057420303 0.717149996008457 -0.0208660057307734 ENSG00000079277 MKNK1
ENST00000486716 0.992007073215355 0.962552609039332 -0.00317757423315957 ENSG00000079277 MKNK1
ENST00000529170 0.75264890706672 0.37626268727935 -0.0609237336191429 ENSG00000079277 MKNK1
ENST00000531769 0.96465351118614 0.862374082573445 -0.0105381264107048 ENSG00000079277 MKNK1
ENST00000465783 0.814581953212278 0.472534364259764 -0.0531687961504755 ENSG00000079277 MKNK1
ENST00000474868 0.820659312307451 0.483854415398187 -0.0518207308567292 ENSG00000079277 MKNK1
ENST00000576409 0.925899214263521 0.737531269479342 0.0183113269299025 ENSG00000123472 ATPAF1
ENST00000371937 0.93247362402217 0.759118291011318 0.0167487473344244 ENSG00000123472 ATPAF1
ENST00000574428 0.93247362402217 0.759118291011318 0.0167487473344244 ENSG00000123472 ATPAF1
ENST00000492233 0.958160711213868 0.840248144735186 -0.0141669541618936 ENSG00000123472 ATPAF1
ENST00000526821 0.630248020845586 0.238620082850715 0.0772279066934853 ENSG00000123472 ATPAF1
ENST00000542495 0.63202034410342 0.240104486395985 0.0779687484154947 ENSG00000123472 ATPAF1
ENST00000529214 0.63202034410342 0.240104486395985 0.0779687484154947 ENSG00000123472 ATPAF1
ENST00000329231 0.656926875402952 0.263654140777489 0.0676620291064369 ENSG00000123472 ATPAF1
ENST00000534216 0.946905913577499 0.802781267753415 0.0183900725869851 ENSG00000123472 ATPAF1
ENST00000532925 0.782614828788989 0.416715940403387 0.0559234970612619 ENSG00000123472 ATPAF1
ENST00000544071 0.998919873646446 0.995246843605067 -0.00023484624276458 ENSG00000159658 EFCAB14
ENST00000442839 0.91804037211719 0.713784306363363 -0.0199037756019117 ENSG00000228237 EFCAB14-AS1
ENST00000418985 0.919441675490071 0.718985061529466 -0.0195053989049979 ENSG00000228237 EFCAB14-AS1
ENST00000371933 0.975547276379977 0.901041155501139 -0.00510664544300284 ENSG00000159658 EFCAB14
ENST00000479745 0.967833332576487 0.87299028785602 -0.00955568524949422 ENSG00000159658 EFCAB14
ENST00000487741 0.963729884976348 0.859104020433157 -0.0107147389601483 ENSG00000159658 EFCAB14
ENST00000481623 0.94661166485905 0.801542235639219 -0.0163320712982973 ENSG00000159658 EFCAB14
ENST00000484461 0.997489628867906 0.98597247034491 0.000989442713976845 ENSG00000159658 EFCAB14
ENST00000371884 0.376527273870434 0.0745301395822539 -0.0729938705222854 ENSG00000162367 TAL1
ENST00000371883 0.560043270551801 0.179598637761165 -0.0524961818953489 ENSG00000162367 TAL1
ENST00000294339 0.560043270551801 0.179598637761165 -0.0524961818953489 ENSG00000162367 TAL1
ENST00000459729 0.186598637420939 0.018038118777174 -0.133289675174265 ENSG00000162367 TAL1
ENST00000464796 0.410326004343663 0.0902007718092835 -0.0979877766507551 ENSG00000162367 TAL1
ENST00000422216 0.710153137593342 0.322764167450169 -0.0635497544409875 ENSG00000226252 RP1-18D14.7
ENST00000481091 0.434916016639414 0.102343716689634 -0.116268133704649 ENSG00000162367 TAL1
ENST00000337817 0.705828084171607 0.317683145406529 -0.0627369305762989 ENSG00000123473 STIL
ENST00000360380 0.705828084171607 0.317683145406529 -0.0627369305762989 ENSG00000123473 STIL
ENST00000371877 0.705828084171607 0.317683145406529 -0.0627369305762989 ENSG00000123473 STIL
ENST00000243182 0.649180251214944 0.25626899112709 -0.0703186427117235 ENSG00000123473 STIL
ENST00000396221 0.649180251214944 0.25626899112709 -0.0703186427117235 ENSG00000123473 STIL
ENST00000447475 0.905448287854882 0.677439869710348 -0.0252559894216105 ENSG00000123473 STIL
ENST00000418131 0.367992485874455 0.0708374808326898 -0.131397306037408 ENSG00000123473 STIL
ENST00000371873 0.880333997761562 0.606299708631829 0.0278516293556672 ENSG00000162368 CMPK1
ENST00000371871 0.961671279097719 0.851460678814883 0.00923008629025782 ENSG00000162368 CMPK1
ENST00000471289 0.987146921332457 0.941178845808879 0.00571167856000362 ENSG00000162368 CMPK1
ENST00000450808 0.997808438255543 0.988183784409199 0.000737573602163662 ENSG00000162368 CMPK1
ENST00000371870 0.835993607420524 0.510867650823414 0.0333419305781767 ENSG00000162368 CMPK1
ENST00000396153 0.0554348361087741 0.00195389434025332 0.199679482364312 ENSG00000185104 FAF1
ENST00000371778 0.0545366489826922 0.00190003453428256 0.200931704225319 ENSG00000185104 FAF1
ENST00000545823 0.0942443456501262 0.00504705828784639 0.183223006107998 ENSG00000185104 FAF1
ENST00000494400 0.0688148842900755 0.00287082746975631 0.200978851080046 ENSG00000185104 FAF1
ENST00000487898 0.112840840388349 0.00697355178488976 0.197152488821427 ENSG00000185104 FAF1
ENST00000262662 0.863744807453375 0.57095700878 -0.0452900654469978 ENSG00000123080 CDKN2C
ENST00000396148 0.870055882184721 0.583773459775754 -0.0438841443953558 ENSG00000123080 CDKN2C
ENST00000242719 0.687199910414953 0.297200943540895 0.0507747480401932 ENSG00000123091 RNF11
ENST00000494873 0.738925263228597 0.358046256189953 -0.0318396173497227 ENSG00000123091 RNF11
ENST00000486691 0.734991875007538 0.353196465904356 -0.03909551734678 ENSG00000123091 RNF11
ENST00000371730 0.946400087702598 0.800428854251912 0.0137162935707481 ENSG00000085832 EPS15
ENST00000371733 0.946400087702598 0.800428854251912 0.0137162935707481 ENSG00000085832 EPS15
ENST00000396122 0.809380360827016 0.462478348179773 0.0442100481946239 ENSG00000085832 EPS15
ENST00000493793 0.949651022941583 0.811684808456787 0.0164346846343646 ENSG00000085832 EPS15
ENST00000371727 0.992529770365301 0.963863839433205 0.00280195209742573 ENSG00000085832 EPS15
ENST00000471391 0.972471626463079 0.885807564321523 -0.00899095976446824 ENSG00000085832 EPS15
ENST00000465467 0.996687170439803 0.981978329811126 0.00144403465072999 ENSG00000085832 EPS15
ENST00000371714 0.363908994875345 0.0686967892071214 0.0701432132645717 ENSG00000117859 OSBPL9
ENST00000337809 0.367175500844945 0.0704318784518029 0.0694297459754745 ENSG00000117859 OSBPL9
ENST00000371710 0.367175500844945 0.0704318784518029 0.0694297459754745 ENSG00000117859 OSBPL9
ENST00000447887 0.367175500844945 0.0703703864172356 0.0698206270268276 ENSG00000117859 OSBPL9
ENST00000495776 0.367175500844945 0.0703703864172356 0.0698206270268276 ENSG00000117859 OSBPL9
ENST00000435686 0.367175500844945 0.0703703864172356 0.0698206270268276 ENSG00000117859 OSBPL9
ENST00000435274 0.369425597164949 0.07149754590538 0.0699373759871643 ENSG00000117859 OSBPL9
ENST00000428468 0.367175500844945 0.0703703864172356 0.0698206270268276 ENSG00000117859 OSBPL9
ENST00000453295 0.367175500844945 0.0703703864172356 0.0698206270268276 ENSG00000117859 OSBPL9
ENST00000489990 0.304717014649632 0.0470890165941628 0.086339882466994 ENSG00000117859 OSBPL9
ENST00000530544 0.720926452648885 0.336168906441378 0.0404882891752242 ENSG00000117859 OSBPL9
ENST00000484890 0.832028833917528 0.504086071422936 0.0348610641595532 ENSG00000117859 OSBPL9
ENST00000534040 0.987351332125095 0.941892379670951 0.00394103239054216 ENSG00000117859 OSBPL9
ENST00000532975 0.888056656793465 0.626219363351307 0.0258550843668015 ENSG00000117859 OSBPL9
ENST00000527631 0.936785236255728 0.771421710198269 0.0155532383830463 ENSG00000117859 OSBPL9
ENST00000531828 0.889997277747461 0.630462949658319 0.0206792540969977 ENSG00000117859 OSBPL9
ENST00000361556 0.837423945150961 0.51339371496493 0.0276585555171345 ENSG00000117859 OSBPL9
ENST00000473207 0.960025484692534 0.846787636480366 0.0103646264635401 ENSG00000117859 OSBPL9
ENST00000533884 0.987440667428021 0.942515959812823 0.00388770665811905 ENSG00000117859 OSBPL9
ENST00000481937 0.985684000453392 0.93667745242628 0.00435715575850961 ENSG00000117859 OSBPL9
ENST00000526917 0.871012051919367 0.586385436406768 0.0292009999930532 ENSG00000117859 OSBPL9
ENST00000462759 0.837428129445311 0.513471704052988 0.0276577994458731 ENSG00000117859 OSBPL9
ENST00000486942 0.83423413537332 0.507833900193315 0.0281945396590001 ENSG00000117859 OSBPL9
ENST00000524620 0.580170812914887 0.195390915421697 0.0905097525300526 ENSG00000117859 OSBPL9
ENST00000528603 0.761585391945477 0.3873873603107 0.0479699098201474 ENSG00000117859 OSBPL9
ENST00000475697 0.796709295934176 0.44031616501703 0.0345596363518331 ENSG00000117859 OSBPL9
ENST00000531061 0.886773209843103 0.622194845145856 0.0274690962443111 ENSG00000117859 OSBPL9
ENST00000531819 0.793146405705131 0.433564620466215 0.0358539899268606 ENSG00000117859 OSBPL9
ENST00000533825 0.9130114557588 0.70017666645822 0.0237866697022849 ENSG00000117859 OSBPL9
ENST00000440943 0.816905430726136 0.47727815398737 -0.0346536666618315 ENSG00000078618 NRD1
ENST00000352171 0.801615899614602 0.448879218052321 -0.0287521031476688 ENSG00000078618 NRD1
ENST00000354831 0.801615899614602 0.448879218052321 -0.0287521031476688 ENSG00000078618 NRD1
ENST00000485608 0.800477855721136 0.446832554185493 -0.033425462994894 ENSG00000078618 NRD1
ENST00000539524 0.867341168605569 0.577640837953709 -0.0239552355913114 ENSG00000078618 NRD1
ENST00000588291 0.722279096965988 0.337706118107974 -0.0618664167974057 ENSG00000266993 RP4-657D16.3
ENST00000586761 0.716762446685873 0.33203681769825 -0.0623821312264817 ENSG00000266993 RP4-657D16.3
ENST00000475310 0.797050648637939 0.44133373733231 -0.0560688423647575 ENSG00000078618 NRD1
ENST00000497358 0.652479865945723 0.25900371484313 -0.0718886516463873 ENSG00000078618 NRD1
ENST00000544028 0.81847970564233 0.479697508256539 -0.0278032153868137 ENSG00000078618 NRD1
ENST00000591675 0.810809152391774 0.465047479807524 -0.0538095640438458 ENSG00000266993 RP4-657D16.3
ENST00000483007 0.635434379560434 0.243113122203522 -0.0784220799365207 ENSG00000078618 NRD1
ENST00000473805 0.911477557805508 0.696023697078523 0.0209540794779751 ENSG00000078618 NRD1
ENST00000475715 0.973679267402441 0.892914463337941 -0.00713434056561958 ENSG00000078618 NRD1
ENST00000491410 0.481968056564431 0.128952674157819 -0.0677461156129704 ENSG00000078618 NRD1
ENST00000468722 0.892710053211209 0.639875771505525 -0.026395468489394 ENSG00000078618 NRD1
ENST00000371655 0.627805410596908 0.235851103918335 -0.0688802414297662 ENSG00000169213 RAB3B
ENST00000469458 0.973921002478183 0.895837719093646 0.0080012251568497 ENSG00000117862 TXNDC12
ENST00000371626 0.845202725254658 0.531025334670332 0.030018463808886 ENSG00000117862 TXNDC12
ENST00000472624 0.727485112083998 0.343761343903418 0.0464327324688244 ENSG00000117862 TXNDC12
ENST00000471493 0.468500295289453 0.121190282428024 0.113086489412584 ENSG00000117862 TXNDC12
ENST00000610127 0.73657478896702 0.355437066742598 0.05622288835225 ENSG00000117862 TXNDC12
ENST00000313334 0.688348792260405 0.298430012576462 0.0531117888841428 ENSG00000134717 BTF3L4
ENST00000477828 0.534895577934771 0.161382470548327 0.0719447002363233 ENSG00000134717 BTF3L4
ENST00000489308 0.601143384253938 0.21122000799877 0.0621773309235448 ENSG00000134717 BTF3L4
ENST00000526132 0.547089911458907 0.169673016350217 0.0701575948306242 ENSG00000134717 BTF3L4
ENST00000472944 0.721587677289203 0.337013824774987 0.0479342946331359 ENSG00000134717 BTF3L4
ENST00000524414 0.80743133440892 0.458720611434919 -0.052524687723582 ENSG00000134717 BTF3L4
ENST00000484036 0.531931131926633 0.159285338958584 0.0729666243737458 ENSG00000134717 BTF3L4
ENST00000533836 0.814853798942654 0.473043641721518 0.0379004545911096 ENSG00000134717 BTF3L4
ENST00000361625 0.387945445013825 0.0795346885557773 0.108368009044261 ENSG00000157077 ZFYVE9
ENST00000357206 0.142504450128197 0.0108283362703856 0.129867992081182 ENSG00000157077 ZFYVE9
ENST00000287727 0.153995763994702 0.0126251894919031 0.128072997430676 ENSG00000157077 ZFYVE9
ENST00000371591 0.307590035182946 0.0479445093629525 0.105345459442566 ENSG00000157077 ZFYVE9
ENST00000470844 0.868035987810703 0.579231702635905 -0.0334646342527933 ENSG00000154222 CC2D1B
ENST00000371586 0.62054822166521 0.228771941373747 -0.0622941603888583 ENSG00000154222 CC2D1B
ENST00000284376 0.551863674994415 0.173008029122988 -0.0734027182675348 ENSG00000154222 CC2D1B
ENST00000491136 0.553013945147286 0.173761514350858 -0.0733471118105413 ENSG00000154222 CC2D1B
ENST00000438021 0.621830042299071 0.229871904958947 -0.0700039019596293 ENSG00000154222 CC2D1B
ENST00000460261 0.457042631828399 0.114864535349473 -0.088850946315928 ENSG00000154222 CC2D1B
ENST00000450942 0.678535515499298 0.285783572190774 -0.0627675743111251 ENSG00000154222 CC2D1B
ENST00000460370 0.898070286836081 0.655459998445927 -0.0328096374255758 ENSG00000154222 CC2D1B
ENST00000438831 0.516740772453045 0.150274125805627 -0.0853331322197746 ENSG00000154222 CC2D1B
ENST00000371568 0.976278277259086 0.90348273091866 0.00928613374386373 ENSG00000085840 ORC1
ENST00000371566 0.976278277259086 0.90348273091866 0.00928613374386373 ENSG00000085840 ORC1
ENST00000257181 0.099173805965227 0.0055358684879263 -0.128289426207116 ENSG00000134748 PRPF38A
ENST00000487160 0.475939642454799 0.125385439395643 -0.096698384842603 ENSG00000134748 PRPF38A
ENST00000474048 0.293784569443594 0.0439593641266754 -0.102693989198315 ENSG00000134748 PRPF38A
ENST00000528457 0.23503449648614 0.0280810496399283 -0.117027235009377 ENSG00000134744 ZCCHC11
ENST00000527941 0.280294694252162 0.0401510324213772 -0.110228984388116 ENSG00000134744 ZCCHC11
ENST00000257177 0.99912993496514 0.99618085898323 -0.000276085955367377 ENSG00000134744 ZCCHC11
ENST00000371544 0.999135825002366 0.996249248927821 -0.000271146213917865 ENSG00000134744 ZCCHC11
ENST00000531722 0.926030446482277 0.738414978138806 -0.0271523482456296 ENSG00000134744 ZCCHC11
ENST00000474453 0.91328513611096 0.701038001496511 -0.0315564222357244 ENSG00000134744 ZCCHC11
ENST00000469810 0.985007307614266 0.93327919269287 -0.00631523563228739 ENSG00000134744 ZCCHC11
ENST00000528642 0.988070003362436 0.944952475605362 0.00383643502952648 ENSG00000134744 ZCCHC11
ENST00000484723 0.995557517260003 0.977133346749784 0.00161702066603511 ENSG00000134744 ZCCHC11
ENST00000371541 0.892546691187521 0.638748007319413 0.0271166019023531 ENSG00000134744 ZCCHC11
ENST00000473856 0.949754836494428 0.811956866371023 0.0144760130645826 ENSG00000134744 ZCCHC11
ENST00000355809 0.948136171975638 0.806537101320907 -0.0174044327242238 ENSG00000134744 ZCCHC11
ENST00000371538 0.454490518647735 0.113383555100195 -0.100430345246378 ENSG00000162377 COA7
ENST00000486918 0.464154831914384 0.118835534002545 -0.108252767606145 ENSG00000162377 COA7
ENST00000443756 0.857569082887564 0.558052349527167 -0.0354984980500651 ENSG00000162378 ZYG11B
ENST00000545132 0.942900324989156 0.789013008819998 -0.0164497263780305 ENSG00000162378 ZYG11B
ENST00000294353 0.911017511264225 0.694966542296535 -0.0237283043285437 ENSG00000162378 ZYG11B
ENST00000371522 0.229362771919823 0.0267780660645372 -0.115674009166203 ENSG00000121310 ECHDC2
ENST00000460612 0.229048448512847 0.0266740422252679 -0.116270088762062 ENSG00000121310 ECHDC2
ENST00000543419 0.597099124484384 0.208144509572522 -0.0870545821780229 ENSG00000121310 ECHDC2
ENST00000463923 0.59719186431009 0.208292329881558 -0.0870203496141254 ENSG00000121310 ECHDC2
ENST00000371520 0.233503509901596 0.0277014491970638 -0.115461825915667 ENSG00000121310 ECHDC2
ENST00000358358 0.233542569283289 0.0277172825835851 -0.115457486002781 ENSG00000121310 ECHDC2
ENST00000476477 0.235285304238865 0.0281326438311057 -0.114405922326897 ENSG00000121310 ECHDC2
ENST00000536120 0.235285304238865 0.0281326438311057 -0.114405922326897 ENSG00000121310 ECHDC2
ENST00000479593 0.489470241524746 0.133704585666998 -0.091287704178194 ENSG00000121310 ECHDC2
ENST00000467988 0.242343921419709 0.0298099673271928 -0.116856732541057 ENSG00000121310 ECHDC2
ENST00000487866 0.71287705112918 0.326617124805919 -0.0634283021938317 ENSG00000121310 ECHDC2
ENST00000487851 0.68151999498866 0.290670071392469 -0.066452336288308 ENSG00000121310 ECHDC2
ENST00000541281 0.360505640641488 0.0673224543058776 -0.0997317909369227 ENSG00000121310 ECHDC2
ENST00000488268 0.433987801432249 0.101787879655353 -0.0988626469119388 ENSG00000121310 ECHDC2
ENST00000544365 0.377391121924398 0.0750545239520281 -0.103265663343005 ENSG00000121310 ECHDC2
ENST00000495920 0.376498104290185 0.074506091650825 -0.105076278785467 ENSG00000121310 ECHDC2
ENST00000480312 0.444859337585075 0.107704292787083 -0.102533798713376 ENSG00000121310 ECHDC2
ENST00000544531 0.354424039140097 0.0649328260389958 -0.114507932786025 ENSG00000121310 ECHDC2
ENST00000542552 0.200717617174435 0.0205997397336065 -0.147017719155987 ENSG00000121310 ECHDC2
ENST00000474789 0.221801782890981 0.0249067886052447 -0.141026547970499 ENSG00000121310 ECHDC2
ENST00000371514 0.736158727033026 0.354733638526151 0.0365960832090936 ENSG00000116171 SCP2
ENST00000478631 0.773398015436589 0.402994915947792 0.0330039774862392 ENSG00000116171 SCP2
ENST00000528311 0.681928342226143 0.291153296934739 0.0431358565737391 ENSG00000116171 SCP2
ENST00000371509 0.730972493911418 0.348284592033259 0.0385594275803935 ENSG00000116171 SCP2
ENST00000407246 0.754918558659607 0.379305024862284 0.0346732721681552 ENSG00000116171 SCP2
ENST00000371513 0.78698597645004 0.424446393408158 0.0560369988382582 ENSG00000116171 SCP2
ENST00000430330 0.817574002019249 0.478098403450961 0.0327524000278122 ENSG00000116171 SCP2
ENST00000408941 0.893132889499763 0.640671459323629 0.0215238733208966 ENSG00000116171 SCP2
ENST00000478274 0.926265151749435 0.739258093968036 0.0218544178711227 ENSG00000116171 SCP2
ENST00000484100 0.857054042442151 0.556213112016602 0.028438733120502 ENSG00000116171 SCP2
ENST00000533119 0.880893057261789 0.607461038472898 0.0247396218510538 ENSG00000116171 SCP2
ENST00000435345 0.814793155369748 0.472832335760012 0.0335102724970625 ENSG00000116171 SCP2
ENST00000488965 0.886570549260177 0.621981358299209 0.0229055608375507 ENSG00000116171 SCP2
ENST00000371486 0.911644459897046 0.696643219534983 0.0283704016920445 ENSG00000157184 CPT2
ENST00000294360 0.818503412677003 0.479860752722882 0.0406987574519967 ENSG00000162384 C1orf123
ENST00000483739 0.710880583232058 0.323577583579416 0.0574652327162761 ENSG00000162384 C1orf123
ENST00000470385 0.821883518843244 0.486348565290961 0.0401815001712197 ENSG00000162384 C1orf123
ENST00000478839 0.94680402513925 0.802256925861866 0.0178946396764767 ENSG00000162384 C1orf123
ENST00000489755 0.634377160928335 0.242016190654231 0.076595995488993 ENSG00000162384 C1orf123
ENST00000474227 0.7399322423027 0.359234538137001 0.0638404719455846 ENSG00000162384 C1orf123
ENST00000602807 0.734615718926665 0.352678058182261 0.0676269763739717 ENSG00000162384 C1orf123
ENST00000371470 0.626705142924889 0.234793247744608 -0.0592545685674884 ENSG00000162385 MAGOH
ENST00000371466 0.632243640692562 0.240354395587181 -0.05858886464172 ENSG00000162385 MAGOH
ENST00000495868 0.668418419155608 0.275549364473156 -0.0597615490858397 ENSG00000162385 MAGOH
ENST00000462941 0.66727633523633 0.274397446605871 -0.053536723352864 ENSG00000162385 MAGOH
ENST00000306052 0.330381019257071 0.0554162306964261 0.0775819895389154 ENSG00000157193 LRP8
ENST00000529670 0.514960515958963 0.149158778971476 -0.0938043135415492 ENSG00000157193 LRP8
ENST00000371454 0.224573350786653 0.0255630645789007 0.0932980698852839 ENSG00000157193 LRP8
ENST00000465675 0.216926088409701 0.0238423774667367 0.0940499242751345 ENSG00000157193 LRP8
ENST00000354412 0.218464963155599 0.0242279821645594 0.0939181803637501 ENSG00000157193 LRP8
ENST00000480045 0.19544382790239 0.0195739741759036 0.10054077203777 ENSG00000157193 LRP8
ENST00000347547 0.2010383104965 0.0207343811172405 0.100080897402343 ENSG00000157193 LRP8
ENST00000459674 0.924904665528607 0.733965612745912 -0.0214361756800359 ENSG00000157193 LRP8
ENST00000460214 0.954221323420977 0.826171536029086 -0.0163395151065659 ENSG00000157193 LRP8
ENST00000475501 0.45242783067216 0.11244339622283 0.100674946797264 ENSG00000157193 LRP8
ENST00000496580 0.344349063801052 0.0609755021915645 0.114899097226328 ENSG00000157193 LRP8
ENST00000371429 0.729492894550023 0.346296041079611 -0.0607788194953522 ENSG00000058804 NDC1
ENST00000540001 0.729492894550023 0.346296041079611 -0.0607788194953522 ENSG00000058804 NDC1
ENST00000537333 0.656185106384665 0.262688404605019 -0.0694847397405117 ENSG00000058804 NDC1
ENST00000234725 0.667198875522503 0.274251690800009 -0.0669263865492963 ENSG00000058804 NDC1
ENST00000480952 0.741144289876657 0.360540038727137 -0.0714001568142416 ENSG00000058804 NDC1
ENST00000464950 0.895953060052471 0.648422646231514 0.0299651222675926 ENSG00000058799 YIPF1
ENST00000371399 0.895703992953132 0.647979178994103 0.029998324046135 ENSG00000058799 YIPF1
ENST00000072644 0.895703992953132 0.647979178994103 0.029998324046135 ENSG00000058799 YIPF1
ENST00000539954 0.863157055461041 0.569815823950761 0.0392984136997277 ENSG00000058799 YIPF1
ENST00000371378 0.808219107773865 0.459902785247274 0.041901636459905 ENSG00000081870 HSPB11
ENST00000194214 0.842509760054963 0.524608895491288 0.0383993284236559 ENSG00000081870 HSPB11
ENST00000371377 0.852214479784582 0.546223940491421 0.0369828822189706 ENSG00000081870 HSPB11
ENST00000371376 0.949260437281646 0.810590551868561 0.0162663164426133 ENSG00000081870 HSPB11
ENST00000488884 0.868675560832744 0.581216918065932 0.0380818324234763 ENSG00000081870 HSPB11
ENST00000371370 0.895695708791975 0.64762340018309 0.0264208052985736 ENSG00000116212 LRRC42
ENST00000371368 0.864816228118888 0.573059786771521 0.0388206012064366 ENSG00000116212 LRRC42
ENST00000319223 0.887389740795376 0.624421265101023 0.0282548972597144 ENSG00000116212 LRRC42
ENST00000444987 0.852297490285599 0.54640653427166 0.0404837868459573 ENSG00000116212 LRRC42
ENST00000371348 0.623629562918686 0.231571984546833 0.0604783243234415 ENSG00000116209 TMEM59
ENST00000371344 0.689950937238941 0.299994425822812 0.0572051446386478 ENSG00000116209 TMEM59
ENST00000234831 0.800623777684845 0.447209187038896 0.0312649368574428 ENSG00000116209 TMEM59
ENST00000371341 0.745046246832584 0.366597441489996 0.0369223440072104 ENSG00000116209 TMEM59
ENST00000470395 0.662066349987023 0.268626178951939 0.0719440775308804 ENSG00000116209 TMEM59
ENST00000420738 0.730273634965035 0.347248681682027 0.0380845255109708 ENSG00000116209 TMEM59
ENST00000440019 0.730099707350806 0.347048800469831 0.0381157962541994 ENSG00000116209 TMEM59
ENST00000452421 0.730339971506725 0.34734416971696 0.038082506979588 ENSG00000116209 TMEM59
ENST00000371337 0.948304929972994 0.807214385845835 0.0104718105275501 ENSG00000116209 TMEM59
ENST00000498272 0.946120230827456 0.799497624568742 0.0172962107480427 ENSG00000116205 TCEANC2
ENST00000234827 0.818781408314797 0.480333709496945 0.0504163741395136 ENSG00000116205 TCEANC2
ENST00000487096 0.827567545236842 0.495589954162022 -0.0362427110862848 ENSG00000116221 MRPL37
ENST00000360840 0.845202725254658 0.53108865931553 -0.0361189121439163 ENSG00000116221 MRPL37
ENST00000605337 0.809831108671915 0.463311558851146 -0.0415281043069429 ENSG00000116221 MRPL37
ENST00000490670 0.772606024043196 0.401489420093822 -0.046206271985311 ENSG00000116221 MRPL37
ENST00000336230 0.845202725254658 0.53108865931553 -0.0361189121439163 ENSG00000116221 MRPL37
ENST00000398219 0.956741566646681 0.834573681427348 -0.0145075138557046 ENSG00000116221 MRPL37
ENST00000326956 0.602838941659743 0.212711335297717 0.0624809997086916 ENSG00000157216 SSBP3
ENST00000528930 0.80167563095448 0.4490256073129 0.0524414144297539 ENSG00000157216 SSBP3
ENST00000417664 0.456327081680618 0.114444845883058 0.0864355534382437 ENSG00000157216 SSBP3
ENST00000371320 0.446731151994684 0.109100043777924 0.0869610313001745 ENSG00000157216 SSBP3
ENST00000371319 0.448430120123829 0.11002012254714 0.0877107941510575 ENSG00000157216 SSBP3
ENST00000533946 0.456132859984471 0.114275637745386 0.0884120900483992 ENSG00000157216 SSBP3
ENST00000357475 0.520268035507135 0.15218808508216 0.0823764099754632 ENSG00000157216 SSBP3
ENST00000426150 0.756339477109329 0.380647863015114 0.052131746389822 ENSG00000157216 SSBP3
ENST00000444533 0.962033303451999 0.85231079573055 0.0146933482327256 ENSG00000157216 SSBP3
ENST00000420121 0.889407290780162 0.629087872433099 0.0352991446275724 ENSG00000157216 SSBP3
ENST00000533209 0.481964970421732 0.128936474204575 0.10171993877339 ENSG00000157216 SSBP3
ENST00000525990 0.432772422981471 0.101123507106006 0.1026949070537 ENSG00000157216 SSBP3
ENST00000528787 0.530437511191694 0.158231169557946 0.0978236250986285 ENSG00000157216 SSBP3
ENST00000606515 0.83486818080254 0.509150599428183 -0.0375751918546276 ENSG00000271723 MROH7-TTC4
ENST00000425300 0.782744888144748 0.416921681385581 -0.0451654111142677 ENSG00000271723 MROH7-TTC4
ENST00000414150 0.796129109612847 0.439156618158363 -0.0431978193570055 ENSG00000271723 MROH7-TTC4
ENST00000460155 0.832417567861519 0.504616735185274 -0.0372954475658078 ENSG00000271723 MROH7-TTC4
ENST00000371281 0.83833785408787 0.5162039795384 -0.036530701945031 ENSG00000243725 TTC4
ENST00000371284 0.835528821364229 0.510024901226194 -0.0367540909160719 ENSG00000243725 TTC4
ENST00000371269 0.9183729275983 0.714772815935618 -0.0175788186727533 ENSG00000116133 DHCR24
ENST00000436604 0.915289408692182 0.707259603596307 -0.019622804391643 ENSG00000116133 DHCR24
ENST00000537443 0.951378775620288 0.816872164918532 -0.0120551124549122 ENSG00000116133 DHCR24
ENST00000535035 0.907805217838675 0.685920805255661 -0.0208015557127374 ENSG00000116133 DHCR24
ENST00000415336 0.838849412916787 0.517372539718838 -0.0480634041090708 ENSG00000242396 RP11-67L3.5
ENST00000294383 0.715423228401828 0.329963676798433 0.0517916504824863 ENSG00000162402 USP24
ENST00000407756 0.710883176668534 0.32364967016012 0.0525656352446098 ENSG00000162402 USP24
ENST00000371250 0.366694302700067 0.0701183506179366 0.107663000957526 ENSG00000162407 PPAP2B
ENST00000461655 0.0991207510872026 0.00552037591249821 0.180701226333452 ENSG00000162407 PPAP2B
ENST00000371225 0.925454366990911 0.736610023614294 0.0223311571121727 ENSG00000184292 TACSTD2
ENST00000472487 0.799528532067786 0.44533746585845 0.0489224595509965 ENSG00000162601 MYSM1
ENST00000493821 0.995193563816335 0.975707640118714 0.00200111369148299 ENSG00000162601 MYSM1
ENST00000401044 0.904024789544781 0.672505053894332 0.0289927286912455 ENSG00000162601 MYSM1
ENST00000466774 0.257221607692399 0.0333700017386073 0.152248618239129 ENSG00000162601 MYSM1
ENST00000483003 0.0391808693742388 0.00106568692714644 0.238863712719224 ENSG00000162601 MYSM1
ENST00000371222 0.340297562444556 0.0593658873573287 -0.0950922441157323 ENSG00000177606 JUN
ENST00000474476 0.0198183752613305 0.000319336385844234 0.256349422125117 ENSG00000172456 FGGY
ENST00000371218 0.0134648871628891 0.000165152590449493 0.238828742336705 ENSG00000172456 FGGY
ENST00000303721 0.0134648871628891 0.000165152590449493 0.238828742336705 ENSG00000172456 FGGY
ENST00000430447 0.017668689959726 0.000258935513390866 0.243270896300343 ENSG00000172456 FGGY
ENST00000371212 0.0102726667884551 0.000104953903024571 0.249998221700538 ENSG00000172456 FGGY
ENST00000371191 0.158443310560565 0.0134082782761251 0.184883102990908 ENSG00000162599 NFIA
ENST00000476646 0.16953310990867 0.0151435240593937 0.187845499399404 ENSG00000162599 NFIA
ENST00000407417 0.178527622805847 0.0166174708853412 0.178740373108776 ENSG00000162599 NFIA
ENST00000479364 0.161587529420347 0.0139262297185224 0.187352349721936 ENSG00000162599 NFIA
ENST00000371189 0.164072395899694 0.0143347076116648 0.182716700331875 ENSG00000162599 NFIA
ENST00000403491 0.196689385747076 0.0197983445843194 0.158769549680747 ENSG00000162599 NFIA
ENST00000371187 0.160130732429225 0.0136944808327099 0.180126265105686 ENSG00000162599 NFIA
ENST00000485903 0.180276342219619 0.0168915114018172 0.179510159103781 ENSG00000162599 NFIA
ENST00000371185 0.178054443129119 0.0165470940535441 0.179901604418555 ENSG00000162599 NFIA
ENST00000371184 0.187008521541748 0.0181387141013979 0.177374527228276 ENSG00000162599 NFIA
ENST00000496712 0.157923837090506 0.0133185342297284 0.203918827676412 ENSG00000162599 NFIA
ENST00000606498 0.770844067182586 0.398890470883791 0.0527827648399617 ENSG00000162604 TM2D1
ENST00000294613 0.769687293845786 0.397705629108066 0.0528309234941004 ENSG00000162604 TM2D1
ENST00000472357 0.857241102266164 0.557214762075827 0.0445378584948542 ENSG00000162604 TM2D1
ENST00000371180 0.769687293845786 0.397705629108066 0.0528309234941004 ENSG00000162604 TM2D1
ENST00000488206 0.768800862949452 0.396419728213243 0.0533130438193555 ENSG00000162604 TM2D1
ENST00000472989 0.934004191079041 0.762930663523316 0.0205376552059936 ENSG00000162604 TM2D1
ENST00000488410 0.912449436918576 0.699173712257167 0.0276381155345468 ENSG00000162604 TM2D1
ENST00000468586 0.723391423684452 0.339115234185841 0.0615611815917069 ENSG00000162604 TM2D1
ENST00000371178 0.83688887589262 0.512323106963409 0.0421224673980062 ENSG00000162604 TM2D1
ENST00000494926 0.810974986655806 0.465258364060094 0.0466503199711511 ENSG00000162604 TM2D1
ENST00000496465 0.807195125838397 0.458320154148222 0.047373358977904 ENSG00000162604 TM2D1
ENST00000371177 0.597626187111449 0.208615004477435 0.0796608005101104 ENSG00000162604 TM2D1
ENST00000452143 0.99829307086722 0.991798700915953 0.000725099297562164 ENSG00000162607 USP1
ENST00000442679 0.953877900531638 0.824755083440408 -0.0170369796710581 ENSG00000162607 USP1
ENST00000371146 0.86317064181954 0.569954478142094 -0.0365641116104901 ENSG00000162607 USP1
ENST00000339950 0.866917892377467 0.577048559454021 -0.0359234953817053 ENSG00000162607 USP1
ENST00000251157 0.228283699338434 0.026450079177179 0.107748275376319 ENSG00000116641 DOCK7
ENST00000454575 0.337965441511562 0.0584173306767893 0.109112042039223 ENSG00000116641 DOCK7
ENST00000340370 0.226737654837915 0.0260167159662318 0.107967611736237 ENSG00000116641 DOCK7
ENST00000404627 0.284787376135001 0.0414714206878755 0.120773342096915 ENSG00000116641 DOCK7
ENST00000317868 0.678375353907066 0.285483406799208 0.0807218046259495 ENSG00000125703 ATG4C
ENST00000371120 0.678375353907066 0.285483406799208 0.0807218046259495 ENSG00000125703 ATG4C
ENST00000371108 0.927215661125895 0.74180662263604 0.020676779666547 ENSG00000088035 ALG6
ENST00000263440 0.941217715726487 0.784514959288709 0.0171638037813686 ENSG00000088035 ALG6
ENST00000603108 0.941217715726487 0.78446712238455 0.0171610122327049 ENSG00000088035 ALG6
ENST00000371092 0.748272612229639 0.370619072658869 -0.0555631572867713 ENSG00000142856 ITGB3BP
ENST00000271002 0.748272612229639 0.370619072658869 -0.0555631572867713 ENSG00000142856 ITGB3BP
ENST00000489099 0.763759249113305 0.390338180418582 -0.0530197783841457 ENSG00000142856 ITGB3BP
ENST00000283568 0.626705142924889 0.234749793353378 -0.0761612606546972 ENSG00000142856 ITGB3BP
ENST00000476508 0.528968593510482 0.157442293029653 -0.0936988910999829 ENSG00000142856 ITGB3BP
ENST00000460394 0.607021357777992 0.216490848844348 -0.0816196189340798 ENSG00000142856 ITGB3BP
ENST00000462285 0.664418622648779 0.271339623704021 -0.0743956593967765 ENSG00000142856 ITGB3BP
ENST00000489863 0.658374737927946 0.264961486277428 -0.0756228763665311 ENSG00000142856 ITGB3BP
ENST00000465781 0.810801303844127 0.465032330633262 -0.0541421610530191 ENSG00000142856 ITGB3BP
ENST00000460251 0.829824313513759 0.499938935916043 -0.0503618808529518 ENSG00000142856 ITGB3BP
ENST00000478138 0.789347096740115 0.427654007305717 -0.0494536125894979 ENSG00000142856 ITGB3BP
ENST00000371084 0.983702721022132 0.93002788870855 0.00564300688746355 ENSG00000079739 PGM1
ENST00000540265 0.995981665818645 0.97817796664837 0.00178823825810937 ENSG00000079739 PGM1
ENST00000371083 0.99880364105057 0.993771234152161 -0.000542455769127054 ENSG00000079739 PGM1
ENST00000371080 0.0463409582173484 0.00141976198664557 0.237022845973941 ENSG00000185483 ROR1
ENST00000371079 0.02647508471771 0.000531006815013656 0.228436541021724 ENSG00000185483 ROR1
ENST00000482426 0.0560709124426933 0.00200921435589316 0.234682971945933 ENSG00000185483 ROR1
ENST00000545203 0.910693157713166 0.693306199216324 0.030013023170503 ENSG00000185483 ROR1
ENST00000371073 0.154220279780084 0.0126632008173469 0.148616052131659 ENSG00000158966 CACHD1
ENST00000290039 0.149491840801231 0.0118304187368708 0.149449544267844 ENSG00000158966 CACHD1
ENST00000495994 0.345132468707581 0.0612792840059025 0.114534726448755 ENSG00000158966 CACHD1
ENST00000470527 0.537248904325984 0.163158918050209 0.0830889570759014 ENSG00000158966 CACHD1
ENST00000294428 0.763919563627918 0.390736621245502 -0.0501244887753291 ENSG00000162437 RAVER2
ENST00000371072 0.724388858977542 0.340188474832448 -0.0559242141625402 ENSG00000162437 RAVER2
ENST00000430964 0.792590454528795 0.432522045577395 -0.0495138072856776 ENSG00000162437 RAVER2
ENST00000342505 0.879500973222492 0.604520596319573 -0.0183526971267927 ENSG00000162434 JAK1
ENST00000481702 0.94341359480128 0.790493602924369 0.0122194366180399 ENSG00000162434 JAK1
ENST00000465376 0.483149345076785 0.129821122056545 -0.0598006461586924 ENSG00000162434 JAK1
ENST00000471473 0.52226080938015 0.153183820895655 -0.0602892075499062 ENSG00000162434 JAK1
ENST00000494904 0.301684788014728 0.0461299382077666 -0.0963863169335795 ENSG00000162434 JAK1
ENST00000467764 0.771802284584899 0.400446873871024 -0.0549239779743336 ENSG00000162434 JAK1
ENST00000344610 0.637985702589962 0.245393517063385 0.0523238454711372 ENSG00000116678 LEPR
ENST00000371065 0.914193629012191 0.703783330485669 0.0189183919419973 ENSG00000213625 LEPROT
ENST00000475108 0.952422087399703 0.820982361119863 0.0126164426143464 ENSG00000213625 LEPROT
ENST00000371059 0.634639645720385 0.242381855380566 0.0526843906066451 ENSG00000116678 LEPR
ENST00000371060 0.728053449746292 0.344514300598575 0.043432551095678 ENSG00000116678 LEPR
ENST00000349533 0.725632174299917 0.34160274096608 0.0436844580676753 ENSG00000116678 LEPR
ENST00000497874 0.882668182362213 0.611971813968108 -0.0283716404108738 ENSG00000213625 LEPROT
ENST00000488747 0.99912993496514 0.996197255725353 -0.000262979998739051 ENSG00000213625 LEPROT
ENST00000484243 0.922480588326025 0.727466963578854 -0.018787981474378 ENSG00000213625 LEPROT
ENST00000406510 0.710052516537649 0.322674852391829 0.0454565953926436 ENSG00000116678 LEPR
ENST00000462765 0.835809031408131 0.510371786753444 0.0506561794450862 ENSG00000116678 LEPR
ENST00000371058 0.785992004299827 0.422098215654009 0.0598306362496038 ENSG00000116678 LEPR
ENST00000329654 0.0195169732058882 0.000311579332091746 0.181943375215364 ENSG00000184588 PDE4B
ENST00000341517 0.0151886539206915 0.000202557445677583 0.190065279736634 ENSG00000184588 PDE4B
ENST00000371049 0.0125367222249995 0.000146195082480395 0.204167908326893 ENSG00000184588 PDE4B
ENST00000423207 0.0201213492403628 0.000329087317840197 0.181211423087774 ENSG00000184588 PDE4B
ENST00000528771 0.00385065287442634 1.57121923237051e-05 0.274147456679749 ENSG00000184588 PDE4B
ENST00000371045 0.0214397111691591 0.000373897706242278 0.180829384998308 ENSG00000184588 PDE4B
ENST00000531025 0.00438872177512963 2.10361718200149e-05 0.269545118751892 ENSG00000184588 PDE4B
ENST00000526197 0.00504940408339912 2.70542865438396e-05 0.264885901564194 ENSG00000184588 PDE4B
ENST00000480109 0.531866436664961 0.15913596886334 0.0711024082335968 ENSG00000184588 PDE4B
ENST00000534463 0.72148812346951 0.336882056469315 0.0621771023365088 ENSG00000184588 PDE4B
ENST00000524999 0.711740340819943 0.324764641763869 -0.0680585305435011 ENSG00000184588 PDE4B
ENST00000237247 0.0259541863982343 0.000515000533792067 0.227423803560334 ENSG00000118473 SGIP1
ENST00000371039 0.0262220464698338 0.000522726057350821 0.226706016859918 ENSG00000118473 SGIP1
ENST00000493564 0.00666341466475671 4.35774665858887e-05 0.303562321018416 ENSG00000118473 SGIP1
ENST00000424320 0.0109583079495517 0.000117859121074247 0.264880534980598 ENSG00000118473 SGIP1
ENST00000371035 0.0295985935582487 0.000650962268363461 0.226623659900269 ENSG00000118473 SGIP1
ENST00000468286 0.010251214193543 0.000104600105429919 0.269344831073339 ENSG00000118473 SGIP1
ENST00000497055 0.00658715519210345 4.26462266045122e-05 0.305381025392816 ENSG00000118473 SGIP1
ENST00000371036 0.0323391508753642 0.000768156068199724 0.221235056728933 ENSG00000118473 SGIP1
ENST00000371037 0.0317547165023551 0.000739498368343503 0.222794961995314 ENSG00000118473 SGIP1
ENST00000483060 0.215859462228442 0.0236706779408488 0.172944590564593 ENSG00000118473 SGIP1
ENST00000480548 0.302436060608609 0.0463211831393479 0.158493909649044 ENSG00000118473 SGIP1
ENST00000435165 0.227279921577042 0.0261917229374683 0.163970450821741 ENSG00000118473 SGIP1
ENST00000320161 0.556446009934517 0.176238228572938 0.114488804523879 ENSG00000118473 SGIP1
ENST00000468570 0.375506253616001 0.0739674309239149 0.154726996380363 ENSG00000118473 SGIP1
ENST00000371018 0.746205162165437 0.368070652222564 0.0541220669224826 ENSG00000198160 MIER1
ENST00000355977 0.746205162165437 0.368070652222564 0.0541220669224826 ENSG00000198160 MIER1
ENST00000357692 0.745518226915111 0.367408738390134 0.0543234324360047 ENSG00000198160 MIER1
ENST00000401041 0.637422830241625 0.244835524586499 0.0695519158207877 ENSG00000198160 MIER1
ENST00000371014 0.685238415002401 0.294835444296979 0.063823063278755 ENSG00000198160 MIER1
ENST00000371016 0.685238415002401 0.294835444296979 0.063823063278755 ENSG00000198160 MIER1
ENST00000371012 0.65547356210593 0.261711362223094 0.0818686360340219 ENSG00000198160 MIER1
ENST00000401042 0.73850037299974 0.35763859161147 0.05713868957274 ENSG00000198160 MIER1
ENST00000355356 0.793968994894897 0.435483349810783 0.0478327508828597 ENSG00000198160 MIER1
ENST00000479067 0.554127345470998 0.174539628970753 0.0875630617695961 ENSG00000198160 MIER1
ENST00000235345 0.907900584875233 0.686851643387242 0.02591080848088 ENSG00000116704 SLC35D1
ENST00000370994 0.189574389294813 0.0185543857885756 -0.0863171096395686 ENSG00000142864 SERBP1
ENST00000370995 0.161709360291323 0.0139446489497397 -0.089040420217241 ENSG00000142864 SERBP1
ENST00000361219 0.178478261104391 0.016603501052719 -0.083252172312202 ENSG00000142864 SERBP1
ENST00000370990 0.155596956469205 0.0129158408100152 -0.0860121236895086 ENSG00000142864 SERBP1
ENST00000493607 0.205499612752752 0.0216458836477147 -0.102396496187206 ENSG00000142864 SERBP1
ENST00000462814 0.683160254399506 0.292572512105122 -0.0426617420628354 ENSG00000142864 SERBP1
ENST00000484880 0.13374706120157 0.0096267533709675 -0.118478570587033 ENSG00000142864 SERBP1
ENST00000490406 0.277423770823784 0.0392766005206333 -0.0945942499462781 ENSG00000142864 SERBP1
ENST00000370986 0.862439116463972 0.568872234034869 -0.0341177398455445 ENSG00000116717 GADD45A
ENST00000370985 0.987440667428021 0.942495147793859 -0.00475848654401904 ENSG00000116717 GADD45A
ENST00000460575 0.896378949774752 0.650215814373241 -0.0324832169877416 ENSG00000116717 GADD45A
ENST00000370982 0.656115972428063 0.262510148944383 0.0548151512483222 ENSG00000172380 GNG12
ENST00000494936 0.154145841252189 0.0126506615750021 0.145602396292647 ENSG00000172380 GNG12
ENST00000420587 0.446518500185219 0.108938349580347 0.0440409140731258 ENSG00000232284 GNG12-AS1
ENST00000413628 0.446518500185219 0.108938349580347 0.0440409140731258 ENSG00000232284 GNG12-AS1
ENST00000540432 0.831313192049667 0.50277914430718 0.0159551621531222 ENSG00000116729 WLS
ENST00000354777 0.831606063290431 0.503229292524171 0.0159360380483804 ENSG00000116729 WLS
ENST00000262348 0.829400901362479 0.498845175674028 0.0166754808396417 ENSG00000116729 WLS
ENST00000370976 0.828225819619684 0.496699182889424 0.0168058752615132 ENSG00000116729 WLS
ENST00000498615 0.944712750126321 0.795268768090816 0.0135527856385384 ENSG00000116729 WLS
ENST00000491811 0.907928980452621 0.686887399228821 -0.0164619354638177 ENSG00000116729 WLS
ENST00000497187 0.974413448443376 0.897409823584875 0.00497419008361087 ENSG00000116729 WLS
ENST00000534713 0.701884619923258 0.313137745638851 0.0328529549259552 ENSG00000116729 WLS
ENST00000533537 0.697978402254426 0.309690163718109 0.0340713163804795 ENSG00000116729 WLS
ENST00000530486 0.794793312279026 0.436708912514501 0.0236616109990641 ENSG00000116729 WLS
ENST00000370973 0.741195511235404 0.36061606187554 0.0278290708876906 ENSG00000116729 WLS
ENST00000471243 0.730233822318734 0.347164465055935 0.0314835276835702 ENSG00000116729 WLS
ENST00000491076 0.654112797487118 0.260346116270599 0.0381881942622634 ENSG00000116729 WLS
ENST00000527864 0.44598592932731 0.108584211607878 0.0661744173559572 ENSG00000116729 WLS
ENST00000370971 0.384236501214455 0.078039130228667 -0.0814182507950499 ENSG00000116729 WLS
ENST00000456315 0.987533121151031 0.942713317721236 -0.00535535268628213 ENSG00000024526 DEPDC1
ENST00000370966 0.987533121151031 0.942713317721236 -0.00535535268628213 ENSG00000024526 DEPDC1
ENST00000488146 0.792751864840187 0.433059329577009 0.0633897485613746 ENSG00000024526 DEPDC1
ENST00000489862 0.973492794525224 0.891271858607945 0.0102835318587665 ENSG00000024526 DEPDC1
ENST00000525124 0.64248688557641 0.249252748869956 -0.0902269636620088 ENSG00000024526 DEPDC1
ENST00000370952 0.8434109986839 0.525968572047335 0.0422273075626072 ENSG00000066557 LRRC40
ENST00000370951 0.88552818869282 0.619438898230259 -0.0281820609491866 ENSG00000116754 SRSF11
ENST00000463877 0.907539486899247 0.684079913075395 0.0239684305742123 ENSG00000116754 SRSF11
ENST00000405432 0.865861279629676 0.575000841108788 -0.0312720055021571 ENSG00000116754 SRSF11
ENST00000370950 0.895683016309907 0.647388130406137 -0.0259442529680893 ENSG00000116754 SRSF11
ENST00000454435 0.991780576412126 0.961563084213775 0.00306233225016024 ENSG00000116754 SRSF11
ENST00000475204 0.992105870715488 0.962859124762453 -0.00290433645293188 ENSG00000116754 SRSF11
ENST00000395136 0.918126005806932 0.713918109272062 -0.0212769917516927 ENSG00000116754 SRSF11
ENST00000436161 0.999570156617522 0.998270632716944 0.000133892111799774 ENSG00000116754 SRSF11
ENST00000473950 0.995499826174604 0.976728562133762 -0.00184835082455558 ENSG00000116754 SRSF11
ENST00000469170 0.977392756729287 0.90898469734341 -0.00746434897203684 ENSG00000116754 SRSF11
ENST00000486667 0.987073686709867 0.941018284683837 0.00466185997717054 ENSG00000116754 SRSF11
ENST00000481648 0.9840728181452 0.930881198236754 0.00588834389931803 ENSG00000116754 SRSF11
ENST00000463116 0.986986632011182 0.940736069720316 0.00614326333537948 ENSG00000116754 SRSF11
ENST00000484162 0.804414877228316 0.454020389676346 -0.0424870080182081 ENSG00000116754 SRSF11
ENST00000370949 0.801087734082317 0.448027846364091 -0.0420301179827947 ENSG00000116754 SRSF11
ENST00000463859 0.494538287832493 0.136777513559471 -0.0855113863721212 ENSG00000116754 SRSF11
ENST00000460795 0.436291792811148 0.103152995282563 -0.101520748654392 ENSG00000116754 SRSF11
ENST00000461935 0.613786303773291 0.221957392047238 -0.0754968563147316 ENSG00000116754 SRSF11
ENST00000489188 0.422441835106562 0.0961969338374563 -0.104011399686019 ENSG00000116754 SRSF11
ENST00000370944 0.656008000804167 0.26229465390858 0.0605599612200541 ENSG00000118454 ANKRD13C
ENST00000262346 0.761585391945477 0.387398523381897 0.0462422388366693 ENSG00000118454 ANKRD13C
ENST00000464236 0.373553164751172 0.0732098816022416 -0.134592767726726 ENSG00000118454 ANKRD13C
ENST00000490846 0.987565809171653 0.943009663191282 0.00536898636556138 ENSG00000118454 ANKRD13C
ENST00000450461 0.8513713564379 0.544202823078633 0.0412186141151411 ENSG00000235079 ZRANB2-AS1
ENST00000426999 0.936411783707418 0.769909064677642 0.0197766534611963 ENSG00000235079 ZRANB2-AS1
ENST00000370920 0.936469404378343 0.7704483540808 -0.017180331090014 ENSG00000132485 ZRANB2
ENST00000477096 0.91264130100113 0.699698652176046 0.0267207120978267 ENSG00000132485 ZRANB2
ENST00000254821 0.934756318130353 0.764705768877444 -0.0176684068503864 ENSG00000132485 ZRANB2
ENST00000487510 0.867630238571658 0.578078343565531 0.0399590746809159 ENSG00000132485 ZRANB2
ENST00000479947 0.991551951652053 0.960877010035863 0.00349516151047803 ENSG00000132485 ZRANB2
ENST00000473260 0.992144591030315 0.962985710483941 -0.00334412941281233 ENSG00000132485 ZRANB2
ENST00000583678 0.977392756729287 0.909057794525887 -0.0080817046736196 ENSG00000229956 ZRANB2-AS2
ENST00000599146 0.844007195998475 0.527722966486755 -0.0460214623608608 ENSG00000229956 ZRANB2-AS2
ENST00000594152 0.844007195998475 0.527722966486755 -0.0460214623608608 ENSG00000229956 ZRANB2-AS2
ENST00000600103 0.78218425348736 0.416314433463902 -0.0594198981725693 ENSG00000229956 ZRANB2-AS2
ENST00000357731 0.0231455542364212 0.000424619355057591 0.246509232881142 ENSG00000172260 NEGR1
ENST00000608579 0.572858645072393 0.189865792239915 -0.0984413233214527 ENSG00000229956 ZRANB2-AS2
ENST00000430605 0.563190489695992 0.181939172497622 -0.100266822514047 ENSG00000229956 ZRANB2-AS2
ENST00000306821 0.032323825653696 0.000767037688692284 0.226571800223858 ENSG00000172260 NEGR1
ENST00000434200 0.0089058778608552 8.27435573439659e-05 0.292470443860256 ENSG00000172260 NEGR1
ENST00000467479 0.00810681762731063 6.85232489794279e-05 0.310809827081907 ENSG00000172260 NEGR1
ENST00000370898 0.697109220167144 0.308354305277302 0.0746658054352465 ENSG00000254685 FPGT
ENST00000557284 0.511247366182348 0.14692465449552 0.106945640786064 ENSG00000259030 FPGT-TNNI3K
ENST00000524915 0.622356079817157 0.230492843506721 0.0883523648920764 ENSG00000254685 FPGT
ENST00000370894 0.713770477558474 0.327618043857061 0.0746381547770925 ENSG00000254685 FPGT
ENST00000370899 0.509429282126086 0.145972479899913 0.107045630695467 ENSG00000259030 FPGT-TNNI3K
ENST00000609362 0.716177137217319 0.331193388432384 0.0711083207843716 ENSG00000254685 FPGT
ENST00000370895 0.525045869264192 0.154940139848959 0.104510698057226 ENSG00000259030 FPGT-TNNI3K
ENST00000534632 0.619237292460804 0.22753914930394 0.0887568339542716 ENSG00000259030 FPGT-TNNI3K
ENST00000533006 0.611596309859815 0.220097247178536 0.0902537144913011 ENSG00000259030 FPGT-TNNI3K
ENST00000370891 0.511247366182348 0.14692465449552 0.106945640786064 ENSG00000116783 TNNI3K
ENST00000370893 0.614535701418632 0.222610661070132 0.0897389973839409 ENSG00000259030 FPGT-TNNI3K
ENST00000534056 0.744844838216678 0.36628458228867 0.06896709272987 ENSG00000254685 FPGT
ENST00000370872 0.752307153597251 0.375873423592896 -0.0552177363960751 ENSG00000116791 CRYZ
ENST00000340866 0.75809643782401 0.382696885926181 -0.054538324744132 ENSG00000116791 CRYZ
ENST00000492102 0.946785134508608 0.801961461657167 0.0183505972782595 ENSG00000116791 CRYZ
ENST00000417775 0.795614841301539 0.438122069963925 -0.043275406985003 ENSG00000116791 CRYZ
ENST00000370871 0.7526656406484 0.376440887038104 -0.0559846571816918 ENSG00000116791 CRYZ
ENST00000370870 0.809543360720468 0.462850746729666 -0.0486989377198117 ENSG00000116791 CRYZ
ENST00000441120 0.704558571217837 0.316430985773287 -0.0677729599350093 ENSG00000116791 CRYZ
ENST00000457880 0.482306779648501 0.129068635906934 0.0777268994020421 ENSG00000162623 TYW3
ENST00000370867 0.482528478455236 0.129193075792491 0.0777220718368023 ENSG00000162623 TYW3
ENST00000421739 0.377391121924398 0.0751460942096693 0.0986440664482783 ENSG00000162623 TYW3
ENST00000479111 0.337164253921356 0.0581249695058684 0.106364126727521 ENSG00000162623 TYW3
ENST00000483990 0.691328300860064 0.30153460453023 0.0731704355721776 ENSG00000162623 TYW3
ENST00000467646 0.664248147357005 0.271119731301227 0.0739735869782231 ENSG00000162623 TYW3
ENST00000370841 0.253805800487522 0.0326268891380367 -0.103087443567913 ENSG00000117054 ACADM
ENST00000525881 0.193094736119107 0.0192138630110266 -0.142426122948218 ENSG00000117054 ACADM
ENST00000526129 0.261610310810106 0.034403152404528 -0.0998517677574322 ENSG00000117054 ACADM
ENST00000526196 0.270090611109906 0.0369051833720544 -0.101250846532631 ENSG00000117054 ACADM
ENST00000370834 0.263035598203408 0.0347296250155984 -0.102731329462271 ENSG00000117054 ACADM
ENST00000534146 0.149488999664383 0.0118277485321923 -0.155384126523673 ENSG00000117054 ACADM
ENST00000532509 0.128978218937938 0.00907517232096904 -0.123829309012754 ENSG00000117054 ACADM
ENST00000473018 0.162930943291932 0.0141791528998451 -0.151866788730708 ENSG00000117054 ACADM
ENST00000541113 0.253239607554214 0.0324609884481304 -0.104515358591587 ENSG00000117054 ACADM
ENST00000530953 0.14303328881401 0.0108849480449801 -0.122649950335997 ENSG00000117054 ACADM
ENST00000534334 0.324135784207025 0.0535524426376856 -0.0902565547340296 ENSG00000117054 ACADM
ENST00000525808 0.304236343363031 0.0468805795614099 -0.0977728190126252 ENSG00000117054 ACADM
ENST00000543667 0.304236343363031 0.0468805795614099 -0.0977728190126252 ENSG00000117054 ACADM
ENST00000420607 0.261589305748749 0.0343657120473172 -0.100188629865699 ENSG00000117054 ACADM
ENST00000529059 0.37216056087778 0.0726946160760035 -0.0903980900502246 ENSG00000117054 ACADM
ENST00000526930 0.578763158941812 0.194330185883554 -0.0797151555027989 ENSG00000117054 ACADM
ENST00000532207 0.997826087230373 0.988856973948437 0.000933356998780743 ENSG00000117054 ACADM
ENST00000528016 0.923474767043901 0.730807405808424 -0.0208338836139843 ENSG00000117054 ACADM
ENST00000481374 0.847465781748017 0.535327247328651 -0.0444342614115297 ENSG00000117054 ACADM
ENST00000535300 0.887389740795376 0.62458149443061 0.0286062923738178 ENSG00000137955 RABGGTB
ENST00000496055 0.892710053211209 0.63986823904839 0.0274399322578709 ENSG00000137955 RABGGTB
ENST00000319942 0.894010779017604 0.642863367153561 0.027229477469622 ENSG00000137955 RABGGTB
ENST00000473406 0.876728366746561 0.598925228957405 0.0327454701621052 ENSG00000137955 RABGGTB
ENST00000485459 0.854745679598269 0.550660859590277 0.0361799517341427 ENSG00000137955 RABGGTB
ENST00000370826 0.949550609515926 0.811314335017334 0.0171096481722284 ENSG00000137955 RABGGTB
ENST00000497648 0.98845279296133 0.946768814174207 -0.00417255620419629 ENSG00000137955 RABGGTB
ENST00000462042 0.944327626493687 0.794039290396338 0.0191461236783191 ENSG00000137955 RABGGTB
ENST00000470201 0.81571977915827 0.474817490715036 0.0438716215339798 ENSG00000137955 RABGGTB
ENST00000471759 0.849193446345884 0.539538513322096 0.0364490408212651 ENSG00000137955 RABGGTB
ENST00000491266 0.835993607420524 0.510770719147929 0.0402873526967172 ENSG00000137955 RABGGTB
ENST00000461653 0.805320259768465 0.455290899165295 0.0468162912248078 ENSG00000137955 RABGGTB
ENST00000489450 0.889701172709127 0.629757678835104 0.032831958305281 ENSG00000137955 RABGGTB
ENST00000467748 0.342850930374399 0.0604127931261565 0.118415114392269 ENSG00000137955 RABGGTB
ENST00000459697 0.990723776591176 0.95811484997287 -0.00375294416044323 ENSG00000137955 RABGGTB
ENST00000328299 0.197186665649441 0.0199234947997584 0.168611110867274 ENSG00000184005 ST6GALNAC3
ENST00000464140 0.278690848577024 0.0396168711757611 0.163813260622623 ENSG00000184005 ST6GALNAC3
ENST00000370812 0.842464083808083 0.524529064638841 -0.0393083125402051 ENSG00000142892 PIGK
ENST00000445065 0.842464083808083 0.524529064638841 -0.0393083125402051 ENSG00000142892 PIGK
ENST00000370813 0.920878184483752 0.722538504271682 -0.0214737240801032 ENSG00000142892 PIGK
ENST00000487906 0.97053882215675 0.879524918769688 -0.0104450509820583 ENSG00000142892 PIGK
ENST00000359130 0.896823254027084 0.651214748854332 -0.0329553431194611 ENSG00000142892 PIGK
ENST00000478391 0.895296375332414 0.64634476963608 -0.033703399986238 ENSG00000142892 PIGK
ENST00000354567 0.0763728410905388 0.00344008253477456 0.1931328170193 ENSG00000154027 AK5
ENST00000344720 0.0515806760231197 0.00174982261832509 0.214282699939327 ENSG00000154027 AK5
ENST00000481346 0.135483376915594 0.0098549215975978 0.156572388577877 ENSG00000036549 ZZZ3
ENST00000370801 0.272952450704461 0.0377442816835148 0.11740779890064 ENSG00000036549 ZZZ3
ENST00000476275 0.37600678953763 0.0743135455822313 0.10501864797857 ENSG00000036549 ZZZ3
ENST00000370798 0.248335021313268 0.0312479568301346 0.119801050873374 ENSG00000036549 ZZZ3
ENST00000433749 0.203740746958183 0.0213393051711097 0.151870438949606 ENSG00000036549 ZZZ3
ENST00000414381 0.263495716450971 0.0348344873538973 0.140715159872216 ENSG00000036549 ZZZ3
ENST00000463166 0.183754688522818 0.0175407796671311 0.160402554907686 ENSG00000036549 ZZZ3
ENST00000469944 0.228440234623517 0.0265252144419643 0.152233691718377 ENSG00000036549 ZZZ3
ENST00000370794 0.871051696533182 0.586512117859898 -0.0301874611981613 ENSG00000077254 USP33
ENST00000481579 0.723054933431326 0.338736628911954 -0.0567857362000473 ENSG00000077254 USP33
ENST00000357428 0.770929517934486 0.398986048443048 -0.0479685894783228 ENSG00000077254 USP33
ENST00000370793 0.871051696533182 0.586512117859898 -0.0301874611981613 ENSG00000077254 USP33
ENST00000370792 0.984690643212894 0.932509778953208 -0.00463137639665191 ENSG00000077254 USP33
ENST00000527390 0.682083671568752 0.29130684797908 -0.0711536929110001 ENSG00000077254 USP33
ENST00000461986 0.892043822224656 0.63744191763982 -0.0332624866168487 ENSG00000077254 USP33
ENST00000524536 0.987533121151031 0.942678179847627 0.0046333760790813 ENSG00000077254 USP33
ENST00000525113 0.918450831391966 0.715291770576333 0.0246243940576205 ENSG00000077254 USP33
ENST00000528150 0.882368478230389 0.610833857163993 0.0344128672108201 ENSG00000077254 USP33
ENST00000530709 0.811880916934401 0.467260929336648 0.0502492814328451 ENSG00000077254 USP33
ENST00000524778 0.84549704325534 0.531593579732368 0.0434119451963325 ENSG00000077254 USP33
ENST00000370791 0.959375233338365 0.844871009339916 -0.011386349626463 ENSG00000180488 FAM73A
ENST00000443751 0.940663462922935 0.782736479625738 0.0165929927885712 ENSG00000180488 FAM73A
ENST00000476203 0.624298791949449 0.232399609389369 0.080514488500661 ENSG00000180488 FAM73A
ENST00000401035 0.68809389808687 0.297956502990526 0.0660112695289034 ENSG00000162614 NEXN
ENST00000457030 0.643473489475578 0.250125612791726 0.0676562356943731 ENSG00000162614 NEXN
ENST00000330010 0.630587275925173 0.238873715655986 0.0701451782684844 ENSG00000162614 NEXN
ENST00000294624 0.391331005664146 0.081309527001249 0.114618295204809 ENSG00000162614 NEXN
ENST00000334785 0.63202034410342 0.240015975640032 0.069751134019438 ENSG00000162614 NEXN
ENST00000440324 0.548380809988263 0.170558393462318 0.0877734418068005 ENSG00000162614 NEXN
ENST00000342754 0.75007645329162 0.372984477541931 0.0546136498018 ENSG00000162614 NEXN
ENST00000464998 0.790266099322855 0.428554364318186 0.058063313900917 ENSG00000162614 NEXN
ENST00000480732 0.840993481864754 0.522350506398735 0.0421855321617225 ENSG00000162614 NEXN
ENST00000470735 0.764861795509272 0.391936741998567 -0.061458544957673 ENSG00000162614 NEXN
ENST00000492724 0.63452147894912 0.24215457458063 -0.0839268078723914 ENSG00000162613 FUBP1
ENST00000488814 0.563335660736741 0.182033251005896 -0.0984960914599262 ENSG00000162613 FUBP1
ENST00000492405 0.655470628988182 0.261658968670781 -0.0821489063077195 ENSG00000162613 FUBP1
ENST00000489495 0.498463774981571 0.13950623084226 -0.118304318914786 ENSG00000162613 FUBP1
ENST00000483894 0.409146759531517 0.0894976634429406 -0.149420120596522 ENSG00000162613 FUBP1
ENST00000480673 0.573297350625805 0.190497458778762 -0.112088944631089 ENSG00000162613 FUBP1
ENST00000474632 0.516188404180079 0.149864288310322 -0.118222687617084 ENSG00000162613 FUBP1
ENST00000294623 0.616868906967952 0.224894806172692 -0.0583199786841836 ENSG00000162613 FUBP1
ENST00000370768 0.622814255055727 0.230999011297587 -0.0553534671607082 ENSG00000162613 FUBP1
ENST00000370767 0.622814255055727 0.230999011297587 -0.0553534671607082 ENSG00000162613 FUBP1
ENST00000436586 0.640862532535151 0.247878822923568 -0.0534521224654795 ENSG00000162613 FUBP1
ENST00000487684 0.799654051981119 0.445501891045805 -0.054552762140238 ENSG00000162613 FUBP1
ENST00000470287 0.398247621092633 0.0844404843521074 -0.0986373994394293 ENSG00000162613 FUBP1
ENST00000421641 0.775849813112615 0.406519745323673 -0.0446025403690837 ENSG00000162613 FUBP1
ENST00000487931 0.744182783451244 0.365667056086897 -0.0529314963146839 ENSG00000162616 DNAJB4
ENST00000477671 0.661833506829968 0.268346302960653 -0.0643748428954284 ENSG00000162616 DNAJB4
ENST00000484662 0.689227256762184 0.299343624424336 -0.0611018567871771 ENSG00000162616 DNAJB4
ENST00000476882 0.878108981095028 0.601907503528834 -0.0320815500078161 ENSG00000137960 GIPC2
ENST00000426517 0.802907460515062 0.451454642090039 -0.0438574877784319 ENSG00000162616 DNAJB4
ENST00000370763 0.790298669020615 0.428583091516308 -0.0503569051807101 ENSG00000162616 DNAJB4
ENST00000476396 0.685238415002401 0.294764235369336 -0.0627353069124878 ENSG00000162616 DNAJB4
ENST00000470323 0.976772939704443 0.906622307787435 0.0108033157980411 ENSG00000137965 IFI44
ENST00000370747 0.996687170439803 0.982011094815918 0.0020754304548329 ENSG00000137965 IFI44
ENST00000495254 0.996687170439803 0.982011094815918 0.0020754304548329 ENSG00000137965 IFI44
ENST00000472152 0.996687170439803 0.982091399236493 0.00206608529739018 ENSG00000137965 IFI44
ENST00000401034 0.666807334192795 0.273679187157568 0.0646752356903715 ENSG00000162618 ELTD1
ENST00000370742 0.391031508765072 0.0812062178047098 0.0857730873864461 ENSG00000162618 ELTD1
ENST00000370723 0.0588756077972442 0.00220583473250519 0.143844202860112 ENSG00000117114 LPHN2
ENST00000370730 0.0766628583425932 0.00347657269200914 0.141938855433225 ENSG00000117114 LPHN2
ENST00000370728 0.0766628583425932 0.00347657269200914 0.141938855433225 ENSG00000117114 LPHN2
ENST00000370727 0.0588756077972442 0.00220583473250519 0.143844202860112 ENSG00000117114 LPHN2
ENST00000370725 0.0588756077972442 0.00220583473250519 0.143844202860112 ENSG00000117114 LPHN2
ENST00000370721 0.0588756077972442 0.00220583473250519 0.143844202860112 ENSG00000117114 LPHN2
ENST00000469377 0.077990605179628 0.00359004271945973 0.141668781029019 ENSG00000117114 LPHN2
ENST00000359929 0.0595282643607759 0.00224377957389932 0.143708826846221 ENSG00000117114 LPHN2
ENST00000370713 0.0866295233106197 0.00437005573294195 0.139250883843409 ENSG00000117114 LPHN2
ENST00000394879 0.0895675046317854 0.00463496471309893 0.138871323902833 ENSG00000117114 LPHN2
ENST00000370717 0.0895675046317854 0.00463496471309893 0.138871323902833 ENSG00000117114 LPHN2
ENST00000335786 0.0895675046317854 0.00463496471309893 0.138871323902833 ENSG00000117114 LPHN2
ENST00000271029 0.0895675046317854 0.00463496471309893 0.138871323902833 ENSG00000117114 LPHN2
ENST00000370715 0.0866295233106197 0.00437005573294195 0.139250883843409 ENSG00000117114 LPHN2
ENST00000319517 0.0866295233106197 0.00437005573294195 0.139250883843409 ENSG00000117114 LPHN2
ENST00000449420 0.287767985761275 0.0421662160386125 0.108824512265377 ENSG00000117114 LPHN2
ENST00000468283 0.36146861322312 0.0676190837695995 0.122589053394427 ENSG00000117114 LPHN2
ENST00000402328 0.53357582100323 0.160565338196024 0.0859256131034129 ENSG00000117114 LPHN2
ENST00000464775 0.326137092224781 0.0541099163898131 0.128659061018101 ENSG00000117114 LPHN2
ENST00000472424 0.31359947850953 0.0499747819631663 0.130236884255153 ENSG00000117114 LPHN2
ENST00000464551 0.334160142509612 0.0568709467840923 0.144803454547854 ENSG00000117114 LPHN2
ENST00000260505 0.930781749446599 0.752196316421954 0.024396907663549 ENSG00000137941 TTLL7
ENST00000474957 0.930781749446599 0.752196316421954 0.024396907663549 ENSG00000137941 TTLL7
ENST00000488014 0.930781749446599 0.752196316421954 0.024396907663549 ENSG00000137941 TTLL7
ENST00000477524 0.930766404701696 0.752002323556104 0.0244091646056264 ENSG00000137941 TTLL7
ENST00000370689 0.498691907404937 0.139612347405681 0.0772492276129377 ENSG00000142875 PRKACB
ENST00000370688 0.0077630212833597 6.34077158263362e-05 0.184280723627652 ENSG00000142875 PRKACB
ENST00000370685 0.739831769498722 0.359068438681188 0.051036233896224 ENSG00000142875 PRKACB
ENST00000470673 0.244492434945106 0.0303155336347383 0.114417233991606 ENSG00000142875 PRKACB
ENST00000446538 0.348526834413109 0.0625680968429013 0.110929178107749 ENSG00000142875 PRKACB
ENST00000370684 0.200977454443786 0.0207182368433429 0.129871726590263 ENSG00000142875 PRKACB
ENST00000436133 0.362842008484371 0.0682000177913881 0.107459079504361 ENSG00000142875 PRKACB
ENST00000370682 0.794073200499323 0.43570842081266 0.0456357350359282 ENSG00000142875 PRKACB
ENST00000394838 0.794073200499323 0.43570842081266 0.0456357350359282 ENSG00000142875 PRKACB
ENST00000432111 0.201731684733954 0.020864967502079 0.130737192822657 ENSG00000142875 PRKACB
ENST00000450730 0.352048624565837 0.0639336094908791 0.106462681432791 ENSG00000142875 PRKACB
ENST00000370680 0.213523806939903 0.02321173060511 0.127726348364653 ENSG00000142875 PRKACB
ENST00000413538 0.323335691236418 0.0532332651283554 0.110040821637526 ENSG00000142875 PRKACB
ENST00000417530 0.321993818672657 0.0527797718246083 0.110610120731058 ENSG00000142875 PRKACB
ENST00000394839 0.793477208971349 0.434114895215301 0.0457092547822549 ENSG00000142875 PRKACB
ENST00000467507 0.721455647680181 0.336801466529636 0.068633138154703 ENSG00000142875 PRKACB
ENST00000370656 0.811694613089718 0.466791822563985 -0.0460945923760546 ENSG00000117133 RPF1
ENST00000370654 0.967353142469526 0.871069123612482 -0.00812287514478505 ENSG00000117133 RPF1
ENST00000487806 0.674107565091031 0.2810574148587 0.0649847357769568 ENSG00000174021 GNG5
ENST00000370645 0.678477364303312 0.285587925751015 0.0631791084980295 ENSG00000174021 GNG5
ENST00000370641 0.678477364303312 0.285587925751015 0.0631791084980295 ENSG00000174021 GNG5
ENST00000263717 0.0879895879414912 0.0044856213527278 0.173135284866592 ENSG00000122432 SPATA1
ENST00000460286 0.439720604464418 0.104852942728925 0.111434093653207 ENSG00000122432 SPATA1
ENST00000370630 0.858991286205013 0.560582900214742 0.0368938969534305 ENSG00000117151 CTBS
ENST00000477677 0.882557389579147 0.611446491864286 0.0332544370724843 ENSG00000117151 CTBS
ENST00000465118 0.896220328601003 0.649474171241204 0.0317276705640451 ENSG00000117151 CTBS
ENST00000370625 0.897998162625341 0.654517134991082 0.0321881691410795 ENSG00000117151 CTBS
ENST00000437941 0.921162798958632 0.723554753417115 -0.0272587671793895 ENSG00000117155 SSX2IP
ENST00000342203 0.921162798958632 0.723554753417115 -0.0272587671793895 ENSG00000117155 SSX2IP
ENST00000294661 0.891257531283332 0.634425458970817 -0.0293615302045813 ENSG00000162642 C1orf52
ENST00000471115 0.868479717186308 0.580152418211339 -0.0340000282786726 ENSG00000162642 C1orf52
ENST00000344356 0.892364604492905 0.638163328039372 -0.0308444240724314 ENSG00000162642 C1orf52
ENST00000493514 0.892364604492905 0.638163328039372 -0.0308444240724314 ENSG00000162642 C1orf52
ENST00000370580 0.837495437434374 0.513649328628162 -0.0349111175660196 ENSG00000142867 BCL10
ENST00000427819 0.158365704757188 0.01338127163866 0.115413342836334 ENSG00000223653 RP11-131L23.1
ENST00000426125 0.0303892937138708 0.000680264185497257 0.190114736976666 ENSG00000223653 RP11-131L23.1
ENST00000535924 0.0146217481594732 0.000191246912852898 0.221448609689499 ENSG00000153904 DDAH1
ENST00000284031 0.014723331855173 0.00019276893799797 0.212957867826451 ENSG00000153904 DDAH1
ENST00000483110 0.0146217481594732 0.000191246912852898 0.221448609689499 ENSG00000153904 DDAH1
ENST00000539042 0.0147757353676754 0.000194037155677361 0.21286698914717 ENSG00000153904 DDAH1
ENST00000426972 0.0242050717810744 0.000456662801368301 0.243412536826233 ENSG00000153904 DDAH1
ENST00000542148 0.0860465225610182 0.00430181763896829 0.182260664437018 ENSG00000153904 DDAH1
ENST00000488557 0.394344918429673 0.0827200856647221 0.102445456768061 ENSG00000153904 DDAH1
ENST00000498304 0.0381357967017118 0.00101183602135287 0.225892557184314 ENSG00000153904 DDAH1
ENST00000467530 0.0381357967017118 0.00101362923379512 0.243321005141115 ENSG00000153904 DDAH1
ENST00000472448 0.0687536662280993 0.00285671831110968 0.229361319125844 ENSG00000153904 DDAH1
ENST00000467666 0.0352550918887514 0.000886134366506062 0.248507394766575 ENSG00000153904 DDAH1
ENST00000451137 0.263950848596178 0.0349273477312693 -0.063848302964001 ENSG00000142871 CYR61
ENST00000480413 0.953951288279209 0.824867379031476 -0.009909845581422 ENSG00000142871 CYR61
ENST00000431532 0.720926452648885 0.336234745785981 -0.0441651579761526 ENSG00000117174 ZNHIT6
ENST00000370574 0.718769166278017 0.333976902424393 -0.0434971562551787 ENSG00000117174 ZNHIT6
ENST00000359242 0.903656810418937 0.67136115238074 -0.0244164214716655 ENSG00000122417 ODF2L
ENST00000460698 0.773863548047856 0.403449484357579 -0.0498035507574301 ENSG00000122417 ODF2L
ENST00000394731 0.902169396403186 0.667420250863693 -0.0246982835605681 ENSG00000122417 ODF2L
ENST00000370566 0.902169396403186 0.667420250863693 -0.0246982835605681 ENSG00000122417 ODF2L
ENST00000370567 0.902169396403186 0.667420250863693 -0.0246982835605681 ENSG00000122417 ODF2L
ENST00000317336 0.902169396403186 0.667420250863693 -0.0246982835605681 ENSG00000122417 ODF2L
ENST00000462648 0.702736206111754 0.314105433889252 -0.0652564517483221 ENSG00000122417 ODF2L
ENST00000294678 0.904493927596647 0.673789855825631 -0.0240680201084682 ENSG00000122417 ODF2L
ENST00000531412 0.873525973890079 0.591566003307968 -0.0400450931824977 ENSG00000122417 ODF2L
ENST00000476054 0.990469686748333 0.956756880300511 0.00361416240306621 ENSG00000122417 ODF2L
ENST00000524695 0.960748801358518 0.8492408734997 -0.0126992837895081 ENSG00000122417 ODF2L
ENST00000472144 0.737673107600482 0.356926100796331 0.0698365006656114 ENSG00000122417 ODF2L
ENST00000534092 0.913568521381654 0.701695328198783 -0.026900943631677 ENSG00000122417 ODF2L
ENST00000496592 0.871744924859328 0.587917534847151 -0.0337612834727114 ENSG00000122417 ODF2L
ENST00000488879 0.997312727664427 0.984907690796364 -0.00111157699902099 ENSG00000122417 ODF2L
ENST00000479890 0.996437276471322 0.980747926716379 -0.00141728179368434 ENSG00000122417 ODF2L
ENST00000486557 0.940093746232922 0.781345100781555 -0.0201727071798383 ENSG00000122417 ODF2L
ENST00000472368 0.865584504194936 0.574720293350128 -0.038315438710998 ENSG00000122417 ODF2L
ENST00000394733 0.813293299511095 0.469868618349435 0.0480830529391318 ENSG00000122417 ODF2L
ENST00000478286 0.852896167521385 0.5472495600086 0.0387317391267397 ENSG00000122417 ODF2L
ENST00000486215 0.668418419155608 0.275499218425016 0.0812057687272725 ENSG00000122417 ODF2L
ENST00000370558 0.892040668858783 0.63739435391219 -0.0216042090697555 ENSG00000097033 SH3GLB1
ENST00000535010 0.973331159859885 0.890790040706807 -0.00609241329777222 ENSG00000097033 SH3GLB1
ENST00000482504 0.973679267402441 0.892396205481609 -0.00606573222845449 ENSG00000097033 SH3GLB1
ENST00000602603 0.990113221240123 0.954950935309251 0.00343774257279204 ENSG00000097033 SH3GLB1
ENST00000331835 0.186912918876074 0.0181142332133852 0.0814357192133688 ENSG00000183291 SEP15
ENST00000370554 0.176452259759711 0.0162644349985636 0.0827939846878865 ENSG00000183291 SEP15
ENST00000469566 0.249874036196542 0.0316194068574752 0.0735401617372051 ENSG00000183291 SEP15
ENST00000401030 0.320742465536066 0.0523809019344511 0.068579195062245 ENSG00000183291 SEP15
ENST00000497861 0.348802112134586 0.0626844332107028 0.0755836727836217 ENSG00000183291 SEP15
ENST00000467557 0.619070359181637 0.227404851813776 0.0642869066718811 ENSG00000183291 SEP15
ENST00000370551 0.177299419178496 0.0164076876511951 0.16626129363504 ENSG00000153936 HS2ST1
ENST00000370550 0.434691737348204 0.102260932945354 0.0929952785868896 ENSG00000153936 HS2ST1
ENST00000591456 0.180612313778116 0.0169348503640986 0.186469007652791 ENSG00000153936 HS2ST1
ENST00000370548 0.827158909024809 0.495011639841119 0.0418910448237855 ENSG00000267561 RP5-1052I5.2
ENST00000356813 0.830025795780796 0.500485422514689 0.04168074981773 ENSG00000153936 HS2ST1
ENST00000370544 0.867468683205539 0.577896160527138 0.0383901112604329 ENSG00000143013 LMO4
ENST00000370542 0.654886139032183 0.260950608191035 0.083144529971996 ENSG00000143013 LMO4
ENST00000489303 0.524060993090508 0.154316138728919 0.112634732660205 ENSG00000143013 LMO4
ENST00000316005 0.284098494539696 0.0412203630469063 0.112357021575027 ENSG00000065243 PKN2
ENST00000370521 0.638179515737738 0.245637707289503 0.0600702352875105 ENSG00000065243 PKN2
ENST00000370505 0.504289986668848 0.14273163170272 0.0731014210905389 ENSG00000065243 PKN2
ENST00000370513 0.452863614404798 0.112633190146229 0.079940301827573 ENSG00000065243 PKN2
ENST00000436111 0.403002454408102 0.0867617728081318 0.114251837312434 ENSG00000065243 PKN2
ENST00000544045 0.70429470903447 0.316115738988228 0.0550161125049081 ENSG00000065243 PKN2
ENST00000449189 0.820659312307451 0.483836356217591 0.0533273339503224 ENSG00000065243 PKN2
ENST00000495119 0.304499565480886 0.0470171097575051 -0.148878731070216 ENSG00000065243 PKN2
ENST00000370500 0.65959738426423 0.266355136347112 0.0793520917206662 ENSG00000137947 GTF2B
ENST00000448623 0.607902339490925 0.217091442042788 0.0886496992638528 ENSG00000137947 GTF2B
ENST00000494819 0.714416980134895 0.328420344411642 0.0706888856598658 ENSG00000137947 GTF2B
ENST00000418217 0.661610717005713 0.268138106204603 0.0822497149058606 ENSG00000137947 GTF2B
ENST00000486078 0.507747175727096 0.145018231689039 0.111230643934205 ENSG00000137947 GTF2B
ENST00000471296 0.613467557461979 0.221606146162843 0.0964508979322506 ENSG00000137947 GTF2B
ENST00000471471 0.619292824933974 0.227590979095007 0.0929886905907638 ENSG00000137947 GTF2B
ENST00000446900 0.410338385249905 0.0903025733761167 0.0929772090558597 ENSG00000137944 CCBL2
ENST00000370491 0.345766460728768 0.0615686036281304 0.103375188105596 ENSG00000137944 CCBL2
ENST00000260508 0.351735851426812 0.0638042035422069 0.102499165654093 ENSG00000137944 CCBL2
ENST00000370485 0.350072959484545 0.0631522833831299 0.102066109992942 ENSG00000137944 CCBL2
ENST00000370486 0.304010745567391 0.0468066568844542 0.122199796944433 ENSG00000137944 CCBL2
ENST00000321792 0.618096565181201 0.226147965802083 0.0792356517255911 ENSG00000213516 RBMXL1
ENST00000399794 0.633975189978575 0.241621399671147 0.076589710671564 ENSG00000213516 RBMXL1
ENST00000370481 0.892272703278577 0.637934675510057 -0.0294720424369119 ENSG00000117226 GBP3
ENST00000370482 0.89221487537052 0.63783363386808 -0.0294775024215806 ENSG00000117226 GBP3
ENST00000489444 0.892130811953902 0.63771867858075 -0.0294842542081378 ENSG00000117226 GBP3
ENST00000493594 0.849127164186986 0.539335619034903 -0.0387859650264329 ENSG00000117226 GBP3
ENST00000235878 0.873525973890079 0.591650356584671 -0.034538123027571 ENSG00000117226 GBP3
ENST00000370473 0.161709360291323 0.01395293219694 -0.206105724063921 ENSG00000117228 GBP1
ENST00000464839 0.200675515511798 0.0205824086047064 0.142044896995084 ENSG00000162645 GBP2
ENST00000370466 0.157250942227168 0.0132229004609877 0.151799675906021 ENSG00000162645 GBP2
ENST00000463660 0.157052314118231 0.0131957307818704 0.172055390642935 ENSG00000162645 GBP2
ENST00000449440 0.00330706053049919 1.11870527769653e-05 0.274642070225824 ENSG00000197147 LRRC8B
ENST00000358200 0.042815513869209 0.00124146941684347 0.192703790586589 ENSG00000197147 LRRC8B
ENST00000330947 0.143426092666561 0.0109525105891877 0.145103317513 ENSG00000197147 LRRC8B
ENST00000439853 0.419105438244482 0.094350871683478 0.100692896384396 ENSG00000197147 LRRC8B
ENST00000443562 0.433944361621149 0.101743385823767 0.0969182542028437 ENSG00000231999 RP5-1007M22.2
ENST00000429074 0.0171737963230317 0.000242894570380505 0.251392616536639 ENSG00000230735 RP11-413E1.4
ENST00000370454 0.142504450128197 0.010826041486288 0.124708331033805 ENSG00000171488 LRRC8C
ENST00000479252 0.121163224294881 0.00803774878793599 0.129394818213324 ENSG00000171488 LRRC8C
ENST00000370453 0.0838838021323932 0.00410446685767767 0.139440129184589 ENSG00000271949 RP11-302M6.4
ENST00000482063 0.0258196634027684 0.000509618696166212 0.232851265978686 ENSG00000171488 LRRC8C
ENST00000525774 0.0330804426841212 0.000797155738425488 0.222737212011723 ENSG00000171492 LRRC8D
ENST00000337338 0.168255645028069 0.014974175712816 0.127336974600123 ENSG00000171492 LRRC8D
ENST00000394593 0.170890622256217 0.0153801576363387 0.127598095938857 ENSG00000171492 LRRC8D
ENST00000532201 0.0287583545762393 0.00062162670071163 0.223359023150314 ENSG00000171492 LRRC8D
ENST00000414841 0.0540631372817337 0.00188140768488876 0.207766277422179 ENSG00000171492 LRRC8D
ENST00000527156 0.0558180639730731 0.00199729645600336 0.204242681405851 ENSG00000171492 LRRC8D
ENST00000441269 0.0760568823652917 0.00340798103606233 0.193100963523458 ENSG00000171492 LRRC8D
ENST00000394583 0.90055409978097 0.662468830942371 -0.0287404509913807 ENSG00000162664 ZNF326
ENST00000340281 0.898070286836081 0.654652102202463 -0.0292797064398104 ENSG00000162664 ZNF326
ENST00000370447 0.967353142469526 0.870582012103823 -0.0107489818172879 ENSG00000162664 ZNF326
ENST00000455342 0.938090910124803 0.77507608266104 -0.0185781790469759 ENSG00000162664 ZNF326
ENST00000370440 0.255452169236038 0.0329693616364204 0.11705250481954 ENSG00000122482 ZNF644
ENST00000347275 0.256530677589635 0.03318603927741 0.117225914448664 ENSG00000122482 ZNF644
ENST00000337393 0.227007255936849 0.0260873490196692 0.119712750646298 ENSG00000122482 ZNF644
ENST00000361321 0.190412781720127 0.0186764509930219 0.126110363373112 ENSG00000122482 ZNF644
ENST00000467231 0.172251739289569 0.0155673281302553 0.128689719740706 ENSG00000122482 ZNF644
ENST00000479798 0.430672747883008 0.1002042714778 0.113587791344631 ENSG00000122482 ZNF644
ENST00000498303 0.10809894962518 0.00641179542805246 0.1718732471308 ENSG00000122482 ZNF644
ENST00000370425 0.266868036958587 0.036030286516845 0.192378034177683 ENSG00000162669 HFM1
ENST00000294696 0.266868036958587 0.036030286516845 0.192378034177683 ENSG00000162669 HFM1
ENST00000370424 0.266868036958587 0.036030286516845 0.192378034177683 ENSG00000162669 HFM1
ENST00000481900 0.276429259306243 0.0388566992555913 0.189462338422797 ENSG00000162669 HFM1
ENST00000488023 0.276475411384074 0.0389059713971874 0.189411561635649 ENSG00000162669 HFM1
ENST00000448819 0.276148430979816 0.0387092296220667 0.189599516390371 ENSG00000162669 HFM1
ENST00000427444 0.275224548254065 0.0383961916987922 0.189900987161457 ENSG00000162669 HFM1
ENST00000430031 0.916271544679116 0.709877344263505 0.0304339480601003 ENSG00000097046 CDC7
ENST00000234626 0.967497530525126 0.871699406056526 -0.013026283442588 ENSG00000097046 CDC7
ENST00000428239 0.994243551143471 0.97097333442294 -0.00292432506584816 ENSG00000097046 CDC7
ENST00000212355 0.759862581359508 0.385137596702532 0.0588697294637 ENSG00000069702 TGFBR3
ENST00000533089 0.614858565310968 0.222933552085936 0.0840862084948447 ENSG00000069702 TGFBR3
ENST00000370399 0.468293610224064 0.121093769831804 0.10597748196175 ENSG00000069702 TGFBR3
ENST00000525962 0.44922411963345 0.110483185930611 0.110993202840135 ENSG00000069702 TGFBR3
ENST00000532540 0.391639248161658 0.0815184307447199 0.120432120846187 ENSG00000069702 TGFBR3
ENST00000465892 0.459734737301196 0.116167157040927 0.11404962816225 ENSG00000069702 TGFBR3
ENST00000370360 0.233222917340884 0.0276318423124329 0.13142972661551 ENSG00000174842 GLMN
ENST00000534881 0.233222917340884 0.0276318423124329 0.13142972661551 ENSG00000174842 GLMN
ENST00000495106 0.232016063744615 0.0273182317237812 0.131478044644053 ENSG00000174842 GLMN
ENST00000495852 0.366704142531314 0.0701297775109787 0.11417627182443 ENSG00000174842 GLMN
ENST00000463560 0.423268219795584 0.0966998544929516 0.103556852234245 ENSG00000174842 GLMN
ENST00000610020 0.682083671568752 0.291260042885231 0.0615158978071868 ENSG00000122484 RPAP2
ENST00000484158 0.701500529742175 0.312772931828472 0.0740846984580958 ENSG00000122484 RPAP2
ENST00000477322 0.276884657353424 0.0391280465962965 0.143154965581968 ENSG00000122484 RPAP2
ENST00000370331 0.418703939353279 0.0941002845262595 0.103012873349217 ENSG00000067208 EVI5
ENST00000540033 0.418703939353279 0.0941002845262595 0.103012873349217 ENSG00000067208 EVI5
ENST00000543509 0.443459016833336 0.106879976571488 0.106794917093998 ENSG00000067208 EVI5
ENST00000491940 0.399307354262482 0.0849327826688666 0.121088949435586 ENSG00000067208 EVI5
ENST00000468580 0.594828668467461 0.206204772094237 0.0900634699233579 ENSG00000067208 EVI5
ENST00000492613 0.6465926256127 0.252766337406758 0.0894624581406281 ENSG00000067208 EVI5
ENST00000474806 0.967633244712009 0.872105077782945 0.0127270648847185 ENSG00000067208 EVI5
ENST00000370321 0.973315063307379 0.89030663123634 0.00495949335116083 ENSG00000122406 RPL5
ENST00000470843 0.978290717996484 0.911061660766859 0.00439604515145859 ENSG00000122406 RPL5
ENST00000315741 0.950762997663542 0.815044947727198 0.00918347166509413 ENSG00000122406 RPL5
ENST00000461952 0.973270884831131 0.888973634274475 0.00561061854544613 ENSG00000122406 RPL5
ENST00000497519 0.96298583733915 0.855174370620117 -0.00744192275352363 ENSG00000122406 RPL5
ENST00000540243 0.807678641664907 0.459156577964119 -0.0425978164122597 ENSG00000143033 MTF2
ENST00000545708 0.807678641664907 0.459156577964119 -0.0425978164122597 ENSG00000143033 MTF2
ENST00000370298 0.807678641664907 0.459156577964119 -0.0425978164122597 ENSG00000143033 MTF2
ENST00000474314 0.764161160253873 0.391092605038714 -0.0542852582486649 ENSG00000143033 MTF2
ENST00000473430 0.848376805414437 0.537822210988976 -0.0375200790755982 ENSG00000143033 MTF2
ENST00000494963 0.857084710959584 0.556603897982334 -0.0359857145970253 ENSG00000143033 MTF2
ENST00000471953 0.815051810715371 0.473528308419792 -0.0389197938303306 ENSG00000143033 MTF2
ENST00000370303 0.848851007034074 0.538565176318775 -0.033162571160829 ENSG00000143033 MTF2
ENST00000467953 0.980107979280363 0.91681676586527 -0.00720702099031231 ENSG00000143033 MTF2
ENST00000497976 0.928454473333142 0.745420413982215 0.0232491062816628 ENSG00000143033 MTF2
ENST00000476037 0.89136198580123 0.634974192731527 -0.0327465434818899 ENSG00000143033 MTF2
ENST00000487263 0.894682913694251 0.645204617516315 -0.0325852411488522 ENSG00000143033 MTF2
ENST00000489480 0.792201287163776 0.43194505738342 -0.0562401835346629 ENSG00000143033 MTF2
ENST00000370282 0.895703992953132 0.647985361170798 0.026108276418455 ENSG00000117500 TMED5
ENST00000370290 0.936491764590326 0.770555671452908 0.0171454569220882 ENSG00000117500 TMED5
ENST00000483033 0.808654798414657 0.460644261100164 0.048293426615146 ENSG00000117500 TMED5
ENST00000479918 0.824450243071826 0.490509315465203 0.0347937144761469 ENSG00000117500 TMED5
ENST00000370280 0.920149534285342 0.720710696436131 0.019355746616184 ENSG00000117500 TMED5
ENST00000343253 0.809172663807455 0.462053501035701 -0.0382156290386212 ENSG00000122483 CCDC18
ENST00000528942 0.907587905263469 0.684770062758636 -0.0323240022887565 ENSG00000122483 CCDC18
ENST00000334652 0.945423890356518 0.797711649820457 -0.0152343633577921 ENSG00000122483 CCDC18
ENST00000557479 0.945423890356518 0.797711649820457 -0.0152343633577921 ENSG00000122483 CCDC18
ENST00000338949 0.945423890356518 0.797711649820457 -0.0152343633577921 ENSG00000122483 CCDC18
ENST00000401026 0.945423890356518 0.797646208867124 -0.0152450529320873 ENSG00000122483 CCDC18
ENST00000370276 0.910702379701835 0.693375385816797 -0.0244869063019586 ENSG00000122483 CCDC18
ENST00000481180 0.915313592005712 0.707415078731331 -0.0303604880412144 ENSG00000122483 CCDC18
ENST00000455267 0.85381787287883 0.549063118583349 -0.0423768601322603 ENSG00000122483 CCDC18
ENST00000413606 0.597626187111449 0.208624327117525 0.0772359701393837 ENSG00000223745 RP4-717I23.3
ENST00000457025 0.89074312319756 0.632405388096107 0.0314336631022054 ENSG00000223745 RP4-717I23.3
ENST00000446528 0.769837408947011 0.397833743278084 0.0592890841628678 ENSG00000223745 RP4-717I23.3
ENST00000451302 0.689836548409692 0.299808173414515 0.0602586553743442 ENSG00000223745 RP4-717I23.3
ENST00000415150 0.565500203525155 0.183780109920151 0.100547663129959 ENSG00000223745 RP4-717I23.3
ENST00000455474 0.838219625093873 0.515759465959693 0.044404990449262 ENSG00000223745 RP4-717I23.3
ENST00000447577 0.894532093644551 0.644529703370965 0.0296422691815345 ENSG00000223745 RP4-717I23.3
ENST00000429859 0.850326178385176 0.541379581878555 0.0420715520621156 ENSG00000223745 RP4-717I23.3
ENST00000424517 0.560360221975405 0.179997719779778 0.102088299098563 ENSG00000223745 RP4-717I23.3
ENST00000450843 0.889243011457192 0.628574026943312 -0.0360602085123367 ENSG00000223745 RP4-717I23.3
ENST00000421202 0.837071727087383 0.512791487700421 0.0469616996652002 ENSG00000223745 RP4-717I23.3
ENST00000411670 0.8513713564379 0.544116960537097 0.0446077730942097 ENSG00000223745 RP4-717I23.3
ENST00000370272 0.907579939282001 0.684728297045139 -0.0204981894651025 ENSG00000117505 DR1
ENST00000370267 0.926131699338451 0.738974258952919 -0.0154304412334852 ENSG00000117505 DR1
ENST00000481583 0.650959305693039 0.257559990841872 0.0875935149832517 ENSG00000117505 DR1
ENST00000370256 0.506863883832133 0.14450054231977 0.0738203036382631 ENSG00000137942 FNBP1L
ENST00000271234 0.506863883832133 0.14450054231977 0.0738203036382631 ENSG00000137942 FNBP1L
ENST00000260506 0.506863883832133 0.14450054231977 0.0738203036382631 ENSG00000137942 FNBP1L
ENST00000604705 0.210252903585508 0.0225193066441241 0.125671738235496 ENSG00000137942 FNBP1L
ENST00000370253 0.510615524623945 0.146601888598055 0.0737771534230622 ENSG00000137942 FNBP1L
ENST00000424449 0.796423455091466 0.439915339174806 -0.047657718191004 ENSG00000137942 FNBP1L
ENST00000603526 0.247609493767221 0.0309914258243101 -0.14981465996718 ENSG00000137942 FNBP1L
ENST00000370247 0.776027291375409 0.406772966877601 0.0422030283559719 ENSG00000137936 BCAR3
ENST00000260502 0.0689212914919799 0.00288178954563374 0.151804819014521 ENSG00000137936 BCAR3
ENST00000370244 0.0269323557408639 0.000552060881597621 0.168328285176222 ENSG00000137936 BCAR3
ENST00000539242 0.879656921451256 0.604851493876318 -0.0303791075110235 ENSG00000137936 BCAR3
ENST00000370243 0.0556447772395295 0.0019741530635413 0.156879510277514 ENSG00000137936 BCAR3
ENST00000538653 0.826505170999248 0.494037278972457 0.0503789052391626 ENSG00000137936 BCAR3
ENST00000479503 0.0111851478550056 0.000123236536925628 0.252455136362174 ENSG00000137936 BCAR3
ENST00000469315 0.0848520263713375 0.00417189965376154 0.220040648968935 ENSG00000137936 BCAR3
ENST00000436063 0.528110410160752 0.156881713328427 -0.0753475638460016 ENSG00000067334 DNTTIP2
ENST00000496535 0.914869596621169 0.705983453127012 0.0277018028881081 ENSG00000067334 DNTTIP2
ENST00000359208 0.523593044854614 0.15395831681755 -0.0755686702205063 ENSG00000067334 DNTTIP2
ENST00000460191 0.472794992802787 0.123636117239647 -0.0867926766182001 ENSG00000067334 DNTTIP2
ENST00000496672 0.308276001113468 0.0482182876170775 -0.114272626003855 ENSG00000067334 DNTTIP2
ENST00000528680 0.121732655375764 0.00810903551714475 -0.166136817797804 ENSG00000067334 DNTTIP2
ENST00000370238 0.953325406879158 0.823100572904227 0.0142627959572388 ENSG00000023909 GCLM
ENST00000467772 0.358306128283167 0.0664515307300911 0.112895843676525 ENSG00000023909 GCLM
ENST00000370225 0.868069356717348 0.579486139406824 0.0420869246345519 ENSG00000198691 ABCA4
ENST00000552844 0.849445030600215 0.540037726318371 0.0327225815513706 ENSG00000137962 ARHGAP29
ENST00000260526 0.871764418967443 0.58829280834098 0.0287299842317799 ENSG00000137962 ARHGAP29
ENST00000482481 0.95471727258288 0.827569057467812 0.0122297248488377 ENSG00000137962 ARHGAP29
ENST00000370217 0.462608963006731 0.117706262463947 0.0758253189703278 ENSG00000137962 ARHGAP29
ENST00000394233 0.345804664903728 0.0616372725294927 0.093112102079949 ENSG00000117528 ABCD3
ENST00000454898 0.42284527027592 0.0964759953479516 0.0893635869142474 ENSG00000117528 ABCD3
ENST00000536817 0.267250399922071 0.0361498923534057 0.108693245874083 ENSG00000117528 ABCD3
ENST00000370214 0.345377077056295 0.0613967622856461 0.0931122846914892 ENSG00000117528 ABCD3
ENST00000315713 0.247390063697177 0.0309542151165045 0.131723790257534 ENSG00000117528 ABCD3
ENST00000468860 0.19080816420292 0.0187603346778981 0.153907877063658 ENSG00000117528 ABCD3
ENST00000484213 0.772871314733212 0.40219690463954 0.0513054207514049 ENSG00000117528 ABCD3
ENST00000370206 0.848945792515585 0.539055976346784 0.025696175086442 ENSG00000117519 CNN3
ENST00000538964 0.857198400549687 0.557101850887129 0.0244454350608303 ENSG00000117519 CNN3
ENST00000394202 0.856321918350286 0.554417995109826 0.0246256626039196 ENSG00000117519 CNN3
ENST00000545882 0.894742788037411 0.645423048847977 0.0197510508992365 ENSG00000117519 CNN3
ENST00000461018 0.977847103477399 0.91003254841477 -0.00495027181534084 ENSG00000117519 CNN3
ENST00000487539 0.886092638563185 0.620747226636415 -0.0234354920293179 ENSG00000117519 CNN3
ENST00000415017 0.922309180669224 0.727094305917038 0.0156035624351356 ENSG00000117519 CNN3
ENST00000474409 0.743918874313575 0.364750955316102 0.0483884604408265 ENSG00000117519 CNN3
ENST00000604534 0.967725231441255 0.872523540929388 0.0113078274097523 ENSG00000271092 TMEM56-RWDD3
ENST00000604203 0.927116192186087 0.741545183538837 -0.0228736563825715 ENSG00000271092 TMEM56-RWDD3
ENST00000370202 0.907181486867212 0.682408287602014 -0.0279985308202595 ENSG00000122481 RWDD3
ENST00000429514 0.989749378061949 0.952373177014675 -0.00429303570608838 ENSG00000122481 RWDD3
ENST00000263893 0.906743608301241 0.681125283770613 -0.0280802240665462 ENSG00000122481 RWDD3
ENST00000492639 0.995557517260003 0.977163106005949 0.00210426369582569 ENSG00000122481 RWDD3
ENST00000495272 0.906743608301241 0.681125283770613 -0.0280802240665462 ENSG00000122481 RWDD3
ENST00000497058 0.906743608301241 0.681125283770613 -0.0280802240665462 ENSG00000122481 RWDD3
ENST00000473397 0.906478344105138 0.680346005034414 -0.0281439330362062 ENSG00000122481 RWDD3
ENST00000444665 0.877699788245796 0.601127652066645 -0.0392295208517432 ENSG00000228852 RP11-57H12.5
ENST00000468715 0.906036057097432 0.678676357533312 0.0354898831512853 ENSG00000137970 RPL7P9
ENST00000482253 0.331115078086108 0.0557098107715035 0.125997831097276 ENSG00000117569 PTBP2
ENST00000609116 0.399658256040123 0.0851023469998372 0.112345399712611 ENSG00000117569 PTBP2
ENST00000460706 0.0477647834530427 0.00152626659803575 0.228074250924001 ENSG00000117569 PTBP2
ENST00000370197 0.410338385249905 0.0902929079854679 0.112146495445536 ENSG00000117569 PTBP2
ENST00000370198 0.410338385249905 0.0902929079854679 0.112146495445536 ENSG00000117569 PTBP2
ENST00000476419 0.307929887347439 0.0480765135546587 0.130053230650162 ENSG00000117569 PTBP2
ENST00000426398 0.410338385249905 0.0902767814065044 0.112147830951797 ENSG00000117569 PTBP2
ENST00000394184 0.314349174345216 0.0502924003079195 0.128950418632461 ENSG00000117569 PTBP2
ENST00000541987 0.300638870881468 0.0457577185979621 0.131321926308511 ENSG00000117569 PTBP2
ENST00000459735 0.695330218694685 0.30613850644485 0.071933550266614 ENSG00000117569 PTBP2
ENST00000476783 0.630055949448452 0.238455328262488 0.0828926260417916 ENSG00000117569 PTBP2
ENST00000492905 0.630055949448452 0.238455328262488 0.0828926260417916 ENSG00000117569 PTBP2
ENST00000370192 0.0554408881632658 0.00195618156046909 0.220809027817704 ENSG00000188641 DPYD
ENST00000422980 0.149486708884993 0.0118174948779659 0.209124955185109 ENSG00000232878 DPYD-AS1
ENST00000423006 0.00452578728935335 2.22703170478628e-05 0.317127774834858 ENSG00000188641 DPYD
ENST00000306031 0.0109513614496765 0.000117640594962972 0.298731143472558 ENSG00000188641 DPYD
ENST00000424528 0.0573405274005664 0.0021093741632825 0.220818423737211 ENSG00000225206 MIR137HG
ENST00000418344 0.0201881041130924 0.000331076974463455 0.283360922394277 ENSG00000226053 RP5-1070A16.1
ENST00000370189 0.482846089061715 0.129579178155944 0.0820535226283425 ENSG00000162627 SNX7
ENST00000529992 0.479422095291935 0.127345023835632 0.0825613315561087 ENSG00000162627 SNX7
ENST00000306121 0.479276991161582 0.12726969544286 0.0825646964748661 ENSG00000162627 SNX7
ENST00000528824 0.571539461186657 0.188440207018407 0.0731114080900624 ENSG00000162627 SNX7
ENST00000263174 0.276686415874016 0.0390086853349797 0.0906210156491363 ENSG00000099260 PALMD
ENST00000605497 0.265379576760402 0.0354508117055046 0.0923119712119445 ENSG00000099260 PALMD
ENST00000605613 0.278559724436592 0.0395548569714866 0.128580614817354 ENSG00000099260 PALMD
ENST00000496843 0.871630778850051 0.587634518176259 0.0240020081129278 ENSG00000099260 PALMD
ENST00000361915 0.35854357252479 0.0666198243923526 -0.114124579060008 ENSG00000162688 AGL
ENST00000294724 0.422441835106562 0.0962503229077053 -0.105851169035074 ENSG00000162688 AGL
ENST00000370163 0.422441835106562 0.0962503229077053 -0.105851169035074 ENSG00000162688 AGL
ENST00000370165 0.422441835106562 0.0962503229077053 -0.105851169035074 ENSG00000162688 AGL
ENST00000361302 0.416009186373544 0.0928616810460741 -0.107071865924745 ENSG00000162688 AGL
ENST00000370161 0.461386519427104 0.117041634109094 -0.101620176207717 ENSG00000162688 AGL
ENST00000361522 0.410643588384705 0.0904179173951776 -0.110556461968953 ENSG00000162688 AGL
ENST00000370155 0.471762433798999 0.122889067969861 0.0994041571636019 ENSG00000117620 SLC35A3
ENST00000465289 0.709083516716601 0.321518015301432 0.0631112322329514 ENSG00000117620 SLC35A3
ENST00000427993 0.385195322925568 0.0785151190603275 0.111491264293299 ENSG00000117620 SLC35A3
ENST00000533028 0.754259231268394 0.378388779140312 0.0564223553367362 ENSG00000117620 SLC35A3
ENST00000370153 0.571650313642554 0.188494636393687 0.0854182773227976 ENSG00000117620 SLC35A3
ENST00000422078 0.487384614249343 0.132417082022788 0.110371746979243 ENSG00000117620 SLC35A3
ENST00000370156 0.43163870637044 0.100641382135349 0.110112323106545 ENSG00000117620 SLC35A3
ENST00000370152 0.427521673995897 0.0988563710962078 0.0841061460236033 ENSG00000156875 HIAT1
ENST00000432294 0.432516057468228 0.101011809105894 0.0846573674056195 ENSG00000241073 RP4-714D9.2
ENST00000421661 0.983082291029123 0.927223225792964 0.00701812369133062 ENSG00000156875 HIAT1
ENST00000287482 0.944303717503471 0.793964550392764 0.0220591353201206 ENSG00000156876 SASS6
ENST00000462159 0.944303717503471 0.793964550392764 0.0220591353201206 ENSG00000156876 SASS6
ENST00000370141 0.999319598742177 0.996764351532313 0.000294856807768378 ENSG00000122435 TRMT13
ENST00000482437 0.843231965995644 0.525689780846908 0.0495837224878571 ENSG00000122435 TRMT13
ENST00000370132 0.878004536036334 0.601748553287479 -0.0342210685310331 ENSG00000137992 DBT
ENST00000370131 0.716302393471866 0.331366575799829 -0.0714530341510691 ENSG00000137992 DBT
ENST00000370128 0.979920019820678 0.916079611958061 -0.00519976754290075 ENSG00000137996 RTCA
ENST00000498617 0.958097185298315 0.840129527031535 0.0116395125424954 ENSG00000137996 RTCA
ENST00000483474 0.968270883828769 0.874061912229833 -0.00930553110077693 ENSG00000137996 RTCA
ENST00000260563 0.95504010134121 0.828494699928172 -0.0107933227733317 ENSG00000137996 RTCA
ENST00000370126 0.95032246318763 0.813731314786619 0.0168936576929828 ENSG00000137996 RTCA
ENST00000542213 0.00309333344174339 9.83055185100132e-06 0.244161658946271 ENSG00000079335 CDC14A
ENST00000455467 0.00180940100875566 3.44604540205244e-06 0.284647606000536 ENSG00000079335 CDC14A
ENST00000370125 0.00249285118800105 5.89256869873785e-06 0.236133894596978 ENSG00000079335 CDC14A
ENST00000361544 0.0029831066210252 9.23135910345913e-06 0.244423237787583 ENSG00000079335 CDC14A
ENST00000370124 0.00180940100875566 3.48039875800652e-06 0.275645243181922 ENSG00000079335 CDC14A
ENST00000336454 0.00246795989940575 5.80132138299426e-06 0.236194847752212 ENSG00000079335 CDC14A
ENST00000544534 0.00208852963128335 4.58293174086688e-06 0.247910131803206 ENSG00000079335 CDC14A
ENST00000370113 0.995187125145069 0.97550548711352 -0.0020428688713321 ENSG00000162694 EXTL2
ENST00000370114 0.990183600727907 0.95510086353157 -0.00367817382503686 ENSG00000162694 EXTL2
ENST00000535414 0.824685958765933 0.491125554437756 -0.045212639300597 ENSG00000162694 EXTL2
ENST00000450240 0.839067082285008 0.51805111605947 -0.0431398209415783 ENSG00000162694 EXTL2
ENST00000416479 0.796990906372952 0.440789568701562 -0.0537631450773095 ENSG00000162694 EXTL2
ENST00000370112 0.74196396919421 0.362420015844679 0.0453742742645861 ENSG00000162695 SLC30A7
ENST00000357650 0.182930389102158 0.017354758910304 0.129668383166628 ENSG00000162695 SLC30A7
ENST00000370105 0.662791953310703 0.269414054012115 0.0581008979983385 ENSG00000117543 DPH5
ENST00000488789 0.687167710076814 0.297174888909769 0.0535575208272414 ENSG00000117543 DPH5
ENST00000370109 0.630055949448452 0.238341366131123 0.0616060451584809 ENSG00000117543 DPH5
ENST00000492067 0.234294971110674 0.0278814429720019 0.142610613189834 ENSG00000117543 DPH5
ENST00000481871 0.448968170719706 0.110357158771784 0.0943562693986305 ENSG00000117543 DPH5
ENST00000464270 0.654682022087781 0.260813749709488 0.0591546303809433 ENSG00000117543 DPH5
ENST00000342173 0.654493503744584 0.260711708617527 0.0591600381281781 ENSG00000117543 DPH5
ENST00000466807 0.641503900542532 0.248618670144207 0.0609000556017485 ENSG00000117543 DPH5
ENST00000477293 0.628353824720866 0.23636686496555 0.0628786434872055 ENSG00000117543 DPH5
ENST00000498372 0.628142241523185 0.23622912405482 0.0628860115307244 ENSG00000117543 DPH5
ENST00000488176 0.648446505062146 0.255199297439931 0.0605442641799562 ENSG00000117543 DPH5
ENST00000490732 0.615826063622683 0.223705899905851 0.0646323652086647 ENSG00000117543 DPH5
ENST00000476507 0.898498898916418 0.65683354919131 0.0307362282207723 ENSG00000117543 DPH5
ENST00000453011 0.472059424129413 0.123074186156971 0.117260071368446 ENSG00000233184 RP11-421L21.3
ENST00000446527 0.373327265977678 0.0731172155220829 0.133610200313654 ENSG00000233184 RP11-421L21.3
ENST00000305352 0.452822766302664 0.112597658274448 -0.0524104092139448 ENSG00000170989 S1PR1
ENST00000475821 0.642757614379663 0.249560357020435 -0.0609037428495504 ENSG00000170989 S1PR1
ENST00000475289 0.186673970200012 0.018068614269889 -0.130340684500319 ENSG00000170989 S1PR1
ENST00000524631 0.593191664941969 0.205193261188412 0.0908385838411268 ENSG00000185946 RNPC3
ENST00000533099 0.828662322353861 0.497564869341382 0.0488217296355171 ENSG00000185946 RNPC3
ENST00000423855 0.836107964826295 0.511122673571049 0.0474565132019288 ENSG00000185946 RNPC3
ENST00000361318 0.558591453701717 0.178127617467806 -0.0878103747021503 ENSG00000198890 PRMT6
ENST00000370078 0.55574866578475 0.175791121521718 -0.0880027729149185 ENSG00000198890 PRMT6
ENST00000565488 0.851898330420852 0.545557708982433 0.0324015726704822 ENSG00000085491 SLC25A24
ENST00000264128 0.857912024407578 0.558928855833752 0.0314801363123284 ENSG00000085491 SLC25A24
ENST00000370041 0.812338721515838 0.467919648870625 0.0389917004650763 ENSG00000085491 SLC25A24
ENST00000405454 0.598519154428978 0.20926062299119 0.0810262075860945 ENSG00000162636 FAM102B
ENST00000370035 0.586530783331866 0.200336361731511 0.0828479715881814 ENSG00000162636 FAM102B
ENST00000370025 0.227279921577042 0.0262110367586593 -0.125295392394732 ENSG00000134186 PRPF38B
ENST00000370022 0.993260751056335 0.965781849455252 -0.00302666367604066 ENSG00000134186 PRPF38B
ENST00000467302 0.993260751056335 0.965781849455252 -0.00302666367604066 ENSG00000134186 PRPF38B
ENST00000370021 0.227279921577042 0.0262110367586593 -0.125295392394732 ENSG00000134186 PRPF38B
ENST00000485810 0.399118853201405 0.0848282852445674 -0.107830164599695 ENSG00000134186 PRPF38B
ENST00000483586 0.904513759302727 0.673864122849176 -0.0249827773434327 ENSG00000116266 STXBP3
ENST00000469338 0.885775201698558 0.619766612145622 -0.0300380776698166 ENSG00000116266 STXBP3
ENST00000370008 0.956680973267585 0.834020703736033 -0.0111731064536019 ENSG00000116266 STXBP3
ENST00000485167 0.803973082498009 0.453134259514006 0.0606904022958803 ENSG00000116266 STXBP3
ENST00000472099 0.89350667326094 0.641363586901085 0.0333180168631803 ENSG00000116266 STXBP3
ENST00000357393 0.901430063811661 0.664609500518129 -0.0220240485010414 ENSG00000162641 AKNAD1
ENST00000406462 0.839067082285008 0.517878596282966 -0.0372522462205227 ENSG00000121957 GPSM2
ENST00000264126 0.811400146009687 0.46622822871809 -0.045547041089212 ENSG00000121957 GPSM2
ENST00000369968 0.829937764808 0.500257960113556 -0.0386950783651788 ENSG00000121940 CLCC1
ENST00000369969 0.829937764808 0.500257960113556 -0.0386950783651788 ENSG00000121940 CLCC1
ENST00000356970 0.887187709030645 0.623567749579616 -0.0279251029651583 ENSG00000121940 CLCC1
ENST00000369971 0.887187709030645 0.623567749579616 -0.0279251029651583 ENSG00000121940 CLCC1
ENST00000415331 0.887187709030645 0.623567749579616 -0.0279251029651583 ENSG00000121940 CLCC1
ENST00000369976 0.892279290115897 0.638008576179864 -0.0272856396648813 ENSG00000121940 CLCC1
ENST00000473062 0.610615321680405 0.219359318440021 -0.0720697989355271 ENSG00000121940 CLCC1
ENST00000482889 0.662419632349717 0.269099159194017 -0.0641552689865821 ENSG00000121940 CLCC1
ENST00000369970 0.862866493993158 0.56946736315052 -0.0343232868049291 ENSG00000121940 CLCC1
ENST00000302500 0.820169638134249 0.482516743766893 -0.0409952895668197 ENSG00000121940 CLCC1
ENST00000348264 0.820169638134249 0.482516743766893 -0.0409952895668197 ENSG00000121940 CLCC1
ENST00000400794 0.618489456252578 0.226836412051036 -0.0749796514537102 ENSG00000085433 WDR47
ENST00000361054 0.620871253170121 0.229011960223277 -0.0747804808894395 ENSG00000085433 WDR47
ENST00000369962 0.620871253170121 0.229011960223277 -0.0747804808894395 ENSG00000085433 WDR47
ENST00000369965 0.621079218886182 0.229259947782265 -0.0747595430962857 ENSG00000085433 WDR47
ENST00000357672 0.621079218886182 0.229259947782265 -0.0747595430962857 ENSG00000085433 WDR47
ENST00000461096 0.415958140941128 0.0927847375806117 -0.0840092207079019 ENSG00000197780 TAF13
ENST00000338366 0.377391121924398 0.075049708001895 -0.088496444001765 ENSG00000197780 TAF13
ENST00000338272 0.381983871384357 0.0769257031684147 -0.113852354331385 ENSG00000215717 TMEM167B
ENST00000479160 0.45133774112077 0.111695865776109 -0.110699211969667 ENSG00000215717 TMEM167B
ENST00000234677 0.624104438328263 0.232138755744786 -0.045537249672738 ENSG00000031698 SARS
ENST00000482384 0.99880364105057 0.994231976150734 0.000505596115888395 ENSG00000031698 SARS
ENST00000477544 0.591650257199703 0.20420942770069 -0.0484635641613235 ENSG00000031698 SARS
ENST00000369923 0.623629562918686 0.231578381533371 -0.045631064115526 ENSG00000031698 SARS
ENST00000471705 0.844435190282872 0.529334091579029 -0.0306094203991643 ENSG00000031698 SARS
ENST00000468588 0.904100585619889 0.672616927031714 -0.0245144889567722 ENSG00000031698 SARS
ENST00000369904 0.794657408702221 0.43650246926079 0.0570821356869821 ENSG00000134222 PSRC1
ENST00000409267 0.794657408702221 0.43650246926079 0.0570821356869821 ENSG00000134222 PSRC1
ENST00000369907 0.794657408702221 0.43650246926079 0.0570821356869821 ENSG00000134222 PSRC1
ENST00000369909 0.794657408702221 0.43650246926079 0.0570821356869821 ENSG00000134222 PSRC1
ENST00000438534 0.794657408702221 0.43650246926079 0.0570821356869821 ENSG00000134222 PSRC1
ENST00000409138 0.794657408702221 0.43650246926079 0.0570821356869821 ENSG00000134222 PSRC1
ENST00000369903 0.794657408702221 0.43650246926079 0.0570821356869821 ENSG00000134222 PSRC1
ENST00000256637 0.603683724791839 0.213404800951707 -0.0699318289532761 ENSG00000134243 SORT1
ENST00000538502 0.217827814257424 0.024044098281962 -0.143199118821878 ENSG00000134243 SORT1
ENST00000271308 0.426289779897771 0.0981459037041554 -0.0752069563360346 ENSG00000143106 PSMA5
ENST00000538610 0.423190320951091 0.0966460104917706 -0.0762284373207509 ENSG00000143106 PSMA5
ENST00000490870 0.432272909628973 0.100897149834964 -0.0754713850064195 ENSG00000143106 PSMA5
ENST00000477897 0.71711238371483 0.332498844850472 -0.0547421318173928 ENSG00000143106 PSMA5
ENST00000484563 0.516930546839607 0.150410775273808 -0.0783125962721555 ENSG00000143106 PSMA5
ENST00000491287 0.689960041168239 0.300176059067643 -0.0538685173528878 ENSG00000143106 PSMA5
ENST00000496961 0.606310452925033 0.215862095224502 -0.0946455722424979 ENSG00000174151 CYB561D1
ENST00000310611 0.394974957368342 0.0830686182774578 -0.128334783407258 ENSG00000174151 CYB561D1
ENST00000420578 0.606214609023124 0.215734002440096 -0.094662776701654 ENSG00000174151 CYB561D1
ENST00000528785 0.428218104307843 0.0991522096830673 -0.122022481115792 ENSG00000174151 CYB561D1
ENST00000430195 0.394710215432922 0.0829498427763077 -0.128364136526988 ENSG00000174151 CYB561D1
ENST00000369851 0.97808650090493 0.91038201718344 0.00428250793635243 ENSG00000065135 GNAI3
ENST00000351050 0.989519407435381 0.951263552000776 0.0042512095828267 ENSG00000134183 GNAT2
ENST00000531734 0.906220566078358 0.679235793468207 -0.0293192891974933 ENSG00000116337 AMPD2
ENST00000526301 0.728161101566963 0.344644739558705 -0.0537428162869311 ENSG00000116337 AMPD2
ENST00000342115 0.758734557359193 0.383894436230998 -0.0498626920348651 ENSG00000116337 AMPD2
ENST00000474459 0.969845007398049 0.877826331138993 -0.0114505847852956 ENSG00000116337 AMPD2
ENST00000528667 0.718494484369994 0.333635676591316 -0.0555751583992283 ENSG00000116337 AMPD2
ENST00000531203 0.846322711782724 0.533083940638337 -0.0470945535927899 ENSG00000116337 AMPD2
ENST00000256578 0.639246329978687 0.246442560101699 -0.0651573640620604 ENSG00000116337 AMPD2
ENST00000358729 0.567099763566348 0.18494472059261 -0.0746688597886602 ENSG00000116337 AMPD2
ENST00000369840 0.54016891189212 0.16505338536167 -0.0782299207462418 ENSG00000116337 AMPD2
ENST00000486282 0.827567545236842 0.495707285055414 -0.0531471636502444 ENSG00000116337 AMPD2
ENST00000528454 0.549046885454424 0.170986074153742 -0.0813725808832509 ENSG00000116337 AMPD2
ENST00000393688 0.721973907913014 0.337461051129265 -0.0592039862602466 ENSG00000116337 AMPD2
ENST00000476688 0.573269239331368 0.190370846925244 -0.100049450223313 ENSG00000116337 AMPD2
ENST00000369831 0.982086620295801 0.923989596838056 -0.00726761170993644 ENSG00000213366 GSTM2
ENST00000460717 0.985536086166115 0.936100227336849 -0.00620350164273927 ENSG00000213366 GSTM2
ENST00000429410 0.899981776339749 0.659925073537269 0.0301565525310781 ENSG00000134201 GSTM5
ENST00000431955 0.88258959220424 0.611517248584747 0.0346889875637269 ENSG00000241720 RP4-735C1.4
ENST00000256594 0.868417070687151 0.580039515283062 0.0376932688263904 ENSG00000134202 GSTM3
ENST00000540225 0.868320485075879 0.57990110012048 0.0377042021974056 ENSG00000134202 GSTM3
ENST00000361066 0.811395342097033 0.466158596988761 0.0510245942237858 ENSG00000134202 GSTM3
ENST00000486823 0.796531652522742 0.440100449914938 0.0552583925562752 ENSG00000134202 GSTM3
ENST00000488824 0.770132122995813 0.398134072649965 0.0608599802400946 ENSG00000134202 GSTM3
ENST00000344188 0.926006308720414 0.737757429562699 -0.0230228347876104 ENSG00000184371 CSF1
ENST00000329608 0.777604607441689 0.409179590279432 -0.0556152436349607 ENSG00000184371 CSF1
ENST00000488198 0.961591446494701 0.85124417002313 -0.0145284791956227 ENSG00000184371 CSF1
ENST00000369802 0.972494977254128 0.885905133098571 0.0100548594926846 ENSG00000184371 CSF1
ENST00000420111 0.985531533992536 0.935978698881987 0.0056144088857459 ENSG00000184371 CSF1
ENST00000369801 0.975533464564071 0.900859371494631 0.00897674714325299 ENSG00000184371 CSF1
ENST00000369799 0.885348280503978 0.617845412642623 -0.0202288278495079 ENSG00000168710 AHCYL1
ENST00000475081 0.891257531283332 0.634551049714863 0.0239775386249076 ENSG00000168710 AHCYL1
ENST00000359172 0.373241943074148 0.0730907018492915 -0.0806559522558006 ENSG00000168710 AHCYL1
ENST00000393614 0.301333947219265 0.0459703537124085 -0.0951597222582267 ENSG00000168710 AHCYL1
ENST00000481423 0.0546148591299401 0.0019065717970576 -0.15777432335451 ENSG00000168710 AHCYL1
ENST00000369796 0.985513684484998 0.935600502691289 0.00373732888333614 ENSG00000143093 STRIP1
ENST00000369795 0.990260714240463 0.955428307388546 0.00259547153646769 ENSG00000143093 STRIP1
ENST00000485775 0.990260714240463 0.955428307388546 0.00259547153646769 ENSG00000143093 STRIP1
ENST00000473429 0.917897808251933 0.713378088851671 -0.0159654116679341 ENSG00000143093 STRIP1
ENST00000535003 0.484275600421644 0.130863654545994 -0.113113993739645 ENSG00000143093 STRIP1
ENST00000469655 0.438871185750537 0.104460206197435 -0.11139537153509 ENSG00000116396 KCNC4
ENST00000369787 0.435219934148488 0.102590944306102 -0.113664184352652 ENSG00000116396 KCNC4
ENST00000413138 0.434506206260048 0.102138463883144 -0.113712184753025 ENSG00000116396 KCNC4
ENST00000438661 0.442202269207365 0.106124131239604 -0.11246629005413 ENSG00000116396 KCNC4
ENST00000412512 0.49131169356369 0.13472375833305 -0.0858236870550022 ENSG00000116396 KCNC4
ENST00000459877 0.188049018786823 0.0183113730929891 -0.173618076542387 ENSG00000116396 KCNC4
ENST00000369784 0.918781506038022 0.716700549807515 -0.0233497638430711 ENSG00000162775 RBM15
ENST00000602849 0.640963161357342 0.248151317088837 -0.0814441451797031 ENSG00000162775 RBM15
ENST00000487146 0.907461513896189 0.68319900833169 -0.0261746611296997 ENSG00000162775 RBM15
ENST00000369779 0.82132043859821 0.485428610088572 0.0495837415316002 ENSG00000168679 SLC16A4
ENST00000472422 0.820882440972242 0.484374875833252 0.0497505998938355 ENSG00000168679 SLC16A4
ENST00000369781 0.827406633414575 0.495418264856237 0.048531108634217 ENSG00000168679 SLC16A4
ENST00000461647 0.827406633414575 0.495418264856237 0.048531108634217 ENSG00000168679 SLC16A4
ENST00000437429 0.938656311271577 0.776167408000596 0.0205129959304106 ENSG00000168679 SLC16A4
ENST00000528649 0.94317994456469 0.78979047996106 0.019238088803384 ENSG00000168679 SLC16A4
ENST00000492412 0.922066420823683 0.726738965054496 0.0254113318813201 ENSG00000168679 SLC16A4
ENST00000541986 0.922066420823683 0.726738965054496 0.0254113318813201 ENSG00000168679 SLC16A4
ENST00000590413 0.850550182882508 0.542873715198342 -0.036286127651334 ENSG00000224699 LAMTOR5-AS1
ENST00000474861 0.795614841301539 0.43823695414512 -0.0477859044201533 ENSG00000134248 LAMTOR5
ENST00000464240 0.794662241695364 0.436570527408287 -0.047972981474535 ENSG00000134248 LAMTOR5
ENST00000483260 0.795614841301539 0.43823695414512 -0.0477859044201533 ENSG00000134248 LAMTOR5
ENST00000602318 0.794662241695364 0.436595151686942 -0.0479676976692154 ENSG00000134248 LAMTOR5
ENST00000256644 0.797036773306034 0.441197285169375 -0.0474598893764379 ENSG00000134248 LAMTOR5
ENST00000602858 0.809431039232266 0.462594506978892 -0.0455530121880951 ENSG00000134248 LAMTOR5
ENST00000531779 0.736865198260717 0.355903828982426 -0.0565656633321847 ENSG00000134248 LAMTOR5
ENST00000457535 0.822351506826882 0.487101848430123 -0.064008004959963 ENSG00000224699 LAMTOR5-AS1
ENST00000440689 0.844823330134954 0.530063507735682 0.0435857205334692 ENSG00000232811 RP11-96K19.2
ENST00000369763 0.846473703789107 0.533757867271291 0.0432823870660984 ENSG00000121931 LRIF1
ENST00000494675 0.874622566954333 0.593974874671812 0.0387755462100806 ENSG00000121931 LRIF1
ENST00000485275 0.843527089759905 0.526242720838895 0.0441666369107122 ENSG00000121931 LRIF1
ENST00000484310 0.983136832385778 0.927339484808459 0.00534093793780541 ENSG00000156171 DRAM2
ENST00000286692 0.990723776591176 0.957946458584956 0.00310420461486908 ENSG00000156171 DRAM2
ENST00000539140 0.983050462750874 0.927098598937135 0.00535626798206556 ENSG00000156171 DRAM2
ENST00000461449 0.894361988760851 0.643723969270167 0.0317566495686823 ENSG00000156171 DRAM2
ENST00000496430 0.972078314102373 0.88431565918302 0.00845007842876456 ENSG00000156171 DRAM2
ENST00000480600 0.979102179444831 0.912923397182659 0.00655652310848724 ENSG00000156171 DRAM2
ENST00000462092 0.980148549921271 0.917118689210318 0.00609411618355469 ENSG00000156171 DRAM2
ENST00000490780 0.957851140914387 0.838781699426047 -0.0132191563281226 ENSG00000156171 DRAM2
ENST00000463682 0.956883477766755 0.835232018902557 -0.0135313188342897 ENSG00000156171 DRAM2
ENST00000498239 0.78332251149529 0.417692712322041 -0.0527621150652979 ENSG00000134255 CEPT1
ENST00000545121 0.760379050967314 0.385617751159775 -0.0564686246556914 ENSG00000134255 CEPT1
ENST00000480324 0.730889190545799 0.348124741508045 -0.0674315863012543 ENSG00000134255 CEPT1
ENST00000476865 0.789431064694098 0.427843045081688 -0.0575561909538139 ENSG00000134255 CEPT1
ENST00000357172 0.755405697163558 0.379771189437977 -0.0589954685061848 ENSG00000134255 CEPT1
ENST00000460443 0.829317475657974 0.498676717575189 -0.044921191904384 ENSG00000134255 CEPT1
ENST00000478042 0.795288212258012 0.437519465934838 -0.0525162965823596 ENSG00000134255 CEPT1
ENST00000473474 0.459313085481458 0.115918513398504 -0.126566609415919 ENSG00000134255 CEPT1
ENST00000467362 0.406083554226133 0.0879743712204823 -0.136211256023915 ENSG00000134255 CEPT1
ENST00000445680 0.985041599540027 0.933991713129348 0.00513837892491933 ENSG00000243960 RP11-552M11.4
ENST00000416099 0.988293191530495 0.946213450504263 -0.00423281411387817 ENSG00000243960 RP11-552M11.4
ENST00000235090 0.970368917811983 0.878950201790834 -0.00704815178378635 ENSG00000116455 WDR77
ENST00000411751 0.934752923349937 0.764586632279182 0.0156316544497482 ENSG00000116455 WDR77
ENST00000449340 0.814853798942654 0.47305580913416 0.042703810519464 ENSG00000116455 WDR77
ENST00000497278 0.630840679120684 0.239084715484418 0.0744581995576382 ENSG00000116455 WDR77
ENST00000459665 0.979956485161757 0.916320735896517 -0.00689068239924245 ENSG00000116455 WDR77
ENST00000493119 0.967353142469526 0.871129629056657 0.00774336604793469 ENSG00000116459 ATP5F1
ENST00000369722 0.896134217619137 0.649167446014058 0.0170890986394334 ENSG00000116459 ATP5F1
ENST00000369721 0.887594871236889 0.625231952067087 0.0187656266911363 ENSG00000116459 ATP5F1
ENST00000483994 0.882557389579147 0.611372151537956 0.0198606560059477 ENSG00000116459 ATP5F1
ENST00000468818 0.891257531283332 0.634739319276821 0.0182240050106283 ENSG00000116459 ATP5F1
ENST00000464154 0.963818809673002 0.859373146336364 0.00788892343203915 ENSG00000116459 ATP5F1
ENST00000356415 0.42296458569899 0.0965471697411634 0.0698115213493026 ENSG00000116473 RAP1A
ENST00000433097 0.176764081150576 0.0163186842964261 0.104536342881574 ENSG00000116473 RAP1A
ENST00000369709 0.527382773361754 0.156532890209047 0.0591420399950137 ENSG00000116473 RAP1A
ENST00000436150 0.385241393743121 0.0785467685623671 0.0738559884117335 ENSG00000116473 RAP1A
ENST00000545460 0.454940021553747 0.113554281601493 0.0689006153490375 ENSG00000116473 RAP1A
ENST00000494982 0.40859508360372 0.0891365472044019 0.0728539877815624 ENSG00000116473 RAP1A
ENST00000527570 0.958601747091728 0.841881167714002 -0.00816750902170377 ENSG00000197852 FAM212B
ENST00000357260 0.451775693927777 0.11198132901137 -0.107625045543389 ENSG00000197852 FAM212B
ENST00000534365 0.429730950937065 0.0998055752693631 -0.111356864745471 ENSG00000197852 FAM212B
ENST00000533164 0.656136197171312 0.26260105930857 -0.0840934854170076 ENSG00000064703 DDX20
ENST00000369702 0.649642066896083 0.256598819444759 -0.0746125108827469 ENSG00000064703 DDX20
ENST00000536167 0.671433593204774 0.278460091586578 -0.0821778977004178 ENSG00000064703 DDX20
ENST00000475700 0.354688928514294 0.0650139603173058 -0.123605919809232 ENSG00000064703 DDX20
ENST00000271277 0.633382490899314 0.241114550887167 0.0464222333462624 ENSG00000143079 CTTNBP2NL
ENST00000441739 0.329640289027836 0.0551240257978498 0.0935886645054326 ENSG00000143079 CTTNBP2NL
ENST00000607039 0.918496448622935 0.715845608384535 -0.017715544450591 ENSG00000143079 CTTNBP2NL
ENST00000256640 0.00406334946355973 1.77156892658056e-05 0.282085280890635 ENSG00000134245 WNT2B
ENST00000369686 0.0142349411668326 0.000183009723073568 0.239922665968315 ENSG00000134245 WNT2B
ENST00000360743 0.989851678834493 0.953465280219823 0.00372383301634489 ENSG00000007341 ST7L
ENST00000358039 0.980268032037184 0.917589270031261 0.00647425370757099 ENSG00000007341 ST7L
ENST00000490715 0.983136832385778 0.927333408579607 0.00556656180529641 ENSG00000007341 ST7L
ENST00000361846 0.991167926291426 0.960036162115459 0.00320015988006523 ENSG00000007341 ST7L
ENST00000480988 0.982900442589244 0.926520068149267 0.00610079121305208 ENSG00000007341 ST7L
ENST00000495109 0.992070149654489 0.96279620480592 -0.00395265764184463 ENSG00000007341 ST7L
ENST00000544629 0.97809627074893 0.910521325832908 0.00752064825801699 ENSG00000007341 ST7L
ENST00000369669 0.960748801358518 0.849242657940631 0.0129852919985909 ENSG00000007341 ST7L
ENST00000490067 0.973292159065286 0.889354029641389 0.00927329767442505 ENSG00000007341 ST7L
ENST00000369668 0.919136914074399 0.718011764167748 0.0228673355045537 ENSG00000007341 ST7L
ENST00000497457 0.940417059435908 0.782143345615232 0.0178491877069199 ENSG00000007341 ST7L
ENST00000343210 0.93247362402217 0.758766104041499 0.0197581136249807 ENSG00000007341 ST7L
ENST00000369666 0.93247362402217 0.758766104041499 0.0197581136249807 ENSG00000007341 ST7L
ENST00000538187 0.90537612091801 0.676961516762671 0.0280188045203071 ENSG00000007341 ST7L
ENST00000463235 0.884545008735658 0.616064939569848 0.0278854881469241 ENSG00000007341 ST7L
ENST00000418497 0.885348280503978 0.618545196642849 0.0359377677333267 ENSG00000007341 ST7L
ENST00000543570 0.894682913694251 0.645143959843187 0.0293208558650013 ENSG00000007341 ST7L
ENST00000497235 0.994341535889921 0.971397694349337 0.00245265593485679 ENSG00000007341 ST7L
ENST00000369664 0.945688150219494 0.798366906363782 0.0189622023338637 ENSG00000007341 ST7L
ENST00000466360 0.860182787247199 0.564577312977189 0.0460255838025714 ENSG00000007341 ST7L
ENST00000479436 0.980759836209819 0.920259332593647 -0.00697953631727553 ENSG00000007341 ST7L
ENST00000470519 0.82923176565431 0.498579323341836 -0.0453608760995709 ENSG00000007341 ST7L
ENST00000459630 0.831241159138861 0.502593670948685 -0.0449707163294074 ENSG00000007341 ST7L
ENST00000263168 0.793477208971349 0.43445021254071 0.0342173407410746 ENSG00000116489 CAPZA1
ENST00000485542 0.222242011207529 0.0250011804564291 0.129261672484476 ENSG00000116489 CAPZA1
ENST00000476936 0.672806665107808 0.279737512297972 0.044970875135561 ENSG00000116489 CAPZA1
ENST00000498626 0.28015466765055 0.0400830622076815 0.0751475975473648 ENSG00000116489 CAPZA1
ENST00000466066 0.906733646283668 0.681064236799635 0.0223727662622004 ENSG00000116489 CAPZA1
ENST00000476820 0.976772939704443 0.907612118892241 0.00678402356679546 ENSG00000116489 CAPZA1
ENST00000413052 0.0499568433573603 0.00165386499614302 -0.135557108943413 ENSG00000155363 MOV10
ENST00000369645 0.0480335846022202 0.0015437363865854 -0.13633953841771 ENSG00000155363 MOV10
ENST00000544796 0.802659035709792 0.451017082851066 -0.0526639442579026 ENSG00000155363 MOV10
ENST00000369644 0.0522008012760882 0.00178232259540939 -0.135262095363234 ENSG00000155363 MOV10
ENST00000496577 0.0528036253017155 0.00182006819089154 -0.134988002364452 ENSG00000155363 MOV10
ENST00000475429 0.732820020804518 0.350632279583614 -0.0617298635639911 ENSG00000155363 MOV10
ENST00000468624 0.0556861473435826 0.00198099679749865 -0.133948581921507 ENSG00000155363 MOV10
ENST00000465579 0.825691016162864 0.49265554736726 -0.0491213934094565 ENSG00000155363 MOV10
ENST00000357443 0.056429865118438 0.00204232108453709 -0.133754404533818 ENSG00000155363 MOV10
ENST00000421943 0.608353864965298 0.217488859539042 -0.0830397041109168 ENSG00000225075 RP11-426L16.3
ENST00000488160 0.102442196351014 0.00586679297543992 -0.207848467709195 ENSG00000155363 MOV10
ENST00000471160 0.233542569283289 0.0277260180458138 -0.16240484373796 ENSG00000155363 MOV10
ENST00000490413 0.100152361697899 0.00563569935095009 -0.189904707501233 ENSG00000155363 MOV10
ENST00000495374 0.0452406320646737 0.00136511816661838 -0.242471725875286 ENSG00000155363 MOV10
ENST00000494319 0.0482117831879538 0.00155748580601671 -0.240041268062028 ENSG00000155363 MOV10
ENST00000339083 0.830155072560257 0.50066339155671 0.0445822165343938 ENSG00000155366 RHOC
ENST00000369633 0.830326945309183 0.500885087916094 0.0446620667970586 ENSG00000155366 RHOC
ENST00000369642 0.830326945309183 0.500877497148102 0.0445572583773026 ENSG00000155366 RHOC
ENST00000285735 0.830398144484412 0.501026182199849 0.0446316564595238 ENSG00000155366 RHOC
ENST00000468093 0.830736805135025 0.501645070986144 0.0445698894908085 ENSG00000155366 RHOC
ENST00000369638 0.83284735958759 0.505741306579072 0.0441427076027797 ENSG00000155366 RHOC
ENST00000369637 0.832779446537764 0.505490941877919 0.0441624213146725 ENSG00000155366 RHOC
ENST00000369636 0.831606063290431 0.50321085856061 0.0444252528923968 ENSG00000155366 RHOC
ENST00000473074 0.874728997454675 0.59428437939201 0.0353598456283672 ENSG00000155366 RHOC
ENST00000484280 0.816826308311353 0.477027617451136 0.0466789302647745 ENSG00000155366 RHOC
ENST00000369632 0.851073830386386 0.54355957211315 0.0398237830639067 ENSG00000155366 RHOC
ENST00000425265 0.859371927025672 0.562170917186789 0.0381864732147639 ENSG00000155366 RHOC
ENST00000534717 0.820169638134249 0.482655125535117 0.0465322702852255 ENSG00000155366 RHOC
ENST00000436685 0.786456946444888 0.423161633328368 0.0492466736267435 ENSG00000155366 RHOC
ENST00000471038 0.777880240758237 0.409553250451812 0.0508565439481137 ENSG00000271810 RP11-426L16.10
ENST00000607158 0.74663379843881 0.368507592752685 0.0551666494708954 ENSG00000271810 RP11-426L16.10
ENST00000605933 0.745046246832584 0.366651775604054 0.0553757928693012 ENSG00000271810 RP11-426L16.10
ENST00000606505 0.745046246832584 0.366651775604054 0.0553757928693012 ENSG00000271810 RP11-426L16.10
ENST00000606954 0.745046246832584 0.366651775604054 0.0553757928693012 ENSG00000271810 RP11-426L16.10
ENST00000528831 0.777880240758237 0.409588348449828 0.0505908312590999 ENSG00000155366 RHOC
ENST00000484054 0.799708812344502 0.445607184581966 0.0471105267146976 ENSG00000155366 RHOC
ENST00000414971 0.747528756395366 0.369540341186723 0.0568172050535041 ENSG00000155366 RHOC
ENST00000478447 0.700269994609255 0.311700107253946 0.0646658844606982 ENSG00000155366 RHOC
ENST00000527563 0.745046246832584 0.366615988853443 0.0650018840204364 ENSG00000155366 RHOC
ENST00000456651 0.377391121924398 0.0750545227525573 0.131795000964276 ENSG00000224167 RP3-522D1.1
ENST00000422022 0.440675687618023 0.105357121620244 0.121620626091625 ENSG00000224167 RP3-522D1.1
ENST00000369626 0.85526896598515 0.55208533300503 -0.0280788704206731 ENSG00000155380 SLC16A1
ENST00000538576 0.855666427695015 0.553024482472545 -0.028046691821112 ENSG00000155380 SLC16A1
ENST00000458229 0.626809712211342 0.23492143220206 -0.051523236526849 ENSG00000155380 SLC16A1
ENST00000433570 0.629480774551171 0.237700550682343 -0.0509628103172794 ENSG00000155380 SLC16A1
ENST00000443580 0.589875048996297 0.202884048487334 -0.0579384634213513 ENSG00000155380 SLC16A1
ENST00000429288 0.924976228540998 0.734330233098498 -0.0148453976391165 ENSG00000155380 SLC16A1
ENST00000481750 0.626225686879463 0.234240528800033 -0.0744795138256044 ENSG00000155380 SLC16A1
ENST00000478835 0.956198626545282 0.832200468864045 -0.0118235571318566 ENSG00000155380 SLC16A1
ENST00000435800 0.0652526957217566 0.00260928519708399 0.169838438179583 ENSG00000226419 SLC16A1-AS1
ENST00000428411 0.203809260761474 0.0213552519700162 0.149443676477215 ENSG00000226419 SLC16A1-AS1
ENST00000420168 0.130100055448469 0.00921048731989514 0.171000818030933 ENSG00000226419 SLC16A1-AS1
ENST00000361127 0.804424473892681 0.4541387034977 -0.0413700602693902 ENSG00000198799 LRIG2
ENST00000492207 0.727199376560639 0.343079055138674 -0.0668212739039973 ENSG00000198799 LRIG2
ENST00000466161 0.745642462650484 0.3675520947513 -0.0649443107146651 ENSG00000198799 LRIG2
ENST00000369617 0.107065901488995 0.00630310474546728 0.184015508323247 ENSG00000081026 MAGI3
ENST00000307546 0.0744234318238831 0.00327604227860715 0.184765996131119 ENSG00000081026 MAGI3
ENST00000369615 0.0762020117262196 0.00342037946762556 0.1839597206266 ENSG00000081026 MAGI3
ENST00000369611 0.109447648121792 0.00658230378591191 0.18359189870884 ENSG00000081026 MAGI3
ENST00000486456 0.091776294438217 0.0048184693845486 0.210310379100073 ENSG00000081026 MAGI3
ENST00000474926 0.781340396462316 0.415372781383701 -0.0403821868460083 ENSG00000116793 PHTF1
ENST00000369596 0.993463186650954 0.968193631762101 -0.00180111829160754 ENSG00000116793 PHTF1
ENST00000393357 0.993463186650954 0.968193631762101 -0.00180111829160754 ENSG00000116793 PHTF1
ENST00000369604 0.996193505038438 0.979773322031461 -0.00108927633988615 ENSG00000116793 PHTF1
ENST00000369600 0.996193505038438 0.979771592573925 -0.00108946713903917 ENSG00000116793 PHTF1
ENST00000369598 0.997699530018284 0.987656451040465 -0.00066463425464735 ENSG00000116793 PHTF1
ENST00000481652 0.944064325911225 0.793072817654322 0.0200959664900104 ENSG00000116793 PHTF1
ENST00000357783 0.947512739098611 0.80488466285556 0.0104960778651402 ENSG00000116793 PHTF1
ENST00000412670 0.822616193936732 0.487655059318777 -0.0383749700903872 ENSG00000116793 PHTF1
ENST00000447664 0.944553305773026 0.794898869941281 0.0118807694819598 ENSG00000116793 PHTF1
ENST00000446739 0.64991038069209 0.256814384232847 0.0735254286107242 ENSG00000116793 PHTF1
ENST00000493212 0.952723029154365 0.821542042395727 0.0165412850086725 ENSG00000116793 PHTF1
ENST00000261441 0.923689040987396 0.731446218137212 -0.0247906647401581 ENSG00000081019 RSBN1
ENST00000476412 0.901687582572206 0.665524747708691 -0.0316011828073885 ENSG00000081019 RSBN1
ENST00000419536 0.967833332576487 0.873023550979807 -0.0103255345861719 ENSG00000226167 AP4B1-AS1
ENST00000256658 0.660150324646872 0.266880263832337 -0.0624648727110781 ENSG00000134262 AP4B1
ENST00000369569 0.663979198063357 0.270783253829434 -0.0619634252225759 ENSG00000134262 AP4B1
ENST00000369567 0.669379071414701 0.276387303358167 -0.0612406450919795 ENSG00000134262 AP4B1
ENST00000479285 0.975847299012457 0.902199655216418 -0.00837797363992741 ENSG00000134262 AP4B1
ENST00000462591 0.90216100721138 0.667166137356702 -0.0323972561270358 ENSG00000134262 AP4B1
ENST00000484201 0.40069999181207 0.0855830916585777 -0.101866779138551 ENSG00000134262 AP4B1
ENST00000369566 0.813677357408886 0.470577222736642 -0.04578503858987 ENSG00000134262 AP4B1
ENST00000369564 0.732766602082007 0.350561518597584 -0.0596319228618461 ENSG00000134262 AP4B1
ENST00000489499 0.714354932003963 0.328337428914157 -0.0620686247918958 ENSG00000134262 AP4B1
ENST00000432415 0.685119191452881 0.294627613790168 -0.0672374761369193 ENSG00000134262 AP4B1
ENST00000489092 0.680538085088522 0.289204493306437 -0.0684616663915373 ENSG00000134262 AP4B1
ENST00000369571 0.611519447723062 0.220039209328602 -0.0800525432340968 ENSG00000134262 AP4B1
ENST00000369563 0.847672356471246 0.536049880180605 -0.044239083426407 ENSG00000118655 DCLRE1B
ENST00000466480 0.829910238601978 0.500067064752974 -0.0484955131596673 ENSG00000118655 DCLRE1B
ENST00000426820 0.926115480837029 0.738737298414986 -0.0152067731629849 ENSG00000163349 HIPK1
ENST00000369559 0.925408424337993 0.736188788816559 -0.0158937629676552 ENSG00000163349 HIPK1
ENST00000369554 0.790913491060424 0.429712417899788 -0.0363343249040512 ENSG00000163349 HIPK1
ENST00000369558 0.787443649318707 0.425173450542856 -0.0366561596843125 ENSG00000163349 HIPK1
ENST00000369561 0.939139268559507 0.777522627995657 -0.0129035638391751 ENSG00000163349 HIPK1
ENST00000369555 0.827943551985126 0.496250766257011 -0.0309471943905422 ENSG00000163349 HIPK1
ENST00000340480 0.625704561939548 0.233748371163363 -0.0622625976348275 ENSG00000163349 HIPK1
ENST00000369553 0.563904091409238 0.182552390738961 -0.0743877499396379 ENSG00000163349 HIPK1
ENST00000406344 0.640594663891044 0.247620756903469 -0.0601492211745309 ENSG00000163349 HIPK1
ENST00000361587 0.645350762847238 0.251915923343439 -0.0611598932831672 ENSG00000163349 HIPK1
ENST00000358465 0.81234039545915 0.467944961347667 0.036866538219218 ENSG00000197323 TRIM33
ENST00000492227 0.929663379130389 0.748994473477997 -0.0267354282244717 ENSG00000197323 TRIM33
ENST00000369543 0.559073568235762 0.178684227940649 0.067973096812373 ENSG00000197323 TRIM33
ENST00000448034 0.482730563068038 0.129359543394744 0.0825525703913197 ENSG00000197323 TRIM33
ENST00000450349 0.479422095291935 0.127351630727313 0.0827485421731545 ENSG00000197323 TRIM33
ENST00000369541 0.895683016309907 0.647415190867993 0.0224129726647768 ENSG00000116752 BCAS2
ENST00000485021 0.910047952436154 0.691930552835214 0.0194829139612399 ENSG00000116752 BCAS2
ENST00000369535 0.710779221545568 0.323457298292592 -0.0478888140823424 ENSG00000213281 NRAS
ENST00000339438 0.777262592160615 0.408474631575936 -0.0316804603450443 ENSG00000009307 CSDE1
ENST00000438362 0.746452224578871 0.368329752702611 -0.0348735549011437 ENSG00000009307 CSDE1
ENST00000358528 0.777262592160615 0.408481086106615 -0.031680969211216 ENSG00000009307 CSDE1
ENST00000261443 0.773253904189272 0.402852359745464 -0.0322561174073109 ENSG00000009307 CSDE1
ENST00000530886 0.769992758999197 0.39800502944185 -0.0325616691925315 ENSG00000009307 CSDE1
ENST00000369530 0.766822321494562 0.394221332412364 -0.0328059237857379 ENSG00000009307 CSDE1
ENST00000483407 0.943735411093113 0.791883847162829 -0.0116197614016496 ENSG00000009307 CSDE1
ENST00000534699 0.793799914004222 0.435277012293796 -0.0296269220421619 ENSG00000009307 CSDE1
ENST00000483030 0.70469396025078 0.316565824794267 -0.0399737959069091 ENSG00000009307 CSDE1
ENST00000530784 0.903656810418937 0.671337344616963 -0.0170231759954183 ENSG00000009307 CSDE1
ENST00000529046 0.904145368356026 0.672690238718021 -0.0178006890052432 ENSG00000009307 CSDE1
ENST00000525132 0.989980298001873 0.953851717874134 -0.00223752468439724 ENSG00000009307 CSDE1
ENST00000534389 0.807926213787895 0.459542582276787 0.0428918346176069 ENSG00000009307 CSDE1
ENST00000525878 0.923968623896941 0.732062128006595 0.0123557113012494 ENSG00000009307 CSDE1
ENST00000525970 0.936861358650102 0.772009471275863 0.0106927916165406 ENSG00000009307 CSDE1
ENST00000533818 0.976772939704443 0.907606331556408 -0.00447498317680831 ENSG00000009307 CSDE1
ENST00000524652 0.962456744637288 0.85359595931429 -0.00715842006010167 ENSG00000009307 CSDE1
ENST00000369528 0.567833938709719 0.185407858961752 -0.0873666264716845 ENSG00000052723 SIKE1
ENST00000060969 0.933524961423339 0.761812708490174 -0.0216362025956946 ENSG00000052723 SIKE1
ENST00000355485 0.934459629046426 0.763671822876334 -0.0137864885555737 ENSG00000173218 VANGL1
ENST00000369510 0.934459629046426 0.763671822876334 -0.0137864885555737 ENSG00000173218 VANGL1
ENST00000310260 0.911293038026866 0.695607547418214 0.0200694941472375 ENSG00000173218 VANGL1
ENST00000369509 0.870438084511645 0.585028005683311 0.0296968104835123 ENSG00000173218 VANGL1
ENST00000418797 0.31007824209027 0.0488904880169972 -0.0821941794688086 ENSG00000163399 ATP1A1
ENST00000295598 0.356073816342365 0.065589077228653 -0.0671796191201466 ENSG00000163399 ATP1A1
ENST00000598661 0.862925044458238 0.569600627515477 -0.0440437111177129 ENSG00000269279 AL136376.1
ENST00000488733 0.186023317891049 0.0179283395711356 -0.113846399045895 ENSG00000163399 ATP1A1
ENST00000537345 0.383237008205671 0.077604626016513 -0.0661004236599149 ENSG00000163399 ATP1A1
ENST00000369494 0.3176556666476 0.0513887268044463 -0.0912604204580819 ENSG00000163399 ATP1A1
ENST00000369496 0.366193347170225 0.0698273039259572 -0.0704962931626102 ENSG00000163399 ATP1A1
ENST00000463382 0.190412781720127 0.0186758401467516 -0.115710431837229 ENSG00000163399 ATP1A1
ENST00000491156 0.487339019176351 0.132373639478439 -0.0706727107078003 ENSG00000163399 ATP1A1
ENST00000608511 0.526659776685438 0.156171595562761 -0.0545701089005264 ENSG00000203865 ATP1A1OS
ENST00000493908 0.582920366159819 0.197192722586993 -0.0524856613272909 ENSG00000203865 ATP1A1OS
ENST00000440951 0.322437887687795 0.0529076075412546 -0.0861770378792484 ENSG00000163399 ATP1A1
ENST00000479960 0.341447809616569 0.0598338575760129 -0.0995001829588009 ENSG00000163399 ATP1A1
ENST00000369489 0.290340839233622 0.0429442992470746 0.124956305229559 ENSG00000116815 CD58
ENST00000464088 0.311267818602753 0.0491740122364196 0.121404154897919 ENSG00000116815 CD58
ENST00000457047 0.170451100631875 0.0153061054790051 0.170865505983858 ENSG00000116815 CD58
ENST00000526981 0.263635013803946 0.0348678006094758 0.164329184206984 ENSG00000116815 CD58
ENST00000369487 0.224907188409122 0.0256217397398407 0.163909375718222 ENSG00000116815 CD58
ENST00000393203 0.579302032314082 0.194660210939772 -0.06037967915551 ENSG00000134247 PTGFRN
ENST00000497385 0.91651766843657 0.710468542495408 -0.0194562358737375 ENSG00000134247 PTGFRN
ENST00000369466 0.83942489390501 0.519325876594032 -0.0398806727604316 ENSG00000116830 TTF2
ENST00000356554 0.87093477230863 0.586181037240819 0.0289933127082937 ENSG00000198162 MAN1A2
ENST00000482811 0.901430063811661 0.664434804496748 -0.0230708379142832 ENSG00000198162 MAN1A2
ENST00000449370 0.0456301618217828 0.00138480221631459 0.188780739380201 ENSG00000198162 MAN1A2
ENST00000421535 0.786632284721282 0.423878050083237 0.0506735661745141 ENSG00000198162 MAN1A2
ENST00000422329 0.895695708791975 0.647735512864863 -0.0344668206974888 ENSG00000198162 MAN1A2
ENST00000369443 0.441980192552605 0.105966360364981 0.0965959241783149 ENSG00000196505 GDAP2
ENST00000369442 0.413725180771501 0.0917335474523913 0.116258492230511 ENSG00000196505 GDAP2
ENST00000369441 0.44726201484571 0.109431529714413 -0.108512292467019 ENSG00000065183 WDR3
ENST00000487202 0.463165151114307 0.118087609576632 -0.113041730605636 ENSG00000065183 WDR3
ENST00000349139 0.358306128283167 0.0664778761481486 -0.113465595064202 ENSG00000065183 WDR3
ENST00000471680 0.442648622087819 0.10646303284283 -0.117825311903801 ENSG00000065183 WDR3
ENST00000466857 0.731701208331876 0.349337865633346 -0.0720570450967473 ENSG00000155761 SPAG17
ENST00000336338 0.626849565455324 0.235003760976751 -0.0907525204408205 ENSG00000155761 SPAG17
ENST00000478697 0.684662554718024 0.294215305008593 -0.0803401374866 ENSG00000155761 SPAG17
ENST00000469128 0.625535507808924 0.233460467080269 -0.0909571188881345 ENSG00000155761 SPAG17
ENST00000369426 0.367064617028643 0.0702892676139459 0.118427888139164 ENSG00000116874 WARS2
ENST00000235521 0.375782661780903 0.0741606828880669 0.116118949570819 ENSG00000116874 WARS2
ENST00000537870 0.32633452492919 0.054217084605731 0.134481110679989 ENSG00000116874 WARS2
ENST00000495746 0.433987801432249 0.101810139597387 0.120832029028448 ENSG00000116874 WARS2
ENST00000440150 0.758361923759667 0.383373797241664 -0.0562035040819574 ENSG00000231365 RP11-418J17.1
ENST00000413531 0.992484974468081 0.963647831146062 -0.00295305150946169 ENSG00000231365 RP11-418J17.1
ENST00000418015 0.94705616849306 0.803152147210617 0.0158336736504884 ENSG00000231365 RP11-418J17.1
ENST00000434856 0.611892736285784 0.22036463249552 -0.0833794702609012 ENSG00000198857 HSD3BP5
ENST00000421812 0.638722627651733 0.246148396316009 -0.0606045764730536 ENSG00000143067 ZNF697
ENST00000493622 0.12059299431888 0.00794354801231669 -0.172713054580062 ENSG00000092621 PHGDH
ENST00000496756 0.272521620307648 0.0375342723801338 -0.157057802606654 ENSG00000092621 PHGDH
ENST00000369409 0.201402388958279 0.0208175839931006 -0.144446551323846 ENSG00000092621 PHGDH
ENST00000462324 0.250273756481247 0.031701241144236 -0.145207450459111 ENSG00000092621 PHGDH
ENST00000369407 0.153228943605108 0.0124266722217375 -0.15664037657037 ENSG00000092621 PHGDH
ENST00000256646 0.577175500507584 0.193270889615532 -0.0620431217374338 ENSG00000134250 NOTCH2
ENST00000479412 0.945423890356518 0.797612212085628 0.0132346930510247 ENSG00000134250 NOTCH2
ENST00000437515 0.999372921993852 0.997203604395601 -0.000184224663858899 ENSG00000230806 RP11-343N15.1
ENST00000367123 0.844875758945123 0.530342634539875 0.0367969555697603 ENSG00000171943 SRGAP2C
ENST00000304465 0.814583982804841 0.472577257237269 0.0436549492572625 ENSG00000171943 SRGAP2C
ENST00000602412 0.75054852575927 0.373652899073316 -0.071194091689005 ENSG00000269996 RP11-343N15.5
ENST00000417218 0.213947977088533 0.0233028428264397 0.175667932188505 ENSG00000227082 AL592494.5
ENST00000467933 0.0164876502803199 0.000228643300581988 0.233499552261849 ENSG00000196369 SRGAP2B
ENST00000491897 0.0187692649076305 0.000289828503834932 0.234834845164253 ENSG00000196369 SRGAP2B
ENST00000429694 0.64991038069209 0.256864399109562 0.0560381609901577 ENSG00000225241 RP11-640M9.2
ENST00000421407 0.6450584233426 0.251601546303499 0.0567208509507626 ENSG00000225241 RP11-640M9.2
ENST00000447534 0.566038735548804 0.184180363630231 0.0711915749489027 ENSG00000225241 RP11-640M9.2
ENST00000439352 0.886883692012752 0.622914562017355 0.0307655637521769 ENSG00000225241 RP11-640M9.2
ENST00000428365 0.531620027916053 0.158986982147194 0.0790457948550967 ENSG00000225241 RP11-640M9.2
ENST00000449960 0.662408977139741 0.268994802325023 0.0559965341812039 ENSG00000225241 RP11-640M9.2
ENST00000419820 0.160539184798148 0.0137603810841576 0.145604529281162 ENSG00000225241 RP11-640M9.2
ENST00000423405 0.741144289876657 0.36043912559439 0.0476048962340773 ENSG00000225241 RP11-640M9.2
ENST00000448227 0.818503412677003 0.479976408922064 0.0489233142134896 ENSG00000225241 RP11-640M9.2
ENST00000437451 0.665086435515674 0.27212567560128 0.0727848035474806 ENSG00000225241 RP11-640M9.2
ENST00000437133 0.715423228401828 0.329901580486327 0.0531285368235552 ENSG00000225241 RP11-640M9.2
ENST00000446541 0.828067226799252 0.496444511484934 0.0401720878860629 ENSG00000225241 RP11-640M9.2
ENST00000428366 0.995155379516411 0.975238942026976 0.00229274545371929 ENSG00000225241 RP11-640M9.2
ENST00000338347 0.655470628988182 0.261664979592643 -0.0772362227359252 ENSG00000168614 NBPF9
ENST00000440491 0.655470628988182 0.261664979592643 -0.0772362227359252 ENSG00000168614 NBPF9
ENST00000491652 0.655470628988182 0.261664979592643 -0.0772362227359252 ENSG00000168614 NBPF9
ENST00000375552 0.660479579821743 0.267173970028136 -0.0763269790861659 ENSG00000168614 NBPF9
ENST00000496755 0.655470628988182 0.261664979592643 -0.0772362227359252 ENSG00000168614 NBPF9
ENST00000468645 0.655470628988182 0.261664979592643 -0.0772362227359252 ENSG00000168614 NBPF9
ENST00000281815 0.648749153478926 0.25585274117391 -0.0782316642693625 ENSG00000168614 NBPF9
ENST00000473761 0.506892717937264 0.14455120585667 -0.115556089892767 ENSG00000168614 NBPF9
ENST00000313382 0.858471803353406 0.559981239624557 -0.0276407192190449 ENSG00000178104 PDE4DIP
ENST00000524974 0.898108983423622 0.655645858744075 0.0251144743407688 ENSG00000178104 PDE4DIP
ENST00000369354 0.820464004469009 0.483211794556792 -0.0339667905493473 ENSG00000178104 PDE4DIP
ENST00000369356 0.816363145306546 0.476192596377843 -0.0345226467581707 ENSG00000178104 PDE4DIP
ENST00000369359 0.875139852420932 0.595394778382333 -0.0251941336684555 ENSG00000178104 PDE4DIP
ENST00000530740 0.875139852420932 0.595394778382333 -0.0251941336684555 ENSG00000178104 PDE4DIP
ENST00000530062 0.887848624958286 0.625664590638243 0.0273409913271423 ENSG00000178104 PDE4DIP
ENST00000525886 0.929536314404613 0.748819037445409 -0.0182556008272657 ENSG00000178104 PDE4DIP
ENST00000467859 0.766687459620015 0.394011044725074 -0.0513035553931908 ENSG00000178104 PDE4DIP
ENST00000369349 0.507928933997523 0.145078573578555 -0.0720623763412289 ENSG00000178104 PDE4DIP
ENST00000491426 0.820882440972242 0.484448933650803 -0.0468467863887882 ENSG00000178104 PDE4DIP
ENST00000369351 0.509977236736595 0.146284688991811 -0.0718377520996622 ENSG00000178104 PDE4DIP
ENST00000313431 0.213923162700991 0.0232972828044928 -0.113816669591943 ENSG00000178104 PDE4DIP
ENST00000533963 0.794816873494226 0.436815797393707 -0.0464378843115159 ENSG00000178104 PDE4DIP
ENST00000529945 0.178054443129119 0.016540599745762 -0.126295398219299 ENSG00000178104 PDE4DIP
ENST00000479408 0.12869849022262 0.0090321403399114 -0.130242222808772 ENSG00000178104 PDE4DIP
ENST00000532801 0.513635010223022 0.148500812683949 -0.0671678137775429 ENSG00000178104 PDE4DIP
ENST00000496572 0.304717014649632 0.0471027062658842 0.145781382273272 ENSG00000178104 PDE4DIP
ENST00000530078 0.504289986668848 0.142717725481283 0.110566025726495 ENSG00000178104 PDE4DIP
ENST00000497529 0.503580960043372 0.142366819102204 0.110565236384573 ENSG00000178104 PDE4DIP
ENST00000369348 0.451013681000988 0.111502233233852 0.119235172635647 ENSG00000178104 PDE4DIP
ENST00000527063 0.451013681000988 0.111502233233852 0.119235172635647 ENSG00000178104 PDE4DIP
ENST00000532803 0.507216128681283 0.144720020326705 0.110099435876193 ENSG00000178104 PDE4DIP
ENST00000533163 0.507216128681283 0.144720020326705 0.110099435876193 ENSG00000178104 PDE4DIP
ENST00000528552 0.44405147560552 0.107179862129851 0.120915203019939 ENSG00000178104 PDE4DIP
ENST00000533259 0.512528728132737 0.147804053497681 0.109637069481882 ENSG00000178104 PDE4DIP
ENST00000530822 0.495495900991387 0.137306083893992 0.112628195061927 ENSG00000178104 PDE4DIP
ENST00000531369 0.447565311867029 0.109638778284253 0.12173499310176 ENSG00000178104 PDE4DIP
ENST00000533396 0.269751406096303 0.0368127829932472 0.16410963275872 ENSG00000178104 PDE4DIP
ENST00000453618 0.9326575333163 0.759890101505512 -0.0121715168231703 ENSG00000223380 SEC22B
ENST00000500203 0.810953511940202 0.465215475128968 -0.0406228292794062 ENSG00000223380 SEC22B
ENST00000362074 0.29898577651553 0.045380472559935 0.116523503938073 ENSG00000213240 NOTCH2NL
ENST00000344859 0.48990704832776 0.133875372869668 0.0855244887570317 ENSG00000213240 NOTCH2NL
ENST00000468030 0.712441325837948 0.325771933520825 0.0482802773197595 ENSG00000255168 RP11-458D21.5
ENST00000369340 0.616604020527436 0.22463207351772 0.0838710778651489 ENSG00000213240 NOTCH2NL
ENST00000369339 0.618511688699421 0.226956641914996 -0.0656661535302213 ENSG00000163386 NBPF10
ENST00000464433 0.772627736898729 0.401657254393483 -0.0513045591191214 ENSG00000163386 NBPF10
ENST00000448873 0.800921834805652 0.447842481876999 -0.0443358665031876 ENSG00000163386 NBPF10
ENST00000369338 0.414202869664413 0.0920178852790303 -0.099585236330447 ENSG00000163386 NBPF10
ENST00000490598 0.716523905802049 0.331515453245844 -0.060625586421193 ENSG00000163386 NBPF10
ENST00000342960 0.780316011104426 0.413690760013878 -0.0494901965439037 ENSG00000163386 NBPF10
ENST00000605176 0.997819467587787 0.988545146046005 0.0011054413099451 ENSG00000163386 NBPF10
ENST00000446572 0.366977395730056 0.0702390702527767 0.129086986182083 ENSG00000121851 POLR3GL
ENST00000369314 0.366977395730056 0.0702390702527767 0.129086986182083 ENSG00000121851 POLR3GL
ENST00000369313 0.326081375268479 0.0540921080039322 0.137107474412749 ENSG00000121851 POLR3GL
ENST00000471706 0.320580176008952 0.0523285073842376 0.139414276359406 ENSG00000121851 POLR3GL
ENST00000600340 0.538953920259504 0.16425747654444 -0.065876909632568 ENSG00000234222 RP11-315I20.1
ENST00000369308 0.519881276356699 0.151972908983171 -0.0758935742070019 ENSG00000152022 LIX1L
ENST00000598103 0.502678110218882 0.141850878063523 -0.0702255216425774 ENSG00000234222 RP11-315I20.1
ENST00000598354 0.500503866109615 0.140504420883075 -0.0702145926520043 ENSG00000234222 RP11-315I20.1
ENST00000599469 0.50038313186164 0.140446088667848 -0.0702174836897392 ENSG00000234222 RP11-315I20.1
ENST00000597144 0.489420429588411 0.133672178450262 -0.0714972906642154 ENSG00000234222 RP11-315I20.1
ENST00000437207 0.584563577164287 0.198663558657373 -0.0898740711127154 ENSG00000234222 RP11-315I20.1
ENST00000595518 0.497649229247431 0.138650882450374 -0.0719550979504088 ENSG00000234222 RP11-315I20.1
ENST00000595494 0.543220379391669 0.167545363340648 -0.0681452188436503 ENSG00000234222 RP11-315I20.1
ENST00000437797 0.531473214070177 0.158892686594987 -0.0698792672148893 ENSG00000234222 RP11-315I20.1
ENST00000599626 0.532230085082973 0.159616881495009 -0.0694486161756374 ENSG00000234222 RP11-315I20.1
ENST00000599147 0.532230085082973 0.159616881495009 -0.0694486161756374 ENSG00000234222 RP11-315I20.1
ENST00000448561 0.543625625244972 0.1678158291328 -0.0761990373303266 ENSG00000234222 RP11-315I20.1
ENST00000421764 0.543747567878139 0.167867753657266 -0.0762580138922251 ENSG00000234222 RP11-315I20.1
ENST00000412239 0.38080510907875 0.0765770874906158 -0.0826059778719844 ENSG00000234222 RP11-315I20.1
ENST00000601726 0.535390073492429 0.161693101902588 -0.069147229739133 ENSG00000234222 RP11-315I20.1
ENST00000447686 0.367175500844945 0.0703974925722856 -0.113441886147566 ENSG00000234222 RP11-315I20.1
ENST00000484825 0.399661409200319 0.0851082668399109 -0.0821265067207758 ENSG00000131795 RBM8A
ENST00000498663 0.445042579644832 0.107922051185458 -0.074420881023427 ENSG00000131795 RBM8A
ENST00000330165 0.252370080396233 0.0322302201191528 -0.0757257085158381 ENSG00000131795 RBM8A
ENST00000596355 0.297726392503003 0.0450443505908482 -0.11561495743842 ENSG00000234222 RP11-315I20.1
ENST00000369307 0.440341790983622 0.105157312846554 -0.0730772158608124 ENSG00000131795 RBM8A
ENST00000361928 0.716679026924112 0.331878981029626 -0.060137304947704 ENSG00000211451 GNRHR2
ENST00000312753 0.6667295849157 0.273619300473055 -0.0688736409963414 ENSG00000211451 GNRHR2
ENST00000581100 0.650690625549944 0.257374379723493 -0.0724695605762332 ENSG00000211451 GNRHR2
ENST00000369306 0.926131699338451 0.738981315362035 0.0205216860576288 ENSG00000131779 PEX11B
ENST00000537888 0.924050024573905 0.732321541341382 0.0209868599110315 ENSG00000131779 PEX11B
ENST00000428634 0.761618673564923 0.38746546131801 0.0599907698559075 ENSG00000131779 PEX11B
ENST00000369304 0.895953060052471 0.648435458569707 -0.0243073732322563 ENSG00000143127 ITGA10
ENST00000468261 0.882557389579147 0.611455413121999 -0.0384266552671143 ENSG00000143127 ITGA10
ENST00000539363 0.927668918269422 0.743222412542202 -0.0181441330045535 ENSG00000143127 ITGA10
ENST00000538811 0.936491764590326 0.770565135378482 -0.0161705619500408 ENSG00000143127 ITGA10
ENST00000393046 0.344060339341354 0.0608744034976961 -0.12431699994832 ENSG00000131788 PIAS3
ENST00000369299 0.400038978881632 0.0852359509954756 -0.112666617413382 ENSG00000131788 PIAS3
ENST00000463514 0.382169015295816 0.0770520927439286 -0.133214069483524 ENSG00000131788 PIAS3
ENST00000393045 0.126202566618717 0.00866824877013133 -0.118382315152806 ENSG00000131788 PIAS3
ENST00000369298 0.126202566618717 0.00866824877013133 -0.118382315152806 ENSG00000131788 PIAS3
ENST00000484423 0.141265356813366 0.0106576511167945 -0.178104565228938 ENSG00000131788 PIAS3
ENST00000475261 0.340956154678649 0.0596221855243195 -0.0921093919993692 ENSG00000131788 PIAS3
ENST00000472114 0.237284800043112 0.0285960762451988 -0.11836377608279 ENSG00000131788 PIAS3
ENST00000334513 0.493078300009547 0.135886697031169 -0.114951367531976 ENSG00000186364 NUDT17
ENST00000334163 0.312875893321199 0.0498103538912141 0.100228004581135 ENSG00000186141 POLR3C
ENST00000369294 0.310245001637608 0.0489309441971356 0.10040102464445 ENSG00000186141 POLR3C
ENST00000471254 0.305298313875294 0.0472607194311411 0.111179975854418 ENSG00000186141 POLR3C
ENST00000466003 0.303143126132471 0.0464993281024663 0.122608290196779 ENSG00000186141 POLR3C
ENST00000369291 0.293200212915821 0.043785925773166 0.0887071602768425 ENSG00000121848 RNF115
ENST00000539368 0.455092003571405 0.11370911436568 0.0821483784092982 ENSG00000121848 RNF115
ENST00000542738 0.531646983537914 0.159035399519496 0.0811377892292669 ENSG00000121848 RNF115
ENST00000313835 0.520397579785035 0.152263207884896 0.104686240709902 ENSG00000117262 GPR89A
ENST00000460277 0.52547171587927 0.15534569420313 0.103733387715964 ENSG00000117262 GPR89A
ENST00000454423 0.517835255931142 0.150865769551653 0.104926648246119 ENSG00000117262 GPR89A
ENST00000534502 0.482853408295127 0.129590591644212 0.112177702454257 ENSG00000117262 GPR89A
ENST00000462900 0.452154875142546 0.112200009464255 0.117546141019474 ENSG00000117262 GPR89A
ENST00000491285 0.882557389579147 0.611410637379272 -0.0373180675153854 ENSG00000232637 WI2-3658N16.1
ENST00000446760 0.200989927390731 0.0207248015058901 0.165484914463123 ENSG00000186275 NBPF12
ENST00000442909 0.213218137045826 0.0231617017904775 0.162404166997744 ENSG00000186275 NBPF12
ENST00000254101 0.359809589637233 0.0671196630395264 -0.124874218928873 ENSG00000131791 PRKAB2
ENST00000606856 0.860102471544607 0.564365652775451 -0.0407576846685192 ENSG00000273071 RP11-337C18.10
ENST00000527849 0.720105540047887 0.335210820131013 -0.0767108042612516 ENSG00000131781 FMO5
ENST00000369259 0.694827398138342 0.305511068565742 -0.0483521290913646 ENSG00000131778 CHD1L
ENST00000431239 0.694827398138342 0.305511068565742 -0.0483521290913646 ENSG00000131778 CHD1L
ENST00000467213 0.695111550084604 0.305825713567932 -0.0483493258187728 ENSG00000131778 CHD1L
ENST00000488864 0.385671245088306 0.0787154459173785 -0.100158710111302 ENSG00000131778 CHD1L
ENST00000369258 0.695111550084604 0.305825713567932 -0.0483493258187728 ENSG00000131778 CHD1L
ENST00000361293 0.695111550084604 0.305825713567932 -0.0483493258187728 ENSG00000131778 CHD1L
ENST00000485113 0.454957072689753 0.113624715618374 -0.118864736427144 ENSG00000131778 CHD1L
ENST00000469625 0.080775174668122 0.00384098159494242 -0.209587678539126 ENSG00000131778 CHD1L
ENST00000234739 0.860595942965683 0.565498862640313 -0.0383970510493316 ENSG00000116128 BCL9
ENST00000310701 0.471643866568907 0.122752889618106 -0.117215224403583 ENSG00000122497 NBPF14
ENST00000369219 0.467377605352856 0.120592984674427 -0.117593071301018 ENSG00000122497 NBPF14
ENST00000464336 0.711740340819943 0.324904869663028 -0.0558949576777815 ENSG00000243452 NBPF15
ENST00000478419 0.635303186039937 0.243021424350613 -0.0648608533173013 ENSG00000243452 NBPF15
ENST00000488031 0.752307153597251 0.375894572218353 -0.0492759710955257 ENSG00000243452 NBPF15
ENST00000442702 0.806242672099487 0.456894385794934 -0.0485365528705772 ENSG00000243452 NBPF15
ENST00000492711 0.979771326102216 0.914641088637122 0.00827364524858587 ENSG00000243452 NBPF15
ENST00000369187 0.81847970564233 0.479677574606192 -0.0459642242243355 ENSG00000243452 NBPF15
ENST00000452399 0.121163224294881 0.00801350054204718 0.15511168167731 ENSG00000232527 RP11-14N7.2
ENST00000539543 0.120958548922738 0.00798363150264852 0.155128855246283 ENSG00000232527 RP11-14N7.2
ENST00000271628 0.809831108671915 0.463352233901412 -0.0435256633905872 ENSG00000143368 SF3B4
ENST00000457312 0.656553325829146 0.263018945957306 -0.0707947304673845 ENSG00000143368 SF3B4
ENST00000466496 0.352887944007702 0.0642528640384876 -0.134981128433091 ENSG00000014914 MTMR11
ENST00000482025 0.33995102410439 0.0591562728388722 -0.137683554839427 ENSG00000014914 MTMR11
ENST00000369140 0.318886890760754 0.0518182298687253 -0.143010927815169 ENSG00000014914 MTMR11
ENST00000482343 0.345125031119183 0.0612712615490714 -0.136426946602582 ENSG00000014914 MTMR11
ENST00000492824 0.345125031119183 0.0612712615490714 -0.136426946602582 ENSG00000014914 MTMR11
ENST00000439741 0.348471289232211 0.0625243039932199 -0.135921039095047 ENSG00000014914 MTMR11
ENST00000361405 0.348471289232211 0.0625243039932199 -0.135921039095047 ENSG00000014914 MTMR11
ENST00000406732 0.348471289232211 0.0625243039932199 -0.135921039095047 ENSG00000014914 MTMR11
ENST00000369135 0.14669178740322 0.0114305246487263 0.0957183169463158 ENSG00000163113 OTUD7B
ENST00000417191 0.0172093301643155 0.000244159135885081 0.197753062177009 ENSG00000163113 OTUD7B
ENST00000369130 0.98342244398552 0.92857244817878 -0.00504909232336055 ENSG00000136631 VPS45
ENST00000462852 0.71519362591396 0.329317215408843 -0.0646198715508659 ENSG00000136631 VPS45
ENST00000369128 0.981543220982975 0.922495797093898 -0.00548569211421542 ENSG00000136631 VPS45
ENST00000460366 0.887960680851377 0.626020223195385 -0.0345928566424354 ENSG00000136631 VPS45
ENST00000535106 0.928571213577106 0.746271843092417 -0.018756716722937 ENSG00000136631 VPS45
ENST00000497638 0.895296375332414 0.646332792381354 -0.0326029558869371 ENSG00000136631 VPS45
ENST00000419023 0.989561466317116 0.951676708658714 0.00377696382596613 ENSG00000136631 VPS45
ENST00000491789 0.960235670161569 0.847569592451824 -0.0134408745421119 ENSG00000136631 VPS45
ENST00000484306 0.95155331905337 0.817406911014892 -0.0172823347811751 ENSG00000136631 VPS45
ENST00000369126 0.977169912368108 0.908350069165568 -0.00617272560271692 ENSG00000023902 PLEKHO1
ENST00000025469 0.987756751897658 0.944341945054594 -0.00370945948270757 ENSG00000023902 PLEKHO1
ENST00000369124 0.988293191530495 0.94622768633039 -0.00359510677683571 ENSG00000023902 PLEKHO1
ENST00000479194 0.832673622642798 0.505202877418043 0.0342893128439816 ENSG00000023902 PLEKHO1
ENST00000492304 0.248092042684088 0.0311699218217228 0.126776782453346 ENSG00000023902 PLEKHO1
ENST00000466659 0.916271544679116 0.709923998148639 0.0214264278833102 ENSG00000023902 PLEKHO1
ENST00000477309 0.997489628867906 0.98638535683964 0.0010856097720602 ENSG00000023902 PLEKHO1
ENST00000441340 0.893163167605939 0.640866075527305 -0.0311255383752591 ENSG00000023902 PLEKHO1
ENST00000485470 0.982050495642004 0.923887581679307 -0.00744541987709273 ENSG00000023902 PLEKHO1
ENST00000314136 0.524827567618089 0.154830498903426 -0.0898392444528573 ENSG00000143401 ANP32E
ENST00000369119 0.668020870897743 0.275028198971952 -0.0747110478383858 ENSG00000143401 ANP32E
ENST00000369116 0.524654695672482 0.154752775735724 -0.089848265214156 ENSG00000143401 ANP32E
ENST00000436748 0.393119968907333 0.0822181331969978 -0.104833630889115 ENSG00000143401 ANP32E
ENST00000534437 0.576654754214973 0.192755421894778 -0.0926826858893132 ENSG00000143401 ANP32E
ENST00000369114 0.36101822133446 0.0674446836689127 -0.110340057845429 ENSG00000143401 ANP32E
ENST00000369115 0.351771681955922 0.0638526192521345 -0.11105998564771 ENSG00000143401 ANP32E
ENST00000533654 0.371429271534352 0.0723601523751081 -0.109066932294002 ENSG00000143401 ANP32E
ENST00000534220 0.431770469091276 0.100717525410292 -0.0949125235019249 ENSG00000143401 ANP32E
ENST00000532744 0.266492963440494 0.0357986250373892 -0.119844938638857 ENSG00000143401 ANP32E
ENST00000369109 0.613455638837463 0.22153625609037 -0.0567615767285413 ENSG00000117362 APH1A
ENST00000360244 0.618664809555593 0.227133804524626 -0.0567522105535914 ENSG00000117362 APH1A
ENST00000414276 0.601731405029165 0.21172254691909 -0.0579629570944458 ENSG00000117362 APH1A
ENST00000461320 0.67862688174631 0.286043382402167 -0.0572179988892083 ENSG00000117362 APH1A
ENST00000236017 0.658933330855925 0.265438250388925 -0.0601343362937291 ENSG00000117362 APH1A
ENST00000486308 0.812521232213864 0.468337967432198 -0.0416866339847488 ENSG00000117362 APH1A
ENST00000486720 0.811148710904646 0.465838755929585 -0.0430923107841405 ENSG00000117362 APH1A
ENST00000476538 0.716975661404543 0.332308224580913 -0.0493895404661663 ENSG00000117362 APH1A
ENST00000369102 0.886844422029036 0.622456372369103 0.028287112331167 ENSG00000118292 C1orf54
ENST00000493092 0.394344918429673 0.0827094952920238 -0.133569399362411 ENSG00000117362 APH1A
ENST00000369099 0.364240854010355 0.0688503178324739 0.108152109521261 ENSG00000118292 C1orf54
ENST00000369098 0.358496195658627 0.066587482322757 0.108804025778018 ENSG00000118292 C1orf54
ENST00000309092 0.979102179444831 0.912945993835011 0.00839886727280835 ENSG00000187145 MRPS21
ENST00000369084 0.976316956604775 0.903895672576011 0.00927280141671612 ENSG00000187145 MRPS21
ENST00000324862 0.288576696593144 0.0423415597189089 -0.0919515587239967 ENSG00000117360 PRPF3
ENST00000496202 0.161259307282371 0.0138728221700672 -0.128379484289494 ENSG00000117360 PRPF3
ENST00000543398 0.409607003808517 0.0896715805274286 -0.083092529939432 ENSG00000117360 PRPF3
ENST00000414970 0.282735775090976 0.0407679524419088 -0.0926244529695496 ENSG00000117360 PRPF3
ENST00000467329 0.541758727180213 0.166350215484481 -0.0607612386845293 ENSG00000117360 PRPF3
ENST00000467514 0.307500445369294 0.0478560162060107 -0.14593388056474 ENSG00000117360 PRPF3
ENST00000476970 0.570604059996193 0.187540545871142 -0.0782114872190587 ENSG00000117360 PRPF3
ENST00000470824 0.18956242953269 0.0185457471538502 -0.165827478589986 ENSG00000117360 PRPF3
ENST00000492220 0.110626070106563 0.00672704505068329 0.11298865642816 ENSG00000163125 RPRD2
ENST00000401000 0.184379401385219 0.0176551966239661 0.0928558095863263 ENSG00000163125 RPRD2
ENST00000539519 0.0614097334687332 0.00234513263374537 0.137508660807322 ENSG00000163125 RPRD2
ENST00000369067 0.445150902201882 0.107977548156522 0.114175546540469 ENSG00000163125 RPRD2
ENST00000369068 0.107222827664207 0.00632595994567279 0.114470560579689 ENSG00000163125 RPRD2
ENST00000438568 0.95584349446447 0.830534975671388 -0.0152884405664463 ENSG00000143374 TARS2
ENST00000369054 0.891951018931337 0.637186755773438 -0.0322851008458721 ENSG00000143374 TARS2
ENST00000369064 0.871230770976951 0.586987284205603 -0.037492108118036 ENSG00000143374 TARS2
ENST00000606933 0.878134773719064 0.602101524248176 -0.0359756026540561 ENSG00000143374 TARS2
ENST00000369051 0.871230770976951 0.586987284205603 -0.037492108118036 ENSG00000143374 TARS2
ENST00000467982 0.925120913125303 0.734665111337918 -0.0231047658412024 ENSG00000143374 TARS2
ENST00000442435 0.826505170999248 0.494066465844374 -0.0480441021758181 ENSG00000237781 RP11-54A4.2
ENST00000369041 0.713726896494183 0.327461829317313 -0.0706192612916472 ENSG00000143382 ADAMTSL4
ENST00000271643 0.739389499318175 0.358739389785076 -0.0649964399137408 ENSG00000143382 ADAMTSL4
ENST00000369039 0.733367673256796 0.351136208513429 -0.0674581716072226 ENSG00000143382 ADAMTSL4
ENST00000369038 0.713201962946938 0.326927414097643 -0.0741089465152587 ENSG00000143382 ADAMTSL4
ENST00000369026 0.422432243310618 0.0961579402310783 -0.0691274296902322 ENSG00000143384 MCL1
ENST00000464132 0.306501599364844 0.0475747224906624 -0.0931227346207077 ENSG00000143384 MCL1
ENST00000307940 0.0836952517772536 0.00408864642492197 -0.104096226905895 ENSG00000143384 MCL1
ENST00000369016 0.93525537848252 0.766535149927783 -0.0106219118752942 ENSG00000143420 ENSA
ENST00000369014 0.856739946574944 0.555784966801616 -0.0225275515657005 ENSG00000143420 ENSA
ENST00000369009 0.866747527391488 0.576704841433827 -0.021498609556994 ENSG00000143420 ENSA
ENST00000361532 0.980585467030348 0.918633285361738 -0.00407402798932425 ENSG00000143420 ENSA
ENST00000361631 0.945506799450168 0.797948685690751 -0.00943205489591141 ENSG00000143420 ENSA
ENST00000509582 0.771142171919829 0.399237140156369 -0.0295685218264437 ENSG00000143420 ENSA
ENST00000339643 0.731976423498163 0.349584611351183 -0.0326824881616928 ENSG00000143420 ENSA
ENST00000271690 0.691328300860064 0.301610117154172 -0.0376558831587737 ENSG00000143420 ENSA
ENST00000356527 0.702611481772968 0.313933473495681 -0.037401104456494 ENSG00000143420 ENSA
ENST00000513281 0.92560457825697 0.736871143982114 -0.0142351248975217 ENSG00000143420 ENSA
ENST00000505321 0.643702333884933 0.250417443945518 -0.0462389142680959 ENSG00000143420 ENSA
ENST00000503345 0.658096663532705 0.264633520256799 -0.048278363032724 ENSG00000143420 ENSA
ENST00000354702 0.902200445591176 0.667825312162135 -0.020092795425607 ENSG00000143420 ENSA
ENST00000503241 0.655212870242877 0.261253967605411 -0.0499314819411239 ENSG00000143420 ENSA
ENST00000362052 0.978670436278199 0.91198396298648 0.00557003042933601 ENSG00000143420 ENSA
ENST00000271732 0.758931435873605 0.384154909397998 0.0472283679395527 ENSG00000143457 GOLPH3L
ENST00000540514 0.404228141267337 0.0872220592412719 0.101971148585716 ENSG00000143457 GOLPH3L
ENST00000427665 0.419791836043558 0.0947700095001222 0.102723715411693 ENSG00000143457 GOLPH3L
ENST00000358595 0.918399714255901 0.715070294901732 -0.0160878938491823 ENSG00000143437 ARNT
ENST00000471844 0.933515753550524 0.761778472805021 -0.0134750465092025 ENSG00000143437 ARNT
ENST00000354396 0.983665102997832 0.9298458549667 -0.00391665786312166 ENSG00000143437 ARNT
ENST00000515192 0.960350951595711 0.848304961603999 -0.00900506610394038 ENSG00000143437 ARNT
ENST00000505755 0.984595931366132 0.93180215933256 -0.00424537257894078 ENSG00000143437 ARNT
ENST00000497108 0.990469686748333 0.957045586722383 0.00349221250781261 ENSG00000143437 ARNT
ENST00000505979 0.988236060106349 0.945656838108841 0.0046917916351268 ENSG00000143437 ARNT
ENST00000504358 0.993311702382064 0.966293335398569 -0.00291184414036733 ENSG00000143437 ARNT
ENST00000525956 0.81073796073256 0.464729832118298 0.049812409011293 ENSG00000143379 SETDB1
ENST00000487584 0.809380360827016 0.462410504601001 0.0500981313957712 ENSG00000143379 SETDB1
ENST00000271640 0.97808650090493 0.910383787195362 0.00524722023376799 ENSG00000143379 SETDB1
ENST00000448029 0.845293854034589 0.531258556908267 0.0424503126120216 ENSG00000143379 SETDB1
ENST00000368962 0.920193956835974 0.72118628601906 -0.0214867678678388 ENSG00000143379 SETDB1
ENST00000534805 0.956883477766755 0.835135901243875 -0.0120135243468797 ENSG00000143379 SETDB1
ENST00000368969 0.976316956604775 0.903587659414653 0.00564794348326723 ENSG00000143379 SETDB1
ENST00000459773 0.963170122835356 0.856648226267188 -0.00880153023416879 ENSG00000143379 SETDB1
ENST00000368963 0.936371787499401 0.769839290446197 -0.0177297484559799 ENSG00000143379 SETDB1
ENST00000498193 0.998745726396515 0.993426180732084 -0.000382120329823939 ENSG00000143379 SETDB1
ENST00000368964 0.793050215309729 0.433491210154462 0.0530912485811089 ENSG00000143379 SETDB1
ENST00000423081 0.959102047424623 0.843728856553054 0.014325506658884 ENSG00000143379 SETDB1
ENST00000482825 0.96391118525779 0.859594751979487 0.00686477071675169 ENSG00000143418 CERS2
ENST00000561294 0.859443458110664 0.562250993087727 0.0246049349566583 ENSG00000143418 CERS2
ENST00000560793 0.957284001145681 0.837468944763569 0.00869840029844054 ENSG00000143418 CERS2
ENST00000345896 0.842607052117371 0.524691607208256 0.0271224498086678 ENSG00000143418 CERS2
ENST00000271688 0.844092745262257 0.527811529480461 0.0269630293918893 ENSG00000143418 CERS2
ENST00000368954 0.844188422688235 0.528035722126311 0.0269928507935558 ENSG00000143418 CERS2
ENST00000560481 0.618812845982108 0.227249254143043 0.0627634246521523 ENSG00000259357 RP11-316M1.12
ENST00000561111 0.708562237470455 0.321088687297891 0.0448716934729752 ENSG00000259357 RP11-316M1.12
ENST00000460664 0.936853534564272 0.771951623564168 -0.0146917713085142 ENSG00000143418 CERS2
ENST00000368949 0.995499826174604 0.976739996753856 0.00147027396661349 ENSG00000143418 CERS2
ENST00000361419 0.985536086166115 0.936102185182897 -0.00432083788194911 ENSG00000143418 CERS2
ENST00000559660 0.643052478915975 0.249808313807383 -0.0681486401467714 ENSG00000143418 CERS2
ENST00000558062 0.93766245378769 0.773724385397714 -0.0166138731701249 ENSG00000143418 CERS2
ENST00000559020 0.844435190282872 0.529052366092358 -0.0381635250052105 ENSG00000143418 CERS2
ENST00000421609 0.915442654594405 0.707833405402548 0.0220200263697424 ENSG00000143418 CERS2
ENST00000457392 0.702574679370974 0.313897697166861 0.0669839736442368 ENSG00000143418 CERS2
ENST00000465135 0.987565809171653 0.943290421912746 0.00382391736573243 ENSG00000143443 C1orf56
ENST00000439374 0.886085595128513 0.620696112784892 0.0147937827030337 ENSG00000197622 CDC42SE1
ENST00000357235 0.827034347497052 0.494874251781962 -0.0229340757101533 ENSG00000197622 CDC42SE1
ENST00000540998 0.827034347497052 0.494874251781962 -0.0229340757101533 ENSG00000197622 CDC42SE1
ENST00000483763 0.810801303844127 0.464984105949611 -0.0263407076009982 ENSG00000197622 CDC42SE1
ENST00000492796 0.889690571419908 0.629719923024468 -0.0181190822463892 ENSG00000197622 CDC42SE1
ENST00000470278 0.930855987505328 0.752346880550013 -0.0133764255823928 ENSG00000197622 CDC42SE1
ENST00000491825 0.991994598930021 0.962477896216472 0.00234085921290829 ENSG00000197622 CDC42SE1
ENST00000368921 0.636066322780964 0.24369637115569 0.0442518699405137 ENSG00000213190 MLLT11
ENST00000368918 0.798269722180388 0.443798398623218 -0.0520988756373714 ENSG00000143458 GABPB2
ENST00000368912 0.257838049182232 0.0334872198769816 -0.129094853962467 ENSG00000143434 SEMA6C
ENST00000368913 0.257838049182232 0.0334872198769816 -0.129094853962467 ENSG00000143434 SEMA6C
ENST00000368914 0.21529517628369 0.0235513114872571 -0.134520925779805 ENSG00000143434 SEMA6C
ENST00000341697 0.213437018578359 0.0231938873620917 -0.135079675609797 ENSG00000143434 SEMA6C
ENST00000602841 0.832515066831137 0.504937598644562 -0.0398232565433861 ENSG00000163156 SCNM1
ENST00000461862 0.831606063290431 0.50321835157381 -0.0424909816011212 ENSG00000163156 SCNM1
ENST00000368905 0.852011789838006 0.545697501135658 -0.0384122218333893 ENSG00000163156 SCNM1
ENST00000471039 0.903029221402858 0.669479584025822 -0.0304954200823284 ENSG00000163156 SCNM1
ENST00000368902 0.878183067137695 0.602246597224714 -0.0332446387591053 ENSG00000163156 SCNM1
ENST00000497147 0.716177137217319 0.331178641617827 -0.067390951481265 ENSG00000163156 SCNM1
ENST00000491094 0.914612233361942 0.705256348537209 -0.0169282990187938 ENSG00000163159 VPS72
ENST00000368892 0.940151399841339 0.781595116235937 -0.0128444839311196 ENSG00000163159 VPS72
ENST00000354473 0.930676454740811 0.751835123111738 -0.0147266409185771 ENSG00000163159 VPS72
ENST00000496809 0.937406618789139 0.772979768703563 -0.0135284720536712 ENSG00000163159 VPS72
ENST00000471423 0.955148615707992 0.828883570859613 0.0113770196499631 ENSG00000163159 VPS72
ENST00000463470 0.944737960363212 0.795399034566506 0.0136925148343402 ENSG00000163159 VPS72
ENST00000447555 0.896688682766428 0.650867330888772 -0.0262804200211545 ENSG00000143398 PIP5K1A
ENST00000349792 0.648481847215618 0.255347414263413 -0.0559892983665915 ENSG00000143398 PIP5K1A
ENST00000409426 0.648603196929843 0.255501058428929 -0.0559864122223703 ENSG00000143398 PIP5K1A
ENST00000441902 0.611611872618522 0.220130448985332 -0.0599851279983249 ENSG00000143398 PIP5K1A
ENST00000368890 0.648481847215618 0.255347414263413 -0.0559892983665915 ENSG00000143398 PIP5K1A
ENST00000424999 0.684515887200904 0.293990624839532 -0.0613807909616468 ENSG00000143398 PIP5K1A
ENST00000368888 0.685461056700066 0.295170698370982 -0.0533203411472815 ENSG00000143398 PIP5K1A
ENST00000454769 0.839646991168526 0.519760993180501 -0.0392489481528514 ENSG00000143398 PIP5K1A
ENST00000418435 0.862368221619377 0.568717510689615 0.0401397533966455 ENSG00000143398 PIP5K1A
ENST00000481713 0.983225075042238 0.927574967050905 -0.00702901139338848 ENSG00000143398 PIP5K1A
ENST00000486048 0.655030333321534 0.261060757015525 -0.0866586127824207 ENSG00000143398 PIP5K1A
ENST00000464105 0.255321014337505 0.0329189052878649 -0.164825454206708 ENSG00000143398 PIP5K1A
ENST00000414290 0.275930740539235 0.0386453052285775 -0.113030790330643 ENSG00000143398 PIP5K1A
ENST00000486866 0.348123523899673 0.0623933322063683 -0.140959698695452 ENSG00000143398 PIP5K1A
ENST00000489625 0.617498309342801 0.225489493038928 -0.0765933983817031 ENSG00000143398 PIP5K1A
ENST00000368884 0.776027291375409 0.4067801988541 -0.0384919822965233 ENSG00000159352 PSMD4
ENST00000368881 0.775850750304783 0.406534830239546 -0.038496541790918 ENSG00000159352 PSMD4
ENST00000461434 0.592649617597461 0.204849356156855 -0.0702837058500284 ENSG00000159352 PSMD4
ENST00000462970 0.687167710076814 0.297161969282777 -0.0491550432978638 ENSG00000159352 PSMD4
ENST00000476855 0.786559644270386 0.423408606185527 -0.0371467958056778 ENSG00000159352 PSMD4
ENST00000437736 0.784433108569687 0.419295738232581 -0.0401083903429379 ENSG00000159352 PSMD4
ENST00000469786 0.748885752357647 0.371632500838802 -0.0526632052217055 ENSG00000159352 PSMD4
ENST00000445776 0.97576200379162 0.901890147931941 0.00595750176080179 ENSG00000159352 PSMD4
ENST00000491857 0.863890457827342 0.571151519387454 -0.0324670895905744 ENSG00000159352 PSMD4
ENST00000427779 0.919036636687303 0.717497671236156 -0.0190736457678207 ENSG00000159352 PSMD4
ENST00000470396 0.928508384515724 0.746035496174737 0.019646111278765 ENSG00000159352 PSMD4
ENST00000453615 0.449470510700121 0.110628569239632 0.11228131504113 ENSG00000159352 PSMD4
ENST00000336715 0.621634208294425 0.229742244937868 -0.0805302683784847 ENSG00000143373 ZNF687
ENST00000449313 0.587645917605967 0.201414093744341 -0.0864549450353881 ENSG00000143373 ZNF687
ENST00000324048 0.588530465799791 0.201911494819624 -0.0862706368499767 ENSG00000143373 ZNF687
ENST00000368879 0.588530465799791 0.201911494819624 -0.0862706368499767 ENSG00000143373 ZNF687
ENST00000426871 0.503580960043372 0.142363932918307 -0.112521480320039 ENSG00000143373 ZNF687
ENST00000368874 0.983136832385778 0.927371669504952 -0.00412039085079903 ENSG00000143393 PI4KB
ENST00000271657 0.919036636687303 0.717648309475208 -0.0163507314001225 ENSG00000143393 PI4KB
ENST00000368875 0.973314008265052 0.89007738142974 -0.00625305656804318 ENSG00000143393 PI4KB
ENST00000368873 0.945606313499704 0.798108705564389 -0.0114697303491187 ENSG00000143393 PI4KB
ENST00000529142 0.969059349112076 0.875865011738553 -0.00704733011344867 ENSG00000143393 PI4KB
ENST00000368872 0.93247362402217 0.759098273625254 -0.0135422080907948 ENSG00000143393 PI4KB
ENST00000455060 0.927976350691395 0.744114594729623 -0.0208633705002536 ENSG00000143393 PI4KB
ENST00000446339 0.83833785408787 0.516226278017446 -0.0509382289312744 ENSG00000143393 PI4KB
ENST00000489889 0.951549939773025 0.817181733229357 0.0156704973301117 ENSG00000143393 PI4KB
ENST00000430800 0.9240005837101 0.732099583941551 -0.0170485923082244 ENSG00000143393 PI4KB
ENST00000489223 0.941337346610219 0.784823836776955 -0.0145193327970771 ENSG00000143393 PI4KB
ENST00000438243 0.811660079572674 0.466697351036646 -0.0414218873903891 ENSG00000143393 PI4KB
ENST00000290524 0.382169015295816 0.077046334742349 -0.0932174550390086 ENSG00000143390 RFX5
ENST00000368870 0.603842757032528 0.213619614593747 -0.0686143984422641 ENSG00000143390 RFX5
ENST00000436637 0.821439691236234 0.485696753705386 -0.0476627801202188 ENSG00000143390 RFX5
ENST00000452671 0.657256049400102 0.263917385379245 -0.0621091077010346 ENSG00000143390 RFX5
ENST00000452513 0.66524625446281 0.272420754840258 -0.0608993880208076 ENSG00000143390 RFX5
ENST00000392746 0.566038735548804 0.184113618472866 -0.0723426372548752 ENSG00000143390 RFX5
ENST00000422595 0.704331763235002 0.316162632876319 -0.0626308180662216 ENSG00000143390 RFX5
ENST00000450506 0.70271044593405 0.314059864298592 -0.0639611438546165 ENSG00000143390 RFX5
ENST00000458484 0.677458265623209 0.284536208084507 -0.069135774461658 ENSG00000143390 RFX5
ENST00000421986 0.664912747889762 0.271895789447717 -0.0714244898982215 ENSG00000143390 RFX5
ENST00000430227 0.655534733907505 0.261772223662796 -0.0729317179569658 ENSG00000143390 RFX5
ENST00000435314 0.714336354741384 0.328254519398869 -0.0642449689889147 ENSG00000143390 RFX5
ENST00000478564 0.681156502800315 0.290034002447703 -0.069250363259365 ENSG00000143390 RFX5
ENST00000412774 0.599204158430121 0.209712406286638 -0.082131484137551 ENSG00000143390 RFX5
ENST00000437327 0.640984083781439 0.248205217387104 -0.0763059909001617 ENSG00000143390 RFX5
ENST00000436271 0.676075874907305 0.283334104047582 -0.0712394796656343 ENSG00000143390 RFX5
ENST00000494217 0.693167467855569 0.303767201163062 -0.0683642619625274 ENSG00000143390 RFX5
ENST00000479681 0.72548084055941 0.341404520900995 -0.0634286286220601 ENSG00000143390 RFX5
ENST00000444392 0.667039133662265 0.273951695818665 -0.0722990967946272 ENSG00000143390 RFX5
ENST00000452456 0.693167467855569 0.303759879967615 -0.0686731287059494 ENSG00000143390 RFX5
ENST00000290541 0.973693820448159 0.894160638517548 -0.00636650648122082 ENSG00000159377 PSMB4
ENST00000495288 0.965247886454654 0.863914470683455 -0.00798594390946621 ENSG00000159377 PSMB4
ENST00000495805 0.965355755544568 0.864394571062081 -0.00799625421090993 ENSG00000159377 PSMB4
ENST00000476467 0.973693820448159 0.894105473989747 -0.00636911885142896 ENSG00000159377 PSMB4
ENST00000493673 0.973693820448159 0.894135857080407 -0.00636723308448987 ENSG00000159377 PSMB4
ENST00000474100 0.985233444957496 0.934440436900165 -0.00416634325291993 ENSG00000159377 PSMB4
ENST00000466425 0.993311702382064 0.967580045767042 0.00269837049625869 ENSG00000159377 PSMB4
ENST00000392723 0.967725096111075 0.872457592790786 -0.0080444217070573 ENSG00000143442 POGZ
ENST00000358476 0.952893385938111 0.821961212001849 -0.0113400157544024 ENSG00000143442 POGZ
ENST00000361398 0.954729732362587 0.827670970138124 -0.0109639859990749 ENSG00000143442 POGZ
ENST00000271715 0.954729732362587 0.827670970138124 -0.0109639859990749 ENSG00000143442 POGZ
ENST00000368863 0.952893385938111 0.821961212001849 -0.0113400157544024 ENSG00000143442 POGZ
ENST00000409503 0.951549939773025 0.817210944092564 -0.0116171356768133 ENSG00000143442 POGZ
ENST00000531094 0.939852395653637 0.780317334979463 -0.0139745469472547 ENSG00000143442 POGZ
ENST00000540984 0.975525219163372 0.900812969781755 -0.00617606350246096 ENSG00000143442 POGZ
ENST00000491586 0.967098714679264 0.869292176671998 -0.00821706328625586 ENSG00000143442 POGZ
ENST00000529669 0.876938072557211 0.599186471055677 0.0352765216840916 ENSG00000143442 POGZ
ENST00000441516 0.656687692796146 0.263390190269755 0.0757770331448377 ENSG00000143442 POGZ
ENST00000485040 0.991167926291426 0.960046276476421 0.00271016375435933 ENSG00000143442 POGZ
ENST00000467287 0.999552758386448 0.99794467190821 -0.000149667737065433 ENSG00000143442 POGZ
[truncated: 6,762,956 more chars]
