# Supplementary material for: High-throughput allele-specific expression across 250 environmental conditions
Source: Genome Res. 2016 Dec;26(12):1627–38. doi: 10.1101/gr.209759.116 (PMC5131815; doi:10.1101/gr.209759.116)
Supplement: Supplemental Material [file supp_gr.209759.116_Supplemental_Table_S6.tar.gz › DEG_results/DP8_DEG_stats_T47C1.txt]

t.id padj pval logFC ensg g.id
ENST00000541675 0.736210418087404 0.572880790008575 -0.0414504903622914 ENSG00000227232 WASH7P
ENST00000423562 0.737251237409552 0.574115205372699 -0.0413490103310308 ENSG00000227232 WASH7P
ENST00000438504 0.737251237409552 0.574115205372699 -0.0413490103310308 ENSG00000227232 WASH7P
ENST00000488147 0.737251237409552 0.574115205372699 -0.0413490103310308 ENSG00000227232 WASH7P
ENST00000538476 0.737251237409552 0.574115205372699 -0.0413490103310308 ENSG00000227232 WASH7P
ENST00000440200 0.899243371618573 0.816598805331871 0.0129555641172623 ENSG00000230021 RP5-857K21.4
ENST00000416931 0.0579280846596814 0.0101152077037725 -0.201546239200414 ENSG00000225972 MTND1P23
ENST00000414273 0.556455478561065 0.358227278352406 0.052245667744957 ENSG00000237973 hsa-mir-6723
ENST00000467115 0.00102167674946928 8.75599183474037e-06 0.384026173926589 ENSG00000240409 MTATP8P1
ENST00000514057 0.00050363779142141 2.22113376478366e-06 0.417206629071237 ENSG00000248527 MTATP6P1
ENST00000416718 1.43126055810758e-08 7.9519294801621e-12 0.617466711995853 ENSG00000198744 RP5-857K21.11
ENST00000429505 0.983679181013592 0.967730688321845 -0.00350941636702965 ENSG00000237491 RP11-206L10.9
ENST00000591440 0.947895995375268 0.901720295157683 0.0110311471959128 ENSG00000237491 RP11-206L10.9
ENST00000587530 0.947895995375268 0.901720295157683 0.0110311471959128 ENSG00000237491 RP11-206L10.9
ENST00000593022 0.904670052377506 0.825516669403862 0.0194001203146149 ENSG00000237491 RP11-206L10.9
ENST00000589531 0.933352353776961 0.8751510074341 0.0138066656902719 ENSG00000237491 RP11-206L10.9
ENST00000588951 0.927535472088017 0.864665368670531 -0.0147545056009858 ENSG00000237491 RP11-206L10.9
ENST00000585768 0.925992295248671 0.861800323598203 0.0158017174473123 ENSG00000237491 RP11-206L10.9
ENST00000585745 0.863268369899499 0.759216425441846 -0.028322626923583 ENSG00000237491 RP11-206L10.9
ENST00000590848 0.920450339562035 0.851570446684936 0.0167978777199962 ENSG00000237491 RP11-206L10.9
ENST00000586288 0.933941981825418 0.876214726692286 0.0136650619640955 ENSG00000237491 RP11-206L10.9
ENST00000445118 0.721196285919634 0.552870526922391 -0.0374941746370363 ENSG00000228794 LINC01128
ENST00000610067 0.764400893742963 0.612121462408691 0.0366694331585248 ENSG00000228794 LINC01128
ENST00000441765 0.701706892744413 0.527403677472931 0.0538881083189885 ENSG00000228794 LINC01128
ENST00000609139 0.794275550898074 0.654819590434213 0.0324163012959089 ENSG00000228794 LINC01128
ENST00000449005 0.844947631239469 0.73153703109313 0.0248305227523684 ENSG00000228794 LINC01128
ENST00000416570 0.867146160300188 0.765272209916415 0.0216145327301108 ENSG00000228794 LINC01128
ENST00000448975 0.867146160300188 0.765272209916415 0.0216145327301108 ENSG00000228794 LINC01128
ENST00000609009 0.98386180891395 0.96827418904976 0.00295558101529876 ENSG00000228794 LINC01128
ENST00000608189 0.98386180891395 0.96827418904976 0.00295558101529876 ENSG00000228794 LINC01128
ENST00000415295 0.476295537617891 0.27826214809047 0.0988802705904712 ENSG00000228794 LINC01128
ENST00000342066 0.178589249462719 0.0592652050597378 -0.153426636472501 ENSG00000187634 SAMD11
ENST00000341065 0.1695824678644 0.054788735374943 -0.156032787601229 ENSG00000187634 SAMD11
ENST00000483767 0.781742009596308 0.636368667225473 -0.0296015140395648 ENSG00000188976 NOC2L
ENST00000327044 0.67517945357106 0.493783886696543 -0.0352902844181448 ENSG00000188976 NOC2L
ENST00000477976 0.453903392603742 0.25699366882889 -0.0612802232650361 ENSG00000188976 NOC2L
ENST00000496938 0.744982354176222 0.584568148652449 0.0429981646395267 ENSG00000188976 NOC2L
ENST00000487214 0.680221091077801 0.500157716613755 0.0346038844585232 ENSG00000188976 NOC2L
ENST00000469563 0.865832376238607 0.763141931065996 0.0205432810537289 ENSG00000188976 NOC2L
ENST00000338591 0.277959540612417 0.118367399984414 -0.123347508040294 ENSG00000187961 KLHL17
ENST00000466300 0.926010292175827 0.861872328746648 -0.0156709989515227 ENSG00000187961 KLHL17
ENST00000379389 0.954696939914032 0.914268478064309 -0.00947333442562197 ENSG00000187608 ISG15
ENST00000379370 0.678351132246213 0.497850827434836 -0.0336590353954952 ENSG00000188157 AGRN
ENST00000477585 0.277922348703885 0.118318156333106 -0.125232754575361 ENSG00000188157 AGRN
ENST00000469403 0.390339469320505 0.201679729850346 -0.0948285763970383 ENSG00000188157 AGRN
ENST00000479707 0.555076602686868 0.356862994741126 -0.0680540256550231 ENSG00000188157 AGRN
ENST00000466223 0.895485608031746 0.810855480585575 0.0185476005653972 ENSG00000188157 AGRN
ENST00000478677 0.844234847227722 0.730322648727218 0.0299927500869126 ENSG00000188157 AGRN
ENST00000492947 0.550229746984207 0.351901007669931 0.0767438228722163 ENSG00000188157 AGRN
ENST00000419249 0.110151199519211 0.0275973839682173 0.142658707396777 ENSG00000188157 AGRN
ENST00000461111 0.708179582247612 0.536060052287437 0.0315198561260732 ENSG00000188157 AGRN
ENST00000418300 0.127471962750469 0.0348740647632276 -0.125152364836116 ENSG00000242590 RP11-54O7.14
ENST00000379339 0.957652320849372 0.920214552078668 0.00659572272928152 ENSG00000131591 C1orf159
ENST00000294576 0.957652320849372 0.920214552078668 0.00659572272928152 ENSG00000131591 C1orf159
ENST00000448924 0.957652320849372 0.920214552078668 0.00659572272928152 ENSG00000131591 C1orf159
ENST00000465822 0.586392768285149 0.390507942392452 -0.0740182973121651 ENSG00000131591 C1orf159
ENST00000379325 0.957652320849372 0.920214552078668 0.00659572272928152 ENSG00000131591 C1orf159
ENST00000421241 0.957652320849372 0.920214552078668 0.00659572272928152 ENSG00000131591 C1orf159
ENST00000487177 0.967506278138926 0.938244769393467 -0.0071123687065803 ENSG00000131591 C1orf159
ENST00000467751 0.957652320849372 0.920214552078668 0.00659572272928152 ENSG00000131591 C1orf159
ENST00000477196 0.957652320849372 0.920214552078668 0.00659572272928152 ENSG00000131591 C1orf159
ENST00000379320 0.640989608003216 0.453582915429169 -0.0645205373549672 ENSG00000131591 C1orf159
ENST00000379319 0.832361357546378 0.711978815713335 0.0264640968548027 ENSG00000131591 C1orf159
ENST00000434641 0.99298057224828 0.985916967815608 0.001188415154704 ENSG00000131591 C1orf159
ENST00000482816 0.965698808127707 0.935204288518365 -0.00559935588464473 ENSG00000131591 C1orf159
ENST00000437760 0.982285140130374 0.965039533593143 0.00307582077673044 ENSG00000131591 C1orf159
ENST00000462097 0.949864083122331 0.905659143116425 -0.00838336342062668 ENSG00000131591 C1orf159
ENST00000475119 0.937999930999333 0.883684407277577 -0.0104572076851653 ENSG00000131591 C1orf159
ENST00000472741 0.966667726242226 0.936708975367313 0.00581776326406377 ENSG00000131591 C1orf159
ENST00000480643 0.980468347017296 0.961640232912604 0.00352716498303828 ENSG00000131591 C1orf159
ENST00000360001 0.783643094646615 0.639032390432174 -0.0215119140069688 ENSG00000078808 SDF4
ENST00000465727 0.78020742721256 0.634198424327172 -0.0218250711400654 ENSG00000078808 SDF4
ENST00000263741 0.78020742721256 0.634198424327172 -0.0218250711400654 ENSG00000078808 SDF4
ENST00000494748 0.992032560056178 0.983692376398676 -0.00102479541658121 ENSG00000078808 SDF4
ENST00000478938 0.996090855360655 0.992085966982326 0.000500800413371569 ENSG00000078808 SDF4
ENST00000403997 0.534982254904611 0.33687010181909 0.0465717908413713 ENSG00000078808 SDF4
ENST00000545427 0.963412736002397 0.930709195860072 -0.00426862250677038 ENSG00000078808 SDF4
ENST00000459994 0.214088935508222 0.0789120912628525 -0.0935352457383386 ENSG00000078808 SDF4
ENST00000379198 0.321825767491562 0.149144400016267 -0.091716600238383 ENSG00000176022 B3GALT6
ENST00000450390 0.837477402706356 0.71992105469863 -0.0193129483690495 ENSG00000160087 UBE2J2
ENST00000347370 0.837477402706356 0.71992105469863 -0.0193129483690495 ENSG00000160087 UBE2J2
ENST00000349431 0.784874839688176 0.640813827534569 -0.0256013858011427 ENSG00000160087 UBE2J2
ENST00000348298 0.784166805110495 0.639812604964137 -0.0258499007582658 ENSG00000160087 UBE2J2
ENST00000339385 0.870039118097181 0.770119176144671 0.0168479828394234 ENSG00000160087 UBE2J2
ENST00000400929 0.856416279862818 0.748568927661863 -0.0179555485159157 ENSG00000160087 UBE2J2
ENST00000464036 0.838831274182154 0.722124233745128 -0.0200588023692219 ENSG00000160087 UBE2J2
ENST00000360466 0.840557878980737 0.724587825127787 -0.0199341660680505 ENSG00000160087 UBE2J2
ENST00000400930 0.837979065916364 0.720764930456196 -0.0201979214160307 ENSG00000160087 UBE2J2
ENST00000467339 0.883677456736264 0.792099714361399 0.0185283120383283 ENSG00000160087 UBE2J2
ENST00000473215 0.818437853661824 0.690638064362427 -0.0222283871039615 ENSG00000160087 UBE2J2
ENST00000435198 0.702450547283348 0.528324032681941 -0.0348059943745272 ENSG00000160087 UBE2J2
ENST00000509720 0.766447728140086 0.614835528069315 -0.0280504342773212 ENSG00000160087 UBE2J2
ENST00000491779 0.770372588428065 0.620273122949344 -0.0276513471304794 ENSG00000160087 UBE2J2
ENST00000466752 0.710532133359607 0.539046652116019 -0.0350480962538902 ENSG00000160087 UBE2J2
ENST00000503294 0.678796423394066 0.498493051945827 -0.0388741016053615 ENSG00000160087 UBE2J2
ENST00000477894 0.68644281429916 0.507800331968924 -0.0382369972824115 ENSG00000160087 UBE2J2
ENST00000471154 0.851257600984184 0.740483300745874 0.0241713087518095 ENSG00000160087 UBE2J2
ENST00000422076 0.723580173658614 0.556181814797172 -0.0345407129241708 ENSG00000160087 UBE2J2
ENST00000502382 0.758754991757988 0.603905939305449 -0.030434782826029 ENSG00000160087 UBE2J2
ENST00000461142 0.41889980061345 0.225453688878963 -0.071395689070764 ENSG00000160087 UBE2J2
ENST00000488418 0.388850431440402 0.200427021903277 -0.0828816027410814 ENSG00000160087 UBE2J2
ENST00000354700 0.375116742034177 0.189009668188625 -0.0727543078584909 ENSG00000131584 ACAP3
ENST00000353662 0.394712518137086 0.205290860267533 -0.0701744983551042 ENSG00000131584 ACAP3
ENST00000492936 0.29798548222894 0.131872536912098 -0.0876572200697376 ENSG00000131584 ACAP3
ENST00000467278 0.783124946663279 0.638245961339004 -0.0330084982259211 ENSG00000131584 ACAP3
ENST00000476572 0.473136626634453 0.27516235194657 0.0895346204874748 ENSG00000131584 ACAP3
ENST00000472541 0.257622656410888 0.105056559151576 -0.0968584246172043 ENSG00000131584 ACAP3
ENST00000354980 0.246917039791026 0.0983119546660011 -0.104758677179715 ENSG00000131584 ACAP3
ENST00000478065 0.0576766568597702 0.0100485817409182 -0.199991483917635 ENSG00000131584 ACAP3
ENST00000479108 0.0890690083040937 0.0197727188161986 -0.159733817718662 ENSG00000131584 ACAP3
ENST00000438966 0.213537908342663 0.0785501599799181 -0.126173210239105 ENSG00000131584 ACAP3
ENST00000379031 0.83710899571753 0.719179403476822 0.0318332743319756 ENSG00000169972 PUSL1
ENST00000470520 0.856279773876392 0.748318347965423 -0.029253893997223 ENSG00000169972 PUSL1
ENST00000467712 0.910445606455844 0.834910536850402 -0.0190705583341672 ENSG00000169972 PUSL1
ENST00000493657 0.475944007125838 0.277992185748864 0.0982378325537797 ENSG00000169972 PUSL1
ENST00000470030 0.83945975283771 0.723149370694125 -0.0223328469494309 ENSG00000127054 CPSF3L
ENST00000435064 0.580166580776692 0.383550261882594 -0.0466562006400259 ENSG00000127054 CPSF3L
ENST00000497304 0.507303303168972 0.30895106310939 0.0812436109082894 ENSG00000127054 CPSF3L
ENST00000323275 0.58093560795405 0.38442228113869 -0.0466413353876266 ENSG00000127054 CPSF3L
ENST00000411962 0.58093560795405 0.38442228113869 -0.0466413353876266 ENSG00000127054 CPSF3L
ENST00000462432 0.880815942544742 0.787808598186294 -0.0158402148695927 ENSG00000127054 CPSF3L
ENST00000478641 0.907595843567792 0.830220842405256 -0.0136806195820105 ENSG00000127054 CPSF3L
ENST00000458452 0.584296744082605 0.388203135089571 -0.046292127210839 ENSG00000127054 CPSF3L
ENST00000419704 0.584296744082605 0.388203135089571 -0.046292127210839 ENSG00000127054 CPSF3L
ENST00000540437 0.584166684908624 0.388051813237076 -0.0462978209932851 ENSG00000127054 CPSF3L
ENST00000421495 0.584296744082605 0.388203135089571 -0.046292127210839 ENSG00000127054 CPSF3L
ENST00000532772 0.569211831971853 0.371965103039166 -0.048115249420466 ENSG00000127054 CPSF3L
ENST00000450926 0.553857049628333 0.355580642495654 -0.0497107078888243 ENSG00000127054 CPSF3L
ENST00000545578 0.553720381195417 0.355430938280183 -0.0497231222111391 ENSG00000127054 CPSF3L
ENST00000527098 0.553720381195417 0.355430938280183 -0.0497231222111391 ENSG00000127054 CPSF3L
ENST00000485710 0.99692962489798 0.993757383834452 -0.000543285060197413 ENSG00000127054 CPSF3L
ENST00000461514 0.977062309837659 0.955011772653157 0.00397135599306524 ENSG00000127054 CPSF3L
ENST00000525164 0.919242430260555 0.849485083203386 0.0133571525944108 ENSG00000127054 CPSF3L
ENST00000528879 0.525544237233946 0.32732240164374 -0.0520901816680904 ENSG00000127054 CPSF3L
ENST00000525769 0.955400674569753 0.915766663804632 0.00748111010046825 ENSG00000127054 CPSF3L
ENST00000531377 0.996923538961926 0.993741246718841 0.000419851615984791 ENSG00000127054 CPSF3L
ENST00000527383 0.400047967163465 0.209686418362668 -0.0814565105023922 ENSG00000127054 CPSF3L
ENST00000531292 0.933036610717309 0.874440245191828 -0.0118147538537923 ENSG00000127054 CPSF3L
ENST00000467408 0.459253224734265 0.261975772276541 -0.0758079897691492 ENSG00000127054 CPSF3L
ENST00000434694 0.289963262284057 0.126408212084882 -0.0793985108475709 ENSG00000127054 CPSF3L
ENST00000531020 0.616329942674647 0.424621035116232 -0.06320147035175 ENSG00000127054 CPSF3L
ENST00000533916 0.544353389936336 0.346037279787701 -0.070981087702091 ENSG00000127054 CPSF3L
ENST00000488042 0.282067317235576 0.121225064264376 -0.0810034555955898 ENSG00000127054 CPSF3L
ENST00000526797 0.211089811432435 0.0770673774652105 -0.0915562754978514 ENSG00000127054 CPSF3L
ENST00000526332 0.208324406714314 0.0754621987228378 -0.0920360562559119 ENSG00000127054 CPSF3L
ENST00000430786 0.209982334397671 0.0764437062132825 -0.0923338083079944 ENSG00000127054 CPSF3L
ENST00000527719 0.208931920890571 0.0758511051668407 -0.0930697902033933 ENSG00000127054 CPSF3L
ENST00000530031 0.208202019532785 0.0753947309555253 -0.0934458292240876 ENSG00000127054 CPSF3L
ENST00000526113 0.221664715360694 0.0833442670307329 -0.091725020870976 ENSG00000127054 CPSF3L
ENST00000526904 0.21927443647159 0.0819759542939679 -0.091953879036245 ENSG00000127054 CPSF3L
ENST00000525603 0.6236616682947 0.432920938440416 -0.0474301480249518 ENSG00000127054 CPSF3L
ENST00000444968 0.110302643000499 0.0276658831480743 0.184856514715239 ENSG00000240731 RP5-890O3.9
ENST00000429572 0.0395473552540323 0.00555258874389121 -0.173966410839938 ENSG00000127054 CPSF3L
ENST00000498173 0.0396686138707726 0.00558199275935776 -0.173936491650035 ENSG00000127054 CPSF3L
ENST00000496353 0.0387870809856223 0.00538546202949046 -0.174805547288239 ENSG00000127054 CPSF3L
ENST00000493534 0.023905095593855 0.00250487460447157 -0.202567275990274 ENSG00000127054 CPSF3L
ENST00000534345 0.0278681842813976 0.00320925814501821 -0.197668523949564 ENSG00000127054 CPSF3L
ENST00000532952 0.033735976817596 0.00435485827246653 -0.194024305807829 ENSG00000127054 CPSF3L
ENST00000490853 0.0167500221955456 0.00140132879789409 -0.221197008300821 ENSG00000127054 CPSF3L
ENST00000531019 0.0167500221955456 0.00140132879789409 -0.221197008300821 ENSG00000127054 CPSF3L
ENST00000498476 0.0136396766244997 0.000988592033666536 -0.228110667821828 ENSG00000127054 CPSF3L
ENST00000470679 0.0150576502369083 0.00117299532124054 -0.229286882381732 ENSG00000127054 CPSF3L
ENST00000525285 0.0141636798791198 0.00105318350193144 -0.240144898487873 ENSG00000127054 CPSF3L
ENST00000530233 0.0225893368808472 0.00227709752847621 -0.267790429509482 ENSG00000127054 CPSF3L
ENST00000464957 0.328515725740439 0.15388086766428 -0.117596367295157 ENSG00000224051 GLTPD1
ENST00000343938 0.336246968719846 0.159421292975998 -0.108672890384881 ENSG00000224051 GLTPD1
ENST00000488011 0.874523026998236 0.77789782507178 -0.026394405151219 ENSG00000224051 GLTPD1
ENST00000378891 0.111095758902995 0.0279989503290181 -0.148007867490899 ENSG00000107404 DVL1
ENST00000378888 0.065110160251374 0.0121243781852822 -0.169911445106906 ENSG00000107404 DVL1
ENST00000472445 0.0415355871796191 0.00599571684363445 -0.226352004471346 ENSG00000107404 DVL1
ENST00000338370 0.0398612410810412 0.00562359428791464 -0.216386402304338 ENSG00000175756 AURKAIP1
ENST00000338338 0.0442949636748076 0.00666075549289033 -0.211912407901882 ENSG00000175756 AURKAIP1
ENST00000321751 0.0421476691860721 0.00614371443072329 -0.214094369842073 ENSG00000175756 AURKAIP1
ENST00000378853 0.0434881983139743 0.00645597270968106 -0.213335487611312 ENSG00000175756 AURKAIP1
ENST00000489799 0.0830702739963526 0.0177437111709081 -0.182139537751511 ENSG00000175756 AURKAIP1
ENST00000496905 0.126411416842037 0.0344268521128685 -0.166352582055722 ENSG00000175756 AURKAIP1
ENST00000480479 0.508772256383464 0.310557584802021 0.0547992956976984 ENSG00000221978 CCNL2
ENST00000482621 0.0171498195474308 0.00145381266776444 0.151675347692816 ENSG00000221978 CCNL2
ENST00000408952 0.0171498195474308 0.00145381266776444 0.151675347692816 ENSG00000221978 CCNL2
ENST00000463260 0.564573232296798 0.366949218260103 0.0565402977596293 ENSG00000221978 CCNL2
ENST00000400809 0.0253103626139626 0.00274876970788848 0.136871622855833 ENSG00000221978 CCNL2
ENST00000496007 0.0261030730463369 0.00288129455635657 0.136407492827358 ENSG00000221978 CCNL2
ENST00000482365 0.0927626967161754 0.0210949535171277 0.110398806869099 ENSG00000221978 CCNL2
ENST00000481223 0.0289864341860269 0.00342550344118216 0.134517206103382 ENSG00000221978 CCNL2
ENST00000418865 0.00863517800636011 0.000448358637419348 0.175163920667416 ENSG00000221978 CCNL2
ENST00000505849 0.333642943148324 0.157491589395234 0.071603102312628 ENSG00000221978 CCNL2
ENST00000488340 0.0378027275069016 0.00517623261365387 0.130772605517203 ENSG00000221978 CCNL2
ENST00000492998 0.944214107954188 0.894562706029962 -0.00771273106580459 ENSG00000221978 CCNL2
ENST00000469113 0.00782977373034561 0.000376569558055628 0.197820674373931 ENSG00000221978 CCNL2
ENST00000480646 0.958282238660245 0.921352255626033 -0.006242276606191 ENSG00000221978 CCNL2
ENST00000471930 0.0070585989636837 0.000314897697956154 0.198275671638596 ENSG00000221978 CCNL2
ENST00000408918 0.0934103872900356 0.0213296694267434 0.116825163378479 ENSG00000221978 CCNL2
ENST00000473872 0.813998649928346 0.683890758158984 0.0248893452716606 ENSG00000221978 CCNL2
ENST00000425598 0.842786245604039 0.72813480553962 0.0184321189613781 ENSG00000221978 CCNL2
ENST00000463895 0.923695826211442 0.857577590514993 -0.0120615366815389 ENSG00000221978 CCNL2
ENST00000497013 0.624327082806399 0.433643512603644 -0.054266038263083 ENSG00000221978 CCNL2
ENST00000448629 0.166846081605052 0.0534428591794916 -0.174244989813753 ENSG00000224870 RP4-758J18.2
ENST00000444362 0.0552284068082185 0.00936652445504961 -0.169162492067548 ENSG00000224870 RP4-758J18.2
ENST00000418833 0.0824959325300778 0.017556327366205 -0.156977551900194 ENSG00000224870 RP4-758J18.2
ENST00000447725 0.0825558864519138 0.017585469600294 -0.164617409358503 ENSG00000224870 RP4-758J18.2
ENST00000572242 0.0915904912627826 0.0206988551885061 -0.154129265831725 ENSG00000224870 RP4-758J18.2
ENST00000453521 0.0768489122400735 0.0156501815338291 -0.160731997839144 ENSG00000224870 RP4-758J18.2
ENST00000344843 0.270907383111953 0.11369221600689 -0.09014469049154 ENSG00000242485 MRPL20
ENST00000493287 0.835363701145554 0.716530442856459 -0.0209197356880665 ENSG00000242485 MRPL20
ENST00000487659 0.273839689730039 0.115747157781017 -0.0895266609210807 ENSG00000242485 MRPL20
ENST00000492508 0.384193157447288 0.196524770256942 -0.0757253674732573 ENSG00000242485 MRPL20
ENST00000482352 0.194596266060265 0.067792092971288 -0.112160203912694 ENSG00000242485 MRPL20
ENST00000477686 0.206189729640998 0.0742078074191313 -0.115787913210949 ENSG00000242485 MRPL20
ENST00000378741 0.948783554548463 0.903546894076771 0.00760228986750588 ENSG00000160072 ATAD3B
ENST00000308647 0.938037795097185 0.883741148295972 0.0075704857839365 ENSG00000160072 ATAD3B
ENST00000472194 0.867544373943409 0.765772621972534 0.0162508492998453 ENSG00000160072 ATAD3B
ENST00000378736 0.643328554792693 0.456511515733502 -0.0636760087971165 ENSG00000160072 ATAD3B
ENST00000485748 0.982197742389391 0.964874132332895 0.0025972497858123 ENSG00000160072 ATAD3B
ENST00000474481 0.99054857671624 0.981132791813216 0.00149474501711729 ENSG00000160072 ATAD3B
ENST00000378756 0.449282431262612 0.252752569645091 -0.0662171766447522 ENSG00000197785 ATAD3A
ENST00000378755 0.449282431262612 0.252752569645091 -0.0662171766447522 ENSG00000197785 ATAD3A
ENST00000339113 0.528480674721005 0.330320441121302 -0.0576159317298754 ENSG00000197785 ATAD3A
ENST00000536055 0.528480674721005 0.330320441121302 -0.0576159317298754 ENSG00000197785 ATAD3A
ENST00000429957 0.423124496212404 0.229261891911034 -0.0962496170431229 ENSG00000197785 ATAD3A
ENST00000400830 0.80667018447404 0.673448295415616 0.0306134033224884 ENSG00000197785 ATAD3A
ENST00000291386 0.138522820238305 0.0398508131560164 -0.0986220692327983 ENSG00000160075 SSU72
ENST00000378726 0.0783906690277812 0.0161502484475988 -0.14499547097246 ENSG00000160075 SSU72
ENST00000378725 0.354633418102316 0.173031893213859 -0.0671928291239799 ENSG00000160075 SSU72
ENST00000359060 0.532077970661011 0.333899496910027 -0.0566515614813592 ENSG00000160075 SSU72
ENST00000539195 0.201847479429291 0.0717845764469324 -0.132392807053796 ENSG00000215791 AL645728.2
ENST00000520777 0.586566875398546 0.390766320082164 0.0601387100476369 ENSG00000197530 MIB2
ENST00000378710 0.586566875398546 0.390766320082164 0.0601387100476369 ENSG00000197530 MIB2
ENST00000360522 0.586566875398546 0.390766320082164 0.0601387100476369 ENSG00000197530 MIB2
ENST00000357210 0.586566875398546 0.390766320082164 0.0601387100476369 ENSG00000197530 MIB2
ENST00000355826 0.586566875398546 0.390766320082164 0.0601387100476369 ENSG00000197530 MIB2
ENST00000518681 0.587358807048779 0.391560671478849 0.0600909739823091 ENSG00000197530 MIB2
ENST00000505820 0.578169312232593 0.381281968710027 0.0614196765502297 ENSG00000197530 MIB2
ENST00000479659 0.58348617678583 0.387278903747792 0.0606265631505164 ENSG00000197530 MIB2
ENST00000489635 0.607561272222245 0.414574421238327 0.057369436311762 ENSG00000197530 MIB2
ENST00000511502 0.61418783222643 0.422030662300834 0.0564866439448783 ENSG00000197530 MIB2
ENST00000477990 0.444968363325602 0.248736667702128 0.106286341222925 ENSG00000197530 MIB2
ENST00000514363 0.364981412025787 0.180897963321466 0.106361728355616 ENSG00000197530 MIB2
ENST00000487053 0.633111975681371 0.44406323955422 0.0531637252054751 ENSG00000197530 MIB2
ENST00000502470 0.375690754728084 0.18947895939218 0.105524587505445 ENSG00000197530 MIB2
ENST00000378712 0.633252602042368 0.444192877141102 0.0531549578264367 ENSG00000197530 MIB2
ENST00000510793 0.475330158989477 0.277276366823913 0.085895046080772 ENSG00000197530 MIB2
ENST00000504599 0.751054607773842 0.593012519015565 0.0368855492260269 ENSG00000197530 MIB2
ENST00000507229 0.743074675428792 0.581969063386978 0.0382568411856918 ENSG00000197530 MIB2
ENST00000503789 0.575294383576201 0.378321846214237 0.0737551124984927 ENSG00000197530 MIB2
ENST00000378708 0.842323464348897 0.727347930643724 0.0251161144818299 ENSG00000197530 MIB2
ENST00000506488 0.826839208432338 0.703134694801766 0.0274115777394332 ENSG00000197530 MIB2
ENST00000514234 0.948412072490723 0.9027478097982 0.00938075475451832 ENSG00000197530 MIB2
ENST00000513088 0.669601901005151 0.486958604129167 0.0472504106048826 ENSG00000248333 CDK11B
ENST00000341832 0.553051516793725 0.354762150917412 0.0602496560559964 ENSG00000248333 CDK11B
ENST00000317673 0.659378288141329 0.475314005311082 0.0454995557023375 ENSG00000248333 CDK11B
ENST00000340677 0.659378288141329 0.475314005311082 0.0454995557023375 ENSG00000248333 CDK11B
ENST00000407249 0.659378288141329 0.475314005311082 0.0454995557023375 ENSG00000248333 CDK11B
ENST00000607013 0.391557949908717 0.202558480036925 0.108981100101156 ENSG00000272004 RP11-345P4.10
ENST00000378662 0.868622888273989 0.767707359675901 -0.0140582780123354 ENSG00000189339 SLC35E2B
ENST00000234800 0.831856149733228 0.711137605652039 -0.0175678270280587 ENSG00000189339 SLC35E2B
ENST00000480991 0.887611456444954 0.798266906749717 -0.0161979226262832 ENSG00000189339 SLC35E2B
ENST00000481276 0.399536593821211 0.20931336069616 -0.0779376192924945 ENSG00000189339 SLC35E2B
ENST00000356200 0.721406469527101 0.553191976364949 0.034856035916981 ENSG00000008128 CDK11A
ENST00000598846 0.647364132944621 0.461193157927949 0.0387918337324097 ENSG00000268575 RP1-283E3.8
ENST00000358779 0.747623662758005 0.588483454041955 0.0323990815308125 ENSG00000008128 CDK11A
ENST00000460465 0.747623662758005 0.588483454041955 0.0323990815308125 ENSG00000008128 CDK11A
ENST00000404249 0.747623662758005 0.588483454041955 0.0323990815308125 ENSG00000008128 CDK11A
ENST00000378633 0.747623662758005 0.588483454041955 0.0323990815308125 ENSG00000008128 CDK11A
ENST00000357760 0.747623662758005 0.588483454041955 0.0323990815308125 ENSG00000008128 CDK11A
ENST00000509982 0.721406469527101 0.553191976364949 0.034856035916981 ENSG00000008128 CDK11A
ENST00000378638 0.721406469527101 0.553191976364949 0.034856035916981 ENSG00000008128 CDK11A
ENST00000356937 0.717880235763655 0.548225427232929 -0.041134544659735 ENSG00000008128 CDK11A
ENST00000468800 0.842961599241518 0.728467107269468 -0.0288657410409747 ENSG00000008128 CDK11A
ENST00000492390 0.993414269251574 0.986670684903664 0.00138837060058715 ENSG00000008128 CDK11A
ENST00000474916 0.911552648214049 0.836885771327363 0.0175187319583051 ENSG00000008128 CDK11A
ENST00000378635 0.448220327293082 0.251684176144419 0.0721051332805181 ENSG00000008128 CDK11A
ENST00000479362 0.171373910025633 0.0557691426902213 0.12200267054707 ENSG00000008128 CDK11A
ENST00000498810 0.152867482551927 0.0466985090977267 0.149642863946963 ENSG00000008128 CDK11A
ENST00000487462 0.0305642440404362 0.00372158120625497 0.227783342757248 ENSG00000008128 CDK11A
ENST00000401096 0.0375181858510891 0.0051236272351948 0.220708364058316 ENSG00000008128 CDK11A
ENST00000577672 0.862797053820572 0.758526406863383 0.0199084675327058 ENSG00000227775 RP1-283E3.4
ENST00000417099 0.985527504139061 0.971118455301357 0.00256011580493467 ENSG00000227775 RP1-283E3.4
ENST00000355439 0.967111562142271 0.937496550341787 0.00475556912716237 ENSG00000215790 SLC35E2
ENST00000400924 0.92341610251524 0.857065803565994 0.0109227069251981 ENSG00000215790 SLC35E2
ENST00000246421 0.980441543822657 0.961574044452905 0.0035256011492674 ENSG00000215790 SLC35E2
ENST00000475229 0.994730858687332 0.98931477354245 0.0011741268673295 ENSG00000215790 SLC35E2
ENST00000424604 0.886089344850971 0.79574750840047 0.0220245767199088 ENSG00000227775 RP1-283E3.4
ENST00000341426 0.969782672640184 0.942579693583117 -0.00312498347541523 ENSG00000008130 NADK
ENST00000341991 0.969762226863307 0.942479888521444 -0.00312707327896579 ENSG00000008130 NADK
ENST00000378625 0.950053481608436 0.906127639786489 -0.00512737239709418 ENSG00000008130 NADK
ENST00000344463 0.969782672640184 0.942579693583117 -0.00312498347541523 ENSG00000008130 NADK
ENST00000342348 0.931720283295634 0.87200186402264 0.0078317495988019 ENSG00000008130 NADK
ENST00000498806 0.933941981825418 0.876207757916276 -0.0126260159499127 ENSG00000008130 NADK
ENST00000469045 0.903592667419447 0.823760031141155 0.0128626102917915 ENSG00000008130 NADK
ENST00000480499 0.925608295527685 0.861129692723889 0.0112646730274804 ENSG00000008130 NADK
ENST00000497747 0.939730530695611 0.886703733672906 0.0110510879540058 ENSG00000008130 NADK
ENST00000477235 0.904160615074116 0.824708258923124 0.0132246188498317 ENSG00000008130 NADK
ENST00000489538 0.772799067864418 0.623694453481623 0.0301637255831872 ENSG00000008130 NADK
ENST00000497615 0.995374908750538 0.990661415881662 -0.000903976378636125 ENSG00000008130 NADK
ENST00000497186 0.780231550185018 0.634264095386587 0.0279809162904778 ENSG00000008130 NADK
ENST00000400922 0.74941891078294 0.590789864006916 -0.0331531752945531 ENSG00000008130 NADK
ENST00000492845 0.992550411062895 0.984719816571915 -0.00103956053053054 ENSG00000008130 NADK
ENST00000492768 0.961513097091619 0.92718667658935 -0.00542330792199275 ENSG00000008130 NADK
ENST00000460602 0.866974217711258 0.764916525589754 -0.0186779238248406 ENSG00000008130 NADK
ENST00000464373 0.992856265685566 0.985501348852069 0.00127600323592982 ENSG00000008130 NADK
ENST00000378609 0.220762623261305 0.0828213227520075 -0.0469076774091913 ENSG00000078369 GNB1
ENST00000461893 0.149580416940087 0.0451482814680541 -0.0926666600926913 ENSG00000078369 GNB1
ENST00000471354 0.336793547710786 0.159807904219019 -0.0624548967455602 ENSG00000078369 GNB1
ENST00000439272 0.457612046743768 0.260505324988686 -0.0539708200576455 ENSG00000078369 GNB1
ENST00000434686 0.506349445260005 0.307960961272546 -0.0503943412312551 ENSG00000078369 GNB1
ENST00000437146 0.691092424301344 0.513736190192452 -0.033361229466014 ENSG00000078369 GNB1
ENST00000472614 0.53429550755899 0.336162407750007 -0.0575660472558544 ENSG00000078369 GNB1
ENST00000607589 0.985272924738335 0.97063227507987 0.00252675657443079 ENSG00000078369 GNB1
ENST00000469733 0.275267138803715 0.116689753721416 -0.109966943178415 ENSG00000162585 C1orf86
ENST00000414253 0.231110288719141 0.0888430755264828 -0.125123857531086 ENSG00000162585 C1orf86
ENST00000428120 0.231110288719141 0.0888430755264828 -0.125123857531086 ENSG00000162585 C1orf86
ENST00000400919 0.231110288719141 0.0888430755264828 -0.125123857531086 ENSG00000162585 C1orf86
ENST00000400918 0.123653028610452 0.0332317679396782 -0.158223485647111 ENSG00000162585 C1orf86
ENST00000497675 0.0149816539544188 0.00116334296975188 -0.248381915030565 ENSG00000162585 C1orf86
ENST00000378543 0.0382410934593729 0.00527177817132959 -0.213417439720938 ENSG00000162585 C1orf86
ENST00000378546 0.0382410934593729 0.00527177817132959 -0.213417439720938 ENSG00000162585 C1orf86
ENST00000401813 0.050903489844423 0.00825718629524867 -0.19864220731833 ENSG00000162585 C1orf86
ENST00000487186 0.0487465729082333 0.00770784194731575 -0.194887251579422 ENSG00000162585 C1orf86
ENST00000378545 0.0605642998552979 0.010821449418579 -0.19598277490446 ENSG00000162585 C1orf86
ENST00000476803 0.0169147547453981 0.00142263417995216 -0.246319464088352 ENSG00000162585 C1orf86
ENST00000440825 0.043040841811007 0.00633738721778328 -0.209752790606569 ENSG00000162585 C1orf86
ENST00000420515 0.0851035075309272 0.0184336371791799 -0.19431947597065 ENSG00000162585 C1orf86
ENST00000378536 0.987209678031521 0.974175725982031 0.00157528528830508 ENSG00000157933 SKI
ENST00000508416 0.554455759531939 0.356228612014368 -0.0579924644033055 ENSG00000157933 SKI
ENST00000478223 0.521768450004875 0.323616189484709 -0.0632291549712612 ENSG00000157933 SKI
ENST00000507179 0.519234941177743 0.321069241108686 0.0804947478971701 ENSG00000157933 SKI
ENST00000378531 0.986680127399512 0.973154813411986 0.00261700439996227 ENSG00000116151 MORN1
ENST00000606372 0.954696939914032 0.914223359447759 0.0084004122951481 ENSG00000116151 MORN1
ENST00000378529 0.94938132668022 0.904629182622932 0.00946243828508264 ENSG00000116151 MORN1
ENST00000469374 0.7350569274437 0.571527911977655 -0.0501523576185065 ENSG00000116151 MORN1
ENST00000378525 0.70840981730681 0.536364861407816 -0.054277432239919 ENSG00000116151 MORN1
ENST00000378518 0.818263186157823 0.690358418771858 0.0144205475363624 ENSG00000157916 RER1
ENST00000605895 0.861590867962311 0.756651272216588 0.0104558268265191 ENSG00000157916 RER1
ENST00000378513 0.338494105574024 0.161156895264454 0.0485464849136141 ENSG00000157916 RER1
ENST00000306256 0.743915599822 0.58301719276916 0.0195698507630807 ENSG00000157916 RER1
ENST00000493207 0.929247489859484 0.867737243250835 -0.00755561659394632 ENSG00000157916 RER1
ENST00000378512 0.33669179729238 0.15971382214127 0.0487306322753847 ENSG00000157916 RER1
ENST00000443438 0.934838513312749 0.87779102095036 -0.00577186602101023 ENSG00000157916 RER1
ENST00000488353 0.886403708135008 0.796235765220089 0.00974190163517048 ENSG00000157916 RER1
ENST00000462129 0.295175169058636 0.129850434979691 0.0933606866454397 ENSG00000157916 RER1
ENST00000288774 0.0236208637818087 0.00245600289821764 -0.192103255811113 ENSG00000157911 PEX10
ENST00000447513 0.0250130381681821 0.00270081383699718 -0.190113208467573 ENSG00000157911 PEX10
ENST00000507596 0.0265756922610461 0.00296357443909259 -0.188395891505654 ENSG00000157911 PEX10
ENST00000510434 0.279376264150776 0.119346049605755 -0.123989235092948 ENSG00000157911 PEX10
ENST00000508384 0.302039458907581 0.134949646114737 -0.131536187079496 ENSG00000157911 PEX10
ENST00000502666 0.362809174084036 0.179257507447481 -0.120652549629526 ENSG00000157911 PEX10
ENST00000504111 0.266885680801868 0.111071612050793 -0.143509140088849 ENSG00000157911 PEX10
ENST00000514502 0.325545490717252 0.151762721489287 -0.128306738992911 ENSG00000157911 PEX10
ENST00000378466 0.525729756063684 0.32754264321291 -0.0662384886551087 ENSG00000157881 PANK4
ENST00000435556 0.511004155840704 0.312816068351491 -0.0682167835037018 ENSG00000157881 PANK4
ENST00000505228 0.559469218160416 0.361399459499607 -0.0674118294712873 ENSG00000157881 PANK4
ENST00000502512 0.148995727003267 0.0448805340072169 -0.180638683794261 ENSG00000157881 PANK4
ENST00000468002 0.724737859501745 0.557875239981629 0.0513789393681698 ENSG00000157881 PANK4
ENST00000486396 0.616676624195929 0.424928405421308 -0.0635374055754823 ENSG00000157881 PANK4
ENST00000502770 0.728082770292886 0.562232687167218 -0.0489001292431583 ENSG00000157881 PANK4
ENST00000491212 0.658396554680834 0.474174014242985 -0.0646177204084149 ENSG00000157881 PANK4
ENST00000416860 0.173676884754947 0.0568799955617525 -0.169559827159775 ENSG00000238164 RP3-395M20.8
ENST00000452793 0.183092238772182 0.0616077991949148 -0.166210589456561 ENSG00000238164 RP3-395M20.8
ENST00000426449 0.0833577761660657 0.0178379217307307 -0.17911796135529 ENSG00000157873 TNFRSF14
ENST00000434817 0.0753404685419754 0.0151919887418497 -0.179211097687197 ENSG00000157873 TNFRSF14
ENST00000435221 0.0720384064620206 0.0141793275341179 -0.181987866154974 ENSG00000157873 TNFRSF14
ENST00000451778 0.0882867777568065 0.0195139649422248 -0.17294747467154 ENSG00000157873 TNFRSF14
ENST00000409119 0.0888479347591222 0.019708112847752 -0.175785865268894 ENSG00000157873 TNFRSF14
ENST00000355716 0.0498066755256058 0.00797281960028957 -0.190058754372505 ENSG00000157873 TNFRSF14
ENST00000475523 0.0489051495029176 0.00774378465824427 -0.191116257350803 ENSG00000157873 TNFRSF14
ENST00000442392 0.190101343874328 0.0653804412216537 -0.151699143168769 ENSG00000157873 TNFRSF14
ENST00000482074 0.202878765386274 0.0723501328811003 -0.148973058372615 ENSG00000157873 TNFRSF14
ENST00000496064 0.102175122719628 0.0245008087673853 -0.17318199499635 ENSG00000157873 TNFRSF14
ENST00000463471 0.0538693046728601 0.00901304415718712 -0.189995964797321 ENSG00000157873 TNFRSF14
ENST00000466750 0.060845493243582 0.0108987644321393 -0.188922725895491 ENSG00000157873 TNFRSF14
ENST00000471768 0.422903331457678 0.229101477245816 -0.108229863650163 ENSG00000157873 TNFRSF14
ENST00000463835 0.0564521646949825 0.00972803884610892 -0.210394034199523 ENSG00000157873 TNFRSF14
ENST00000482602 0.0557544389068582 0.00951794171664443 -0.209010328079479 ENSG00000157873 TNFRSF14
ENST00000480305 0.101084296593091 0.0241126187420375 -0.196358595285396 ENSG00000157873 TNFRSF14
ENST00000493183 0.854664200507605 0.745598970599334 -0.021567600418841 ENSG00000157870 FAM213B
ENST00000474659 0.846491663791517 0.733756082893408 -0.0225421083903754 ENSG00000157870 FAM213B
ENST00000419916 0.315783130361779 0.14486711398923 -0.0877827905955771 ENSG00000157870 FAM213B
ENST00000378424 0.315783130361779 0.14486711398923 -0.0877827905955771 ENSG00000157870 FAM213B
ENST00000537325 0.430629571332018 0.235686103953459 -0.0770411623631206 ENSG00000157870 FAM213B
ENST00000378427 0.315783130361779 0.14486711398923 -0.0877827905955771 ENSG00000157870 FAM213B
ENST00000378425 0.315783130361779 0.14486711398923 -0.0877827905955771 ENSG00000157870 FAM213B
ENST00000464043 0.745457447388271 0.585330759981161 -0.0352794327236556 ENSG00000157870 FAM213B
ENST00000444521 0.315783130361779 0.14486711398923 -0.0877827905955771 ENSG00000157870 FAM213B
ENST00000465233 0.984275545708488 0.968938462339507 0.0025563853426447 ENSG00000157870 FAM213B
ENST00000498083 0.946580123730159 0.899003997526742 0.00832119185660384 ENSG00000157870 FAM213B
ENST00000481683 0.703548191374465 0.529882074191338 -0.0423601734814263 ENSG00000157870 FAM213B
ENST00000484099 0.288972059481723 0.125754250989683 -0.0931696151681676 ENSG00000157870 FAM213B
ENST00000477045 0.795847585193898 0.657321515528301 -0.0311137697714506 ENSG00000157870 FAM213B
ENST00000476686 0.0851193595367666 0.0184384866346084 -0.144373909327257 ENSG00000157870 FAM213B
ENST00000471840 0.783545809069071 0.638945142504603 -0.037791699731035 ENSG00000142606 MMEL1
ENST00000288709 0.631231793722944 0.442003813132988 -0.0622041771976164 ENSG00000142606 MMEL1
ENST00000378412 0.631137728921648 0.441880567042755 -0.0622233519669769 ENSG00000142606 MMEL1
ENST00000502556 0.413470753320869 0.220785880874542 -0.104666216144157 ENSG00000142606 MMEL1
ENST00000504800 0.413470753320869 0.220785880874542 -0.104666216144157 ENSG00000142606 MMEL1
ENST00000294599 0.082811610418536 0.0176625284600781 -0.140144419528802 ENSG00000162591 MEGF6
ENST00000356575 0.0433097629111023 0.00640797432504582 -0.155497837157575 ENSG00000162591 MEGF6
ENST00000494257 0.145394377970375 0.0431054366835621 -0.183524501209469 ENSG00000162591 MEGF6
ENST00000485002 0.0474441445353286 0.00738687798980766 -0.1531596079604 ENSG00000162591 MEGF6
ENST00000491842 0.592167292811416 0.396773785537743 -0.074481712863945 ENSG00000162591 MEGF6
ENST00000475790 0.736243328875707 0.572941530564749 -0.049322167692216 ENSG00000162591 MEGF6
ENST00000461795 0.953244115810227 0.911595132151892 -0.0102722935592137 ENSG00000162591 MEGF6
ENST00000378344 0.25251127058994 0.101857486890089 -0.0762506881113874 ENSG00000158109 TPRG1L
ENST00000344579 0.253948055083375 0.102724366302591 -0.0761684320811557 ENSG00000158109 TPRG1L
ENST00000378322 0.752866778508256 0.595325560689009 0.0398519749593648 ENSG00000116213 WRAP73
ENST00000270708 0.752866778508256 0.595325560689009 0.0398519749593648 ENSG00000116213 WRAP73
ENST00000471223 0.639660938848627 0.451772515221709 0.0647831084420505 ENSG00000116213 WRAP73
ENST00000424367 0.772419393789186 0.62309933460435 0.0369705238202714 ENSG00000116213 WRAP73
ENST00000497940 0.504211823331738 0.305866299116285 0.0903613660654343 ENSG00000116213 WRAP73
ENST00000465916 0.958567025231452 0.921957721588926 0.00787592691082942 ENSG00000116213 WRAP73
ENST00000419924 0.963355340717652 0.93045095235874 0.0071906268874961 ENSG00000116213 WRAP73
ENST00000418088 0.74856041615316 0.589639139573261 -0.0364813654502782 ENSG00000227372 TP73-AS1
ENST00000452079 0.782201476018222 0.637035046563843 -0.0320179147675267 ENSG00000227372 TP73-AS1
ENST00000423764 0.82488202164275 0.700142301417363 -0.026114605240367 ENSG00000227372 TP73-AS1
ENST00000587071 0.762136887886515 0.60928325448985 -0.0422132807509879 ENSG00000227372 TP73-AS1
ENST00000608600 0.622659925931618 0.431667859231479 -0.0629684537940957 ENSG00000227372 TP73-AS1
ENST00000544565 0.62544560983863 0.434930355411824 -0.0670524394289198 ENSG00000227372 TP73-AS1
ENST00000378251 0.715947394531674 0.545950447221387 -0.0306997650367954 ENSG00000130764 LRRC47
ENST00000462356 0.949191284081405 0.904150223928692 0.00894345531669325 ENSG00000130764 LRRC47
ENST00000479239 0.975432561909941 0.952129149491845 0.00472429284747993 ENSG00000130764 LRRC47
ENST00000607459 0.894567141409554 0.809297978163897 -0.020825733918227 ENSG00000272153 RP1-286D6.5
ENST00000378230 0.136080555197819 0.0387014561593571 0.098205069713868 ENSG00000116198 CEP104
ENST00000438539 0.121917244839204 0.0325124688872215 0.158399547580986 ENSG00000116198 CEP104
ENST00000461667 0.105050335056282 0.0256232235314159 0.170819785954055 ENSG00000116198 CEP104
ENST00000460038 0.499066717368681 0.300792251843211 0.0847282174302421 ENSG00000116198 CEP104
ENST00000494653 0.69622048855319 0.520430226064041 0.0371476283587974 ENSG00000116198 CEP104
ENST00000443466 0.900354115166241 0.818353259535205 -0.0182298576234322 ENSG00000116198 CEP104
ENST00000428079 0.878604649541266 0.784020232807309 0.0183953624298354 ENSG00000116198 CEP104
ENST00000494951 0.372008581684119 0.186462753445505 0.112787334841652 ENSG00000116198 CEP104
ENST00000378223 0.972572842238949 0.947254942018231 -0.00467583662350836 ENSG00000116198 CEP104
ENST00000378212 0.154507647985115 0.0474710599982551 0.156975093761778 ENSG00000169598 DFFB
ENST00000378209 0.794594386244625 0.655325374874006 0.0298888185676289 ENSG00000169598 DFFB
ENST00000491998 0.794594386244625 0.655325374874006 0.0298888185676289 ENSG00000169598 DFFB
ENST00000338895 0.500664588330671 0.30236942983902 0.0773781488321583 ENSG00000169598 DFFB
ENST00000468793 0.787474470380179 0.644460956022381 0.0311726894669306 ENSG00000169598 DFFB
ENST00000339350 0.795908439308961 0.657403937177766 0.0301595678674188 ENSG00000169598 DFFB
ENST00000477548 0.795908439308961 0.657403937177766 0.0301595678674188 ENSG00000169598 DFFB
ENST00000378206 0.810460179902329 0.67857378086508 0.028226664821071 ENSG00000169598 DFFB
ENST00000475969 0.818821344236688 0.691255373282944 0.0270385467581665 ENSG00000169598 DFFB
ENST00000486765 0.106405952443473 0.0261423553743073 -0.134112345938832 ENSG00000198912 C1orf174
ENST00000361605 0.106405952443473 0.0261423553743073 -0.134112345938832 ENSG00000198912 C1orf174
ENST00000474140 0.106405952443473 0.0261423553743073 -0.134112345938832 ENSG00000198912 C1orf174
ENST00000478423 0.805932723065994 0.67233472779199 0.0272901143944535 ENSG00000131697 NPHP4
ENST00000489180 0.805932723065994 0.672351454301555 0.0273125971802351 ENSG00000131697 NPHP4
ENST00000378156 0.805932723065994 0.672351454301555 0.0273125971802351 ENSG00000131697 NPHP4
ENST00000378169 0.7996167765445 0.663067878555887 0.0284402595383662 ENSG00000131697 NPHP4
ENST00000378111 0.611196364289863 0.418657033380008 -0.067672883030287 ENSG00000069424 KCNAB2
ENST00000378097 0.723474166681257 0.556044116898766 -0.0496946906231402 ENSG00000069424 KCNAB2
ENST00000378092 0.818821344236688 0.691241157003819 -0.0343346984246841 ENSG00000069424 KCNAB2
ENST00000478098 0.604420592902378 0.410902695938513 -0.0732228845804962 ENSG00000069424 KCNAB2
ENST00000445501 0.640788543026117 0.453382135590392 -0.0667552605427195 ENSG00000069424 KCNAB2
ENST00000484532 0.060451922774107 0.0107885742534916 -0.117730517736177 ENSG00000116251 RPL22
ENST00000234875 0.0664548933580413 0.0125191153628918 -0.113677268295992 ENSG00000116251 RPL22
ENST00000480661 0.0714257047835587 0.0139964023285767 -0.120012366228936 ENSG00000116251 RPL22
ENST00000497965 0.0719740249730438 0.0141615659375815 -0.120216407096846 ENSG00000116251 RPL22
ENST00000471204 0.0694023306948799 0.0133751304624211 -0.120786434255088 ENSG00000116251 RPL22
ENST00000465387 0.0683997935612198 0.0130914084551026 -0.121550265659795 ENSG00000116251 RPL22
ENST00000462296 0.0764401415998881 0.0155175170777153 -0.120766780904673 ENSG00000116251 RPL22
ENST00000465335 0.0741762851757506 0.0148226687814079 -0.121153898675041 ENSG00000116251 RPL22
ENST00000377948 0.980041758935597 0.960620024725006 -0.00430159807498545 ENSG00000158286 RNF207
ENST00000377939 0.9916900541396 0.983124939119605 -0.00184322308701812 ENSG00000158286 RNF207
ENST00000343813 0.544926533027421 0.346594280719423 0.0424045417613519 ENSG00000116237 ICMT
ENST00000495791 0.257622656410888 0.105055523828814 0.0939597026692239 ENSG00000116237 ICMT
ENST00000489498 0.871561016158725 0.772862789931882 0.0145259678748555 ENSG00000116237 ICMT
ENST00000474756 0.774522075004707 0.626097318520954 0.0283085794996265 ENSG00000116237 ICMT
ENST00000362035 0.865314687535109 0.76241338360938 0.0248265046400313 ENSG00000116237 ICMT
ENST00000377893 0.55560958859811 0.357357194533308 -0.0820788316106742 ENSG00000158292 GPR153
ENST00000608083 0.0561561377642231 0.00963164497948102 -0.139573269607731 ENSG00000097021 ACOT7
ENST00000377845 0.0611637168872692 0.0109817150933827 -0.149868914260326 ENSG00000097021 ACOT7
ENST00000377855 0.0760917537224412 0.0154094143032119 -0.132983678683055 ENSG00000097021 ACOT7
ENST00000377860 0.0561561377642231 0.00963164497948102 -0.139573269607731 ENSG00000097021 ACOT7
ENST00000418124 0.0561561377642231 0.00963164497948102 -0.139573269607731 ENSG00000097021 ACOT7
ENST00000545482 0.0561561377642231 0.00963164497948102 -0.139573269607731 ENSG00000097021 ACOT7
ENST00000361521 0.0629294696768454 0.0114710212772358 -0.13630251484999 ENSG00000097021 ACOT7
ENST00000377842 0.0531095136363852 0.00881993256340964 -0.153411751528074 ENSG00000097021 ACOT7
ENST00000473466 0.061148744301935 0.0109784091205355 -0.158625513809418 ENSG00000097021 ACOT7
ENST00000481175 0.103722014848905 0.0251211086330216 -0.186138775890195 ENSG00000097021 ACOT7
ENST00000541130 0.527908489097912 0.329660774579804 -0.0694858455112566 ENSG00000097021 ACOT7
ENST00000377837 0.888263786118427 0.799243592752355 -0.0180354776945191 ENSG00000069812 HES2
ENST00000377836 0.747627829597188 0.588513050712222 -0.0387941332700855 ENSG00000069812 HES2
ENST00000471190 0.990283429730095 0.980524707011637 -0.00218233838441074 ENSG00000069812 HES2
ENST00000377834 0.705649831387135 0.53276197285337 -0.0450073342020296 ENSG00000069812 HES2
ENST00000356876 0.507303303168972 0.308950100875011 0.0588914760920842 ENSG00000215788 TNFRSF25
ENST00000485036 0.541497848601426 0.343440412585351 0.0546500876115169 ENSG00000215788 TNFRSF25
ENST00000480393 0.541497848601426 0.343440412585351 0.0546500876115169 ENSG00000215788 TNFRSF25
ENST00000513135 0.547887015313096 0.349517756541332 0.0536896967548007 ENSG00000215788 TNFRSF25
ENST00000473343 0.452477276122602 0.255716830908062 0.0810800819588284 ENSG00000215788 TNFRSF25
ENST00000377782 0.541497848601426 0.343440412585351 0.0546500876115169 ENSG00000215788 TNFRSF25
ENST00000351959 0.540732500176591 0.342639619036498 0.054790041855194 ENSG00000215788 TNFRSF25
ENST00000510563 0.579431148589867 0.382692005401889 0.0507959750260928 ENSG00000215788 TNFRSF25
ENST00000502730 0.579431148589867 0.382692005401889 0.0507959750260928 ENSG00000215788 TNFRSF25
ENST00000502588 0.579431148589867 0.382692005401889 0.0507959750260928 ENSG00000215788 TNFRSF25
ENST00000414040 0.579431148589867 0.382692005401889 0.0507959750260928 ENSG00000215788 TNFRSF25
ENST00000351748 0.579431148589867 0.382692005401889 0.0507959750260928 ENSG00000215788 TNFRSF25
ENST00000348333 0.579431148589867 0.382692005401889 0.0507959750260928 ENSG00000215788 TNFRSF25
ENST00000453260 0.60134554522219 0.40727852844592 0.0621414945773199 ENSG00000215788 TNFRSF25
ENST00000475730 0.678273948197515 0.497766774376237 0.0608862132593221 ENSG00000215788 TNFRSF25
ENST00000469691 0.908095888311292 0.830966282501403 0.0128513888884703 ENSG00000215788 TNFRSF25
ENST00000481401 0.779000361705878 0.632460725609884 0.0286409384605046 ENSG00000215788 TNFRSF25
ENST00000461703 0.830504281453716 0.708958066231567 0.023513347668954 ENSG00000215788 TNFRSF25
ENST00000453341 0.993795049377194 0.987520710469172 0.0010097206438969 ENSG00000215788 TNFRSF25
ENST00000515145 0.365607149201452 0.18140362246245 0.106086547954511 ENSG00000215788 TNFRSF25
ENST00000377748 0.934419221883812 0.877038628617233 -0.00707827164839828 ENSG00000171680 PLEKHG5
ENST00000400913 0.948686010366084 0.903357153778497 -0.00568746449708154 ENSG00000171680 PLEKHG5
ENST00000489097 0.828708378549049 0.706131598812856 0.0186510076849212 ENSG00000171680 PLEKHG5
ENST00000340850 0.974356089281521 0.950389413751685 -0.00286974941460465 ENSG00000171680 PLEKHG5
ENST00000487949 0.754871919694729 0.598311282111477 0.0294983249858561 ENSG00000171680 PLEKHG5
ENST00000377725 0.963980946532366 0.932004352975735 -0.00399909933110799 ENSG00000171680 PLEKHG5
ENST00000377728 0.946548384229185 0.898912122938301 -0.00597680952895712 ENSG00000171680 PLEKHG5
ENST00000377732 0.934842035678514 0.877822658631149 -0.00712274971183073 ENSG00000171680 PLEKHG5
ENST00000400915 0.92113355601735 0.852848286269692 -0.00862331045009432 ENSG00000171680 PLEKHG5
ENST00000377740 0.924344400234389 0.858730644850759 -0.00824884515305627 ENSG00000171680 PLEKHG5
ENST00000377737 0.924388324505005 0.8588646456009 -0.00824592011575294 ENSG00000171680 PLEKHG5
ENST00000535355 0.933077272519499 0.874508541048032 -0.00749050202727824 ENSG00000171680 PLEKHG5
ENST00000537245 0.919024206807373 0.849072013762405 -0.00891249154118882 ENSG00000171680 PLEKHG5
ENST00000544978 0.96461023640524 0.93320205784534 -0.00387623705548668 ENSG00000171680 PLEKHG5
ENST00000377705 0.272113443271511 0.114503480947513 0.0816434388239111 ENSG00000162408 NOL9
ENST00000464383 0.923908320327834 0.858008198604953 -0.014057818297804 ENSG00000162408 NOL9
ENST00000464665 0.309217305305685 0.140215120288774 0.129016586007074 ENSG00000162408 NOL9
ENST00000319084 0.617039942943866 0.42530964974475 -0.0726486648400081 ENSG00000204859 ZBTB48
ENST00000435905 0.552070232435269 0.353722443322039 -0.0849930569842957 ENSG00000204859 ZBTB48
ENST00000377674 0.548632114068685 0.350220308143346 0.0645648042397743 ENSG00000204859 ZBTB48
ENST00000488936 0.600592244186037 0.406358647224444 0.0586905293646623 ENSG00000204859 ZBTB48
ENST00000482360 0.929247489859484 0.867730550380839 0.0142888993161182 ENSG00000204859 ZBTB48
ENST00000377658 0.454578060247528 0.257609846858257 -0.0647377131608612 ENSG00000162413 KLHL21
ENST00000377663 0.454585947415197 0.257625344777479 -0.0648258510582528 ENSG00000162413 KLHL21
ENST00000467612 0.0741462628376864 0.014814045232294 -0.157819094602707 ENSG00000162413 KLHL21
ENST00000496707 0.374127447647424 0.188152160546366 -0.102382541625829 ENSG00000162413 KLHL21
ENST00000463043 0.0180184224646728 0.00157591980661213 -0.217053993471727 ENSG00000162413 KLHL21
ENST00000377648 0.539794649810625 0.341606935509718 -0.0546854778005398 ENSG00000116273 PHF13
ENST00000495385 0.335454294227302 0.158878315038006 -0.0870006033974616 ENSG00000116273 PHF13
ENST00000054650 0.50758385757404 0.309198833901927 -0.0868406491262654 ENSG00000041988 THAP3
ENST00000307896 0.631726597338906 0.442503164625662 -0.0668215851266986 ENSG00000041988 THAP3
ENST00000377627 0.592774180351799 0.397583967238605 -0.0514911204896677 ENSG00000041988 THAP3
ENST00000484669 0.573205395053773 0.376143964968464 -0.0774058743260017 ENSG00000041988 THAP3
ENST00000487819 0.642672029452209 0.455679460417359 -0.0668170631126794 ENSG00000041988 THAP3
ENST00000472925 0.590534508780867 0.394866189419837 -0.0762384181902107 ENSG00000041988 THAP3
ENST00000465508 0.597209657623832 0.402608377431516 -0.0426013328890681 ENSG00000007923 DNAJC11
ENST00000349363 0.474654375730652 0.276687530617138 -0.0421755622424698 ENSG00000007923 DNAJC11
ENST00000451196 0.474654375730652 0.276687530617138 -0.0421755622424698 ENSG00000007923 DNAJC11
ENST00000377577 0.461257703097158 0.263934608076636 -0.0431154498779327 ENSG00000007923 DNAJC11
ENST00000294401 0.571900770871484 0.374681257405913 -0.0344543416331177 ENSG00000007923 DNAJC11
ENST00000542246 0.60207020638878 0.408216426253888 -0.0330473024949304 ENSG00000007923 DNAJC11
ENST00000377573 0.50814923410326 0.309840959247094 -0.0409370140177729 ENSG00000007923 DNAJC11
ENST00000472414 0.764822451053987 0.612632190755592 -0.0347359291213293 ENSG00000007923 DNAJC11
ENST00000426784 0.596686911403845 0.40202231240811 -0.037689166116022 ENSG00000007923 DNAJC11
ENST00000473993 0.544109956701807 0.345794590641663 -0.0423669304339149 ENSG00000007923 DNAJC11
ENST00000469318 0.872111250614634 0.7738033789698 -0.0188717786297063 ENSG00000007923 DNAJC11
ENST00000485073 0.256545789631529 0.104332352918113 -0.0933922525568909 ENSG00000007923 DNAJC11
ENST00000460594 0.204163224863973 0.0730659911760395 -0.109746643975585 ENSG00000007923 DNAJC11
ENST00000465911 0.105071881118893 0.0256327244986692 -0.165241429246435 ENSG00000007923 DNAJC11
ENST00000303635 0.0954582010020142 0.0220806031409839 -0.111937443799771 ENSG00000171735 CAMTA1
ENST00000490738 0.00714963034517067 0.000322274233126105 -0.22232320613373 ENSG00000171735 CAMTA1
ENST00000476163 0.0156197957943702 0.00124743958817346 -0.174466493404375 ENSG00000171735 CAMTA1
ENST00000473578 0.00725670483552609 0.000329796907439157 -0.222245960765058 ENSG00000171735 CAMTA1
ENST00000557126 0.0162840152223074 0.0013347121998687 -0.175836261329497 ENSG00000171735 CAMTA1
ENST00000467404 0.00773992294247607 0.000367903751991537 -0.220592833586203 ENSG00000171735 CAMTA1
ENST00000439411 0.0733925561904015 0.0145696760839422 -0.122450428251649 ENSG00000171735 CAMTA1
ENST00000461311 0.016175741436576 0.00132224275920534 -0.176863870474536 ENSG00000171735 CAMTA1
ENST00000486138 0.0038725366528087 0.000101683103252734 -0.251757588626094 ENSG00000171735 CAMTA1
ENST00000482934 0.0672604497197311 0.0127608166858619 -0.144178253436125 ENSG00000171735 CAMTA1
ENST00000470648 0.5906950464905 0.395044443558125 -0.0579659207968043 ENSG00000171735 CAMTA1
ENST00000461580 0.609637980979012 0.416913605514533 -0.0552606881929508 ENSG00000171735 CAMTA1
ENST00000472283 0.486242221543075 0.28795634319214 -0.0915582579335714 ENSG00000171735 CAMTA1
ENST00000467267 0.830543080031993 0.709091864538699 -0.0302000959538445 ENSG00000171735 CAMTA1
ENST00000054666 0.339601708658236 0.161951283028178 0.0593879844512345 ENSG00000049245 VAMP3
ENST00000470357 0.523910725147017 0.325728159288679 0.0457140028922401 ENSG00000049245 VAMP3
ENST00000487194 0.968217749437012 0.939590020962538 -0.00401245579913495 ENSG00000049245 VAMP3
ENST00000377532 0.804824218767437 0.670760019245496 0.0382063033620374 ENSG00000049246 PER3
ENST00000361923 0.787683032196909 0.644904840288901 0.0414526326437245 ENSG00000049246 PER3
ENST00000493373 0.0717937219130945 0.0141065083230459 -0.135430286658097 ENSG00000116288 PARK7
ENST00000460192 0.0805563483706009 0.0168950734879934 -0.137610398421388 ENSG00000116288 PARK7
ENST00000338639 0.0715207113617574 0.0140275787603277 -0.136615156392316 ENSG00000116288 PARK7
ENST00000493678 0.0719710841806574 0.014156976592993 -0.136473939155648 ENSG00000116288 PARK7
ENST00000377493 0.0714961683280728 0.0140193058592024 -0.136617932240935 ENSG00000116288 PARK7
ENST00000465354 0.0793338312173021 0.0164824020308933 -0.137809515291142 ENSG00000116288 PARK7
ENST00000377491 0.0672929300819224 0.012768757688939 -0.13822583382084 ENSG00000116288 PARK7
ENST00000377488 0.0653904675669565 0.012209602627509 -0.139097563975276 ENSG00000116288 PARK7
ENST00000497113 0.0747119576246118 0.0149908440339583 -0.139404068767962 ENSG00000116288 PARK7
ENST00000469225 0.106625805168182 0.0262380004232268 -0.118160051672082 ENSG00000116288 PARK7
ENST00000474874 0.0155475184188832 0.00123900815005525 0.202926246373948 ENSG00000116285 ERRFI1
ENST00000377482 0.0233021959758794 0.00240297472962453 0.195466765616863 ENSG00000116285 ERRFI1
ENST00000467067 0.122435205409509 0.0326934179828571 0.171630872374839 ENSG00000116285 ERRFI1
ENST00000469499 0.0847490814708063 0.0183021891066424 0.168191176701287 ENSG00000116285 ERRFI1
ENST00000487559 0.070681599457545 0.0137637553058074 0.185325444849279 ENSG00000116285 ERRFI1
ENST00000337907 0.192754728061047 0.0667867463936592 -0.0954465325659978 ENSG00000142599 RERE
ENST00000377464 0.164768485464767 0.0524677956977782 -0.0759639211580103 ENSG00000142599 RERE
ENST00000467350 0.785882757281566 0.642390582786933 -0.0243609439659125 ENSG00000142599 RERE
ENST00000400907 0.195581996425694 0.0683220734569227 -0.0913434018940701 ENSG00000142599 RERE
ENST00000476556 0.677179203390297 0.496095104504181 -0.0269218919850706 ENSG00000142599 RERE
ENST00000400908 0.209739303702375 0.0762904100017689 -0.0997954886950119 ENSG00000142599 RERE
ENST00000505225 0.744807878072751 0.584198005017627 -0.0373570911189234 ENSG00000142599 RERE
ENST00000464367 0.830404298090026 0.708855938802347 0.0312539208602078 ENSG00000142599 RERE
ENST00000488215 0.585270854628447 0.389353335290594 -0.0470509691454328 ENSG00000142599 RERE
ENST00000460659 0.563436922325144 0.365698417411511 -0.0539134992580501 ENSG00000142599 RERE
ENST00000492766 0.526620252994535 0.328376832733435 -0.0585141306989571 ENSG00000142599 RERE
ENST00000465125 0.523514117114993 0.325389723513115 -0.0583670968347326 ENSG00000142599 RERE
ENST00000464972 0.0765853419260201 0.0155585976066649 -0.160585381713078 ENSG00000142599 RERE
ENST00000449895 0.195439885539462 0.068254113611636 -0.168140304710922 ENSG00000232912 RP5-1115A15.1
ENST00000480342 0.155179140497669 0.047777693832237 -0.134315247624214 ENSG00000142599 RERE
ENST00000507012 0.146585438414087 0.0437162039951826 -0.151913866127876 ENSG00000142599 RERE
ENST00000469251 0.125893255363523 0.0342348671069564 -0.148324591283848 ENSG00000142599 RERE
ENST00000514428 0.237089563110433 0.0922828311809257 -0.120912067671746 ENSG00000142599 RERE
ENST00000468247 0.360080508261807 0.177184897250835 -0.0978729584945903 ENSG00000142599 RERE
ENST00000234590 0.0613317543104209 0.0110292329861821 -0.110538875679796 ENSG00000074800 ENO1
ENST00000464920 0.112504861363923 0.0285995599351792 -0.0979764894497337 ENSG00000074800 ENO1
ENST00000497492 0.126818288434275 0.0345863400928193 -0.0854279668188844 ENSG00000074800 ENO1
ENST00000486051 0.0995468657763315 0.0235236461917462 -0.0936326455771476 ENSG00000074800 ENO1
ENST00000492343 0.0666290357438761 0.0125599979394354 -0.108473282266739 ENSG00000074800 ENO1
ENST00000489867 0.020271516095431 0.00190724776758004 -0.152841833515912 ENSG00000074800 ENO1
ENST00000377411 0.432799290217823 0.237655905816985 0.0932123037984776 ENSG00000180758 GPR157
ENST00000414642 0.386253815120031 0.198144609706048 0.117919701757427 ENSG00000180758 GPR157
ENST00000437157 0.650036203613542 0.464239343387214 -0.0552160492356762 ENSG00000228526 RP3-510D11.1
ENST00000412639 0.614553899553651 0.422512073839518 -0.0617259926270723 ENSG00000234546 RP3-510D11.2
ENST00000377403 0.806305112362412 0.672947195673423 0.0194439813974336 ENSG00000049239 H6PD
ENST00000602477 0.89272679003203 0.8062983847179 0.013050534364155 ENSG00000049239 H6PD
ENST00000495451 0.793611064670356 0.653710599091004 0.0249825858238762 ENSG00000049239 H6PD
ENST00000328089 0.0769240432452719 0.0156786918455649 -0.137763897118974 ENSG00000171621 SPSB1
ENST00000450402 0.0454641269280704 0.00691234392381748 -0.181131107336455 ENSG00000171621 SPSB1
ENST00000357898 0.0584886605950201 0.0102694817971438 -0.16959273485306 ENSG00000171621 SPSB1
ENST00000377399 0.103363311640531 0.0249273422843838 -0.151998622087882 ENSG00000171621 SPSB1
ENST00000302692 0.36331607750975 0.17962219788352 -0.0878243588274908 ENSG00000171612 SLC25A33
ENST00000377376 0.334619437233667 0.158186615788546 -0.0928255483552995 ENSG00000188807 TMEM201
ENST00000340381 0.373512107577335 0.18768423103642 -0.0867054150192084 ENSG00000188807 TMEM201
ENST00000340305 0.226281800206467 0.0859668005833066 -0.12694587486819 ENSG00000188807 TMEM201
ENST00000416541 0.32039188598515 0.148071753564876 -0.0979099919738585 ENSG00000188807 TMEM201
ENST00000536656 0.829703657428046 0.707763352844732 -0.0257143514133348 ENSG00000171608 PIK3CD
ENST00000377346 0.676661618419335 0.495435185613793 -0.0490334663307041 ENSG00000171608 PIK3CD
ENST00000361110 0.680044889708932 0.499935647383325 -0.0547988491967219 ENSG00000171608 PIK3CD
ENST00000377298 0.483798728573031 0.285519436719454 0.0434459273458861 ENSG00000171603 CLSTN1
ENST00000377288 0.483798728573031 0.285519436719454 0.0434459273458861 ENSG00000171603 CLSTN1
ENST00000477264 0.947895995375268 0.901694733947501 -0.00573246852392343 ENSG00000171603 CLSTN1
ENST00000435891 0.387336216002873 0.199138096384288 0.0562467175794224 ENSG00000171603 CLSTN1
ENST00000361311 0.483635923353151 0.285338061937499 0.0434731625367771 ENSG00000171603 CLSTN1
ENST00000464286 0.215855591948469 0.0799411854457318 0.12301871962991 ENSG00000171603 CLSTN1
ENST00000377263 0.272153219130897 0.114547710248176 -0.0904353847049845 ENSG00000178585 CTNNBIP1
ENST00000454104 0.377243993045788 0.190907067008197 -0.0953039224867549 ENSG00000223989 RP11-84A14.5
ENST00000537447 0.323940618178287 0.150608793984036 -0.0944970639469648 ENSG00000178585 CTNNBIP1
ENST00000400904 0.26942281806958 0.112751978695002 -0.0970741052983642 ENSG00000178585 CTNNBIP1
ENST00000377258 0.225767509471696 0.0856759806485564 -0.113478439502565 ENSG00000178585 CTNNBIP1
ENST00000377256 0.278898427515489 0.119034865355041 -0.121109520810803 ENSG00000178585 CTNNBIP1
ENST00000488540 0.0565569660829719 0.00975915168991291 0.158922343460348 ENSG00000162441 LZIC
ENST00000377223 0.0894310378097318 0.0199145517436476 0.144121129687884 ENSG00000162441 LZIC
ENST00000400903 0.139235272010543 0.0402175219495066 0.126731095785807 ENSG00000162441 LZIC
ENST00000541052 0.167778682495407 0.0538865161307799 0.121290836694346 ENSG00000162441 LZIC
ENST00000377213 0.15098088032934 0.0458494888808256 0.124625472484114 ENSG00000162441 LZIC
ENST00000471853 0.587980768252665 0.392254459019479 0.0791237123116082 ENSG00000162441 LZIC
ENST00000403197 0.137878967861049 0.0395750549811489 0.158117796833702 ENSG00000173614 NMNAT1
ENST00000377205 0.02872037480188 0.0033674504548298 0.199456243908727 ENSG00000173614 NMNAT1
ENST00000462686 0.0432214176363293 0.00638362271714216 0.196619022245437 ENSG00000173614 NMNAT1
ENST00000492735 0.30766503603651 0.138895873744951 0.123043292138132 ENSG00000173614 NMNAT1
ENST00000496751 0.0610336751691742 0.0109519121666594 0.206504037145921 ENSG00000173614 NMNAT1
ENST00000413148 0.326730037522779 0.152605127588844 0.132242536579876 ENSG00000241326 RP11-807G9.2
ENST00000253251 0.238077558127128 0.092954479050969 0.0620672817938153 ENSG00000130939 UBE4B
ENST00000377157 0.201224556237992 0.0714797009930802 0.0658294091392606 ENSG00000130939 UBE4B
ENST00000377153 0.388044395062624 0.199784418077426 -0.0984780094526682 ENSG00000130939 UBE4B
ENST00000343090 0.12946069557966 0.0357503185552777 0.0800697213305257 ENSG00000130939 UBE4B
ENST00000462658 0.137878967861049 0.0395728721297786 0.181122999481223 ENSG00000130939 UBE4B
ENST00000475795 0.239394131884015 0.0937466201650174 0.0963078409888755 ENSG00000130939 UBE4B
ENST00000470736 0.0892277135455722 0.0198485108187066 0.133499203880808 ENSG00000130939 UBE4B
ENST00000466379 0.0743366822606454 0.0148697393996131 0.149341403902303 ENSG00000130939 UBE4B
ENST00000488228 0.0960512645206164 0.0222939764520092 0.163680690607998 ENSG00000130939 UBE4B
ENST00000487244 0.72438923261649 0.557257385504941 -0.0444946731245091 ENSG00000130939 UBE4B
ENST00000465408 0.853133110068348 0.743226634446913 0.0292875654526792 ENSG00000130939 UBE4B
ENST00000377093 0.00946428990301411 0.000531657637338237 0.158689799155929 ENSG00000054523 KIF1B
ENST00000263934 0.00464713263025845 0.000142285987052886 0.152551085884209 ENSG00000054523 KIF1B
ENST00000377086 0.00510811825250759 0.00017532099439526 0.151963468953492 ENSG00000054523 KIF1B
ENST00000377083 0.00689265488489787 0.000302472852767924 0.162494628016992 ENSG00000054523 KIF1B
ENST00000377081 0.00352821082148349 8.44836127081707e-05 0.157890236080753 ENSG00000054523 KIF1B
ENST00000495136 0.0484586992947619 0.00763344199448974 0.239701331185678 ENSG00000054523 KIF1B
ENST00000497835 0.892451306329249 0.805869267559363 0.0164295717424538 ENSG00000054523 KIF1B
ENST00000465635 0.341908549549712 0.16359761466878 0.112685249201352 ENSG00000054523 KIF1B
ENST00000483340 0.290407019850914 0.126692607292375 0.12324563976155 ENSG00000054523 KIF1B
ENST00000491493 0.110390265520662 0.0277051755344855 -0.101128883374808 ENSG00000142657 PGD
ENST00000487775 0.56302550334522 0.365226637198382 -0.0498428215220086 ENSG00000142657 PGD
ENST00000541529 0.076117147986369 0.0154181167689221 -0.0909534741923761 ENSG00000142657 PGD
ENST00000477958 0.217018723407336 0.0806328228543671 -0.0816544481569195 ENSG00000142657 PGD
ENST00000270776 0.0719710841806574 0.014160260284327 -0.0925508756748067 ENSG00000142657 PGD
ENST00000483936 0.064685352453942 0.0119985713730014 -0.101753282219798 ENSG00000142657 PGD
ENST00000538557 0.0712968315513177 0.0139570206137037 -0.0931035246687068 ENSG00000142657 PGD
ENST00000465632 0.170473598560354 0.055240237737833 -0.084868538339148 ENSG00000142657 PGD
ENST00000460189 0.0748488947066386 0.0150387348295355 -0.108758635093456 ENSG00000142657 PGD
ENST00000493288 0.0274330589483882 0.00312728115070166 -0.146212170799463 ENSG00000142657 PGD
ENST00000498356 0.0656507460922446 0.0122860549336821 -0.0931358251437738 ENSG00000142657 PGD
ENST00000496718 0.466552397918678 0.268932249166636 -0.0494283994213284 ENSG00000142657 PGD
ENST00000400900 0.561681946480926 0.363617484111932 -0.0659873613030743 ENSG00000251503 APITD1-CORT
ENST00000602296 0.561681946480926 0.363617484111932 -0.0659873613030743 ENSG00000175279 APITD1
ENST00000602787 0.561681946480926 0.363617484111932 -0.0659873613030743 ENSG00000175279 APITD1
ENST00000470413 0.673590464556162 0.491819676426083 -0.0506029065666885 ENSG00000251503 APITD1-CORT
ENST00000309048 0.763474098659561 0.611078517215101 -0.0396133080176725 ENSG00000175279 APITD1
ENST00000477755 0.912107057122137 0.837896016107233 -0.0166939480219793 ENSG00000175279 APITD1
ENST00000462462 0.823624890039143 0.698315158734641 -0.0316797741604649 ENSG00000175279 APITD1
ENST00000465026 0.493591174326852 0.295185412272444 -0.0801948717775201 ENSG00000251503 APITD1-CORT
ENST00000602446 0.163091321083854 0.0516322403657593 -0.160746251408482 ENSG00000251503 APITD1-CORT
ENST00000464507 0.323917410397514 0.150591459873576 -0.130432562383429 ENSG00000175279 APITD1
ENST00000377038 0.576870299208399 0.38000574864819 0.0336632945829438 ENSG00000160049 DFFA
ENST00000424487 0.749961687807057 0.591558664084834 -0.0457926566888528 ENSG00000203469 RP5-1113E3.3
ENST00000476658 0.908712703628681 0.832119184838879 0.0102556525465784 ENSG00000160049 DFFA
ENST00000377036 0.868447613745377 0.767435590904181 -0.0148696405973016 ENSG00000160049 DFFA
ENST00000472851 0.531519113881802 0.333422282693355 -0.0604871864927322 ENSG00000142655 PEX14
ENST00000356607 0.721935561925527 0.554188277841094 -0.0309838099193605 ENSG00000142655 PEX14
ENST00000538836 0.72157000489982 0.553520911818433 -0.0309257867189094 ENSG00000142655 PEX14
ENST00000491661 0.856651760835081 0.748886837992237 -0.0183030428799165 ENSG00000142655 PEX14
ENST00000377022 0.591319294071663 0.395839743437801 -0.0771720174745639 ENSG00000130940 CASZ1
ENST00000344008 0.484398348013537 0.286133626154412 -0.0977707694226678 ENSG00000130940 CASZ1
ENST00000473118 0.353242948572135 0.171957671088058 0.0638495776450167 ENSG00000120948 TARDBP
ENST00000240185 0.00998099606388182 0.000588008237501983 0.155925078401336 ENSG00000120948 TARDBP
ENST00000476201 0.325757309006036 0.151925377372414 0.0671984982304433 ENSG00000120948 TARDBP
ENST00000472476 0.233964587323624 0.0905072415657332 0.0753411064834053 ENSG00000120948 TARDBP
ENST00000439080 0.0219752403907528 0.00217723455717017 0.136046017905021 ENSG00000120948 TARDBP
ENST00000473869 0.0083134043616353 0.000420398228522399 0.161043786957906 ENSG00000120948 TARDBP
ENST00000315091 0.0105066636446978 0.000644053524567139 0.154321295293254 ENSG00000120948 TARDBP
ENST00000477447 0.00589968463382957 0.000228909718554048 0.183532542622347 ENSG00000120948 TARDBP
ENST00000496840 0.0146478166998266 0.00111742937870705 0.180228886266235 ENSG00000120948 TARDBP
ENST00000480464 0.0230010938355983 0.0023510932792272 0.275659014706957 ENSG00000120948 TARDBP
ENST00000400897 0.749619752967763 0.59103149018008 0.0467172155921466 ENSG00000009724 MASP2
ENST00000475189 0.00992289226724903 0.000582579245785112 -0.302895121351498 ENSG00000116649 SRM
ENST00000376957 0.117264398085462 0.0306090474829619 -0.139072942420944 ENSG00000116649 SRM
ENST00000490101 0.0174035866876765 0.00149106276791758 -0.265322557069256 ENSG00000116649 SRM
ENST00000465788 0.345971519742576 0.166681936052862 -0.0897038389188957 ENSG00000116649 SRM
ENST00000459997 0.243433921047699 0.0961302588196928 -0.103047765393913 ENSG00000116649 SRM
ENST00000487300 0.0544100630100125 0.0091459502685795 -0.171662698532651 ENSG00000116649 SRM
ENST00000304457 0.104140732345486 0.0252772240418341 0.0866277788698562 ENSG00000171824 EXOSC10
ENST00000376936 0.104140732345486 0.0252772240418341 0.0866277788698562 ENSG00000171824 EXOSC10
ENST00000474216 0.129381299303914 0.0357179377404355 0.112382280566799 ENSG00000171824 EXOSC10
ENST00000544779 0.103363311640531 0.0249246639686681 0.0868482742981599 ENSG00000171824 EXOSC10
ENST00000490565 0.881998432617375 0.789427532210335 -0.0244328550288635 ENSG00000171824 EXOSC10
ENST00000452378 0.224915638180069 0.0852163545442677 0.112178694170874 ENSG00000226849 RP4-635E18.7
ENST00000469634 0.554720241207619 0.35649379786035 0.0644149814790309 ENSG00000171824 EXOSC10
ENST00000478271 0.579776518901817 0.383132516248652 0.0612314502888611 ENSG00000171824 EXOSC10
ENST00000470611 0.2053542022461 0.0737307757079533 0.11517787068587 ENSG00000171824 EXOSC10
ENST00000498576 0.608958433788428 0.41606684835594 0.0602988549010771 ENSG00000171824 EXOSC10
ENST00000472078 0.369281068733966 0.184435365783227 0.103283826393574 ENSG00000171824 EXOSC10
ENST00000485606 0.593217222334506 0.398098699693025 0.0650180137261063 ENSG00000171824 EXOSC10
ENST00000460196 0.283544885430395 0.122211527252019 -0.0947957915993445 ENSG00000171824 EXOSC10
ENST00000376838 0.125898730241227 0.0342388994843559 0.107457437691689 ENSG00000198793 MTOR
ENST00000361445 0.917575718026604 0.846575152334908 0.00644714936085691 ENSG00000198793 MTOR
ENST00000473471 0.333847387742425 0.157670574357624 0.102982808126985 ENSG00000198793 MTOR
ENST00000490931 0.205100088408808 0.0735958487917008 0.12725940413587 ENSG00000198793 MTOR
ENST00000455339 0.645207806232925 0.458650204586715 0.0566949517701634 ENSG00000198793 MTOR
ENST00000495435 0.47236046831917 0.274372621261726 0.0855325461383769 ENSG00000198793 MTOR
ENST00000445982 0.975247481182449 0.951808957170966 -0.00541843098791543 ENSG00000225602 MTOR-AS1
ENST00000420480 0.997752921905133 0.995555716650518 0.000500766652401718 ENSG00000225602 MTOR-AS1
ENST00000376810 0.0539287844292605 0.00902977088791132 -0.169747380045448 ENSG00000120942 UBIAD1
ENST00000376804 0.0994985137907971 0.0234966651398255 -0.148961394864143 ENSG00000120942 UBIAD1
ENST00000486588 0.494996432461851 0.296505833203253 -0.0744253402233277 ENSG00000120942 UBIAD1
ENST00000483738 0.463534488926827 0.266045143206915 -0.0783976652412782 ENSG00000120942 UBIAD1
ENST00000251546 0.0305149550573466 0.00370780676102187 -0.248470840158003 ENSG00000132879 FBXO44
ENST00000425796 0.0456067581981515 0.00695383970991069 -0.247049867433485 ENSG00000132879 FBXO44
ENST00000376770 0.0180184224646728 0.00157637892421015 -0.265847487859518 ENSG00000132879 FBXO44
ENST00000376768 0.0271077470068971 0.00306163808780756 -0.265394365684137 ENSG00000132879 FBXO44
ENST00000251547 0.0180184224646728 0.00157637892421015 -0.265847487859518 ENSG00000132879 FBXO44
ENST00000376760 0.02411194610207 0.00254359913877525 -0.273374374567314 ENSG00000132879 FBXO44
ENST00000376762 0.0349980465749347 0.00461825446399148 -0.242215112403407 ENSG00000132879 FBXO44
ENST00000475435 0.0498066755256058 0.0079721420518614 -0.229015736464896 ENSG00000132879 FBXO44
ENST00000471895 0.0346013323714114 0.0045295539749997 -0.250531462133568 ENSG00000132879 FBXO44
ENST00000235310 0.326784981667884 0.152667351881693 -0.110450957806617 ENSG00000116670 MAD2L2
ENST00000376692 0.297544173833933 0.131552532283199 -0.116062434500417 ENSG00000116670 MAD2L2
ENST00000376672 0.335087424866622 0.158532957109771 -0.108891235799089 ENSG00000116670 MAD2L2
ENST00000376669 0.303391848537214 0.135871814374465 -0.115103590734681 ENSG00000116670 MAD2L2
ENST00000376667 0.391838440219373 0.202774829322972 -0.097587098605891 ENSG00000116670 MAD2L2
ENST00000445656 0.292849326016111 0.128299445111004 -0.119349636493247 ENSG00000116670 MAD2L2
ENST00000456915 0.293191920211792 0.128508772430548 -0.119413508415846 ENSG00000116670 MAD2L2
ENST00000376664 0.294223915397496 0.129204821000868 -0.120412008504584 ENSG00000116670 MAD2L2
ENST00000376655 0.583771491860289 0.387677249594796 -0.0703005945663052 ENSG00000116670 MAD2L2
ENST00000294485 0.175133957806833 0.0575924890644245 -0.159604602635042 ENSG00000162490 DRAXIN
ENST00000376637 0.072817083036734 0.0144040709603246 -0.173620765183888 ENSG00000177674 AGTRAP
ENST00000476512 0.111531822817236 0.028188212036589 -0.15942735138676 ENSG00000177674 AGTRAP
ENST00000400895 0.11744583084409 0.0306884387583499 -0.156893924926801 ENSG00000177674 AGTRAP
ENST00000494437 0.393283840156887 0.204078534565649 -0.106242313572602 ENSG00000177674 AGTRAP
ENST00000491346 0.0798991123392423 0.0166660279480879 -0.170850748623243 ENSG00000177674 AGTRAP
ENST00000376629 0.0802640981907074 0.0167983598604995 -0.168982554379548 ENSG00000177674 AGTRAP
ENST00000376627 0.072494277361983 0.0143070470246685 -0.174511522947435 ENSG00000177674 AGTRAP
ENST00000314340 0.0808647981928792 0.0169898860929097 -0.168873365897927 ENSG00000177674 AGTRAP
ENST00000452018 0.094042483596244 0.0215360840366775 -0.163277852760729 ENSG00000177674 AGTRAP
ENST00000510878 0.0719780384112515 0.014163309672321 -0.174602477436827 ENSG00000177674 AGTRAP
ENST00000476309 0.0148454795297627 0.00114197149947616 -0.263656639839961 ENSG00000177674 AGTRAP
ENST00000514733 0.0115541193673001 0.000757249191416078 -0.274225213749862 ENSG00000177674 AGTRAP
ENST00000513739 0.0461407956603783 0.00706992609930506 -0.23388441123852 ENSG00000177674 AGTRAP
ENST00000471765 0.0192337903577694 0.00175253379140193 -0.259466119042744 ENSG00000177674 AGTRAP
ENST00000433342 0.515887856138823 0.317670686450799 -0.073047066209511 ENSG00000215910 C1orf167
ENST00000312793 0.506198156216527 0.307838266971204 -0.0745392431187392 ENSG00000215910 C1orf167
ENST00000444493 0.496377258384591 0.297944690518743 -0.077162984092918 ENSG00000215910 C1orf167
ENST00000449278 0.496377258384591 0.297944690518743 -0.077162984092918 ENSG00000215910 C1orf167
ENST00000475041 0.586930771382929 0.391168601862336 -0.0745347706418969 ENSG00000215910 C1orf167
ENST00000376592 0.162949676123517 0.0515478923721038 -0.11104898952762 ENSG00000177000 MTHFR
ENST00000376583 0.174365899854889 0.0572219022222131 -0.107887560880954 ENSG00000177000 MTHFR
ENST00000376590 0.157998064397499 0.0491589816389999 -0.11759997870314 ENSG00000177000 MTHFR
ENST00000482358 0.646713879757538 0.460409796450212 -0.0620719041267157 ENSG00000215910 C1orf167
ENST00000376585 0.309278541756606 0.140261633353161 -0.0921333172568674 ENSG00000177000 MTHFR
ENST00000418034 0.352956419705668 0.171739750130135 -0.125061237131018 ENSG00000177000 MTHFR
ENST00000376486 0.791850586863908 0.650952085399782 -0.0407576682680741 ENSG00000177000 MTHFR
ENST00000312413 0.924348724609518 0.858779273182158 -0.00812236310262301 ENSG00000011021 CLCN6
ENST00000346436 0.927706986355626 0.865001502636309 -0.00777632138182385 ENSG00000011021 CLCN6
ENST00000376497 0.770806754595487 0.620804835303106 0.035311406879266 ENSG00000011021 CLCN6
ENST00000376487 0.90294913187157 0.82240414850098 -0.0108235059700854 ENSG00000011021 CLCN6
ENST00000376496 0.912107057122137 0.837863516233018 -0.0105833296256624 ENSG00000011021 CLCN6
ENST00000376491 0.775279857647707 0.627121945582538 0.0296480290278237 ENSG00000011021 CLCN6
ENST00000376492 0.802797029903691 0.667829749374698 0.0253351748342105 ENSG00000011021 CLCN6
ENST00000376490 0.775279857647707 0.627121945582538 0.0296480290278237 ENSG00000011021 CLCN6
ENST00000494028 0.880559996750875 0.787321720835742 -0.0224299079121969 ENSG00000011021 CLCN6
ENST00000446542 0.748880747334311 0.590055451960007 0.0370263305168608 ENSG00000242349 NPPA-AS1
ENST00000400892 0.973502104540212 0.948715564533142 0.00597198625979389 ENSG00000242349 NPPA-AS1
ENST00000376572 0.394872064754268 0.205440027643701 -0.0700670268787829 ENSG00000116685 KIAA2013
ENST00000376576 0.584764825354878 0.388735945802009 -0.0518073856483585 ENSG00000116685 KIAA2013
ENST00000485046 0.0222739445090127 0.00223128178787544 -0.155060794852644 ENSG00000083444 PLOD1
ENST00000449038 0.050903489844423 0.00825766352921984 -0.153693935613952 ENSG00000083444 PLOD1
ENST00000358133 0.0454780545859614 0.00692467039725838 -0.159740787646853 ENSG00000083444 PLOD1
ENST00000376369 0.137764779025078 0.0395109217826453 -0.0969088140115107 ENSG00000083444 PLOD1
ENST00000429000 0.0194280805157864 0.00177964153501375 -0.163438496084275 ENSG00000083444 PLOD1
ENST00000196061 0.155028256896353 0.0477093141639634 -0.0944539539306248 ENSG00000083444 PLOD1
ENST00000465920 0.0370203989323155 0.00502984388588847 -0.161774129521949 ENSG00000083444 PLOD1
ENST00000491536 0.643440422851716 0.456653822502206 -0.0406670317377001 ENSG00000083444 PLOD1
ENST00000470133 0.913837739108225 0.840719240480984 0.0123374133314713 ENSG00000083444 PLOD1
ENST00000481933 0.616116246047595 0.42444891354985 -0.0485068033299282 ENSG00000083444 PLOD1
ENST00000444836 0.903015835621313 0.822712696297612 -0.00883578352384228 ENSG00000116688 MFN2
ENST00000490079 0.759530663899394 0.605083401799724 -0.0319108051748171 ENSG00000116688 MFN2
ENST00000235329 0.900873429647725 0.819268040445992 -0.009003787585102 ENSG00000116688 MFN2
ENST00000484391 0.832492831413702 0.712135664280412 -0.0219514633557646 ENSG00000116688 MFN2
ENST00000497302 0.968414881477294 0.940176216230461 0.00432728458647823 ENSG00000116688 MFN2
ENST00000412236 0.785569785074193 0.641912898604325 0.0267794909738409 ENSG00000116688 MFN2
ENST00000478749 0.294539741678035 0.129432772112228 -0.103207956898165 ENSG00000116691 MIIP
ENST00000235332 0.187765143490904 0.0641200134165807 -0.123541713547758 ENSG00000116691 MIIP
ENST00000436478 0.187747986437099 0.0641003368689761 -0.123547519915944 ENSG00000116691 MIIP
ENST00000466860 0.479975499756595 0.281912999351955 -0.0772993527459949 ENSG00000116691 MIIP
ENST00000498685 0.512640757055989 0.314548441876655 -0.0752463094798835 ENSG00000116691 MIIP
ENST00000460823 0.73954797212029 0.577434311651035 -0.0495855374659382 ENSG00000116691 MIIP
ENST00000536782 0.073511540565573 0.014610375988723 -0.22511394813352 ENSG00000028137 TNFRSF1B
ENST00000376259 0.0323311404864742 0.00406732122424191 -0.201661700935333 ENSG00000028137 TNFRSF1B
ENST00000492361 0.0323311404864742 0.00406732122424191 -0.201661700935333 ENSG00000028137 TNFRSF1B
ENST00000356315 0.0340140252917389 0.00441453216304283 0.106526057016465 ENSG00000048707 VPS13D
ENST00000358136 0.0340140252917389 0.00441453216304283 0.106526057016465 ENSG00000048707 VPS13D
ENST00000489961 0.54863193365054 0.350210168649137 0.0812173261389116 ENSG00000048707 VPS13D
ENST00000011700 0.0551206651946625 0.00933600211446054 0.106090267576065 ENSG00000048707 VPS13D
ENST00000460333 0.369350498527136 0.184488697301567 0.0703472416069082 ENSG00000048707 VPS13D
ENST00000487188 0.336043728055657 0.159287592129661 0.103877868393637 ENSG00000048707 VPS13D
ENST00000496628 0.200293884983383 0.0709407054496976 0.0891283109945406 ENSG00000048707 VPS13D
ENST00000543766 0.226496375143001 0.0860944309782006 0.102206037581608 ENSG00000048707 VPS13D
ENST00000471923 0.15767024869588 0.0489594086736065 0.124213774981579 ENSG00000048707 VPS13D
ENST00000543710 0.0971259267664025 0.0226483917558199 0.165997555729381 ENSG00000048707 VPS13D
ENST00000376223 0.392603286713779 0.203452215370799 -0.107696325684707 ENSG00000162496 DHRS3
ENST00000464917 0.393681445930591 0.204476391361309 -0.11076205393914 ENSG00000162496 DHRS3
ENST00000482265 0.256908682943423 0.104571037462217 -0.147247008433436 ENSG00000162496 DHRS3
ENST00000484063 0.751049442981624 0.592985680581083 -0.0471255307154619 ENSG00000116731 PRDM2
ENST00000376048 0.052485462529258 0.00866539789864226 0.112716194303115 ENSG00000116731 PRDM2
ENST00000311066 0.0478252243840392 0.00747423123063489 0.121222480979993 ENSG00000116731 PRDM2
ENST00000235372 0.0589581158680866 0.0104016757948576 0.110986030316961 ENSG00000116731 PRDM2
ENST00000491134 0.040201056151825 0.00570808377548186 0.132436892474392 ENSG00000116731 PRDM2
ENST00000502727 0.0417291011132525 0.0060387338017352 0.162662699462535 ENSG00000116731 PRDM2
ENST00000502724 0.0495754806825721 0.00791164544170327 0.158973542694999 ENSG00000116731 PRDM2
ENST00000413440 0.0419789926940574 0.00609634673226916 0.130389211488076 ENSG00000116731 PRDM2
ENST00000343137 0.0468577083022625 0.00724161140388624 0.128938755456236 ENSG00000116731 PRDM2
ENST00000491815 0.0908945496848745 0.0204699586911792 0.141065336505899 ENSG00000116731 PRDM2
ENST00000503842 0.0502070660849465 0.00807613774895373 0.12112339697453 ENSG00000116731 PRDM2
ENST00000407521 0.178331854190774 0.0591305962061676 0.107298384633163 ENSG00000116731 PRDM2
ENST00000505823 0.0519367336562693 0.0085223377327155 0.120415522429844 ENSG00000116731 PRDM2
ENST00000487453 0.355807691822453 0.173942999027695 0.107682137909591 ENSG00000116731 PRDM2
ENST00000491547 0.144857380448592 0.0428452643547567 -0.172356398349258 ENSG00000189337 KAZN
ENST00000376030 0.269677857651491 0.112914207354909 -0.127207154841618 ENSG00000189337 KAZN
ENST00000503743 0.106797892426257 0.0262954505323311 -0.191185954441801 ENSG00000189337 KAZN
ENST00000422387 0.308844570104643 0.139821475022525 -0.120378589548756 ENSG00000189337 KAZN
ENST00000361144 0.33735684303374 0.160208162007386 -0.114526109047244 ENSG00000189337 KAZN
ENST00000376028 0.25860438311701 0.105689396651797 -0.145569730133186 ENSG00000189337 KAZN
ENST00000400798 0.351699312259788 0.170755036114736 -0.112817849506642 ENSG00000189337 KAZN
ENST00000400797 0.157815450026772 0.0490669812390791 -0.173446764379767 ENSG00000189337 KAZN
ENST00000428417 0.418809486735227 0.225320468452951 -0.0782106592433655 ENSG00000171729 TMEM51
ENST00000376014 0.412787629984767 0.220233472656656 -0.0789784260555463 ENSG00000171729 TMEM51
ENST00000451326 0.579115093272186 0.382224758223746 -0.0599645319314147 ENSG00000171729 TMEM51
ENST00000400796 0.392110534350316 0.203011363111579 -0.0822041458340729 ENSG00000171729 TMEM51
ENST00000434578 0.3912534168201 0.202349560926475 -0.0822551326132222 ENSG00000171729 TMEM51
ENST00000376008 0.396870257889648 0.207088291619756 -0.081502968136915 ENSG00000171729 TMEM51
ENST00000375980 0.00655283784812003 0.000274549452939979 -0.200385231313997 ENSG00000142634 EFHD2
ENST00000445566 0.00556342486567822 0.000207207987148268 -0.226977921455686 ENSG00000142634 EFHD2
ENST00000546424 0.210825721678163 0.0769028103703101 -0.137346079939057 ENSG00000132906 CASP9
ENST00000333868 0.161327332964614 0.0507152615497786 -0.154935808048661 ENSG00000132906 CASP9
ENST00000348549 0.161250543673374 0.05067501194681 -0.15491477465531 ENSG00000132906 CASP9
ENST00000400777 0.170265765754615 0.0551106042793817 -0.152580864766659 ENSG00000132906 CASP9
ENST00000424908 0.316934131194816 0.145657668473234 -0.132316554360093 ENSG00000132906 CASP9
ENST00000375890 0.266908271028604 0.111096318935904 -0.131862096494146 ENSG00000132906 CASP9
ENST00000474305 0.299147227132297 0.132756894179204 -0.123621439724344 ENSG00000132906 CASP9
ENST00000447522 0.487882892342644 0.289504584742425 -0.0926562292396197 ENSG00000132906 CASP9
ENST00000440484 0.461413469938674 0.264110774469809 -0.100494244703459 ENSG00000132906 CASP9
ENST00000546969 0.71468479205947 0.544420571811479 -0.0553875333159558 ENSG00000132906 CASP9
ENST00000375849 0.022091439500121 0.00219588828293827 0.161753458385648 ENSG00000116138 DNAJC16
ENST00000375847 0.0394779420151258 0.00553443914552275 0.149241640664574 ENSG00000116138 DNAJC16
ENST00000475133 0.0394779420151258 0.00553443914552275 0.149241640664574 ENSG00000116138 DNAJC16
ENST00000375838 0.303871934603739 0.136198130577286 0.0923395825880707 ENSG00000116138 DNAJC16
ENST00000483270 0.0271450014667851 0.00307195841598878 0.17800945542462 ENSG00000116138 DNAJC16
ENST00000472665 0.739464801762491 0.577220872895273 -0.0488367605668348 ENSG00000116138 DNAJC16
ENST00000495523 0.171112003100851 0.0556246058657978 0.151858785036362 ENSG00000116138 DNAJC16
ENST00000480945 0.0162955612643257 0.00133724113855263 0.167569819223602 ENSG00000197312 DDI2
ENST00000486680 0.15960443679053 0.049920305115304 0.136224085258443 ENSG00000197312 DDI2
ENST00000546927 0.500618327867693 0.302304771775203 0.0840850066363366 ENSG00000197312 DDI2
ENST00000320153 0.488995555292716 0.290669583774019 0.0543542151150482 ENSG00000197312 DDI2
ENST00000483899 0.799678972884001 0.663164828684957 0.0261074943468548 ENSG00000197312 DDI2
ENST00000548451 0.39738730735029 0.20750093242261 -0.1014747757424 ENSG00000197312 DDI2
ENST00000345034 0.0640602440635843 0.011796928968966 0.172008953448141 ENSG00000215695 RSC1A1
ENST00000375799 0.288464350152102 0.125437146503804 -0.065295082497177 ENSG00000116786 PLEKHM2
ENST00000375793 0.288464350152102 0.125437146503804 -0.065295082497177 ENSG00000116786 PLEKHM2
ENST00000462455 0.816267413259418 0.687124432609389 -0.0239338860693813 ENSG00000116786 PLEKHM2
ENST00000453804 0.358062311130693 0.175726606268547 -0.0629760821081439 ENSG00000237938 RP11-288I21.1
ENST00000477849 0.269040025646288 0.11248976932274 -0.0973428646236596 ENSG00000116786 PLEKHM2
ENST00000294454 0.258613512167748 0.105713520232788 -0.142338838647831 ENSG00000162461 SLC25A34
ENST00000418525 0.0779836066989511 0.0160238453225788 -0.20032815758618 ENSG00000224459 RP11-169K16.4
ENST00000496928 0.27257610070282 0.114846850923436 -0.104255482615186 ENSG00000162458 FBLIM1
ENST00000508310 0.261584690499289 0.107689581960604 -0.107191759347412 ENSG00000162458 FBLIM1
ENST00000510393 0.273310271397439 0.11534668594777 -0.10596367992169 ENSG00000162458 FBLIM1
ENST00000430076 0.272887616631995 0.115071829289513 -0.103645049445944 ENSG00000162458 FBLIM1
ENST00000375771 0.967065704028384 0.937416993887102 -0.00284175363461643 ENSG00000162458 FBLIM1
ENST00000510929 0.257802729315718 0.105210804841924 -0.106095383322654 ENSG00000162458 FBLIM1
ENST00000502638 0.280540959084588 0.120157308849202 -0.102425745472278 ENSG00000162458 FBLIM1
ENST00000375766 0.975971303168097 0.953106327355109 -0.00214465199610111 ENSG00000162458 FBLIM1
ENST00000400773 0.982814992393262 0.966084723991176 -0.00155141108891521 ENSG00000162458 FBLIM1
ENST00000483633 0.208863729790993 0.0758073601570839 -0.114663051570671 ENSG00000162458 FBLIM1
ENST00000502739 0.298247041495901 0.13208344724234 -0.0812526390248812 ENSG00000162458 FBLIM1
ENST00000431771 0.221313186645485 0.0831338480978547 -0.112938071493686 ENSG00000162458 FBLIM1
ENST00000441801 0.267336076126316 0.111367077230672 -0.0847058986556846 ENSG00000162458 FBLIM1
ENST00000332305 0.882500143007191 0.790170769700471 0.0103002385403633 ENSG00000162458 FBLIM1
ENST00000514156 0.846502663414377 0.733791270739417 0.0176211250581296 ENSG00000162458 FBLIM1
ENST00000509138 0.803621573799835 0.669075803711158 -0.0215740847182572 ENSG00000162458 FBLIM1
ENST00000317122 0.561883599373312 0.363821815829545 -0.0735522985737718 ENSG00000179743 RP11-169K16.9
ENST00000375759 0.079169490117715 0.0164232555455971 0.117560207791406 ENSG00000065526 SPEN
ENST00000438066 0.316683097964464 0.145464290574198 0.0954223481315823 ENSG00000065526 SPEN
ENST00000471538 0.2656773254687 0.110286926609802 0.125432074060783 ENSG00000065526 SPEN
ENST00000442985 0.342710354924003 0.164147438013633 0.0902208211320359 ENSG00000065526 SPEN
ENST00000487496 0.667317646630037 0.484400860346969 -0.0615309028450539 ENSG00000065526 SPEN
ENST00000375743 0.512362350024861 0.314226610142658 -0.0610548746924615 ENSG00000116809 ZBTB17
ENST00000537142 0.512362350024861 0.314226610142658 -0.0610548746924615 ENSG00000116809 ZBTB17
ENST00000375733 0.512362350024861 0.314226610142658 -0.0610548746924615 ENSG00000116809 ZBTB17
ENST00000444358 0.951471858718902 0.9085761387211 -0.010122231527794 ENSG00000116809 ZBTB17
ENST00000448462 0.313952400736004 0.143474758233897 -0.0915998535391408 ENSG00000116809 ZBTB17
ENST00000492834 0.429228365563403 0.234416251043698 -0.102692410953458 ENSG00000116809 ZBTB17
ENST00000490899 0.810860879779223 0.679386422870969 -0.0335548007535012 ENSG00000116809 ZBTB17
ENST00000464719 0.979713360830442 0.959913666699769 0.00442693946003908 ENSG00000116809 ZBTB17
ENST00000479282 0.740249728557459 0.578394410309624 -0.0383045488106379 ENSG00000116809 ZBTB17
ENST00000494020 0.915683757757289 0.843516104384132 -0.0159673425578171 ENSG00000116809 ZBTB17
ENST00000358432 0.896056822056971 0.811718714622217 -0.0111558530489362 ENSG00000142627 EPHA2
ENST00000462805 0.687663693261261 0.509385671525356 -0.0457508633912908 ENSG00000142627 EPHA2
ENST00000480202 0.49348884115221 0.295114243249195 -0.0537925168903766 ENSG00000142627 EPHA2
ENST00000461614 0.883437427143733 0.791777634297994 0.0143822303834225 ENSG00000142627 EPHA2
ENST00000424774 0.848829048032946 0.737120198908148 -0.0264966711274279 ENSG00000227959 RP11-276H7.2
ENST00000478117 0.8791669674252 0.784932929655346 0.023618279206888 ENSG00000142632 ARHGEF19
ENST00000270747 0.849802019328797 0.738488207745401 0.0288501496924355 ENSG00000142632 ARHGEF19
ENST00000375592 0.641585968676638 0.454347434672554 -0.042978637681262 ENSG00000037637 FBXO42
ENST00000456164 0.422776223298256 0.228992043124121 -0.108998174694162 ENSG00000037637 FBXO42
ENST00000444116 0.391948721819475 0.202868581636402 -0.114836403290943 ENSG00000037637 FBXO42
ENST00000478089 0.0905766759783588 0.0203617729076752 -0.203380911345628 ENSG00000037637 FBXO42
ENST00000475078 0.938100698041861 0.883848657551633 -0.0097289095277244 ENSG00000055070 SZRD1
ENST00000401088 0.207852537636793 0.0751946878637741 -0.072396800309395 ENSG00000055070 SZRD1
ENST00000471507 0.102489351685336 0.024610025478547 -0.143162792106085 ENSG00000055070 SZRD1
ENST00000401089 0.207852537636793 0.0751946878637741 -0.072396800309395 ENSG00000055070 SZRD1
ENST00000486763 0.301650631578491 0.134593090458229 -0.092390914253445 ENSG00000055070 SZRD1
ENST00000476423 0.938241943940291 0.884057557073344 -0.00956090833731262 ENSG00000055070 SZRD1
ENST00000475554 0.195740175750975 0.0684084172824259 -0.115023736103333 ENSG00000055070 SZRD1
ENST00000375590 0.466890261578931 0.269237504015343 -0.0527093069335008 ENSG00000055070 SZRD1
ENST00000472351 0.104783844847813 0.0255233708057265 -0.141801708257752 ENSG00000055070 SZRD1
ENST00000492354 0.207101292243465 0.0747346249551823 -0.0725305417262603 ENSG00000055070 SZRD1
ENST00000472461 0.130768065454067 0.0363544046039294 -0.131288166045976 ENSG00000055070 SZRD1
ENST00000491418 0.195116834885108 0.068088082748913 -0.0771175963230876 ENSG00000187144 SPATA21
ENST00000466212 0.511979853529491 0.313816918640267 -0.039823123782488 ENSG00000187144 SPATA21
ENST00000337132 0.33794812055685 0.160657382748213 -0.0673602611547102 ENSG00000157191 NECAP2
ENST00000504551 0.394213761744866 0.204914962680582 -0.0699333852265667 ENSG00000157191 NECAP2
ENST00000406746 0.338044587989813 0.160715886528292 -0.0673604985554101 ENSG00000157191 NECAP2
ENST00000457722 0.414876156178052 0.221894694843521 -0.066556128797017 ENSG00000157191 NECAP2
ENST00000486390 0.294515840027029 0.129419293664422 -0.109524349656347 ENSG00000157191 NECAP2
ENST00000443980 0.338139624453019 0.160790012949037 -0.0673597027661044 ENSG00000157191 NECAP2
ENST00000504858 0.350640024480523 0.169868823302795 -0.0820856902594403 ENSG00000157191 NECAP2
ENST00000508680 0.398917455679253 0.208807233031907 -0.0816282989129686 ENSG00000157191 NECAP2
ENST00000492095 0.338139624453019 0.160790012949037 -0.0673597027661044 ENSG00000157191 NECAP2
ENST00000459640 0.359545040851055 0.176743442258469 -0.0735841408274609 ENSG00000157191 NECAP2
ENST00000496239 0.338139624453019 0.160790012949037 -0.0673597027661044 ENSG00000157191 NECAP2
ENST00000513161 0.394311281865243 0.205022428633733 -0.069932208017057 ENSG00000157191 NECAP2
ENST00000509727 0.283724349431794 0.122330689453494 -0.118673789758259 ENSG00000157191 NECAP2
ENST00000457898 0.79977520218798 0.663344211401113 0.0362086225343758 ENSG00000226029 RP4-798A10.2
ENST00000263511 0.0545500866916382 0.00919146297918529 0.152324885322988 ENSG00000080947 CROCCP3
ENST00000591348 0.140165001420553 0.040638986916103 0.126739803407411 ENSG00000080947 CROCCP3
ENST00000420820 0.760012393687444 0.605830680630417 -0.0431394659989672 ENSG00000080947 CROCCP3
ENST00000590118 0.979903947039545 0.960320395664094 0.0040118084897541 ENSG00000080947 CROCCP3
ENST00000589964 0.965589230411137 0.935078662975474 0.00655985095289431 ENSG00000080947 CROCCP3
ENST00000430580 0.00012532558449382 2.84848137373067e-07 0.187435472152639 ENSG00000219481 NBPF1
ENST00000392963 0.00124438613845462 1.26583110231307e-05 0.195929195884004 ENSG00000219481 NBPF1
ENST00000420031 0.00228919131717755 4.08841975146969e-05 0.326222876472711 ENSG00000219481 NBPF1
ENST00000432949 0.00226697622136647 4.009886083606e-05 0.292042361162768 ENSG00000219481 NBPF1
ENST00000287968 0.01716969230283 0.00145708411657348 0.269014327287697 ENSG00000219481 NBPF1
ENST00000420513 0.0258717591964596 0.0028436532227102 0.163497270583528 ENSG00000219481 NBPF1
ENST00000599069 0.205155511382418 0.0736283512980033 0.0898459836619799 ENSG00000219481 NBPF1
ENST00000599908 0.465197995884787 0.267688330985525 0.0900903162531084 ENSG00000219481 NBPF1
ENST00000449853 0.511383003948917 0.313194117021801 0.0634531107104447 ENSG00000219481 NBPF1
ENST00000540383 0.280472672965949 0.120089244967723 0.0870862098745633 ENSG00000215908 CROCCP2
ENST00000412962 0.301351587165074 0.134357033380982 0.0780899955398034 ENSG00000215908 CROCCP2
ENST00000362058 0.968342671175512 0.939953615865354 0.00488344845697519 ENSG00000215908 CROCCP2
ENST00000466256 0.452699385432959 0.255927845180067 -0.0799197536483412 ENSG00000058453 CROCC
ENST00000375541 0.669784067627806 0.487151975405273 0.0362816330367833 ENSG00000058453 CROCC
ENST00000445545 0.921857589842165 0.854193988738314 -0.0112576001500578 ENSG00000058453 CROCC
ENST00000467938 0.885262779905747 0.794432284206647 -0.0167712499481733 ENSG00000058453 CROCC
ENST00000492631 0.763537193185697 0.6111877492622 -0.0418839630699065 ENSG00000058453 CROCC
ENST00000494191 0.766182676882305 0.614353216789773 0.0370787999167004 ENSG00000058453 CROCC
ENST00000486318 0.45981082212097 0.262481435791428 0.0894466395713896 ENSG00000058453 CROCC
ENST00000498688 0.339790583114014 0.162113116952978 0.122948148869954 ENSG00000058453 CROCC
ENST00000465021 0.226613300367717 0.0861663458304667 0.137656954469027 ENSG00000058453 CROCC
ENST00000375535 0.109822877786332 0.0274596023089005 -0.145370655335121 ENSG00000117122 MFAP2
ENST00000375534 0.100437162681684 0.0238598534920623 -0.146975329847907 ENSG00000117122 MFAP2
ENST00000490075 0.102989630869472 0.0247971072308067 -0.147791143683706 ENSG00000117122 MFAP2
ENST00000438542 0.100803878237498 0.0239988868244676 -0.148599389353709 ENSG00000117122 MFAP2
ENST00000476788 0.11658898843597 0.0302865262904555 -0.141875747230983 ENSG00000117122 MFAP2
ENST00000478684 0.0557728053653655 0.00952420626201086 -0.17519997709547 ENSG00000117122 MFAP2
ENST00000492598 0.0598084332435994 0.0106260048476516 -0.171962224387854 ENSG00000117122 MFAP2
ENST00000446261 0.794493532206274 0.655150150038457 -0.0256660899110238 ENSG00000226526 RP1-37C10.3
ENST00000326735 0.882104629045434 0.789593868203871 -0.0146357555509924 ENSG00000159363 ATP13A2
ENST00000341676 0.947947664405313 0.901830566886514 -0.00679553511581763 ENSG00000159363 ATP13A2
ENST00000452699 0.947947664405313 0.901830566886514 -0.00679553511581763 ENSG00000159363 ATP13A2
ENST00000466561 0.315198950933013 0.144416889169912 -0.114339328011992 ENSG00000159363 ATP13A2
ENST00000502418 0.394213761744866 0.20493636585404 -0.104931618967065 ENSG00000159363 ATP13A2
ENST00000503552 0.700015794305066 0.525361874839837 -0.0455232880766263 ENSG00000159363 ATP13A2
ENST00000463860 0.630568922425052 0.441246645192923 0.0559441300166117 ENSG00000159363 ATP13A2
ENST00000502860 0.976636511592921 0.95427116650351 -0.00443367865760329 ENSG00000159363 ATP13A2
ENST00000506174 0.885719202737956 0.795048269140501 -0.0205732786032026 ENSG00000159363 ATP13A2
ENST00000510069 0.743188262270938 0.582167237708987 0.0379326592155457 ENSG00000159363 ATP13A2
ENST00000511957 0.958675753997629 0.922234183172194 -0.00755767895962973 ENSG00000159363 ATP13A2
ENST00000508222 0.883914037743537 0.792401067534903 0.0201161817850077 ENSG00000159363 ATP13A2
ENST00000509619 0.80760915714798 0.674702162048947 -0.034169528019757 ENSG00000159363 ATP13A2
ENST00000375499 0.693617846811792 0.516993822300896 -0.036177381339284 ENSG00000117118 SDHB
ENST00000485092 0.978820523117913 0.958184944883403 0.00455761080574009 ENSG00000117118 SDHB
ENST00000475049 0.997394796753597 0.994755892037241 0.000568611222113797 ENSG00000117118 SDHB
ENST00000485515 0.584372951509785 0.388283282406081 -0.0503696615319324 ENSG00000117118 SDHB
ENST00000491274 0.839025004830846 0.722427293161607 -0.0205928543564537 ENSG00000117118 SDHB
ENST00000475506 0.858081729024654 0.750962368181707 -0.0188511500325619 ENSG00000117118 SDHB
ENST00000463045 0.506821182845843 0.308392913115217 -0.0614538403246745 ENSG00000117118 SDHB
ENST00000466613 0.372367072249514 0.186740239830971 -0.0881885045932363 ENSG00000117118 SDHB
ENST00000439577 0.426928271378283 0.232590818958457 0.0793253601845811 ENSG00000227751 RP1-20B21.4
ENST00000375436 0.391922266420093 0.202841963351652 0.055140569440348 ENSG00000179051 RCC2
ENST00000474892 0.904110648395218 0.824644551948092 0.0109349044471378 ENSG00000179051 RCC2
ENST00000375433 0.276440980956694 0.117420712607052 0.0714802847133796 ENSG00000179051 RCC2
ENST00000583469 0.680857145515776 0.500859243064179 0.0596360567013052 ENSG00000266727 AC004824.1
ENST00000361221 0.373297134958477 0.187493250573473 -0.100792310401493 ENSG00000074964 ARHGEF10L
ENST00000452522 0.373297134958477 0.187493250573473 -0.100792310401493 ENSG00000074964 ARHGEF10L
ENST00000434513 0.287849947272571 0.125017531647636 -0.120707259756009 ENSG00000074964 ARHGEF10L
ENST00000375415 0.415403896969697 0.222336966081879 -0.0959760960687101 ENSG00000074964 ARHGEF10L
ENST00000375420 0.548100962936574 0.349719063104315 -0.0850100598561058 ENSG00000074964 ARHGEF10L
ENST00000469726 0.535522549603668 0.33745860728868 -0.0758056005576214 ENSG00000074964 ARHGEF10L
ENST00000375408 0.63877439244451 0.450698888855059 -0.0610865568883726 ENSG00000074964 ARHGEF10L
ENST00000167825 0.63877439244451 0.450698888855059 -0.0610865568883726 ENSG00000074964 ARHGEF10L
ENST00000475356 0.473753580478772 0.275736509752565 -0.0883421933493917 ENSG00000074964 ARHGEF10L
ENST00000494072 0.0871408946027093 0.0190920547006704 0.109920957481794 ENSG00000255275 RP13-279N23.2
ENST00000538309 0.608034346344688 0.415011664482877 -0.0579677305359624 ENSG00000159423 ALDH4A1
ENST00000538839 0.497792407723424 0.299457880929605 -0.0719735517875444 ENSG00000159423 ALDH4A1
ENST00000290597 0.497792407723424 0.299457880929605 -0.0719735517875444 ENSG00000159423 ALDH4A1
ENST00000375341 0.476760720524 0.278806340504019 -0.075320217592946 ENSG00000159423 ALDH4A1
ENST00000432718 0.518634231521844 0.320503947184479 -0.0847208393136266 ENSG00000159423 ALDH4A1
ENST00000455833 0.15029271793029 0.0454979272527881 0.0854196698207376 ENSG00000169991 IFFO2
ENST00000355609 0.122494668861855 0.0327410198953519 0.162551576699131 ENSG00000169991 IFFO2
ENST00000416166 0.82918509153911 0.706885441847588 -0.0187563458705521 ENSG00000169991 IFFO2
ENST00000606379 0.665036980817681 0.481616726183409 -0.0638931116171328 ENSG00000272084 RP5-1126H10.2
ENST00000375254 0.0296242546912753 0.00354674694022864 0.108102807773614 ENSG00000127481 UBR4
ENST00000375226 0.0295626348444309 0.00353817501703959 0.108103599240316 ENSG00000127481 UBR4
ENST00000375267 0.0295626348444309 0.00353817501703959 0.108103599240316 ENSG00000127481 UBR4
ENST00000375217 0.0295626348444309 0.00353817501703959 0.108103599240316 ENSG00000127481 UBR4
ENST00000375225 0.989642809939953 0.978924768851479 0.00164941827770184 ENSG00000127481 UBR4
ENST00000429347 0.0426288103460032 0.00624657578114959 0.119919422908996 ENSG00000127481 UBR4
ENST00000375224 0.0301261936112506 0.00363561739698949 0.119591565464522 ENSG00000127481 UBR4
ENST00000459947 0.894016826628629 0.808438877973833 -0.0183168286961942 ENSG00000127481 UBR4
ENST00000486515 0.726152787123329 0.55971197327454 -0.0481435181337623 ENSG00000127481 UBR4
ENST00000543981 0.0324740053484162 0.00409394091306781 0.123341507153334 ENSG00000127481 UBR4
ENST00000492606 0.837210589855955 0.719387147365522 0.0316984614135202 ENSG00000127481 UBR4
ENST00000467272 0.0148525305430607 0.0011429639945556 0.198266819084514 ENSG00000127481 UBR4
ENST00000483922 0.171112003100851 0.0556286633956282 0.161371673154381 ENSG00000127481 UBR4
ENST00000494503 0.962923467892673 0.929656361771297 0.00685636725627483 ENSG00000127481 UBR4
ENST00000466969 0.766394382818624 0.614639097730531 0.0431063355076312 ENSG00000127481 UBR4
ENST00000375218 0.121087995638603 0.0321475689877557 0.139895354980809 ENSG00000127481 UBR4
ENST00000425413 0.0823638477527786 0.0175184617575994 0.119278689607695 ENSG00000127481 UBR4
ENST00000417040 0.0578389094484653 0.010089992800208 0.114973922876535 ENSG00000127481 UBR4
ENST00000475973 0.17935567882963 0.059656115180876 0.1446683011287 ENSG00000127481 UBR4
ENST00000465036 0.232221156004973 0.0895362320432539 0.140385862476364 ENSG00000127481 UBR4
ENST00000419533 0.0378032878780552 0.00517818136132423 0.127101545032913 ENSG00000127481 UBR4
ENST00000497018 0.652834082613405 0.467651784506764 -0.064622329269953 ENSG00000127481 UBR4
ENST00000437898 0.120187561001364 0.0317800027958432 0.107526929538714 ENSG00000230424 RP1-43E13.2
ENST00000477853 0.0982382994111308 0.02303801019309 0.10744090960101 ENSG00000127463 EMC1
ENST00000480380 0.00565429345939121 0.000213848058589012 0.242210692432717 ENSG00000127463 EMC1
ENST00000375199 0.0907483925962278 0.0204198800274218 0.109649602514151 ENSG00000127463 EMC1
ENST00000375208 0.153634088131752 0.0470829517499813 0.095236668962631 ENSG00000127463 EMC1
ENST00000461353 0.0238098787992196 0.0024903275459838 0.207782302269704 ENSG00000127463 EMC1
ENST00000486405 0.229812607875088 0.0881137607065575 0.11587958270509 ENSG00000127463 EMC1
ENST00000486238 0.123504932390947 0.0331711936320432 0.16142435528632 ENSG00000127463 EMC1
ENST00000494770 0.595034546841647 0.399941548409022 0.0538648337422925 ENSG00000127463 EMC1
ENST00000462505 0.371231251289377 0.185901184456061 0.101976292340571 ENSG00000127463 EMC1
ENST00000496654 0.665379525026872 0.482160537283094 0.0593182768757142 ENSG00000127463 EMC1
ENST00000467423 0.780231550185018 0.634264235909137 -0.0328105180439351 ENSG00000127463 EMC1
ENST00000475079 0.688339929531946 0.510291277843834 0.0419326325484097 ENSG00000127463 EMC1
ENST00000488681 0.527968080299622 0.329761066855329 0.0664793311195137 ENSG00000127463 EMC1
ENST00000356068 0.524161104718332 0.326016068021505 0.0668875682059208 ENSG00000127463 EMC1
ENST00000330263 0.0318998772351197 0.00398547065119058 -0.157165077262948 ENSG00000053372 MRTO4
ENST00000493700 0.325573630951432 0.151800404102629 -0.101722403864371 ENSG00000053372 MRTO4
ENST00000479559 0.0385978729237748 0.00534741746918262 -0.201650686391448 ENSG00000053372 MRTO4
ENST00000235835 0.100404129585551 0.0238408334852411 -0.165984664008473 ENSG00000053371 AKR7A2
ENST00000330072 0.102722408255946 0.0247018582054298 -0.165090513263865 ENSG00000053371 AKR7A2
ENST00000489286 0.0930613731507853 0.0211901368991237 -0.17685571426151 ENSG00000053371 AKR7A2
ENST00000481966 0.230484463331075 0.0884694894403113 -0.141884739839192 ENSG00000053371 AKR7A2
ENST00000492217 0.0571246026987212 0.00990211778822905 -0.201810826630431 ENSG00000053371 AKR7A2
ENST00000375155 0.62510881885314 0.434540107171938 -0.0571459261577893 ENSG00000040487 PQLC2
ENST00000375153 0.625067997898789 0.43443596035548 -0.0571643939552558 ENSG00000040487 PQLC2
ENST00000469076 0.625359923082903 0.434816054137188 -0.0571372538552315 ENSG00000040487 PQLC2
ENST00000400548 0.62510881885314 0.434540107171938 -0.0571459261577893 ENSG00000040487 PQLC2
ENST00000497827 0.925014083720243 0.859960160746524 -0.0133996094982644 ENSG00000040487 PQLC2
ENST00000432465 0.980637694891126 0.962093603685232 0.00427723897850717 ENSG00000040487 PQLC2
ENST00000401084 0.00510811825250759 0.00017552609528971 -0.170759978267434 ENSG00000077549 CAPZB
ENST00000264203 0.00510811825250759 0.000175608491278418 -0.170759934493022 ENSG00000077549 CAPZB
ENST00000375144 0.0137151135588015 0.000997179336313241 -0.16314180205599 ENSG00000077549 CAPZB
ENST00000375142 0.00510811825250759 0.000174935960902802 -0.170769790004221 ENSG00000077549 CAPZB
ENST00000433834 0.00546223921203017 0.000200073533575989 -0.164993621869362 ENSG00000077549 CAPZB
ENST00000264202 0.0110979936893317 0.000708296706155904 -0.155497829101278 ENSG00000077549 CAPZB
ENST00000413711 0.0061325394744531 0.000243829680298275 -0.1796412826398 ENSG00000077549 CAPZB
ENST00000459967 0.00784093723823518 0.000378358283834225 -0.187559059654833 ENSG00000077549 CAPZB
ENST00000457768 0.0440975055971231 0.0066105721868124 -0.183953331845517 ENSG00000077549 CAPZB
ENST00000489607 0.0684705598488823 0.0131115767929932 -0.161397947485938 ENSG00000077549 CAPZB
ENST00000482808 0.0108982634698557 0.000689384466212461 -0.193540223518794 ENSG00000077549 CAPZB
ENST00000602662 0.0201017814228352 0.00187851364671241 -0.193391345856514 ENSG00000270136 MINOS1-NBL1
ENST00000486890 0.0785077048554323 0.0161822291963454 -0.158923983178828 ENSG00000173436 MINOS1
ENST00000322753 0.0734093342793634 0.0145781976947896 -0.153072140421019 ENSG00000173436 MINOS1
ENST00000498067 0.0299815529284422 0.0036083017313116 -0.266991084498301 ENSG00000173436 MINOS1
ENST00000462646 0.0769418487858632 0.0156830982160651 -0.160046908560982 ENSG00000173436 MINOS1
ENST00000467029 0.0621354130779171 0.011254192603675 -0.161385034938664 ENSG00000173436 MINOS1
ENST00000481464 0.0627644579820412 0.0114162154314871 -0.161072581793713 ENSG00000173436 MINOS1
ENST00000498642 0.0601147001690328 0.0107024316660517 -0.162455533560615 ENSG00000173436 MINOS1
ENST00000479642 0.0348913310136548 0.00459259288049152 -0.255302364020228 ENSG00000173436 MINOS1
ENST00000602293 0.0631205138281512 0.0115249741140254 -0.157364579617056 ENSG00000270136 MINOS1-NBL1
ENST00000602384 0.0637900938961286 0.0117269583739212 -0.157531825538666 ENSG00000270136 MINOS1-NBL1
ENST00000602450 0.0631205138281512 0.0115249741140254 -0.157364579617056 ENSG00000270136 MINOS1-NBL1
ENST00000485362 0.0629092046231275 0.0114642989710884 -0.16102028522082 ENSG00000173436 MINOS1
ENST00000428975 0.147102513372973 0.0439580838293157 -0.163163803223303 ENSG00000158747 NBL1
ENST00000289749 0.105845213026315 0.0259229568440816 -0.180257707134382 ENSG00000158747 NBL1
ENST00000451758 0.177400493353898 0.0587016178838479 -0.153535181046919 ENSG00000158747 NBL1
ENST00000439664 0.168508584751277 0.0542477330690593 -0.159402759488296 ENSG00000158747 NBL1
ENST00000375136 0.00136362988081386 1.51385865710491e-05 -0.316303775521363 ENSG00000158747 NBL1
ENST00000548815 0.00140967082314443 1.59345177596482e-05 -0.315536485749848 ENSG00000158747 NBL1
ENST00000425400 0.168806902480397 0.0543983372328337 -0.15484735634462 ENSG00000158747 NBL1
ENST00000439278 0.197448528537081 0.0693166122416428 -0.153733991087132 ENSG00000158747 NBL1
ENST00000427894 0.137601067428141 0.0394383001610061 -0.168161964844832 ENSG00000158747 NBL1
ENST00000294543 0.379370199259361 0.192624438810155 -0.0856680370095475 ENSG00000162542 TMCO4
ENST00000375127 0.404665487999459 0.213694933201555 -0.0816479497856342 ENSG00000162542 TMCO4
ENST00000489814 0.704406035852792 0.530983566755632 -0.0554442278656896 ENSG00000162542 TMCO4
ENST00000375122 0.379448443910064 0.192679499550186 -0.0856632788703597 ENSG00000162542 TMCO4
ENST00000489135 0.415382778610985 0.222314588524226 -0.0929640228825939 ENSG00000162542 TMCO4
ENST00000496528 0.297869312028633 0.131802460633586 -0.122907759732822 ENSG00000162542 TMCO4
ENST00000462171 0.20630188053216 0.0742961022168217 -0.161129850999543 ENSG00000162542 TMCO4
ENST00000375120 0.0335762007756979 0.00432346619898768 0.187734237136282 ENSG00000169914 OTUD3
ENST00000375078 0.677781682789916 0.497060596306334 -0.0627442235956344 ENSG00000162545 CAMK2N1
ENST00000264198 0.109840835559204 0.0274718593814811 -0.133484536261646 ENSG00000090432 MUL1
ENST00000321556 0.444603639689736 0.248377270924839 -0.0662480617851029 ENSG00000158828 PINK1
ENST00000492302 0.648624713324718 0.462713672091153 -0.041872050705778 ENSG00000158828 PINK1
ENST00000451424 0.725423109077268 0.558829487627861 0.0265262837506993 ENSG00000117242 PINK1-AS
ENST00000400490 0.75383910556772 0.596654117207023 -0.0297855094232507 ENSG00000158828 PINK1
ENST00000535128 0.4161467252452 0.222988292630176 -0.106112506136202 ENSG00000257033 AL391357.1
ENST00000602624 0.721802277363848 0.553999888560316 -0.0222932623311106 ENSG00000244038 DDOST
ENST00000375048 0.721778800011912 0.55396599457851 -0.0222909142297327 ENSG00000244038 DDOST
ENST00000415136 0.74864871163524 0.589736501020543 -0.0203330916085247 ENSG00000244038 DDOST
ENST00000475210 0.240763041182432 0.0945380545669667 -0.106050129741355 ENSG00000244038 DDOST
ENST00000464364 0.958955688811216 0.922639095104999 -0.00418329365555837 ENSG00000244038 DDOST
ENST00000477229 0.863609074191012 0.759690540827744 0.0133058412900423 ENSG00000244038 DDOST
ENST00000312239 0.00236452270391536 4.2922271035981e-05 0.218448286153297 ENSG00000127483 HP1BP3
ENST00000375003 0.00380873124636935 9.75835271403757e-05 0.203655884340527 ENSG00000127483 HP1BP3
ENST00000413451 0.000191313744330679 4.94740272629187e-07 0.339668203822703 ENSG00000203394 RP5-930J4.4
ENST00000488722 0.00708696092701265 0.000317858723922017 0.200912688261173 ENSG00000127483 HP1BP3
ENST00000491748 0.693198683081127 0.516401297881698 0.0398195169849941 ENSG00000127483 HP1BP3
ENST00000419948 0.00724353023764257 0.000329051816056313 0.217489393224235 ENSG00000127483 HP1BP3
ENST00000438032 0.00181732176693125 2.55725520873511e-05 0.226401727928852 ENSG00000127483 HP1BP3
ENST00000424732 0.00177669601178867 2.47316716593409e-05 0.228348397498752 ENSG00000127483 HP1BP3
ENST00000417710 0.00236740832932829 4.31659700026019e-05 0.252654722735065 ENSG00000127483 HP1BP3
ENST00000487117 0.00682870017065094 0.000298115109765806 0.228034273312952 ENSG00000127483 HP1BP3
ENST00000375000 0.00680582071143763 0.000293699275504188 0.232926418802849 ENSG00000127483 HP1BP3
ENST00000437575 0.00823396038867727 0.000412892148612677 0.196338001275741 ENSG00000127483 HP1BP3
ENST00000419490 0.00957921093115675 0.000543822508769228 0.19316549040683 ENSG00000127483 HP1BP3
ENST00000414993 0.00915908875139595 0.00049648960905424 0.194270687473832 ENSG00000127483 HP1BP3
ENST00000443615 0.00546690224827556 0.000200572099428895 0.216935254348218 ENSG00000127483 HP1BP3
ENST00000264211 0.0509466938816622 0.00826914847903406 0.112121193569461 ENSG00000075151 EIF4G3
ENST00000400422 0.248038663410699 0.0989909642405591 0.0851276732835843 ENSG00000075151 EIF4G3
ENST00000602326 0.248056632514188 0.099004769311601 0.0851274687389993 ENSG00000075151 EIF4G3
ENST00000374935 0.0520077503049405 0.00854502352374746 0.111867510819667 ENSG00000075151 EIF4G3
ENST00000537738 0.00447417930292598 0.00013296801330594 0.160585102824376 ENSG00000075151 EIF4G3
ENST00000374937 0.0670978701073196 0.0126985332086857 0.10488142981112 ENSG00000075151 EIF4G3
ENST00000536266 0.0187421129381161 0.00167637279399088 0.12320305996605 ENSG00000075151 EIF4G3
ENST00000435383 0.182038889008755 0.0610474072904685 0.122574707593203 ENSG00000075151 EIF4G3
ENST00000496705 0.689636475648831 0.511926849546213 0.0376090675590917 ENSG00000075151 EIF4G3
ENST00000374933 0.759795001876527 0.605386089742944 0.0283700926733933 ENSG00000075151 EIF4G3
ENST00000544689 0.761909479577657 0.608833357395302 0.0279558766198958 ENSG00000075151 EIF4G3
ENST00000485722 0.555861309668453 0.357608938206909 -0.0832510437020388 ENSG00000075151 EIF4G3
ENST00000356916 0.749630983378454 0.591064493276598 0.0369641565322156 ENSG00000075151 EIF4G3
ENST00000374927 0.614821303877537 0.422926689064308 0.0493888817891525 ENSG00000075151 EIF4G3
ENST00000438975 0.85742658783973 0.75009452451761 0.022668056899614 ENSG00000075151 EIF4G3
ENST00000411888 0.908141765440237 0.831095332798906 0.0154828629753902 ENSG00000075151 EIF4G3
ENST00000476088 0.469863023825957 0.272089737228512 0.0956660843635311 ENSG00000075151 EIF4G3
ENST00000463775 0.955400674569753 0.915677456294959 -0.00929226870377845 ENSG00000075151 EIF4G3
ENST00000415912 0.294773066391795 0.129585925170258 -0.0553491217488539 ENSG00000117298 ECE1
ENST00000357071 0.375755694105644 0.189528994869215 -0.0470227798123823 ENSG00000117298 ECE1
ENST00000531334 0.634770527012446 0.44596253244494 -0.043267834659687 ENSG00000117298 ECE1
ENST00000374893 0.126646613276147 0.0345288562592875 -0.0863972206884991 ENSG00000117298 ECE1
ENST00000436918 0.13850175055342 0.0398419535578899 -0.084525883262426 ENSG00000117298 ECE1
ENST00000264205 0.140941223012701 0.0410023706975826 -0.0838742916869831 ENSG00000117298 ECE1
ENST00000526194 0.0822248872601515 0.0174676180281733 -0.0939699616326118 ENSG00000117298 ECE1
ENST00000470394 0.1240038918035 0.0333803635450601 -0.0921811219527416 ENSG00000117298 ECE1
ENST00000528294 0.214913993128043 0.079386225293585 -0.0692758872645988 ENSG00000117298 ECE1
ENST00000473505 0.0518623379280852 0.00849542603453593 -0.140293212184258 ENSG00000117298 ECE1
ENST00000481130 0.0734390744723899 0.0145855874416799 -0.13987301174303 ENSG00000117298 ECE1
ENST00000527991 0.0779784320213349 0.016019003758628 -0.144644053564506 ENSG00000117298 ECE1
ENST00000463334 0.0495884229026349 0.00791559345725435 -0.142016711920109 ENSG00000117298 ECE1
ENST00000454000 0.958660299261878 0.922160040172614 0.0070040915094085 ENSG00000142794 NBPF3
ENST00000318220 0.990946211556333 0.981987114445973 -0.00160676333537759 ENSG00000142794 NBPF3
ENST00000478653 0.525166393639524 0.326909530071498 -0.0896539033780367 ENSG00000142794 NBPF3
ENST00000318249 0.990946211556333 0.981987114445973 -0.00160676333537759 ENSG00000142794 NBPF3
ENST00000342104 0.990946211556333 0.981987114445973 -0.00160676333537759 ENSG00000142794 NBPF3
ENST00000486229 0.991381406335224 0.982668738663329 0.00169644064362917 ENSG00000142794 NBPF3
ENST00000434838 0.379549072269611 0.192761269949966 0.0971319646663193 ENSG00000142794 NBPF3
ENST00000400301 0.0156874314101118 0.00125808147933085 0.169443165524838 ENSG00000090686 USP48
ENST00000308271 0.0154101307931936 0.00122307814253513 0.169931079865214 ENSG00000090686 USP48
ENST00000374732 0.0112105312980895 0.000720105103047632 0.190813733821606 ENSG00000090686 USP48
ENST00000479177 0.101322618706655 0.0242042678058769 0.170027702389546 ENSG00000090686 USP48
ENST00000529637 0.015133921904914 0.00118678541879151 0.173081883656095 ENSG00000090686 USP48
ENST00000464577 0.081879910238985 0.0173504947479967 0.137904749911912 ENSG00000090686 USP48
ENST00000471752 0.000958392851037549 7.62994663977667e-06 0.315778318730253 ENSG00000090686 USP48
ENST00000487880 0.00234030838048883 4.22424826726224e-05 0.260176230340545 ENSG00000090686 USP48
ENST00000526044 0.00309867826383565 6.74864167205048e-05 0.232889388216914 ENSG00000090686 USP48
ENST00000534705 0.00317453374987102 7.04057593409806e-05 0.232962942828109 ENSG00000090686 USP48
ENST00000421625 0.0448671810274456 0.006792294886968 0.139482714239798 ENSG00000090686 USP48
ENST00000374730 0.0179861856281262 0.00156953029990419 0.176669531027781 ENSG00000090686 USP48
ENST00000527823 0.391713289822458 0.202662581215395 0.0840297376776172 ENSG00000090686 USP48
ENST00000532737 0.609045342566092 0.416163439322477 0.0525314661639676 ENSG00000090686 USP48
ENST00000489108 0.958962498150209 0.922665020721589 0.00676507758861361 ENSG00000090686 USP48
ENST00000344642 0.912991490731434 0.839356727548975 0.00988562174206942 ENSG00000187942 LDLRAD2
ENST00000543870 0.812546090480344 0.681879915742194 -0.0210701834472773 ENSG00000187942 LDLRAD2
ENST00000484271 0.397344305449705 0.207470450778732 -0.0722206630408149 ENSG00000187942 LDLRAD2
ENST00000486901 0.83599383497181 0.717325918933782 -0.0190446606286025 ENSG00000142798 HSPG2
ENST00000374695 0.663153288268623 0.479488887350781 -0.0323498705158708 ENSG00000142798 HSPG2
ENST00000481644 0.546384802574179 0.348018539926786 -0.0538282998095699 ENSG00000142798 HSPG2
ENST00000469378 0.298829651869641 0.13249823130204 -0.0770568340496006 ENSG00000142798 HSPG2
ENST00000426143 0.676352469603923 0.494949208593622 -0.0342305548628347 ENSG00000142798 HSPG2
ENST00000471322 0.845827434193002 0.732736015329449 0.0166109605779527 ENSG00000142798 HSPG2
ENST00000374676 0.876164572262161 0.780293967510927 0.013804400261029 ENSG00000142798 HSPG2
ENST00000453796 0.790339296673675 0.648804102101975 0.0230284945057341 ENSG00000142798 HSPG2
ENST00000430507 0.639942525650918 0.452240531845232 0.0362650924420054 ENSG00000142798 HSPG2
ENST00000493940 0.594153544972022 0.399019293864578 0.0440426468240525 ENSG00000142798 HSPG2
ENST00000427897 0.655087027823794 0.470400846241736 -0.0352378345724328 ENSG00000142798 HSPG2
ENST00000498495 0.576447843661539 0.379523654549614 -0.0444849729148066 ENSG00000142798 HSPG2
ENST00000480900 0.343829138611086 0.164947265710842 -0.0661978080235951 ENSG00000142798 HSPG2
ENST00000412328 0.0478291519468872 0.00747614167418007 -0.131790174142021 ENSG00000142798 HSPG2
ENST00000374673 0.200205567311275 0.0709074024233855 -0.0907996611777875 ENSG00000142798 HSPG2
ENST00000439717 0.053203829123379 0.00884473216440843 -0.129181507934779 ENSG00000142798 HSPG2
ENST00000434233 0.673420069303926 0.491531209241211 -0.0564244745303523 ENSG00000218510 LINC00339
ENST00000420503 0.513919921601989 0.315799571195937 -0.083269984456379 ENSG00000218510 LINC00339
ENST00000404210 0.491499638296794 0.29307566265654 -0.0874140397066596 ENSG00000218510 LINC00339
ENST00000416769 0.491499638296794 0.29307566265654 -0.0874140397066596 ENSG00000218510 LINC00339
ENST00000452322 0.89466552011549 0.809484155283464 0.0219947715690493 ENSG00000218510 LINC00339
ENST00000400259 0.298090841474792 0.131983955317308 0.0515531977292124 ENSG00000070831 CDC42
ENST00000344548 0.29752916826192 0.13153089066657 0.0516385856378695 ENSG00000070831 CDC42
ENST00000315554 0.175696043274967 0.0578767195102397 0.0667483139795844 ENSG00000070831 CDC42
ENST00000498236 0.194867971171898 0.0679362731184167 0.0643938085462087 ENSG00000070831 CDC42
ENST00000421089 0.315091064367357 0.144342734690944 0.0473537946105148 ENSG00000070831 CDC42
ENST00000411827 0.126876072090363 0.0346072256761417 0.0774033720969824 ENSG00000070831 CDC42
ENST00000431803 0.400908045075621 0.210489480602919 0.113498611708583 ENSG00000230068 CDC42-IT1
ENST00000404138 0.11303181315554 0.0288168666830265 0.0919400293342384 ENSG00000184677 ZBTB40
ENST00000400239 0.197364858846693 0.0692772704932105 0.118077565562464 ENSG00000184677 ZBTB40
ENST00000375647 0.112981134205484 0.028799440720463 0.0919413030986639 ENSG00000184677 ZBTB40
ENST00000374651 0.195492819032817 0.0682804989280024 0.0862632524589981 ENSG00000184677 ZBTB40
ENST00000544305 0.619068089693746 0.427517935001557 -0.0469047113805494 ENSG00000133216 EPHB2
ENST00000374630 0.637062758395213 0.448603024677979 -0.039200712972901 ENSG00000133216 EPHB2
ENST00000400191 0.864085694722344 0.760389126715177 -0.0138571717285132 ENSG00000133216 EPHB2
ENST00000374632 0.792091442588272 0.651298656926684 -0.0208465635097624 ENSG00000133216 EPHB2
ENST00000374627 0.748971436594542 0.590135852118786 -0.0286098919316407 ENSG00000133216 EPHB2
ENST00000465676 0.631955895971652 0.442699514950839 -0.0528524117209514 ENSG00000133216 EPHB2
ENST00000490436 0.786408920002343 0.643021609672914 -0.039733712850259 ENSG00000133216 EPHB2
ENST00000610135 0.441597076495874 0.245534878090353 0.106440902900824 ENSG00000272796 RP1-74M1.3
ENST00000356634 0.0732513162985665 0.014531278152931 0.0895281104565295 ENSG00000004487 KDM1A
ENST00000400181 0.0732422241367968 0.0145267119437417 0.0895275694566553 ENSG00000004487 KDM1A
ENST00000542151 0.0732422241367968 0.0145267119437417 0.0895275694566553 ENSG00000004487 KDM1A
ENST00000427154 0.0651788476150804 0.0121427185070047 0.0978395414281896 ENSG00000240553 RP1-184J9.2
ENST00000481879 0.964018559805975 0.932096899512987 0.00606870676639658 ENSG00000004487 KDM1A
ENST00000465864 0.820470988188283 0.693712863173222 0.0222331427386264 ENSG00000004487 KDM1A
ENST00000494920 0.351939262386738 0.170949748791506 0.0650696941584819 ENSG00000004487 KDM1A
ENST00000602503 0.65801589353701 0.473680512003095 0.0379297903023257 ENSG00000004487 KDM1A
ENST00000374623 0.0825658317972163 0.0175886434835607 0.10992406881748 ENSG00000169641 LUZP1
ENST00000418342 0.0694136262075747 0.0133801120804588 0.109009543892129 ENSG00000169641 LUZP1
ENST00000302291 0.0714742227034647 0.0140103777401023 0.106969340490327 ENSG00000169641 LUZP1
ENST00000314174 0.056343260456707 0.00968650574492087 0.12123103033467 ENSG00000169641 LUZP1
ENST00000471849 0.0539071487510115 0.00902529186231085 0.137694004375418 ENSG00000169641 LUZP1
ENST00000475164 0.76250795616219 0.609835367933704 0.0283509659528045 ENSG00000169641 LUZP1
ENST00000566551 0.28082661559818 0.120320222174892 0.136579747617295 ENSG00000261326 RP5-1057J7.6
ENST00000464516 0.262250172121761 0.108119848423191 0.143855579644157 ENSG00000125944 HNRNPR
ENST00000478691 0.0287469693385163 0.00337405334408369 0.0949749825891851 ENSG00000125944 HNRNPR
ENST00000374616 0.0419511694462982 0.00608701387475962 0.0869062560635026 ENSG00000125944 HNRNPR
ENST00000476660 0.39231660308675 0.203164945928463 0.0538803199837733 ENSG00000125944 HNRNPR
ENST00000374612 0.0419511694462982 0.0060871022276767 0.0869062814087888 ENSG00000125944 HNRNPR
ENST00000302271 0.0417394874135545 0.00604205158531059 0.0870005406973609 ENSG00000125944 HNRNPR
ENST00000427764 0.0282860794553496 0.0032922420296638 0.088931026096907 ENSG00000125944 HNRNPR
ENST00000606561 0.0416297582520402 0.00601943915408716 0.0837003191904055 ENSG00000125944 HNRNPR
ENST00000426846 0.0565814416262128 0.00976414447380018 0.0795788505338748 ENSG00000125944 HNRNPR
ENST00000463552 0.0204613928591148 0.00193733595236563 0.104777895023833 ENSG00000125944 HNRNPR
ENST00000470941 0.029478354734284 0.00352243022962852 0.109572662130022 ENSG00000125944 HNRNPR
ENST00000476451 0.0233990589843797 0.00241946752090137 0.112248733054174 ENSG00000125944 HNRNPR
ENST00000490652 0.361221133555671 0.178055236888019 0.0668903827064862 ENSG00000125944 HNRNPR
ENST00000314011 0.080784020486232 0.016965672524686 0.147991474403343 ENSG00000125945 ZNF436
ENST00000374608 0.0427007005606398 0.00626185496129875 0.169023143589319 ENSG00000125945 ZNF436
ENST00000495646 0.716827146552592 0.546993986005039 0.0509676569477895 ENSG00000088280 ASAP3
ENST00000336689 0.267386423190693 0.111412360181119 -0.112858003744567 ENSG00000088280 ASAP3
ENST00000492982 0.27410156636476 0.11599498857384 -0.115359949007789 ENSG00000088280 ASAP3
ENST00000437606 0.233862889111508 0.0904584508855966 -0.125027503605065 ENSG00000088280 ASAP3
ENST00000478858 0.0514746827032698 0.00839348170794372 -0.224003463945733 ENSG00000088280 ASAP3
ENST00000608765 0.204076456647613 0.0730080096103295 -0.159680616606764 ENSG00000088280 ASAP3
ENST00000361729 0.202243950134198 0.071991002008395 -0.16439841003654 ENSG00000007968 E2F2
ENST00000374561 0.0659507135960034 0.0123713924381124 -0.160417806616172 ENSG00000117318 ID3
ENST00000463312 0.030833743158081 0.00376941996180674 -0.219770450674005 ENSG00000117318 ID3
ENST00000486541 0.0697111952352682 0.0134857922019936 -0.155127442996829 ENSG00000117318 ID3
ENST00000374550 0.0113370926212925 0.000734059982609946 -0.228287818337511 ENSG00000142676 RPL11
ENST00000467075 0.00479801321535765 0.00015320645467145 -0.260722716294594 ENSG00000142676 RPL11
ENST00000482370 0.0113665167252842 0.000736985577134101 -0.22816613181858 ENSG00000142676 RPL11
ENST00000443624 0.011302282947732 0.000728527663186436 -0.228555586057908 ENSG00000142676 RPL11
ENST00000458455 0.0111780171096334 0.000716595684477649 -0.228595095735223 ENSG00000142676 RPL11
ENST00000418390 0.597195162570805 0.402555695865574 0.0333309957285814 ENSG00000011007 TCEB3
ENST00000609199 0.860248544803897 0.754301868984127 0.0131034717033299 ENSG00000011007 TCEB3
ENST00000487554 0.430779380700204 0.23579484289246 -0.0714386111025563 ENSG00000011007 TCEB3
ENST00000427796 0.595167740578923 0.400157327489059 0.055610239923509 ENSG00000236810 RP5-886K2.3
ENST00000246151 0.796796527332513 0.658741149867139 0.0226342360458428 ENSG00000057757 PITHD1
ENST00000415372 0.987580253653708 0.974840031940279 -0.0024420294022888 ENSG00000057757 PITHD1
ENST00000374524 0.889196058803525 0.800711197344512 -0.0146348733344115 ENSG00000057757 PITHD1
ENST00000374514 0.0781560995127276 0.0160821842442397 -0.158857515273011 ENSG00000011009 LYPLA2
ENST00000400061 0.0757188702643798 0.0152999632492716 -0.160058857340632 ENSG00000011009 LYPLA2
ENST00000420982 0.179580033355482 0.0598144861188432 -0.124396196505298 ENSG00000011009 LYPLA2
ENST00000374505 0.194267615934121 0.0676504386538269 -0.118183647704188 ENSG00000011009 LYPLA2
ENST00000495365 0.164956097601862 0.052549199890623 -0.125762274625883 ENSG00000011009 LYPLA2
ENST00000374503 0.155464015348953 0.0479140867961348 -0.127734455991651 ENSG00000011009 LYPLA2
ENST00000374502 0.170301640671495 0.0551277458767001 -0.124725736853117 ENSG00000011009 LYPLA2
ENST00000492577 0.168234714300102 0.0541085830313044 -0.127377305085445 ENSG00000011009 LYPLA2
ENST00000421070 0.242754698719824 0.0956462439023377 -0.117481926454192 ENSG00000011009 LYPLA2
ENST00000374501 0.00521279871982284 0.000184723295443547 -0.260059509256549 ENSG00000011009 LYPLA2
ENST00000472213 0.0042694258046734 0.000122298853340655 -0.26402564730623 ENSG00000011009 LYPLA2
ENST00000481736 0.399004660233963 0.208893615026624 -0.0766399785869972 ENSG00000117308 GALE
ENST00000374497 0.429270009435177 0.234447737027193 -0.0731367526051477 ENSG00000117308 GALE
ENST00000456977 0.549255005668421 0.350906447193762 -0.0760862965408319 ENSG00000117308 GALE
ENST00000459934 0.410361736642553 0.218222042771016 -0.0750407362594279 ENSG00000117308 GALE
ENST00000469556 0.827817118237924 0.704756876671999 -0.0306176320018546 ENSG00000117308 GALE
ENST00000429356 0.602471353903707 0.4086316731071 -0.0501926304239985 ENSG00000117308 GALE
ENST00000418277 0.519061157882553 0.32086233004548 -0.06438545509982 ENSG00000117308 GALE
ENST00000470949 0.697801051640354 0.522472472051465 -0.0443046213798682 ENSG00000117308 GALE
ENST00000425913 0.516914873979164 0.318715610674043 -0.068538838180155 ENSG00000117308 GALE
ENST00000445705 0.728236381810246 0.562409114311543 -0.0400345288873143 ENSG00000117308 GALE
ENST00000467493 0.658344012244981 0.474093709275855 -0.0493426230727118 ENSG00000117308 GALE
ENST00000486382 0.635478582798488 0.446903327244733 -0.0562211355472905 ENSG00000117308 GALE
ENST00000470383 0.502080163713609 0.303792125241103 -0.0786229401137254 ENSG00000117308 GALE
ENST00000466250 0.501010115450523 0.302765098254406 -0.0785563016899688 ENSG00000117308 GALE
ENST00000467070 0.406101293750076 0.214836502754626 -0.0961070232423543 ENSG00000117308 GALE
ENST00000374490 0.827595263016028 0.704395812820848 -0.0205937942461642 ENSG00000117305 HMGCL
ENST00000374487 0.827238810883466 0.703827740667333 -0.0206638371422443 ENSG00000117305 HMGCL
ENST00000374483 0.827238810883466 0.703827740667333 -0.0206638371422443 ENSG00000117305 HMGCL
ENST00000436439 0.827595263016028 0.704395812820848 -0.0205937942461642 ENSG00000117305 HMGCL
ENST00000235958 0.827262453543523 0.703945518870789 -0.0206035803411517 ENSG00000117305 HMGCL
ENST00000509389 0.886777816732822 0.796858470869799 -0.0146275645815741 ENSG00000117305 HMGCL
ENST00000496907 0.911694965719395 0.837134058568818 -0.0170576419166644 ENSG00000117305 HMGCL
ENST00000513148 0.918183398894031 0.847583867745203 -0.0117067078253379 ENSG00000117305 HMGCL
ENST00000479458 0.815093727437201 0.685354229455222 0.0356531768899057 ENSG00000117305 HMGCL
ENST00000498698 0.762799224402843 0.610183899852641 0.0417195233016852 ENSG00000117305 HMGCL
ENST00000374479 0.544728648043638 0.346380375952592 -0.082786244973999 ENSG00000179163 FUCA1
ENST00000471915 0.321460392426519 0.148871160785439 -0.0657075231543232 ENSG00000189266 PNRC2
ENST00000334351 0.479609937883029 0.281596545442908 -0.0489334920463609 ENSG00000189266 PNRC2
ENST00000374468 0.43249799429864 0.237394625090462 -0.0530490808166566 ENSG00000189266 PNRC2
ENST00000579103 0.668517785721008 0.485710984708142 0.0425314951989276 ENSG00000189266 PNRC2
ENST00000344989 0.0644331729976059 0.0119325753133029 0.118635656169135 ENSG00000188529 SRSF10
ENST00000453840 0.0652498080575638 0.0121629059143607 0.118373436119448 ENSG00000188529 SRSF10
ENST00000341154 0.0642334131931292 0.0118510078817483 0.118827138061703 ENSG00000188529 SRSF10
ENST00000484146 0.0667803326046856 0.0126020101560512 0.118111624941424 ENSG00000188529 SRSF10
ENST00000473858 0.0667803326046856 0.0126020101560512 0.118111624941424 ENSG00000188529 SRSF10
ENST00000374452 0.0667921355448602 0.0126069363057934 0.118110543026785 ENSG00000188529 SRSF10
ENST00000374453 0.0678990800040455 0.0129461900223888 0.117638498814034 ENSG00000188529 SRSF10
ENST00000343255 0.0864322332796916 0.018846790434483 0.109404950485569 ENSG00000188529 SRSF10
ENST00000492112 0.0864079835425557 0.0188380821142235 0.109396913597936 ENSG00000188529 SRSF10
ENST00000485841 0.0311426034181806 0.0038355344682465 0.148924648411968 ENSG00000188529 SRSF10
ENST00000338597 0.0216944428866869 0.00212377362279413 0.156676282507067 ENSG00000188529 SRSF10
ENST00000495785 0.0611371065538435 0.0109757021402803 0.116565721449166 ENSG00000188529 SRSF10
ENST00000473754 0.0183890350730252 0.00162353442166434 0.160595205195054 ENSG00000188529 SRSF10
ENST00000485292 0.652840615804369 0.46768749956339 -0.0445928164413894 ENSG00000188529 SRSF10
ENST00000469303 0.232800833351369 0.0898830297949641 -0.117747216926521 ENSG00000188529 SRSF10
ENST00000374409 0.826558321921677 0.702668793687482 0.0314520520692533 ENSG00000001460 STPG1
ENST00000440416 0.70965360008559 0.537892682675941 0.0514418242139624 ENSG00000001460 STPG1
ENST00000003583 0.834076965699653 0.714409156096726 0.0302577154744632 ENSG00000001460 STPG1
ENST00000468303 0.893934587725908 0.808301299896294 0.0190606477689185 ENSG00000001460 STPG1
ENST00000337248 0.833151206932458 0.713190314971947 0.0303898650586252 ENSG00000001460 STPG1
ENST00000497384 0.467615116837357 0.269934502657161 0.10077104373964 ENSG00000001460 STPG1
ENST00000374399 0.919980286383105 0.850888505172756 -0.0127623471410074 ENSG00000001461 NIPAL3
ENST00000003912 0.828708378549049 0.706211159492255 0.0216580943730351 ENSG00000001461 NIPAL3
ENST00000488155 0.798672176732368 0.661639155318956 -0.0391893997485661 ENSG00000001461 NIPAL3
ENST00000358028 0.721764624346133 0.553905634286276 -0.0440144290993425 ENSG00000001461 NIPAL3
ENST00000339255 0.999472445646041 0.998977727280922 8.84032537758432e-05 ENSG00000001461 NIPAL3
ENST00000475663 0.753480955468961 0.596252678026668 -0.0467399812622515 ENSG00000001461 NIPAL3
ENST00000428131 0.759957038543054 0.605638991374186 -0.0445776259183594 ENSG00000001461 NIPAL3
ENST00000374395 0.910705464637775 0.835434315763437 0.0190451017134314 ENSG00000117602 RCAN3
ENST00000478890 0.111561689845535 0.0281986443957711 0.127796943876286 ENSG00000133226 SRRM1
ENST00000593639 0.127198709857699 0.0347490937760871 0.122549709583578 ENSG00000133226 SRRM1
ENST00000323848 0.0632263316814049 0.0115500432564249 0.116497337490782 ENSG00000133226 SRRM1
ENST00000466910 0.083660421928655 0.0179238528464841 0.156809944477261 ENSG00000133226 SRRM1
ENST00000468822 0.151655636092272 0.0461597265601578 0.11072841553887 ENSG00000133226 SRRM1
ENST00000447431 0.0515057361936939 0.00840286059368068 0.122726730895397 ENSG00000133226 SRRM1
ENST00000600523 0.120136512192564 0.0317555823034004 0.140052341000206 ENSG00000133226 SRRM1
ENST00000462710 0.121565512260099 0.0323260763650527 0.125790779292808 ENSG00000133226 SRRM1
ENST00000374389 0.0478595856056183 0.00748420749086035 0.125593315135528 ENSG00000133226 SRRM1
ENST00000490543 0.119236830956843 0.0314190025204483 0.126349607903397 ENSG00000133226 SRRM1
ENST00000479034 0.0681255497455948 0.0130238245825528 0.112378150936943 ENSG00000133226 SRRM1
ENST00000596378 0.130457590678829 0.0362207221089519 0.0962929316345349 ENSG00000133226 SRRM1
ENST00000494934 0.301300997721546 0.134278649176325 0.0920902083563431 ENSG00000133226 SRRM1
ENST00000495561 0.248183822252055 0.0990826330967192 0.105134865118278 ENSG00000133226 SRRM1
ENST00000537199 0.0947586502232978 0.0218044254544366 0.110962622334925 ENSG00000133226 SRRM1
ENST00000485441 0.739690247552187 0.57767589037726 0.0395600088039661 ENSG00000133226 SRRM1
ENST00000470243 0.281901406009347 0.121062634843277 0.107181614033634 ENSG00000133226 SRRM1
ENST00000496882 0.185921439101586 0.0630993296368667 0.110351335714139 ENSG00000133226 SRRM1
ENST00000461768 0.19951901478123 0.0705211460007196 0.127242954614022 ENSG00000133226 SRRM1
ENST00000485541 0.202271170945646 0.0720088147409585 0.124195987206917 ENSG00000133226 SRRM1
ENST00000488317 0.0946414986864181 0.021751655434808 0.164398402220403 ENSG00000133226 SRRM1
ENST00000489130 0.266909420552689 0.111103061728131 -0.143714036917377 ENSG00000133226 SRRM1
ENST00000474843 0.127198709857699 0.0347471557630598 0.162453346543342 ENSG00000133226 SRRM1
ENST00000374379 0.0164507435762302 0.0013581928400826 0.166907471903927 ENSG00000169504 CLIC4
ENST00000497755 0.239741293061614 0.09397964564683 -0.0861447990626538 ENSG00000169504 CLIC4
ENST00000488683 0.0164680077488949 0.00136177052581423 0.166850657452305 ENSG00000169504 CLIC4
ENST00000489758 0.0974749254049185 0.0227768487457383 -0.133597751780886 ENSG00000169504 CLIC4
ENST00000236273 0.714559785306919 0.544181083846381 0.0324212975201914 ENSG00000117614 SYF2
ENST00000354361 0.712347139429204 0.541315897031146 0.0325718953663124 ENSG00000117614 SYF2
ENST00000474160 0.804467657084217 0.670354689920005 -0.0260575717051713 ENSG00000117614 SYF2
ENST00000476231 0.981891522208268 0.964266858166175 0.0027865295722835 ENSG00000117614 SYF2
ENST00000243189 0.00065248565513625 3.51309022958585e-06 0.249190652256918 ENSG00000117616 C1orf63
ENST00000569495 0.00203932029944787 3.23808953206725e-05 0.305446455262715 ENSG00000117616 C1orf63
ENST00000498238 0.000655135209883552 3.56044551101431e-06 0.249076724260255 ENSG00000117616 C1orf63
ENST00000566395 0.00471931665438358 0.000147295059815887 0.257079654886353 ENSG00000117616 C1orf63
ENST00000565733 0.00506033901880644 0.000171599097916756 0.25364815962592 ENSG00000117616 C1orf63
ENST00000568254 0.000655135209883552 3.56044551101431e-06 0.249076724260255 ENSG00000117616 C1orf63
ENST00000473314 0.00224505810548819 3.95517034968928e-05 0.213421747865506 ENSG00000117616 C1orf63
ENST00000417642 0.000655135209883552 3.56044551101431e-06 0.249076724260255 ENSG00000117616 C1orf63
ENST00000570063 0.00547268832843958 0.000201009099159609 0.251930240822227 ENSG00000117616 C1orf63
ENST00000564223 0.0395131581773375 0.00554472381532565 0.23194396664508 ENSG00000117616 C1orf63
ENST00000475766 0.00467745951392316 0.000144348534406482 0.262485820080871 ENSG00000117616 C1orf63
ENST00000491378 0.0436429030342455 0.00648863816855592 0.206868809072484 ENSG00000117616 C1orf63
ENST00000431849 0.0126975299483722 0.000878491450152544 0.178393937772332 ENSG00000117616 C1orf63
ENST00000568212 0.0065886765880417 0.000276874301535987 0.194984675192327 ENSG00000117616 C1orf63
ENST00000568701 0.0133536244793789 0.000956528185377657 0.185849543483226 ENSG00000117616 C1orf63
ENST00000561867 0.0409434831924244 0.00586644004284449 0.145718147222907 ENSG00000117616 C1orf63
ENST00000568996 0.0425850188026695 0.00623800793641544 0.145488390824564 ENSG00000117616 C1orf63
ENST00000450820 0.187833014662513 0.0641529169841808 0.159063598180577 ENSG00000117616 C1orf63
ENST00000568399 0.491732277555557 0.293338225478319 -0.0947167005222621 ENSG00000117616 C1orf63
ENST00000562018 0.510947640662253 0.312726978322297 -0.0904191962308156 ENSG00000117616 C1orf63
ENST00000567741 0.530797560323609 0.33268547010767 -0.0866716485489487 ENSG00000117616 C1orf63
ENST00000374358 0.538457920013193 0.340320591969871 -0.0345778321336524 ENSG00000183726 TMEM50A
ENST00000498135 0.423172659211955 0.229305087029998 -0.0502473639921353 ENSG00000183726 TMEM50A
ENST00000491936 0.472414881600773 0.274437188224511 -0.0430115216899654 ENSG00000183726 TMEM50A
ENST00000480937 0.492330478971309 0.293988140784875 -0.0410620603747444 ENSG00000183726 TMEM50A
ENST00000468704 0.0918958405747571 0.0208068506237005 -0.104699946580816 ENSG00000183726 TMEM50A
ENST00000487234 0.48030572623973 0.282174883595473 -0.0593750807326575 ENSG00000183726 TMEM50A
ENST00000294413 0.618692542824433 0.427092473271039 0.0738544575388173 ENSG00000188672 RHCE
ENST00000374352 0.496790431742579 0.298458667666994 0.0967069532103067 ENSG00000188672 RHCE
ENST00000243186 0.545708929959277 0.347343522502484 0.0870198351989335 ENSG00000188672 RHCE
ENST00000413854 0.545708929959277 0.347343522502484 0.0870198351989335 ENSG00000188672 RHCE
ENST00000425135 0.545708929959277 0.347343522502484 0.0870198351989335 ENSG00000188672 RHCE
ENST00000455194 0.545708929959277 0.347343522502484 0.0870198351989335 ENSG00000188672 RHCE
ENST00000399763 0.115346729844914 0.0297501317502471 0.0890286521639293 ENSG00000204178 TMEM57
ENST00000399766 0.115346729844914 0.0297501317502471 0.0890286521639293 ENSG00000204178 TMEM57
ENST00000374343 0.116576474128962 0.030273717332908 0.0887568767954033 ENSG00000204178 TMEM57
ENST00000470035 0.27131298380285 0.113985377844011 0.111694755851971 ENSG00000204178 TMEM57
ENST00000374338 0.699960012833443 0.525304501060723 -0.0339044134648736 ENSG00000157978 LDLRAP1
ENST00000485476 0.752881190008866 0.595390193759562 0.0435125888526343 ENSG00000157978 LDLRAP1
ENST00000488127 0.491050286594297 0.292639423558964 -0.0656058347703372 ENSG00000157978 LDLRAP1
ENST00000484476 0.539723504031725 0.341518478822426 -0.0836194507792369 ENSG00000157978 LDLRAP1
ENST00000474283 0.90408259589079 0.824606586503592 -0.0181860468271079 ENSG00000157978 LDLRAP1
ENST00000470950 0.990669604578554 0.98142279452309 -0.00195455939472384 ENSG00000157978 LDLRAP1
ENST00000354177 0.102401924625327 0.0245810547595981 -0.0887581741253755 ENSG00000162430 SEPN1
ENST00000361547 0.102401924625327 0.0245810547595981 -0.0887581741253755 ENSG00000162430 SEPN1
ENST00000374315 0.102401924625327 0.0245810547595981 -0.0887581741253755 ENSG00000162430 SEPN1
ENST00000559265 0.394872064754268 0.20543265850687 -0.052537461163175 ENSG00000255054 RP1-317E23.6
ENST00000494537 0.636820999743705 0.448304126019143 -0.0407912736077214 ENSG00000162430 SEPN1
ENST00000527604 0.412059002314853 0.219665734581508 -0.0509065734468261 ENSG00000255054 RP1-317E23.6
ENST00000442055 0.755642399306197 0.59941777975866 -0.0209288066215647 ENSG00000228172 RP1-317E23.3
ENST00000453649 0.751537936624696 0.593619926606854 -0.0212193125633982 ENSG00000228172 RP1-317E23.3
ENST00000424294 0.186865730174767 0.0636193678816914 -0.119639911891572 ENSG00000117640 MTFR1L
ENST00000374303 0.882291590709735 0.789912736054842 -0.0150984817182957 ENSG00000117640 MTFR1L
ENST00000533762 0.335169118736007 0.158626373861757 -0.0956548311566923 ENSG00000117640 MTFR1L
ENST00000529116 0.254034028164379 0.102795069400253 -0.10975990011186 ENSG00000117640 MTFR1L
ENST00000474295 0.882500143007191 0.790165177607687 -0.0151085228105744 ENSG00000117640 MTFR1L
ENST00000488327 0.197313723727888 0.0692553351177767 -0.11715730626173 ENSG00000117640 MTFR1L
ENST00000472643 0.280765879380832 0.120284679070496 -0.0938262171639437 ENSG00000117640 MTFR1L
ENST00000494293 0.772235601719805 0.622795631960437 -0.0372414830806854 ENSG00000117640 MTFR1L
ENST00000469815 0.661034564793361 0.477347982833649 -0.039982996649138 ENSG00000117640 MTFR1L
ENST00000526894 0.276081917838604 0.117194975866113 -0.0946045889648145 ENSG00000117640 MTFR1L
ENST00000478284 0.264900695672206 0.109788468076936 -0.0998106318317801 ENSG00000117640 MTFR1L
ENST00000524618 0.689043446981432 0.511224660589988 -0.0372925392299597 ENSG00000117640 MTFR1L
ENST00000374307 0.872438496005133 0.774217118568346 -0.0162809582834365 ENSG00000117640 MTFR1L
ENST00000528624 0.561057738171901 0.362923362372036 -0.0666762477566333 ENSG00000117640 MTFR1L
ENST00000525713 0.347907343163672 0.16799671513334 -0.0942804972114196 ENSG00000117640 MTFR1L
ENST00000374301 0.89841032062085 0.815235790872271 -0.0133108159902973 ENSG00000117640 MTFR1L
ENST00000464008 0.297205873461885 0.131288894746027 -0.0937738577360566 ENSG00000117640 MTFR1L
ENST00000526158 0.252762013182584 0.10202757020388 -0.105253725579732 ENSG00000117640 MTFR1L
ENST00000530599 0.232009067868426 0.0893947203308155 -0.113714256383242 ENSG00000117640 MTFR1L
ENST00000374300 0.862769029414115 0.75847641736244 -0.0175949377445143 ENSG00000117640 MTFR1L
ENST00000466284 0.760229284805209 0.606162255423091 -0.0294097478678849 ENSG00000117640 MTFR1L
ENST00000531361 0.115615681012403 0.0298715303276383 -0.134126523455739 ENSG00000117640 MTFR1L
ENST00000497956 0.894380406605169 0.808973808364375 0.0162664404312787 ENSG00000117640 MTFR1L
ENST00000606617 0.391993517967514 0.202914477995912 0.106857202848957 ENSG00000272478 RP1-317E23.7
ENST00000538789 0.20539792336935 0.0737575110733913 0.129029326867108 ENSG00000127423 AUNIP
ENST00000455431 0.980181047137395 0.960948334437731 0.00367241335999368 ENSG00000236528 RP1-125I3.2
ENST00000374296 0.788782128767492 0.646665252505325 -0.0318268442886653 ENSG00000182749 PAQR7
ENST00000426559 0.721764624346133 0.55393932327174 -0.0215656137755272 ENSG00000117632 STMN1
ENST00000455785 0.705544618672961 0.532540294434447 -0.0227161891286066 ENSG00000117632 STMN1
ENST00000399728 0.704516855674003 0.531185719139177 -0.0227786353632995 ENSG00000117632 STMN1
ENST00000465604 0.739861648142028 0.577852021833618 -0.0202725234298127 ENSG00000117632 STMN1
ENST00000357865 0.751228070487496 0.59321018948702 -0.0195065539335448 ENSG00000117632 STMN1
ENST00000374291 0.756791280839386 0.600898117628719 -0.0190529535321511 ENSG00000117632 STMN1
ENST00000485226 0.889618255828594 0.801562403533161 -0.00983346826551327 ENSG00000117632 STMN1
ENST00000446334 0.693900180592908 0.517470623796299 -0.0285666305420526 ENSG00000117632 STMN1
ENST00000580971 0.158767040827819 0.0495158657950795 -0.126133826687548 ENSG00000264021 MIR3917
ENST00000374282 0.252716096912891 0.101973296272354 0.124985222814964 ENSG00000158006 PAFAH2
ENST00000374284 0.313384297742658 0.14296726707756 0.117708615193699 ENSG00000158006 PAFAH2
ENST00000374271 0.02869214286919 0.00336124190207484 0.237769917961205 ENSG00000175087 PDIK1L
ENST00000374269 0.0479945143492699 0.00751862666958076 0.227386060773707 ENSG00000175087 PDIK1L
ENST00000374268 0.513688885019471 0.31554432169203 -0.0892074213786305 ENSG00000197245 FAM110D
ENST00000374266 0.251526405481715 0.101221376463024 -0.14558176483164 ENSG00000142684 ZNF593
ENST00000270812 0.251526405481715 0.101221376463024 -0.14558176483164 ENSG00000142684 ZNF593
ENST00000407889 0.219915471297107 0.0823377884331979 -0.153901747254866 ENSG00000236782 RP11-96L14.7
ENST00000414762 0.199420048106236 0.0704599776007819 -0.162530926000353 ENSG00000236782 RP11-96L14.7
ENST00000433939 0.203652779289927 0.0727557649187582 -0.160763808433296 ENSG00000236782 RP11-96L14.7
ENST00000444682 0.1716206568847 0.0558823792757279 -0.171455835841495 ENSG00000236782 RP11-96L14.7
ENST00000448923 0.138426206641898 0.0398126267261392 -0.187503866636675 ENSG00000236782 RP11-96L14.7
ENST00000451429 0.922289056066258 0.854975534098731 0.0123775598887497 ENSG00000130695 CEP85
ENST00000476272 0.958384641607354 0.921531667075222 -0.00653839604655884 ENSG00000130695 CEP85
ENST00000252992 0.958344127957522 0.921479525665845 -0.00654622275001985 ENSG00000130695 CEP85
ENST00000453146 0.748319310794722 0.589356072753 -0.0400519981368769 ENSG00000130695 CEP85
ENST00000469609 0.683537952678987 0.504329855232479 -0.0531446026675724 ENSG00000130695 CEP85
ENST00000491670 0.950855961968893 0.90745857368087 0.0104842235557602 ENSG00000130695 CEP85
ENST00000270792 0.00130260404028367 1.41321366877251e-05 -0.296168736133675 ENSG00000142669 SH3BGRL3
ENST00000319041 0.00126549296529616 1.32757704995821e-05 -0.297979430645114 ENSG00000142669 SH3BGRL3
ENST00000314675 0.0245522584168974 0.00262149794789761 -0.147554709621383 ENSG00000158062 UBXN11
ENST00000472155 0.249233756460536 0.0997398276253165 -0.12948522985241 ENSG00000158062 UBXN11
ENST00000374223 0.249233756460536 0.0997398276253165 -0.12948522985241 ENSG00000158062 UBXN11
ENST00000475591 0.249233756460536 0.0997398276253165 -0.12948522985241 ENSG00000158062 UBXN11
ENST00000357089 0.249233756460536 0.0997398276253165 -0.12948522985241 ENSG00000158062 UBXN11
ENST00000494942 0.249233756460536 0.0997398276253165 -0.12948522985241 ENSG00000158062 UBXN11
ENST00000374221 0.249233756460536 0.0997398276253165 -0.12948522985241 ENSG00000158062 UBXN11
ENST00000374217 0.247481558037732 0.0986286282775179 -0.129615671233093 ENSG00000158062 UBXN11
ENST00000374222 0.247481558037732 0.0986286282775179 -0.129615671233093 ENSG00000158062 UBXN11
ENST00000496466 0.0951002804808751 0.0219253055883691 -0.184808907212418 ENSG00000158062 UBXN11
ENST00000535108 0.893309243670596 0.807261090402066 -0.0209290995519678 ENSG00000158062 UBXN11
ENST00000436301 0.912107057122137 0.837929293658025 -0.0177927541030132 ENSG00000158062 UBXN11
ENST00000374215 0.970710324527549 0.944058298525307 0.00619722684621835 ENSG00000158062 UBXN11
ENST00000452980 0.854308683355971 0.745128101192392 0.029207606056378 ENSG00000158062 UBXN11
ENST00000442942 0.842627792339834 0.727819181079761 0.0313727676393993 ENSG00000158062 UBXN11
ENST00000434391 0.643062658462184 0.456149817509594 -0.0318569588335249 ENSG00000117682 DHDDS
ENST00000427245 0.860718170522906 0.755055140103258 -0.0158789081217579 ENSG00000117682 DHDDS
ENST00000527611 0.915088486740633 0.842459335071631 -0.0129435077322741 ENSG00000117682 DHDDS
ENST00000374186 0.904579710095089 0.825328242070212 -0.0117510525292418 ENSG00000117682 DHDDS
ENST00000525682 0.797322797345448 0.659603112194734 -0.0201948662474387 ENSG00000117682 DHDDS
ENST00000236342 0.847480974078556 0.735187219537993 -0.0154997798726136 ENSG00000117682 DHDDS
ENST00000526219 0.917827590322175 0.847011509197251 -0.00902843034654081 ENSG00000117682 DHDDS
ENST00000374185 0.772318193157516 0.622969117871981 -0.024950539567805 ENSG00000117682 DHDDS
ENST00000487944 0.855122746294269 0.746308260213609 -0.0196260457276684 ENSG00000117682 DHDDS
ENST00000360009 0.643062658462184 0.456192913871788 -0.0318556381351963 ENSG00000117682 DHDDS
ENST00000533087 0.786408920002343 0.643070796813065 -0.0238729867129029 ENSG00000117682 DHDDS
ENST00000531312 0.857274477355013 0.749816202431828 -0.0165146549121339 ENSG00000117682 DHDDS
ENST00000525165 0.860718170522906 0.755036758298796 -0.0163049886333194 ENSG00000117682 DHDDS
ENST00000525546 0.86428869668227 0.760698727733292 -0.0169178705382412 ENSG00000117682 DHDDS
ENST00000528557 0.885612348508757 0.794916569075845 -0.0138252773275376 ENSG00000117682 DHDDS
ENST00000525326 0.82666983580145 0.70291226387855 -0.0212769826754913 ENSG00000117682 DHDDS
ENST00000526278 0.782047578648852 0.636822811104336 -0.0243849462817624 ENSG00000117682 DHDDS
ENST00000436153 0.772176676366479 0.622686195937603 -0.0254352324086916 ENSG00000117682 DHDDS
ENST00000529688 0.863690099199104 0.759796714738804 -0.0158322578778497 ENSG00000117682 DHDDS
ENST00000530781 0.770222747639001 0.620097943407082 -0.030530588239398 ENSG00000117682 DHDDS
ENST00000531955 0.675669283333494 0.494275042990026 -0.0384483818144035 ENSG00000117682 DHDDS
ENST00000525410 0.686920939514161 0.508523906113525 -0.0356535244208067 ENSG00000117682 DHDDS
ENST00000430232 0.880535382192445 0.787290817759011 -0.0134670031840332 ENSG00000117682 DHDDS
ENST00000431933 0.47655869879538 0.278591917993268 -0.0554021117558955 ENSG00000117682 DHDDS
ENST00000416052 0.582139054083997 0.385828691410642 0.0590661243302822 ENSG00000117682 DHDDS
ENST00000468388 0.00524531606693794 0.000186670389153104 -0.207290256686364 ENSG00000198830 HMGN2
ENST00000479815 0.0164766167136547 0.00136355618485022 -0.147426905459158 ENSG00000198830 HMGN2
ENST00000460563 0.0369241791666842 0.00501319336206568 -0.128981739748538 ENSG00000198830 HMGN2
ENST00000464888 0.0142946509703061 0.00107035323379741 -0.153920382761571 ENSG00000198830 HMGN2
ENST00000463817 0.0339091535505741 0.00439464139076535 -0.12519123076861 ENSG00000198830 HMGN2
ENST00000467700 0.0356582404924911 0.00474103239956127 -0.123928057978696 ENSG00000198830 HMGN2
ENST00000361427 0.0338219790394778 0.00437218281681918 -0.12501414835383 ENSG00000198830 HMGN2
ENST00000466194 0.0273007792405215 0.00310337665710638 -0.131080598147466 ENSG00000198830 HMGN2
ENST00000493418 0.0256339081032312 0.00280358731876361 -0.140870700715999 ENSG00000198830 HMGN2
ENST00000374168 0.1571195832659 0.0487068486096526 -0.160309547641308 ENSG00000117676 RPS6KA1
ENST00000374166 0.163383951899763 0.0517892501228625 -0.158176129493099 ENSG00000117676 RPS6KA1
ENST00000526792 0.138787060194495 0.0399974614146977 -0.173087911850858 ENSG00000117676 RPS6KA1
ENST00000374162 0.14448024660772 0.042659245037726 -0.170849656991304 ENSG00000117676 RPS6KA1
ENST00000530003 0.2246404153357 0.0850712622029624 -0.146383785715444 ENSG00000117676 RPS6KA1
ENST00000531113 0.110518292720107 0.0277585190030986 -0.19095059615616 ENSG00000117676 RPS6KA1
ENST00000374163 0.269515482182876 0.112801689335048 -0.136207080998333 ENSG00000117676 RPS6KA1
ENST00000531382 0.311999254297871 0.141993478431844 -0.127311295178719 ENSG00000117676 RPS6KA1
ENST00000324856 0.661809303591708 0.478082579938685 0.0317010045835709 ENSG00000117713 ARID1A
ENST00000457599 0.862900870939534 0.758736632195449 0.0142913854743038 ENSG00000117713 ARID1A
ENST00000524572 0.529570294195444 0.331531096960103 0.084980520818357 ENSG00000117713 ARID1A
ENST00000374152 0.841527293417322 0.726155578928215 -0.014274360338563 ENSG00000117713 ARID1A
ENST00000430291 0.0575472712496659 0.0100167387003555 0.188784169231147 ENSG00000117713 ARID1A
ENST00000430799 0.886936695994097 0.797117713254327 -0.0124381282693509 ENSG00000117713 ARID1A
ENST00000466382 0.711869672573183 0.540611698113041 -0.0293474642523715 ENSG00000117713 ARID1A
ENST00000540690 0.717173484398976 0.547352448297835 -0.0288358650559054 ENSG00000117713 ARID1A
ENST00000532781 0.744959332185133 0.584423792720627 -0.0275770995339345 ENSG00000117713 ARID1A
ENST00000472757 0.686757846770507 0.508239774276232 -0.0551565494691715 ENSG00000060642 PIGV
ENST00000078527 0.80667018447404 0.673437956629654 -0.0345875769352923 ENSG00000060642 PIGV
ENST00000449950 0.787474470380179 0.644498290239813 -0.0382867039520946 ENSG00000060642 PIGV
ENST00000374145 0.78174363107201 0.636377884049225 -0.0392015485623702 ENSG00000060642 PIGV
ENST00000374142 0.447870651143574 0.251361148219951 -0.0657019498762611 ENSG00000204160 ZDHHC18
ENST00000374141 0.948769115998665 0.90350337731893 0.00933269612563475 ENSG00000204160 ZDHHC18
ENST00000534643 0.795735862874741 0.657003872380891 0.0368318074339822 ENSG00000204160 ZDHHC18
ENST00000488397 0.400097583324716 0.209756798159176 -0.0782803745956285 ENSG00000204160 ZDHHC18
ENST00000374135 0.19822778089218 0.0697723983009792 0.0986306297853234 ENSG00000142751 GPN2
ENST00000448791 0.161102866072766 0.0506007577711834 0.148856083073959 ENSG00000226698 RP1-50O24.6
ENST00000374133 0.139659836479022 0.0404101917085879 0.137652352241444 ENSG00000142751 GPN2
ENST00000477418 0.15203938259885 0.0463226035776301 0.136726398947031 ENSG00000142751 GPN2
ENST00000431781 0.24310298398536 0.0958767874897107 -0.120295520185255 ENSG00000142751 GPN2
ENST00000445019 0.536307754000441 0.33810564902331 0.0827325521971078 ENSG00000198746 GPATCH3
ENST00000361720 0.709756335093828 0.538043717271989 -0.0454801736194605 ENSG00000198746 GPATCH3
ENST00000450844 0.517427635849635 0.319287881725264 0.0906576411663618 ENSG00000198746 GPATCH3
ENST00000435827 0.162055950982693 0.0510195628941707 -0.114356620864669 ENSG00000090273 NUDC
ENST00000321265 0.222527800330689 0.0838755865379617 -0.0916399813327652 ENSG00000090273 NUDC
ENST00000452707 0.142475751045438 0.0417147651416015 -0.115161349431786 ENSG00000090273 NUDC
ENST00000484772 0.522353329353328 0.32412669416517 -0.061045436185247 ENSG00000090273 NUDC
ENST00000522111 0.422578741311959 0.228810939461367 -0.0820086302551999 ENSG00000253368 TRNP1
ENST00000531285 0.305343531933029 0.137183134959202 -0.108930719354379 ENSG00000253368 TRNP1
ENST00000374089 0.71009376426203 0.538484543337481 0.0363854629862283 ENSG00000090020 SLC9A1
ENST00000263980 0.211649182090367 0.077408998293744 -0.092185375051203 ENSG00000090020 SLC9A1
ENST00000490329 0.921662313236896 0.853830205891693 -0.0146175052947822 ENSG00000090020 SLC9A1
ENST00000545949 0.170846211306795 0.0554587552668651 -0.105638162904657 ENSG00000090020 SLC9A1
ENST00000447808 0.741627636624653 0.58004345510107 0.0397236552912162 ENSG00000090020 SLC9A1
ENST00000374086 0.0226135377852066 0.00228442108930248 -0.178929026590348 ENSG00000090020 SLC9A1
ENST00000374084 0.0588530672681707 0.0103736304297463 -0.167280819745265 ENSG00000090020 SLC9A1
ENST00000319394 0.510035190893304 0.311856476852949 -0.0507502301380663 ENSG00000142784 WDTC1
ENST00000361771 0.528271400728027 0.330114927373745 -0.0488328242599576 ENSG00000142784 WDTC1
ENST00000447062 0.879076449646877 0.784796446152717 -0.0153252338146028 ENSG00000142784 WDTC1
ENST00000491239 0.861151309118857 0.755883359734796 -0.0184175953236815 ENSG00000142784 WDTC1
ENST00000472249 0.718751774176038 0.54945591443245 -0.0476465081910824 ENSG00000142784 WDTC1
ENST00000374076 0.0268382669680539 0.00301196230220421 -0.168782719857916 ENSG00000186501 TMEM222
ENST00000464720 0.0268382669680539 0.00301196230220421 -0.168782719857916 ENSG00000186501 TMEM222
ENST00000608611 0.0268382669680539 0.00301196230220421 -0.168782719857916 ENSG00000186501 TMEM222
ENST00000466759 0.707182189623383 0.534829961283989 -0.0391769191017529 ENSG00000186501 TMEM222
ENST00000486082 0.101098165146729 0.0241251182421276 -0.128177027878205 ENSG00000186501 TMEM222
ENST00000464813 0.297544173833933 0.131550499886892 -0.0896404860327358 ENSG00000186501 TMEM222
ENST00000478104 0.0754652056602993 0.0152273620933034 -0.135429748758158 ENSG00000186501 TMEM222
ENST00000498220 0.235241892722125 0.0912298088338998 -0.0958216660595361 ENSG00000186501 TMEM222
ENST00000471456 0.0113375576465135 0.000734548678487815 -0.239566793431979 ENSG00000186501 TMEM222
ENST00000470223 0.0172526132767643 0.00146568961409366 -0.229250967917493 ENSG00000186501 TMEM222
ENST00000472410 0.250791321439744 0.100793820987147 -0.136908373397637 ENSG00000142733 MAP3K6
ENST00000374040 0.3052633403032 0.137115163309161 -0.114402255674233 ENSG00000142733 MAP3K6
ENST00000493901 0.30493388242911 0.136886647688418 -0.114431277886381 ENSG00000142733 MAP3K6
ENST00000357582 0.319478424953934 0.147431174644407 -0.111442164723592 ENSG00000142733 MAP3K6
ENST00000430629 0.148043197962859 0.0444276150582927 -0.0579269611163227 ENSG00000158195 WASF2
ENST00000536657 0.174262174348765 0.0571825814851938 -0.0685358653849334 ENSG00000158195 WASF2
ENST00000247087 0.281957496873748 0.121100964220842 -0.0860581937400502 ENSG00000126705 AHDC1
ENST00000374011 0.289348694946886 0.126029939044309 -0.0851352972537793 ENSG00000126705 AHDC1
ENST00000490295 0.263063330940096 0.108625166968082 -0.10542649382883 ENSG00000126705 AHDC1
ENST00000480033 0.170453537781775 0.0552238128131869 -0.126565299158314 ENSG00000126705 AHDC1
ENST00000361157 0.460105609406885 0.262805943575397 0.0722412789510328 ENSG00000126709 IFI6
ENST00000339145 0.460105609406885 0.262805943575397 0.0722412789510328 ENSG00000126709 IFI6
ENST00000362020 0.460105609406885 0.262805943575397 0.0722412789510328 ENSG00000126709 IFI6
ENST00000373954 0.771474282304173 0.621778107768288 0.0395970480423998 ENSG00000009780 FAM76A
ENST00000419687 0.762136887886515 0.609299933138519 0.0423644391640257 ENSG00000009780 FAM76A
ENST00000373949 0.742449889788678 0.581208499597689 0.0445988653503064 ENSG00000009780 FAM76A
ENST00000530324 0.83721609745978 0.719406732875919 -0.0304542320228544 ENSG00000009780 FAM76A
ENST00000234549 0.938349531538667 0.884252616519964 0.0122491095012399 ENSG00000009780 FAM76A
ENST00000010299 0.938349531538667 0.884252616519964 0.0122491095012399 ENSG00000009780 FAM76A
ENST00000446647 0.937203959620762 0.88235053676642 -0.0134828336361878 ENSG00000009780 FAM76A
ENST00000373943 0.15640922996662 0.0483792009776138 0.0940072990735595 ENSG00000117758 STX12
ENST00000440806 0.45690830828954 0.259877594905371 0.0525225176741682 ENSG00000117758 STX12
ENST00000468761 0.576336012917305 0.379409273549991 -0.0503185957582381 ENSG00000117758 STX12
ENST00000481874 0.428728669339299 0.234043740224307 -0.0834797245729474 ENSG00000117758 STX12
ENST00000472285 0.722958174028718 0.555449227748592 -0.037154852462481 ENSG00000117758 STX12
ENST00000311772 0.962142233540448 0.928332912723158 -0.00408664375729796 ENSG00000117751 PPP1R8
ENST00000236412 0.965829959301198 0.935380080490573 -0.00368707078075271 ENSG00000117751 PPP1R8
ENST00000373931 0.962142233540448 0.928332730345728 -0.00408811040193842 ENSG00000117751 PPP1R8
ENST00000431586 0.69995390403572 0.525276587614022 0.0348564810698257 ENSG00000117751 PPP1R8
ENST00000486634 0.742478997903755 0.581246286649163 -0.0291809076916196 ENSG00000117751 PPP1R8
ENST00000601459 0.0993178574858571 0.0234324088271984 -0.167923215290401 ENSG00000268552 AL109927.1
ENST00000373912 0.47320480232826 0.275259362560059 -0.0654962699970287 ENSG00000117748 RPA2
ENST00000419958 0.940712888928909 0.888428888738121 0.00977350802263295 ENSG00000117748 RPA2
ENST00000373909 0.457328770204497 0.260270536255223 -0.0667210620985592 ENSG00000117748 RPA2
ENST00000313433 0.386834807567074 0.198633448288126 -0.0792236734297184 ENSG00000117748 RPA2
ENST00000444045 0.313386036519751 0.142976008176031 -0.102838531833252 ENSG00000117748 RPA2
ENST00000373884 0.162332940580872 0.0511871703358983 -0.145584819351692 ENSG00000158156 XKR8
ENST00000373871 0.387853486031362 0.199589880753749 0.0559917866089237 ENSG00000158161 EYA3
ENST00000436342 0.387853486031362 0.199589880753749 0.0559917866089237 ENSG00000158161 EYA3
ENST00000373864 0.47586831860664 0.277933556025605 0.0574895461994385 ENSG00000158161 EYA3
ENST00000540618 0.697536210687586 0.522083096835992 0.0321307962648581 ENSG00000158161 EYA3
ENST00000545175 0.728043230719296 0.56217169279131 0.0291963916761651 ENSG00000158161 EYA3
ENST00000373863 0.725199099488416 0.558534697894538 0.0298323139643966 ENSG00000158161 EYA3
ENST00000495923 0.540645719646782 0.34255024228439 0.0686269872734916 ENSG00000158161 EYA3
ENST00000471498 0.766441044635652 0.614739298658686 0.0266667534753761 ENSG00000158161 EYA3
ENST00000468665 0.679106139064687 0.498922777007114 0.0508227708039545 ENSG00000158161 EYA3
ENST00000603289 0.53743790520007 0.339290455213281 -0.0368560249415863 ENSG00000126698 DNAJC8
ENST00000263697 0.887966376923075 0.798798681541324 -0.00875356780295358 ENSG00000126698 DNAJC8
ENST00000596102 0.966066011974284 0.935776421575963 0.00539477368901897 ENSG00000269804 AL353354.2
ENST00000489277 0.887966376923075 0.798798681541324 -0.00875356780295358 ENSG00000126698 DNAJC8
ENST00000470967 0.552882340273534 0.354611391362282 0.0466979768105912 ENSG00000126698 DNAJC8
ENST00000482674 0.666243354178193 0.483069168160173 0.0377394001703232 ENSG00000126698 DNAJC8
ENST00000488868 0.635289640330024 0.44668015483329 0.0408425301323592 ENSG00000126698 DNAJC8
ENST00000497986 0.0702772347406048 0.0136608767007441 -0.167605958964712 ENSG00000130770 ATPIF1
ENST00000335514 0.0700680813755243 0.0135989862766223 -0.167633562868691 ENSG00000130770 ATPIF1
ENST00000468425 0.0678642508159571 0.012931945577821 -0.167412753337101 ENSG00000130770 ATPIF1
ENST00000465645 0.0700680813755243 0.0135989862766223 -0.167633562868691 ENSG00000130770 ATPIF1
ENST00000253063 0.10040826013636 0.0238452895958684 -0.142213725760221 ENSG00000130766 SESN2
ENST00000479574 0.86775293344593 0.766228452415052 0.0229272284474398 ENSG00000130772 MED18
ENST00000373842 0.686933914082829 0.508556202348651 0.0476942599646489 ENSG00000130772 MED18
ENST00000398997 0.686933914082829 0.508556202348651 0.0476942599646489 ENSG00000130772 MED18
ENST00000475655 0.518910604126545 0.320731641620962 -0.0868618472370336 ENSG00000130772 MED18
ENST00000474683 0.692800922168634 0.515930023872092 -0.0551900669762436 ENSG00000130772 MED18
ENST00000373839 0.0880768112096311 0.0194480427004986 0.0996073255169091 ENSG00000204138 PHACTR4
ENST00000463428 0.484600028152555 0.286347441731658 0.0626552443139285 ENSG00000204138 PHACTR4
ENST00000493669 0.157815450026772 0.0490618122972062 0.0862082125184281 ENSG00000204138 PHACTR4
ENST00000373836 0.0653511737515202 0.0121963243737937 0.109688572006874 ENSG00000204138 PHACTR4
ENST00000398958 0.629963158087154 0.44046002774918 -0.0282801339753083 ENSG00000180198 RCC1
ENST00000413987 0.425566423715693 0.231375463923851 -0.0469847393047304 ENSG00000242125 SNHG3
ENST00000427469 0.511506033712674 0.313319018044216 -0.0367905316015554 ENSG00000180198 RCC1
ENST00000447507 0.502005510493953 0.303716528622985 -0.0579433987075934 ENSG00000242125 SNHG3
ENST00000434290 0.500228329857217 0.301881517704833 -0.0381252506342919 ENSG00000180198 RCC1
ENST00000373833 0.638349183654449 0.450244005195311 -0.0277193230795518 ENSG00000180198 RCC1
ENST00000437681 0.320546020541069 0.148182188193436 -0.0664770651765683 ENSG00000242125 SNHG3
ENST00000419074 0.860030708649088 0.753877477827651 -0.0170069556001271 ENSG00000180198 RCC1
ENST00000373832 0.823624890039143 0.698300142852214 -0.0201473177960112 ENSG00000180198 RCC1
ENST00000373831 0.432799290217823 0.237643624652144 -0.0688476759868503 ENSG00000180198 RCC1
ENST00000411533 0.51713392825251 0.318913360263122 -0.0641676993524266 ENSG00000180198 RCC1
ENST00000486790 0.775168131963337 0.626968927309135 0.0354500072367202 ENSG00000180198 RCC1
ENST00000430407 0.607307578620199 0.414221841948839 -0.0512206560434074 ENSG00000180198 RCC1
ENST00000429051 0.435765530295261 0.240138967757615 -0.0857927929655274 ENSG00000180198 RCC1
ENST00000478232 0.234983270839728 0.0910674706120185 -0.134891958659157 ENSG00000180198 RCC1
ENST00000373830 0.243323981225267 0.0960476374471376 -0.0928546013542126 ENSG00000180098 TRNAU1AP
ENST00000495995 0.105642832328762 0.0258403089279011 -0.157599333568002 ENSG00000180098 TRNAU1AP
ENST00000411406 0.0735580118511314 0.0146285287927877 -0.214566732718661 ENSG00000180098 TRNAU1AP
ENST00000480930 0.185344819171476 0.0628020008229673 -0.105380738780797 ENSG00000180098 TRNAU1AP
ENST00000491577 0.192279544569863 0.0665444087213721 -0.10354915523111 ENSG00000180098 TRNAU1AP
ENST00000464880 0.400017222678914 0.209662137260017 -0.101457738927073 ENSG00000180098 TRNAU1AP
ENST00000497790 0.411862568410256 0.219494930043609 -0.10048243111997 ENSG00000180098 TRNAU1AP
ENST00000495215 0.206781362319151 0.0745585989718547 -0.115091009286776 ENSG00000180098 TRNAU1AP
ENST00000464093 0.178558039403613 0.0592465031012997 -0.138031663468296 ENSG00000180098 TRNAU1AP
ENST00000484775 0.164065438902927 0.052123373890125 -0.112029580799605 ENSG00000180098 TRNAU1AP
ENST00000464612 0.26446903095905 0.109529719210761 0.104541913106495 ENSG00000197989 SNHG12
ENST00000475441 0.374085734864932 0.188116067310253 0.0852384810260476 ENSG00000197989 SNHG12
ENST00000531126 0.314218399429637 0.143685864854242 0.0850231796788747 ENSG00000197989 SNHG12
ENST00000461448 0.314165189096992 0.143645664930169 0.0850240727750234 ENSG00000197989 SNHG12
ENST00000470977 0.314463530679868 0.143871020142856 0.0848943323316014 ENSG00000197989 SNHG12
ENST00000474814 0.314463530679868 0.143871020142856 0.0848943323316014 ENSG00000197989 SNHG12
ENST00000481368 0.467704827312923 0.270014330017586 0.0688982926993774 ENSG00000197989 SNHG12
ENST00000481220 0.320137089756058 0.147874940408241 0.0840713857985342 ENSG00000197989 SNHG12
ENST00000488745 0.324844547505398 0.151252194356893 0.0834390921329279 ENSG00000197989 SNHG12
ENST00000483436 0.324396897265137 0.150942177120096 0.0834738522081247 ENSG00000197989 SNHG12
ENST00000384581 0.178381023267265 0.0591540116756345 0.158507617782984 ENSG00000197989 SNHG12
ENST00000464115 0.926025397630497 0.861938685312917 0.0125829696108408 ENSG00000197989 SNHG12
ENST00000461832 0.926125722401812 0.862145752604014 0.0125669072493291 ENSG00000197989 SNHG12
ENST00000471683 0.49640054119664 0.297973709108915 0.0880773673434188 ENSG00000120656 TAF12
ENST00000373824 0.759718178384267 0.605309529889495 -0.0353203311789441 ENSG00000120656 TAF12
ENST00000263974 0.776352352752532 0.628706615574003 -0.0330699681629083 ENSG00000120656 TAF12
ENST00000495422 0.84477066853029 0.73119759513726 -0.0242030690349963 ENSG00000120656 TAF12
ENST00000373816 0.468336573689101 0.270606134497473 0.0634076293415203 ENSG00000162419 GMEB1
ENST00000361872 0.919503877225729 0.849979597763998 -0.0118864778717329 ENSG00000162419 GMEB1
ENST00000294409 0.919189046641418 0.849280018496649 -0.0119238162888292 ENSG00000162419 GMEB1
ENST00000480454 0.892975863977925 0.806685713920217 0.0166118805666317 ENSG00000162419 GMEB1
ENST00000474884 0.551061890904381 0.352728819091622 -0.0474425709289176 ENSG00000198492 YTHDF2
ENST00000542507 0.625018085238978 0.434388642569518 0.0254627606912715 ENSG00000198492 YTHDF2
ENST00000373812 0.61134926652154 0.418886088034523 0.0263408257261029 ENSG00000198492 YTHDF2
ENST00000541996 0.604463765857532 0.410968682556934 0.0268912747443443 ENSG00000198492 YTHDF2
ENST00000478283 0.958274541820567 0.921325495149768 -0.00347230779864454 ENSG00000198492 YTHDF2
ENST00000496288 0.465422702149115 0.26786464868824 -0.0534947325097901 ENSG00000198492 YTHDF2
ENST00000475796 0.742275671369982 0.580921931940549 -0.0367782553898479 ENSG00000198492 YTHDF2
ENST00000476976 0.507173958029918 0.308767225914002 -0.0557442522380395 ENSG00000198492 YTHDF2
ENST00000468863 0.368254883454786 0.183591765795342 -0.0786008251551927 ENSG00000198492 YTHDF2
ENST00000343067 0.0887996238014864 0.0196842126260159 0.108973243603858 ENSG00000159023 EPB41
ENST00000356093 0.0887996238014864 0.0196842126260159 0.108973243603858 ENSG00000159023 EPB41
ENST00000398863 0.0887996238014864 0.0196842126260159 0.108973243603858 ENSG00000159023 EPB41
ENST00000482464 0.529770879107021 0.33175299854135 0.0676349774921728 ENSG00000159023 EPB41
ENST00000373800 0.167778682495407 0.0538886078986291 0.112606039200463 ENSG00000159023 EPB41
ENST00000349460 0.167778682495407 0.0538886078986291 0.112606039200463 ENSG00000159023 EPB41
ENST00000347529 0.167760044018287 0.0538661444642291 0.112602761282823 ENSG00000159023 EPB41
ENST00000373798 0.0822942008492168 0.0174964749911456 0.109534453360472 ENSG00000159023 EPB41
ENST00000373797 0.252003501302763 0.101552888458156 0.0955499420728718 ENSG00000159023 EPB41
ENST00000488277 0.0195930713117757 0.00180326557894002 0.233257973594216 ENSG00000159023 EPB41
ENST00000490308 0.0395990751425742 0.00556540732224817 0.221944033498366 ENSG00000159023 EPB41
ENST00000460378 0.27402410696934 0.115936448389595 0.0851793935913756 ENSG00000159023 EPB41
ENST00000521452 0.612921690326453 0.420737423929165 0.0722193936229708 ENSG00000253304 TMEM200B
ENST00000420504 0.496667457685806 0.298301654155703 0.0932366948843766 ENSG00000253304 TMEM200B
ENST00000373795 0.030052838842173 0.00362234552664614 0.111001248524102 ENSG00000116350 SRSF4
ENST00000546138 0.024237185862119 0.00256880774658417 0.117120606365324 ENSG00000116350 SRSF4
ENST00000466448 0.0241554494425598 0.00255255317519407 0.118462046980463 ENSG00000116350 SRSF4
ENST00000497015 0.0517925063169353 0.00847617426147714 0.152948480609957 ENSG00000116350 SRSF4
ENST00000605204 0.00386977848973413 0.000101363068710029 0.190134075460102 ENSG00000116350 SRSF4
ENST00000477193 0.0127434261655822 0.000884241411917733 0.225444643838005 ENSG00000116350 SRSF4
ENST00000489898 0.0156197957943702 0.00124757651930229 0.222948790803875 ENSG00000116350 SRSF4
ENST00000472353 0.0163376698964577 0.00134290583214615 0.185495838526093 ENSG00000116350 SRSF4
ENST00000373791 0.983720830230753 0.967833068720604 0.00265211176658323 ENSG00000116353 MECR
ENST00000475773 0.712769663831029 0.541917780352773 0.0488070359661831 ENSG00000116353 MECR
ENST00000483435 0.955268791996739 0.915376665341441 -0.00892035439776459 ENSG00000116353 MECR
ENST00000263702 0.90408259589079 0.824501043567957 0.0145112595469337 ENSG00000116353 MECR
ENST00000473030 0.832683604653971 0.712519935325138 0.0251032255663797 ENSG00000116353 MECR
ENST00000463412 0.782746263981087 0.637771288224039 0.033350956137879 ENSG00000116353 MECR
ENST00000453185 0.769079064769225 0.618291587062436 0.0391374575596906 ENSG00000116353 MECR
ENST00000478505 0.994560676069859 0.98893722066691 -0.000956256992195264 ENSG00000116353 MECR
ENST00000490529 0.946929607688469 0.89960895422225 0.00857061169634256 ENSG00000116353 MECR
ENST00000463052 0.994384826826473 0.988592070250422 0.00111154266494665 ENSG00000116353 MECR
ENST00000489248 0.989614267097416 0.978787058567267 0.00208544785416199 ENSG00000116353 MECR
ENST00000475861 0.912350394972781 0.838295314897384 -0.0163472412428941 ENSG00000116353 MECR
ENST00000474946 0.831854961697772 0.711127844552168 -0.0301294457585339 ENSG00000116353 MECR
ENST00000464915 0.824319692604029 0.699314562580815 0.0352993621832867 ENSG00000116353 MECR
ENST00000482610 0.895488240826245 0.810882087761939 0.0213010502024925 ENSG00000116353 MECR
ENST00000484012 0.813161840304292 0.682645356081107 0.0373844821855684 ENSG00000116353 MECR
ENST00000345512 0.0926322278621521 0.0210409547619891 -0.208553633144597 ENSG00000060656 PTPRU
ENST00000373779 0.0809496686869193 0.017018899306236 -0.211585002454383 ENSG00000060656 PTPRU
ENST00000323874 0.0809496686869193 0.017018899306236 -0.211585002454383 ENSG00000060656 PTPRU
ENST00000356870 0.0809496686869193 0.017018899306236 -0.211585002454383 ENSG00000060656 PTPRU
ENST00000428026 0.0810297620144499 0.0170434743991037 -0.211545706669995 ENSG00000060656 PTPRU
ENST00000460170 0.0857004923033212 0.018614793553161 -0.208707169079813 ENSG00000060656 PTPRU
ENST00000294507 0.0616157194345231 0.0111080472210104 -0.121294382895931 ENSG00000162511 LAPTM5
ENST00000464569 0.00495795002462993 0.00016537518416599 -0.231057694036938 ENSG00000162511 LAPTM5
ENST00000476492 0.000723241834209875 4.52520896111674e-06 -0.335219102712115 ENSG00000162511 LAPTM5
ENST00000336798 0.700659144114594 0.526141976241455 0.0353119217767385 ENSG00000162512 SDC3
ENST00000339394 0.0484902222142324 0.00764281610207354 -0.185520546380799 ENSG00000162512 SDC3
ENST00000471567 0.510889066324074 0.312672737461971 -0.0923225939652113 ENSG00000162512 SDC3
ENST00000424085 0.0388715312368828 0.00540464832155944 0.0903558537901953 ENSG00000134644 PUM1
ENST00000257075 0.0389274046304648 0.00541602941178798 0.0903547058796683 ENSG00000134644 PUM1
ENST00000373747 0.0389274046304648 0.00541602941178798 0.0903547058796683 ENSG00000134644 PUM1
ENST00000525843 0.0454780545859614 0.00692242855578763 0.0888478103626246 ENSG00000134644 PUM1
ENST00000426105 0.124803387318343 0.0337191284039073 0.0661932508709861 ENSG00000134644 PUM1
ENST00000440538 0.12310843941739 0.0330174461738257 0.066184772888959 ENSG00000134644 PUM1
ENST00000498419 0.126927607644421 0.0346295694720708 0.0923057026230029 ENSG00000134644 PUM1
ENST00000373741 0.126574956135715 0.0344969626092652 0.0659522106009091 ENSG00000134644 PUM1
ENST00000423018 0.11995467643771 0.03167601265489 0.0667844271818146 ENSG00000134644 PUM1
ENST00000373742 0.108230807233431 0.0268472402612696 0.0688463721635943 ENSG00000134644 PUM1
ENST00000530669 0.148802463730282 0.0447952625575907 0.120700060823459 ENSG00000134644 PUM1
ENST00000529846 0.0626230232967136 0.0113759402382447 0.151043375419608 ENSG00000134644 PUM1
ENST00000525997 0.0598927029422876 0.0106446069010911 0.152908619135741 ENSG00000134644 PUM1
ENST00000527498 0.155362240610536 0.0478701644857522 0.122503011320375 ENSG00000134644 PUM1
ENST00000498627 0.999706205613031 0.999520970536517 -5.3602900639025e-05 ENSG00000134644 PUM1
ENST00000471894 0.813699849192496 0.683447141905762 0.0305872372599682 ENSG00000134644 PUM1
ENST00000490546 0.787659854859796 0.644838124303062 -0.0317505029295628 ENSG00000134644 PUM1
ENST00000532678 0.54533844178177 0.346971955427852 0.0508306568952554 ENSG00000134644 PUM1
ENST00000526128 0.714172863150019 0.543755508019669 -0.0473959139614499 ENSG00000134644 PUM1
ENST00000526215 0.385323229375125 0.197462628939545 0.0478755868369296 ENSG00000134644 PUM1
ENST00000525948 0.482561884665301 0.284260801082615 0.0414428630961632 ENSG00000134644 PUM1
ENST00000480602 0.713055526933236 0.54240163332249 0.0238506434813625 ENSG00000134644 PUM1
ENST00000524516 0.933854738422041 0.875942801949397 0.00747593172460707 ENSG00000134644 PUM1
ENST00000531867 0.588713124612043 0.392974960849787 0.0530173709942407 ENSG00000134644 PUM1
ENST00000263694 0.931637039317933 0.87181317303685 -0.00782302439757969 ENSG00000060688 SNRNP40
ENST00000486941 0.671283520932685 0.489029170243676 -0.0560010140954689 ENSG00000060688 SNRNP40
ENST00000489853 0.884870372883213 0.793794709415659 -0.01610471457214 ENSG00000060688 SNRNP40
ENST00000373720 0.804835529183661 0.670804071818397 0.0305454689109543 ENSG00000060688 SNRNP40
ENST00000491106 0.296087516790977 0.130486798139685 -0.127915616702252 ENSG00000060688 SNRNP40
ENST00000446633 0.911362424743564 0.836534114054879 -0.00997785991490224 ENSG00000060688 SNRNP40
ENST00000474025 0.829736808096234 0.70781677647242 -0.0255440318104012 ENSG00000060688 SNRNP40
ENST00000463988 0.701045690706176 0.526618575608375 -0.0435341293018877 ENSG00000060688 SNRNP40
ENST00000344147 0.50026671392639 0.301931787350345 -0.0547717065434788 ENSG00000121766 ZCCHC17
ENST00000479629 0.928159445483097 0.865655077139594 0.00994437813444714 ENSG00000121766 ZCCHC17
ENST00000373714 0.50026671392639 0.301931787350345 -0.0547717065434788 ENSG00000121766 ZCCHC17
ENST00000546109 0.622012706524018 0.430861014927823 -0.0437543261250184 ENSG00000121766 ZCCHC17
ENST00000422613 0.627081709645864 0.437177883314004 -0.0418704942704203 ENSG00000121766 ZCCHC17
ENST00000490049 0.961837021612362 0.927820905356176 -0.00590655500076016 ENSG00000121766 ZCCHC17
ENST00000430143 0.615275013499121 0.423521324220227 0.0589619629986179 ENSG00000229044 RP11-266K22.2
ENST00000373713 0.722030156726283 0.554326665670184 0.0547050592597664 ENSG00000121769 FABP3
ENST00000498148 0.781307612743345 0.635653356492261 0.0438628506485303 ENSG00000121769 FABP3
ENST00000482018 0.706333803076236 0.533587122066081 0.0574389271290149 ENSG00000121769 FABP3
ENST00000373710 0.0202088155502219 0.00189831480495296 -0.211630585465246 ENSG00000168528 SERINC2
ENST00000536859 0.0209599904760249 0.00200719952434204 -0.210647571697945 ENSG00000168528 SERINC2
ENST00000487207 0.0917334489076195 0.0207469158493716 -0.172047222386913 ENSG00000168528 SERINC2
ENST00000373709 0.0226029956382566 0.00228087112790336 -0.207970081462278 ENSG00000168528 SERINC2
ENST00000536384 0.0243649247710713 0.00259190467245434 -0.204694190537864 ENSG00000168528 SERINC2
ENST00000491976 0.0243649247710713 0.00259190467245434 -0.204694190537864 ENSG00000168528 SERINC2
ENST00000441210 0.590406334629321 0.394731430767941 0.0409733549942127 ENSG00000142910 TINAGL1
ENST00000457433 0.89460219187537 0.809353183059111 -0.0102933305472287 ENSG00000142910 TINAGL1
ENST00000271064 0.896678963275565 0.812757406466585 -0.0101255071498387 ENSG00000142910 TINAGL1
ENST00000537531 0.934172434826169 0.876608826401016 0.00687623302803561 ENSG00000142910 TINAGL1
ENST00000461030 0.934274063639445 0.87676081895978 0.0068705378963374 ENSG00000142910 TINAGL1
ENST00000466998 0.992867708882474 0.98564977462556 0.00109396483992775 ENSG00000142910 TINAGL1
ENST00000478398 0.98456554441256 0.9693530050186 0.00167378167295164 ENSG00000142910 TINAGL1
ENST00000481165 0.935907583681715 0.87996035504647 -0.00640107802761439 ENSG00000142910 TINAGL1
ENST00000468635 0.996789983252638 0.993447010199323 -0.000329409370157556 ENSG00000142910 TINAGL1
ENST00000498429 0.94350792865926 0.893289296458261 -0.00559239012357517 ENSG00000142910 TINAGL1
ENST00000463112 0.53378867192356 0.335663827293082 -0.0447610388253341 ENSG00000142910 TINAGL1
ENST00000480586 0.741841661868422 0.580470080291007 -0.029126033156431 ENSG00000142910 TINAGL1
ENST00000373705 0.164834937102373 0.0524972816227611 -0.111961794690763 ENSG00000121764 HCRTR1
ENST00000373703 0.213277298368076 0.0784067793958159 -0.0924203386942833 ENSG00000162517 PEF1
ENST00000461006 0.100969904926389 0.0240608527508084 -0.141960949922549 ENSG00000162517 PEF1
ENST00000478502 0.230501443720059 0.0884827689059089 -0.101709753426861 ENSG00000162517 PEF1
ENST00000489164 0.401446122596907 0.210913922422219 -0.0806981210293718 ENSG00000162517 PEF1
ENST00000492061 0.796924296800689 0.658927283893266 -0.0301326165428823 ENSG00000162517 PEF1
ENST00000496805 0.828544741592627 0.705820621484614 -0.0267816960582791 ENSG00000162517 PEF1
ENST00000472443 0.775245792174237 0.627070896385313 -0.0350831938541312 ENSG00000162517 PEF1
ENST00000471219 0.879451934463332 0.785584739082404 -0.0213897595128342 ENSG00000162517 PEF1
ENST00000440872 0.80066206920857 0.664484651796761 -0.0318102808057095 ENSG00000162517 PEF1
ENST00000527035 0.644092837624172 0.457437734024335 0.0636099031462186 ENSG00000254545 RP11-84A19.3
ENST00000257100 0.529168860864471 0.33102854765697 0.0453770556017421 ENSG00000134668 SPOCD1
ENST00000373648 0.524195879700753 0.326053713281349 0.0458626350282313 ENSG00000134668 SPOCD1
ENST00000360482 0.524195879700753 0.326053713281349 0.0458626350282313 ENSG00000134668 SPOCD1
ENST00000473361 0.5876623448047 0.391960638147263 0.04048707656984 ENSG00000134668 SPOCD1
ENST00000452755 0.567815019545381 0.370318312040217 0.0424430751487289 ENSG00000134668 SPOCD1
ENST00000533231 0.5346011037055 0.336538291014802 0.0449260651452255 ENSG00000134668 SPOCD1
ENST00000528579 0.70266306713031 0.528676194089 0.0336999167662477 ENSG00000134668 SPOCD1
ENST00000532604 0.679548178534666 0.499408944832556 0.0379854945116895 ENSG00000134668 SPOCD1
ENST00000531039 0.622062640572303 0.430908171349831 0.0458701862105326 ENSG00000134668 SPOCD1
ENST00000468720 0.601232472268499 0.407124848220953 0.0498027690199652 ENSG00000134668 SPOCD1
ENST00000485944 0.556614833058003 0.35838609253373 0.0545965729894061 ENSG00000134668 SPOCD1
ENST00000460061 0.615660581775148 0.423894284306727 0.0479367991764201 ENSG00000134668 SPOCD1
ENST00000602889 0.27013200107246 0.113189439809339 0.05425916330088 ENSG00000269967 RP11-84A19.4
ENST00000602725 0.162510711350779 0.0512744162103788 0.0669956446129489 ENSG00000184007 PTP4A2
ENST00000344035 0.473774357956691 0.275762960436638 0.0315561459271024 ENSG00000184007 PTP4A2
ENST00000356536 0.311118356149728 0.141441719887251 0.0479668827621069 ENSG00000184007 PTP4A2
ENST00000457805 0.0525779544945875 0.00869075973690259 0.112276861524529 ENSG00000184007 PTP4A2
ENST00000489313 0.127404509983982 0.0348375929930745 0.102863830267119 ENSG00000184007 PTP4A2
ENST00000602683 0.0567157476425791 0.00980267937616955 0.112453609847634 ENSG00000184007 PTP4A2
ENST00000470404 0.0619664409132669 0.0112059635669405 0.11046472294781 ENSG00000184007 PTP4A2
ENST00000532001 0.116263880348565 0.0301376591876733 0.0971891805309101 ENSG00000184007 PTP4A2
ENST00000528253 0.214140136467673 0.0789359730876805 0.0832628328365855 ENSG00000184007 PTP4A2
ENST00000484483 0.802266166188652 0.666988359333379 0.0258916322796693 ENSG00000184007 PTP4A2
ENST00000468531 0.669206118187667 0.486487455182176 -0.0267553154072463 ENSG00000184007 PTP4A2
ENST00000534796 0.679106139064687 0.498929778841509 -0.0346207408312947 ENSG00000184007 PTP4A2
ENST00000532289 0.607220082195945 0.414029106909316 -0.0419567098029033 ENSG00000184007 PTP4A2
ENST00000526960 0.407813295648706 0.216314810404852 -0.0538851998999378 ENSG00000184007 PTP4A2
ENST00000524384 0.579850619755705 0.383193199026388 -0.0438372239088885 ENSG00000184007 PTP4A2
ENST00000528840 0.614368546626886 0.422208885784527 -0.0400987450033648 ENSG00000184007 PTP4A2
ENST00000494444 0.622044237074132 0.430889139431526 -0.0392680888583878 ENSG00000184007 PTP4A2
ENST00000529477 0.3057054360584 0.137442994955767 -0.0649971034277456 ENSG00000184007 PTP4A2
ENST00000533408 0.407467875429448 0.215975179219534 -0.0623464839959348 ENSG00000184007 PTP4A2
ENST00000475464 0.245551197249591 0.0975070970349861 -0.094594064312288 ENSG00000184007 PTP4A2
ENST00000327300 0.336556803463359 0.15962258802966 0.0492492392658502 ENSG00000121774 KHDRBS1
ENST00000307714 0.342702503077457 0.164133291673318 0.0489927345782255 ENSG00000121774 KHDRBS1
ENST00000492989 0.316634424452007 0.145429265908648 0.0451530182214995 ENSG00000121774 KHDRBS1
ENST00000484270 0.407033737317939 0.215625828357551 0.0468580726030605 ENSG00000121774 KHDRBS1
ENST00000366152 0.0793351680130897 0.0164845684906004 -0.14558167919426 ENSG00000203325 RP11-277A4.4
ENST00000487305 0.225655812712177 0.0855994007613358 -0.0827056666263946 ENSG00000121775 TMEM39B
ENST00000336294 0.248329036723727 0.0991695639008334 -0.0803827002226339 ENSG00000121775 TMEM39B
ENST00000438825 0.153577744205481 0.0470399768278758 -0.124294344624481 ENSG00000121775 TMEM39B
ENST00000441402 0.249767087819394 0.100117257730381 -0.0801830405433059 ENSG00000121775 TMEM39B
ENST00000472503 0.141845347581974 0.0414127546701235 -0.122092998846438 ENSG00000121775 TMEM39B
ENST00000456834 0.0913036679111052 0.0206072878370186 -0.124400269184694 ENSG00000121775 TMEM39B
ENST00000468135 0.253959504526597 0.102731563112589 -0.0796133053190115 ENSG00000121775 TMEM39B
ENST00000466321 0.165806423951392 0.0529501976281343 -0.121178280688731 ENSG00000121775 TMEM39B
ENST00000373634 0.257802729315718 0.10522042212906 -0.0790339797835721 ENSG00000121775 TMEM39B
ENST00000427288 0.211806900473305 0.0775258726806214 -0.0928697083292655 ENSG00000121775 TMEM39B
ENST00000476968 0.236626574698177 0.0920041015644279 -0.0820926851777979 ENSG00000121775 TMEM39B
ENST00000498613 0.732301115508897 0.567678724005018 -0.0418805112526931 ENSG00000121775 TMEM39B
ENST00000373625 0.201959006517371 0.0718487210490409 0.0778584375482715 ENSG00000025800 KPNA6
ENST00000471599 0.185559171867933 0.0629271989767657 0.0786335750213075 ENSG00000025800 KPNA6
ENST00000537234 0.627237541984564 0.437329702253136 0.0365702068455262 ENSG00000025800 KPNA6
ENST00000469790 0.796935585716595 0.658945322269791 0.0277512132440081 ENSG00000025800 KPNA6
ENST00000545542 0.662577074701585 0.478891993055022 0.0372566187560034 ENSG00000025800 KPNA6
ENST00000446515 0.582340207013814 0.38612672331838 0.0495154334946431 ENSG00000025800 KPNA6
ENST00000515055 0.160194731784565 0.0501941701547493 0.0957053983314471 ENSG00000250135 RP4-622L5.2
ENST00000373610 0.0627239492303319 0.0114054195962074 0.102876448727814 ENSG00000084652 TXLNA
ENST00000373609 0.0608641037791686 0.0109084761879569 0.103315439311209 ENSG00000084652 TXLNA
ENST00000373602 0.933693387176653 0.875659411266013 -0.0135719624471388 ENSG00000160050 CCDC28B
ENST00000469003 0.869843669648205 0.769720056640262 0.0271112700755139 ENSG00000160050 CCDC28B
ENST00000421922 0.930456420929425 0.869926092315716 -0.0141815876725007 ENSG00000160050 CCDC28B
ENST00000461819 0.929941156000304 0.868853149549362 -0.0143128558138583 ENSG00000160050 CCDC28B
ENST00000483009 0.920561041985902 0.851737959054233 -0.0164125446993499 ENSG00000160050 CCDC28B
ENST00000409358 0.724737859501745 0.557870814595521 -0.0532133971198825 ENSG00000222046 DCDC2B
ENST00000487056 0.706210969485584 0.533407079210928 -0.0565478258421857 ENSG00000222046 DCDC2B
ENST00000466796 0.184780768259553 0.0624950019091514 -0.142901856990865 ENSG00000160055 TMEM234
ENST00000491434 0.297649603987673 0.131638253956647 -0.110053874418893 ENSG00000160055 TMEM234
ENST00000489170 0.280141396303429 0.119857339288147 -0.113412523010584 ENSG00000160055 TMEM234
ENST00000461402 0.280141396303429 0.119857339288147 -0.113412523010584 ENSG00000160055 TMEM234
ENST00000483001 0.418357588961383 0.224951845422931 -0.0915918093106875 ENSG00000160055 TMEM234
ENST00000545122 0.351309145247454 0.170399068051109 -0.10400831204125 ENSG00000160055 TMEM234
ENST00000309777 0.367125115749006 0.182681224089486 -0.101287441786388 ENSG00000160055 TMEM234
ENST00000373593 0.355352168732884 0.173616208991804 -0.103290143641602 ENSG00000160055 TMEM234
ENST00000344461 0.356746313059925 0.174672139665177 -0.103220988375998 ENSG00000160055 TMEM234
ENST00000484490 0.435165261666876 0.239597275717521 -0.09021650778486 ENSG00000160055 TMEM234
ENST00000487174 0.401844217237388 0.211232676044831 -0.10017085093306 ENSG00000160055 TMEM234
ENST00000355082 0.00890039428046299 0.000472109121428684 -0.212757024731025 ENSG00000084623 EIF3I
ENST00000373586 0.0193839358796063 0.00177226906323935 -0.162235743501545 ENSG00000084623 EIF3I
ENST00000489353 0.0134575103910939 0.000967675574325057 -0.201180377693338 ENSG00000084623 EIF3I
ENST00000471486 0.0338860644143253 0.00438799785570072 -0.160577642146935 ENSG00000084623 EIF3I
ENST00000483517 0.025021665254655 0.00270259753986888 -0.16504099624566 ENSG00000084623 EIF3I
ENST00000474371 0.0272305008865519 0.00308851106081384 -0.159739721159871 ENSG00000084623 EIF3I
ENST00000423995 0.636655448214287 0.448148994867529 0.0466689539527531 ENSG00000220785 MTMR9LP
ENST00000403496 0.671673244894923 0.489570913241138 0.0432625793300461 ENSG00000220785 MTMR9LP
ENST00000441044 0.785723246806651 0.642181164271363 -0.0284756091280112 ENSG00000220785 MTMR9LP
ENST00000426597 0.758412451443409 0.603441775768143 -0.0319958289843911 ENSG00000220785 MTMR9LP
ENST00000373548 0.282929030269937 0.121795774227022 0.0515225876110585 ENSG00000116478 HDAC1
ENST00000481281 0.799491777159999 0.662829710422297 -0.0240276063866947 ENSG00000116478 HDAC1
ENST00000463172 0.791639123866015 0.650508379786391 -0.0259806096684665 ENSG00000116478 HDAC1
ENST00000428704 0.959440802634489 0.923596316710059 -0.00465463433674601 ENSG00000116478 HDAC1
ENST00000472928 0.81137742413844 0.680098435488366 -0.0226985444290814 ENSG00000116478 HDAC1
ENST00000373541 0.278670578329169 0.118861612818664 0.0516688542230288 ENSG00000116478 HDAC1
ENST00000490081 0.588278518203147 0.392554117981529 0.0419950727649888 ENSG00000116478 HDAC1
ENST00000482310 0.612117660544158 0.419684647292903 0.0396085591484056 ENSG00000116478 HDAC1
ENST00000476391 0.0882636693842376 0.0195047783850494 0.0960959328768397 ENSG00000116478 HDAC1
ENST00000484305 0.781266841136422 0.635603042453119 0.0322876569147386 ENSG00000116478 HDAC1
ENST00000471488 0.55131229983712 0.352994916993717 0.0496581426657936 ENSG00000116478 HDAC1
ENST00000329421 0.0145200750966883 0.00110065906545396 -0.197686313160917 ENSG00000175130 MARCKSL1
ENST00000574315 0.898407808899647 0.8152047582906 0.020199698454338 ENSG00000162526 TSSK3
ENST00000416512 0.699140484478643 0.524267082694942 0.055396268636648 ENSG00000225828 FAM229A
ENST00000415596 0.799014855962804 0.662165179387967 0.0377573300971712 ENSG00000225828 FAM229A
ENST00000373534 0.612385033912124 0.420096773124865 0.0708490084805867 ENSG00000162526 TSSK3
ENST00000455895 0.75651410346089 0.600494628176958 -0.0206617950100143 ENSG00000160058 BSDC1
ENST00000413080 0.756699021323764 0.600740780096328 -0.0206630575130011 ENSG00000160058 BSDC1
ENST00000444377 0.756303235360312 0.600243209614256 -0.020664872406168 ENSG00000160058 BSDC1
ENST00000341071 0.763936614705016 0.611626202312013 -0.0200948584685569 ENSG00000160058 BSDC1
ENST00000526031 0.733476268991458 0.569263947541091 -0.0244062807171312 ENSG00000160058 BSDC1
ENST00000419121 0.742726027557592 0.581542834111323 -0.0235682562590985 ENSG00000160058 BSDC1
ENST00000446293 0.837774641992472 0.720443493570999 -0.015665449572668 ENSG00000160058 BSDC1
ENST00000463967 0.286283760190379 0.124066707032017 0.106122013162089 ENSG00000160058 BSDC1
ENST00000373520 0.837466388028992 0.719748700195149 -0.0168957147361608 ENSG00000160058 BSDC1
ENST00000449308 0.826526767431599 0.702604819206388 -0.0185694835935548 ENSG00000160058 BSDC1
ENST00000527513 0.447570779665515 0.251077995000532 -0.0662066909008296 ENSG00000160058 BSDC1
ENST00000527163 0.436571392516198 0.240865302392642 -0.0676455671820246 ENSG00000160058 BSDC1
ENST00000530485 0.346775680703283 0.167240080693134 -0.0816396650916464 ENSG00000160058 BSDC1
ENST00000474414 0.397122121751498 0.207294265504848 -0.0779254385225693 ENSG00000160058 BSDC1
ENST00000530876 0.592444364426313 0.397189199125659 -0.0561421189589062 ENSG00000160058 BSDC1
ENST00000530753 0.614802069142866 0.422790408480773 -0.053282517965148 ENSG00000160058 BSDC1
ENST00000533084 0.640301476169315 0.452765857848476 -0.0517237767807371 ENSG00000160058 BSDC1
ENST00000531222 0.464462942292575 0.266974466556883 -0.0796753580803995 ENSG00000160058 BSDC1
ENST00000480336 0.420940313115817 0.227313041785819 0.0826213195414565 ENSG00000254553 RP1-27O5.3
ENST00000373510 0.131647438589641 0.0367571287413143 0.127196583298886 ENSG00000160062 ZBTB8A
ENST00000316459 0.452884096627262 0.256128341452753 0.0794101108741333 ENSG00000160062 ZBTB8A
ENST00000341885 0.394884167887931 0.205455926129217 0.0579897078291391 ENSG00000176261 ZBTB8OS
ENST00000468695 0.990914140046354 0.981885264010212 -0.00117329491548311 ENSG00000176261 ZBTB8OS
ENST00000492007 0.928864628323522 0.866917800473431 -0.00863153240049706 ENSG00000176261 ZBTB8OS
ENST00000373506 0.993959118973847 0.987864475003333 -0.000785326361246166 ENSG00000176261 ZBTB8OS
ENST00000467652 0.889535628498067 0.801439306480621 -0.0197777918626454 ENSG00000176261 ZBTB8OS
ENST00000498691 0.952928988555163 0.911157236308691 -0.00697727988169783 ENSG00000176261 ZBTB8OS
ENST00000478041 0.954054332878992 0.912991636073422 0.00568586983299185 ENSG00000176261 ZBTB8OS
ENST00000473294 0.960488880709559 0.925516105811666 0.00484971067442657 ENSG00000176261 ZBTB8OS
ENST00000436661 0.960198955305252 0.924886321027925 0.0048843296120727 ENSG00000176261 ZBTB8OS
ENST00000373501 0.96020216841759 0.92491510702275 0.0048837174505528 ENSG00000176261 ZBTB8OS
ENST00000476493 0.950012050999065 0.906035194993815 0.00612474578495302 ENSG00000176261 ZBTB8OS
ENST00000465588 0.944044253429374 0.8942262121348 0.00692978836813518 ENSG00000176261 ZBTB8OS
ENST00000483138 0.957424575563704 0.919550819195566 -0.00575181074429585 ENSG00000176261 ZBTB8OS
ENST00000479075 0.945555476965605 0.897020646336804 -0.0074571684862813 ENSG00000176261 ZBTB8OS
ENST00000473383 0.938494136716193 0.884713719322967 0.0106463937722258 ENSG00000176261 ZBTB8OS
ENST00000466361 0.981046851126298 0.962782417457331 -0.00283920244857636 ENSG00000176261 ZBTB8OS
ENST00000414241 0.0494335471320305 0.00787788794830913 0.123870559214156 ENSG00000162521 RBBP4
ENST00000373493 0.0391583537825473 0.00546628372346831 0.131334952652629 ENSG00000162521 RBBP4
ENST00000527118 0.191428977736269 0.0660702050863193 0.0830636157993179 ENSG00000162521 RBBP4
ENST00000401893 0.175075988531433 0.0575667385364895 0.0933931401514896 ENSG00000162521 RBBP4
ENST00000524393 0.17516079663275 0.0576260866793483 0.0856363339516548 ENSG00000162521 RBBP4
ENST00000526193 0.132098791017961 0.0369603455496487 0.0935787317151601 ENSG00000162521 RBBP4
ENST00000492348 0.0768923468734893 0.0156698690631722 0.113825523983843 ENSG00000162521 RBBP4
ENST00000544435 0.0768923468734893 0.0156698690631722 0.113825523983843 ENSG00000162521 RBBP4
ENST00000525506 0.225856325773694 0.0857294799129863 0.0903511640880602 ENSG00000162521 RBBP4
ENST00000465780 0.220082464183122 0.0824225435594589 0.0969515009837894 ENSG00000162521 RBBP4
ENST00000373485 0.0619605310169862 0.0112011401002079 0.11975524268386 ENSG00000162521 RBBP4
ENST00000477563 0.153263607091635 0.0468984098634241 0.0985601255854774 ENSG00000162521 RBBP4
ENST00000458695 0.0511942267461822 0.0083248113766477 0.125134927430873 ENSG00000162521 RBBP4
ENST00000490500 0.270094094695893 0.113159914515144 0.0839800442179586 ENSG00000162521 RBBP4
ENST00000445722 0.227276295410771 0.086604461892043 0.0909526176178186 ENSG00000162521 RBBP4
ENST00000475321 0.089081113190745 0.0197776673677243 0.130530721446262 ENSG00000162521 RBBP4
ENST00000531983 0.441116620388441 0.245080471787523 0.077078975987031 ENSG00000162521 RBBP4
ENST00000463378 0.127819266147949 0.0350125954057867 0.137386180447695 ENSG00000162521 RBBP4
ENST00000460669 0.101759470320336 0.0243559093457182 0.136967208342757 ENSG00000162521 RBBP4
ENST00000482190 0.0955973405025462 0.0221336499939278 0.140887001136359 ENSG00000162521 RBBP4
ENST00000373484 0.101112181233674 0.024130505703836 0.129774782020323 ENSG00000162520 SYNC
ENST00000409190 0.0729963745899898 0.0144526834147908 0.142751949385656 ENSG00000162520 SYNC
ENST00000401073 0.128355258736348 0.0352713104168422 -0.116768817645784 ENSG00000162522 KIAA1522
ENST00000468130 0.282017220093093 0.121186440850355 -0.132454562244908 ENSG00000162522 KIAA1522
ENST00000373481 0.188980841287304 0.0647941216601662 -0.105189484181632 ENSG00000162522 KIAA1522
ENST00000294521 0.381876615933494 0.194657008673455 -0.0967204340269187 ENSG00000162522 KIAA1522
ENST00000373480 0.402629278735637 0.211860912068806 -0.0749420518781634 ENSG00000162522 KIAA1522
ENST00000469100 0.755947057521126 0.599804583352937 -0.0243292996412918 ENSG00000134684 YARS
ENST00000373477 0.873767350682459 0.776667378715898 -0.00981031604077848 ENSG00000134684 YARS
ENST00000490826 0.591090288863612 0.395539537146748 -0.0427835036797943 ENSG00000134684 YARS
ENST00000487404 0.60133419496339 0.407249413428395 -0.0358354107684355 ENSG00000134684 YARS
ENST00000478828 0.440240923347373 0.24435296860663 -0.0499707047480772 ENSG00000134684 YARS
ENST00000481895 0.98338940930574 0.967135695091411 -0.00178116813113118 ENSG00000134684 YARS
ENST00000466052 0.824560846939406 0.699685724060209 0.0247303466277211 ENSG00000134684 YARS
ENST00000470377 0.858201105168481 0.75111018802051 0.0201705305561329 ENSG00000134684 YARS
ENST00000472692 0.6750538707636 0.49362187826523 -0.0478413362361482 ENSG00000134684 YARS
ENST00000530710 0.704516855674003 0.531198170651634 0.039629100276048 ENSG00000116497 S100PBP
ENST00000373476 0.00551016100624085 0.000203665667836791 0.199904954096657 ENSG00000116497 S100PBP
ENST00000373475 0.0106890125009191 0.000668442733705833 0.174304747043021 ENSG00000116497 S100PBP
ENST00000529027 0.0523474962726268 0.00863045726675902 0.194568576451411 ENSG00000116497 S100PBP
ENST00000531123 0.00447261228053932 0.000132876262370105 0.210976019663619 ENSG00000116497 S100PBP
ENST00000398243 0.00782977373034561 0.000376629549001891 0.216916514789169 ENSG00000116497 S100PBP
ENST00000356689 0.00546690224827556 0.00020065869045096 0.221568921919308 ENSG00000116497 S100PBP
ENST00000526230 0.0147452585642065 0.00113098519383013 0.224782198074519 ENSG00000116497 S100PBP
ENST00000531256 0.0231683976809908 0.00237736209915252 0.206537754139326 ENSG00000116497 S100PBP
ENST00000482212 0.0161197442350664 0.00131229184385316 0.219989763142946 ENSG00000116497 S100PBP
ENST00000530552 0.301972720122843 0.134892373846417 0.138933089217211 ENSG00000116497 S100PBP
ENST00000470896 0.579196479666177 0.382328648626723 -0.0772684921779224 ENSG00000121905 HPCA
ENST00000329151 0.493934903116078 0.295510723598934 -0.0920316957372868 ENSG00000121900 TMEM54
ENST00000373463 0.482349816284507 0.284029678396058 -0.0941352847135739 ENSG00000121900 TMEM54
ENST00000474144 0.482283026977942 0.28397096557243 -0.0941613712919723 ENSG00000121900 TMEM54
ENST00000475208 0.473055383831609 0.275072095879537 -0.0961052862742086 ENSG00000121900 TMEM54
ENST00000373456 0.261566024045898 0.107676612844399 0.0895715100564569 ENSG00000116514 RNF19B
ENST00000356990 0.260108716365101 0.106677309212726 0.0897501417713883 ENSG00000116514 RNF19B
ENST00000235150 0.301300997721546 0.134281565779474 0.0835294085005297 ENSG00000116514 RNF19B
ENST00000427524 0.521958720199383 0.323776381712866 0.0354329635649701 ENSG00000236065 RP1-117O3.2
ENST00000373449 0.655315451882792 0.470657548067707 0.02650374900755 ENSG00000004455 AK2
ENST00000548033 0.783230153879681 0.638395000265104 0.0195119436049676 ENSG00000004455 AK2
ENST00000482191 0.0896952422181673 0.0200173096306328 0.136861774342334 ENSG00000004455 AK2
ENST00000491241 0.971206882500099 0.94495327503328 -0.00372365918092579 ENSG00000004455 AK2
ENST00000467905 0.263070752490425 0.108636203828601 -0.0683810070518873 ENSG00000004455 AK2
ENST00000354858 0.351970880964313 0.170982884473542 -0.0636739317331734 ENSG00000004455 AK2
ENST00000480134 0.351970880964313 0.170982884473542 -0.0636739317331734 ENSG00000004455 AK2
ENST00000550338 0.351043436393584 0.170149800690286 -0.0637519183111802 ENSG00000004455 AK2
ENST00000469238 0.853266822883829 0.743455932087013 -0.0170653711942921 ENSG00000004455 AK2
ENST00000466029 0.799164118301685 0.662408502704174 -0.0226842399363452 ENSG00000004455 AK2
ENST00000487289 0.435686671471616 0.240082307299197 -0.0586419454427034 ENSG00000004455 AK2
ENST00000548559 0.45983026374658 0.2625000289396 -0.0571823426220977 ENSG00000004455 AK2
ENST00000551979 0.475961951342636 0.278007474700829 -0.0569205574381994 ENSG00000004455 AK2
ENST00000291416 0.939807171412559 0.88680453046466 0.0113377906651114 ENSG00000116525 TRIM62
ENST00000543586 0.763279161430345 0.610783704586805 -0.0441286035429024 ENSG00000116525 TRIM62
ENST00000485148 0.594497406414206 0.399370330740828 -0.0742143385071068 ENSG00000116525 TRIM62
ENST00000483388 0.462785649628944 0.26532782118452 -0.0778900233552425 ENSG00000160094 ZNF362
ENST00000539719 0.836055961316631 0.717497729656501 -0.0192883482651617 ENSG00000160094 ZNF362
ENST00000490959 0.724725953016307 0.557745887523542 -0.0444835106537134 ENSG00000160094 ZNF362
ENST00000373428 0.749228722529762 0.59048856427432 -0.030117380519622 ENSG00000160094 ZNF362
ENST00000543783 0.951990672344865 0.909515774075753 0.00877868238443903 ENSG00000256142 AL513327.1
ENST00000588828 0.170608810594473 0.0553167969134575 -0.123186705164976 ENSG00000225313 RP11-415J8.3
ENST00000457957 0.176824367431191 0.0584055919173391 -0.121223165652859 ENSG00000225313 RP11-415J8.3
ENST00000587696 0.154235432316708 0.047343799440449 -0.127229879186731 ENSG00000225313 RP11-415J8.3
ENST00000431992 0.426686695190112 0.232354020637431 0.0498212064056569 ENSG00000134686 PHC2
ENST00000485928 0.488572963276483 0.290269412915359 0.0440106254000004 ENSG00000134686 PHC2
ENST00000373418 0.488439232845303 0.290120885016302 0.0440156517241379 ENSG00000134686 PHC2
ENST00000373422 0.480963625048367 0.282731440617003 0.0447676227279235 ENSG00000134686 PHC2
ENST00000257118 0.426686695190112 0.232354020637431 0.0498212064056569 ENSG00000134686 PHC2
ENST00000419414 0.192669807480074 0.0667475912431978 0.0771754101049264 ENSG00000134686 PHC2
ENST00000467894 0.131544731735225 0.0367098486667609 0.0927504392850188 ENSG00000134686 PHC2
ENST00000373416 0.0232210702615018 0.00238722379185914 0.131765292115927 ENSG00000134686 PHC2
ENST00000486897 0.00552697621733301 0.000204374390980524 0.177840424955711 ENSG00000134686 PHC2
ENST00000493483 0.00519397965778909 0.00018363667295252 0.176679214545441 ENSG00000134686 PHC2
ENST00000473158 0.593396105143808 0.398303248950869 0.0564612440257071 ENSG00000134686 PHC2
ENST00000583214 0.804915518210388 0.670941812798418 -0.038504873809501 ENSG00000266239 MIR3605
ENST00000361328 0.107971173037443 0.0267424812787144 0.17550661440978 ENSG00000121903 ZSCAN20
ENST00000373413 0.434858735193809 0.239301012772672 0.102431776872298 ENSG00000121903 ZSCAN20
ENST00000480917 0.369803608267158 0.184851945640407 0.120231119421728 ENSG00000121903 ZSCAN20
ENST00000426886 0.0164766167136547 0.00136348348829841 -0.147153042392848 ENSG00000163866 SMIM12
ENST00000521580 0.00861447243016945 0.000446587394302984 -0.178054191547949 ENSG00000163866 SMIM12
ENST00000446026 0.00357272739693926 8.68847158330894e-05 -0.225107753220058 ENSG00000163866 SMIM12
ENST00000456842 0.00496927656189597 0.000166104371409517 -0.220962765741236 ENSG00000163866 SMIM12
ENST00000423898 0.00662655818727667 0.000280567219202361 -0.217973541752268 ENSG00000163866 SMIM12
ENST00000417239 0.00891778526386313 0.000473824773975026 -0.233765526054535 ENSG00000163866 SMIM12
ENST00000417456 0.269905582361821 0.113026404800385 -0.116503054835543 ENSG00000241014 RP11-244H3.1
ENST00000487874 0.387012141935294 0.198795063871923 0.0723466706561173 ENSG00000271741 RP11-244H3.4
ENST00000373337 0.237656964231732 0.092655822923851 -0.138090480643365 ENSG00000243749 ZMYM6NB
ENST00000373340 0.312461672559216 0.142295463586829 0.0837725073761841 ENSG00000163867 ZMYM6
ENST00000493328 0.120152704855439 0.0317659311824611 0.135858931873244 ENSG00000163867 ZMYM6
ENST00000357182 0.120981536000453 0.032086492390366 0.134486032007378 ENSG00000163867 ZMYM6
ENST00000466345 0.160968442684169 0.0505422763394956 0.168447500144651 ENSG00000163867 ZMYM6
ENST00000415531 0.564390970105241 0.366769606438415 0.0654650008421329 ENSG00000163867 ZMYM6
ENST00000317538 0.609174952239732 0.416344009926216 0.0613771805501131 ENSG00000163867 ZMYM6
ENST00000460607 0.636351712215344 0.447851625250449 0.0572358786047613 ENSG00000163867 ZMYM6
ENST00000373333 0.785837543891172 0.642322210072875 0.0355068212105911 ENSG00000163867 ZMYM6
ENST00000471566 0.384007262116663 0.196379251718853 -0.111039255685571 ENSG00000163867 ZMYM6
ENST00000417119 0.120471304873852 0.0318863182371088 0.160630367824514 ENSG00000197056 ZMYM1
ENST00000359858 0.0508386723968934 0.00823482344267517 0.198574471040578 ENSG00000197056 ZMYM1
ENST00000466390 0.157460603984848 0.0488650545994556 0.169359291904541 ENSG00000197056 ZMYM1
ENST00000488455 0.0430952372220533 0.00634953007180487 0.202343198805479 ENSG00000197056 ZMYM1
ENST00000475654 0.122106186123371 0.0325722574798459 0.163361842563601 ENSG00000197056 ZMYM1
ENST00000373329 0.0508386723968934 0.00823482344267517 0.198574471040578 ENSG00000197056 ZMYM1
ENST00000373330 0.0507781754780029 0.00821271357434092 0.19862261376663 ENSG00000197056 ZMYM1
ENST00000468598 0.00511691373416551 0.000177397094123442 0.249287980802777 ENSG00000116560 SFPQ
ENST00000460428 0.00629158918570491 0.000255682801928307 0.19891003300559 ENSG00000116560 SFPQ
ENST00000470472 0.00207396476912294 3.36882573565032e-05 0.215909025374601 ENSG00000116560 SFPQ
ENST00000466745 0.0201322163118987 0.00188461167911556 0.209986415885854 ENSG00000116560 SFPQ
ENST00000466213 0.0248558751197324 0.00267580925259095 0.199789012151318 ENSG00000116560 SFPQ
ENST00000490668 0.00161018642929891 2.04294619391017e-05 0.273952283033203 ENSG00000116560 SFPQ
ENST00000485365 0.00165788397616361 2.1637534569806e-05 0.278274062508031 ENSG00000116560 SFPQ
ENST00000485454 0.21083011743412 0.0769065435345933 0.155184844055955 ENSG00000116560 SFPQ
ENST00000357214 0.00482114987589038 0.000154334848139247 0.16882429929078 ENSG00000116560 SFPQ
ENST00000373297 0.0520077503049405 0.00854284328956308 0.134617760308722 ENSG00000146463 ZMYM4
ENST00000314607 0.0520077503049405 0.00854284328956308 0.134617760308722 ENSG00000146463 ZMYM4
ENST00000441447 0.471057972149015 0.273182598754217 0.0773980984959174 ENSG00000146463 ZMYM4
ENST00000432683 0.0270830817764447 0.00305619640104111 0.212238721623542 ENSG00000227409 ZMYM4-AS1
ENST00000457946 0.0305449427590353 0.00371769078802447 0.147925119995864 ENSG00000146463 ZMYM4
ENST00000482131 0.980357321695444 0.961373145288701 -0.00382809623339917 ENSG00000146463 ZMYM4
ENST00000470175 0.0175332041425861 0.00151236799185968 0.258208313682501 ENSG00000146463 ZMYM4
ENST00000492456 0.965471056204375 0.934853381381036 0.00675964546988057 ENSG00000146463 ZMYM4
ENST00000325722 0.887599479101505 0.798143754481874 0.010147548400033 ENSG00000142687 KIAA0319L
ENST00000373266 0.654102241488682 0.46914954659841 0.0399139629755731 ENSG00000142687 KIAA0319L
ENST00000426982 0.788738934001396 0.646474981717754 0.0186463008580169 ENSG00000142687 KIAA0319L
ENST00000461312 0.937255032472447 0.882512233941671 -0.0101758245019639 ENSG00000142687 KIAA0319L
ENST00000485551 0.523444075636948 0.325295265704841 0.0489438721315801 ENSG00000142687 KIAA0319L
ENST00000473423 0.88761489130075 0.798301074986158 0.0232906989198013 ENSG00000142687 KIAA0319L
ENST00000473844 0.819506661562825 0.692382257230998 -0.0332730621084361 ENSG00000142687 KIAA0319L
ENST00000474856 0.653684229058833 0.468652015776362 -0.0646403976715201 ENSG00000142687 KIAA0319L
ENST00000492544 0.184183116288815 0.0621813840181071 0.155487071480476 ENSG00000142687 KIAA0319L
ENST00000440579 0.76134320037742 0.607957855928996 0.026367038987171 ENSG00000142687 KIAA0319L
ENST00000431916 0.908316503938739 0.831572870597894 -0.0132908684633481 ENSG00000142687 KIAA0319L
ENST00000482929 0.569054545681849 0.371730010960941 -0.0486224304917265 ENSG00000142687 KIAA0319L
ENST00000478463 0.779905022685365 0.633770324968424 -0.0279373153461746 ENSG00000142687 KIAA0319L
ENST00000470388 0.779772741797359 0.633549724594654 -0.0279485561588741 ENSG00000142687 KIAA0319L
ENST00000492888 0.855821525334068 0.747592444019471 -0.0203938384005651 ENSG00000142687 KIAA0319L
ENST00000469892 0.699291203380844 0.524478998499076 -0.0420129426885247 ENSG00000142687 KIAA0319L
ENST00000494948 0.565535574209135 0.368045718579271 -0.0629268405601342 ENSG00000142687 KIAA0319L
ENST00000476329 0.886685205760434 0.79666776714908 -0.0202724079411752 ENSG00000142687 KIAA0319L
ENST00000373253 0.808290668692683 0.675643535064532 -0.0282801224239819 ENSG00000020129 NCDN
ENST00000356090 0.781884073561307 0.636580141320516 -0.0321162410417444 ENSG00000020129 NCDN
ENST00000373243 0.790816986712148 0.649401367792893 -0.0309330788600877 ENSG00000020129 NCDN
ENST00000459931 0.389613837118364 0.201072677298614 -0.113098107577021 ENSG00000020129 NCDN
ENST00000437806 0.450832177764534 0.254079632671842 -0.102744787124735 ENSG00000020129 NCDN
ENST00000423723 0.774261002012007 0.625687735003703 0.0392629358673639 ENSG00000020129 NCDN
ENST00000373237 0.13488050439724 0.0381571461466826 -0.0957036292030926 ENSG00000126067 PSMB2
ENST00000270815 0.313570617009248 0.143152078858304 -0.0784406164443608 ENSG00000142686 C1orf216
ENST00000453178 0.368771050874497 0.183983205362351 -0.117957411786615 ENSG00000142686 C1orf216
ENST00000251195 0.0493012432387267 0.00784236092369466 0.157205853020105 ENSG00000092853 CLSPN
ENST00000466308 0.300922622484454 0.133933882322818 0.140305574704975 ENSG00000092853 CLSPN
ENST00000318121 0.0214412353569356 0.0020815794976815 0.182701039090876 ENSG00000092853 CLSPN
ENST00000373220 0.0214412353569356 0.0020815794976815 0.182701039090876 ENSG00000092853 CLSPN
ENST00000520551 0.0214412353569356 0.0020815794976815 0.182701039090876 ENSG00000092853 CLSPN
ENST00000373226 0.806653027634186 0.673396652595642 0.0355278754146002 ENSG00000232335 RP11-435D7.3
ENST00000373210 0.0583284772549979 0.0102222432864311 0.121965284009948 ENSG00000134698 AGO4
ENST00000488778 0.461216691358992 0.263883186676788 0.10084501251167 ENSG00000134698 AGO4
ENST00000496257 0.319537911737395 0.147476116239118 0.133265017840955 ENSG00000134698 AGO4
ENST00000373206 0.419437628791474 0.225930563190567 -0.0642758698900694 ENSG00000092847 AGO1
ENST00000373204 0.268407343198692 0.112079687374395 0.0768777806591404 ENSG00000092847 AGO1
ENST00000324350 0.947002259354867 0.899802336655946 -0.00949016937460884 ENSG00000126070 AGO3
ENST00000373191 0.0897206802571738 0.0200261445235319 0.142109842572726 ENSG00000126070 AGO3
ENST00000397828 0.941796371696064 0.890251300865011 0.010506199721777 ENSG00000126070 AGO3
ENST00000246314 0.345074759838441 0.165977076284496 0.0865503570905206 ENSG00000126070 AGO3
ENST00000491443 0.639880434773101 0.452138478412264 0.0651042855095768 ENSG00000126070 AGO3
ENST00000466576 0.427723312456358 0.233261596355147 0.0926995265129648 ENSG00000271554 RP4-665N4.8
ENST00000471099 0.356248546740429 0.174248421597494 0.122684691720716 ENSG00000126070 AGO3
ENST00000373178 0.307984783290916 0.139111780512657 -0.0957031548654668 ENSG00000116863 ADPRHL2
ENST00000373166 0.0896586915451917 0.0199914772458635 -0.0967084755149282 ENSG00000054116 TRAPPC3
ENST00000462715 0.0526965045476301 0.00871940465573855 -0.120761135227567 ENSG00000054116 TRAPPC3
ENST00000373163 0.130685186844893 0.0363137346553717 -0.0876437948767213 ENSG00000054116 TRAPPC3
ENST00000373162 0.191184221552903 0.0659509665415085 -0.0793248198173062 ENSG00000054116 TRAPPC3
ENST00000469757 0.0889211808006955 0.0197291231297501 -0.106463026294078 ENSG00000054116 TRAPPC3
ENST00000373159 0.201017727663537 0.0713548130584611 -0.0909712930774176 ENSG00000054116 TRAPPC3
ENST00000497251 0.0622692980722314 0.0112890386538814 -0.13552657426787 ENSG00000054116 TRAPPC3
ENST00000429533 0.0398203376662576 0.00561333436100967 -0.143095606676515 ENSG00000116871 MAP7D1
ENST00000316156 0.0348499451147568 0.00458287535210861 -0.143531755561573 ENSG00000116871 MAP7D1
ENST00000527764 0.00830692449236476 0.000418979675438685 -0.198538759112859 ENSG00000116871 MAP7D1
ENST00000373150 0.0350018051743631 0.00462237130851948 -0.143209127888073 ENSG00000116871 MAP7D1
ENST00000373151 0.0349741510438022 0.00460732876499812 -0.143192247566219 ENSG00000116871 MAP7D1
ENST00000530729 0.072817083036734 0.0144044767748532 -0.136049994178911 ENSG00000116871 MAP7D1
ENST00000462118 0.297715141053068 0.131687557099591 -0.10152518182042 ENSG00000116871 MAP7D1
ENST00000474796 0.0338775653195277 0.00438490632239025 -0.153788021973899 ENSG00000116871 MAP7D1
ENST00000530975 0.0341933329146642 0.00445369249249126 -0.20694256626553 ENSG00000116871 MAP7D1
ENST00000487131 0.0313242702943997 0.00387273741833796 -0.20259495492827 ENSG00000116871 MAP7D1
ENST00000373148 0.101437118440636 0.0242387926208987 -0.132181126357658 ENSG00000116871 MAP7D1
ENST00000532131 0.160273868347616 0.0502221891846277 -0.123904615139725 ENSG00000116871 MAP7D1
ENST00000487114 0.170891934612762 0.0554793724325205 -0.117172714662823 ENSG00000116871 MAP7D1
ENST00000354618 0.0508901719635858 0.00824926813584235 0.100027664799823 ENSG00000054118 THRAP3
ENST00000469141 0.0408387610314536 0.00584689738871842 0.10770533852447 ENSG00000054118 THRAP3
ENST00000478853 0.761004556922468 0.607426066931185 0.0309562237077994 ENSG00000054118 THRAP3
ENST00000466743 0.0168544972880888 0.00141416100445346 0.201489589482103 ENSG00000054118 THRAP3
ENST00000453908 0.965047037806813 0.934036929848114 -0.00745209521449703 ENSG00000214193 SH3D21
ENST00000426732 0.965047037806813 0.934036929848114 -0.00745209521449703 ENSG00000214193 SH3D21
ENST00000312808 0.841907144196839 0.72672046256965 -0.0316005254928544 ENSG00000214193 SH3D21
ENST00000505871 0.887645105569062 0.798343082786841 -0.0230852548034115 ENSG00000214193 SH3D21
ENST00000480549 0.324044043451954 0.150696159650055 -0.102123343302026 ENSG00000214193 SH3D21
ENST00000474766 0.248037148098555 0.0989878539096268 -0.126719050101188 ENSG00000214193 SH3D21
ENST00000270824 0.227131104240728 0.0865048646658332 -0.133942183446041 ENSG00000142694 EVA1B
ENST00000490466 0.247595469503001 0.0986865309026801 -0.129715119113836 ENSG00000142694 EVA1B
ENST00000373137 0.603607028531271 0.409971571785735 0.0728831173467389 ENSG00000116883 RP11-268J15.5
ENST00000359297 0.411472414003231 0.219124418868036 -0.0616173393952945 ENSG00000196182 STK40
ENST00000373129 0.369236913621362 0.184398393191637 -0.0646147587304465 ENSG00000196182 STK40
ENST00000373130 0.369236913621362 0.184398393191637 -0.0646147587304465 ENSG00000196182 STK40
ENST00000373132 0.369236913621362 0.184398393191637 -0.0646147587304465 ENSG00000196182 STK40
ENST00000460417 0.916318999934291 0.844511453298782 -0.0139111498668564 ENSG00000196182 STK40
ENST00000473733 0.97603517124542 0.953223161963804 -0.00445935238389697 ENSG00000196182 STK40
ENST00000482458 0.693223623932434 0.516461893774015 -0.0417647364199613 ENSG00000196182 STK40
ENST00000460017 0.659085542391414 0.475003111521056 -0.05467101790876 ENSG00000196182 STK40
ENST00000476041 0.310569249872336 0.141091691158137 -0.120414450788289 ENSG00000181817 LSM10
ENST00000315732 0.300205312062857 0.133399311800039 -0.124154455516935 ENSG00000181817 LSM10
ENST00000489912 0.557286464707794 0.359112243611786 -0.0786876520331789 ENSG00000181817 LSM10
ENST00000373116 0.0378519313586649 0.00519002276412408 -0.14409750035953 ENSG00000116898 MRPS15
ENST00000488606 0.146073469480832 0.0434558021315484 -0.133941027186684 ENSG00000116898 MRPS15
ENST00000477040 0.0556569493536837 0.00948511456667764 -0.201993970856264 ENSG00000116898 MRPS15
ENST00000462067 0.0386110870861712 0.00535205504370408 -0.143642593491482 ENSG00000116898 MRPS15
ENST00000373087 0.124874135904272 0.0337547625347072 -0.188728017334407 ENSG00000163874 ZC3H12A
ENST00000373075 0.832683604653971 0.712502676300401 0.0206707275502985 ENSG00000163875 MEAF6
ENST00000296214 0.873858707835902 0.776889821786471 0.0160235912430505 ENSG00000163875 MEAF6
ENST00000373074 0.846376228225531 0.733613272146713 0.0192702961364408 ENSG00000163875 MEAF6
ENST00000475828 0.894545666053373 0.809242404365353 0.0135901084704914 ENSG00000163875 MEAF6
ENST00000487788 0.886732206329385 0.796719307166669 0.0144151209383157 ENSG00000163875 MEAF6
ENST00000373073 0.830910523047481 0.709681079179232 -0.0205921926819598 ENSG00000163875 MEAF6
ENST00000487792 0.789311532260794 0.647338471838589 -0.0249913777574458 ENSG00000163875 MEAF6
ENST00000448519 0.873753140722082 0.776307377976708 -0.015699917096795 ENSG00000163875 MEAF6
ENST00000485039 0.0694023306948799 0.0133749051104032 -0.147255649337386 ENSG00000163875 MEAF6
ENST00000296215 0.0382698750471441 0.00527724324768675 0.160830608241957 ENSG00000163877 SNIP1
ENST00000468040 0.481552784351701 0.283257759387433 0.0867257164570716 ENSG00000163877 SNIP1
ENST00000296218 0.688669363661901 0.510750311872475 -0.0588852472248222 ENSG00000163879 DNALI1
ENST00000490029 0.279761778255058 0.119593137316693 -0.127567220705974 ENSG00000134697 GNL2
ENST00000373062 0.156034451542334 0.0481939247869408 0.0850785839682082 ENSG00000134697 GNL2
ENST00000462812 0.398347323250418 0.208299989777743 0.0692247593579182 ENSG00000134697 GNL2
ENST00000479255 0.922386313395251 0.855234383372829 -0.0140406543584597 ENSG00000134697 GNL2
ENST00000538069 0.796611401268611 0.658390191847635 0.0328822177656514 ENSG00000134697 GNL2
ENST00000469191 0.918183398894031 0.847590293766625 -0.0165967640882862 ENSG00000134697 GNL2
ENST00000489146 0.691640714779677 0.514500093302376 -0.0555261725258243 ENSG00000134697 GNL2
ENST00000463351 0.452475376044871 0.255709789611798 0.0808564349812396 ENSG00000134697 GNL2
ENST00000488496 0.955547013187237 0.916029370986816 -0.00791954061942654 ENSG00000134697 GNL2
ENST00000358011 0.431603328441185 0.236651081413268 0.0798138894028569 ENSG00000116922 C1orf109
ENST00000494120 0.358598499344964 0.176125800823923 0.0897922346996905 ENSG00000116922 C1orf109
ENST00000609516 0.974599212504124 0.950774232260271 -0.00522896993083829 ENSG00000116922 C1orf109
ENST00000464178 0.267674833495625 0.111602835300103 0.126784793726603 ENSG00000116922 C1orf109
ENST00000464085 0.426258115502852 0.231967363662138 0.0913866404975182 ENSG00000116922 C1orf109
ENST00000491981 0.356132763340013 0.174159476393048 0.102002017076584 ENSG00000116922 C1orf109
ENST00000461359 0.43822975773838 0.242445187878958 0.0930625350095232 ENSG00000116922 C1orf109
ENST00000477060 0.33737773917139 0.160236874584533 0.108578797184686 ENSG00000116922 C1orf109
ENST00000486637 0.396414043912997 0.206710654096925 0.101545572668287 ENSG00000116922 C1orf109
ENST00000491797 0.818784300810943 0.691137189729309 0.0358448245297904 ENSG00000116922 C1orf109
ENST00000488137 0.652830163971204 0.467632783374366 0.0648859771966374 ENSG00000116922 C1orf109
ENST00000472584 0.785109880732006 0.641287421894404 0.0426607079588569 ENSG00000116922 C1orf109
ENST00000373055 0.892279683849882 0.805628500640991 -0.0148884551952822 ENSG00000134690 CDCA8
ENST00000327331 0.892243147482931 0.805564133104854 -0.01489375934229 ENSG00000134690 CDCA8
ENST00000373044 0.9893315936264 0.978298378690509 -0.00156882290247329 ENSG00000196449 YRDC
ENST00000373043 0.0789173142012704 0.0163312938029297 -0.173523884394559 ENSG00000197982 C1orf122
ENST00000419397 0.0995878490248211 0.0235454028165943 -0.165198565944191 ENSG00000197982 C1orf122
ENST00000468084 0.0706643776110757 0.0137589740636148 -0.178794795879265 ENSG00000197982 C1orf122
ENST00000373042 0.145321324956503 0.0430735026049427 -0.148575294073225 ENSG00000197982 C1orf122
ENST00000446260 0.112893569228776 0.0287565331401178 -0.164101889319537 ENSG00000197982 C1orf122
ENST00000373036 0.899055567799669 0.816247965307014 0.0123402767777229 ENSG00000188786 MTF1
ENST00000373027 0.947826210272005 0.901494806030271 -0.00762969711978596 ENSG00000204084 INPP5B
ENST00000373023 0.768243422110221 0.617221203157273 -0.0281014124722388 ENSG00000204084 INPP5B
ENST00000373026 0.825471567036674 0.701067963700915 -0.0231764620664694 ENSG00000204084 INPP5B
ENST00000373024 0.773151815329609 0.624215764654603 -0.0294429677685217 ENSG00000204084 INPP5B
ENST00000458109 0.502080163713609 0.303781232392453 0.0827060769190095 ENSG00000204084 INPP5B
ENST00000373021 0.445513792568052 0.249209959608299 -0.106332631860307 ENSG00000204084 INPP5B
ENST00000373019 0.261401339194396 0.107572675283104 0.0601174863681537 ENSG00000183431 SF3A3
ENST00000448721 0.0984020243512234 0.0230980447284621 0.083203020074342 ENSG00000183431 SF3A3
ENST00000487062 0.49957838480551 0.301309443432913 -0.0741598586957648 ENSG00000183431 SF3A3
ENST00000460925 0.924238694700355 0.858520402421782 0.0104430589101793 ENSG00000183431 SF3A3
ENST00000489537 0.0617789635619351 0.0111514667544318 0.103901235279287 ENSG00000183431 SF3A3
ENST00000461869 0.0385940658435987 0.00534330476871218 0.112691913882448 ENSG00000183431 SF3A3
ENST00000470585 0.0567147527170551 0.00980193450346582 0.108692292182897 ENSG00000183431 SF3A3
ENST00000488934 0.744798926836536 0.584115091921091 0.0420051139337363 ENSG00000183431 SF3A3
ENST00000462258 0.0344923069937645 0.00451075223085515 0.124371022841819 ENSG00000183431 SF3A3
ENST00000485803 0.787474470380179 0.644478798319827 -0.0288359139321514 ENSG00000183386 FHL3
ENST00000373016 0.787474470380179 0.644478798319827 -0.0288359139321514 ENSG00000183386 FHL3
ENST00000475084 0.968353417327935 0.940005353774424 -0.0047042699337374 ENSG00000183386 FHL3
ENST00000477194 0.852632080158496 0.74243282802394 0.020977353421878 ENSG00000183386 FHL3
ENST00000483132 0.408022600788748 0.216462926523057 -0.104752393088871 ENSG00000183386 FHL3
ENST00000483182 0.813750933615382 0.683526452431321 -0.0226727276713633 ENSG00000183520 UTP11L
ENST00000486563 0.654190078038593 0.469246977140662 -0.0469035874096409 ENSG00000183520 UTP11L
ENST00000373014 0.938112639624271 0.883878861450142 -0.00732976934054838 ENSG00000183520 UTP11L
ENST00000537711 0.950081546869861 0.906211991636795 -0.00589217763771563 ENSG00000183520 UTP11L
ENST00000488453 0.826393155429562 0.702376581525471 0.0201753123890184 ENSG00000183520 UTP11L
ENST00000373001 0.465036850049668 0.267548626762519 0.0553450234147743 ENSG00000116954 RRAGC
ENST00000474456 0.593602967339351 0.398511622991353 0.0603822095250105 ENSG00000116954 RRAGC
ENST00000493015 0.356361582945943 0.174341779878715 0.0869347668193391 ENSG00000116954 RRAGC
ENST00000496778 0.600564686152133 0.406315087665847 0.0653916608000283 ENSG00000116954 RRAGC
ENST00000433671 0.606559317033685 0.413188999713802 0.0416692755499916 ENSG00000228436 RP5-864K19.4
ENST00000456813 0.50796626542925 0.30968321364109 0.0546775436872479 ENSG00000228436 RP5-864K19.4
ENST00000397572 0.491101102622278 0.292715484766541 0.0594783381215193 ENSG00000214114 MYCBP
ENST00000494695 0.6468190612845 0.460523881017578 0.045679552090728 ENSG00000214114 MYCBP
ENST00000495043 0.787917519155758 0.64531005642831 0.029233707582335 ENSG00000214114 MYCBP
ENST00000489803 0.578571425116611 0.38170494953599 0.0556923690568214 ENSG00000214114 MYCBP
ENST00000454994 0.578571425116611 0.38170494953599 0.0556923690568214 ENSG00000131233 GJA9
ENST00000489575 0.578571425116611 0.38170494953599 0.0556923690568214 ENSG00000214114 MYCBP
ENST00000465771 0.90328510627843 0.823271094348863 0.0146005149422269 ENSG00000214114 MYCBP
ENST00000462027 0.945633780560926 0.897183828695106 -0.00914523739655738 ENSG00000214114 MYCBP
ENST00000372990 0.686689733621043 0.508174265059943 -0.0547045083450592 ENSG00000158315 RHBDL2
ENST00000289248 0.688526711424462 0.510576977988144 -0.0557989309763377 ENSG00000158315 RHBDL2
ENST00000538156 0.688526711424462 0.510576933923826 -0.055799452945634 ENSG00000158315 RHBDL2
ENST00000372985 0.720032665704571 0.551483326644456 -0.0501622147836042 ENSG00000158315 RHBDL2
ENST00000432648 0.370838523032051 0.185632563589116 0.0631511575515251 ENSG00000174574 AKIRIN1
ENST00000446189 0.339958829873782 0.162221702381738 0.0673611540364565 ENSG00000174574 AKIRIN1
ENST00000372984 0.354726237359158 0.173115495590026 0.0651462380992846 ENSG00000174574 AKIRIN1
ENST00000531822 0.469092444057046 0.271260853789579 0.0607220672503371 ENSG00000174574 AKIRIN1
ENST00000372967 0.00506033901880644 0.000171601895934433 -0.238819812810204 ENSG00000168653 NDUFS5
ENST00000372969 0.00506033901880644 0.000171601895934433 -0.238819812810204 ENSG00000168653 NDUFS5
ENST00000545844 0.0698410703491395 0.01352811810761 0.125491379339099 ENSG00000127603 MACF1
ENST00000567887 0.0698519800037077 0.013530936910834 0.125491823792411 ENSG00000127603 MACF1
ENST00000372915 0.069698058104302 0.0134794201599504 0.125552988620488 ENSG00000127603 MACF1
ENST00000539005 0.0698538901272949 0.0135336780499129 0.125483939466261 ENSG00000127603 MACF1
ENST00000317713 0.0698538901272949 0.0135336780499129 0.125483939466261 ENSG00000127603 MACF1
ENST00000361689 0.069698058104302 0.0134794201599504 0.125552988620488 ENSG00000127603 MACF1
ENST00000524432 0.910584713495983 0.835107039663761 -0.012834028855436 ENSG00000127603 MACF1
ENST00000467673 0.202055281069755 0.0718938423668022 -0.144560812577607 ENSG00000127603 MACF1
ENST00000564288 0.0244837500467121 0.00261229013234708 0.151729635775659 ENSG00000127603 MACF1
ENST00000494012 0.30900048463991 0.140023160398223 -0.10808729814685 ENSG00000127603 MACF1
ENST00000536367 0.334619437233667 0.158186032092412 -0.0892091433179574 ENSG00000127603 MACF1
ENST00000480624 0.204194649664342 0.073097864464563 -0.126364986155168 ENSG00000127603 MACF1
ENST00000469366 0.449765116219564 0.253160414175307 -0.0851950000271839 ENSG00000127603 MACF1
ENST00000289890 0.198283584609075 0.0698040580603497 -0.141350613927051 ENSG00000226438 RP11-420K8.1
ENST00000496804 0.0497090861468273 0.00794791013124011 0.138602892988678 ENSG00000127603 MACF1
ENST00000530262 0.032722031965122 0.00413799514201533 0.155594666111379 ENSG00000127603 MACF1
ENST00000485063 0.224915638180069 0.0852163852477913 0.104961209985105 ENSG00000127603 MACF1
ENST00000472385 0.00709088996308429 0.00031810657540919 0.204762720971365 ENSG00000127603 MACF1
ENST00000484393 0.00375829856040431 9.47224569995026e-05 0.190061815710808 ENSG00000127603 MACF1
ENST00000476350 0.0317226353032212 0.00394730409585509 0.159797095568449 ENSG00000127603 MACF1
ENST00000372925 0.0181440346456237 0.00159127329730392 0.161974468894659 ENSG00000127603 MACF1
ENST00000528611 0.934624195282476 0.877268779940728 0.011869481233293 ENSG00000127603 MACF1
ENST00000289893 0.0158315902910318 0.00127605500396366 0.164550692346427 ENSG00000127603 MACF1
ENST00000530275 0.00234030838048883 4.22463086240938e-05 0.214742295325445 ENSG00000255103 KIAA0754
ENST00000482035 0.0161299052515287 0.00131442254746835 0.149476698455027 ENSG00000127603 MACF1
ENST00000473843 0.0387907359565432 0.00538675320923085 0.150550438272338 ENSG00000127603 MACF1
ENST00000469490 0.00411975418188876 0.000114414054952049 0.204291454117267 ENSG00000127603 MACF1
ENST00000487656 0.0481621956974878 0.00755851740869316 0.159657122830783 ENSG00000127603 MACF1
ENST00000360115 0.0689352082478738 0.0132482002638119 0.122566938064651 ENSG00000127603 MACF1
ENST00000497964 0.367640283561884 0.183073675358776 0.0648710586213465 ENSG00000127603 MACF1
ENST00000446276 0.0544583586891991 0.00916345669210948 0.128762510945445 ENSG00000127603 MACF1
ENST00000442046 0.0490357692993388 0.00777479555013433 0.134494902517578 ENSG00000127603 MACF1
ENST00000422234 0.203293760262036 0.0725738502168517 0.076457180668028 ENSG00000127603 MACF1
ENST00000462496 0.144188042644367 0.0425293114448642 0.0842743676721867 ENSG00000127603 MACF1
ENST00000462103 0.938451265037222 0.884594863064143 0.0074806242222388 ENSG00000127603 MACF1
ENST00000496360 0.0403296719717311 0.00573816018871681 0.134074318541673 ENSG00000127603 MACF1
ENST00000497807 0.0365656456871448 0.00494220194450166 0.140365573939389 ENSG00000127603 MACF1
ENST00000427240 0.920260405411675 0.851273876242634 0.0167857262977426 ENSG00000243970 PPIEL
ENST00000482028 0.689187765555072 0.51147024106011 -0.0461646631989496 ENSG00000090621 PABPC4
ENST00000372856 0.375800732319218 0.189574489065571 0.039505508578585 ENSG00000090621 PABPC4
ENST00000372857 0.381211659963349 0.194075451429711 0.039153473111516 ENSG00000090621 PABPC4
ENST00000372858 0.502793690287309 0.304416633685971 0.031168266316422 ENSG00000090621 PABPC4
ENST00000372862 0.501637634339837 0.303357207299404 0.0311874034774589 ENSG00000090621 PABPC4
ENST00000468476 0.867234102053901 0.765393622465476 -0.0158296524427968 ENSG00000090621 PABPC4
ENST00000437136 0.954258369062461 0.913377005109152 -0.0058028699918409 ENSG00000090621 PABPC4
ENST00000492468 0.726399002109854 0.560072899711486 -0.0315343250619571 ENSG00000090621 PABPC4
ENST00000530186 0.599523797049121 0.405139134202023 -0.0584506930020326 ENSG00000090621 PABPC4
ENST00000421687 0.127876195617917 0.0350479517900614 0.0742648652421964 ENSG00000090621 PABPC4
ENST00000484555 0.90027215315657 0.818233291269735 -0.015420035484894 ENSG00000090621 PABPC4
ENST00000525045 0.949546740551376 0.904986225462807 -0.00603205222659034 ENSG00000090621 PABPC4
ENST00000527718 0.240020561103118 0.0941515975978624 0.0645404535975097 ENSG00000090621 PABPC4
ENST00000477556 0.886634600254273 0.796595429836306 -0.0165892845906061 ENSG00000090621 PABPC4
ENST00000461578 0.978272117575056 0.957203404777613 0.0037361015295769 ENSG00000090621 PABPC4
ENST00000483770 0.990635267054014 0.981311091246479 -0.00138536991714058 ENSG00000090621 PABPC4
ENST00000525669 0.259086270133311 0.10601981652252 0.0634830697726853 ENSG00000090621 PABPC4
ENST00000470443 0.107237627775115 0.0264611998700592 0.0848753296883263 ENSG00000090621 PABPC4
ENST00000415255 0.188090784747918 0.0642834466773371 0.0707293736777765 ENSG00000228060 RP11-69E11.8
ENST00000513632 0.678702238182924 0.498348468483346 0.0363834040197874 ENSG00000090621 PABPC4
ENST00000525751 0.0356613788633126 0.00474180990744675 0.135360045299194 ENSG00000090621 PABPC4
ENST00000474378 0.0425755370070137 0.0062353287626289 0.131088624467107 ENSG00000090621 PABPC4
ENST00000529216 0.0249383370713232 0.00268905532098744 0.147071639505977 ENSG00000090621 PABPC4
ENST00000492519 0.0765971530131999 0.0155625445840605 0.128886246697704 ENSG00000090621 PABPC4
ENST00000451091 0.695568064269796 0.519610601795382 -0.033977102933828 ENSG00000090621 PABPC4
ENST00000531243 0.580807035395126 0.384306346166955 -0.0533347413355625 ENSG00000090621 PABPC4
ENST00000470018 0.819079089533027 0.691758352622363 -0.0230145741562033 ENSG00000084072 PPIE
ENST00000485507 0.622146175630707 0.431020856930577 -0.0508105689779211 ENSG00000084072 PPIE
ENST00000324379 0.372072725372269 0.186513697030865 -0.06583660760353 ENSG00000084072 PPIE
ENST00000356511 0.46213354428613 0.264725204515765 -0.0548196577750022 ENSG00000084072 PPIE
ENST00000456578 0.502005510493953 0.303710421489426 -0.0692370767088869 ENSG00000084072 PPIE
ENST00000495526 0.376638178021978 0.190407845498595 -0.0652574145321693 ENSG00000084072 PPIE
ENST00000482751 0.376638178021978 0.190407845498595 -0.0652574145321693 ENSG00000084072 PPIE
ENST00000372830 0.46213354428613 0.264725204515765 -0.0548196577750022 ENSG00000084072 PPIE
ENST00000497370 0.534093773552286 0.335960823087789 -0.0482171792552907 ENSG00000084072 PPIE
ENST00000372835 0.345368173143364 0.166212401811182 -0.0685273200185565 ENSG00000084072 PPIE
ENST00000470213 0.524613970102679 0.326451554359811 -0.0492025061544189 ENSG00000084072 PPIE
ENST00000474804 0.579075146492368 0.382171813905751 -0.0463368664959657 ENSG00000084072 PPIE
ENST00000475350 0.376638178021978 0.190407845498595 -0.0652574145321693 ENSG00000084072 PPIE
ENST00000480169 0.601925159199228 0.408032706358197 -0.0469550634516734 ENSG00000084072 PPIE
ENST00000441669 0.462760156534979 0.265279176247806 0.067068177503309 ENSG00000043514 TRIT1
ENST00000462797 0.462760156534979 0.265279176247806 0.067068177503309 ENSG00000043514 TRIT1
ENST00000316891 0.462760156534979 0.265279176247806 0.067068177503309 ENSG00000043514 TRIT1
ENST00000372818 0.462760156534979 0.265279176247806 0.067068177503309 ENSG00000043514 TRIT1
ENST00000495175 0.616782564007051 0.425026326533618 0.0499543868745625 ENSG00000043514 TRIT1
ENST00000491865 0.608223585922132 0.415294430402193 0.0508307686659923 ENSG00000043514 TRIT1
ENST00000537223 0.481632260609993 0.283387218253129 0.0690105450678333 ENSG00000043514 TRIT1
ENST00000537440 0.481632260609993 0.283387218253129 0.0690105450678333 ENSG00000043514 TRIT1
ENST00000541099 0.481632260609993 0.283387218253129 0.0690105450678333 ENSG00000043514 TRIT1
ENST00000545233 0.481632260609993 0.283387218253129 0.0690105450678333 ENSG00000043514 TRIT1
ENST00000465417 0.946976030068455 0.899748716691402 0.00972828210286613 ENSG00000043514 TRIT1
ENST00000492612 0.420825321863785 0.227236933353906 0.0786089665447101 ENSG00000043514 TRIT1
ENST00000489945 0.582966080816043 0.386718382539434 0.0589934897702275 ENSG00000043514 TRIT1
ENST00000486825 0.593690410594445 0.39858232194393 0.0590303008929074 ENSG00000043514 TRIT1
ENST00000469476 0.65382740519628 0.468855686608012 0.0557786046961355 ENSG00000043514 TRIT1
ENST00000544981 0.652466397700902 0.467134936835075 0.0538397141236447 ENSG00000043514 TRIT1
ENST00000462243 0.956601011524742 0.917851490783947 -0.00915693499105715 ENSG00000043514 TRIT1
ENST00000372797 0.980220284114847 0.961184168020812 0.00127947989332355 ENSG00000131236 CAP1
ENST00000372802 0.979403686561994 0.959082301708383 0.00135010335895984 ENSG00000131236 CAP1
ENST00000449311 0.431206669174947 0.236319932750958 -0.0409850397036491 ENSG00000131236 CAP1
ENST00000421589 0.358826089677261 0.176259533534721 -0.0458762211265617 ENSG00000131236 CAP1
ENST00000414893 0.440537360782264 0.24458117476249 -0.0404560480433119 ENSG00000131236 CAP1
ENST00000414281 0.356834871486799 0.174747941640994 -0.0460212216399437 ENSG00000131236 CAP1
ENST00000420216 0.406024538250287 0.214783592890001 -0.0424776992921363 ENSG00000131236 CAP1
ENST00000372792 0.800865627682577 0.664879511869111 -0.0119479447415576 ENSG00000131236 CAP1
ENST00000372798 0.731340357838752 0.566254275487653 -0.0154464565765963 ENSG00000131236 CAP1
ENST00000340450 0.980192666639266 0.961040029704608 0.00128615619617293 ENSG00000131236 CAP1
ENST00000372805 0.987689309960812 0.97511718182921 -0.000820895967451255 ENSG00000131236 CAP1
ENST00000435719 0.35536670909956 0.173648441514365 -0.0476112775847335 ENSG00000131236 CAP1
ENST00000427843 0.363242275392871 0.179560675043181 -0.0456459143581058 ENSG00000131236 CAP1
ENST00000417287 0.441735463113374 0.245705221105314 -0.039826304335044 ENSG00000131236 CAP1
ENST00000424977 0.363577537472771 0.17984222556346 -0.0454873380248656 ENSG00000131236 CAP1
ENST00000446031 0.514165062208041 0.315977715058463 -0.0375059634014068 ENSG00000131236 CAP1
ENST00000479759 0.991159179936967 0.982340023545583 0.000750000582147053 ENSG00000131236 CAP1
ENST00000461993 0.632086201718369 0.442838338891019 0.0253473389527073 ENSG00000131236 CAP1
ENST00000494114 0.56409418606166 0.366333259530015 0.0358386162593151 ENSG00000131236 CAP1
ENST00000433473 0.70246211229384 0.528392937972747 0.0273343167527112 ENSG00000131238 PPT1
ENST00000529905 0.683502519957245 0.504269011708562 0.0290334016135431 ENSG00000131238 PPT1
ENST00000530704 0.860312654064084 0.754400878450623 -0.0141356108845205 ENSG00000131238 PPT1
ENST00000372775 0.963791828371872 0.9316634869206 0.00503633011668477 ENSG00000131238 PPT1
ENST00000449045 0.91837491706818 0.848073230889798 -0.00893070071594741 ENSG00000131238 PPT1
ENST00000439754 0.988882372773371 0.977543233568477 -0.00151844533932851 ENSG00000131238 PPT1
ENST00000530076 0.761958652270227 0.608996450047519 0.028955137418844 ENSG00000131238 PPT1
ENST00000527311 0.861490527512502 0.756434527672805 -0.0151443919128085 ENSG00000131238 PPT1
ENST00000372779 0.960417711494742 0.925306980562569 -0.00461529960759953 ENSG00000131238 PPT1
ENST00000526547 0.482965816097388 0.284654862981779 -0.0654888046206418 ENSG00000131238 PPT1
ENST00000372771 0.883150960007413 0.791357554067791 0.0141397588805922 ENSG00000117000 RLF
ENST00000372759 0.0655706202952453 0.0122624491739487 0.129775756567578 ENSG00000084073 ZMPSTE24
ENST00000479131 0.777269355930129 0.630156398262787 0.0271438262206072 ENSG00000084073 ZMPSTE24
ENST00000472583 0.843046789463136 0.728623928853132 0.0191005507734056 ENSG00000084073 ZMPSTE24
ENST00000474142 0.0694712427467442 0.0133983952181723 0.180720430052265 ENSG00000084073 ZMPSTE24
ENST00000435168 0.800865627682577 0.664888200059805 -0.0335383582725408 ENSG00000084070 SMAP2
ENST00000372718 0.656131535002471 0.471528675102994 -0.0453150550975496 ENSG00000084070 SMAP2
ENST00000372708 0.588117490840531 0.392393197087967 -0.0551664258218037 ENSG00000084070 SMAP2
ENST00000539317 0.178741037942089 0.059334787854344 -0.144235432973106 ENSG00000084070 SMAP2
ENST00000469416 0.149580416940087 0.0451566394537117 0.17893995033629 ENSG00000187801 ZFP69B
ENST00000361584 0.156614486770859 0.0484894206769759 0.17631329886336 ENSG00000187801 ZFP69B
ENST00000484445 0.156614486770859 0.0484894206769759 0.17631329886336 ENSG00000187801 ZFP69B
ENST00000411995 0.149580416940087 0.0451566394537117 0.17893995033629 ENSG00000187801 ZFP69B
ENST00000372706 0.0355744337412034 0.00472665542354131 0.238134361069529 ENSG00000187815 ZFP69
ENST00000372705 0.0282369447328971 0.00328367080595906 0.24891249084773 ENSG00000187815 ZFP69
ENST00000450713 0.660563380367473 0.476733166938504 0.0584790037367844 ENSG00000238287 RP11-656D10.3
ENST00000358527 0.47191437568306 0.273912844337768 -0.0817535822736332 ENSG00000164002 EXO5
ENST00000372703 0.47191437568306 0.273912844337768 -0.0817535822736332 ENSG00000164002 EXO5
ENST00000420209 0.695831840756849 0.519937382677577 -0.0517604667124176 ENSG00000164002 EXO5
ENST00000296380 0.620584397331857 0.429319977643846 -0.0585307968727167 ENSG00000164002 EXO5
ENST00000432259 0.724180253102918 0.55692836787056 -0.0506480368165049 ENSG00000164002 EXO5
ENST00000418186 0.681574425591322 0.501913378155026 -0.0540162940182476 ENSG00000164002 EXO5
ENST00000415550 0.904291736146076 0.824910206082543 -0.018601253391318 ENSG00000164002 EXO5
ENST00000443729 0.574948402613216 0.378013735504008 -0.0699565299991259 ENSG00000164002 EXO5
ENST00000419161 0.562445630738164 0.364527950360486 -0.0719535473528969 ENSG00000164002 EXO5
ENST00000471429 0.213733457166739 0.0786824290313298 -0.159151831649903 ENSG00000164002 EXO5
ENST00000453437 0.869669266540249 0.76941082587826 0.0268916669227508 ENSG00000227278 RP11-656D10.5
ENST00000372699 0.762810238234157 0.610208121358495 0.0445552650480162 ENSG00000117010 ZNF684
ENST00000465152 0.873753140722082 0.776438594009618 0.0255277154642131 ENSG00000117010 ZNF684
ENST00000493756 0.717841061631747 0.548161073442197 0.0524550180158127 ENSG00000117010 ZNF684
ENST00000467203 0.774838216974002 0.626482927112745 -0.0283421012158035 ENSG00000066136 NFYC
ENST00000424419 0.825113961254743 0.700522719015291 -0.0206557605143828 ENSG00000066136 NFYC
ENST00000427410 0.88715503331954 0.797399927570484 -0.0130699206953034 ENSG00000066136 NFYC
ENST00000447388 0.852473026066861 0.742127052007618 -0.0165489959931703 ENSG00000066136 NFYC
ENST00000425457 0.866923102162999 0.764784107948554 -0.0152526661941442 ENSG00000066136 NFYC
ENST00000453631 0.806372098961189 0.673069162089192 -0.0244079932454702 ENSG00000066136 NFYC
ENST00000456393 0.852495242694321 0.742163616036144 -0.0165723975097593 ENSG00000066136 NFYC
ENST00000372654 0.871552664220993 0.772780051976616 -0.0148339923938646 ENSG00000066136 NFYC
ENST00000534399 0.6753222739019 0.493915623927161 -0.0443532216463991 ENSG00000066136 NFYC
ENST00000372653 0.829627919832873 0.707623320999338 -0.0197161906052139 ENSG00000066136 NFYC
ENST00000372669 0.852707002532231 0.742570274740085 -0.018311047577895 ENSG00000066136 NFYC
ENST00000372652 0.77311369448149 0.624135808590134 -0.026639323844306 ENSG00000066136 NFYC
ENST00000372651 0.76726065737425 0.616023640915235 -0.028125434937068 ENSG00000066136 NFYC
ENST00000531464 0.545690378754675 0.347289585654707 -0.0801451533037167 ENSG00000066136 NFYC
ENST00000440226 0.825767955336679 0.7015615907594 -0.0245718438801128 ENSG00000066136 NFYC
ENST00000525290 0.477504654090133 0.279550096246173 -0.085500503765991 ENSG00000066136 NFYC
ENST00000530965 0.597592964261901 0.403055609813106 -0.0675219433501357 ENSG00000066136 NFYC
ENST00000416859 0.777809111447274 0.630817850795562 -0.0353570911451932 ENSG00000066136 NFYC
ENST00000308733 0.772675292678541 0.623500896314395 -0.0310227426774366 ENSG00000066136 NFYC
ENST00000414185 0.989862978544965 0.979561986493575 0.00179741248452149 ENSG00000066136 NFYC
ENST00000525349 0.827239489069777 0.703856344069926 0.0334337484651294 ENSG00000066136 NFYC
ENST00000488635 0.706548894914682 0.533883573119664 0.0550543663515108 ENSG00000066136 NFYC
ENST00000496608 0.785964466547224 0.642505348357821 0.0385369237074761 ENSG00000066136 NFYC
ENST00000372621 0.844410195487138 0.730569978211633 -0.014046297770666 ENSG00000171793 CTPS1
ENST00000541520 0.837442422973878 0.719677405698881 -0.015129452218312 ENSG00000171793 CTPS1
ENST00000470271 0.768629478427266 0.617704979955952 0.0306781820302442 ENSG00000171793 CTPS1
ENST00000475060 0.746253120984088 0.586474873016652 0.0368041791218495 ENSG00000171793 CTPS1
ENST00000479480 0.774382339797952 0.6258874819643 0.0276902127784924 ENSG00000171793 CTPS1
ENST00000543104 0.98954507540066 0.978629431802689 0.00146897031602691 ENSG00000171793 CTPS1
ENST00000372616 0.813361273392093 0.682928012637911 -0.0185671735294469 ENSG00000171793 CTPS1
ENST00000480420 0.753032705659596 0.595639331184348 -0.0320252741085555 ENSG00000171793 CTPS1
ENST00000463285 0.564202173196147 0.366537064494723 -0.0585681858744355 ENSG00000171793 CTPS1
ENST00000486889 0.400606603784466 0.210228540773614 -0.0879695876282709 ENSG00000171793 CTPS1
ENST00000497210 0.818048395115885 0.68965682804628 -0.0343721706808488 ENSG00000171793 CTPS1
ENST00000464283 0.868937872641421 0.768330423310426 -0.0187765183912834 ENSG00000171793 CTPS1
ENST00000463423 0.959982813876913 0.924548573398639 -0.00575004600580608 ENSG00000171793 CTPS1
ENST00000498694 0.758714918059345 0.603843386964277 -0.031302369760734 ENSG00000171793 CTPS1
ENST00000302946 0.115072119028787 0.0296283714591516 -0.190748192325858 ENSG00000171790 SLFNL1
ENST00000372613 0.125352044970259 0.0339759321069328 -0.185654810461632 ENSG00000171790 SLFNL1
ENST00000397197 0.125352044970259 0.0339759321069328 -0.185654810461632 ENSG00000171790 SLFNL1
ENST00000439569 0.125352044970259 0.0339759321069328 -0.185654810461632 ENSG00000171790 SLFNL1
ENST00000372611 0.129544000837329 0.0357903349991004 -0.183526208445433 ENSG00000171790 SLFNL1
ENST00000359345 0.139165524236377 0.0401650422546571 -0.17426972649139 ENSG00000171790 SLFNL1
ENST00000456518 0.869222911164511 0.768673658105718 -0.0169050759454632 ENSG00000010803 SCMH1
ENST00000397174 0.859378130531045 0.752974210138059 -0.0178063625949412 ENSG00000010803 SCMH1
ENST00000402904 0.859378130531045 0.752974210138059 -0.0178063625949412 ENSG00000010803 SCMH1
ENST00000361191 0.862458023896763 0.758022614379899 -0.0174237938286074 ENSG00000010803 SCMH1
ENST00000361705 0.862458023896763 0.758022614379899 -0.0174237938286074 ENSG00000010803 SCMH1
ENST00000397171 0.862458023896763 0.758022614379899 -0.0174237938286074 ENSG00000010803 SCMH1
ENST00000372597 0.928084180237725 0.86552376511432 0.00919115822825931 ENSG00000010803 SCMH1
ENST00000372596 0.928084180237725 0.86552376511432 0.00919115822825931 ENSG00000010803 SCMH1
ENST00000337495 0.928084180237725 0.86552376511432 0.00919115822825931 ENSG00000010803 SCMH1
ENST00000326197 0.876021013994664 0.78014841903317 -0.0159707637117759 ENSG00000010803 SCMH1
ENST00000372595 0.842835156458309 0.728270739773429 -0.0196548410461485 ENSG00000010803 SCMH1
ENST00000472037 0.934330066364102 0.876926633190107 0.0108010644004622 ENSG00000010803 SCMH1
ENST00000460215 0.640206023414196 0.452566228735529 0.0495953675571602 ENSG00000010803 SCMH1
ENST00000498793 0.919707143961142 0.850376763092423 0.012359936570362 ENSG00000010803 SCMH1
ENST00000489421 0.983988360258443 0.968492089235523 0.0030861233474779 ENSG00000010803 SCMH1
ENST00000482530 0.400440089052787 0.210065893215169 -0.102223928049974 ENSG00000010803 SCMH1
ENST00000488592 0.88075792058521 0.787704309246037 0.0218306273857741 ENSG00000010803 SCMH1
ENST00000372583 0.587409152073097 0.39163749157225 -0.0578224812741949 ENSG00000127124 HIVEP3
ENST00000372584 0.580896463601839 0.384383122696713 -0.058606509368441 ENSG00000127124 HIVEP3
ENST00000247584 0.877240300319798 0.781923286934374 0.0222846076658286 ENSG00000127124 HIVEP3
ENST00000429157 0.921767183138629 0.854030824506347 0.0148331819381045 ENSG00000127124 HIVEP3
ENST00000491442 0.821311287146581 0.695004207570853 -0.0309432445060687 ENSG00000127124 HIVEP3
ENST00000489103 0.795960418656708 0.657487073503408 -0.0338175037464447 ENSG00000127124 HIVEP3
ENST00000372571 0.00562960809918215 0.00021177708306922 0.255154352212804 ENSG00000198815 FOXJ3
ENST00000372572 0.0358095404738611 0.00477854155535093 0.150383235928944 ENSG00000198815 FOXJ3
ENST00000372573 0.0377821563451315 0.00517265253394718 0.148665739734557 ENSG00000198815 FOXJ3
ENST00000361346 0.0368809180752732 0.00500294124868612 0.14935281157085 ENSG00000198815 FOXJ3
ENST00000361776 0.0368809180752732 0.00500294124868612 0.14935281157085 ENSG00000198815 FOXJ3
ENST00000545068 0.0407977947470722 0.00583897161420409 0.153077108756219 ENSG00000198815 FOXJ3
ENST00000445886 0.776352352752532 0.62870765479899 0.027388458382547 ENSG00000198815 FOXJ3
ENST00000422278 0.835896584628645 0.717200519310294 0.0320800009739382 ENSG00000198815 FOXJ3
ENST00000372562 0.902674107138579 0.821858635530637 -0.0149038369711876 ENSG00000127125 PPCS
ENST00000455780 0.9196116575337 0.850218572278262 -0.0123583287493193 ENSG00000127125 PPCS
ENST00000372560 0.0324065668098934 0.00407987395348912 -0.247298595087599 ENSG00000127125 PPCS
ENST00000472013 0.9196116575337 0.850218572278262 -0.0123583287493193 ENSG00000127125 PPCS
ENST00000372561 0.9196116575337 0.850218572278262 -0.0123583287493193 ENSG00000127125 PPCS
ENST00000372556 0.9196116575337 0.850218572278262 -0.0123583287493193 ENSG00000127125 PPCS
ENST00000471420 0.489734939365319 0.291357468082684 0.0709714279624154 ENSG00000127125 PPCS
ENST00000482168 0.622797869885402 0.431867713364089 0.0590272101711825 ENSG00000127125 PPCS
ENST00000469615 0.7585615891171 0.603650125927725 0.0390423281268645 ENSG00000127125 PPCS
ENST00000304979 0.304284195836454 0.136465901393529 -0.0881835372467431 ENSG00000171960 PPIH
ENST00000372550 0.0290101621783114 0.00343496144903594 -0.200622514367621 ENSG00000171960 PPIH
ENST00000440068 0.0266321864607611 0.0029730316239153 -0.204748221348072 ENSG00000171960 PPIH
ENST00000372549 0.164636337509318 0.0524096262963628 -0.144621376428831 ENSG00000171960 PPIH
ENST00000455203 0.0130138493332108 0.00091654602855876 -0.229836483843529 ENSG00000171960 PPIH
ENST00000436387 0.168507391971221 0.0542354336928202 -0.149288231798127 ENSG00000171960 PPIH
ENST00000461351 0.735117866836567 0.571607347917498 -0.0379862972742819 ENSG00000171960 PPIH
ENST00000321358 0.178405032068104 0.0591655777400231 -0.0739865425967983 ENSG00000065978 YBX1
ENST00000332220 0.193302346687083 0.0671314080326323 -0.0823836146680558 ENSG00000065978 YBX1
ENST00000436427 0.16933115203202 0.0546596456672444 -0.0764697088180679 ENSG00000065978 YBX1
ENST00000467957 0.183587652646523 0.0618783524072557 -0.0874206541082492 ENSG00000065978 YBX1
ENST00000397054 0.926737274108842 0.863247671036373 0.00759948795997031 ENSG00000117385 LEPRE1
ENST00000460031 0.926737274108842 0.863243591092619 0.00759826279052361 ENSG00000117385 LEPRE1
ENST00000236040 0.926737274108842 0.863238022270568 0.00759860974478576 ENSG00000117385 LEPRE1
ENST00000495874 0.926737274108842 0.863238022270568 0.00759860974478576 ENSG00000117385 LEPRE1
ENST00000296388 0.926737274108842 0.863238022270568 0.00759860974478576 ENSG00000117385 LEPRE1
ENST00000462474 0.841485986466645 0.726071153370094 0.0240314394719299 ENSG00000117385 LEPRE1
ENST00000472802 0.962681568937015 0.929277411217369 0.00638866015042462 ENSG00000117385 LEPRE1
ENST00000431412 0.840560032790843 0.724622790126818 -0.0209424888620014 ENSG00000117385 LEPRE1
ENST00000460831 0.704253454665358 0.530717711932855 -0.0507864774362323 ENSG00000117385 LEPRE1
ENST00000481465 0.971415127597493 0.945312896761187 0.00457993980083415 ENSG00000117385 LEPRE1
ENST00000447502 0.955400674569753 0.915741256773648 0.00744775528465128 ENSG00000117385 LEPRE1
ENST00000463465 0.786408920002343 0.643099053577688 0.0241801558451668 ENSG00000117385 LEPRE1
ENST00000372526 0.796600212076155 0.658297205379255 0.024692225686616 ENSG00000117385 LEPRE1
ENST00000492956 0.661034564793361 0.477349302976122 0.0426929844808168 ENSG00000117385 LEPRE1
ENST00000372525 0.361351990701587 0.17817364193241 -0.104992693640177 ENSG00000164008 C1orf50
ENST00000464081 0.890538692313212 0.802990734319877 -0.0162541828511319 ENSG00000164008 C1orf50
ENST00000603943 0.916948295495276 0.845540038456624 -0.0127077189750894 ENSG00000164008 C1orf50
ENST00000536543 0.807798060242822 0.674971092978043 -0.0270838302207573 ENSG00000164008 C1orf50
ENST00000468913 0.286618645465068 0.124249475235751 -0.131317278931256 ENSG00000164008 C1orf50
ENST00000372522 0.0534538920919532 0.00890682213120764 -0.216086244688967 ENSG00000177868 CCDC23
ENST00000372521 0.0793984603830251 0.0165102663493199 -0.190997374657309 ENSG00000177868 CCDC23
ENST00000537227 0.0905174807677932 0.020337493254513 -0.182296684655705 ENSG00000177868 CCDC23
ENST00000497437 0.0794209185463426 0.0165183392685789 -0.196255478881559 ENSG00000177868 CCDC23
ENST00000487556 0.329253834452013 0.154479297684286 0.0902739165548891 ENSG00000164010 ERMAP
ENST00000372517 0.329253834452013 0.154479297684286 0.0902739165548891 ENSG00000164010 ERMAP
ENST00000372514 0.186523125385123 0.063419822184555 0.133526327430739 ENSG00000164010 ERMAP
ENST00000328249 0.161956506745612 0.0509654029349185 0.147327537580516 ENSG00000164010 ERMAP
ENST00000414798 0.136111174681908 0.0387170390919434 0.159840952509741 ENSG00000228192 RP11-342M1.3
ENST00000416809 0.0951354600243718 0.0219441257338664 0.181232941108695 ENSG00000228192 RP11-342M1.3
ENST00000425076 0.184009275038749 0.0620948122304832 0.157723700145592 ENSG00000228192 RP11-342M1.3
ENST00000444563 0.184009275038749 0.0620948122304832 0.157723700145592 ENSG00000228192 RP11-342M1.3
ENST00000372508 0.737877169241152 0.575017237285486 0.0445699274981095 ENSG00000164011 ZNF691
ENST00000372507 0.737877169241152 0.575017237285486 0.0445699274981095 ENSG00000164011 ZNF691
ENST00000372506 0.737877169241152 0.575017237285486 0.0445699274981095 ENSG00000164011 ZNF691
ENST00000397044 0.863568689685951 0.759620122032378 0.0249036376158217 ENSG00000164011 ZNF691
ENST00000372504 0.737877169241152 0.575017237285486 0.0445699274981095 ENSG00000164011 ZNF691
ENST00000397034 0.958820610733184 0.922470389991708 -0.0087078148391508 ENSG00000164011 ZNF691
ENST00000372503 0.663720109703008 0.480119977532299 -0.0627903994025185 ENSG00000164011 ZNF691
ENST00000426263 0.247529031726833 0.098655049263412 -0.103925383628802 ENSG00000117394 SLC2A1
ENST00000475162 0.561539686776019 0.363485681848602 -0.0623144132593871 ENSG00000117394 SLC2A1
ENST00000439722 0.39373558160983 0.204552066050588 -0.101584364787687 ENSG00000117394 SLC2A1
ENST00000415851 0.122227365566076 0.0326204362171626 -0.160115310762684 ENSG00000117394 SLC2A1
ENST00000372500 0.0466893055093589 0.00719836539887608 -0.209558794758823 ENSG00000117394 SLC2A1
ENST00000431635 0.0199369818911441 0.00185243913201551 -0.153314063840861 ENSG00000117395 EBNA1BP2
ENST00000236051 0.0196636258333057 0.00181247539693574 -0.153659847991809 ENSG00000117395 EBNA1BP2
ENST00000463906 0.053799150684578 0.00899532842526956 -0.134748353739735 ENSG00000117395 EBNA1BP2
ENST00000491223 0.0533043604978865 0.0088724974405642 -0.149300060945585 ENSG00000117395 EBNA1BP2
ENST00000472982 0.0553473779723804 0.00939549268950594 -0.151611992289898 ENSG00000117395 EBNA1BP2
ENST00000483082 0.0531504341991363 0.00883048660800852 -0.15620084257606 ENSG00000117395 EBNA1BP2
ENST00000461557 0.0187943884332467 0.00168343376606258 -0.180730900019356 ENSG00000117395 EBNA1BP2
ENST00000372492 0.00291537584135083 6.06081528324949e-05 -0.306372264396182 ENSG00000243710 WDR65
ENST00000466927 0.105351134942633 0.0257349045920233 -0.179254387518357 ENSG00000117395 EBNA1BP2
ENST00000474566 0.203877745771804 0.0729102769441926 -0.147663370151716 ENSG00000117395 EBNA1BP2
ENST00000372476 0.0239201559892157 0.0025089266519429 -0.108448399729048 ENSG00000066056 TIE1
ENST00000538015 0.0699783737206272 0.0135723859570887 -0.107372482083812 ENSG00000066056 TIE1
ENST00000441333 0.0656996175258836 0.0122998465725923 -0.107414148600453 ENSG00000066056 TIE1
ENST00000485125 0.0496915952222856 0.0079421017395701 -0.133623173962127 ENSG00000066056 TIE1
ENST00000480269 0.123345233685543 0.0331108576273272 -0.105831022101529 ENSG00000066056 TIE1
ENST00000433781 0.0201939203079864 0.00189609965515823 -0.108973985363017 ENSG00000066056 TIE1
ENST00000488437 0.219366172471338 0.0820457051513352 -0.0915215894992062 ENSG00000066056 TIE1
ENST00000471187 0.016493017690421 0.00136700416338267 -0.162669024144483 ENSG00000066056 TIE1
ENST00000461061 0.0536970926063018 0.0089649749203461 -0.121436553395773 ENSG00000066056 TIE1
ENST00000473014 0.01577457641589 0.00126843238821165 -0.106975006082341 ENSG00000066056 TIE1
ENST00000492599 0.0195529767290788 0.00179681020369346 -0.146460842914098 ENSG00000066056 TIE1
ENST00000492874 0.215974182368528 0.080004740101787 -0.078328550288796 ENSG00000066056 TIE1
ENST00000310955 0.934881249322376 0.877891477239275 -0.0099959171446643 ENSG00000117399 CDC20
ENST00000372462 0.936973613905819 0.881814138972247 -0.00967432694790749 ENSG00000117399 CDC20
ENST00000478882 0.890861985663061 0.803417232297322 -0.0182865428867083 ENSG00000117399 CDC20
ENST00000482046 0.860030708649088 0.753927212306688 0.0247989384012538 ENSG00000117399 CDC20
ENST00000372458 0.034540782993053 0.00451953413448306 -0.128179966439236 ENSG00000066322 ELOVL1
ENST00000413844 0.0345821014205895 0.0045259885044059 -0.128164340931174 ENSG00000066322 ELOVL1
ENST00000468865 0.146156707758172 0.043494672326638 -0.09444030742885 ENSG00000066322 ELOVL1
ENST00000464204 0.074142318284728 0.0148083915906584 -0.10842904057614 ENSG00000066322 ELOVL1
ENST00000470968 0.0744534929616225 0.0149061091823057 -0.107945270330734 ENSG00000066322 ELOVL1
ENST00000487209 0.0831253474292051 0.0177621923972157 -0.103646797906984 ENSG00000066322 ELOVL1
ENST00000470769 0.0830682670078963 0.0177423785749033 -0.101762702503712 ENSG00000066322 ELOVL1
ENST00000497569 0.0637661414494513 0.0117175259699086 -0.106855274727108 ENSG00000066322 ELOVL1
ENST00000482302 0.06001710692815 0.0106770235581111 -0.108743498837617 ENSG00000066322 ELOVL1
ENST00000497050 0.0493901085854229 0.0078684708416743 -0.112666385117823 ENSG00000066322 ELOVL1
ENST00000478481 0.447607643888857 0.251114064677207 -0.0555531809321599 ENSG00000066322 ELOVL1
ENST00000479439 0.00844832556073418 0.000431488110744813 -0.185079053442899 ENSG00000066322 ELOVL1
ENST00000465321 0.00984751405031127 0.000573442172928698 -0.178791091430779 ENSG00000066322 ELOVL1
ENST00000479686 0.0139414763655978 0.00102305646818492 -0.172743349385765 ENSG00000066322 ELOVL1
ENST00000496932 0.0283245423680975 0.00330152804629482 -0.152499715650637 ENSG00000066322 ELOVL1
ENST00000290663 0.0799626483399627 0.0166889983984618 -0.124920593494099 ENSG00000159479 MED8
ENST00000372457 0.0818359602983008 0.0173329149198383 -0.124327889026052 ENSG00000159479 MED8
ENST00000372455 0.0721637517542755 0.0142101497799448 -0.130974482960089 ENSG00000159479 MED8
ENST00000436713 0.0511492447778812 0.00831406446573415 -0.153931390333367 ENSG00000229431 RP1-92O14.6
ENST00000460803 0.0478325974462001 0.00747731625633823 -0.196264563407679 ENSG00000159479 MED8
ENST00000473560 0.0187449468183635 0.0016771116832358 -0.18514733862953 ENSG00000159479 MED8
ENST00000310739 0.330594094903136 0.155357374758338 -0.116197765907653 ENSG00000198198 SZT2
ENST00000372450 0.330594094903136 0.155357374758338 -0.116197765907653 ENSG00000198198 SZT2
ENST00000357658 0.468512591471819 0.270756633706374 -0.0828974712505907 ENSG00000198198 SZT2
ENST00000406439 0.548520800403635 0.350093841363142 -0.0668796423303759 ENSG00000198198 SZT2
ENST00000562955 0.0549037991183156 0.00927764058075422 -0.102181834660062 ENSG00000198198 SZT2
ENST00000470139 0.561906396212596 0.363842253037835 -0.0691505617074172 ENSG00000198198 SZT2
ENST00000372442 0.0713560450322984 0.0139725051936642 -0.102946333143361 ENSG00000198198 SZT2
ENST00000460536 0.0610299421963973 0.0109502983341658 -0.112696713791511 ENSG00000198198 SZT2
ENST00000396885 0.483457138389846 0.285183744431734 -0.0929355764145179 ENSG00000229372 SZT2-AS1
ENST00000583037 0.103651084744023 0.0250882239484367 -0.105398837283154 ENSG00000178922 HYI
ENST00000483618 0.242368544664482 0.095447579790137 -0.11569156274208 ENSG00000178922 HYI
ENST00000372425 0.103651084744023 0.0250882239484367 -0.105398837283154 ENSG00000178922 HYI
ENST00000372433 0.0969822466503348 0.0225981940372878 -0.108770251466543 ENSG00000178922 HYI
ENST00000372434 0.103950730110384 0.0252101134103359 -0.106849153166294 ENSG00000178922 HYI
ENST00000470662 0.213455553564255 0.0785010460603942 -0.0855439385664861 ENSG00000178922 HYI
ENST00000487366 0.219648542870429 0.0821868161349534 -0.0842038843349084 ENSG00000178922 HYI
ENST00000372430 0.134153659255708 0.03786614892744 -0.0993101485887214 ENSG00000178922 HYI
ENST00000372432 0.105983148384986 0.0259802923597233 -0.10467832471846 ENSG00000178922 HYI
ENST00000372427 0.104319318840595 0.0253469157330022 -0.10491454928401 ENSG00000178922 HYI
ENST00000372426 0.211806900473305 0.0775175143652974 -0.0856157442974593 ENSG00000178922 HYI
ENST00000486909 0.100707559762218 0.0239637627461735 -0.105282976367818 ENSG00000178922 HYI
ENST00000496142 0.204675987039855 0.073363214418401 -0.112281944398601 ENSG00000178922 HYI
ENST00000469587 0.00929628199109266 0.0005134324425767 -0.200884477317638 ENSG00000178922 HYI
ENST00000496043 0.0471619642667447 0.00731721729774463 -0.160315386883328 ENSG00000142949 PTPRF
ENST00000481019 0.0434375529713666 0.00643883885241046 -0.16054979357145 ENSG00000142949 PTPRF
ENST00000359947 0.24763403070347 0.0987442252225163 -0.0645585927818878 ENSG00000142949 PTPRF
ENST00000438120 0.132818594431661 0.0372782652897292 -0.0842847806964619 ENSG00000142949 PTPRF
ENST00000436724 0.0985630052118115 0.0231547492697122 -0.132423903766625 ENSG00000142949 PTPRF
ENST00000372405 0.121600067135298 0.0323426648854718 -0.127138908458804 ENSG00000142949 PTPRF
ENST00000372413 0.315006487704966 0.144262623255878 -0.0567993950778726 ENSG00000142949 PTPRF
ENST00000372414 0.315006487704966 0.144262623255878 -0.0567993950778726 ENSG00000142949 PTPRF
ENST00000437607 0.320855684411499 0.148412851174844 -0.0846311319679603 ENSG00000142949 PTPRF
ENST00000467464 0.335295598885553 0.158725523550584 -0.0924814110423959 ENSG00000142949 PTPRF
ENST00000412568 0.254940702099128 0.103352529008245 -0.0632886781418234 ENSG00000142949 PTPRF
ENST00000429895 0.518011756738196 0.319920427333574 -0.0373279122533448 ENSG00000142949 PTPRF
ENST00000414879 0.376712992955685 0.190487527409567 -0.0489011259773111 ENSG00000142949 PTPRF
ENST00000422171 0.376712992955685 0.190487527409567 -0.0489011259773111 ENSG00000142949 PTPRF
ENST00000496447 0.57337442777355 0.376369130849374 -0.0348060611763653 ENSG00000142949 PTPRF
ENST00000372407 0.687821993751024 0.509665299994129 -0.0255901361764392 ENSG00000142949 PTPRF
ENST00000463041 0.0363914810990966 0.00490553939372627 -0.198856889112469 ENSG00000142949 PTPRF
ENST00000477970 0.993257549290854 0.986360186913577 -0.000723611848861309 ENSG00000142949 PTPRF
ENST00000372396 0.807761435179497 0.674897024719997 -0.0162914050942322 ENSG00000066135 KDM4A
ENST00000463151 0.56153954057147 0.363479914749769 -0.0510624868527509 ENSG00000066135 KDM4A
ENST00000485249 0.908658405649335 0.832032747828046 -0.0131754637873954 ENSG00000066135 KDM4A
ENST00000472265 0.911051770019238 0.836028091521584 0.0184984553836313 ENSG00000066135 KDM4A
ENST00000481296 0.373438742633369 0.187607435552188 0.116117321052044 ENSG00000066135 KDM4A
ENST00000398804 0.966809510594747 0.936998547189299 -0.00457254951530861 ENSG00000236200 KDM4A-AS1
ENST00000439057 0.912809816562827 0.839033715563583 0.0118911112095528 ENSG00000236200 KDM4A-AS1
ENST00000434346 0.92267741462201 0.855767471804453 0.0133568116469295 ENSG00000236200 KDM4A-AS1
ENST00000453015 0.950829857673401 0.907409226721081 -0.00819842819073033 ENSG00000236200 KDM4A-AS1
ENST00000418149 0.837470923722446 0.719771552549319 0.0235308458103079 ENSG00000236200 KDM4A-AS1
ENST00000532911 0.22024039177959 0.0825106108443913 -0.120136319093625 ENSG00000126091 ST3GAL3
ENST00000489897 0.332900555115222 0.156963718109765 -0.0776932681353367 ENSG00000126091 ST3GAL3
ENST00000372374 0.29798548222894 0.131928275603875 -0.0786063301099847 ENSG00000126091 ST3GAL3
ENST00000372375 0.29798548222894 0.131928275603875 -0.0786063301099847 ENSG00000126091 ST3GAL3
ENST00000545417 0.29798548222894 0.131928275603875 -0.0786063301099847 ENSG00000126091 ST3GAL3
ENST00000372377 0.29798548222894 0.131928275603875 -0.0786063301099847 ENSG00000126091 ST3GAL3
ENST00000361392 0.29798548222894 0.131928275603875 -0.0786063301099847 ENSG00000126091 ST3GAL3
ENST00000361400 0.29798548222894 0.131928275603875 -0.0786063301099847 ENSG00000126091 ST3GAL3
ENST00000353126 0.29798548222894 0.131928275603875 -0.0786063301099847 ENSG00000126091 ST3GAL3
ENST00000530154 0.381764720141269 0.194549837380919 -0.0737680720384927 ENSG00000126091 ST3GAL3
ENST00000262915 0.29798548222894 0.131928275603875 -0.0786063301099847 ENSG00000126091 ST3GAL3
ENST00000330208 0.29798548222894 0.131928275603875 -0.0786063301099847 ENSG00000126091 ST3GAL3
ENST00000335430 0.29798548222894 0.131928275603875 -0.0786063301099847 ENSG00000126091 ST3GAL3
ENST00000351035 0.29798548222894 0.131928275603875 -0.0786063301099847 ENSG00000126091 ST3GAL3
ENST00000479383 0.217033285470041 0.0806448105211424 -0.121616651425911 ENSG00000126091 ST3GAL3
ENST00000347631 0.333186324209755 0.157138847856486 -0.0776879340741441 ENSG00000126091 ST3GAL3
ENST00000484868 0.113108598710091 0.0288432982386562 -0.16142048234341 ENSG00000126091 ST3GAL3
ENST00000461066 0.204967178895872 0.0735026646918897 -0.124030668321251 ENSG00000126091 ST3GAL3
ENST00000437753 0.0654956286945451 0.0122422219367279 -0.228200934268759 ENSG00000229444 RP11-184I16.4
ENST00000533997 0.485013752358041 0.286807483779697 -0.0579628547179305 ENSG00000126091 ST3GAL3
ENST00000469715 0.485013752358041 0.286807483779697 -0.0579628547179305 ENSG00000126091 ST3GAL3
ENST00000490541 0.485013752358041 0.286807483779697 -0.0579628547179305 ENSG00000126091 ST3GAL3
ENST00000528371 0.485013752358041 0.286807483779697 -0.0579628547179305 ENSG00000126091 ST3GAL3
ENST00000530581 0.485013752358041 0.286807483779697 -0.0579628547179305 ENSG00000126091 ST3GAL3
ENST00000531816 0.485013752358041 0.286807483779697 -0.0579628547179305 ENSG00000126091 ST3GAL3
ENST00000531993 0.485013752358041 0.286807483779697 -0.0579628547179305 ENSG00000126091 ST3GAL3
ENST00000533212 0.485013752358041 0.286807483779697 -0.0579628547179305 ENSG00000126091 ST3GAL3
ENST00000533933 0.485013752358041 0.286807483779697 -0.0579628547179305 ENSG00000126091 ST3GAL3
ENST00000372369 0.485013752358041 0.286807483779697 -0.0579628547179305 ENSG00000126091 ST3GAL3
ENST00000372372 0.485013752358041 0.286807483779697 -0.0579628547179305 ENSG00000126091 ST3GAL3
ENST00000372368 0.485013752358041 0.286807483779697 -0.0579628547179305 ENSG00000126091 ST3GAL3
ENST00000372367 0.485013752358041 0.286807483779697 -0.0579628547179305 ENSG00000126091 ST3GAL3
ENST00000372366 0.485013752358041 0.286807483779697 -0.0579628547179305 ENSG00000126091 ST3GAL3
ENST00000372365 0.485013752358041 0.286807483779697 -0.0579628547179305 ENSG00000126091 ST3GAL3
ENST00000361746 0.485013752358041 0.286807483779697 -0.0579628547179305 ENSG00000126091 ST3GAL3
ENST00000332628 0.485013752358041 0.286807483779697 -0.0579628547179305 ENSG00000126091 ST3GAL3
ENST00000531451 0.473201715503064 0.275248006769071 -0.0594476947026137 ENSG00000126091 ST3GAL3
ENST00000372362 0.473201715503064 0.275248006769071 -0.0594476947026137 ENSG00000126091 ST3GAL3
ENST00000361812 0.473201715503064 0.275248006769071 -0.0594476947026137 ENSG00000126091 ST3GAL3
ENST00000461375 0.698120083795745 0.522902478668272 -0.0380124247815032 ENSG00000126091 ST3GAL3
ENST00000490502 0.995336849750691 0.990581063239064 0.00077840286364527 ENSG00000126091 ST3GAL3
ENST00000495482 0.198046577144334 0.0696653184400618 -0.154249826225674 ENSG00000126091 ST3GAL3
ENST00000372343 0.871529211182299 0.772732143957683 0.0164350510272391 ENSG00000117408 IPO13
ENST00000489773 0.464813569829651 0.267345041507169 0.0824875141073035 ENSG00000117408 IPO13
ENST00000492152 0.901466026103417 0.820174359790052 0.0195935724841193 ENSG00000117408 IPO13
ENST00000372339 0.827721976364058 0.704601321557092 -0.034335437527688 ENSG00000117408 IPO13
ENST00000471934 0.934710791045974 0.877423084208481 0.0127784076909114 ENSG00000132768 DPH2
ENST00000476260 0.869435306266622 0.769062490974819 0.0231168098065603 ENSG00000132768 DPH2
ENST00000255108 0.748795700688029 0.58989010964156 -0.0361057837157926 ENSG00000132768 DPH2
ENST00000412950 0.848785925504837 0.737030912544152 -0.0232151933641159 ENSG00000132768 DPH2
ENST00000524776 0.848785925504837 0.737030912544152 -0.0232151933641159 ENSG00000132768 DPH2
ENST00000495421 0.748795700688029 0.58989010964156 -0.0361057837157926 ENSG00000132768 DPH2
ENST00000530988 0.999487108849517 0.999042957494911 -9.98994546359633e-05 ENSG00000132768 DPH2
ENST00000527567 0.607335076560379 0.414330202068556 0.0660603002887605 ENSG00000132768 DPH2
ENST00000492306 0.828108917180549 0.705223489847759 0.0297473232492214 ENSG00000132768 DPH2
ENST00000490861 0.958564796410646 0.921895049920888 0.00769080520230573 ENSG00000132768 DPH2
ENST00000396758 0.742421741103491 0.581141466112779 -0.0369456370148484 ENSG00000132768 DPH2
ENST00000477294 0.622401261906529 0.431318780626217 0.0630906685020982 ENSG00000132768 DPH2
ENST00000529729 0.925840091261803 0.861523038636316 0.0133825498158865 ENSG00000132768 DPH2
ENST00000532140 0.662174587796002 0.478493615404966 0.0571723793381907 ENSG00000132768 DPH2
ENST00000534786 0.422517925578271 0.228741168005296 0.0996581784408862 ENSG00000132768 DPH2
ENST00000534655 0.750891921459186 0.592785757818785 -0.0484525078504265 ENSG00000132768 DPH2
ENST00000459879 0.726705071446712 0.560411659891645 -0.04525874905133 ENSG00000132768 DPH2
ENST00000527319 0.54004137315228 0.341823266060051 -0.0763886687580443 ENSG00000132768 DPH2
ENST00000472505 0.0101100852980399 0.000603884420947833 -0.225430941323046 ENSG00000117410 ATP6V0B
ENST00000472174 0.0133953289582634 0.000960868647924404 -0.212203642486376 ENSG00000117410 ATP6V0B
ENST00000532642 0.0134628563481839 0.000968568427498293 -0.211858041353277 ENSG00000117410 ATP6V0B
ENST00000236067 0.0133124625827598 0.0009510666635365 -0.211965774609541 ENSG00000117410 ATP6V0B
ENST00000471859 0.0143494753913019 0.00108033456665427 -0.20952325943853 ENSG00000117410 ATP6V0B
ENST00000472277 0.00709558508511915 0.000318597972398675 -0.236410857451921 ENSG00000117410 ATP6V0B
ENST00000461670 0.0117807916026605 0.000779317983036923 -0.227243370062885 ENSG00000117410 ATP6V0B
ENST00000468183 0.0132702372293346 0.00094519306931772 -0.212348222231423 ENSG00000117410 ATP6V0B
ENST00000473485 0.0132702372293346 0.00094519306931772 -0.212348222231423 ENSG00000117410 ATP6V0B
ENST00000496131 0.00638497478945163 0.000262573816270254 -0.238366371876873 ENSG00000117410 ATP6V0B
ENST00000498208 0.00820108753672605 0.000409333631522753 -0.249192110189585 ENSG00000117410 ATP6V0B
ENST00000532072 0.0942254288764137 0.0216074859175654 -0.164901031814609 ENSG00000117410 ATP6V0B
ENST00000498664 0.0710296123157399 0.0138663040460724 -0.156367498420748 ENSG00000117410 ATP6V0B
ENST00000498543 0.00936854545676219 0.000522112039853975 -0.290468669737993 ENSG00000117411 B4GALT2
ENST00000372324 0.0368685780727868 0.00499729863002458 -0.182330908140714 ENSG00000117411 B4GALT2
ENST00000497866 0.00518628839388199 0.000182421724422663 -0.296530715263227 ENSG00000117411 B4GALT2
ENST00000434555 0.0741462628376864 0.0148115979725082 -0.158612773831017 ENSG00000117411 B4GALT2
ENST00000356836 0.087935165405128 0.0193859935935664 -0.153472722717686 ENSG00000117411 B4GALT2
ENST00000309519 0.216236775053437 0.080158806939168 -0.115133902022976 ENSG00000117411 B4GALT2
ENST00000485678 0.0179072346194596 0.00155947097454756 -0.228980023883585 ENSG00000117411 B4GALT2
ENST00000481924 0.102659014600752 0.0246728415397003 -0.168773637730032 ENSG00000117411 B4GALT2
ENST00000361745 0.56906418580723 0.371759399158933 -0.0524892927222003 ENSG00000178028 DMAP1
ENST00000446292 0.624151014814578 0.433411355130943 -0.0457956231199219 ENSG00000178028 DMAP1
ENST00000440641 0.77794586588258 0.631023063404241 -0.0290919159920756 ENSG00000178028 DMAP1
ENST00000436069 0.0183481923090136 0.00161770433029346 -0.245467939966485 ENSG00000178028 DMAP1
ENST00000437511 0.701503207433935 0.527151378881654 -0.0375109960981741 ENSG00000178028 DMAP1
ENST00000475794 0.04961471966176 0.00792129466689008 -0.19483913381004 ENSG00000178028 DMAP1
ENST00000471829 0.807585154282547 0.674660002213938 -0.0255246425069892 ENSG00000178028 DMAP1
ENST00000487922 0.688103668364545 0.509999133801796 -0.0409934235370833 ENSG00000178028 DMAP1
ENST00000315913 0.56906418580723 0.371759399158933 -0.0524892927222003 ENSG00000178028 DMAP1
ENST00000372289 0.56906418580723 0.371759399158933 -0.0524892927222003 ENSG00000178028 DMAP1
ENST00000463950 0.0267600441083268 0.00299730659507775 -0.233548604302161 ENSG00000178028 DMAP1
ENST00000372290 0.236244189072476 0.091782487727996 0.111846996696248 ENSG00000178028 DMAP1
ENST00000488433 0.623075602235433 0.432157443128746 0.0506027464387705 ENSG00000178028 DMAP1
ENST00000483741 0.40986873650348 0.217814963431875 -0.0998706051313753 ENSG00000178028 DMAP1
ENST00000494092 0.454940535896075 0.257971513849226 -0.104757501382023 ENSG00000178028 DMAP1
ENST00000372257 0.925166722508723 0.860401126745491 -0.00942823296102077 ENSG00000117419 ERI3
ENST00000372259 0.769146828993291 0.618361604532487 0.029150694500272 ENSG00000117419 ERI3
ENST00000456170 0.768312741291217 0.617341778974342 0.0290395805504122 ENSG00000117419 ERI3
ENST00000537474 0.960649008152047 0.925898577841195 0.00523506474532181 ENSG00000117419 ERI3
ENST00000489710 0.202872367985696 0.0723431678699525 0.106148628181741 ENSG00000117419 ERI3
ENST00000479101 0.133261231919806 0.0374754824017198 0.122189296742724 ENSG00000117419 ERI3
ENST00000462341 0.0815505230628933 0.0172271505171144 0.144290324539087 ENSG00000117419 ERI3
ENST00000452396 0.389922687897588 0.201323677645027 -0.0799068046774805 ENSG00000117419 ERI3
ENST00000495828 0.14329286968407 0.0421096104536027 -0.126644581241074 ENSG00000117419 ERI3
ENST00000457571 0.158964764316155 0.0496016183300172 -0.128113853169224 ENSG00000117419 ERI3
ENST00000355387 0.160188652800324 0.0501866466447054 -0.0987573403922934 ENSG00000187147 RNF220
ENST00000361799 0.160188652800324 0.0501866466447054 -0.0987573403922934 ENSG00000187147 RNF220
ENST00000372247 0.160287725449793 0.050228740895613 -0.0985704558024298 ENSG00000187147 RNF220
ENST00000443020 0.249169103391638 0.0996812332224077 -0.0903368966962065 ENSG00000187147 RNF220
ENST00000453863 0.294601530900055 0.12947778053619 -0.104046256873523 ENSG00000187147 RNF220
ENST00000335497 0.411248285619658 0.218963519389467 -0.068698095624329 ENSG00000187147 RNF220
ENST00000440132 0.445393303378971 0.249109588890614 -0.0637789412173248 ENSG00000187147 RNF220
ENST00000474064 0.189358923632148 0.064980181168224 -0.0942492139581819 ENSG00000187147 RNF220
ENST00000471494 0.530338152424619 0.332274995665782 -0.0573754673348117 ENSG00000187147 RNF220
ENST00000488865 0.237621475487706 0.092623898950012 -0.115580262164463 ENSG00000187147 RNF220
ENST00000497469 0.517744068689963 0.319702804522295 -0.0607384659126276 ENSG00000187147 RNF220
ENST00000475378 0.259055499151165 0.105991220270299 -0.0889429663265012 ENSG00000187147 RNF220
ENST00000484745 0.158851887748227 0.049553560271865 -0.100910483708627 ENSG00000187147 RNF220
ENST00000372242 0.118262447908947 0.0310427875317087 -0.105738300810741 ENSG00000126106 TMEM53
ENST00000372243 0.118262447908947 0.0310427875317087 -0.105738300810741 ENSG00000126106 TMEM53
ENST00000372244 0.118262447908947 0.0310427875317087 -0.105738300810741 ENSG00000126106 TMEM53
ENST00000495630 0.103363311640531 0.0249258437191695 -0.111317673729596 ENSG00000126106 TMEM53
ENST00000474394 0.43755620347834 0.241747820764855 -0.0703611832286768 ENSG00000187147 RNF220
ENST00000480686 0.191428977736269 0.0660678239660019 -0.110618745873802 ENSG00000187147 RNF220
ENST00000474956 0.108866490021351 0.0271017009120369 -0.142768702463574 ENSG00000187147 RNF220
ENST00000452259 0.760561219465686 0.606649639879488 -0.0321520302903358 ENSG00000142945 KIF2C
ENST00000372224 0.774522075004707 0.626120024426311 -0.0262690856849261 ENSG00000142945 KIF2C
ENST00000493027 0.760419525571332 0.606439594755545 -0.0321980622682818 ENSG00000142945 KIF2C
ENST00000372218 0.774482599462581 0.626038927702646 -0.0262731972089028 ENSG00000142945 KIF2C
ENST00000455186 0.765034715958205 0.612945870067975 -0.0327185384961134 ENSG00000142945 KIF2C
ENST00000372222 0.73954797212029 0.577409709261929 0.0322200474178051 ENSG00000142945 KIF2C
ENST00000480574 0.917623091574689 0.846693016047591 -0.016238435213788 ENSG00000142945 KIF2C
ENST00000372217 0.842323464348897 0.727332098132582 0.0193071775852585 ENSG00000142945 KIF2C
ENST00000440985 0.962451304347486 0.928831523245261 0.00740843301537762 ENSG00000225721 RP11-269F19.2
ENST00000428791 0.273938802236312 0.115852697076848 -0.0991617585678631 ENSG00000225721 RP11-269F19.2
ENST00000423289 0.82171439619096 0.695494735317778 0.0325017367997143 ENSG00000142945 KIF2C
ENST00000472235 0.750891921459186 0.592799201769311 0.0442675077563074 ENSG00000142945 KIF2C
ENST00000497035 0.0312387018911055 0.00385426899507003 -0.156108212387579 ENSG00000142937 RPS8
ENST00000396651 0.0317530757887158 0.00395412101319877 -0.157584347791662 ENSG00000142937 RPS8
ENST00000372209 0.031794793083747 0.00396527582895873 -0.157545946816534 ENSG00000142937 RPS8
ENST00000470475 0.0191441918592234 0.00173797252599996 -0.186163321384595 ENSG00000142937 RPS8
ENST00000485390 0.0318065203397682 0.0039679415543458 -0.157601154264642 ENSG00000142937 RPS8
ENST00000464658 0.114845053379014 0.0295227980977769 -0.117067231604682 ENSG00000142937 RPS8
ENST00000484599 0.111191129099348 0.0280488198867499 -0.117934171533739 ENSG00000142937 RPS8
ENST00000474582 0.111093611978796 0.02799504257251 -0.139579198907004 ENSG00000142937 RPS8
ENST00000372201 0.351561677650703 0.170634942398135 -0.0665147399349875 ENSG00000173846 PLK3
ENST00000465443 0.356997167340602 0.174846205575185 -0.0656242764086672 ENSG00000173846 PLK3
ENST00000476731 0.35180668294704 0.17083559666189 -0.0987527743900539 ENSG00000173846 PLK3
ENST00000492398 0.992867708882474 0.985617940719274 0.00103404107313807 ENSG00000173846 PLK3
ENST00000461358 0.910640640818994 0.835225894032136 0.0144225306420188 ENSG00000173846 PLK3
ENST00000461769 0.704253454665358 0.530754724920336 -0.0481338087039572 ENSG00000173846 PLK3
ENST00000493100 0.987020877364013 0.97387974238244 0.00242071372260532 ENSG00000173846 PLK3
ENST00000372200 0.795685089392228 0.656869216139868 -0.0382274445752715 ENSG00000188396 TCTEX1D4
ENST00000450269 0.549726079982877 0.351396212045543 0.0461897589282763 ENSG00000222009 BTBD19
ENST00000453418 0.549726079982877 0.351396212045543 0.0461897589282763 ENSG00000222009 BTBD19
ENST00000409335 0.509621032928658 0.311423063680488 0.0504390912647164 ENSG00000222009 BTBD19
ENST00000439563 0.484550856822686 0.286305856066784 0.0545903199848486 ENSG00000222009 BTBD19
ENST00000485668 0.64608908437015 0.459592977678057 0.0349102812884607 ENSG00000222009 BTBD19
ENST00000482715 0.346358119586303 0.166961729667034 0.0680437535919448 ENSG00000222009 BTBD19
ENST00000475105 0.505188220700558 0.306805622851057 0.0533467535022877 ENSG00000222009 BTBD19
ENST00000495433 0.852494390925631 0.742154262928681 -0.0206354235394173 ENSG00000222009 BTBD19
ENST00000489976 0.978374756217434 0.957356883076425 0.00441631202944446 ENSG00000222009 BTBD19
ENST00000464114 0.995294257237812 0.990382344191112 -0.0009420844208085 ENSG00000222009 BTBD19
ENST00000447098 0.16892269999121 0.0544524046486754 -0.176664525730287 ENSG00000117425 PTCH2
ENST00000439363 0.554306765213673 0.356104888652786 -0.0519740227155055 ENSG00000070785 EIF2B3
ENST00000360403 0.360913965804965 0.17781012007065 -0.066294172906253 ENSG00000070785 EIF2B3
ENST00000486491 0.936140390754351 0.880413020179211 0.0116512032451653 ENSG00000070785 EIF2B3
ENST00000372183 0.330202721196348 0.155084604312413 -0.0766860480838375 ENSG00000070785 EIF2B3
ENST00000480675 0.428550102739121 0.233842363922175 -0.0765272649891223 ENSG00000070785 EIF2B3
ENST00000477953 0.415233136612522 0.222188359693536 -0.0797664894747537 ENSG00000070785 EIF2B3
ENST00000372182 0.325779256788452 0.15197423293442 -0.0953079481080312 ENSG00000070785 EIF2B3
ENST00000487532 0.203556514251696 0.0727131488470863 -0.124301131409774 ENSG00000070785 EIF2B3
ENST00000497010 0.19738318539608 0.0692856972071881 -0.129092954419142 ENSG00000070785 EIF2B3
ENST00000372168 0.0283245423680975 0.00330119068634795 -0.149184801589756 ENSG00000126107 HECTD3
ENST00000372172 0.0314374141881722 0.00389625264838965 -0.128539582864759 ENSG00000126107 HECTD3
ENST00000486132 0.0477970220739187 0.00746885805666453 -0.157879578688173 ENSG00000126107 HECTD3
ENST00000486296 0.0445078082028381 0.00671299355795882 -0.156289452822948 ENSG00000126107 HECTD3
ENST00000466423 0.140359409386097 0.0407323755200734 -0.117759815124576 ENSG00000126107 HECTD3
ENST00000487488 0.169423028467426 0.0547064176107772 -0.133003352282204 ENSG00000126107 HECTD3
ENST00000484564 0.54186112342398 0.3437906685255 -0.0765399340642236 ENSG00000126107 HECTD3
ENST00000246337 0.164351745797158 0.0522557553316829 -0.103955315128678 ENSG00000126088 UROD
ENST00000491773 0.221443664716175 0.0832120646470122 -0.0936182838456317 ENSG00000126088 UROD
ENST00000463092 0.26569611223304 0.11030546114465 -0.0873915218660154 ENSG00000126088 UROD
ENST00000461035 0.208846917288164 0.0757792645362375 -0.0978693393006625 ENSG00000126088 UROD
ENST00000491300 0.193321041145448 0.0671470056644351 -0.095858837439906 ENSG00000126088 UROD
ENST00000434478 0.268831656702617 0.112345904490479 -0.0842604946049931 ENSG00000126088 UROD
ENST00000494399 0.163856503319336 0.0520135236509972 -0.1041162066241 ENSG00000126088 UROD
ENST00000460334 0.230203760223764 0.0883268624823648 -0.0916346868716684 ENSG00000126088 UROD
ENST00000462688 0.191499013923018 0.0661111281032643 -0.0962892935462933 ENSG00000126088 UROD
ENST00000460906 0.23335054182075 0.0901848433189898 -0.0908226642543454 ENSG00000126088 UROD
ENST00000490385 0.223787102547432 0.0846237791862191 -0.0928977102953542 ENSG00000126088 UROD
ENST00000469548 0.183816578092677 0.0620093604198734 -0.0984020338246369 ENSG00000126088 UROD
ENST00000486699 0.186534475365012 0.0634380981726969 -0.0979995194900909 ENSG00000126088 UROD
ENST00000478467 0.172176138580101 0.056174565366185 -0.100541005457582 ENSG00000126088 UROD
ENST00000428106 0.168184939671396 0.0540857784758559 -0.101522372885231 ENSG00000126088 UROD
ENST00000496439 0.234582671482223 0.090869564855737 -0.0911565544032211 ENSG00000126088 UROD
ENST00000473012 0.234619486767246 0.0908885659538672 -0.0910306514711463 ENSG00000126088 UROD
ENST00000472254 0.111964012786982 0.0283693287748334 -0.146626741359672 ENSG00000126088 UROD
ENST00000466193 0.108564843135803 0.0269794503301604 -0.167569411817071 ENSG00000126088 UROD
ENST00000465678 0.0981546711118302 0.0230122205571496 -0.175772395284919 ENSG00000126088 UROD
ENST00000359600 0.992275154458841 0.984136000313938 -0.00163917812759514 ENSG00000162415 ZSWIM5
ENST00000464588 0.724737859501745 0.557918338332746 0.0499481411637433 ENSG00000162415 ZSWIM5
ENST00000528332 0.182471353701183 0.0612864419986123 -0.160733666475659 ENSG00000132781 MUTYH
ENST00000529984 0.182471353701183 0.0612864419986123 -0.160733666475659 ENSG00000132781 MUTYH
ENST00000372110 0.176291769797443 0.0581495359233478 -0.16280808314126 ENSG00000132781 MUTYH
ENST00000372115 0.188980841287304 0.0647950215059902 -0.158657339355589 ENSG00000132781 MUTYH
ENST00000481571 0.176291769797443 0.0581495359233478 -0.16280808314126 ENSG00000132781 MUTYH
ENST00000372098 0.176291769797443 0.0581495359233478 -0.16280808314126 ENSG00000132781 MUTYH
ENST00000355498 0.271208782162402 0.113895414882089 -0.137772758133683 ENSG00000132781 MUTYH
ENST00000475516 0.270612692837722 0.113505669353778 -0.137885816241224 ENSG00000132781 MUTYH
ENST00000372104 0.267400754307949 0.111439941003785 -0.138476740978392 ENSG00000132781 MUTYH
ENST00000448481 0.267400754307949 0.111439941003785 -0.138476740978392 ENSG00000132781 MUTYH
ENST00000456914 0.267400754307949 0.111439941003785 -0.138476740978392 ENSG00000132781 MUTYH
ENST00000354383 0.270612692837722 0.113505669353778 -0.137885816241224 ENSG00000132781 MUTYH
ENST00000488731 0.268508867562854 0.112155748947231 -0.138232041562191 ENSG00000132781 MUTYH
ENST00000372100 0.271208782162402 0.113895414882089 -0.137772758133683 ENSG00000132781 MUTYH
ENST00000450313 0.188980841287304 0.0647950215059902 -0.158657339355589 ENSG00000132781 MUTYH
ENST00000531105 0.25241811050145 0.101807158999449 -0.143069214163991 ENSG00000132781 MUTYH
ENST00000533178 0.342346798905132 0.163897224483412 -0.128184737570356 ENSG00000132781 MUTYH
ENST00000528013 0.265466061737162 0.110156321434018 -0.139204561099087 ENSG00000132781 MUTYH
ENST00000412971 0.297785942445828 0.131744040180807 -0.130035036026052 ENSG00000132781 MUTYH
ENST00000470256 0.493888332916293 0.295398047393183 -0.0919355584338338 ENSG00000132781 MUTYH
ENST00000461495 0.297640478559939 0.131622191546139 -0.130052390151665 ENSG00000132781 MUTYH
ENST00000435155 0.440579493894071 0.244638802557421 -0.10290243373555 ENSG00000132781 MUTYH
ENST00000467940 0.268393890414025 0.112068215994745 -0.137171327599381 ENSG00000132781 MUTYH
ENST00000525160 0.295258900125461 0.129921790103088 -0.13177956018303 ENSG00000132781 MUTYH
ENST00000479746 0.588936164608163 0.393272573705705 -0.076987597272995 ENSG00000132781 MUTYH
ENST00000492494 0.604034227599766 0.410474740361744 -0.0743059835249663 ENSG00000132781 MUTYH
ENST00000483642 0.398936659687426 0.208828664966846 -0.111902452145248 ENSG00000132781 MUTYH
ENST00000481139 0.493949458223738 0.295524421300456 -0.0927940959842438 ENSG00000132781 MUTYH
ENST00000485484 0.684234874576643 0.50524477101444 -0.059982741365853 ENSG00000132781 MUTYH
ENST00000476789 0.485582760189265 0.287291115436543 -0.0941328326927063 ENSG00000132781 MUTYH
ENST00000462387 0.615439212021792 0.423684084886813 -0.071503395279279 ENSG00000132781 MUTYH
ENST00000474703 0.720527598497091 0.552131770643422 -0.0542102294704983 ENSG00000132781 MUTYH
ENST00000372090 0.593345730472983 0.398243028565533 -0.0659422902924539 ENSG00000132773 TOE1
ENST00000477731 0.12746411088789 0.0348693414444811 -0.182266064838194 ENSG00000132773 TOE1
ENST00000539779 0.553465127822426 0.355195194008592 -0.0728040123268029 ENSG00000132773 TOE1
ENST00000471337 0.232903572491873 0.0899485765148321 -0.143266666323671 ENSG00000132773 TOE1
ENST00000495703 0.602102018702684 0.408249941582068 -0.0653894677217064 ENSG00000132773 TOE1
ENST00000372084 0.326756286598124 0.152647344586711 -0.12839646933911 ENSG00000070759 TESK2
ENST00000372086 0.35291582264933 0.171716431597372 -0.12046790612105 ENSG00000070759 TESK2
ENST00000341771 0.35291582264933 0.171716431597372 -0.12046790612105 ENSG00000070759 TESK2
ENST00000486676 0.378658042963154 0.192067699024346 -0.115118806705534 ENSG00000070759 TESK2
ENST00000538496 0.376403392917169 0.190169357576094 -0.116491991842089 ENSG00000070759 TESK2
ENST00000401061 0.731223089851488 0.566096999647738 -0.0452766182503798 ENSG00000132763 MMACHC
ENST00000262746 0.204133573763717 0.073043007150518 0.072649044857006 ENSG00000117450 PRDX1
ENST00000319248 0.204431948687831 0.0732241149622513 0.0725996039791446 ENSG00000117450 PRDX1
ENST00000372079 0.204581431953369 0.0733024566275331 0.072602904446267 ENSG00000117450 PRDX1
ENST00000447184 0.198274108275538 0.0697987191071603 0.0750845402437805 ENSG00000117450 PRDX1
ENST00000424390 0.198292062303556 0.0698094691248939 0.0750844731552025 ENSG00000117450 PRDX1
ENST00000483583 0.120698101519883 0.0319698660520118 0.0936090857181988 ENSG00000117450 PRDX1
ENST00000372070 0.0308919558525487 0.00377996910158114 -0.141691451834585 ENSG00000117448 AKR1A1
ENST00000434299 0.0315993511627498 0.00392526033141741 -0.156194993661754 ENSG00000117448 AKR1A1
ENST00000496999 0.0188632218275634 0.00169299051973991 -0.182613538117199 ENSG00000117448 AKR1A1
ENST00000476957 0.0553613073895819 0.00940944137580271 -0.139412246180284 ENSG00000117448 AKR1A1
ENST00000481885 0.0607265096478571 0.0108694771849848 -0.145228124063542 ENSG00000117448 AKR1A1
ENST00000351829 0.0420044420646206 0.00610642005133043 -0.139397165987487 ENSG00000117448 AKR1A1
ENST00000471651 0.0293552931358133 0.00349942233161336 -0.179443304349901 ENSG00000117448 AKR1A1
ENST00000497973 0.140751190881398 0.0409161247003014 -0.113073114492753 ENSG00000117448 AKR1A1
ENST00000473038 0.46887333579549 0.271058368529811 -0.0676785908710035 ENSG00000117448 AKR1A1
ENST00000495913 0.371499065015744 0.186091032143369 -0.0817871112126854 ENSG00000117448 AKR1A1
ENST00000487654 0.461058253272044 0.263739381274917 -0.0746198845225615 ENSG00000117448 AKR1A1
ENST00000475919 0.130453992146816 0.036214432892334 -0.148187773350314 ENSG00000117448 AKR1A1
ENST00000475985 0.369800974036535 0.184840717581892 -0.10898396742311 ENSG00000117448 AKR1A1
ENST00000437901 0.0373071260205272 0.00508004895527559 0.149326621187647 ENSG00000132780 NASP
ENST00000437362 0.0372024920101906 0.00506286480073056 0.149220773633769 ENSG00000132780 NASP
ENST00000464190 0.0221414511083894 0.00220595042687212 0.168117928257628 ENSG00000132780 NASP
ENST00000528084 0.054877647359365 0.00927211275160857 0.152655181379798 ENSG00000132780 NASP
ENST00000527359 0.0400013926700418 0.00566155032325146 0.14637070447344 ENSG00000132780 NASP
ENST00000525515 0.0301261936112506 0.00363588567208869 0.150202422511941 ENSG00000132780 NASP
ENST00000453748 0.0272344550110098 0.00308978487816081 0.155001950177295 ENSG00000132780 NASP
ENST00000402363 0.0714742227034647 0.0140105187340721 0.124510765754128 ENSG00000132780 NASP
ENST00000537798 0.071477479720627 0.0140137289196565 0.124512146088246 ENSG00000132780 NASP
ENST00000527470 0.00826873652798588 0.000415685406414966 0.187457970145295 ENSG00000132780 NASP
ENST00000529333 0.00673288116285257 0.000287082968547596 0.191748754675456 ENSG00000132780 NASP
ENST00000531532 0.0364758284986119 0.00491991723454873 0.168379650359907 ENSG00000132780 NASP
ENST00000530840 0.130750046547325 0.0363401617978464 0.156896258721148 ENSG00000132780 NASP
ENST00000528238 0.0620547477220388 0.0112289626057258 0.133067516457843 ENSG00000132780 NASP
ENST00000534101 0.00652103388274457 0.000271558965365546 0.191539035972821 ENSG00000132780 NASP
ENST00000350030 0.0676982161857637 0.0128819049466759 0.125323647500003 ENSG00000132780 NASP
ENST00000470768 0.00992356416465466 0.000582819181498901 0.175253680375213 ENSG00000132780 NASP
ENST00000372052 0.07138315474405 0.0139831219814467 0.124510053425446 ENSG00000132780 NASP
ENST00000351223 0.07138315474405 0.0139831219814467 0.124510053425446 ENSG00000132780 NASP
ENST00000530073 0.37749602668024 0.191131339770764 0.072080794558364 ENSG00000132780 NASP
ENST00000481782 0.330534035626444 0.155310328577126 0.0794809457943639 ENSG00000132780 NASP
ENST00000531612 0.366747739722387 0.18235876914111 0.0732620422093147 ENSG00000132780 NASP
ENST00000527932 0.426348933775154 0.232072775082068 0.0781868137088993 ENSG00000132780 NASP
ENST00000534450 0.416068899232446 0.222939607771204 0.0727603074397331 ENSG00000132780 NASP
ENST00000472408 0.361488822727111 0.178272262213241 -0.111667461896258 ENSG00000132780 NASP
ENST00000479235 0.0061780526806742 0.000246887451812707 0.193727327522204 ENSG00000159592 GPBP1L1
ENST00000290795 0.00299837696449018 6.38272203022109e-05 0.134341316382335 ENSG00000159592 GPBP1L1
ENST00000355105 0.00297044870979938 6.24822257470936e-05 0.13448849571666 ENSG00000159592 GPBP1L1
ENST00000467032 0.0485926393829781 0.0076688661546739 0.187647226551067 ENSG00000159592 GPBP1L1
ENST00000487436 0.0374704322291534 0.00511294218388391 0.183358278749218 ENSG00000159592 GPBP1L1
ENST00000468724 0.152466104069556 0.0465286022669393 0.128450852517494 ENSG00000159592 GPBP1L1
ENST00000498128 0.057065073452503 0.00988611440804924 0.142978466857907 ENSG00000159592 GPBP1L1
ENST00000496278 0.79313335763989 0.653004388540389 -0.0352909985808809 ENSG00000159592 GPBP1L1
ENST00000495616 0.759490030766524 0.605035687075071 -0.0454491797214702 ENSG00000159592 GPBP1L1
ENST00000488278 0.199339436228627 0.0704073316335733 0.0977992863108372 ENSG00000159592 GPBP1L1
ENST00000480941 0.183477391590718 0.0618282149026684 0.100916398495347 ENSG00000159592 GPBP1L1
ENST00000480083 0.162930936693405 0.0515364018909553 0.105418988590063 ENSG00000159592 GPBP1L1
ENST00000493083 0.142202882998434 0.0415789083014089 0.112304697788067 ENSG00000159592 GPBP1L1
ENST00000460859 0.0918434540200544 0.0207850159904704 0.130440359958602 ENSG00000159592 GPBP1L1
ENST00000372025 0.513075367314847 0.315000723269031 -0.0630731287425885 ENSG00000159596 TMEM69
ENST00000496366 0.719366868453756 0.550442010622814 -0.0392904381503002 ENSG00000159596 TMEM69
ENST00000359942 0.0286218464423861 0.00335040463638574 0.197531788244379 ENSG00000197429 IPP
ENST00000495072 0.125066108281908 0.0338456981319303 0.177097474696429 ENSG00000197429 IPP
ENST00000396478 0.0907483925962278 0.0204197610809879 0.179193872306482 ENSG00000197429 IPP
ENST00000470809 0.794464365844451 0.655071558499034 0.0291756325890427 ENSG00000086015 MAST2
ENST00000372009 0.772751191750778 0.623637702619529 -0.019098876368661 ENSG00000086015 MAST2
ENST00000361297 0.779993436163352 0.633857930369852 -0.0185800924021164 ENSG00000086015 MAST2
ENST00000372008 0.3284772183446 0.153839518295156 -0.0715459543385099 ENSG00000086015 MAST2
ENST00000482881 0.741233187147942 0.579537218943204 0.0365923009761304 ENSG00000086015 MAST2
ENST00000467367 0.26754708052175 0.111525246759703 -0.138497621925793 ENSG00000086015 MAST2
ENST00000477968 0.590534508780867 0.39489348150531 -0.0737767080027425 ENSG00000086015 MAST2
ENST00000262741 0.170894519312163 0.0554866337844259 0.135004166207975 ENSG00000117461 PIK3R3
ENST00000372006 0.170966498950244 0.0555363931828496 0.1350132196355 ENSG00000117461 PIK3R3
ENST00000340332 0.16205075332858 0.0510114307455525 0.137344793990612 ENSG00000117461 PIK3R3
ENST00000354242 0.16205075332858 0.0510114307455525 0.137344793990612 ENSG00000117461 PIK3R3
ENST00000420542 0.16205075332858 0.0510114307455525 0.137344793990612 ENSG00000117461 PIK3R3
ENST00000488808 0.616841793805936 0.425085835236893 0.0680438687804395 ENSG00000117461 PIK3R3
ENST00000540385 0.561057738171901 0.362939420093012 0.0709056872175073 ENSG00000117461 PIK3R3
ENST00000423209 0.612385033912124 0.420077453279897 0.0634571233576224 ENSG00000117461 PIK3R3
ENST00000493202 0.73954797212029 0.577433529926446 0.046026449142867 ENSG00000117461 PIK3R3
ENST00000425892 0.565516979939435 0.367996775700937 0.0746672105431449 ENSG00000117461 PIK3R3
ENST00000396420 0.815377619631946 0.685848269910428 -0.0194999985602017 ENSG00000085998 POMGNT1
ENST00000371984 0.825398170176932 0.700947263171852 -0.0183376114252014 ENSG00000085998 POMGNT1
ENST00000371992 0.826839208432338 0.703154292667668 -0.0184117382926269 ENSG00000085998 POMGNT1
ENST00000475642 0.983716848179361 0.967808767768437 -0.0031961594877696 ENSG00000085998 POMGNT1
ENST00000535522 0.811627694609073 0.680476871265672 -0.0199336137717939 ENSG00000085998 POMGNT1
ENST00000371986 0.825256669020011 0.7007777623403 -0.0183367837297262 ENSG00000085998 POMGNT1
ENST00000480972 0.940160686169983 0.887510002779289 0.0114737494218078 ENSG00000085998 POMGNT1
ENST00000485714 0.573743305244694 0.376833100629379 -0.0560790172372621 ENSG00000085998 POMGNT1
ENST00000463030 0.813533277357404 0.683179267564455 -0.0367264400727957 ENSG00000085998 POMGNT1
ENST00000477114 0.54294994372466 0.3447057690636 -0.0667602481890674 ENSG00000085998 POMGNT1
ENST00000497439 0.655021464452956 0.470339355772093 0.0476466579089454 ENSG00000085998 POMGNT1
ENST00000489985 0.901291467842251 0.819833452580875 -0.016680901771129 ENSG00000085998 POMGNT1
ENST00000463715 0.52498602259744 0.326762177416508 -0.0888303083355969 ENSG00000085999 RAD54L
ENST00000442598 0.501281760921633 0.303040658851598 -0.0701751212701324 ENSG00000085999 RAD54L
ENST00000493985 0.609508706951944 0.416750670216945 -0.0741752037286347 ENSG00000085999 RAD54L
ENST00000371975 0.516806835214048 0.318586349869056 -0.0679357820924976 ENSG00000085999 RAD54L
ENST00000469835 0.493737313597734 0.295287771496796 -0.0957725216800793 ENSG00000085999 RAD54L
ENST00000493032 0.777380582578662 0.630305396899572 0.044733154031039 ENSG00000085999 RAD54L
ENST00000487700 0.592364355194709 0.3970663800096 0.0756159028086482 ENSG00000085999 RAD54L
ENST00000473251 0.732551348946324 0.568005903816615 -0.0507275374818728 ENSG00000085999 RAD54L
ENST00000496156 0.821098550625521 0.694721544335603 -0.0201628882692815 ENSG00000132128 LRRC41
ENST00000476687 0.438168657608495 0.242388347050896 -0.104105071413247 ENSG00000085999 RAD54L
ENST00000488942 0.651163867320192 0.465531450207608 -0.0616584462527334 ENSG00000085999 RAD54L
ENST00000459678 0.737826557226508 0.5748389907737 -0.0483082114932878 ENSG00000085999 RAD54L
ENST00000343304 0.825539800325837 0.701263284547763 0.0146558523045274 ENSG00000132128 LRRC41
ENST00000472710 0.881826516402199 0.7892023965813 -0.0112755441587496 ENSG00000132128 LRRC41
ENST00000498402 0.958384641607354 0.921537843357383 0.00418252551798166 ENSG00000132128 LRRC41
ENST00000469150 0.453590560213343 0.256709396537285 -0.0795825501233223 ENSG00000132128 LRRC41
ENST00000311672 0.0493845730507704 0.00786677363481574 -0.163821002233591 ENSG00000173660 UQCRH
ENST00000489056 0.0493792607778918 0.00786474740575207 -0.163823753249896 ENSG00000173660 UQCRH
ENST00000486951 0.0419789926940574 0.00609592256752894 -0.171935646327948 ENSG00000173660 UQCRH
ENST00000496387 0.0493792607778918 0.00786474740575207 -0.163823753249896 ENSG00000173660 UQCRH
ENST00000460947 0.0316284964966928 0.00393252991892943 -0.192632714914266 ENSG00000173660 UQCRH
ENST00000474844 0.896653126767701 0.812724930385804 -0.0142673215521562 ENSG00000117481 NSUN4
ENST00000307089 0.985245504782091 0.970535594524217 -0.002090829598112 ENSG00000117481 NSUN4
ENST00000486270 0.881475963261223 0.788728386303742 -0.0168896331758552 ENSG00000117481 NSUN4
ENST00000536062 0.887974222563205 0.798830559070134 -0.0154833329523445 ENSG00000117481 NSUN4
ENST00000469918 0.850872967536804 0.739889126753492 -0.0240420892406431 ENSG00000117481 NSUN4
ENST00000471871 0.919242430260555 0.849466950436068 -0.0114701261160806 ENSG00000117481 NSUN4
ENST00000537428 0.903286853623551 0.823281811574828 -0.0134759583253328 ENSG00000117481 NSUN4
ENST00000498008 0.98738461975362 0.974499725966995 -0.00194685352382061 ENSG00000117481 NSUN4
ENST00000495427 0.950519147717617 0.90680447378289 0.00724547100484747 ENSG00000117481 NSUN4
ENST00000475281 0.852740806263271 0.742670276509628 -0.0291444624508256 ENSG00000117481 NSUN4
ENST00000602433 0.72942214948884 0.563884648640261 -0.0421796334969635 ENSG00000269956 MKNK1-AS1
ENST00000342571 0.988155521841821 0.976009745824554 0.0018220678333171 ENSG00000079277 MKNK1
ENST00000371946 0.774308282031408 0.625784771518109 0.0262205177382133 ENSG00000079277 MKNK1
ENST00000341183 0.774308282031408 0.625784771518109 0.0262205177382133 ENSG00000079277 MKNK1
ENST00000371944 0.988155521841821 0.976009745824554 0.0018220678333171 ENSG00000079277 MKNK1
ENST00000371945 0.774308282031408 0.625784771518109 0.0262205177382133 ENSG00000079277 MKNK1
ENST00000524749 0.752189503089572 0.594353057557828 0.0441501364552729 ENSG00000079277 MKNK1
ENST00000528077 0.507932865506015 0.309628231370771 0.0563260960590803 ENSG00000079277 MKNK1
ENST00000428112 0.450481913896056 0.253745903799806 0.0643631359599531 ENSG00000079277 MKNK1
ENST00000532897 0.934710791045974 0.87746225748928 0.0120852783190354 ENSG00000079277 MKNK1
ENST00000531355 0.525180562192493 0.326942062208182 0.0557970581482234 ENSG00000079277 MKNK1
ENST00000470237 0.862081385063966 0.757310377288701 0.027216029363132 ENSG00000079277 MKNK1
ENST00000532783 0.96498840581953 0.933872954465146 -0.00609778574902268 ENSG00000079277 MKNK1
ENST00000496619 0.719600775638031 0.550840531509978 0.0373035062691697 ENSG00000079277 MKNK1
ENST00000528237 0.967460001196016 0.938163126764673 -0.00577597109303606 ENSG00000079277 MKNK1
ENST00000526513 0.693595691920213 0.516935270318133 0.0413848668591535 ENSG00000079277 MKNK1
ENST00000484301 0.848851359004754 0.737172995446276 0.0224610473615724 ENSG00000079277 MKNK1
ENST00000545730 0.968232855937311 0.939682926583199 0.00445629141618847 ENSG00000079277 MKNK1
ENST00000486716 0.984105460803695 0.968686874124638 -0.00269718493572244 ENSG00000079277 MKNK1
ENST00000480531 0.111664543259102 0.0282422391518069 -0.186335702896966 ENSG00000079277 MKNK1
ENST00000529170 0.652802545124021 0.467547055900744 -0.0508520153896096 ENSG00000079277 MKNK1
ENST00000531769 0.691935572752803 0.514929603301983 -0.0405246692536226 ENSG00000079277 MKNK1
ENST00000465783 0.952879142521495 0.910978795961137 0.00841998581976167 ENSG00000079277 MKNK1
ENST00000474868 0.952891155305338 0.911030555772937 0.00841454809004591 ENSG00000079277 MKNK1
ENST00000532110 0.809344200731125 0.67699316425241 0.0318064444228009 ENSG00000079277 MKNK1
ENST00000525888 0.749922271515417 0.591501932367138 0.0424060151739036 ENSG00000079277 MKNK1
ENST00000319928 0.934422216775009 0.877060317959508 -0.0132635465506955 ENSG00000142961 MOB3C
ENST00000271139 0.862991253121702 0.758845596873849 0.0268086021836235 ENSG00000142961 MOB3C
ENST00000371940 0.953317119357527 0.911724935603914 0.00952597737328849 ENSG00000142961 MOB3C
ENST00000576409 0.507943775200684 0.309658802634031 -0.0576714070547708 ENSG00000123472 ATPAF1
ENST00000371937 0.501178043047366 0.302937456429938 -0.0584556627305928 ENSG00000123472 ATPAF1
ENST00000574428 0.501178043047366 0.302937456429938 -0.0584556627305928 ENSG00000123472 ATPAF1
ENST00000492233 0.890057080105102 0.802214810143015 0.0180011309081188 ENSG00000123472 ATPAF1
ENST00000526821 0.626056791496504 0.435679722235546 -0.0526427796758181 ENSG00000123472 ATPAF1
ENST00000542495 0.600648525818465 0.406420310996754 -0.056691088650511 ENSG00000123472 ATPAF1
ENST00000529214 0.600648525818465 0.406420310996754 -0.056691088650511 ENSG00000123472 ATPAF1
ENST00000329231 0.324247550441233 0.150833380788924 -0.0901869799898831 ENSG00000123472 ATPAF1
ENST00000534216 0.681948127971083 0.502361074544331 -0.0505922043494102 ENSG00000123472 ATPAF1
ENST00000532925 0.693122990016656 0.516302900012407 -0.0460188094398657 ENSG00000123472 ATPAF1
ENST00000474020 0.446290189560675 0.249910604360936 -0.0999593820886429 ENSG00000123472 ATPAF1
ENST00000487193 0.245927825269243 0.0977262136133654 -0.138604929838458 ENSG00000123472 ATPAF1
ENST00000544071 0.116818552639933 0.0303758446320436 0.0859453254895308 ENSG00000159658 EFCAB14
ENST00000525633 0.239890750766759 0.0940703328530467 -0.133141894809244 ENSG00000123472 ATPAF1
ENST00000442839 0.030541041971549 0.00371518019396689 0.157918053526265 ENSG00000228237 EFCAB14-AS1
ENST00000418985 0.0307096055353614 0.00374679895403858 0.157607239076976 ENSG00000228237 EFCAB14-AS1
ENST00000371933 0.0681190064112626 0.0130211523761069 0.102561776782345 ENSG00000159658 EFCAB14
ENST00000479745 0.0617958143883852 0.0111576296177344 0.152740139044646 ENSG00000159658 EFCAB14
ENST00000487741 0.044174772572075 0.006635988473234 0.165011712738988 ENSG00000159658 EFCAB14
ENST00000481623 0.116947128431192 0.0304482912069369 0.141829365417831 ENSG00000159658 EFCAB14
ENST00000459797 0.529474881528807 0.331378320949388 0.079011072563937 ENSG00000159658 EFCAB14
ENST00000484461 0.0161161976680029 0.00131167752198213 0.181862822302906 ENSG00000159658 EFCAB14
ENST00000371884 0.948613395012383 0.903183267373743 0.00503143823172344 ENSG00000162367 TAL1
ENST00000371883 0.820130188119186 0.693242558957485 0.0156371634078804 ENSG00000162367 TAL1
ENST00000294339 0.820130188119186 0.693242558957485 0.0156371634078804 ENSG00000162367 TAL1
ENST00000459729 0.521000935360062 0.322929780685304 -0.0563263874455406 ENSG00000162367 TAL1
ENST00000464796 0.938613800838562 0.884971972823255 -0.00850172750489778 ENSG00000162367 TAL1
ENST00000422216 0.841230987187744 0.725688361867714 -0.0231643807919884 ENSG00000226252 RP1-18D14.7
ENST00000481091 0.883441388699369 0.791800031034146 0.0191860978567731 ENSG00000162367 TAL1
ENST00000465912 0.754465149063874 0.597602561103799 -0.0449208179227746 ENSG00000162367 TAL1
ENST00000337817 0.719165236959179 0.550216545617051 0.0376450785475125 ENSG00000123473 STIL
ENST00000360380 0.719165236959179 0.550216545617051 0.0376450785475125 ENSG00000123473 STIL
ENST00000371877 0.719165236959179 0.550216545617051 0.0376450785475125 ENSG00000123473 STIL
ENST00000243182 0.703526036951539 0.529851174929379 0.0390598064113351 ENSG00000123473 STIL
ENST00000396221 0.703526036951539 0.529851174929379 0.0390598064113351 ENSG00000123473 STIL
ENST00000447475 0.486621826971319 0.288372859541441 0.0647566533298481 ENSG00000123473 STIL
ENST00000418131 0.179153016901402 0.0595547960501783 0.137975906298069 ENSG00000123473 STIL
ENST00000436811 0.785109880732006 0.641233606124375 0.0382965205922846 ENSG00000123473 STIL
ENST00000371873 0.128547581900483 0.0353589297947958 0.114299569892262 ENSG00000162368 CMPK1
ENST00000371871 0.232055163116284 0.0894333856921882 0.0845469033487699 ENSG00000162368 CMPK1
ENST00000471289 0.469371785788884 0.271621332277556 -0.0868178011904473 ENSG00000162368 CMPK1
ENST00000450808 0.17568430951279 0.0578612688029896 0.0954322138669477 ENSG00000162368 CMPK1
ENST00000371870 0.316579836940551 0.14539250567373 0.0749880735457757 ENSG00000162368 CMPK1
ENST00000371847 0.579503487935081 0.382764764148567 0.0748304687898187 ENSG00000132122 SPATA6
ENST00000371843 0.731673695453391 0.566844967628411 0.050002203039012 ENSG00000132122 SPATA6
ENST00000603831 0.934283573548806 0.876788619005507 0.0144178312369534 ENSG00000132122 SPATA6
ENST00000396199 0.645319455695435 0.458778235579261 0.0648063272982982 ENSG00000132122 SPATA6
ENST00000396153 0.425462037566554 0.231280568797795 -0.0776975513965592 ENSG00000185104 FAF1
ENST00000371778 0.428550102739121 0.233842503692415 -0.0775421249129158 ENSG00000185104 FAF1
ENST00000545823 0.644668158514163 0.458035183234274 -0.0492143372670109 ENSG00000185104 FAF1
ENST00000494400 0.517948488587719 0.319865657007598 -0.0678560603537077 ENSG00000185104 FAF1
ENST00000472808 0.198247936716837 0.0697834980184141 -0.151662489108205 ENSG00000185104 FAF1
ENST00000487898 0.523442891249304 0.325268091553033 -0.0724460844206844 ENSG00000185104 FAF1
ENST00000262662 0.837837546379112 0.720558571085909 -0.0291048041019702 ENSG00000123080 CDKN2C
ENST00000396148 0.851473298073612 0.740732054031571 -0.0269772346959942 ENSG00000123080 CDKN2C
ENST00000371761 0.465968985172978 0.268381453700302 0.0979358126440376 ENSG00000123080 CDKN2C
ENST00000242719 0.219200081206547 0.0819215851910077 0.0851128050028273 ENSG00000123091 RNF11
ENST00000494873 0.768733418969009 0.617842032821568 0.0175779611862567 ENSG00000123091 RNF11
ENST00000486691 0.313279905971112 0.142886490911134 0.0623603182508091 ENSG00000123091 RNF11
ENST00000371730 0.361855744131905 0.178577494836254 0.0733007760224405 ENSG00000085832 EPS15
ENST00000371733 0.361855744131905 0.178577494836254 0.0733007760224405 ENSG00000085832 EPS15
ENST00000396122 0.262619628088467 0.108339339068298 0.0971764330933099 ENSG00000085832 EPS15
ENST00000486505 0.704672076516108 0.531390540679273 0.0559780324944006 ENSG00000085832 EPS15
ENST00000493793 0.303391848537214 0.135886232923738 0.103275975416654 ENSG00000085832 EPS15
ENST00000371727 0.695634359692927 0.519691442970787 -0.0407293400204643 ENSG00000085832 EPS15
ENST00000464478 0.383430352412981 0.195850046914756 0.110438650692887 ENSG00000085832 EPS15
ENST00000471391 0.584764825354878 0.388752343120781 -0.055302334751211 ENSG00000085832 EPS15
ENST00000465467 0.588973105652631 0.393315090495224 -0.055849782051432 ENSG00000085832 EPS15
ENST00000371714 0.0781233643338632 0.016070705115136 0.0934300521695596 ENSG00000117859 OSBPL9
ENST00000337809 0.0734981418357107 0.0146062280980053 0.0943935718273198 ENSG00000117859 OSBPL9
ENST00000371710 0.0734981418357107 0.0146062280980053 0.0943935718273198 ENSG00000117859 OSBPL9
ENST00000447887 0.0799626483399627 0.0166913971078751 0.0930184814685449 ENSG00000117859 OSBPL9
ENST00000495776 0.0799626483399627 0.0166913971078751 0.0930184814685449 ENSG00000117859 OSBPL9
ENST00000435686 0.0799626483399627 0.0166913971078751 0.0930184814685449 ENSG00000117859 OSBPL9
ENST00000435274 0.087402241192676 0.0191908107012951 0.0915292754320588 ENSG00000117859 OSBPL9
ENST00000428468 0.0799626483399627 0.0166913971078751 0.0930184814685449 ENSG00000117859 OSBPL9
ENST00000453295 0.0799626483399627 0.0166913971078751 0.0930184814685449 ENSG00000117859 OSBPL9
ENST00000489990 0.482965816097388 0.284652155325196 0.0471496812222596 ENSG00000117859 OSBPL9
ENST00000530544 0.0530087236057459 0.0087994459766574 0.110917759408126 ENSG00000117859 OSBPL9
ENST00000484890 0.348103336492364 0.168133052326552 0.0729966828853057 ENSG00000117859 OSBPL9
ENST00000534040 0.225651926790665 0.085595647240401 0.0934942904533604 ENSG00000117859 OSBPL9
ENST00000532975 0.324080315967799 0.1507293968098 0.076852273192528 ENSG00000117859 OSBPL9
ENST00000527631 0.368985817142004 0.184164901298758 0.0715452121569147 ENSG00000117859 OSBPL9
ENST00000531828 0.0361379981065233 0.00484074037352762 0.121656759786155 ENSG00000117859 OSBPL9
ENST00000361556 0.0328409102361483 0.00416109599664634 0.121872785103768 ENSG00000117859 OSBPL9
ENST00000473207 0.271027356959696 0.113762738394158 0.0853439052031954 ENSG00000117859 OSBPL9
ENST00000533884 0.260459025853958 0.106931488057423 0.0874310052949167 ENSG00000117859 OSBPL9
ENST00000481937 0.301349087701529 0.134352000986999 0.0830084944315459 ENSG00000117859 OSBPL9
ENST00000526917 0.298988349046006 0.132610879867093 0.0813479095744384 ENSG00000117859 OSBPL9
ENST00000462759 0.0328798666470853 0.00416769265498542 0.121870523517895 ENSG00000117859 OSBPL9
ENST00000486942 0.0289865496905244 0.0034288196813839 0.125251423307608 ENSG00000117859 OSBPL9
ENST00000467064 0.688352807696251 0.510350670958506 0.055381457892961 ENSG00000117859 OSBPL9
ENST00000524620 0.196370769319379 0.0687217821796993 0.128175234896085 ENSG00000117859 OSBPL9
ENST00000528603 0.159496131610315 0.0498675800993704 0.110112077911062 ENSG00000117859 OSBPL9
ENST00000475697 0.03283678728751 0.00416024189506385 0.129263349395349 ENSG00000117859 OSBPL9
ENST00000531061 0.37559847173369 0.189396574661114 0.0750849314804356 ENSG00000117859 OSBPL9
ENST00000531819 0.0365373433660785 0.00493579300598589 0.129616271400044 ENSG00000117859 OSBPL9
ENST00000533825 0.227367321620227 0.0866643548770232 0.10723932293731 ENSG00000117859 OSBPL9
ENST00000440943 0.111810020302905 0.0283099799875983 0.107598375340961 ENSG00000078618 NRD1
ENST00000352171 0.066702273215324 0.0125839106872072 0.0952210824970105 ENSG00000078618 NRD1
ENST00000354831 0.066702273215324 0.0125839106872072 0.0952210824970105 ENSG00000078618 NRD1
ENST00000485608 0.0341887447671385 0.00445274952302884 0.125454939065284 ENSG00000078618 NRD1
ENST00000539524 0.0414820167977979 0.00598424835736864 0.118741082948832 ENSG00000078618 NRD1
ENST00000464385 0.601763574461598 0.40780811749522 0.072449084529518 ENSG00000078618 NRD1
ENST00000588291 0.776352352752532 0.628634878818049 0.0314428023716354 ENSG00000266993 RP4-657D16.3
ENST00000586761 0.509582978723358 0.311379218770591 0.0655239630410143 ENSG00000266993 RP4-657D16.3
ENST00000475310 0.647767737365717 0.461650823675058 0.0535694881901557 ENSG00000078618 NRD1
ENST00000497358 0.584983030595352 0.389024024559413 0.0552299514556931 ENSG00000078618 NRD1
ENST00000544028 0.0534702178204341 0.00891205756752835 0.103444027106472 ENSG00000078618 NRD1
ENST00000591675 0.487110701843291 0.288888915542554 0.0792702870427362 ENSG00000266993 RP4-657D16.3
ENST00000483007 0.0225112531901076 0.00226629571488015 0.206178185734371 ENSG00000078618 NRD1
ENST00000473805 0.262501785011286 0.108257855740994 0.0871188330637931 ENSG00000078618 NRD1
ENST00000475715 0.347978669842048 0.168052248093911 0.0738899264888848 ENSG00000078618 NRD1
ENST00000491410 0.639802387506923 0.451996566430475 0.0341130611292447 ENSG00000078618 NRD1
ENST00000468722 0.274545552124287 0.116267381676733 -0.0905033491764863 ENSG00000078618 NRD1
ENST00000371655 0.0749272716846005 0.0150582668663265 0.141501864295986 ENSG00000169213 RAB3B
ENST00000469458 0.601949335116392 0.408067336710568 -0.0512423605956122 ENSG00000117862 TXNDC12
ENST00000371626 0.677040227428304 0.495883374042029 -0.0332006000410392 ENSG00000117862 TXNDC12
ENST00000472624 0.704658140673794 0.53134444076142 -0.0314635909471448 ENSG00000117862 TXNDC12
ENST00000471493 0.887359644254719 0.797775706999111 -0.0191410089751836 ENSG00000117862 TXNDC12
ENST00000371614 0.865314687535109 0.762351222210494 -0.0245247542492958 ENSG00000198841 KTI12
ENST00000425802 0.665339473734029 0.48207774645454 -0.0538828353290041 ENSG00000223390 RP11-91A18.4
ENST00000610127 0.599797613978881 0.405487850523221 -0.0520393482347708 ENSG00000117862 TXNDC12
ENST00000313334 0.933383747241913 0.875207057913156 -0.00811294599849518 ENSG00000134717 BTF3L4
ENST00000477828 0.920230096469148 0.85122724775013 0.00986256375761746 ENSG00000134717 BTF3L4
ENST00000489308 0.979686444415143 0.959751384416839 0.00256259078388828 ENSG00000134717 BTF3L4
ENST00000526132 0.925518689327773 0.860915205654528 0.00915058241658178 ENSG00000134717 BTF3L4
ENST00000472944 0.888280413928756 0.799282858524797 -0.0128589261497258 ENSG00000134717 BTF3L4
ENST00000524414 0.700046892431685 0.525420572031377 -0.0459369051731433 ENSG00000134717 BTF3L4
ENST00000484036 0.911327803632231 0.836471628383002 0.0109430670162816 ENSG00000134717 BTF3L4
ENST00000533836 0.892796831260684 0.806409062871577 0.0132608206113774 ENSG00000134717 BTF3L4
ENST00000361625 0.113305193356824 0.0289197559503289 0.136960547988262 ENSG00000157077 ZFYVE9
ENST00000357206 0.482274115886895 0.283950005500007 0.0554499071478985 ENSG00000157077 ZFYVE9
ENST00000287727 0.478469037088238 0.280515849188104 0.0562271718193421 ENSG00000157077 ZFYVE9
ENST00000371591 0.443607134511514 0.247440236311865 0.0625189323981188 ENSG00000157077 ZFYVE9
ENST00000469134 0.989388067006088 0.978379495049583 0.0023002707144331 ENSG00000157077 ZFYVE9
ENST00000470844 0.872613376381207 0.774469273378718 0.0174913058377737 ENSG00000154222 CC2D1B
ENST00000371586 0.684335887090894 0.505353924015654 -0.0348518476456309 ENSG00000154222 CC2D1B
ENST00000284376 0.690347663656931 0.512807853512599 -0.0355845321157067 ENSG00000154222 CC2D1B
ENST00000491136 0.69566822073266 0.519749051651877 -0.035036237036433 ENSG00000154222 CC2D1B
ENST00000438021 0.744433108815616 0.583682820839373 -0.0321580557707635 ENSG00000154222 CC2D1B
ENST00000460261 0.344064629699572 0.165122800294937 -0.0789448712925927 ENSG00000154222 CC2D1B
ENST00000606527 0.777392963387944 0.630323288272993 0.0428215559058892 ENSG00000272100 RP11-155O18.6
ENST00000450942 0.357289118869541 0.175093106892519 -0.0803909348746089 ENSG00000154222 CC2D1B
ENST00000460370 0.909869044466582 0.833996072750401 -0.0155271338525558 ENSG00000154222 CC2D1B
ENST00000438831 0.585270854628447 0.389356938506522 -0.0515208113527761 ENSG00000154222 CC2D1B
ENST00000485966 0.930799021925546 0.870425054616578 -0.0141482877449653 ENSG00000154222 CC2D1B
ENST00000371568 0.858378739105382 0.751376261852501 -0.024726177994415 ENSG00000085840 ORC1
ENST00000371566 0.858378739105382 0.751376261852501 -0.024726177994415 ENSG00000085840 ORC1
ENST00000257181 0.0353728555224536 0.00468700876707704 0.1328973198031 ENSG00000134748 PRPF38A
ENST00000487160 0.374190964753574 0.188203003566685 0.0846722904770857 ENSG00000134748 PRPF38A
ENST00000474048 0.402386722204308 0.211647920464433 0.0651826728577071 ENSG00000134748 PRPF38A
ENST00000528457 0.0496086846872466 0.00791932888975653 0.143269141011421 ENSG00000134744 ZCCHC11
ENST00000527941 0.049012145717253 0.00776963859164041 0.144732108712633 ENSG00000134744 ZCCHC11
ENST00000257177 0.0368071478183331 0.00498711309460474 0.163099024522125 ENSG00000134744 ZCCHC11
ENST00000371544 0.036803092942453 0.00498619191611795 0.163104982957873 ENSG00000134744 ZCCHC11
ENST00000466440 0.614864374980022 0.423070962904461 0.0703096200055607 ENSG00000134744 ZCCHC11
ENST00000494469 0.430305546038845 0.235465295158537 0.105212187862827 ENSG00000134744 ZCCHC11
ENST00000531722 0.473873270890472 0.275901910361377 0.0895338936914449 ENSG00000134744 ZCCHC11
ENST00000474453 0.455231791248855 0.258214844439203 0.0938913923767305 ENSG00000134744 ZCCHC11
ENST00000470212 0.977906294812012 0.956536387484457 0.00488506167348824 ENSG00000134744 ZCCHC11
ENST00000469810 0.430180519492192 0.235366964466858 0.0903475729735874 ENSG00000134744 ZCCHC11
ENST00000528642 0.0265978319503786 0.00296677839461058 0.166604319222289 ENSG00000134744 ZCCHC11
ENST00000497120 0.837765725252967 0.720412175420827 0.0304081571714254 ENSG00000134744 ZCCHC11
ENST00000484723 0.0256742960453327 0.00281139849903981 0.170097972693159 ENSG00000134744 ZCCHC11
ENST00000371541 0.00597171775331042 0.000234358885100218 0.214793956621075 ENSG00000134744 ZCCHC11
ENST00000473856 0.035631719883258 0.00473653878616973 0.174615686611988 ENSG00000134744 ZCCHC11
ENST00000355809 0.606729144428236 0.413360813956583 0.0591981458621913 ENSG00000134744 ZCCHC11
ENST00000470626 0.769696949754832 0.619239288939977 0.0411015669022953 ENSG00000134744 ZCCHC11
ENST00000524582 0.905794797630915 0.827340193432896 0.0181367176841536 ENSG00000134744 ZCCHC11
ENST00000371538 0.799067573841962 0.662233083753988 0.0281198825198164 ENSG00000162377 COA7
ENST00000486918 0.913782768659382 0.840601870928897 0.014226636309616 ENSG00000162377 COA7
ENST00000443756 0.793611064670356 0.653699700384873 -0.0277515798070253 ENSG00000162378 ZYG11B
ENST00000545132 0.881008312854631 0.788042952973431 -0.0168917466337545 ENSG00000162378 ZYG11B
ENST00000294353 0.663373106920754 0.479728239603914 0.0430536947715886 ENSG00000162378 ZYG11B
ENST00000371522 0.119946100528057 0.0316725363941594 0.1132314241391 ENSG00000121310 ECHDC2
ENST00000460612 0.127965387098042 0.0350892016968337 0.111575758190837 ENSG00000121310 ECHDC2
ENST00000539680 0.836688440240923 0.718572989280593 -0.0336957961419569 ENSG00000121310 ECHDC2
ENST00000479183 0.963372661325696 0.930528420947752 -0.00786478324667414 ENSG00000121310 ECHDC2
ENST00000543419 0.740675396831617 0.57885420077252 0.0388547234399973 ENSG00000121310 ECHDC2
ENST00000463923 0.732960268556876 0.568508074232808 0.0399131004206089 ENSG00000121310 ECHDC2
ENST00000371520 0.127839407359059 0.035029302455463 0.111574091148104 ENSG00000121310 ECHDC2
ENST00000358358 0.12786562450682 0.0350437628391067 0.111572319404859 ENSG00000121310 ECHDC2
ENST00000498544 0.836245244275767 0.717836845036484 -0.0316356961213499 ENSG00000121310 ECHDC2
ENST00000476477 0.124924150776424 0.0337888246158755 0.111587030862243 ENSG00000121310 ECHDC2
ENST00000536120 0.124924150776424 0.0337888246158755 0.111587030862243 ENSG00000121310 ECHDC2
ENST00000479593 0.349869246885488 0.169316708480056 0.084892504511491 ENSG00000121310 ECHDC2
ENST00000467988 0.110789089722678 0.027860979802911 0.119574404897332 ENSG00000121310 ECHDC2
ENST00000487866 0.454831078445895 0.2578460880062 0.0744116388416466 ENSG00000121310 ECHDC2
ENST00000486170 0.62965072078838 0.440152529741971 0.0599560880857693 ENSG00000121310 ECHDC2
ENST00000487851 0.409518489930087 0.217546097222493 0.0787409732936946 ENSG00000121310 ECHDC2
ENST00000541281 0.122982125465573 0.0329574803167483 0.117821790683953 ENSG00000121310 ECHDC2
ENST00000488268 0.0930991405443527 0.0212045915999336 0.141098909500823 ENSG00000121310 ECHDC2
ENST00000544365 0.109730402142006 0.0274276124876436 0.129475723731239 ENSG00000121310 ECHDC2
ENST00000495920 0.125528881702089 0.0340647703703751 0.126420143620569 ENSG00000121310 ECHDC2
ENST00000480312 0.0858277453788483 0.0186595625597872 0.15188553933862 ENSG00000121310 ECHDC2
ENST00000544531 0.11177867288771 0.0282901327877377 0.137639199045404 ENSG00000121310 ECHDC2
ENST00000493896 0.780695797611246 0.634905920756114 0.0419495935279196 ENSG00000121310 ECHDC2
ENST00000542552 0.0919081073026918 0.0208111290712227 0.148732400377979 ENSG00000121310 ECHDC2
ENST00000474789 0.0983540262215474 0.0230808168490289 0.14470532780088 ENSG00000121310 ECHDC2
ENST00000371514 0.580147354190677 0.383524085301134 0.0353521702562253 ENSG00000116171 SCP2
ENST00000478631 0.575545939611816 0.378568624949079 0.0356573389779995 ENSG00000116171 SCP2
ENST00000528311 0.573153169110667 0.376035932980159 0.03725221852741 ENSG00000116171 SCP2
ENST00000371509 0.52682385092646 0.328622905955129 0.041258260593035 ENSG00000116171 SCP2
ENST00000407246 0.520724019361146 0.322650836198504 0.0400717040698455 ENSG00000116171 SCP2
ENST00000371513 0.534496188389099 0.336356664169044 0.0693993554661173 ENSG00000116171 SCP2
ENST00000528809 0.953795112230149 0.912500025143877 0.00949727638559817 ENSG00000116171 SCP2
ENST00000529363 0.949066165333168 0.903987583708054 0.00986699749329789 ENSG00000116171 SCP2
ENST00000473584 0.883402888578865 0.791711631201858 -0.023027840387598 ENSG00000116171 SCP2
ENST00000430330 0.941651478836521 0.88999067937836 -0.00656175996561821 ENSG00000116171 SCP2
ENST00000408941 0.887070163684833 0.797264547380316 -0.0121409929984999 ENSG00000116171 SCP2
ENST00000478274 0.123905995277565 0.03333523619843 -0.143080334538134 ENSG00000116171 SCP2
ENST00000484100 0.966297429044623 0.936154930904435 -0.00397139085264234 ENSG00000116171 SCP2
ENST00000533119 0.939951201765854 0.887129557536665 -0.00700991073837828 ENSG00000116171 SCP2
ENST00000435345 0.965993870319094 0.935667016470383 -0.0038685842464153 ENSG00000116171 SCP2
ENST00000488965 0.898845412402891 0.815837909320005 -0.0110836850388083 ENSG00000116171 SCP2
ENST00000371486 0.959429483125599 0.923564004792027 0.00718144972440475 ENSG00000157184 CPT2
ENST00000452466 0.758746376151066 0.603879149072155 -0.0463333036711195 ENSG00000236723 RP5-1024G6.2
ENST00000294360 0.305163148549781 0.137038888910242 -0.087980658162972 ENSG00000162384 C1orf123
ENST00000483739 0.102722408255946 0.0247026047128214 -0.134755226916761 ENSG00000162384 C1orf123
ENST00000470385 0.252723542713404 0.101984600369778 -0.0969215178393183 ENSG00000162384 C1orf123
ENST00000478839 0.128755015012874 0.035439689769792 -0.154623926835808 ENSG00000162384 C1orf123
ENST00000489755 0.0385978729237748 0.00534778452894662 -0.187342614989605 ENSG00000162384 C1orf123
ENST00000474227 0.478519418157433 0.280581678323589 -0.0773476235094283 ENSG00000162384 C1orf123
ENST00000602807 0.413536908240093 0.220871335125143 -0.0914119434607829 ENSG00000162384 C1orf123
ENST00000371470 0.924818326901251 0.859675407194173 -0.00891669308466568 ENSG00000162385 MAGOH
ENST00000371466 0.923374107606131 0.856989745686895 -0.00909413375093028 ENSG00000162385 MAGOH
ENST00000495868 0.673161166274629 0.491246207138676 -0.038204723826661 ENSG00000162385 MAGOH
ENST00000462941 0.806372098961189 0.673067675184277 -0.0209257224423078 ENSG00000162385 MAGOH
ENST00000602943 0.14329286968407 0.0421074742041722 0.175509434106329 ENSG00000270172 RP5-1024G6.8
ENST00000306052 0.690958529717828 0.513566859184477 -0.0268410959108354 ENSG00000157193 LRP8
ENST00000529670 0.0305388852653812 0.00371455560418262 0.190021288055242 ENSG00000157193 LRP8
ENST00000371454 0.465367833768452 0.267814266418053 -0.0470550903729063 ENSG00000157193 LRP8
ENST00000465675 0.50998203090631 0.311809537608919 -0.0427854317288232 ENSG00000157193 LRP8
ENST00000354412 0.475403935448104 0.277405224882177 -0.0460048372652963 ENSG00000157193 LRP8
ENST00000480045 0.320182658359552 0.14791394763419 -0.0633332946884893 ENSG00000157193 LRP8
ENST00000347547 0.301814023544917 0.134730019137255 -0.0657784586877522 ENSG00000157193 LRP8
ENST00000459674 0.829312157326153 0.707052408007832 0.0241319342409317 ENSG00000157193 LRP8
ENST00000460214 0.737742716919425 0.574706599396684 0.0423577414863119 ENSG00000157193 LRP8
ENST00000481431 0.752568442813482 0.594869190558569 0.0412253740941297 ENSG00000157193 LRP8
ENST00000475501 0.628817611723706 0.439195378606789 -0.050042256097178 ENSG00000157193 LRP8
ENST00000496580 0.0240814791038206 0.00253600642117027 -0.189667886582377 ENSG00000157193 LRP8
ENST00000371429 0.145731726318684 0.0432735712145105 0.13128047432444 ENSG00000058804 NDC1
ENST00000540001 0.145731726318684 0.0432735712145105 0.13128047432444 ENSG00000058804 NDC1
ENST00000537333 0.387182985280073 0.199008471796479 0.0805173397215985 ENSG00000058804 NDC1
ENST00000234725 0.52113234530683 0.323045162106885 0.0612054205923152 ENSG00000058804 NDC1
ENST00000480952 0.467910491972502 0.270182701336052 0.0875303834402082 ENSG00000058804 NDC1
ENST00000464950 0.249769783864324 0.100124261220325 -0.111658488282041 ENSG00000058799 YIPF1
ENST00000371399 0.243299681003735 0.0960182631013387 -0.112993748789067 ENSG00000058799 YIPF1
ENST00000072644 0.243299681003735 0.0960182631013387 -0.112993748789067 ENSG00000058799 YIPF1
ENST00000539954 0.396484192345419 0.206765020403583 -0.0901989941171565 ENSG00000058799 YIPF1
ENST00000469457 0.343561699845655 0.164766907710289 -0.105301071678256 ENSG00000058799 YIPF1
ENST00000480151 0.343561699845655 0.164766907710289 -0.105301071678256 ENSG00000058799 YIPF1
ENST00000412288 0.317366989056554 0.145975738762523 -0.113120946076447 ENSG00000058799 YIPF1
ENST00000465897 0.257199373517529 0.104746760001739 -0.126191515133139 ENSG00000058799 YIPF1
ENST00000472983 0.415162803792573 0.22211717454862 -0.103273989796172 ENSG00000058799 YIPF1
ENST00000371378 0.0950018507966001 0.021890622625329 -0.133414753455502 ENSG00000081870 HSPB11
ENST00000194214 0.133707161702573 0.0376955489823335 -0.128295699321171 ENSG00000081870 HSPB11
ENST00000489675 0.523161556420362 0.324945295872667 -0.0837582752259019 ENSG00000081870 HSPB11
ENST00000371377 0.152145664044351 0.0463903339951381 -0.12480801729773 ENSG00000081870 HSPB11
ENST00000371376 0.0896767475992464 0.0200008780129667 -0.16038571882129 ENSG00000081870 HSPB11
ENST00000488884 0.0484902222142324 0.00764205377829576 -0.187794825840137 ENSG00000081870 HSPB11
ENST00000371370 0.289746417290944 0.1262844103727 0.0904741740375113 ENSG00000116212 LRRC42
ENST00000371368 0.332670214819932 0.156804704262004 0.0989245454898276 ENSG00000116212 LRRC42
ENST00000319223 0.272743296188342 0.11494209319435 0.093161580011336 ENSG00000116212 LRRC42
ENST00000444987 0.343037531883696 0.164369984922028 0.0947533323605423 ENSG00000116212 LRRC42
ENST00000477905 0.443083521640213 0.246906472995946 0.0972175412081347 ENSG00000116212 LRRC42
ENST00000371348 0.259969713334848 0.106594042712301 0.0824322723732182 ENSG00000116209 TMEM59
ENST00000371344 0.528139386970959 0.32991956937202 0.0543424762657244 ENSG00000116209 TMEM59
ENST00000234831 0.791326675780857 0.650094280810493 0.0188495194903437 ENSG00000116209 TMEM59
ENST00000371341 0.803706245935986 0.669211249570796 0.0176585311768827 ENSG00000116209 TMEM59
ENST00000470395 0.474081807728681 0.276123895084756 0.0716922954777985 ENSG00000116209 TMEM59
ENST00000420738 0.892336282613265 0.805738360849667 -0.0101033577532007 ENSG00000116209 TMEM59
ENST00000440019 0.889562961474371 0.801473738769365 -0.0103339393889312 ENSG00000116209 TMEM59
ENST00000452421 0.892336282613265 0.80573640436643 -0.0101048820948751 ENSG00000116209 TMEM59
ENST00000371337 0.84586150933121 0.732893703051356 0.0148819257473252 ENSG00000116209 TMEM59
ENST00000498272 0.28698408000208 0.124474568590514 0.107345766638379 ENSG00000116205 TCEANC2
ENST00000234827 0.594099154436535 0.398970763752761 0.0619192780946029 ENSG00000116205 TCEANC2
ENST00000371331 0.279712776247145 0.119560769260701 -0.14011226971295 ENSG00000116205 TCEANC2
ENST00000311841 0.442110272744305 0.24599791950322 0.0910466252238882 ENSG00000256407 RP11-446E24.4
ENST00000420054 0.454585947415197 0.257624577687509 0.0994701184686935 ENSG00000215883 CYB5RL
ENST00000421415 0.800868550401391 0.664905175704922 0.0361359756198951 ENSG00000215883 CYB5RL
ENST00000490863 0.773823279835502 0.625110803301048 0.040797907653174 ENSG00000215883 CYB5RL
ENST00000401046 0.425374955404553 0.231194693402746 0.105314055285351 ENSG00000215883 CYB5RL
ENST00000419823 0.825808634875513 0.701612835574276 0.0319780130548891 ENSG00000215883 CYB5RL
ENST00000528287 0.577648037430308 0.380757315982812 0.0741327653632408 ENSG00000215883 CYB5RL
ENST00000534324 0.326638612033343 0.152525853013564 0.131819061336166 ENSG00000215883 CYB5RL
ENST00000287899 0.408213295370212 0.216588313115497 0.112663964625912 ENSG00000215883 CYB5RL
ENST00000542737 0.752608673935559 0.594961712892431 0.0469091869665104 ENSG00000215883 CYB5RL
ENST00000537208 0.752608673935559 0.594961712892431 0.0469091869665104 ENSG00000215883 CYB5RL
ENST00000487096 0.20960317869038 0.0762218400072227 -0.0960991960168735 ENSG00000116221 MRPL37
ENST00000360840 0.195218234080017 0.0681352931056293 -0.106600898019639 ENSG00000116221 MRPL37
ENST00000605337 0.182737756295801 0.0614497562410946 -0.107315083044052 ENSG00000116221 MRPL37
ENST00000490670 0.171803250330908 0.0559749973244829 -0.107257970647882 ENSG00000116221 MRPL37
ENST00000336230 0.195218234080017 0.0681352931056293 -0.106600898019639 ENSG00000116221 MRPL37
ENST00000398219 0.0831197751616931 0.0177584827835001 -0.16750067289023 ENSG00000116221 MRPL37
ENST00000326956 0.424787107133352 0.230651924183607 -0.0609699571035638 ENSG00000157216 SSBP3
ENST00000528930 0.217792804140954 0.0811036314394022 0.124345654289673 ENSG00000157216 SSBP3
ENST00000417664 0.426336677144241 0.232053183403903 -0.0661019731970067 ENSG00000157216 SSBP3
ENST00000371320 0.451782934332853 0.2549650110153 -0.0623913582368381 ENSG00000157216 SSBP3
ENST00000371319 0.47939867571482 0.281424078649366 -0.0596945193033773 ENSG00000157216 SSBP3
ENST00000533946 0.486781432563854 0.2885116818273 -0.059992584289699 ENSG00000157216 SSBP3
ENST00000357475 0.441906640488998 0.245839975200619 -0.0673472093305991 ENSG00000157216 SSBP3
ENST00000426150 0.605134412525728 0.411613511675664 -0.0495882445671193 ENSG00000157216 SSBP3
ENST00000444533 0.921715830419691 0.853923712096502 -0.0148325980272663 ENSG00000157216 SSBP3
ENST00000420121 0.766395137971319 0.614647445188162 -0.0377872569458416 ENSG00000157216 SSBP3
ENST00000530618 0.565889324753418 0.368393413072853 -0.0779872196664333 ENSG00000157216 SSBP3
ENST00000533209 0.0926322278621521 0.0210374281070322 -0.15705283479632 ENSG00000157216 SSBP3
ENST00000525990 0.191870436785393 0.0663019096511451 -0.115983500112613 ENSG00000157216 SSBP3
ENST00000528787 0.192695452051425 0.0667603684971585 -0.128732754910816 ENSG00000157216 SSBP3
ENST00000481208 0.681317284009935 0.501521208212659 0.0579202262746351 ENSG00000162390 ACOT11
ENST00000343744 0.785581213881139 0.641983507399055 0.0407232927869489 ENSG00000162390 ACOT11
ENST00000371316 0.88266169017668 0.790591821166797 0.0222545692224333 ENSG00000162390 ACOT11
ENST00000606515 0.498828218860557 0.300532369804465 -0.0601713101501571 ENSG00000271723 MROH7-TTC4
ENST00000425300 0.432654130739132 0.237522393626304 -0.0671812181889472 ENSG00000271723 MROH7-TTC4
ENST00000414150 0.441559610147005 0.245482759539337 -0.066276132060557 ENSG00000271723 MROH7-TTC4
ENST00000460155 0.45505884954176 0.258070780775845 -0.0646392516988774 ENSG00000271723 MROH7-TTC4
ENST00000371281 0.441064864224538 0.245041330032644 -0.0668430349854835 ENSG00000243725 TTC4
ENST00000486621 0.642672029452209 0.455694896664723 -0.0583940407214363 ENSG00000243725 TTC4
ENST00000371284 0.444754031013864 0.248510959872948 -0.0658409798749732 ENSG00000243725 TTC4
ENST00000486091 0.281957496873748 0.121099342676873 -0.12690247471662 ENSG00000243725 TTC4
ENST00000371269 0.348232448649293 0.168224055592324 -0.0665565707632067 ENSG00000116133 DHCR24
ENST00000436604 0.589949407828561 0.394324629949292 -0.0448245877309286 ENSG00000116133 DHCR24
ENST00000537443 0.439034770690005 0.243199114774224 -0.0611869941428074 ENSG00000116133 DHCR24
ENST00000535035 0.3548577497961 0.173234847307878 -0.0705691007048345 ENSG00000116133 DHCR24
ENST00000415336 0.0216922355758167 0.00212290015817638 -0.231329893981893 ENSG00000242396 RP11-67L3.5
ENST00000294383 0.0707647426974403 0.0137928128002415 0.13161882275155 ENSG00000162402 USP24
ENST00000407756 0.0697874476475685 0.0135120917334479 0.132248844173625 ENSG00000162402 USP24
ENST00000472566 0.671199993846467 0.488927639617175 0.0625292315217326 ENSG00000162402 USP24
ENST00000371250 0.815192258132858 0.685527218057223 0.0243921837115805 ENSG00000162407 PPAP2B
ENST00000472957 0.210697511596976 0.0768262458189834 0.145833824482849 ENSG00000162407 PPAP2B
ENST00000459962 0.265327634178819 0.110039915033695 0.136280532054246 ENSG00000162407 PPAP2B
ENST00000461655 0.200784420995755 0.0712145891643712 -0.120445394688581 ENSG00000162407 PPAP2B
ENST00000476206 0.921523609298291 0.853633922220161 0.0162052650169338 ENSG00000162407 PPAP2B
ENST00000371244 0.685586926505472 0.506770920743409 0.0610800896661883 ENSG00000162409 PRKAA2
ENST00000485760 0.62131397440858 0.430050644750953 0.0641363719252901 ENSG00000173406 DAB1
ENST00000421528 0.536052558413491 0.337885200516041 0.0870933868698322 ENSG00000162600 OMA1
ENST00000358603 0.632568947083095 0.443355468568462 0.0650877626137063 ENSG00000162600 OMA1
ENST00000371226 0.681572114223333 0.501901569616871 0.0571374908564649 ENSG00000162600 OMA1
ENST00000456980 0.719546888202457 0.55073761151282 0.0531936184006005 ENSG00000162600 OMA1
ENST00000467063 0.779803210658327 0.633642700933007 0.0424824557313194 ENSG00000162600 OMA1
ENST00000419242 0.780052817710353 0.633920442631206 0.0424644153074379 ENSG00000162600 OMA1
ENST00000426139 0.750820598939253 0.592660892798677 0.0478229054547676 ENSG00000162600 OMA1
ENST00000453710 0.994241737793023 0.988386403801737 -0.00134197272475332 ENSG00000162600 OMA1
ENST00000371225 0.0423232049981108 0.00618212764685418 -0.187594546677899 ENSG00000184292 TACSTD2
ENST00000472487 0.213563915106473 0.0785807360891814 0.11355299785757 ENSG00000162601 MYSM1
ENST00000493821 0.244748212741732 0.0970225883651916 0.109843647055586 ENSG00000162601 MYSM1
ENST00000401044 0.167064930467986 0.0535568374689531 0.133674982997209 ENSG00000162601 MYSM1
ENST00000481973 0.907128687866439 0.829321652200905 -0.0186201922086591 ENSG00000162601 MYSM1
ENST00000466774 0.146114471635816 0.0434783319289678 0.147377321503261 ENSG00000162601 MYSM1
ENST00000483003 0.575031100432146 0.378117397336755 0.0662468682219322 ENSG00000162601 MYSM1
ENST00000489282 0.638724640385956 0.450624963221968 0.0586890224620775 ENSG00000162601 MYSM1
ENST00000371222 0.917218402667704 0.846041646810851 0.00982421194278052 ENSG00000177606 JUN
ENST00000544621 0.650388685926945 0.464652697230735 -0.06115932824404 ENSG00000234807 LINC01135
ENST00000419531 0.650266173841075 0.464502113431094 -0.0612112404394398 ENSG00000234807 LINC01135
ENST00000474476 0.918220064498421 0.847652705428776 -0.0141908496641014 ENSG00000172456 FGGY
ENST00000371218 0.351574342574469 0.170655885996468 -0.0907310757567591 ENSG00000172456 FGGY
ENST00000495718 0.965395507347426 0.934627755507101 -0.00621407879304169 ENSG00000172456 FGGY
ENST00000303721 0.351574342574469 0.170655885996468 -0.0907310757567591 ENSG00000172456 FGGY
ENST00000430447 0.584023583599113 0.387921356001132 -0.0600770302984755 ENSG00000172456 FGGY
ENST00000371212 0.271670554068115 0.114234786791516 -0.106105404242254 ENSG00000172456 FGGY
ENST00000475949 0.886020346584461 0.795594946371946 0.0218944934925434 ENSG00000172456 FGGY
ENST00000485720 0.961513097091619 0.927172589660899 -0.00824560081599293 ENSG00000172456 FGGY
ENST00000371210 0.278960738275808 0.119072731638728 -0.129176160477268 ENSG00000172456 FGGY
ENST00000493891 0.0974025832036478 0.0227493093142164 -0.205427858741507 ENSG00000172456 FGGY
ENST00000476939 0.134045963432481 0.0378289803464171 -0.188782852316211 ENSG00000172456 FGGY
ENST00000371191 0.516082632021481 0.317947022665274 -0.0752642762076327 ENSG00000162599 NFIA
ENST00000476646 0.466076425851903 0.268462168197076 -0.0862796545469822 ENSG00000162599 NFIA
ENST00000407417 0.551994806630281 0.353638226875357 -0.0698083542195614 ENSG00000162599 NFIA
ENST00000479364 0.47797471867072 0.280037736713165 -0.0829703679205499 ENSG00000162599 NFIA
ENST00000371189 0.51744227262749 0.319343956665823 -0.0749481928610717 ENSG00000162599 NFIA
ENST00000403491 0.703725071125909 0.530150358904145 -0.0431806408717449 ENSG00000162599 NFIA
ENST00000371187 0.522761226210979 0.324585747926986 -0.0726252963341181 ENSG00000162599 NFIA
ENST00000485903 0.542108436898067 0.343985602705056 -0.0717229195132669 ENSG00000162599 NFIA
ENST00000371185 0.546494974216953 0.348154959330529 -0.0710402129148874 ENSG00000162599 NFIA
ENST00000371184 0.548549094070392 0.350122982290217 -0.0707557217552088 ENSG00000162599 NFIA
ENST00000496712 0.872494270376906 0.774293054540194 -0.023982418573447 ENSG00000162599 NFIA
ENST00000357977 0.907943433391996 0.830745220582529 0.0159740233751339 ENSG00000162599 NFIA
ENST00000493627 0.916991106827524 0.845664701927824 0.0171290247467143 ENSG00000162599 NFIA
ENST00000606498 0.134273867774319 0.0379190683021078 0.131743636076253 ENSG00000162604 TM2D1
ENST00000294613 0.133526491441719 0.0375906599388778 0.131766672566754 ENSG00000162604 TM2D1
ENST00000472357 0.198643326542174 0.069996125215137 0.140257125058418 ENSG00000162604 TM2D1
ENST00000371180 0.133526491441719 0.0375906599388778 0.131766672566754 ENSG00000162604 TM2D1
ENST00000488206 0.138533168939621 0.0398551897226135 0.131040266686257 ENSG00000162604 TM2D1
ENST00000472989 0.144116607349576 0.0424975267491839 0.140073497699647 ENSG00000162604 TM2D1
ENST00000488410 0.216521519362113 0.0803518501808791 0.127173570775452 ENSG00000162604 TM2D1
ENST00000468586 0.255763178577147 0.103854715621873 0.106436198474498 ENSG00000162604 TM2D1
ENST00000371178 0.184034354016913 0.062114429525154 0.12237542197808 ENSG00000162604 TM2D1
ENST00000494926 0.170199243563051 0.0550747124271255 0.125115895127296 ENSG00000162604 TM2D1
ENST00000496465 0.170039202647177 0.0550067218778227 0.125141993301742 ENSG00000162604 TM2D1
ENST00000371177 0.231378438065639 0.0889879313137472 0.111149795329142 ENSG00000162604 TM2D1
ENST00000316485 0.641535488783691 0.454286499825613 -0.0669360593415482 ENSG00000132849 INADL
ENST00000459752 0.743260977162292 0.582263895184687 -0.0488835689540666 ENSG00000132849 INADL
ENST00000484562 0.743437214689486 0.582514606891374 -0.0488645289244793 ENSG00000132849 INADL
ENST00000371158 0.88510718319832 0.794194907315332 -0.0214151281775673 ENSG00000132849 INADL
ENST00000484937 0.814247017136892 0.684172285902321 -0.0348966154581397 ENSG00000132849 INADL
ENST00000452143 0.0606826979065999 0.0108555530381821 0.182095736157118 ENSG00000162607 USP1
ENST00000442679 0.416155822415715 0.223027670703355 0.0949836519564548 ENSG00000162607 USP1
ENST00000371146 0.0504995349068685 0.00814520146532082 0.170829146450203 ENSG00000162607 USP1
ENST00000339950 0.0468930328586058 0.00725071325849419 0.173513668585856 ENSG00000162607 USP1
ENST00000251157 0.00381464945273112 9.82190464386606e-05 0.191794007398257 ENSG00000116641 DOCK7
ENST00000454575 0.0043558636027023 0.000127383731638515 0.223289362194567 ENSG00000116641 DOCK7
ENST00000340370 0.00382179103108009 9.88664112623184e-05 0.191549376375824 ENSG00000116641 DOCK7
ENST00000489185 0.18833657229692 0.0644103486867236 0.164136566301305 ENSG00000116641 DOCK7
ENST00000404627 0.108285691753314 0.0268739809988022 0.134417632145363 ENSG00000116641 DOCK7
ENST00000464312 0.0237123593746776 0.00246986041391325 0.275209445247299 ENSG00000116641 DOCK7
ENST00000443289 0.301352203638662 0.134364329444812 -0.132886741921892 ENSG00000125703 ATG4C
ENST00000317868 0.311187810198214 0.141498443344569 0.112606620261368 ENSG00000125703 ATG4C
ENST00000371120 0.311187810198214 0.141498443344569 0.112606620261368 ENSG00000125703 ATG4C
ENST00000371118 0.371388619391976 0.186013198039204 -0.117422408283984 ENSG00000125703 ATG4C
ENST00000371108 0.15071865895658 0.0457207641722337 0.127616898911137 ENSG00000088035 ALG6
ENST00000487136 0.613095900582536 0.420943715485724 0.0700399120175906 ENSG00000088035 ALG6
ENST00000263440 0.160095909936145 0.050144702080816 0.125063117660454 ENSG00000088035 ALG6
ENST00000603108 0.162505292789028 0.0512690409849772 0.124414097763458 ENSG00000088035 ALG6
ENST00000465969 0.654423931399821 0.469514827967447 0.0602589283573168 ENSG00000088035 ALG6
ENST00000462390 0.984851322170385 0.969809044869522 -0.00331281443258159 ENSG00000088035 ALG6
ENST00000371092 0.516004352348145 0.317846671490042 0.0634835881528386 ENSG00000142856 ITGB3BP
ENST00000271002 0.516004352348145 0.317846671490042 0.0634835881528386 ENSG00000142856 ITGB3BP
ENST00000489099 0.537485457457268 0.339353052326344 0.0603885348036611 ENSG00000142856 ITGB3BP
ENST00000461681 0.272281746379988 0.11464031344443 0.121702477951156 ENSG00000142856 ITGB3BP
ENST00000463803 0.13951154532359 0.0403367825348183 0.169307396080606 ENSG00000142856 ITGB3BP
ENST00000283568 0.478741137454185 0.280789951722105 0.0706204407224871 ENSG00000142856 ITGB3BP
ENST00000476508 0.342558981533453 0.164019568516316 0.0946137957590781 ENSG00000142856 ITGB3BP
ENST00000460394 0.793724908393615 0.653868517328401 0.0303082974799952 ENSG00000142856 ITGB3BP
ENST00000462285 0.996282893899349 0.992447225080385 -0.000655180387383932 ENSG00000142856 ITGB3BP
ENST00000489863 0.952396780533936 0.910209780487051 -0.00782761729123962 ENSG00000142856 ITGB3BP
ENST00000465781 0.91145924317391 0.836779505802114 0.0156920773752953 ENSG00000142856 ITGB3BP
ENST00000460251 0.934710791045974 0.877395740265077 0.0118405784604979 ENSG00000142856 ITGB3BP
ENST00000478138 0.991916599467006 0.983479817873891 0.00133269066918388 ENSG00000142856 ITGB3BP
ENST00000371088 0.218344662638651 0.0814452897407401 0.142763545885892 ENSG00000203965 EFCAB7
ENST00000371084 0.0982038517546125 0.0230287109787621 -0.153624521669151 ENSG00000079739 PGM1
ENST00000540265 0.314423779283553 0.14383060004724 -0.100609880044082 ENSG00000079739 PGM1
ENST00000371083 0.376330683308634 0.190111954235346 -0.0950707821153741 ENSG00000079739 PGM1
ENST00000371080 0.513714219154324 0.315610896566932 -0.0751319714731858 ENSG00000185483 ROR1
ENST00000371079 0.730892441415316 0.565706181556048 -0.0382571498018462 ENSG00000185483 ROR1
ENST00000482426 0.486134770020459 0.287819048335244 -0.0813399872755947 ENSG00000185483 ROR1
ENST00000424995 0.194601378919849 0.0677977725587311 0.14868104516509 ENSG00000223949 RP11-24J23.2
ENST00000545203 0.297051485289229 0.131157679965522 0.117575311181562 ENSG00000185483 ROR1
ENST00000371073 0.131858884630854 0.0368631707603419 0.127666505583214 ENSG00000158966 CACHD1
ENST00000290039 0.127444311448743 0.03485877549243 0.128589295571991 ENSG00000158966 CACHD1
ENST00000495994 0.0634019475128537 0.0116040947037474 0.158413056781602 ENSG00000158966 CACHD1
ENST00000470527 0.0244206897623793 0.00260231788091541 0.184761205289926 ENSG00000158966 CACHD1
ENST00000294428 0.237918691679267 0.0928660145714577 0.0994341464574405 ENSG00000162437 RAVER2
ENST00000371072 0.173142938766403 0.056633415734854 0.113223413928686 ENSG00000162437 RAVER2
ENST00000430964 0.12547416467396 0.0340384863434132 0.135064609274684 ENSG00000162437 RAVER2
ENST00000418058 0.513919921601989 0.315794872993422 0.0776708290720632 ENSG00000162437 RAVER2
ENST00000342505 0.229245784717727 0.0877545440042823 0.0605851654662064 ENSG00000162434 JAK1
ENST00000481702 0.272850818171098 0.115020480969534 0.0729232005612233 ENSG00000162434 JAK1
ENST00000465376 0.986557279757108 0.972943957291623 0.00134528941497379 ENSG00000162434 JAK1
ENST00000471473 0.637060531152565 0.448587112235775 0.0321513426588459 ENSG00000162434 JAK1
ENST00000494904 0.79149303265994 0.650302905341699 0.0220438144602396 ENSG00000162434 JAK1
ENST00000467764 0.945992124868687 0.89794427950594 -0.00845760141731592 ENSG00000162434 JAK1
ENST00000545314 0.935675333951097 0.879412578372211 -0.0134768653397606 ENSG00000162433 AK4
ENST00000395334 0.884983873358823 0.793976985761667 -0.0231827643720405 ENSG00000162433 AK4
ENST00000327299 0.918816270875807 0.848684992790897 -0.0169406145013942 ENSG00000162433 AK4
ENST00000463018 0.495648651713863 0.297161879789376 -0.097229054586014 ENSG00000116675 DNAJC6
ENST00000494710 0.262348231802748 0.108184127509261 -0.143840412115812 ENSG00000116675 DNAJC6
ENST00000263441 0.523722974461365 0.325588393362327 -0.0842953392397405 ENSG00000116675 DNAJC6
ENST00000395325 0.997759776272538 0.99557263491598 -0.00045831054497755 ENSG00000116675 DNAJC6
ENST00000371069 0.777203266080231 0.630057778660885 0.0401848047899427 ENSG00000116675 DNAJC6
ENST00000344610 0.452972707327968 0.256187606702207 0.0515703841371765 ENSG00000116678 LEPR
ENST00000371065 0.485777586117887 0.28747998974817 0.053233672253829 ENSG00000213625 LEPROT
ENST00000475108 0.405586201965576 0.214414712593354 0.0695573843275268 ENSG00000213625 LEPROT
ENST00000371059 0.458812601456294 0.261617824458083 0.0510096411301698 ENSG00000116678 LEPR
ENST00000371060 0.451685221626863 0.254838909411717 0.0527315920471154 ENSG00000116678 LEPR
ENST00000349533 0.467139615222001 0.269437923004887 0.0511321536414994 ENSG00000116678 LEPR
ENST00000497874 0.797445774201544 0.659761236020919 0.0248714952519239 ENSG00000213625 LEPROT
ENST00000488747 0.448458050384651 0.251976217533336 0.0635122140282177 ENSG00000213625 LEPROT
ENST00000484243 0.452306042638664 0.255487061163241 0.0616766828056312 ENSG00000213625 LEPROT
ENST00000406510 0.456300654403891 0.259341980517815 0.0522560242774988 ENSG00000116678 LEPR
ENST00000462765 0.353804298619751 0.172379703711919 0.108222592776528 ENSG00000116678 LEPR
ENST00000371058 0.0694433790779796 0.0133865487094681 0.189419211025299 ENSG00000116678 LEPR
ENST00000329654 0.967735925996779 0.938692312887536 -0.00391215758762241 ENSG00000184588 PDE4B
ENST00000341517 0.90976688580704 0.833779723023766 -0.0108297931081393 ENSG00000184588 PDE4B
ENST00000371049 0.742838205817627 0.581659752507013 -0.0298806594390597 ENSG00000184588 PDE4B
ENST00000423207 0.960551412004888 0.92562985583173 -0.00474747007348562 ENSG00000184588 PDE4B
ENST00000412480 0.666306872865018 0.483155607964822 -0.0590945549105282 ENSG00000184588 PDE4B
ENST00000528771 0.53300834051978 0.334846442177557 -0.0618630705331044 ENSG00000184588 PDE4B
ENST00000371045 0.965558692592648 0.934993184473454 -0.00417761512628584 ENSG00000184588 PDE4B
ENST00000531025 0.586758771702008 0.391018406864876 -0.0549308752442284 ENSG00000184588 PDE4B
ENST00000526197 0.632039437822705 0.442773653080031 -0.0489561037220475 ENSG00000184588 PDE4B
ENST00000480109 0.736195813906731 0.572849071615102 0.0287248853312739 ENSG00000184588 PDE4B
ENST00000534463 0.624714719140138 0.434022346977664 0.0514453139603957 ENSG00000184588 PDE4B
ENST00000524999 0.503919991930274 0.305562007349926 0.0717851501636003 ENSG00000184588 PDE4B
ENST00000483863 0.347198346268061 0.167496529312118 0.115122458552324 ENSG00000184588 PDE4B
ENST00000237247 0.35914524117135 0.176487124541313 -0.0888503630148272 ENSG00000118473 SGIP1
ENST00000371039 0.383420984160188 0.195828757703041 -0.0848567512539237 ENSG00000118473 SGIP1
ENST00000493564 0.0410960350454931 0.00590324280609847 -0.206924776470025 ENSG00000118473 SGIP1
ENST00000424320 0.0431355574533441 0.00636204093250314 -0.189050152688448 ENSG00000118473 SGIP1
ENST00000371035 0.256446799916925 0.104258020416833 -0.10839038051873 ENSG00000118473 SGIP1
ENST00000468286 0.036276652499969 0.00487966354887449 -0.196828966958471 ENSG00000118473 SGIP1
ENST00000497055 0.0351785193248612 0.00465379607934201 -0.21377216254977 ENSG00000118473 SGIP1
ENST00000371036 0.406603982259707 0.215270837770102 -0.0817961373914391 ENSG00000118473 SGIP1
ENST00000371037 0.433036301277447 0.237853520934652 -0.0782124682860031 ENSG00000118473 SGIP1
ENST00000483060 0.0784195146120869 0.0161577756181459 -0.186818914093363 ENSG00000118473 SGIP1
ENST00000502413 0.529474881528807 0.331390434856062 -0.0842809775712718 ENSG00000248458 AL139147.1
ENST00000480548 0.483677078381603 0.285375341576615 -0.086178439925838 ENSG00000118473 SGIP1
ENST00000487507 0.553075917278457 0.354788976856515 -0.0770911625760901 ENSG00000118473 SGIP1
ENST00000435165 0.611618921052389 0.41916254769958 0.0599117456651371 ENSG00000118473 SGIP1
ENST00000320161 0.883788911367593 0.792278105484381 0.0225244586054442 ENSG00000118473 SGIP1
ENST00000468570 0.943964659793456 0.894032551383525 0.0116545876303174 ENSG00000118473 SGIP1
ENST00000282670 0.614592987222586 0.422586226046829 0.0672537586429987 ENSG00000152760 TCTEX1D1
ENST00000528352 0.662203250938502 0.478521016989774 0.059905135474152 ENSG00000152760 TCTEX1D1
ENST00000371026 0.804271136439254 0.670014711507858 0.0367905697356942 ENSG00000152763 WDR78
ENST00000431318 0.804271136439254 0.670014711507858 0.0367905697356942 ENSG00000152763 WDR78
ENST00000371023 0.626469742910891 0.436394405900196 -0.0694788134992351 ENSG00000152763 WDR78
ENST00000531980 0.740627196876027 0.578779123760292 -0.0504833412269688 ENSG00000152763 WDR78
ENST00000371022 0.796679061408491 0.658525594737052 -0.0402021257764152 ENSG00000152763 WDR78
ENST00000371018 0.0822489473330014 0.0174835303021228 0.143490227919531 ENSG00000198160 MIER1
ENST00000355977 0.0822489473330014 0.0174835303021228 0.143490227919531 ENSG00000198160 MIER1
ENST00000357692 0.0772716049294478 0.0157856963943397 0.146101987161855 ENSG00000198160 MIER1
ENST00000401041 0.102695851040989 0.0246905716542485 0.135123306429887 ENSG00000198160 MIER1
ENST00000371014 0.0919418637114582 0.0208247011752057 0.141499123585913 ENSG00000198160 MIER1
ENST00000371016 0.0919418637114582 0.0208247011752057 0.141499123585913 ENSG00000198160 MIER1
ENST00000371012 0.544807526005909 0.346480063587228 0.070165926871672 ENSG00000198160 MIER1
ENST00000401042 0.109840835559204 0.0274717739708846 0.137595830019374 ENSG00000198160 MIER1
ENST00000355356 0.0908564520148376 0.0204604610861949 0.142746087003908 ENSG00000198160 MIER1
ENST00000479067 0.16855214333476 0.0542756255586802 0.126428719783978 ENSG00000198160 MIER1
ENST00000493357 0.326136689686082 0.152212935499892 0.128733351493409 ENSG00000198160 MIER1
ENST00000235345 0.0342857615587578 0.00447141032646984 0.186801427265064 ENSG00000116704 SLC35D1
ENST00000506472 0.612047944303174 0.419612116557802 0.0665813948524675 ENSG00000116704 SLC35D1
ENST00000262345 0.667212614067661 0.484257218701612 -0.0604350144742683 ENSG00000081985 IL12RB2
ENST00000371000 0.667212614067661 0.484257218701612 -0.0604350144742683 ENSG00000081985 IL12RB2
ENST00000541374 0.745457447388271 0.585294998012032 -0.0474897587255013 ENSG00000081985 IL12RB2
ENST00000544434 0.67452528759057 0.492968459824137 -0.0594608372238311 ENSG00000081985 IL12RB2
ENST00000370994 0.00602202924228055 0.000237610827124349 0.135030988001838 ENSG00000142864 SERBP1
ENST00000370995 0.00773992294247607 0.000368144255545437 0.129293926118113 ENSG00000142864 SERBP1
ENST00000361219 0.0158388736579037 0.00127697259926408 0.112281891156498 ENSG00000142864 SERBP1
ENST00000370990 0.0246713235862045 0.00264118365612817 0.104350167438624 ENSG00000142864 SERBP1
ENST00000493607 0.0526965045476301 0.00871896484208106 0.117448334871548 ENSG00000142864 SERBP1
ENST00000462814 0.980629911278846 0.962076061309905 -0.00196126838370743 ENSG00000142864 SERBP1
ENST00000484880 0.047113509753918 0.0073025063211369 0.123116113355159 ENSG00000142864 SERBP1
ENST00000490406 0.0330878986101573 0.00422882289043488 0.131651977446953 ENSG00000142864 SERBP1
ENST00000370986 0.368387727520248 0.183702650352921 -0.0805949989808403 ENSG00000116717 GADD45A
ENST00000370985 0.307317047989876 0.138670477166897 -0.0991808647728633 ENSG00000116717 GADD45A
ENST00000460575 0.437693729497288 0.241891288836365 -0.0851116077572096 ENSG00000116717 GADD45A
ENST00000484245 0.642030140532673 0.454883225212443 -0.0569670290379432 ENSG00000116717 GADD45A
ENST00000370982 0.0272548026046095 0.00309331073890462 0.14511426796834 ENSG00000172380 GNG12
ENST00000494936 0.692613411826362 0.515732027218203 -0.0388387380296668 ENSG00000172380 GNG12
ENST00000420587 0.62041524003712 0.42912148110574 -0.0221013785103247 ENSG00000232284 GNG12-AS1
ENST00000413628 0.62041524003712 0.42912148110574 -0.0221013785103247 ENSG00000232284 GNG12-AS1
ENST00000540432 0.249594448690991 0.100002673075447 -0.040097842517147 ENSG00000116729 WLS
ENST00000354777 0.249533689548344 0.0999525445890032 -0.0400977517543523 ENSG00000116729 WLS
ENST00000262348 0.0511211948950236 0.00830589024275774 -0.0668102178205586 ENSG00000116729 WLS
ENST00000370976 0.0498351049041839 0.00797913421754162 -0.0673406142405299 ENSG00000116729 WLS
ENST00000498615 0.664604793842498 0.481095617176328 -0.037598923802003 ENSG00000116729 WLS
ENST00000491811 0.428708493857708 0.234009147042553 -0.0500662490086155 ENSG00000116729 WLS
ENST00000497187 0.501521967978727 0.303256156651989 -0.0407592703873786 ENSG00000116729 WLS
ENST00000534713 0.195736862410687 0.0684052820570955 -0.0609771205225504 ENSG00000116729 WLS
ENST00000533537 0.326638612033343 0.152516865254684 -0.0493038779142962 ENSG00000116729 WLS
ENST00000530486 0.0695577330594767 0.013431150490844 -0.0775464936411714 ENSG00000116729 WLS
ENST00000370973 0.0931805845802985 0.0212332830975854 -0.0723983669031471 ENSG00000116729 WLS
ENST00000471243 0.0572794573414881 0.00994119195692777 -0.0890843898902945 ENSG00000116729 WLS
ENST00000491076 0.0697791985282009 0.0135083799078171 -0.0865061503441416 ENSG00000116729 WLS
ENST00000527864 0.368994410477286 0.184176645211762 -0.0561152564402163 ENSG00000116729 WLS
ENST00000370971 0.0438795184623052 0.00654952587832617 -0.129986353710942 ENSG00000116729 WLS
ENST00000456315 0.0238070883689515 0.0024893142181043 0.226437882968311 ENSG00000024526 DEPDC1
ENST00000370966 0.0238070883689515 0.0024893142181043 0.226437882968311 ENSG00000024526 DEPDC1
ENST00000488146 0.0432757529936751 0.00639776799667087 0.221768614053422 ENSG00000024526 DEPDC1
ENST00000489862 0.0242379819564412 0.00257077377599219 0.228675179728226 ENSG00000024526 DEPDC1
ENST00000425820 0.240870107392721 0.0945946942754796 0.147228269069769 ENSG00000233589 RP4-694A7.2
ENST00000525124 0.0856706716686005 0.0186040090357375 0.186111915358913 ENSG00000024526 DEPDC1
ENST00000588515 0.0179993959282529 0.0015725835697265 0.285550200509723 ENSG00000033122 LRRC7
ENST00000608744 0.0232656526981813 0.00239415726242371 0.277351517318398 ENSG00000033122 LRRC7
ENST00000609072 0.021718239005956 0.00212726540836123 0.280681334960197 ENSG00000033122 LRRC7
ENST00000607936 0.021025193245589 0.00201641700177407 0.280131869043386 ENSG00000033122 LRRC7
ENST00000370952 0.0596567210699921 0.0105857926976936 0.171420318602197 ENSG00000066557 LRRC40
ENST00000441830 0.688778183542886 0.510850487497877 0.0580843920437167 ENSG00000033122 LRRC7
ENST00000370951 0.000951451186754698 7.38140201858303e-06 0.254624019746805 ENSG00000116754 SRSF11
ENST00000463877 0.121865509982023 0.0324841772925918 0.126526095100507 ENSG00000116754 SRSF11
ENST00000405432 0.000875624438695996 6.30664711790861e-06 0.252131058043566 ENSG00000116754 SRSF11
ENST00000370950 0.000958392851037549 7.57819382781425e-06 0.254189688499901 ENSG00000116754 SRSF11
ENST00000454435 0.00632803392411089 0.00025805880105497 0.232784315064601 ENSG00000116754 SRSF11
ENST00000475204 0.00897824412398619 0.000479412877946047 0.21820333165855 ENSG00000116754 SRSF11
ENST00000395136 0.00604761733480354 0.000239140699824385 0.213502896400817 ENSG00000116754 SRSF11
ENST00000436161 0.00802793628145151 0.000394122576397098 0.219339094871406 ENSG00000116754 SRSF11
ENST00000473950 0.00638615652785694 0.000262724496750935 0.23175564483741 ENSG00000116754 SRSF11
ENST00000469170 0.00975451587493229 0.000562248899755174 0.225759122568581 ENSG00000116754 SRSF11
ENST00000486667 0.00633103167233622 0.000258308957356668 0.230639322982937 ENSG00000116754 SRSF11
ENST00000481648 0.00731268016592909 0.000334335317605058 0.244153350243121 ENSG00000116754 SRSF11
ENST00000463116 0.00300812607747541 6.44203414777447e-05 0.33255207957092 ENSG00000116754 SRSF11
ENST00000484162 0.000517808801112852 2.35632994119116e-06 0.268224210437082 ENSG00000116754 SRSF11
ENST00000370949 0.00050363779142141 2.224583731771e-06 0.262523052810407 ENSG00000116754 SRSF11
ENST00000463859 0.000215816735112103 5.64645679475873e-07 0.287957656981177 ENSG00000116754 SRSF11
ENST00000460795 0.000397250225730468 1.47482442059215e-06 0.300322582942135 ENSG00000116754 SRSF11
ENST00000461935 0.000177916177624712 4.54702233863186e-07 0.312442697454885 ENSG00000116754 SRSF11
ENST00000489188 3.85444817151112e-05 5.49000133526343e-08 0.340475373637916 ENSG00000116754 SRSF11
ENST00000370944 0.451222557558785 0.254432017727654 0.0623043324070445 ENSG00000118454 ANKRD13C
ENST00000262346 0.429304342423426 0.23451332034258 0.0644367843855523 ENSG00000118454 ANKRD13C
ENST00000464236 0.227081516352339 0.0864797176241305 0.130685450273323 ENSG00000118454 ANKRD13C
ENST00000490846 0.716200077661469 0.546291206175524 0.0460570934695752 ENSG00000118454 ANKRD13C
ENST00000498735 0.945219049681884 0.896446609879723 -0.0108673157813253 ENSG00000118454 ANKRD13C
ENST00000450461 0.00951525019153824 0.000537376873030835 0.236384766280888 ENSG00000235079 ZRANB2-AS1
ENST00000426999 0.00716620477200714 0.000323367443648665 0.244396050684551 ENSG00000235079 ZRANB2-AS1
ENST00000370920 0.00819891652243897 0.000409108662664958 0.208647369763659 ENSG00000132485 ZRANB2
ENST00000477096 0.00298429893773383 6.32194014448131e-05 0.278463983777377 ENSG00000132485 ZRANB2
ENST00000254821 0.00836625710959402 0.00042532885152381 0.20857544177234 ENSG00000132485 ZRANB2
ENST00000487510 0.0140533126238729 0.00103773678486081 0.237637729425496 ENSG00000132485 ZRANB2
ENST00000479947 0.0265256229600519 0.00295363296652981 0.21421930619744 ENSG00000132485 ZRANB2
ENST00000473260 0.0242379819564412 0.0025696469370391 0.219759019263903 ENSG00000132485 ZRANB2
ENST00000583678 0.0097491611975821 0.000561680289047298 0.246409919467509 ENSG00000229956 ZRANB2-AS2
ENST00000599146 0.00533700257687815 0.000192286046821984 0.274011126729688 ENSG00000229956 ZRANB2-AS2
ENST00000594152 0.00533700257687815 0.000192286046821984 0.274011126729688 ENSG00000229956 ZRANB2-AS2
ENST00000600103 0.00262299761952523 5.08804223433568e-05 0.298251013209654 ENSG00000229956 ZRANB2-AS2
ENST00000357731 0.410557276969781 0.218396531155713 -0.0864497104518006 ENSG00000172260 NEGR1
ENST00000608579 0.00153440475604826 1.89564722775827e-05 0.323441337520187 ENSG00000229956 ZRANB2-AS2
ENST00000430605 0.00158461499124699 1.9881625627108e-05 0.322742986396186 ENSG00000229956 ZRANB2-AS2
ENST00000306821 0.782558014251663 0.637570474204895 -0.031969045558154 ENSG00000172260 NEGR1
ENST00000434200 0.0717471437271726 0.0140937325183203 -0.183163681913918 ENSG00000172260 NEGR1
ENST00000467479 0.0474018368368071 0.00737530740006952 -0.211043739399115 ENSG00000172260 NEGR1
ENST00000370898 0.153539634865613 0.0470155097155716 0.147007409584616 ENSG00000254685 FPGT
ENST00000557284 0.225736401440356 0.0856504937117523 0.128110936652258 ENSG00000259030 FPGT-TNNI3K
ENST00000467578 0.160732441209668 0.0504342124862308 0.15945077493319 ENSG00000254685 FPGT
ENST00000524915 0.223796468425025 0.0846295815452535 0.128202901346136 ENSG00000254685 FPGT
ENST00000370894 0.135066957449946 0.0382489455966424 0.159206545640685 ENSG00000254685 FPGT
ENST00000370899 0.224477214523289 0.0849867822607262 0.128190505185408 ENSG00000259030 FPGT-TNNI3K
ENST00000609362 0.157916663168589 0.0491196057845461 0.145394923677159 ENSG00000254685 FPGT
ENST00000482102 0.14327990034725 0.042087765139278 0.169901188165408 ENSG00000254685 FPGT
ENST00000529485 0.186214066937404 0.063263950332735 0.156143301052839 ENSG00000254685 FPGT
ENST00000370895 0.224927835142376 0.0852255507238355 0.127779813272109 ENSG00000259030 FPGT-TNNI3K
ENST00000534632 0.216260708184877 0.0801764172686544 0.129956429211508 ENSG00000259030 FPGT-TNNI3K
ENST00000533006 0.213790902682566 0.078723013360253 0.130512376814345 ENSG00000259030 FPGT-TNNI3K
ENST00000370891 0.225736401440356 0.0856504937117523 0.128110936652258 ENSG00000116783 TNNI3K
ENST00000370893 0.236258239282968 0.0917906958104757 0.125137371902473 ENSG00000259030 FPGT-TNNI3K
ENST00000534056 0.132860207773791 0.0372952620660935 0.160246215519646 ENSG00000254685 FPGT
ENST00000472069 0.11162094674772 0.028214749888561 0.179986944754589 ENSG00000254685 FPGT
ENST00000370872 0.206856454995185 0.0745898541074018 0.112866470982946 ENSG00000116791 CRYZ
ENST00000340866 0.205217152079704 0.0736587656594948 0.113443127766022 ENSG00000116791 CRYZ
ENST00000492102 0.227244420019939 0.0865693028647388 0.127596550897759 ENSG00000116791 CRYZ
ENST00000417775 0.44648042363159 0.250111844076306 0.0653785663888134 ENSG00000116791 CRYZ
ENST00000370871 0.179458387588488 0.0597129245451876 0.121175063784284 ENSG00000116791 CRYZ
ENST00000370870 0.42567891600903 0.231514564902178 0.0805165529091026 ENSG00000116791 CRYZ
ENST00000441120 0.503976327922587 0.305648857687846 0.0705550383143445 ENSG00000116791 CRYZ
ENST00000457880 0.0388575226247555 0.00540191553388979 0.145018389337804 ENSG00000162623 TYW3
ENST00000370867 0.0389274046304648 0.00541624519112915 0.145010256115311 ENSG00000162623 TYW3
ENST00000421739 0.183676688381831 0.0619323693589694 0.106673597630509 ENSG00000162623 TYW3
ENST00000479111 0.211231755921867 0.0771577446298965 0.102165407216389 ENSG00000162623 TYW3
ENST00000483990 0.250911267532188 0.10087095218601 0.119693951670172 ENSG00000162623 TYW3
ENST00000485401 0.0749795039440259 0.0150763341292566 0.204678136716189 ENSG00000162623 TYW3
ENST00000486467 0.0914975255693654 0.0206676977005992 0.198278876641001 ENSG00000162623 TYW3
ENST00000467646 0.0476209556360057 0.00742259652886162 0.182012467288607 ENSG00000162623 TYW3
ENST00000370859 0.475768855385864 0.277796183959758 -0.0917468610166886 ENSG00000137968 SLC44A5
ENST00000370855 0.488067308894368 0.289645094084675 -0.0935129660237421 ENSG00000137968 SLC44A5
ENST00000469525 0.288409993403762 0.125395165757853 -0.141577808522718 ENSG00000137968 SLC44A5
ENST00000370841 0.123847972945871 0.0333108686148328 0.103652182402566 ENSG00000117054 ACADM
ENST00000525881 0.957290193817686 0.919178507294026 -0.00622526214697136 ENSG00000117054 ACADM
ENST00000526129 0.328608908458508 0.153982347705365 0.0681223939924409 ENSG00000117054 ACADM
ENST00000526196 0.157778736680197 0.04901802500195 0.0964555382769721 ENSG00000117054 ACADM
ENST00000370834 0.128203368032247 0.0352062605810114 0.10341265858511 ENSG00000117054 ACADM
ENST00000534146 0.979649635393382 0.959570548678903 0.00315242031365127 ENSG00000117054 ACADM
ENST00000532509 0.316752504424093 0.145519189160846 0.0699532443526766 ENSG00000117054 ACADM
ENST00000473018 0.999170927259638 0.998478620271079 0.000118918119911394 ENSG00000117054 ACADM
ENST00000541113 0.121744932016862 0.0324284900203944 0.105524283595694 ENSG00000117054 ACADM
ENST00000530953 0.339815991417038 0.162132946507965 0.0681902851029255 ENSG00000117054 ACADM
ENST00000534334 0.313620608837968 0.143235094720713 0.0693053571903186 ENSG00000117054 ACADM
ENST00000525808 0.130973044221025 0.0364579121154997 0.103894416139891 ENSG00000117054 ACADM
ENST00000543667 0.130973044221025 0.0364579121154997 0.103894416139891 ENSG00000117054 ACADM
ENST00000420607 0.231110288719141 0.0888031129530245 0.0815335699255698 ENSG00000117054 ACADM
ENST00000529059 0.442832078599618 0.246623211076976 0.0590890934267185 ENSG00000117054 ACADM
ENST00000526930 0.110259534875321 0.0276490257551498 0.138279485260136 ENSG00000117054 ACADM
ENST00000532207 0.166353845256679 0.0532263742717746 0.132374399266432 ENSG00000117054 ACADM
ENST00000528016 0.159724152049556 0.0499873232709576 0.120048560754932 ENSG00000117054 ACADM
ENST00000481374 0.169297834266001 0.0546352093187054 0.139604129587853 ENSG00000117054 ACADM
ENST00000535300 0.0272977854286349 0.0031014506369858 0.173984508504399 ENSG00000137955 RABGGTB
ENST00000496055 0.0271779705423157 0.00307940399621436 0.174666662891698 ENSG00000137955 RABGGTB
ENST00000319942 0.0275669565805049 0.00315295582709741 0.174457606163542 ENSG00000137955 RABGGTB
ENST00000473406 0.0643826263864449 0.011918011480813 0.157613652563259 ENSG00000137955 RABGGTB
ENST00000485459 0.058808154972923 0.0103597734668041 0.156544326730342 ENSG00000137955 RABGGTB
ENST00000370826 0.0677186056486493 0.0128871528760824 0.179379925917597 ENSG00000137955 RABGGTB
ENST00000497648 0.084503602632076 0.0182137641610664 0.149689341498622 ENSG00000137955 RABGGTB
ENST00000462042 0.0503821160940493 0.00811913750377162 0.195446089446115 ENSG00000137955 RABGGTB
ENST00000470201 0.0488420334128601 0.00772984360142311 0.164679400612614 ENSG00000137955 RABGGTB
ENST00000471759 0.0196860187918532 0.00181699046104979 0.186434458446271 ENSG00000137955 RABGGTB
ENST00000491266 0.0418561889607618 0.00606459275610733 0.169325075342936 ENSG00000137955 RABGGTB
ENST00000461653 0.0534139487739695 0.00889369171506697 0.165211848978663 ENSG00000137955 RABGGTB
ENST00000489450 0.0687394960834948 0.0131914992026922 0.169782119290999 ENSG00000137955 RABGGTB
ENST00000467748 0.180284793164696 0.0601664259093626 0.122024466746256 ENSG00000137955 RABGGTB
ENST00000459697 0.0511050293515862 0.00830274751057196 0.192127449384603 ENSG00000137955 RABGGTB
ENST00000328299 0.429198909053077 0.234387157022834 -0.0865290645678735 ENSG00000184005 ST6GALNAC3
ENST00000464140 0.0952850348651354 0.0220160272589272 -0.184192697413515 ENSG00000184005 ST6GALNAC3
ENST00000370812 0.0058229165681964 0.000224279552010461 0.230200493995119 ENSG00000142892 PIGK
ENST00000445065 0.0058229165681964 0.000224279552010461 0.230200493995119 ENSG00000142892 PIGK
ENST00000370813 0.00372228453788042 9.28747480510399e-05 0.240619425355082 ENSG00000142892 PIGK
ENST00000487906 0.00593478525442156 0.000230974967648648 0.257721456174892 ENSG00000142892 PIGK
ENST00000359130 0.621867561302721 0.430719349391087 0.0588104531986429 ENSG00000142892 PIGK
ENST00000478391 0.628940686609249 0.439357579669232 0.0582007345388689 ENSG00000142892 PIGK
ENST00000354567 0.257255946965859 0.104792674923715 -0.111354105176441 ENSG00000154027 AK5
ENST00000317704 0.85758039324405 0.750359020967128 -0.0290416236480979 ENSG00000154027 AK5
ENST00000344720 0.304162804847517 0.136386879451042 -0.105726404084228 ENSG00000154027 AK5
ENST00000530826 0.230602341431577 0.0885403599760874 -0.143260401717959 ENSG00000154027 AK5
ENST00000527263 0.560011720663026 0.36190829574941 -0.075534440107331 ENSG00000154027 AK5
ENST00000481346 0.379821218979468 0.192963851036715 0.0797374772441263 ENSG00000036549 ZZZ3
ENST00000370801 0.441716295237754 0.245671614271575 0.0659648910801919 ENSG00000036549 ZZZ3
ENST00000476275 0.406004686317476 0.214765637830159 0.0735790500989912 ENSG00000036549 ZZZ3
ENST00000370798 0.458229702701668 0.261111396506525 0.062865370411174 ENSG00000036549 ZZZ3
ENST00000476195 0.139441598403301 0.0403129889247843 0.17654450298774 ENSG00000036549 ZZZ3
ENST00000474746 0.104413337113947 0.0253940188734204 0.201890978227833 ENSG00000036549 ZZZ3
ENST00000433749 0.516808499766441 0.318601157862167 0.0666688767051594 ENSG00000036549 ZZZ3
ENST00000414381 0.537567725111791 0.339465621375657 0.0645669905316895 ENSG00000036549 ZZZ3
ENST00000463166 0.810861780745429 0.679409049463675 0.0282666169473906 ENSG00000036549 ZZZ3
ENST00000469944 0.915451181918115 0.843135402753724 0.0137810589462656 ENSG00000036549 ZZZ3
ENST00000458763 0.479865813751953 0.281814643454121 -0.0983191541244425 ENSG00000036549 ZZZ3
ENST00000370794 0.0633722871534074 0.0115929453877175 0.140812862612227 ENSG00000077254 USP33
ENST00000481579 0.0287042284090603 0.0033641075014841 0.175453682091775 ENSG00000077254 USP33
ENST00000357428 0.0396704456941453 0.00558269624182868 0.158364210498108 ENSG00000077254 USP33
ENST00000370793 0.0633722871534074 0.0115929453877175 0.140812862612227 ENSG00000077254 USP33
ENST00000533928 0.392783435045226 0.20360450685085 0.11113036370216 ENSG00000077254 USP33
ENST00000477949 0.610466837240775 0.417812792932645 0.073353868392045 ENSG00000077254 USP33
ENST00000370792 0.0764323045161652 0.0155131889407051 0.133159679365989 ENSG00000077254 USP33
ENST00000527390 0.337513709735076 0.16032322337928 0.0957312587198547 ENSG00000077254 USP33
ENST00000472462 0.927706986355626 0.865011044826345 0.0146234778676236 ENSG00000077254 USP33
ENST00000498328 0.261563781348406 0.107673047394073 0.130854922174658 ENSG00000077254 USP33
ENST00000461986 0.0536224846457164 0.00894737258195389 0.187506608679246 ENSG00000077254 USP33
ENST00000531637 0.0891811627439843 0.0198228408289253 0.180612783139022 ENSG00000077254 USP33
ENST00000462192 0.0523114766165685 0.00862196523501639 0.207276123229939 ENSG00000077254 USP33
ENST00000524536 0.767394346914201 0.616161986226188 0.0327113657008191 ENSG00000077254 USP33
ENST00000525113 0.563948103661677 0.366201103092914 0.0617076727793521 ENSG00000077254 USP33
ENST00000528150 0.514993021240324 0.316823140660616 0.0685590432554793 ENSG00000077254 USP33
ENST00000530709 0.483119418983731 0.28483324009098 0.0748133993111528 ENSG00000077254 USP33
ENST00000524778 0.396579796102502 0.206862950596449 0.0885979124277617 ENSG00000077254 USP33
ENST00000370791 0.0205017282837471 0.0019425302671039 0.181204909892415 ENSG00000180488 FAM73A
ENST00000443751 0.0293486068447801 0.00349706501537067 0.177869303268189 ENSG00000180488 FAM73A
ENST00000477627 0.970246318196684 0.943390164755047 0.00605988024172628 ENSG00000180488 FAM73A
ENST00000476203 0.00242775139648835 4.49435237801763e-05 0.278355609463943 ENSG00000180488 FAM73A
ENST00000401035 0.0787906636120589 0.0162804111783003 0.153324419567481 ENSG00000162614 NEXN
ENST00000457030 0.161887511088197 0.0509322437000412 0.115458881754074 ENSG00000162614 NEXN
ENST00000330010 0.162704837210127 0.0514129140429721 0.116610308510277 ENSG00000162614 NEXN
ENST00000294624 0.241931892559392 0.0952039127267726 0.111060352955629 ENSG00000162614 NEXN
ENST00000334785 0.184018527140168 0.0621014333984942 0.111316304642215 ENSG00000162614 NEXN
ENST00000440324 0.207582878979221 0.0750551951361016 0.1146381008017 ENSG00000162614 NEXN
ENST00000342754 0.0795788946111366 0.0165606481997295 0.147534896012842 ENSG00000162614 NEXN
ENST00000464998 0.25399567392874 0.102761588950037 0.120488194359654 ENSG00000162614 NEXN
ENST00000480732 0.292750559825538 0.128226602360096 0.101107598368495 ENSG00000162614 NEXN
ENST00000470735 0.345662598878062 0.166439468614015 0.100961723375989 ENSG00000162614 NEXN
ENST00000492724 0.0266764931135037 0.00298390617861513 0.213870842660899 ENSG00000162613 FUBP1
ENST00000488814 0.0118907337390544 0.000790623956658169 0.248831420528135 ENSG00000162613 FUBP1
ENST00000492405 0.0329472935639116 0.00419554066541659 0.210314881930022 ENSG00000162613 FUBP1
ENST00000489495 0.00394643434367782 0.00010536422379478 0.312724594615017 ENSG00000162613 FUBP1
ENST00000483894 0.0197537932106883 0.00182544093875767 0.277090075027463 ENSG00000162613 FUBP1
ENST00000480673 0.0113281149465587 0.000731363109642315 0.291570623822379 ENSG00000162613 FUBP1
ENST00000474632 0.00429201175890982 0.000123435334238603 0.317491125301084 ENSG00000162613 FUBP1
ENST00000294623 0.0018750799911486 2.72043573329881e-05 0.202327436394881 ENSG00000162613 FUBP1
ENST00000370768 0.00306724256488316 6.615110891595e-05 0.185118141718234 ENSG00000162613 FUBP1
ENST00000370767 0.00306724256488316 6.615110891595e-05 0.185118141718234 ENSG00000162613 FUBP1
ENST00000436586 0.00345681104511262 8.15717174917983e-05 0.183017102404712 ENSG00000162613 FUBP1
ENST00000487684 0.909010969863671 0.832530048110893 0.015198569039696 ENSG00000162613 FUBP1
ENST00000470287 0.0861738600283599 0.0187670186915511 0.136595678462151 ENSG00000162613 FUBP1
ENST00000421641 0.0461230280248357 0.00706523670011319 0.14612434417201 ENSG00000162613 FUBP1
ENST00000487931 0.000603683789712959 3.1222710500943e-06 0.273724120871893 ENSG00000162616 DNAJB4
ENST00000477671 0.000653218436548604 3.52646353496691e-06 0.270756314182346 ENSG00000162616 DNAJB4
ENST00000484662 0.000879063741534626 6.36693842738273e-06 0.266702854817956 ENSG00000162616 DNAJB4
ENST00000476882 0.00105700742057987 9.21467365658958e-06 0.273346797274463 ENSG00000137960 GIPC2
ENST00000426517 0.00129656568367884 1.39504190327581e-05 0.254171834674613 ENSG00000162616 DNAJB4
ENST00000370763 0.000589961636854183 3.01175155535729e-06 0.297815008515076 ENSG00000162616 DNAJB4
ENST00000476396 0.000517808801112852 2.34934302014954e-06 0.283704045102901 ENSG00000162616 DNAJB4
ENST00000370759 0.61084907392385 0.418308883067375 0.0656616146496987 ENSG00000137960 GIPC2
ENST00000470323 0.63289307440485 0.443816295502751 0.0706458569671163 ENSG00000137965 IFI44
ENST00000370747 0.584653270504929 0.388587657697863 0.0794885095643593 ENSG00000137965 IFI44
ENST00000545124 0.691134913534619 0.513792925225072 0.060157599960379 ENSG00000137965 IFI44
ENST00000438486 0.630322676520309 0.440902415658007 0.0712199149233319 ENSG00000137965 IFI44
ENST00000495254 0.584653270504929 0.388587657697863 0.0794885095643593 ENSG00000137965 IFI44
ENST00000467790 0.887611456444954 0.798192458641014 0.0236224886468373 ENSG00000137965 IFI44
ENST00000472152 0.58490133166902 0.388929784213638 0.0794276872917636 ENSG00000137965 IFI44
ENST00000485662 0.532530684073925 0.334384986181336 0.0868315566127884 ENSG00000137965 IFI44
ENST00000401034 0.0124290143189136 0.000850371880942296 0.197504432341091 ENSG00000162618 ELTD1
ENST00000370742 0.0621129357155602 0.0112468874144031 0.124883075498178 ENSG00000162618 ELTD1
ENST00000370723 0.105827756625496 0.0259026460496168 0.10506724558963 ENSG00000117114 LPHN2
ENST00000370730 0.0812967687541844 0.0171474869174783 0.116150752454714 ENSG00000117114 LPHN2
ENST00000370728 0.0812967687541844 0.0171474869174783 0.116150752454714 ENSG00000117114 LPHN2
ENST00000370727 0.105827756625496 0.0259026460496168 0.10506724558963 ENSG00000117114 LPHN2
ENST00000370725 0.105827756625496 0.0259026460496168 0.10506724558963 ENSG00000117114 LPHN2
ENST00000370721 0.105827756625496 0.0259026460496168 0.10506724558963 ENSG00000117114 LPHN2
ENST00000469377 0.0819474553886334 0.0173781333452717 0.116087117234984 ENSG00000117114 LPHN2
ENST00000359929 0.0933092776289602 0.0212824027676858 0.108700504764377 ENSG00000117114 LPHN2
ENST00000370713 0.0801615529993077 0.0167582590565 0.117233702876789 ENSG00000117114 LPHN2
ENST00000394879 0.0808948967549376 0.0170003983280777 0.117423472106982 ENSG00000117114 LPHN2
ENST00000370717 0.0808948967549376 0.0170003983280777 0.117423472106982 ENSG00000117114 LPHN2
ENST00000335786 0.0808948967549376 0.0170003983280777 0.117423472106982 ENSG00000117114 LPHN2
ENST00000271029 0.0808948967549376 0.0170003983280777 0.117423472106982 ENSG00000117114 LPHN2
ENST00000370715 0.0801615529993077 0.0167582590565 0.117233702876789 ENSG00000117114 LPHN2
ENST00000319517 0.0801615529993077 0.0167582590565 0.117233702876789 ENSG00000117114 LPHN2
ENST00000449420 0.0204190006042124 0.0019292398531233 0.166437374957417 ENSG00000117114 LPHN2
ENST00000468283 0.0939100448869563 0.0214934227024241 0.156995038048295 ENSG00000117114 LPHN2
ENST00000402328 0.00302780126312372 6.49946227462058e-05 0.245894535776635 ENSG00000117114 LPHN2
ENST00000464775 0.0212243163789123 0.00204621901738392 0.207546196367506 ENSG00000117114 LPHN2
ENST00000472424 0.0248589956158497 0.00267689853188029 0.200468480623829 ENSG00000117114 LPHN2
ENST00000498776 0.0491963896954959 0.00781673650443922 0.234949770139587 ENSG00000117114 LPHN2
ENST00000464551 0.0850558405640568 0.0184152759844984 0.181313667177147 ENSG00000117114 LPHN2
ENST00000472688 0.0173651628576459 0.00148577620264118 0.263617316513215 ENSG00000137941 TTLL7
ENST00000260505 0.0482508462787543 0.00757934378139797 0.210254062311612 ENSG00000137941 TTLL7
ENST00000474957 0.0482508462787543 0.00757934378139797 0.210254062311612 ENSG00000137941 TTLL7
ENST00000488014 0.0482508462787543 0.00757934378139797 0.210254062311612 ENSG00000137941 TTLL7
ENST00000477524 0.0480901701354815 0.00754332749321936 0.210319570463272 ENSG00000137941 TTLL7
ENST00000480174 0.0203560750126647 0.00191913901946784 0.254856173651072 ENSG00000137941 TTLL7
ENST00000485638 0.143074873618016 0.0419942979154806 0.17985568193019 ENSG00000137941 TTLL7
ENST00000482783 0.271232256983678 0.11391623278795 0.135399333740558 ENSG00000137941 TTLL7
ENST00000370689 0.00481733361504871 0.00015396936741635 0.198999386673069 ENSG00000142875 PRKACB
ENST00000370688 0.601094491301063 0.406958666424976 0.0394999570790531 ENSG00000142875 PRKACB
ENST00000370685 0.00384739743755349 0.000100232721088656 0.217508645038377 ENSG00000142875 PRKACB
ENST00000470673 0.492551888464115 0.294180762525414 0.0572149009355614 ENSG00000142875 PRKACB
ENST00000446538 0.38530879700514 0.197449643041738 0.0794997245218799 ENSG00000142875 PRKACB
ENST00000370684 0.426380282152629 0.232107067346738 0.0693716457615447 ENSG00000142875 PRKACB
ENST00000436133 0.389847635922798 0.201268086719825 0.0780189303739686 ENSG00000142875 PRKACB
ENST00000370682 0.00315869979343204 6.94636993181561e-05 0.233961182545089 ENSG00000142875 PRKACB
ENST00000394838 0.00315869979343204 6.94636993181561e-05 0.233961182545089 ENSG00000142875 PRKACB
ENST00000432111 0.281992350372986 0.121161511109407 0.0909183890995972 ENSG00000142875 PRKACB
ENST00000450730 0.278125767664668 0.11849156768347 0.0932677044251742 ENSG00000142875 PRKACB
ENST00000370680 0.314997047566476 0.144251936020149 0.0848917882142343 ENSG00000142875 PRKACB
ENST00000413538 0.201042010135232 0.071375867150016 0.10665817065087 ENSG00000142875 PRKACB
ENST00000417530 0.19845877631129 0.0699003494185585 0.107567840388432 ENSG00000142875 PRKACB
ENST00000394839 0.00279549629574929 5.6402259614062e-05 0.2364314053041 ENSG00000142875 PRKACB
ENST00000467507 0.567485588579596 0.369971436666248 0.0660441718946945 ENSG00000142875 PRKACB
ENST00000370656 0.122474618724942 0.0327165448012076 -0.137488243649905 ENSG00000117133 RPF1
ENST00000370654 0.503699264070944 0.305351841883604 -0.0524313373594476 ENSG00000117133 RPF1
ENST00000487806 0.00152455464677686 1.88193807539985e-05 -0.261860350960781 ENSG00000174021 GNG5
ENST00000370645 0.0162911141322565 0.0013364589881335 -0.191840958738781 ENSG00000174021 GNG5
ENST00000370641 0.0162911141322565 0.0013364589881335 -0.191840958738781 ENSG00000174021 GNG5
ENST00000370638 0.835992830588819 0.717296965899082 -0.0321665214019772 ENSG00000122432 SPATA1
ENST00000263717 0.0140265955615885 0.00103415452917019 0.203452904041532 ENSG00000122432 SPATA1
ENST00000490879 0.928483758720768 0.866196542913097 -0.0135256555191697 ENSG00000122432 SPATA1
ENST00000431031 0.98604335978709 0.97196897884098 -0.00286602001689262 ENSG00000122432 SPATA1
ENST00000554297 0.937036061951139 0.881939760717028 -0.01296910424495 ENSG00000122432 SPATA1
ENST00000460286 0.000701267562591481 4.1889252066125e-06 0.322064736766213 ENSG00000122432 SPATA1
ENST00000370630 0.00050801686871265 2.26842248343614e-06 0.307620026685428 ENSG00000117151 CTBS
ENST00000477677 0.000303195231439967 9.73958862132145e-07 0.327903422225926 ENSG00000117151 CTBS
ENST00000465118 0.00116824745454514 1.13173455856798e-05 0.313371721855268 ENSG00000117151 CTBS
ENST00000370625 0.00463239478542547 0.00014132469941935 0.279673578961804 ENSG00000117151 CTBS
ENST00000437941 0.24648788181489 0.0980719613719573 0.128962230967729 ENSG00000117155 SSX2IP
ENST00000342203 0.24648788181489 0.0980719613719573 0.128962230967729 ENSG00000117155 SSX2IP
ENST00000481102 0.117145718576365 0.0305591352659357 0.175806917419956 ENSG00000117155 SSX2IP
ENST00000476905 0.116123713743614 0.0300756291132702 0.176123974932761 ENSG00000117155 SSX2IP
ENST00000605755 0.101670304057153 0.0243140268930342 0.182052085148317 ENSG00000117155 SSX2IP
ENST00000603677 0.125301721153578 0.033941104033913 0.174539248493079 ENSG00000117155 SSX2IP
ENST00000370612 0.112461268233056 0.0285759817881315 0.179820412095741 ENSG00000117155 SSX2IP
ENST00000460500 0.194351441033105 0.0676894456627614 0.166226506123167 ENSG00000117155 SSX2IP
ENST00000422026 0.525544237233946 0.327322418438453 0.0881976123007221 ENSG00000117155 SSX2IP
ENST00000341460 0.0176232955130545 0.00152273087921001 0.270607976342824 ENSG00000097096 SYDE2
ENST00000294661 0.0162686328804509 0.00133316421021002 0.19979843783651 ENSG00000162642 C1orf52
ENST00000471115 0.0154064108290486 0.00122216483212687 0.200504571906137 ENSG00000162642 C1orf52
ENST00000344356 0.64706503768456 0.460840940026188 0.0492463193865729 ENSG00000162642 C1orf52
ENST00000493514 0.64706503768456 0.460840940026188 0.0492463193865729 ENSG00000162642 C1orf52
ENST00000370580 0.235029463148289 0.0911005374192542 0.0908455364341864 ENSG00000142867 BCL10
ENST00000427819 0.570274553271476 0.372996120539618 0.0419633577585805 ENSG00000223653 RP11-131L23.1
ENST00000426125 0.989807533481919 0.979438921119344 -0.00144929419240155 ENSG00000223653 RP11-131L23.1
ENST00000535924 0.771854723848286 0.622299620453444 -0.0293054708930604 ENSG00000153904 DDAH1
ENST00000284031 0.84217119723605 0.727118534737107 -0.0200169533125688 ENSG00000153904 DDAH1
ENST00000483110 0.771854723848286 0.622299620453444 -0.0293054708930604 ENSG00000153904 DDAH1
ENST00000539042 0.842789584298643 0.728214335036151 -0.0199335840817869 ENSG00000153904 DDAH1
ENST00000426972 0.448690643175791 0.252211152590226 -0.0797751721173015 ENSG00000153904 DDAH1
ENST00000542148 0.494967073349881 0.296468247037273 -0.0672224778767915 ENSG00000153904 DDAH1
ENST00000488557 0.15096247264882 0.0458389678650742 0.11952187406384 ENSG00000153904 DDAH1
ENST00000498304 0.67360103031311 0.491849237503356 -0.0474465457091286 ENSG00000153904 DDAH1
ENST00000467530 0.373597090872018 0.187745803550732 -0.0979374605667834 ENSG00000153904 DDAH1
ENST00000472448 0.491523953067984 0.29310233121225 -0.0817913483265571 ENSG00000153904 DDAH1
ENST00000467666 0.406500135596286 0.215203075191871 -0.093049893281977 ENSG00000153904 DDAH1
ENST00000451137 0.912552538514381 0.83857646075626 0.00617415205361866 ENSG00000142871 CYR61
ENST00000480413 0.136187692584949 0.038755313330208 -0.0930586604977338 ENSG00000142871 CYR61
ENST00000431532 0.016252549486988 0.00133098388479111 0.149379836325809 ENSG00000117174 ZNHIT6
ENST00000370574 0.0267589583278991 0.00299691467140854 0.135746067320411 ENSG00000117174 ZNHIT6
ENST00000359242 0.015214936704515 0.00119805676719493 0.186777177002337 ENSG00000122417 ODF2L
ENST00000460698 0.02073445468928 0.00197429106714703 0.184866910199377 ENSG00000122417 ODF2L
ENST00000394731 0.0149023559749096 0.00115042938678656 0.187222167984434 ENSG00000122417 ODF2L
ENST00000370566 0.0149023559749096 0.00115042938678656 0.187222167984434 ENSG00000122417 ODF2L
ENST00000370567 0.0149023559749096 0.00115042938678656 0.187222167984434 ENSG00000122417 ODF2L
ENST00000317336 0.0149023559749096 0.00115042938678656 0.187222167984434 ENSG00000122417 ODF2L
ENST00000462648 0.0493021966588753 0.00784301061664311 0.172395558460978 ENSG00000122417 ODF2L
ENST00000294678 0.0130401472275008 0.00092052845133583 0.189849105909506 ENSG00000122417 ODF2L
ENST00000531412 0.640144819914031 0.452467555550889 0.0564103037502968 ENSG00000122417 ODF2L
ENST00000476054 0.0962035013536376 0.0223448371304704 0.153639842957702 ENSG00000122417 ODF2L
ENST00000473792 0.273972805427452 0.115875835950532 0.122644919045311 ENSG00000122417 ODF2L
ENST00000524695 0.0346407252364503 0.00453751019396177 0.190550352339553 ENSG00000122417 ODF2L
ENST00000472144 0.0524534804137776 0.0086579622030934 0.202113412996431 ENSG00000122417 ODF2L
ENST00000463933 0.165973636312064 0.0530448461481568 0.156795631630084 ENSG00000122417 ODF2L
ENST00000534092 0.0400723411771998 0.00567767835712426 0.195609480512681 ENSG00000122417 ODF2L
ENST00000496592 0.0355541024305671 0.00472125505045102 0.177008957880992 ENSG00000122417 ODF2L
ENST00000488879 0.0197433027366038 0.0018236737602633 0.183855377734519 ENSG00000122417 ODF2L
ENST00000479890 0.0198473131410019 0.00183829991809404 0.183622696902169 ENSG00000122417 ODF2L
ENST00000486557 0.0338947833779656 0.00439049646701469 0.208552306768621 ENSG00000122417 ODF2L
ENST00000472368 0.0990167231560265 0.0233293538082223 0.156731717600693 ENSG00000122417 ODF2L
ENST00000480440 0.0765853419260201 0.0155572157867993 0.217241954822521 ENSG00000122417 ODF2L
ENST00000394733 0.0569291274051954 0.00985221135327199 0.173360843363331 ENSG00000122417 ODF2L
ENST00000478286 0.119574276454099 0.0315393249337635 0.139510665087334 ENSG00000122417 ODF2L
ENST00000486215 0.21132214116721 0.0772158512893168 0.132856181284235 ENSG00000122417 ODF2L
ENST00000370558 0.00887548672502655 0.000469628630451755 0.160885422164517 ENSG00000097033 SH3GLB1
ENST00000535010 0.0233676763931413 0.00241409809152733 0.135535829803561 ENSG00000097033 SH3GLB1
ENST00000482504 0.019202467693624 0.00174811239928621 0.141304972777237 ENSG00000097033 SH3GLB1
ENST00000602603 0.333642943148324 0.157492384289735 0.0875922905955032 ENSG00000097033 SH3GLB1
ENST00000331835 0.505984548680368 0.307626583902829 0.0356535238580633 ENSG00000183291 SEP15
ENST00000370554 0.490504360420328 0.292150212125011 0.0368258922312882 ENSG00000183291 SEP15
ENST00000469566 0.738285684310514 0.575530921269805 0.0194853659811651 ENSG00000183291 SEP15
ENST00000401030 0.900043824169823 0.817795737583595 0.00828703655646372 ENSG00000183291 SEP15
ENST00000497861 0.979737318856441 0.959973136928685 0.00207616104561786 ENSG00000183291 SEP15
ENST00000467557 0.109712035171852 0.027419696771388 -0.119267721350803 ENSG00000183291 SEP15
ENST00000370551 0.270593133521507 0.11348926511384 -0.111055689404329 ENSG00000153936 HS2ST1
ENST00000370550 0.430267587512457 0.235435831266287 0.0680730957551818 ENSG00000153936 HS2ST1
ENST00000591456 0.564658628090536 0.367061761671234 -0.0712367109261987 ENSG00000153936 HS2ST1
ENST00000370548 0.0405669973254748 0.00578586010504049 0.170342291481955 ENSG00000267561 RP5-1052I5.2
ENST00000356813 0.0390447437333617 0.00544047627257016 0.172883407944033 ENSG00000153936 HS2ST1
ENST00000370544 0.921264291527009 0.853161052084268 0.0130339089831034 ENSG00000143013 LMO4
ENST00000495705 0.207558781684406 0.0750332506662938 0.153605981792932 ENSG00000143013 LMO4
ENST00000370542 0.574635404923531 0.377719136745022 0.066654367491867 ENSG00000143013 LMO4
ENST00000489303 0.383990850053838 0.19635534295589 0.104187571024995 ENSG00000143013 LMO4
ENST00000458097 0.417796516346264 0.224442074664064 -0.108493827660195 ENSG00000237505 RP11-76N22.2
ENST00000316005 0.683293270662567 0.504018000253059 0.037354867922622 ENSG00000065243 PKN2
ENST00000370521 0.042876368753384 0.0063032082193668 0.142059401714418 ENSG00000065243 PKN2
ENST00000370505 0.0425850188026695 0.00623770756550894 0.137431976679794 ENSG00000065243 PKN2
ENST00000370513 0.0437387951154593 0.00651482447398273 0.138210714473349 ENSG00000065243 PKN2
ENST00000436111 0.234261782797929 0.09065770550729 0.115319734362134 ENSG00000065243 PKN2
ENST00000544045 0.0144135624459854 0.00108840879872372 0.180674768411333 ENSG00000065243 PKN2
ENST00000449189 0.0366825857965219 0.00496504805430225 0.215141987399706 ENSG00000065243 PKN2
ENST00000495119 0.00050801686871265 2.28364857038941e-06 0.358443542768247 ENSG00000065243 PKN2
ENST00000370500 0.997394796753597 0.994805443229488 0.0004736550601269 ENSG00000137947 GTF2B
ENST00000448623 0.996745684674662 0.993323904576861 -0.000611881891602683 ENSG00000137947 GTF2B
ENST00000494819 0.731647984494435 0.566788094580573 -0.042268849200643 ENSG00000137947 GTF2B
ENST00000418217 0.661938866224735 0.478236354236209 -0.053655162067717 ENSG00000137947 GTF2B
ENST00000486078 0.466083954219709 0.268508226074555 -0.0861468025860708 ENSG00000137947 GTF2B
ENST00000471296 0.447032803055966 0.250588361993471 -0.0924701428641194 ENSG00000137947 GTF2B
ENST00000471471 0.39693159297676 0.207150704971598 -0.0993218158991583 ENSG00000137947 GTF2B
ENST00000446900 0.177925556710719 0.0589292808440344 0.104788731981084 ENSG00000137944 CCBL2
ENST00000370491 0.214088935508222 0.0789127741859052 0.0981968625956693 ENSG00000137944 CCBL2
ENST00000260508 0.217081442382675 0.0806736689477771 0.0976214375916458 ENSG00000137944 CCBL2
ENST00000370485 0.218997137954277 0.0818152181751147 0.0966248130471632 ENSG00000137944 CCBL2
ENST00000370486 0.452667540206553 0.255900696532915 0.0706836118001591 ENSG00000137944 CCBL2
ENST00000321792 0.6039210265471 0.410300751171301 0.0550881177500616 ENSG00000213516 RBMXL1
ENST00000399794 0.605907822800462 0.412403410231654 0.0547905924502223 ENSG00000213516 RBMXL1
ENST00000413769 0.809344200731125 0.676945637178486 -0.0352554591502445 ENSG00000213516 RBMXL1
ENST00000370481 0.571415462231246 0.374207457027592 0.0567668747539575 ENSG00000117226 GBP3
ENST00000370482 0.571357241300095 0.374133036437803 0.056769471561107 ENSG00000117226 GBP3
ENST00000489444 0.571293402065416 0.37405827061917 0.0567722422312317 ENSG00000117226 GBP3
ENST00000493594 0.556126671914958 0.357875579213802 0.0593459665498084 ENSG00000117226 GBP3
ENST00000235878 0.608611624969235 0.415651602530659 0.0537487546087272 ENSG00000117226 GBP3
ENST00000461384 0.215119498156567 0.0795229815447358 0.1456065377269 ENSG00000117226 GBP3
ENST00000445969 0.408620946152312 0.216891807741613 0.0980969851633536 ENSG00000117226 GBP3
ENST00000564665 0.706231045573209 0.533450779165775 -0.0480967072994668 ENSG00000117226 GBP3
ENST00000475853 0.850253231383309 0.739121065406153 0.0271890686794136 ENSG00000117226 GBP3
ENST00000568006 0.965057484491792 0.934105532724397 0.006774113565087 ENSG00000117226 GBP3
ENST00000564037 0.989873249815007 0.979730887192965 0.00218460525203118 ENSG00000117226 GBP3
ENST00000370473 0.271970563781183 0.11441863213725 0.133923002656511 ENSG00000117228 GBP1
ENST00000484970 0.0282119162493859 0.00327876534385099 0.267955895985656 ENSG00000117228 GBP1
ENST00000479889 0.0444460147134917 0.00669275019942915 0.248643598483011 ENSG00000117228 GBP1
ENST00000468959 0.039864346120905 0.00562560385409657 0.254268393615014 ENSG00000117228 GBP1
ENST00000464839 0.626585242143741 0.436531425348058 0.0483935401983962 ENSG00000162645 GBP2
ENST00000370466 0.612317359786541 0.41990711505113 0.0501230916665807 ENSG00000162645 GBP2
ENST00000493802 0.510783812124066 0.312582521388044 0.0785422858435616 ENSG00000162645 GBP2
ENST00000463660 0.711989683198855 0.54084851136836 0.0429986618758948 ENSG00000162645 GBP2
ENST00000449440 0.339227421940708 0.161687644471891 -0.0897649614130426 ENSG00000197147 LRRC8B
ENST00000358200 0.91776128611578 0.84689469550353 0.0116622353620411 ENSG00000197147 LRRC8B
ENST00000330947 0.31639601983301 0.145247359651202 0.0836262563398931 ENSG00000197147 LRRC8B
ENST00000439853 0.123448526712613 0.033147314873103 0.129087527612176 ENSG00000197147 LRRC8B
ENST00000443562 0.0681255497455948 0.0130244676898108 0.147990941364001 ENSG00000231999 RP5-1007M22.2
ENST00000415584 0.721664418152614 0.553664896824019 -0.0515979786646088 ENSG00000231999 RP5-1007M22.2
ENST00000526694 0.721525428218024 0.553407102589431 0.0547571685246933 ENSG00000231999 RP5-1007M22.2
ENST00000429074 0.0875199408504411 0.0192520176168172 -0.161300118481903 ENSG00000230735 RP11-413E1.4
ENST00000370454 0.855461276754671 0.746966657589319 0.0158336144707041 ENSG00000171488 LRRC8C
ENST00000479252 0.800313584279024 0.664025663760854 0.0212628200063212 ENSG00000171488 LRRC8C
ENST00000370453 0.993962010513643 0.987877389441949 -0.000740185298794758 ENSG00000271949 RP11-302M6.4
ENST00000482063 0.145927047247491 0.0433857087761698 -0.135891676468969 ENSG00000171488 LRRC8C
ENST00000525774 0.0565175795441204 0.00974673331694067 -0.174679972016877 ENSG00000171492 LRRC8D
ENST00000337338 0.17294050952333 0.0565442840448801 -0.101531749997225 ENSG00000171492 LRRC8D
ENST00000394593 0.16626569051519 0.0531813728556576 -0.10355093409653 ENSG00000171492 LRRC8D
ENST00000532201 0.0355904626832603 0.00472950417801371 -0.187646799721763 ENSG00000171492 LRRC8D
ENST00000414841 0.0487771267493856 0.00771316587000103 -0.181153148028589 ENSG00000171492 LRRC8D
ENST00000527156 0.0502631412390554 0.00809184073708332 -0.17804418866119 ENSG00000171492 LRRC8D
ENST00000441269 0.083886141389813 0.0180027180821724 -0.15866845495763 ENSG00000171492 LRRC8D
ENST00000394583 0.0091342467489202 0.000493279220152003 0.230375607753917 ENSG00000162664 ZNF326
ENST00000340281 0.00846261847569442 0.000433842341597967 0.231258660793539 ENSG00000162664 ZNF326
ENST00000361911 0.452463603520942 0.25567431313992 0.0843034446619974 ENSG00000162664 ZNF326
ENST00000370447 0.00934801926873555 0.000518704869417988 0.229686232249854 ENSG00000162664 ZNF326
ENST00000455342 0.00981081510011766 0.00056886355410101 0.225017948193279 ENSG00000162664 ZNF326
ENST00000370440 0.112789205171607 0.0287037441247782 0.121115316028666 ENSG00000122482 ZNF644
ENST00000347275 0.108431439508842 0.0269259668708257 0.122837418753269 ENSG00000122482 ZNF644
ENST00000337393 0.108174231095487 0.026822278890335 0.120210294070427 ENSG00000122482 ZNF644
ENST00000361321 0.124193291044896 0.0334514204135715 0.115141419876205 ENSG00000122482 ZNF644
ENST00000467231 0.150513088577735 0.0456203933852046 0.107462037656505 ENSG00000122482 ZNF644
ENST00000479798 0.0079694053933928 0.000389155965731871 0.247648258095028 ENSG00000122482 ZNF644
ENST00000482709 0.0148364194834507 0.00114082495007805 0.284724051959881 ENSG00000122482 ZNF644
ENST00000498303 0.485769501375217 0.287470298190439 -0.0685323143209161 ENSG00000122482 ZNF644
ENST00000474405 0.949191284081405 0.9042556314023 0.0102493787171282 ENSG00000122482 ZNF644
ENST00000370425 0.000806731368672593 5.53727607255075e-06 0.417098638370623 ENSG00000162669 HFM1
ENST00000294696 0.000806731368672593 5.53727607255075e-06 0.417098638370623 ENSG00000162669 HFM1
ENST00000370424 0.000806731368672593 5.53727607255075e-06 0.417098638370623 ENSG00000162669 HFM1
ENST00000481900 0.000699539914758881 4.14802846600262e-06 0.422467135617636 ENSG00000162669 HFM1
ENST00000488023 0.000701267562591481 4.17416330419758e-06 0.422340250174388 ENSG00000162669 HFM1
ENST00000448819 0.000702079773138077 4.20564181133078e-06 0.422189095633333 ENSG00000162669 HFM1
ENST00000427444 0.00069669491740991 4.0599706793535e-06 0.42285224732094 ENSG00000162669 HFM1
ENST00000430031 0.0553613073895819 0.00941023773343538 0.214834767399581 ENSG00000097046 CDC7
ENST00000234626 0.0969741294720055 0.0225943824501667 0.185790583899551 ENSG00000097046 CDC7
ENST00000428239 0.100510320156715 0.0238909534851893 0.183406706510585 ENSG00000097046 CDC7
ENST00000426137 0.214045299944994 0.0788793925621082 0.152632347379845 ENSG00000097046 CDC7
ENST00000497611 0.406386042081821 0.215108048356799 0.109784462856594 ENSG00000097046 CDC7
ENST00000486509 0.169866860932339 0.0549169489755918 0.1722357661897 ENSG00000097046 CDC7
ENST00000212355 0.592587549726996 0.397392943776152 -0.0588851692299644 ENSG00000069702 TGFBR3
ENST00000533089 0.485045270015447 0.286873977972088 -0.0751409008638927 ENSG00000069702 TGFBR3
ENST00000370399 0.539839611293682 0.341641026809078 -0.0670568998099853 ENSG00000069702 TGFBR3
ENST00000525962 0.452162417938333 0.255368493287616 -0.081344670908976 ENSG00000069702 TGFBR3
ENST00000532540 0.493932156450607 0.295504090811435 -0.0744212304709905 ENSG00000069702 TGFBR3
ENST00000465892 0.52781856552563 0.329570692893208 -0.0728520978308407 ENSG00000069702 TGFBR3
ENST00000370383 0.566668602873455 0.369112520460696 0.0777135691919776 ENSG00000172031 EPHX4
ENST00000370360 0.175008912299604 0.0575336893334779 0.114714758257658 ENSG00000174842 GLMN
ENST00000534881 0.175008912299604 0.0575336893334779 0.114714758257658 ENSG00000174842 GLMN
ENST00000495106 0.178256315634026 0.0590946498421871 0.113825917601234 ENSG00000174842 GLMN
ENST00000495852 0.0769884827124255 0.0157042692629049 0.154928632595381 ENSG00000174842 GLMN
ENST00000463560 0.0598280907273753 0.0106301017011516 0.162923642665442 ENSG00000174842 GLMN
ENST00000487911 0.913281282234651 0.839806949738272 0.0173979534798806 ENSG00000174842 GLMN
ENST00000610020 0.0162120219736734 0.00132638098899126 0.18964391864341 ENSG00000122484 RPAP2
ENST00000484158 0.279045987593401 0.119145588897754 0.117374797062623 ENSG00000122484 RPAP2
ENST00000477322 0.0477133910703537 0.00744133022946028 0.189186570188047 ENSG00000122484 RPAP2
ENST00000370331 0.694218543009583 0.517904979812925 0.0400237258885037 ENSG00000067208 EVI5
ENST00000540033 0.694218543009583 0.517904979812925 0.0400237258885037 ENSG00000067208 EVI5
ENST00000543509 0.913586932736313 0.840263909793606 0.013446377958856 ENSG00000067208 EVI5
ENST00000491940 0.939453918008331 0.886123952754592 -0.0102066611752193 ENSG00000067208 EVI5
ENST00000492513 0.712941896810539 0.542156756893321 0.0524138783051279 ENSG00000067208 EVI5
ENST00000468580 0.868049855967576 0.766817673707777 -0.0214975766315726 ENSG00000067208 EVI5
ENST00000492613 0.711655408733982 0.540319627767572 -0.048492540294005 ENSG00000067208 EVI5
ENST00000474806 0.984783944356094 0.969683008667743 -0.00304037042974856 ENSG00000067208 EVI5
ENST00000466778 0.956571136764349 0.917800916983947 -0.00922980827633951 ENSG00000067208 EVI5
ENST00000370321 0.683845428774651 0.504774393833441 0.024050967358545 ENSG00000122406 RPL5
ENST00000470843 0.490396389858603 0.292056180783722 0.0415844174293672 ENSG00000122406 RPL5
ENST00000315741 0.48478940458552 0.286489974531526 0.0419586048312553 ENSG00000122406 RPL5
ENST00000461952 0.494919239468252 0.296422787672421 0.0420866813485313 ENSG00000122406 RPL5
ENST00000497519 0.468626280902559 0.270839802505991 -0.0452058358448586 ENSG00000122406 RPL5
ENST00000540243 0.117237202853786 0.0305948431069025 0.125558272709516 ENSG00000143033 MTF2
ENST00000545708 0.117237202853786 0.0305948431069025 0.125558272709516 ENSG00000143033 MTF2
ENST00000370298 0.117237202853786 0.0305948431069025 0.125558272709516 ENSG00000143033 MTF2
ENST00000474314 0.796839289348746 0.658792601546142 0.0286248211144498 ENSG00000143033 MTF2
ENST00000473430 0.698921565279008 0.523939287812278 0.039661819872982 ENSG00000143033 MTF2
ENST00000494963 0.665989022377016 0.482763665037803 0.0439056361406078 ENSG00000143033 MTF2
ENST00000471953 0.0845011075714377 0.0182123727816251 0.129785982781941 ENSG00000143033 MTF2
ENST00000370303 0.0916227702334554 0.0207121226319224 0.126275005348166 ENSG00000143033 MTF2
ENST00000467953 0.0678635911073151 0.0129298259679887 0.172983333324185 ENSG00000143033 MTF2
ENST00000497976 0.0536355219107516 0.00895075982539218 0.188843191348801 ENSG00000143033 MTF2
ENST00000476037 0.0550291195019108 0.00931160252920892 0.181598984752862 ENSG00000143033 MTF2
ENST00000487263 0.0527581741757531 0.00873440528280924 0.18786896258118 ENSG00000143033 MTF2
ENST00000489480 0.17203439894318 0.0561135137664116 0.139296123611151 ENSG00000143033 MTF2
ENST00000370282 0.0051268425660319 0.000178103840481077 0.215411281741662 ENSG00000117500 TMED5
ENST00000370290 0.0041286300739048 0.0001150664724519 0.22801615785547 ENSG00000117500 TMED5
ENST00000483033 0.0441392391413169 0.0066236147590729 0.179440974992538 ENSG00000117500 TMED5
ENST00000479918 0.0468771681743404 0.00724746003705558 0.137563112058868 ENSG00000117500 TMED5
ENST00000370280 0.748073472970643 0.589094446723028 0.0297490849726436 ENSG00000117500 TMED5
ENST00000343253 0.15636604725212 0.0483472844292888 0.103231655599481 ENSG00000122483 CCDC18
ENST00000528942 0.840990673124866 0.725357800020347 -0.0283730652748214 ENSG00000122483 CCDC18
ENST00000334652 0.145088585136142 0.0429737398708693 0.120925219077581 ENSG00000122483 CCDC18
ENST00000557479 0.145088585136142 0.0429737398708693 0.120925219077581 ENSG00000122483 CCDC18
ENST00000338949 0.145088585136142 0.0429737398708693 0.120925219077581 ENSG00000122483 CCDC18
ENST00000401026 0.143361485514021 0.0421435904190509 0.121460869558242 ENSG00000122483 CCDC18
ENST00000370276 0.125306269316801 0.0339447208435677 0.132279525403526 ENSG00000122483 CCDC18
ENST00000479653 0.64397093915349 0.457297012276437 0.0672861106497449 ENSG00000122483 CCDC18
ENST00000481180 0.509036327310539 0.310798368540554 0.0821307428539706 ENSG00000122483 CCDC18
ENST00000455267 0.0678344315378094 0.0129235850536708 0.176044613770723 ENSG00000122483 CCDC18
ENST00000421014 0.059433681150684 0.0105238665959681 0.214604428920221 ENSG00000122483 CCDC18
ENST00000447456 0.477037480656842 0.279141839578413 0.0960097119792088 ENSG00000122483 CCDC18
ENST00000413606 0.307469143848437 0.138773272593775 0.0925446062259265 ENSG00000223745 RP4-717I23.3
ENST00000602488 0.52542831228483 0.327204188056054 0.0909108399193937 ENSG00000223745 RP4-717I23.3
ENST00000457025 0.324605117853445 0.151073876297614 0.0963677649165573 ENSG00000223745 RP4-717I23.3
ENST00000446528 0.263480911855447 0.108909734434139 0.114592726930255 ENSG00000223745 RP4-717I23.3
ENST00000451302 0.517013723279289 0.318802671842883 0.0591634778129142 ENSG00000223745 RP4-717I23.3
ENST00000415150 0.171373910025633 0.0557673536240606 0.147159855282969 ENSG00000223745 RP4-717I23.3
ENST00000455474 0.194252303242074 0.0676417107932577 0.127489825064671 ENSG00000223745 RP4-717I23.3
ENST00000447577 0.272442792589158 0.114747242513512 0.10332792401128 ENSG00000223745 RP4-717I23.3
ENST00000442860 0.10984951371808 0.0274770638814915 0.176557319587797 ENSG00000223745 RP4-717I23.3
ENST00000414430 0.0884368670262933 0.0195644926750694 0.182355350996272 ENSG00000223745 RP4-717I23.3
ENST00000429859 0.181591745341232 0.0608424248891647 0.1318033076224 ENSG00000223745 RP4-717I23.3
ENST00000427669 0.0876480151552528 0.0192917005295049 0.18250663393958 ENSG00000223745 RP4-717I23.3
ENST00000424517 0.17130293138322 0.055725576771538 0.148078443342225 ENSG00000223745 RP4-717I23.3
ENST00000450843 0.556090445287198 0.357834994598054 0.070025728347034 ENSG00000223745 RP4-717I23.3
ENST00000440778 0.954671308002567 0.914119427584049 0.00866207727946623 ENSG00000223745 RP4-717I23.3
ENST00000421202 0.928373519655747 0.8660186745925 0.0123132513456295 ENSG00000223745 RP4-717I23.3
ENST00000436200 0.745757626763512 0.585786687066933 0.0457889789938229 ENSG00000223745 RP4-717I23.3
ENST00000432741 0.768902282488605 0.618102862175088 0.0416017774700718 ENSG00000223745 RP4-717I23.3
ENST00000411670 0.94331311386643 0.892983241397038 0.0100832753530028 ENSG00000223745 RP4-717I23.3
ENST00000452347 0.857881139875704 0.750700159836685 0.0284106136082434 ENSG00000223745 RP4-717I23.3
ENST00000438777 0.908252472311731 0.831367451825921 0.0192281742352088 ENSG00000223745 RP4-717I23.3
ENST00000449305 0.972912837689156 0.947762990712101 -0.00590948871752294 ENSG00000223745 RP4-717I23.3
ENST00000457387 0.986471328688362 0.972769507598735 -0.00307915154931489 ENSG00000223745 RP4-717I23.3
ENST00000445076 0.984866220633216 0.969833664524999 -0.00341495941864607 ENSG00000223745 RP4-717I23.3
ENST00000370272 0.0304633749816087 0.00369706231720151 0.147629528537248 ENSG00000117505 DR1
ENST00000370267 0.580969611106645 0.384496080987363 0.0410128662055899 ENSG00000117505 DR1
ENST00000481583 0.291980922422395 0.127719195529216 0.119824468842684 ENSG00000117505 DR1
ENST00000370256 0.113642595904642 0.0290630316202536 0.111055755008601 ENSG00000137942 FNBP1L
ENST00000271234 0.113642595904642 0.0290630316202536 0.111055755008601 ENSG00000137942 FNBP1L
ENST00000260506 0.113642595904642 0.0290630316202536 0.111055755008601 ENSG00000137942 FNBP1L
ENST00000604705 0.417926682816157 0.224558439760735 0.0673753445943332 ENSG00000137942 FNBP1L
ENST00000370253 0.115346729844914 0.0297498352051914 0.111094903223721 ENSG00000137942 FNBP1L
ENST00000424449 0.0100269972359005 0.000593120637066299 0.212731244007551 ENSG00000137942 FNBP1L
ENST00000603526 0.0970252135873004 0.0226111852986951 0.159410837725168 ENSG00000137942 FNBP1L
ENST00000370247 0.312755862635172 0.142507026878605 -0.0761925605385868 ENSG00000137936 BCAR3
ENST00000260502 0.304198768356337 0.136406078422306 -0.0769174427372337 ENSG00000137936 BCAR3
ENST00000370244 0.305644453888033 0.137385972618533 -0.0733891029395539 ENSG00000137936 BCAR3
ENST00000539242 0.728685274631823 0.563013421023135 -0.034518900785185 ENSG00000137936 BCAR3
ENST00000370243 0.31223434608859 0.142144409610776 -0.0754887151964558 ENSG00000137936 BCAR3
ENST00000538653 0.92941238179991 0.868066733393753 0.0124257690201255 ENSG00000137936 BCAR3
ENST00000466632 0.896421145885611 0.812369778367274 -0.0207726256335713 ENSG00000137936 BCAR3
ENST00000490377 0.93596846947292 0.88010005637601 -0.0140546721548028 ENSG00000137936 BCAR3
ENST00000427243 0.606108576103267 0.412656381318141 -0.071318223743862 ENSG00000224093 RP5-1033H22.2
ENST00000417401 0.491851664654935 0.29346443797446 -0.0878479816204403 ENSG00000224093 RP5-1033H22.2
ENST00000479503 0.455557405071208 0.258579010757735 -0.0756336003675998 ENSG00000137936 BCAR3
ENST00000469315 0.73853703935759 0.575899834496736 -0.0437925981391927 ENSG00000137936 BCAR3
ENST00000436063 0.152928071760073 0.046733943742911 0.106574571107497 ENSG00000067334 DNTTIP2
ENST00000462746 0.351345900760912 0.170437934080253 -0.120586075088384 ENSG00000067334 DNTTIP2
[truncated: 8,946,536 more chars]
