# Supplementary material for: High-throughput allele-specific expression across 250 environmental conditions
Source: Genome Res. 2016 Dec;26(12):1627–38. doi: 10.1101/gr.209759.116 (PMC5131815; doi:10.1101/gr.209759.116)
Supplement: Supplemental Material [file supp_gr.209759.116_Supplemental_Table_S6.tar.gz › DEG_results/DP8_DEG_stats_T40C1.txt]

t.id padj pval logFC ensg g.id
ENST00000541675 0.209523026121678 0.0363499021404548 0.149374905654305 ENSG00000227232 WASH7P
ENST00000423562 0.200985071034752 0.0334885444694052 0.15188881920707 ENSG00000227232 WASH7P
ENST00000438504 0.200985071034752 0.0334885444694052 0.15188881920707 ENSG00000227232 WASH7P
ENST00000488147 0.200985071034752 0.0334885444694052 0.15188881920707 ENSG00000227232 WASH7P
ENST00000538476 0.200985071034752 0.0334885444694052 0.15188881920707 ENSG00000227232 WASH7P
ENST00000440200 0.946256338500616 0.860824982511808 0.00978155880899011 ENSG00000230021 RP5-857K21.4
ENST00000416931 0.841724150657116 0.643874926470171 -0.0361703789375027 ENSG00000225972 MTND1P23
ENST00000414273 0.892056238986494 0.73974281111085 -0.01887039404846 ENSG00000237973 hsa-mir-6723
ENST00000467115 0.741756638762271 0.484266783491134 0.0604225710732971 ENSG00000240409 MTATP8P1
ENST00000514057 0.613070871775526 0.317121614288414 0.0882584220715261 ENSG00000248527 MTATP6P1
ENST00000445118 0.729403637093641 0.467090467429073 -0.0447531877232326 ENSG00000228794 LINC01128
ENST00000610067 0.649539191175195 0.359515920493403 -0.0650653497516863 ENSG00000228794 LINC01128
ENST00000609139 0.626734762400761 0.332780864257598 -0.0689833663699053 ENSG00000228794 LINC01128
ENST00000449005 0.66558363270562 0.379016179661109 -0.0625277660062636 ENSG00000228794 LINC01128
ENST00000416570 0.683506100976118 0.402679075261916 -0.0594619412270108 ENSG00000228794 LINC01128
ENST00000448975 0.683506100976118 0.402679075261916 -0.0594619412270108 ENSG00000228794 LINC01128
ENST00000483767 0.816122241809605 0.602032821942468 0.0321518280096003 ENSG00000188976 NOC2L
ENST00000327044 0.782413432263805 0.544747736040689 0.0309474459374835 ENSG00000188976 NOC2L
ENST00000477976 0.772462038537208 0.529898369466468 0.0336090695844209 ENSG00000188976 NOC2L
ENST00000487214 0.470447373268156 0.180601033010913 0.0673845235948936 ENSG00000188976 NOC2L
ENST00000469563 0.842785109748176 0.64571578954468 0.0308584649253807 ENSG00000188976 NOC2L
ENST00000379389 0.981566190937128 0.950110658183596 0.00551207521211022 ENSG00000187608 ISG15
ENST00000379370 0.473701621929715 0.183075795261809 0.0656417349687661 ENSG00000188157 AGRN
ENST00000469403 0.478862392713402 0.187536534806816 -0.096086108251313 ENSG00000188157 AGRN
ENST00000479707 0.989049534984325 0.970748955924942 0.002653033649903 ENSG00000188157 AGRN
ENST00000419249 0.20798503897254 0.035856393401595 0.134036585473815 ENSG00000188157 AGRN
ENST00000461111 0.232481547362969 0.0445307994830696 0.100031980256108 ENSG00000188157 AGRN
ENST00000418300 0.544849829813211 0.245417530240837 0.0666297853212548 ENSG00000242590 RP11-54O7.14
ENST00000379339 0.416925773140535 0.141441961427845 -0.0958666336427745 ENSG00000131591 C1orf159
ENST00000294576 0.416925773140535 0.141441961427845 -0.0958666336427745 ENSG00000131591 C1orf159
ENST00000448924 0.416925773140535 0.141441961427845 -0.0958666336427745 ENSG00000131591 C1orf159
ENST00000379325 0.416925773140535 0.141441961427845 -0.0958666336427745 ENSG00000131591 C1orf159
ENST00000421241 0.416925773140535 0.141441961427845 -0.0958666336427745 ENSG00000131591 C1orf159
ENST00000467751 0.416925773140535 0.141441961427845 -0.0958666336427745 ENSG00000131591 C1orf159
ENST00000477196 0.416925773140535 0.141441961427845 -0.0958666336427745 ENSG00000131591 C1orf159
ENST00000379319 0.372797495863556 0.113167814117686 -0.112505630285725 ENSG00000131591 C1orf159
ENST00000434641 0.430110025677641 0.150571551360025 -0.0958009097269718 ENSG00000131591 C1orf159
ENST00000482816 0.463687367437856 0.175564502132325 -0.092381724683739 ENSG00000131591 C1orf159
ENST00000437760 0.596515599642181 0.29917823978692 -0.0721529680999503 ENSG00000131591 C1orf159
ENST00000462097 0.571373919883327 0.271051641937061 -0.0770762641218575 ENSG00000131591 C1orf159
ENST00000475119 0.569772429237807 0.269356625564772 -0.0781996226386486 ENSG00000131591 C1orf159
ENST00000472741 0.698713822981801 0.423419541481826 -0.0581086273190107 ENSG00000131591 C1orf159
ENST00000480643 0.704898579706363 0.432294103301254 -0.0570486455865705 ENSG00000131591 C1orf159
ENST00000360001 0.936905814664429 0.838390996899021 0.00928508480518886 ENSG00000078808 SDF4
ENST00000465727 0.939705556177172 0.843854979747326 0.008968042243157 ENSG00000078808 SDF4
ENST00000263741 0.939705556177172 0.843854979747326 0.008968042243157 ENSG00000078808 SDF4
ENST00000494748 0.861847646798342 0.680074674826645 0.0204599382577966 ENSG00000078808 SDF4
ENST00000478938 0.901567920597074 0.759860656658922 0.0152746377165046 ENSG00000078808 SDF4
ENST00000403997 0.685717604650718 0.405843894522623 0.0399905021882283 ENSG00000078808 SDF4
ENST00000545427 0.916464213360037 0.790829340633338 0.0129058243929845 ENSG00000078808 SDF4
ENST00000459994 0.734249579418823 0.474223348845784 -0.0375176492603316 ENSG00000078808 SDF4
ENST00000379198 0.998149568153632 0.994787247544213 -0.000407554045835194 ENSG00000176022 B3GALT6
ENST00000450390 0.991192346053015 0.976574832958719 -0.00156700482813226 ENSG00000160087 UBE2J2
ENST00000347370 0.991192346053015 0.976574832958719 -0.00156700482813226 ENSG00000160087 UBE2J2
ENST00000349431 0.992120755142806 0.978657950689967 -0.00145462361750411 ENSG00000160087 UBE2J2
ENST00000348298 0.988683989098814 0.969836697319001 0.00206900926111584 ENSG00000160087 UBE2J2
ENST00000339385 0.763637837811692 0.515942292557734 0.0370036856083931 ENSG00000160087 UBE2J2
ENST00000400929 0.956201750589045 0.88526316259741 0.00800797818932406 ENSG00000160087 UBE2J2
ENST00000464036 0.924946786097383 0.808641370463921 0.0135298412517426 ENSG00000160087 UBE2J2
ENST00000360466 0.949272021396542 0.868087991733434 0.00930781227623646 ENSG00000160087 UBE2J2
ENST00000400930 0.954112889924418 0.879048341164261 0.00851731335804311 ENSG00000160087 UBE2J2
ENST00000467339 0.830993627571547 0.625527532745935 0.0336847322037497 ENSG00000160087 UBE2J2
ENST00000473215 0.953025650065439 0.87635183824498 0.00860065994598037 ENSG00000160087 UBE2J2
ENST00000435198 0.953420195498079 0.877370946427765 0.00841712570962674 ENSG00000160087 UBE2J2
ENST00000509720 0.944703702612407 0.856918512816028 0.00993751275933795 ENSG00000160087 UBE2J2
ENST00000491779 0.956559278821041 0.886344124789772 0.00787654876411526 ENSG00000160087 UBE2J2
ENST00000466752 0.960174874604621 0.895237704002068 0.00741351133037328 ENSG00000160087 UBE2J2
ENST00000503294 0.989987188070254 0.973088209151589 0.00191208623445778 ENSG00000160087 UBE2J2
ENST00000477894 0.998119641113454 0.99460487163044 -0.000385351615023295 ENSG00000160087 UBE2J2
ENST00000471154 0.937725213486729 0.840064732289531 0.0145810929348059 ENSG00000160087 UBE2J2
ENST00000422076 0.956941443921354 0.887141443654391 -0.00822679135260015 ENSG00000160087 UBE2J2
ENST00000502382 0.973295309559897 0.929369953671057 -0.00513453669190918 ENSG00000160087 UBE2J2
ENST00000461142 0.919251630278587 0.796927564680001 -0.0148469594977986 ENSG00000160087 UBE2J2
ENST00000488418 0.929336081344425 0.818741804740095 -0.0144758037224533 ENSG00000160087 UBE2J2
ENST00000354700 0.941845080695926 0.849426990876912 -0.0103112129223407 ENSG00000131584 ACAP3
ENST00000353662 0.960573514847005 0.896290561273611 -0.00708101114467915 ENSG00000131584 ACAP3
ENST00000492936 0.875835172683142 0.70845268524408 -0.0213435261757946 ENSG00000131584 ACAP3
ENST00000467278 0.776103467698789 0.535054693393886 0.0426133197813342 ENSG00000131584 ACAP3
ENST00000472541 0.594033130643985 0.29676303504916 -0.0610412730732688 ENSG00000131584 ACAP3
ENST00000354980 0.689472967755326 0.41090955489422 -0.0507538646954117 ENSG00000131584 ACAP3
ENST00000479108 0.786858800572789 0.552616694305017 -0.0395215600829287 ENSG00000131584 ACAP3
ENST00000438966 0.932489320657604 0.826728585497942 -0.0152997899025133 ENSG00000131584 ACAP3
ENST00000470030 0.70755631853829 0.436039159950682 0.0483895347431774 ENSG00000127054 CPSF3L
ENST00000435064 0.877562649526502 0.711525645025223 0.0195701420486689 ENSG00000127054 CPSF3L
ENST00000323275 0.877876834139513 0.712260606343733 0.0195487850644209 ENSG00000127054 CPSF3L
ENST00000411962 0.877876834139513 0.712260606343733 0.0195487850644209 ENSG00000127054 CPSF3L
ENST00000462432 0.757852866195504 0.507277373911286 0.038468804428724 ENSG00000127054 CPSF3L
ENST00000478641 0.637158543775021 0.344488495000084 0.0594277905510859 ENSG00000127054 CPSF3L
ENST00000458452 0.87923580926261 0.714661951616034 0.019387331561981 ENSG00000127054 CPSF3L
ENST00000419704 0.87923580926261 0.714661951616034 0.019387331561981 ENSG00000127054 CPSF3L
ENST00000540437 0.87923580926261 0.714586019493515 0.0193887648120417 ENSG00000127054 CPSF3L
ENST00000421495 0.87923580926261 0.714661951616034 0.019387331561981 ENSG00000127054 CPSF3L
ENST00000532772 0.882574595506409 0.720657319864024 0.0190503289825582 ENSG00000127054 CPSF3L
ENST00000450926 0.892727541108595 0.741400651281164 0.0175515520642257 ENSG00000127054 CPSF3L
ENST00000545578 0.896411067976356 0.748865035316544 0.0170261279030687 ENSG00000127054 CPSF3L
ENST00000527098 0.896411067976356 0.748865035316544 0.0170261279030687 ENSG00000127054 CPSF3L
ENST00000485710 0.721891175802657 0.456980304484875 0.0508273760336868 ENSG00000127054 CPSF3L
ENST00000461514 0.697039227502052 0.421185648860155 0.0557193693914701 ENSG00000127054 CPSF3L
ENST00000525164 0.666959503229646 0.38076847883704 0.0606960754604718 ENSG00000127054 CPSF3L
ENST00000528879 0.873516463452337 0.702837249546609 0.0200311566933512 ENSG00000127054 CPSF3L
ENST00000525769 0.689682948463884 0.411275765734183 0.0571632907448941 ENSG00000127054 CPSF3L
ENST00000531377 0.585891150263249 0.287581166014161 0.0559466995562457 ENSG00000127054 CPSF3L
ENST00000527383 0.658197376455354 0.369938710101876 0.0568425191600866 ENSG00000127054 CPSF3L
ENST00000531292 0.562842917494783 0.262688115244647 0.0816623519284773 ENSG00000127054 CPSF3L
ENST00000467408 0.801615129799164 0.57629913315217 0.0367355171875891 ENSG00000127054 CPSF3L
ENST00000434694 0.961096495023098 0.897914456465985 0.00653304080122255 ENSG00000127054 CPSF3L
ENST00000533916 0.937171738003046 0.839047399310506 -0.014980830134507 ENSG00000127054 CPSF3L
ENST00000488042 0.938594625317106 0.841566795430868 -0.0102296954481503 ENSG00000127054 CPSF3L
ENST00000526797 0.928977908611843 0.818072471019882 -0.011634764988906 ENSG00000127054 CPSF3L
ENST00000526332 0.928954325280001 0.81793066146642 -0.0116406286329798 ENSG00000127054 CPSF3L
ENST00000430786 0.892762035038734 0.741512523431644 -0.0167965240590828 ENSG00000127054 CPSF3L
ENST00000527719 0.892020660187799 0.739654438567181 -0.0170258895736977 ENSG00000127054 CPSF3L
ENST00000530031 0.896180611938208 0.748342809574385 -0.016480403818389 ENSG00000127054 CPSF3L
ENST00000526113 0.92496556729091 0.808698198245212 -0.0125358992797893 ENSG00000127054 CPSF3L
ENST00000526904 0.913922785440502 0.786019922311119 -0.0140241401683274 ENSG00000127054 CPSF3L
ENST00000525603 0.89364834554625 0.74390307129222 0.0193916528023876 ENSG00000127054 CPSF3L
ENST00000429572 0.748015797679402 0.492886684045031 -0.0417510212581915 ENSG00000127054 CPSF3L
ENST00000498173 0.748085376022867 0.493056877386035 -0.0417560065764616 ENSG00000127054 CPSF3L
ENST00000496353 0.736229808165868 0.47739619196648 -0.0433198725567948 ENSG00000127054 CPSF3L
ENST00000493534 0.57399511408596 0.273695182547654 -0.0714805644469135 ENSG00000127054 CPSF3L
ENST00000534345 0.521035030973767 0.223948792023157 -0.0794048419332118 ENSG00000127054 CPSF3L
ENST00000532952 0.570366182841459 0.269996845564434 -0.0731321429865991 ENSG00000127054 CPSF3L
ENST00000490853 0.494896870563971 0.200567470649315 -0.0863910531282866 ENSG00000127054 CPSF3L
ENST00000531019 0.494896870563971 0.200567470649315 -0.0863910531282866 ENSG00000127054 CPSF3L
ENST00000498476 0.572844873978966 0.272543297429439 -0.0739239995341611 ENSG00000127054 CPSF3L
ENST00000470679 0.495571246349899 0.201117329362531 -0.0878385647775239 ENSG00000127054 CPSF3L
ENST00000525285 0.525371599188719 0.227738181575626 -0.0860858858763015 ENSG00000127054 CPSF3L
ENST00000343938 0.999342903153968 0.997492486873456 -0.000239318369039361 ENSG00000224051 GLTPD1
ENST00000378891 0.689545080561123 0.411015918878375 -0.054499149903455 ENSG00000107404 DVL1
ENST00000378888 0.645597854744883 0.354717102306278 -0.0617191072459854 ENSG00000107404 DVL1
ENST00000338370 0.281396156376964 0.0651303005442487 -0.143695485877406 ENSG00000175756 AURKAIP1
ENST00000338338 0.278383654829239 0.0638005954652047 -0.144342648989154 ENSG00000175756 AURKAIP1
ENST00000321751 0.288048548983581 0.0680653918567333 -0.14213670774468 ENSG00000175756 AURKAIP1
ENST00000378853 0.296990216426216 0.072529950381809 -0.140241879717829 ENSG00000175756 AURKAIP1
ENST00000489799 0.232709144911836 0.0446267911413358 -0.153697953383452 ENSG00000175756 AURKAIP1
ENST00000496905 0.270351080004069 0.060280384343709 -0.147242331205045 ENSG00000175756 AURKAIP1
ENST00000480479 0.602726196376118 0.305879750395554 0.0546632400949946 ENSG00000221978 CCNL2
ENST00000482621 0.261406956522994 0.0563840120899868 0.0903766617217124 ENSG00000221978 CCNL2
ENST00000408952 0.261406956522994 0.0563840120899868 0.0903766617217124 ENSG00000221978 CCNL2
ENST00000463260 0.636127758829557 0.343366731780407 0.0586701762456755 ENSG00000221978 CCNL2
ENST00000400809 0.343749409540059 0.0962325596100985 0.0755708460335821 ENSG00000221978 CCNL2
ENST00000496007 0.346410682949458 0.097992284769377 0.0752824702160278 ENSG00000221978 CCNL2
ENST00000482365 0.364864385932271 0.10849767107973 0.0759402105655196 ENSG00000221978 CCNL2
ENST00000481223 0.342505454922148 0.0955384623304488 0.076149562140918 ENSG00000221978 CCNL2
ENST00000418865 0.298560993378401 0.0733083955425514 0.0888341155284331 ENSG00000221978 CCNL2
ENST00000505849 0.446723690259619 0.162148456299831 0.0698727677216932 ENSG00000221978 CCNL2
ENST00000488340 0.369618057576555 0.111037343696191 0.0740623817694193 ENSG00000221978 CCNL2
ENST00000492998 0.807719523969909 0.587176846556124 0.0308229254570855 ENSG00000221978 CCNL2
ENST00000469113 0.383963190227879 0.120237773761625 0.0860164620085158 ENSG00000221978 CCNL2
ENST00000480646 0.949268340292122 0.867836194877873 0.010269016712139 ENSG00000221978 CCNL2
ENST00000471930 0.175452556130285 0.0255613423381709 0.12219429876456 ENSG00000221978 CCNL2
ENST00000408918 0.334308148195178 0.0912779880537243 0.0845807023693717 ENSG00000221978 CCNL2
ENST00000473872 0.504254458878304 0.208928973881067 0.0751160315137717 ENSG00000221978 CCNL2
ENST00000425598 0.675588813958747 0.392503638547085 0.0440985225488026 ENSG00000221978 CCNL2
ENST00000463895 0.80632125763137 0.584915188317791 0.0357008513836907 ENSG00000221978 CCNL2
ENST00000497013 0.852407133734853 0.662534037905334 0.0293169472006167 ENSG00000221978 CCNL2
ENST00000444362 0.378882980568614 0.117124392475084 -0.0990933567717829 ENSG00000224870 RP4-758J18.2
ENST00000418833 0.428179823674702 0.149269089497897 -0.0926749337896811 ENSG00000224870 RP4-758J18.2
ENST00000447725 0.588059469218463 0.289732172006701 -0.0713541146555263 ENSG00000224870 RP4-758J18.2
ENST00000572242 0.4546066186233 0.167973926784356 -0.0893124514766675 ENSG00000224870 RP4-758J18.2
ENST00000453521 0.282537567247961 0.0655503184620904 -0.1189362544784 ENSG00000224870 RP4-758J18.2
ENST00000344843 0.271572087450022 0.0609235311022958 -0.105971560058872 ENSG00000242485 MRPL20
ENST00000493287 0.700145337150038 0.42599553192866 -0.0451426826105462 ENSG00000242485 MRPL20
ENST00000487659 0.267377853269572 0.0590275524473701 -0.106629496684613 ENSG00000242485 MRPL20
ENST00000492508 0.408750895905694 0.135944335312448 -0.0866593517523728 ENSG00000242485 MRPL20
ENST00000482352 0.176095453800489 0.0257314307381203 -0.13601222840537 ENSG00000242485 MRPL20
ENST00000477686 0.20861212976856 0.0360620442534615 -0.135008924053566 ENSG00000242485 MRPL20
ENST00000378741 0.630668058117236 0.336877573673808 0.059172980755168 ENSG00000160072 ATAD3B
ENST00000308647 0.441183625385573 0.15812951130951 0.0718383657186179 ENSG00000160072 ATAD3B
ENST00000472194 0.324749284524273 0.0865891339111169 0.0916206199848819 ENSG00000160072 ATAD3B
ENST00000485748 0.49991590019179 0.204764243687103 0.0728868611739061 ENSG00000160072 ATAD3B
ENST00000474481 0.610008767649978 0.313504498067766 0.062265952178676 ENSG00000160072 ATAD3B
ENST00000378756 0.774491854891411 0.532773993549183 -0.0356597581629229 ENSG00000197785 ATAD3A
ENST00000378755 0.774491854891411 0.532773993549183 -0.0356597581629229 ENSG00000197785 ATAD3A
ENST00000339113 0.858527887430977 0.673426167699375 -0.024638345940324 ENSG00000197785 ATAD3A
ENST00000536055 0.858527887430977 0.673426167699375 -0.024638345940324 ENSG00000197785 ATAD3A
ENST00000429957 0.591444567260732 0.293422727540687 -0.0830734697808023 ENSG00000197785 ATAD3A
ENST00000400830 0.624105239315441 0.329685975609699 0.0696771129589863 ENSG00000197785 ATAD3A
ENST00000291386 0.716799163828802 0.449316136614272 0.0356556779076786 ENSG00000160075 SSU72
ENST00000378726 0.891800287493575 0.73918590676847 -0.0197379967049335 ENSG00000160075 SSU72
ENST00000378725 0.37993349678377 0.117824007934301 0.0751792059874661 ENSG00000160075 SSU72
ENST00000359060 0.290128929439828 0.0691098852395835 0.103745646513761 ENSG00000160075 SSU72
ENST00000539195 0.59949743058218 0.302373213384673 0.073558162233042 ENSG00000215791 AL645728.2
ENST00000520777 0.970060449707783 0.921819314141408 -0.00680728237508823 ENSG00000197530 MIB2
ENST00000378710 0.970060449707783 0.921819314141408 -0.00680728237508823 ENSG00000197530 MIB2
ENST00000360522 0.970060449707783 0.921819314141408 -0.00680728237508823 ENSG00000197530 MIB2
ENST00000357210 0.970060449707783 0.921819314141408 -0.00680728237508823 ENSG00000197530 MIB2
ENST00000355826 0.970060449707783 0.921819314141408 -0.00680728237508823 ENSG00000197530 MIB2
ENST00000518681 0.96146599438636 0.898887148738994 -0.00882240722298483 ENSG00000197530 MIB2
ENST00000505820 0.970891913577411 0.923670071753899 -0.00665361213924277 ENSG00000197530 MIB2
ENST00000479659 0.9672704568364 0.914781925130114 -0.00742812607987447 ENSG00000197530 MIB2
ENST00000489635 0.970292867720061 0.922416526574807 -0.00677887486401412 ENSG00000197530 MIB2
ENST00000511502 0.966118462868928 0.911518757703603 -0.00773889201538568 ENSG00000197530 MIB2
ENST00000514363 0.527403034320936 0.229435453097869 0.0943374304083223 ENSG00000197530 MIB2
ENST00000487053 0.983242152364179 0.954575731818113 -0.00391186359449264 ENSG00000197530 MIB2
ENST00000378712 0.983247396983221 0.954683835794421 -0.00390303520590166 ENSG00000197530 MIB2
ENST00000504599 0.911480835461286 0.781597599363761 -0.0188952884392577 ENSG00000197530 MIB2
ENST00000507229 0.879972597345758 0.716259721449852 -0.0249500317874584 ENSG00000197530 MIB2
ENST00000378708 0.896385701531279 0.748806746897093 -0.0228022754415869 ENSG00000197530 MIB2
ENST00000506488 0.906687173073223 0.772188515086445 -0.0205829540959346 ENSG00000197530 MIB2
ENST00000514234 0.568387727545048 0.267858566634908 -0.0841123793143959 ENSG00000197530 MIB2
ENST00000513088 0.900081036091126 0.756660279048269 0.0208633431155992 ENSG00000248333 CDK11B
ENST00000341832 0.94491428991186 0.857627641136859 0.0115739534384851 ENSG00000248333 CDK11B
ENST00000317673 0.961088902891357 0.897894359787366 0.00810093956876868 ENSG00000248333 CDK11B
ENST00000340677 0.961088902891357 0.897894359787366 0.00810093956876868 ENSG00000248333 CDK11B
ENST00000407249 0.961088902891357 0.897894359787366 0.00810093956876868 ENSG00000248333 CDK11B
ENST00000378662 0.215728151376628 0.0386028825459823 0.0961881403607692 ENSG00000189339 SLC35E2B
ENST00000234800 0.227423409216415 0.0426555013027262 0.093933104655021 ENSG00000189339 SLC35E2B
ENST00000480991 0.284642393067425 0.0664845764796953 0.113600173683766 ENSG00000189339 SLC35E2B
ENST00000481276 0.847042956479115 0.652970856748369 0.0270641069146095 ENSG00000189339 SLC35E2B
ENST00000356200 0.994263435867772 0.984549165210434 -0.00112596345967003 ENSG00000008128 CDK11A
ENST00000598846 0.813782944350156 0.597503198664453 0.0274964235512234 ENSG00000268575 RP1-283E3.8
ENST00000358779 0.990171356417821 0.973787478637595 0.00194787314392085 ENSG00000008128 CDK11A
ENST00000460465 0.990171356417821 0.973787478637595 0.00194787314392085 ENSG00000008128 CDK11A
ENST00000404249 0.990171356417821 0.973787478637595 0.00194787314392085 ENSG00000008128 CDK11A
ENST00000378633 0.990171356417821 0.973787478637595 0.00194787314392085 ENSG00000008128 CDK11A
ENST00000357760 0.990171356417821 0.973787478637595 0.00194787314392085 ENSG00000008128 CDK11A
ENST00000509982 0.994263435867772 0.984549165210434 -0.00112596345967003 ENSG00000008128 CDK11A
ENST00000378638 0.994263435867772 0.984549165210434 -0.00112596345967003 ENSG00000008128 CDK11A
ENST00000356937 0.928954325280001 0.817926684702085 -0.0156279568050886 ENSG00000008128 CDK11A
ENST00000378635 0.891701670567603 0.738976837188526 0.020783015186375 ENSG00000008128 CDK11A
ENST00000479362 0.728949857219541 0.466318425563236 0.0459155587631988 ENSG00000008128 CDK11A
ENST00000498810 0.793253209621387 0.562514019440114 0.0432313915439454 ENSG00000008128 CDK11A
ENST00000487462 0.555698268915706 0.255828890903071 0.0887215434394638 ENSG00000008128 CDK11A
ENST00000401096 0.496976567471632 0.20234358294778 0.0999355393630454 ENSG00000008128 CDK11A
ENST00000577672 0.786592866864474 0.552111151460102 0.0376258113953501 ENSG00000227775 RP1-283E3.4
ENST00000417099 0.984411035107517 0.958646662719576 0.00357369809881808 ENSG00000227775 RP1-283E3.4
ENST00000355439 0.740269508843069 0.482586231703471 0.0416119092505696 ENSG00000215790 SLC35E2
ENST00000400924 0.722360489039755 0.457753948162332 0.044013305718327 ENSG00000215790 SLC35E2
ENST00000246421 0.710237665062954 0.440341419842062 0.0551587909890334 ENSG00000215790 SLC35E2
ENST00000341426 0.743646338126154 0.487043478198869 0.0295230785523786 ENSG00000008130 NADK
ENST00000341991 0.740168555852434 0.482461331463581 0.029799991494994 ENSG00000008130 NADK
ENST00000378625 0.75716628763603 0.506567304756532 0.0282788520775168 ENSG00000008130 NADK
ENST00000344463 0.743646338126154 0.487043478198869 0.0295230785523786 ENSG00000008130 NADK
ENST00000342348 0.462532470195736 0.174406443241091 0.064323407663179 ENSG00000008130 NADK
ENST00000498806 0.235423148492096 0.0456198240180352 0.159495131066446 ENSG00000008130 NADK
ENST00000469045 0.342708599072062 0.0956491333580026 0.0937410131336026 ENSG00000008130 NADK
ENST00000480499 0.204911575321612 0.0347905362620909 0.131985976106062 ENSG00000008130 NADK
ENST00000497747 0.139773512463367 0.0157701182820107 0.182525493724319 ENSG00000008130 NADK
ENST00000477235 0.239396014415312 0.0472376161882574 0.115085298457983 ENSG00000008130 NADK
ENST00000489538 0.228508648245505 0.0430230814996846 0.121044400122805 ENSG00000008130 NADK
ENST00000497186 0.334776337875432 0.0915668172302919 0.0964666841314462 ENSG00000008130 NADK
ENST00000400922 0.920838549759061 0.800247960651877 0.0152059165273974 ENSG00000008130 NADK
ENST00000492845 0.83694622585105 0.63588964848965 -0.0252193697648741 ENSG00000008130 NADK
ENST00000492768 0.655609092498327 0.366927957818614 -0.0527187967227565 ENSG00000008130 NADK
ENST00000460602 0.640772782774142 0.348962254517765 -0.0576767703898226 ENSG00000008130 NADK
ENST00000464373 0.742294351737578 0.484968762469582 -0.0484415283766039 ENSG00000008130 NADK
ENST00000378609 0.874129830079433 0.704687932707163 -0.0101614927105324 ENSG00000078369 GNB1
ENST00000461893 0.576346020821741 0.276272880043519 0.0495779239506611 ENSG00000078369 GNB1
ENST00000471354 0.5267833466021 0.228988856340194 0.0529615111087783 ENSG00000078369 GNB1
ENST00000439272 0.581336582412776 0.281969347548102 -0.0514023575911041 ENSG00000078369 GNB1
ENST00000434686 0.621153911277537 0.3261117515515 -0.0483576024647783 ENSG00000078369 GNB1
ENST00000437146 0.741886027963327 0.484438940162687 0.0353411803957243 ENSG00000078369 GNB1
ENST00000472614 0.37188671129615 0.112672444614929 -0.0946773356840785 ENSG00000078369 GNB1
ENST00000607589 0.533938995953544 0.235202871481195 0.0807972538874972 ENSG00000078369 GNB1
ENST00000469733 0.710420199210165 0.440858418943941 -0.0533864253384654 ENSG00000162585 C1orf86
ENST00000414253 0.698713822981801 0.423416084595809 -0.0582647918499055 ENSG00000162585 C1orf86
ENST00000428120 0.698713822981801 0.423416084595809 -0.0582647918499055 ENSG00000162585 C1orf86
ENST00000400919 0.698713822981801 0.423416084595809 -0.0582647918499055 ENSG00000162585 C1orf86
ENST00000400918 0.666718247490727 0.380510568681458 -0.064446500773728 ENSG00000162585 C1orf86
ENST00000497675 0.320270486027793 0.0844490549968097 -0.130055228314706 ENSG00000162585 C1orf86
ENST00000378543 0.333071195305058 0.0906717866114309 -0.127807167880845 ENSG00000162585 C1orf86
ENST00000378546 0.333071195305058 0.0906717866114309 -0.127807167880845 ENSG00000162585 C1orf86
ENST00000401813 0.361175886039832 0.106332973246307 -0.119892640288501 ENSG00000162585 C1orf86
ENST00000487186 0.360911090474459 0.106155348248674 -0.116623206981542 ENSG00000162585 C1orf86
ENST00000378545 0.343749409540059 0.0962534982461146 -0.126499810305825 ENSG00000162585 C1orf86
ENST00000476803 0.293789110578775 0.0708969568667112 -0.137648252148365 ENSG00000162585 C1orf86
ENST00000440825 0.341527307722631 0.0950772485050633 -0.126716389433324 ENSG00000162585 C1orf86
ENST00000420515 0.536030728597229 0.237400066188839 -0.0965638914701953 ENSG00000162585 C1orf86
ENST00000378536 0.813782944350156 0.597515817469775 -0.0256071376235242 ENSG00000157933 SKI
ENST00000508416 0.216356372423783 0.0387798674600088 -0.129621334727437 ENSG00000157933 SKI
ENST00000478223 0.288303386017536 0.0682464988790605 -0.116458551281323 ENSG00000157933 SKI
ENST00000378518 0.526652861259725 0.228830224444378 0.0425337577892482 ENSG00000157916 RER1
ENST00000605895 0.716421908505922 0.448938536685781 0.0250667892651438 ENSG00000157916 RER1
ENST00000378513 0.455880440213357 0.16905214606554 0.046713304131977 ENSG00000157916 RER1
ENST00000306256 0.510336509858121 0.214277130752784 0.0432185693084967 ENSG00000157916 RER1
ENST00000493207 0.902252151995715 0.761820546754356 0.0134567738947084 ENSG00000157916 RER1
ENST00000378512 0.456165604676508 0.169231781318226 0.0467107827864352 ENSG00000157916 RER1
ENST00000443438 0.580474693797789 0.281139439545579 0.039428147874515 ENSG00000157916 RER1
ENST00000488353 0.728774641972046 0.466153925346024 0.0268532133937966 ENSG00000157916 RER1
ENST00000462129 0.436693310826519 0.154881242319962 0.0863587922148668 ENSG00000157916 RER1
ENST00000288774 0.175096628974614 0.0254702010660924 -0.138584966068727 ENSG00000157911 PEX10
ENST00000447513 0.177467895148549 0.0260949982531393 -0.13784778685062 ENSG00000157911 PEX10
ENST00000507596 0.185605351921752 0.0285248582849448 -0.135741103016821 ENSG00000157911 PEX10
ENST00000378466 0.903079949929762 0.763611376094629 -0.0199684674511494 ENSG00000157881 PANK4
ENST00000435556 0.902563306110016 0.762506203501538 -0.0200401601423481 ENSG00000157881 PANK4
ENST00000505228 0.942286176320096 0.850803403052758 0.0136545480612994 ENSG00000157881 PANK4
ENST00000426449 0.257697707392515 0.0546378251006048 -0.14304996646984 ENSG00000157873 TNFRSF14
ENST00000434817 0.564527402184774 0.264289772523437 -0.0810813423687582 ENSG00000157873 TNFRSF14
ENST00000435221 0.571373919883327 0.271046988498775 -0.0803876229182437 ENSG00000157873 TNFRSF14
ENST00000451778 0.580474693797789 0.281081906253306 -0.0785594118259222 ENSG00000157873 TNFRSF14
ENST00000409119 0.415608342997281 0.14032458210004 -0.109414138821201 ENSG00000157873 TNFRSF14
ENST00000355716 0.63187404981654 0.338569449114427 -0.0674535480838231 ENSG00000157873 TNFRSF14
ENST00000475523 0.633513145038454 0.340606118275319 -0.0673009306576133 ENSG00000157873 TNFRSF14
ENST00000496064 0.523634422158433 0.226349429720914 -0.0916255484910209 ENSG00000157873 TNFRSF14
ENST00000463471 0.704350944134702 0.431440274175879 -0.0563200710919475 ENSG00000157873 TNFRSF14
ENST00000466750 0.827366874609974 0.620271768494753 -0.035972264573943 ENSG00000157873 TNFRSF14
ENST00000493183 0.89838238094185 0.75297292951448 0.0206694821645195 ENSG00000157870 FAM213B
ENST00000474659 0.913758818867133 0.785563643724396 0.0178145497101603 ENSG00000157870 FAM213B
ENST00000419916 0.890322733036611 0.73605937436149 -0.020080035127084 ENSG00000157870 FAM213B
ENST00000378424 0.890322733036611 0.73605937436149 -0.020080035127084 ENSG00000157870 FAM213B
ENST00000537325 0.916680458110486 0.791244662847104 -0.0170078383241809 ENSG00000157870 FAM213B
ENST00000378427 0.890322733036611 0.73605937436149 -0.020080035127084 ENSG00000157870 FAM213B
ENST00000378425 0.890322733036611 0.73605937436149 -0.020080035127084 ENSG00000157870 FAM213B
ENST00000464043 0.908910489855289 0.776206622093255 0.0181467874480544 ENSG00000157870 FAM213B
ENST00000444521 0.890322733036611 0.73605937436149 -0.020080035127084 ENSG00000157870 FAM213B
ENST00000465233 0.90843192609494 0.77512087762964 0.018464090553209 ENSG00000157870 FAM213B
ENST00000498083 0.882879781951813 0.721249251562917 0.0230335808087601 ENSG00000157870 FAM213B
ENST00000481683 0.886746380534218 0.728667060835312 0.0230865237339992 ENSG00000157870 FAM213B
ENST00000484099 0.914552714670809 0.787153810250177 -0.0162564255857869 ENSG00000157870 FAM213B
ENST00000477045 0.939366779237517 0.843097381803938 0.0136899622798949 ENSG00000157870 FAM213B
ENST00000476686 0.772828816095896 0.530432416358088 -0.0376873462940549 ENSG00000157870 FAM213B
ENST00000294599 0.613944686463073 0.318231502966342 -0.058387888031477 ENSG00000162591 MEGF6
ENST00000356575 0.531834223915868 0.233380466476395 -0.067297675779691 ENSG00000162591 MEGF6
ENST00000485002 0.483157424590249 0.190740239504551 -0.0740233412236703 ENSG00000162591 MEGF6
ENST00000378344 0.98109933581927 0.948505243578196 -0.00294805335826237 ENSG00000158109 TPRG1L
ENST00000344579 0.983430972857801 0.955025812748686 -0.00257825274410825 ENSG00000158109 TPRG1L
ENST00000378322 0.870977006769413 0.697878894927688 0.0286984556141621 ENSG00000116213 WRAP73
ENST00000270708 0.870977006769413 0.697878894927688 0.0286984556141621 ENSG00000116213 WRAP73
ENST00000424367 0.913758818867133 0.785581453196409 0.0201138555168891 ENSG00000116213 WRAP73
ENST00000418088 0.832565588182125 0.628261356369002 0.0320086783785043 ENSG00000227372 TP73-AS1
ENST00000452079 0.866015782098493 0.688169994999778 0.0266978582733044 ENSG00000227372 TP73-AS1
ENST00000423764 0.78707689353285 0.552842214663246 0.0393948536857506 ENSG00000227372 TP73-AS1
ENST00000378251 0.971066702905331 0.924253404419921 0.0047202749397472 ENSG00000130764 LRRC47
ENST00000462356 0.618666705495074 0.323189556587664 0.0715809344729121 ENSG00000130764 LRRC47
ENST00000378230 0.450999985518127 0.165376729774819 0.0647160343878047 ENSG00000116198 CEP104
ENST00000438539 0.849146422191794 0.656756197473478 0.0325754459420647 ENSG00000116198 CEP104
ENST00000494653 0.694019739778028 0.417210227682817 0.045797306727928 ENSG00000116198 CEP104
ENST00000428079 0.612458851987861 0.316001307193868 0.0654551867170485 ENSG00000116198 CEP104
ENST00000378223 0.998772521238773 0.99630670771538 0.000317988358268399 ENSG00000116198 CEP104
ENST00000378209 0.98518475381982 0.960512270664724 0.0032355962368338 ENSG00000169598 DFFB
ENST00000491998 0.98518475381982 0.960512270664724 0.0032355962368338 ENSG00000169598 DFFB
ENST00000468793 0.999991528920348 0.999991528920348 7.00008013824864e-07 ENSG00000169598 DFFB
ENST00000339350 0.963332842116497 0.904241748267252 0.00798044682770717 ENSG00000169598 DFFB
ENST00000477548 0.963332842116497 0.904241748267252 0.00798044682770717 ENSG00000169598 DFFB
ENST00000378206 0.980387002884905 0.946880853656081 0.00442725245734862 ENSG00000169598 DFFB
ENST00000475969 0.959611743589731 0.893835605121207 0.00885435126492769 ENSG00000169598 DFFB
ENST00000486765 0.943329651614152 0.853467495935035 -0.0107275757456303 ENSG00000198912 C1orf174
ENST00000361605 0.943329651614152 0.853467495935035 -0.0107275757456303 ENSG00000198912 C1orf174
ENST00000474140 0.943329651614152 0.853467495935035 -0.0107275757456303 ENSG00000198912 C1orf174
ENST00000478423 0.957690057279567 0.889059942076812 0.0088423327374259 ENSG00000131697 NPHP4
ENST00000489180 0.95402520115503 0.878804682070934 0.00967465552053073 ENSG00000131697 NPHP4
ENST00000378156 0.95402520115503 0.878804682070934 0.00967465552053073 ENSG00000131697 NPHP4
ENST00000378169 0.994533907583483 0.98572464636794 -0.00114887536547419 ENSG00000131697 NPHP4
ENST00000484532 0.117929169697881 0.0109552449335226 -0.117226462341131 ENSG00000116251 RPL22
ENST00000234875 0.132073577664341 0.0137330573999166 -0.111922900194297 ENSG00000116251 RPL22
ENST00000480661 0.106951768156713 0.00907451672458634 -0.127171208573093 ENSG00000116251 RPL22
ENST00000497965 0.10772386031082 0.00919802675991746 -0.127382283671116 ENSG00000116251 RPL22
ENST00000471204 0.109507064450551 0.00952136092195535 -0.126344496044777 ENSG00000116251 RPL22
ENST00000465387 0.1066688467204 0.00899265413150971 -0.127711045680962 ENSG00000116251 RPL22
ENST00000462296 0.10769186517853 0.00919246639693819 -0.129735912125733 ENSG00000116251 RPL22
ENST00000465335 0.109410687941611 0.00947277766975992 -0.128749459998504 ENSG00000116251 RPL22
ENST00000343813 0.112296274270983 0.00998661005874135 0.11463612931909 ENSG00000116237 ICMT
ENST00000495791 0.108171674984711 0.00926430127223783 0.147596622007546 ENSG00000116237 ICMT
ENST00000489498 0.340680218903843 0.0946311572082901 0.08292918121536 ENSG00000116237 ICMT
ENST00000474756 0.302889213464036 0.0758566945196898 0.101573047648143 ENSG00000116237 ICMT
ENST00000608083 0.577762786181404 0.277741035410587 -0.0572915388298459 ENSG00000097021 ACOT7
ENST00000377845 0.670066315762624 0.385167799623916 -0.0502310386515697 ENSG00000097021 ACOT7
ENST00000377855 0.636969440691585 0.344235687832812 -0.0508628281642492 ENSG00000097021 ACOT7
ENST00000377860 0.577762786181404 0.277741035410587 -0.0572915388298459 ENSG00000097021 ACOT7
ENST00000418124 0.577762786181404 0.277741035410587 -0.0572915388298459 ENSG00000097021 ACOT7
ENST00000545482 0.577762786181404 0.277741035410587 -0.0572915388298459 ENSG00000097021 ACOT7
ENST00000361521 0.576691787810728 0.276626363226864 -0.0574473874943175 ENSG00000097021 ACOT7
ENST00000377842 0.658859720978398 0.370675270201597 -0.0514391418468107 ENSG00000097021 ACOT7
ENST00000473466 0.456165604676508 0.169221105656202 -0.0840258819910407 ENSG00000097021 ACOT7
ENST00000541130 0.963091208521855 0.903673455200922 0.00847241056805363 ENSG00000097021 ACOT7
ENST00000377837 0.282385680029248 0.0654671348984018 0.126597261709733 ENSG00000069812 HES2
ENST00000377836 0.324971880985968 0.0867598831297157 0.118961721436553 ENSG00000069812 HES2
ENST00000377834 0.458358574293343 0.171301352162395 0.0957238140914899 ENSG00000069812 HES2
ENST00000356876 0.670541129030086 0.38588266768261 0.0495321674654868 ENSG00000215788 TNFRSF25
ENST00000485036 0.668896576245948 0.383427221135194 0.0495980181918703 ENSG00000215788 TNFRSF25
ENST00000480393 0.668896576245948 0.383427221135194 0.0495980181918703 ENSG00000215788 TNFRSF25
ENST00000513135 0.680265559041236 0.398167242082119 0.0478196050908335 ENSG00000215788 TNFRSF25
ENST00000473343 0.514532828454386 0.218264560750656 0.0866802577648913 ENSG00000215788 TNFRSF25
ENST00000377782 0.668896576245948 0.383427221135194 0.0495980181918703 ENSG00000215788 TNFRSF25
ENST00000351959 0.663626832157627 0.376926272580837 0.0503253029537875 ENSG00000215788 TNFRSF25
ENST00000510563 0.708498048426667 0.437606972758676 0.0445728114193116 ENSG00000215788 TNFRSF25
ENST00000502730 0.708498048426667 0.437606972758676 0.0445728114193116 ENSG00000215788 TNFRSF25
ENST00000502588 0.708498048426667 0.437606972758676 0.0445728114193116 ENSG00000215788 TNFRSF25
ENST00000414040 0.708498048426667 0.437606972758676 0.0445728114193116 ENSG00000215788 TNFRSF25
ENST00000351748 0.708498048426667 0.437606972758676 0.0445728114193116 ENSG00000215788 TNFRSF25
ENST00000348333 0.708498048426667 0.437606972758676 0.0445728114193116 ENSG00000215788 TNFRSF25
ENST00000453260 0.592506954274961 0.295043421201555 0.0775706165755716 ENSG00000215788 TNFRSF25
ENST00000469691 0.781051497854807 0.542527648787669 0.0360655280412225 ENSG00000215788 TNFRSF25
ENST00000481401 0.849994607635241 0.658163957816517 0.0260735964951196 ENSG00000215788 TNFRSF25
ENST00000461703 0.98695466319828 0.965840236734239 -0.00265165844535239 ENSG00000215788 TNFRSF25
ENST00000453341 0.883678643188104 0.722630012081136 0.0223885429296994 ENSG00000215788 TNFRSF25
ENST00000377748 0.722186902418496 0.457501689748628 0.0337007010840146 ENSG00000171680 PLEKHG5
ENST00000400913 0.627171398435933 0.33324940739228 0.0449281030559249 ENSG00000171680 PLEKHG5
ENST00000489097 0.520850667557926 0.223807990822767 0.0596697695950836 ENSG00000171680 PLEKHG5
ENST00000340850 0.649539191175195 0.359512935738402 0.0418960792657029 ENSG00000171680 PLEKHG5
ENST00000487949 0.650477536409261 0.360782735341817 0.0506747602133962 ENSG00000171680 PLEKHG5
ENST00000377725 0.749934213304391 0.495504734247293 0.0316680389247287 ENSG00000171680 PLEKHG5
ENST00000377728 0.778696805338108 0.539204767609202 0.0286431835366073 ENSG00000171680 PLEKHG5
ENST00000377732 0.804002999502304 0.580791296490609 0.025366517502467 ENSG00000171680 PLEKHG5
ENST00000400915 0.82474497657137 0.616092046478428 0.0231129466487281 ENSG00000171680 PLEKHG5
ENST00000377740 0.820591108672656 0.609471831165224 0.0234719837239164 ENSG00000171680 PLEKHG5
ENST00000377737 0.820591108672656 0.60955148540452 0.0234812760457066 ENSG00000171680 PLEKHG5
ENST00000535355 0.726488404174192 0.463250961161489 0.0344811240609914 ENSG00000171680 PLEKHG5
ENST00000537245 0.848417128524021 0.655717656552988 0.0207016131473826 ENSG00000171680 PLEKHG5
ENST00000544978 0.833283618397163 0.629616141403269 0.022099791877846 ENSG00000171680 PLEKHG5
ENST00000377705 0.238726047344297 0.0469179087879359 0.101375942544004 ENSG00000162408 NOL9
ENST00000377674 0.781591879054567 0.543514594851901 0.0413205555946157 ENSG00000204859 ZBTB48
ENST00000488936 0.758714171925791 0.508859355624947 0.045928051120097 ENSG00000204859 ZBTB48
ENST00000377658 0.291931671747694 0.0700021894266916 0.101058548861119 ENSG00000162413 KLHL21
ENST00000377663 0.292752885927715 0.0703231268879403 0.101098263439133 ENSG00000162413 KLHL21
ENST00000467612 0.853142339517404 0.664014500236609 0.0271898515152386 ENSG00000162413 KLHL21
ENST00000496707 0.701010815712855 0.427165929947732 0.0603324390151432 ENSG00000162413 KLHL21
ENST00000463043 0.991744840511364 0.977822461563424 -0.00183690791038052 ENSG00000162413 KLHL21
ENST00000377648 0.986009453907644 0.962656124522601 0.00263765721121755 ENSG00000116273 PHF13
ENST00000495385 0.995690445067896 0.988982685303226 0.000831061328412248 ENSG00000116273 PHF13
ENST00000377627 0.913679339094959 0.785429569569403 0.0161642831923395 ENSG00000041988 THAP3
ENST00000465508 0.896556430825893 0.749316315266072 0.0157731314978066 ENSG00000007923 DNAJC11
ENST00000349363 0.637395488791564 0.344745919215825 0.0357356117610403 ENSG00000007923 DNAJC11
ENST00000451196 0.637395488791564 0.344745919215825 0.0357356117610403 ENSG00000007923 DNAJC11
ENST00000377577 0.786629138618315 0.55224857699308 0.0224125185116839 ENSG00000007923 DNAJC11
ENST00000294401 0.825358343527437 0.616907915252349 0.0189531814026529 ENSG00000007923 DNAJC11
ENST00000542246 0.636802011713529 0.344069941429847 0.0368632741320126 ENSG00000007923 DNAJC11
ENST00000377573 0.847306540086916 0.653330323546512 0.017692288694795 ENSG00000007923 DNAJC11
ENST00000472414 0.717234090815389 0.449984355522794 -0.0507385914397898 ENSG00000007923 DNAJC11
ENST00000426784 0.816011729654921 0.601845820460804 0.0228603992627897 ENSG00000007923 DNAJC11
ENST00000473993 0.794434061473103 0.564259027023786 0.0252109869162682 ENSG00000007923 DNAJC11
ENST00000469318 0.867435146563269 0.690915756536553 0.0254891379549827 ENSG00000007923 DNAJC11
ENST00000485073 0.711019117473276 0.441653663197085 -0.0432450373952994 ENSG00000007923 DNAJC11
ENST00000460594 0.603343066509502 0.306840878588478 -0.0612548991389663 ENSG00000007923 DNAJC11
ENST00000465911 0.466582364707038 0.177855077549951 -0.0979941125322492 ENSG00000007923 DNAJC11
ENST00000303635 0.0294469892236057 0.00068175933807719 -0.163390151320834 ENSG00000171735 CAMTA1
ENST00000490738 0.00763160957170703 5.23145438079432e-05 -0.245402885645645 ENSG00000171735 CAMTA1
ENST00000476163 0.0306342894439928 0.000744051744112296 -0.17818512859221 ENSG00000171735 CAMTA1
ENST00000473578 0.00775684092220065 5.41309373174573e-05 -0.245270964201578 ENSG00000171735 CAMTA1
ENST00000557126 0.0276650917216544 0.000609473140128868 -0.183813177958363 ENSG00000171735 CAMTA1
ENST00000467404 0.00815294129971971 5.97043731387132e-05 -0.244014350409124 ENSG00000171735 CAMTA1
ENST00000439411 0.0274478545876224 0.000600508552219714 -0.169255930585752 ENSG00000171735 CAMTA1
ENST00000461311 0.0298579835299759 0.000703818571961638 -0.182614677809617 ENSG00000171735 CAMTA1
ENST00000486138 0.0057549346128703 2.70905167671498e-05 -0.266713754546569 ENSG00000171735 CAMTA1
ENST00000482934 0.0623561033671775 0.00301753458230639 -0.167840652828954 ENSG00000171735 CAMTA1
ENST00000470648 0.796939865448559 0.568456350990418 -0.0378780344073594 ENSG00000171735 CAMTA1
ENST00000461580 0.813676720782182 0.5973095994921 -0.035034831849775 ENSG00000171735 CAMTA1
ENST00000054666 0.372295687121973 0.112884355202321 0.0668712989728568 ENSG00000049245 VAMP3
ENST00000470357 0.449471202749246 0.164162459223369 0.06387135350483 ENSG00000049245 VAMP3
ENST00000487194 0.950688732461525 0.871718583467668 0.00840297195914032 ENSG00000049245 VAMP3
ENST00000493373 0.51471357471748 0.218491342586421 -0.0676389506261949 ENSG00000116288 PARK7
ENST00000460192 0.459996624562629 0.172584082307072 -0.078266990508514 ENSG00000116288 PARK7
ENST00000338639 0.528932473991622 0.230686493686145 -0.0664098726714374 ENSG00000116288 PARK7
ENST00000493678 0.529157190304733 0.230928203235852 -0.0663964424252441 ENSG00000116288 PARK7
ENST00000377493 0.528913852802478 0.230646991304113 -0.0664110607390673 ENSG00000116288 PARK7
ENST00000465354 0.461578355814342 0.173750222540215 -0.0778697016410319 ENSG00000116288 PARK7
ENST00000377491 0.523634422158433 0.226395213149736 -0.0668976843090512 ENSG00000116288 PARK7
ENST00000377488 0.522634427131737 0.225343158098154 -0.0670443072337894 ENSG00000116288 PARK7
ENST00000497113 0.45771088127066 0.170565131624875 -0.0782262146196296 ENSG00000116288 PARK7
ENST00000469225 0.727513228008004 0.464592322483568 -0.0386668492174879 ENSG00000116288 PARK7
ENST00000474874 0.416615313577245 0.141048303713339 0.0917265563553565 ENSG00000116285 ERRFI1
ENST00000377482 0.372266526655166 0.112849814197269 0.101252499671729 ENSG00000116285 ERRFI1
ENST00000469499 0.568037656730204 0.267483120882924 0.0779682329115084 ENSG00000116285 ERRFI1
ENST00000487559 0.790250839722085 0.557821680346971 0.0436001236681251 ENSG00000116285 ERRFI1
ENST00000337907 0.0318952543115037 0.000812202423241569 -0.174107592409669 ENSG00000142599 RERE
ENST00000377464 0.276920020725731 0.0631124106645531 -0.0721428368114165 ENSG00000142599 RERE
ENST00000467350 0.47830681916326 0.186915840321741 0.0673094325025508 ENSG00000142599 RERE
ENST00000400907 0.0402473452485448 0.00128789034357752 -0.160889566379519 ENSG00000142599 RERE
ENST00000476556 0.710237665062954 0.440241204841638 -0.0300305387037664 ENSG00000142599 RERE
ENST00000400908 0.0237796361255209 0.000454691245137174 -0.197171758722737 ENSG00000142599 RERE
ENST00000505225 0.697078512067018 0.421227694818892 0.0541812613826362 ENSG00000142599 RERE
ENST00000488215 0.110902691035988 0.0097386591968791 -0.140234698358653 ENSG00000142599 RERE
ENST00000460659 0.128384813798421 0.0129704235540704 -0.147157272296956 ENSG00000142599 RERE
ENST00000492766 0.139936387436168 0.0158403421434375 -0.14350743121361 ENSG00000142599 RERE
ENST00000465125 0.129960124998338 0.0133255677157549 -0.145933299110791 ENSG00000142599 RERE
ENST00000464972 0.0648463448633085 0.00325215289804167 -0.194356231350384 ENSG00000142599 RERE
ENST00000480342 0.0103116701907895 8.92895440695678e-05 -0.265641233465829 ENSG00000142599 RERE
ENST00000507012 0.106697475293407 0.00902890412882973 -0.19443135092035 ENSG00000142599 RERE
ENST00000469251 0.0135009093311227 0.000154311146687607 -0.263586692542384 ENSG00000142599 RERE
ENST00000514428 0.0214535509803042 0.000364896584771952 -0.255428071156146 ENSG00000142599 RERE
ENST00000468247 0.0540653453772776 0.00223719160177812 -0.221029020599856 ENSG00000142599 RERE
ENST00000234590 0.781592843880181 0.543581097741196 0.0263739079250288 ENSG00000074800 ENO1
ENST00000464920 0.69926028993578 0.424056106736686 0.03571506286655 ENSG00000074800 ENO1
ENST00000497492 0.717636160681072 0.450734223325853 0.0303808106359824 ENSG00000074800 ENO1
ENST00000486051 0.797284169591544 0.568912696358581 0.0234316539421929 ENSG00000074800 ENO1
ENST00000492343 0.889744116128404 0.734670721740347 0.0146549182574924 ENSG00000074800 ENO1
ENST00000489867 0.960649480652087 0.896617944982794 -0.00636408958561311 ENSG00000074800 ENO1
ENST00000437157 0.567774242699764 0.267193714868365 0.0817899856842225 ENSG00000228526 RP3-510D11.1
ENST00000377403 0.168377365785525 0.0235090172297955 0.102437779685695 ENSG00000049239 H6PD
ENST00000602477 0.623113286800306 0.32860606699823 0.0510721989402924 ENSG00000049239 H6PD
ENST00000495451 0.152006696974091 0.0189347707688123 0.127998558160959 ENSG00000049239 H6PD
ENST00000328089 0.543859779186243 0.244585398211083 -0.0658786340122965 ENSG00000171621 SPSB1
ENST00000450402 0.380909220634488 0.118456069729679 -0.10414601997182 ENSG00000171621 SPSB1
ENST00000357898 0.912260991479355 0.783069241986737 -0.0178088431728751 ENSG00000171621 SPSB1
ENST00000377399 0.923159195155399 0.804341045583926 -0.0164164675799499 ENSG00000171621 SPSB1
ENST00000302692 0.455830745465693 0.168954938652898 -0.0878545352621072 ENSG00000171612 SLC25A33
ENST00000377376 0.996476267242203 0.990517805103907 -0.000759367139619299 ENSG00000188807 TMEM201
ENST00000340381 0.98109933581927 0.949028854024524 0.00408667029056117 ENSG00000188807 TMEM201
ENST00000340305 0.817258963133167 0.603857257079456 -0.0373257326422823 ENSG00000188807 TMEM201
ENST00000416541 0.909422083828905 0.777324253663946 -0.0185856296035773 ENSG00000188807 TMEM201
ENST00000536656 0.808691059040302 0.589326435004502 0.0361726205088561 ENSG00000171608 PIK3CD
ENST00000377346 0.666668393668188 0.380369298345372 0.0613235368613261 ENSG00000171608 PIK3CD
ENST00000377298 0.427658295999352 0.148736061028337 0.0583070219142315 ENSG00000171603 CLSTN1
ENST00000377288 0.427658295999352 0.148736061028337 0.0583070219142315 ENSG00000171603 CLSTN1
ENST00000477264 0.885657953478097 0.726863772943921 0.0159649273256632 ENSG00000171603 CLSTN1
ENST00000435891 0.265545441352442 0.05812086660391 0.0823796644812663 ENSG00000171603 CLSTN1
ENST00000361311 0.426395693270865 0.147904973697049 0.0584413111623413 ENSG00000171603 CLSTN1
ENST00000464286 0.301697598542208 0.0751401380908122 0.123879100442868 ENSG00000171603 CLSTN1
ENST00000377263 0.62732958031119 0.333424077846522 -0.0545749075600909 ENSG00000178585 CTNNBIP1
ENST00000454104 0.639010895423279 0.346742131401473 -0.0670442152179054 ENSG00000223989 RP11-84A14.5
ENST00000537447 0.492820367905756 0.198981667935631 -0.0829031463276942 ENSG00000178585 CTNNBIP1
ENST00000400904 0.744075962037624 0.487647725567101 -0.0417726831815891 ENSG00000178585 CTNNBIP1
ENST00000377258 0.565603220780466 0.26520194615775 -0.0721511559157334 ENSG00000178585 CTNNBIP1
ENST00000377256 0.214577656417837 0.0381144516764195 -0.159178961855542 ENSG00000178585 CTNNBIP1
ENST00000488540 0.240897441772464 0.0477791384591723 0.120324618532507 ENSG00000162441 LZIC
ENST00000377223 0.222730484747254 0.0410162915811204 0.125105636357401 ENSG00000162441 LZIC
ENST00000400903 0.256909972592991 0.0542081900716877 0.117252057064437 ENSG00000162441 LZIC
ENST00000541052 0.397243335152128 0.12863464957864 0.0943600821831538 ENSG00000162441 LZIC
ENST00000377213 0.310537280279315 0.0796542011734254 0.107787838156794 ENSG00000162441 LZIC
ENST00000377205 0.725669481429223 0.462028750116223 0.0496057664020168 ENSG00000173614 NMNAT1
ENST00000462686 0.985313908636126 0.96092334910443 -0.00350620897790017 ENSG00000173614 NMNAT1
ENST00000253251 0.660975877640926 0.373840366572339 0.0323783345424344 ENSG00000130939 UBE4B
ENST00000377157 0.53468496427659 0.236031465786777 0.0426510329762858 ENSG00000130939 UBE4B
ENST00000377153 0.942910592977761 0.851847318769713 -0.0141973746728996 ENSG00000130939 UBE4B
ENST00000343090 0.526221228910942 0.228401920466942 0.0453013517232806 ENSG00000130939 UBE4B
ENST00000475795 0.737399944045386 0.478938703596107 0.0398041485740239 ENSG00000130939 UBE4B
ENST00000470736 0.506044134993624 0.21057427550648 0.0703361722202613 ENSG00000130939 UBE4B
ENST00000466379 0.417967322501037 0.142220532027004 0.0883091019521038 ENSG00000130939 UBE4B
ENST00000488228 0.411255342295215 0.13777184079708 0.104464307339012 ENSG00000130939 UBE4B
ENST00000377093 0.742965497836845 0.485904840815645 0.0318226676442537 ENSG00000054523 KIF1B
ENST00000263934 0.710561639503572 0.441028948118296 0.0307859186452184 ENSG00000054523 KIF1B
ENST00000377086 0.712278392721638 0.44324595458772 0.0309525513312222 ENSG00000054523 KIF1B
ENST00000377083 0.639443874352907 0.34716842108724 0.0421132739591812 ENSG00000054523 KIF1B
ENST00000377081 0.623402336279592 0.328991837211108 0.0390694565197013 ENSG00000054523 KIF1B
ENST00000497835 0.74361878794912 0.486937623456117 0.0454560252459712 ENSG00000054523 KIF1B
ENST00000491493 0.770773028625088 0.527310906748916 0.0287955157476472 ENSG00000142657 PGD
ENST00000487775 0.9661665697634 0.911702893618 0.00597626878687757 ENSG00000142657 PGD
ENST00000541529 0.59597697201548 0.29861732925319 0.0386989291778711 ENSG00000142657 PGD
ENST00000477958 0.755473026118946 0.503827261794962 0.030901675884322 ENSG00000142657 PGD
ENST00000270776 0.607680325802409 0.311114068231136 0.0379175881528394 ENSG00000142657 PGD
ENST00000483936 0.746434248898526 0.490779421442925 0.0276754063949106 ENSG00000142657 PGD
ENST00000538557 0.609549023832628 0.313063366847813 0.037910397133988 ENSG00000142657 PGD
ENST00000465632 0.713266400974134 0.44435077561615 0.0334701516823005 ENSG00000142657 PGD
ENST00000460189 0.797389355766117 0.569263311020556 0.0252542262911393 ENSG00000142657 PGD
ENST00000493288 0.965035486013792 0.908333654165184 0.00558982095441366 ENSG00000142657 PGD
ENST00000498356 0.424570231450495 0.146468896245578 0.0526816511162408 ENSG00000142657 PGD
ENST00000496718 0.300176866893298 0.0742018087437366 0.0779115318897521 ENSG00000142657 PGD
ENST00000400900 0.569139638769921 0.268601561913005 -0.0787406229236388 ENSG00000251503 APITD1-CORT
ENST00000602296 0.569139638769921 0.268601561913005 -0.0787406229236388 ENSG00000175279 APITD1
ENST00000602787 0.569139638769921 0.268601561913005 -0.0787406229236388 ENSG00000175279 APITD1
ENST00000470413 0.657024295152419 0.368464753634113 -0.0649686751809724 ENSG00000251503 APITD1-CORT
ENST00000309048 0.626927391498248 0.332982340696797 -0.0743768820634651 ENSG00000175279 APITD1
ENST00000377038 0.590419973509836 0.292281177441522 0.0392481717543908 ENSG00000160049 DFFA
ENST00000476658 0.592042345570881 0.294228121519459 0.0490656856924672 ENSG00000160049 DFFA
ENST00000377036 0.933359602520006 0.828954330037565 0.0105253529552106 ENSG00000160049 DFFA
ENST00000472851 0.28815699666977 0.0681263925115344 -0.112231152329896 ENSG00000142655 PEX14
ENST00000356607 0.168624307638929 0.0235988554873743 -0.117447837420284 ENSG00000142655 PEX14
ENST00000538836 0.158518338184081 0.0208967065145319 -0.119403704943352 ENSG00000142655 PEX14
ENST00000491661 0.166022424789236 0.0228498678741084 -0.129130729533433 ENSG00000142655 PEX14
ENST00000473118 0.659105755894976 0.370913064614997 0.0412867780577366 ENSG00000120948 TARDBP
ENST00000240185 0.0819173827519688 0.00523460563462528 0.126220901192049 ENSG00000120948 TARDBP
ENST00000476201 0.581756143059797 0.282423117808022 0.0496823182946348 ENSG00000120948 TARDBP
ENST00000472476 0.430415043731688 0.150707323187668 0.0631365757507407 ENSG00000120948 TARDBP
ENST00000439080 0.0676019113888894 0.00351197207388733 0.128785119982906 ENSG00000120948 TARDBP
ENST00000473869 0.0797067906799694 0.00491291525152785 0.127999139553908 ENSG00000120948 TARDBP
ENST00000315091 0.0800241643501972 0.00498477800743174 0.126531470929662 ENSG00000120948 TARDBP
ENST00000477447 0.0472768651411544 0.00172057538817519 0.155537161848209 ENSG00000120948 TARDBP
ENST00000496840 0.293632975419507 0.0708044582943045 0.0993057158740019 ENSG00000120948 TARDBP
ENST00000475189 0.3859564914656 0.121522033609973 -0.135619335511391 ENSG00000116649 SRM
ENST00000376957 0.690387936160862 0.412125758894592 -0.0524507462894213 ENSG00000116649 SRM
ENST00000490101 0.473783131074214 0.183113518636426 -0.110233982586515 ENSG00000116649 SRM
ENST00000465788 0.910334625616161 0.7792639817115 -0.0180406459797744 ENSG00000116649 SRM
ENST00000459997 0.775540081308193 0.534136693906545 -0.0382039135446903 ENSG00000116649 SRM
ENST00000487300 0.526933373656706 0.22909966165053 -0.0783909214472737 ENSG00000116649 SRM
ENST00000304457 0.139385223109609 0.0156281899290843 0.092187197052731 ENSG00000171824 EXOSC10
ENST00000376936 0.139385223109609 0.0156281899290843 0.092187197052731 ENSG00000171824 EXOSC10
ENST00000474216 0.195464307718679 0.031664863622866 0.113525045295356 ENSG00000171824 EXOSC10
ENST00000544779 0.138852291244567 0.0155035706681695 0.0923100502957951 ENSG00000171824 EXOSC10
ENST00000452378 0.456165604676508 0.169212741780412 0.0881360952205813 ENSG00000226849 RP4-635E18.7
ENST00000469634 0.6685750109338 0.38285386584158 0.0600270195441991 ENSG00000171824 EXOSC10
ENST00000478271 0.636102266628276 0.343266292249124 0.0654830082623308 ENSG00000171824 EXOSC10
ENST00000470611 0.0797528115578472 0.00493687702591615 0.177256661708536 ENSG00000171824 EXOSC10
ENST00000498576 0.147046637760384 0.0178016545652422 0.171182266632929 ENSG00000171824 EXOSC10
ENST00000485606 0.605379043740306 0.308609784799469 0.077056752513665 ENSG00000171824 EXOSC10
ENST00000460196 0.906233337257222 0.771576388304107 0.0171537604856812 ENSG00000171824 EXOSC10
ENST00000376838 0.0217651800288349 0.000376361749607319 0.176068773668165 ENSG00000198793 MTOR
ENST00000361445 0.0302742406007059 0.000724433081886177 0.109402514231751 ENSG00000198793 MTOR
ENST00000473471 0.0701934538605996 0.00379939939069473 0.205102034508337 ENSG00000198793 MTOR
ENST00000490931 0.0560532028970054 0.0024077798352717 0.210733266536372 ENSG00000198793 MTOR
ENST00000376810 0.691387230477762 0.413649205227377 -0.0513492787560781 ENSG00000120942 UBIAD1
ENST00000376804 0.827444752228708 0.62044502104436 -0.0314708496048329 ENSG00000120942 UBIAD1
ENST00000486588 0.946844952984321 0.862355183512253 0.0119993106113773 ENSG00000120942 UBIAD1
ENST00000483738 0.997466980787418 0.992534474118966 0.000639669805027994 ENSG00000120942 UBIAD1
ENST00000235310 0.735795625203406 0.476855394765277 -0.0541015963992246 ENSG00000116670 MAD2L2
ENST00000376692 0.73698415682142 0.478257220626499 -0.0536686257355904 ENSG00000116670 MAD2L2
ENST00000376672 0.739398780608426 0.481659332520204 -0.0535117486489225 ENSG00000116670 MAD2L2
ENST00000376669 0.774507636730833 0.53279502084739 -0.047342355361552 ENSG00000116670 MAD2L2
ENST00000376667 0.733324095783276 0.473127852313653 -0.0540777576853889 ENSG00000116670 MAD2L2
ENST00000445656 0.704703665042866 0.431995279454973 -0.0605924767976215 ENSG00000116670 MAD2L2
ENST00000456915 0.695970815451943 0.419854591921514 -0.0622875316100385 ENSG00000116670 MAD2L2
ENST00000376664 0.726016479106185 0.462640716674867 -0.0572984788931107 ENSG00000116670 MAD2L2
ENST00000294485 0.969530358955095 0.919803279041349 0.00836785049111394 ENSG00000162490 DRAXIN
ENST00000376637 0.85016877137982 0.658581897351215 -0.0304997109976368 ENSG00000177674 AGTRAP
ENST00000476512 0.692148591532004 0.414641123920159 -0.0578090530181871 ENSG00000177674 AGTRAP
ENST00000400895 0.721735102713809 0.456633969056685 -0.0526944074554105 ENSG00000177674 AGTRAP
ENST00000491346 0.806857226178995 0.585944793483493 -0.0378620777345159 ENSG00000177674 AGTRAP
ENST00000376629 0.87116901852948 0.698351526587283 -0.0266302203265519 ENSG00000177674 AGTRAP
ENST00000376627 0.837148163359338 0.636471823893799 -0.0327825662223761 ENSG00000177674 AGTRAP
ENST00000314340 0.871023466423107 0.698109025761797 -0.0266873787008575 ENSG00000177674 AGTRAP
ENST00000452018 0.754457270929166 0.502297794082218 -0.0463873394815996 ENSG00000177674 AGTRAP
ENST00000510878 0.843574182584881 0.647405990944635 -0.0316860206856706 ENSG00000177674 AGTRAP
ENST00000433342 0.849427132224303 0.657178406777022 -0.0316432623624475 ENSG00000215910 C1orf167
ENST00000312793 0.84958376386751 0.657518411794874 -0.0316022237185411 ENSG00000215910 C1orf167
ENST00000444493 0.830313742180895 0.624558967791822 -0.0354176628626172 ENSG00000215910 C1orf167
ENST00000449278 0.830313742180895 0.624558967791822 -0.0354176628626172 ENSG00000215910 C1orf167
ENST00000376592 0.918380084777103 0.794674176781555 -0.0143696367672692 ENSG00000177000 MTHFR
ENST00000376583 0.956916682017104 0.88703124527825 -0.00780118456596202 ENSG00000177000 MTHFR
ENST00000376590 0.944583846217552 0.856349612950903 -0.0105412631316619 ENSG00000177000 MTHFR
ENST00000376585 0.927734231067306 0.815173623625047 0.0142133324734626 ENSG00000177000 MTHFR
ENST00000312413 0.957971139436152 0.889761188970318 0.00622092898938521 ENSG00000011021 CLCN6
ENST00000346436 0.957540233806036 0.888776780616671 0.00629005592038595 ENSG00000011021 CLCN6
ENST00000376497 0.58565668321255 0.287410080915744 -0.0749399220289892 ENSG00000011021 CLCN6
ENST00000376487 0.975181674452085 0.933877097909401 0.00392802780298918 ENSG00000011021 CLCN6
ENST00000376496 0.968383708382323 0.917036344679515 -0.00530453873852402 ENSG00000011021 CLCN6
ENST00000376491 0.887091813019477 0.729370292625634 -0.0207990979664591 ENSG00000011021 CLCN6
ENST00000376492 0.909585471426024 0.777786418362756 -0.0164050432420765 ENSG00000011021 CLCN6
ENST00000376490 0.887091813019477 0.729370292625634 -0.0207990979664591 ENSG00000011021 CLCN6
ENST00000446542 0.971144277301779 0.924436726466523 0.00639005837335721 ENSG00000242349 NPPA-AS1
ENST00000376572 0.861087881828478 0.678527633008819 -0.0225959030569672 ENSG00000116685 KIAA2013
ENST00000376576 0.947540642510497 0.863474081153146 -0.0101847695684319 ENSG00000116685 KIAA2013
ENST00000485046 0.796774919400541 0.568045720880589 -0.0285411365406269 ENSG00000083444 PLOD1
ENST00000449038 0.753389690430781 0.500695920024078 -0.0386513903306439 ENSG00000083444 PLOD1
ENST00000358133 0.771946628569667 0.52894544193022 -0.0367860207627946 ENSG00000083444 PLOD1
ENST00000376369 0.936789954384856 0.837981772607207 0.00955611119168363 ENSG00000083444 PLOD1
ENST00000429000 0.7018193849988 0.428189225592895 -0.0408730597744597 ENSG00000083444 PLOD1
ENST00000196061 0.87464593092122 0.706011444946715 0.0178792978051354 ENSG00000083444 PLOD1
ENST00000465920 0.914423300022486 0.786945028925349 -0.0151824012715089 ENSG00000083444 PLOD1
ENST00000491536 0.583442624058842 0.284410923273683 0.058040388338595 ENSG00000083444 PLOD1
ENST00000470133 0.568284994034713 0.267781991557178 0.0671871318063721 ENSG00000083444 PLOD1
ENST00000481933 0.562980733459734 0.262779947231802 0.0672757559338342 ENSG00000083444 PLOD1
ENST00000444836 0.0277044794394786 0.000612247473794787 0.132761014497011 ENSG00000116688 MFN2
ENST00000490079 0.689625509864361 0.411148988793023 0.0496540494462722 ENSG00000116688 MFN2
ENST00000235329 0.0275984009524917 0.000605614361207811 0.13277149816161 ENSG00000116688 MFN2
ENST00000484391 0.480027868382624 0.188298689173097 0.0764426589178547 ENSG00000116688 MFN2
ENST00000497302 0.355611752449862 0.103089067950081 0.0918675892488506 ENSG00000116688 MFN2
ENST00000412236 0.21807124380086 0.0394352288182457 0.115828760485497 ENSG00000116688 MFN2
ENST00000478749 0.786477087136619 0.551875619905096 0.0392600937244215 ENSG00000116691 MIIP
ENST00000235332 0.931971918856645 0.824797217233197 0.0143550643023132 ENSG00000116691 MIIP
ENST00000436478 0.931936737540571 0.824644173790925 0.0143673423875167 ENSG00000116691 MIIP
ENST00000466860 0.511123619279013 0.21526570357518 0.0860860113054352 ENSG00000116691 MIIP
ENST00000498685 0.521132318652893 0.224102807590245 0.0883045485455234 ENSG00000116691 MIIP
ENST00000376259 0.890330064437176 0.736264804470759 -0.0229224954547941 ENSG00000028137 TNFRSF1B
ENST00000492361 0.890330064437176 0.736264804470759 -0.0229224954547941 ENSG00000028137 TNFRSF1B
ENST00000356315 0.357404854552689 0.104153319510154 0.0601553239511748 ENSG00000048707 VPS13D
ENST00000358136 0.357404854552689 0.104153319510154 0.0601553239511748 ENSG00000048707 VPS13D
ENST00000011700 0.681109389426579 0.399368793259225 0.0340232584800067 ENSG00000048707 VPS13D
ENST00000460333 0.922114007081106 0.802558509413221 0.013047922864345 ENSG00000048707 VPS13D
ENST00000487188 0.857165477230699 0.670860393596701 0.0310201457296763 ENSG00000048707 VPS13D
ENST00000496628 0.962833585643278 0.903316055305483 0.00591213915193333 ENSG00000048707 VPS13D
ENST00000543766 0.783252842678591 0.546256030455493 -0.0356092153230558 ENSG00000048707 VPS13D
ENST00000471923 0.851802322258924 0.661220497139936 0.027239397995997 ENSG00000048707 VPS13D
ENST00000543710 0.93319219205704 0.828652375426907 0.0155641613622131 ENSG00000048707 VPS13D
ENST00000376048 0.279360161181505 0.0642408407523321 0.0785494285709256 ENSG00000116731 PRDM2
ENST00000311066 0.271810303562665 0.0610448784637269 0.0839736295671603 ENSG00000116731 PRDM2
ENST00000235372 0.284912871478378 0.0666315670606331 0.0785516375950033 ENSG00000116731 PRDM2
ENST00000491134 0.235675977244785 0.0457560088499324 0.0947889100174883 ENSG00000116731 PRDM2
ENST00000502727 0.492818765625527 0.198971069277607 0.0746837798186409 ENSG00000116731 PRDM2
ENST00000502724 0.532107199445413 0.233655078005696 0.0699677400366764 ENSG00000116731 PRDM2
ENST00000413440 0.251372912618171 0.051919052704653 0.0915112512049168 ENSG00000116731 PRDM2
ENST00000343137 0.2759186770575 0.0627501299988416 0.0885030791271398 ENSG00000116731 PRDM2
ENST00000491815 0.699686419583721 0.425203249172178 0.0476722012167953 ENSG00000116731 PRDM2
ENST00000503842 0.284513187888953 0.0663801671896206 0.0830957290333783 ENSG00000116731 PRDM2
ENST00000407521 0.808582518715798 0.589012027230213 0.0301089560186798 ENSG00000116731 PRDM2
ENST00000505823 0.299108362294296 0.0736998542558388 0.0810419343507998 ENSG00000116731 PRDM2
ENST00000428417 0.897164793879978 0.750635771286309 0.0201620280510899 ENSG00000171729 TMEM51
ENST00000376014 0.897371261145296 0.75099218898879 0.0201048700832128 ENSG00000171729 TMEM51
ENST00000451326 0.902237957275256 0.761468030284917 0.0205118876281083 ENSG00000171729 TMEM51
ENST00000400796 0.898544435731995 0.753391466621059 0.0199508494578589 ENSG00000171729 TMEM51
ENST00000434578 0.901996490348006 0.760719360768094 0.0193217682923954 ENSG00000171729 TMEM51
ENST00000376008 0.903396959803482 0.764344368622289 0.0190472362717816 ENSG00000171729 TMEM51
ENST00000375980 0.309719096460776 0.0792102247379955 -0.0957332602065058 ENSG00000142634 EFHD2
ENST00000445566 0.464192346866814 0.175971318023749 -0.0816180776666601 ENSG00000142634 EFHD2
ENST00000375849 0.172128045141095 0.0246678663754582 0.116974586189908 ENSG00000116138 DNAJC16
ENST00000375847 0.170189673623121 0.0240660075059918 0.119608221177907 ENSG00000116138 DNAJC16
ENST00000475133 0.170189673623121 0.0240660075059918 0.119608221177907 ENSG00000116138 DNAJC16
ENST00000375838 0.799911170187573 0.573555198035284 0.0342629437669996 ENSG00000116138 DNAJC16
ENST00000483270 0.0976778175829998 0.0075246701299557 0.158178585347039 ENSG00000116138 DNAJC16
ENST00000495523 0.0804580112486953 0.00505259701100816 0.219080521478165 ENSG00000116138 DNAJC16
ENST00000480945 0.185662715535948 0.0285434268444673 0.114010692066898 ENSG00000197312 DDI2
ENST00000486680 0.138287439346625 0.0153507429486536 0.165500729063049 ENSG00000197312 DDI2
ENST00000320153 0.882070000291214 0.719878190233595 0.018199722682443 ENSG00000197312 DDI2
ENST00000483899 0.943204457272581 0.852950527340115 -0.0108460383642922 ENSG00000197312 DDI2
ENST00000345034 0.127632396148305 0.0128024029955657 0.168514346479442 ENSG00000215695 RSC1A1
ENST00000375799 0.893494645710134 0.743602232567489 0.0136441106229425 ENSG00000116786 PLEKHM2
ENST00000375793 0.893494645710134 0.743602232567489 0.0136441106229425 ENSG00000116786 PLEKHM2
ENST00000462455 0.997662345358091 0.99298282794307 0.000509833376377033 ENSG00000116786 PLEKHM2
ENST00000453804 0.688748977864503 0.40980641797657 0.0373276454282249 ENSG00000237938 RP11-288I21.1
ENST00000477849 0.539214626307215 0.240339679653089 0.069127466906274 ENSG00000116786 PLEKHM2
ENST00000496928 0.596703654262302 0.299387896195887 -0.0680543949600046 ENSG00000162458 FBLIM1
ENST00000508310 0.595382149375398 0.298023367184626 -0.0688026159612442 ENSG00000162458 FBLIM1
ENST00000510393 0.7371457841182 0.478559492758178 -0.0473313122549046 ENSG00000162458 FBLIM1
ENST00000430076 0.603873757632888 0.307269911449941 -0.0665761805446166 ENSG00000162458 FBLIM1
ENST00000375771 0.710237665062954 0.440406518720103 0.0276744148621648 ENSG00000162458 FBLIM1
ENST00000510929 0.629146261893903 0.335397608656489 -0.0625130705054626 ENSG00000162458 FBLIM1
ENST00000502638 0.62983978090922 0.336074626874654 -0.0628657474723749 ENSG00000162458 FBLIM1
ENST00000375766 0.71201830757574 0.442917035533998 0.0277367051008493 ENSG00000162458 FBLIM1
ENST00000400773 0.708499697168533 0.437666394734723 0.0280710081053215 ENSG00000162458 FBLIM1
ENST00000483633 0.618831269064822 0.32333241017324 -0.0632721999556037 ENSG00000162458 FBLIM1
ENST00000502739 0.549476686074668 0.250114392739499 -0.0614770515707716 ENSG00000162458 FBLIM1
ENST00000431771 0.617784694721726 0.322164006351675 -0.0640207542592937 ENSG00000162458 FBLIM1
ENST00000441801 0.633905151106477 0.340914754668657 -0.0501936304656743 ENSG00000162458 FBLIM1
ENST00000332305 0.698911435672782 0.423632022172258 0.0305794228193506 ENSG00000162458 FBLIM1
ENST00000514156 0.415707064082816 0.140419665423554 0.0749918226667312 ENSG00000162458 FBLIM1
ENST00000509138 0.557000276141206 0.257231722186653 0.0560678557648231 ENSG00000162458 FBLIM1
ENST00000375759 0.124181951183104 0.0121476370419328 0.122372479095355 ENSG00000065526 SPEN
ENST00000438066 0.846098257899425 0.651454214223446 0.0292411316983412 ENSG00000065526 SPEN
ENST00000442985 0.87098705466426 0.698037419685756 -0.0249313846405633 ENSG00000065526 SPEN
ENST00000375743 0.967082520490215 0.914176490135726 -0.00639173998676366 ENSG00000116809 ZBTB17
ENST00000537142 0.967082520490215 0.914176490135726 -0.00639173998676366 ENSG00000116809 ZBTB17
ENST00000375733 0.967082520490215 0.914176490135726 -0.00639173998676366 ENSG00000116809 ZBTB17
ENST00000448462 0.901821693572834 0.760413129472146 -0.0185788721374743 ENSG00000116809 ZBTB17
ENST00000479282 0.812440137085563 0.595228240003198 -0.0357021200847421 ENSG00000116809 ZBTB17
ENST00000358432 0.669937974728218 0.38495326297401 0.0404779562702038 ENSG00000142627 EPHA2
ENST00000462805 0.903369519573029 0.764267098837904 0.0205012868650114 ENSG00000142627 EPHA2
ENST00000480202 0.787175571192317 0.552994224230561 0.0298599611332792 ENSG00000142627 EPHA2
ENST00000461614 0.837986786563307 0.637756710051133 0.0253818513221657 ENSG00000142627 EPHA2
ENST00000424774 0.885020121917968 0.725558310355195 -0.0274989767076375 ENSG00000227959 RP11-276H7.2
ENST00000375592 0.0685732050339893 0.00363544155087505 -0.165667490656614 ENSG00000037637 FBXO42
ENST00000475078 0.963348816857284 0.904282044793217 0.00791580277733452 ENSG00000055070 SZRD1
ENST00000401088 0.91837832390059 0.794651903003452 0.0104709947363489 ENSG00000055070 SZRD1
ENST00000471507 0.774080108322768 0.532358603170933 -0.0393705662358404 ENSG00000055070 SZRD1
ENST00000401089 0.91837832390059 0.794651903003452 0.0104709947363489 ENSG00000055070 SZRD1
ENST00000486763 0.872681231415983 0.70088167606848 -0.0234279557035136 ENSG00000055070 SZRD1
ENST00000476423 0.955358282072018 0.882454015737326 0.00957814540797565 ENSG00000055070 SZRD1
ENST00000475554 0.857527269751151 0.671515169240974 -0.0264684047769059 ENSG00000055070 SZRD1
ENST00000375590 0.909929334035416 0.778618174969438 -0.0132356317058301 ENSG00000055070 SZRD1
ENST00000472351 0.772607598948593 0.530155382354919 -0.0394457987812543 ENSG00000055070 SZRD1
ENST00000492354 0.918411481234013 0.794771965483494 0.0104675458100675 ENSG00000055070 SZRD1
ENST00000472461 0.820177613144502 0.608813504878501 -0.0317377606776762 ENSG00000055070 SZRD1
ENST00000491418 0.875517606026568 0.707640985897625 0.0156787890754906 ENSG00000187144 SPATA21
ENST00000466212 0.628229209816924 0.334380728612191 0.0374929518905598 ENSG00000187144 SPATA21
ENST00000337132 0.626482655677867 0.332399613893937 0.0460587311480789 ENSG00000157191 NECAP2
ENST00000504551 0.734621922894659 0.474992470083154 0.0390160527882514 ENSG00000157191 NECAP2
ENST00000406746 0.626532280914883 0.332514880049562 0.0460545640530355 ENSG00000157191 NECAP2
ENST00000457722 0.693358499545181 0.416452184527635 0.0438231956714511 ENSG00000157191 NECAP2
ENST00000486390 0.834609767952324 0.631602947932205 -0.0342823488797028 ENSG00000157191 NECAP2
ENST00000443980 0.626579732125783 0.332647031880248 0.0460498371657175 ENSG00000157191 NECAP2
ENST00000504858 0.956916682017104 0.887033481555099 0.00842072002652055 ENSG00000157191 NECAP2
ENST00000508680 0.89110588260383 0.737935291258178 0.0215516837102027 ENSG00000157191 NECAP2
ENST00000492095 0.626579732125783 0.332647031880248 0.0460498371657175 ENSG00000157191 NECAP2
ENST00000459640 0.769964712179502 0.525842192678377 0.0341857121269046 ENSG00000157191 NECAP2
ENST00000496239 0.626579732125783 0.332647031880248 0.0460498371657175 ENSG00000157191 NECAP2
ENST00000513161 0.73475949036344 0.475189190014782 0.0390075859520669 ENSG00000157191 NECAP2
ENST00000509727 0.480667769656278 0.188924166381862 0.098221832345836 ENSG00000157191 NECAP2
ENST00000263511 0.62973353077853 0.336000122858234 0.0553880179792045 ENSG00000080947 CROCCP3
ENST00000591348 0.563717266616849 0.263326640515812 0.0680812910427414 ENSG00000080947 CROCCP3
ENST00000430580 0.0229705304104181 0.000422538716948736 0.126357531896259 ENSG00000219481 NBPF1
ENST00000392963 0.167850753287678 0.0233473214201511 0.100234763215485 ENSG00000219481 NBPF1
ENST00000432949 0.118116673455608 0.0110141323324602 0.178626973908349 ENSG00000219481 NBPF1
ENST00000420513 0.314312780641664 0.0814252087843321 0.0935789022333496 ENSG00000219481 NBPF1
ENST00000599069 0.14789250891076 0.0179956555045721 0.114761769206535 ENSG00000219481 NBPF1
ENST00000449853 0.265551025062688 0.0581255759858289 0.115427854779688 ENSG00000219481 NBPF1
ENST00000540383 0.247296544842118 0.0502276204822606 0.108094386072924 ENSG00000215908 CROCCP2
ENST00000412962 0.296626610406823 0.0723326574038305 0.0921991371393306 ENSG00000215908 CROCCP2
ENST00000362058 0.858053611116128 0.672502010776671 0.0267190217096653 ENSG00000215908 CROCCP2
ENST00000466256 0.489189582882018 0.195669656854568 -0.089841828373896 ENSG00000058453 CROCC
ENST00000375541 0.767256346265132 0.521349263059295 -0.0329738137110507 ENSG00000058453 CROCC
ENST00000445545 0.439165636705078 0.156774124130438 -0.0856689922210732 ENSG00000058453 CROCC
ENST00000467938 0.240157058155693 0.047533745427026 -0.126247582096068 ENSG00000058453 CROCC
ENST00000492631 0.511382204224837 0.215507889591916 -0.101389546466335 ENSG00000058453 CROCC
ENST00000494191 0.374142879523558 0.11401508239604 -0.115281109561486 ENSG00000058453 CROCC
ENST00000375535 0.633982911204565 0.340981550792448 -0.0618377126307263 ENSG00000117122 MFAP2
ENST00000375534 0.682492250392092 0.4015465343904 -0.0536638229034215 ENSG00000117122 MFAP2
ENST00000490075 0.662871561953455 0.376096414059266 -0.0573766724932901 ENSG00000117122 MFAP2
ENST00000438542 0.657501088627488 0.369163863534232 -0.0582061441430633 ENSG00000117122 MFAP2
ENST00000476788 0.817580794264331 0.604599005720535 -0.0332919482129282 ENSG00000117122 MFAP2
ENST00000478684 0.694470823009215 0.417845276962742 -0.0537045042233643 ENSG00000117122 MFAP2
ENST00000492598 0.723697617448875 0.459200008928479 -0.0488457753303661 ENSG00000117122 MFAP2
ENST00000446261 0.959268944353291 0.893057732498626 -0.00761553153668001 ENSG00000226526 RP1-37C10.3
ENST00000326735 0.94405714986603 0.855249248406354 0.00983321603522076 ENSG00000159363 ATP13A2
ENST00000341676 0.895425841896582 0.747017201591696 0.0174767542701646 ENSG00000159363 ATP13A2
ENST00000452699 0.895425841896582 0.747017201591696 0.0174767542701646 ENSG00000159363 ATP13A2
ENST00000466561 0.848275315348251 0.655341454748722 -0.0343823962228987 ENSG00000159363 ATP13A2
ENST00000503552 0.995260157122461 0.987870005149917 -0.00106830276738395 ENSG00000159363 ATP13A2
ENST00000463860 0.890377986501116 0.736438777841074 0.0239552078487287 ENSG00000159363 ATP13A2
ENST00000510069 0.914733386292088 0.787577266459551 0.0181478837044583 ENSG00000159363 ATP13A2
ENST00000375499 0.405826244482599 0.133989504145599 -0.0825689195707446 ENSG00000117118 SDHB
ENST00000485515 0.400286694404945 0.130716479924461 -0.0871559679169997 ENSG00000117118 SDHB
ENST00000491274 0.437244756595534 0.15531829182196 -0.0812025136217545 ENSG00000117118 SDHB
ENST00000475506 0.381253630043348 0.118663600222421 -0.0911247769824608 ENSG00000117118 SDHB
ENST00000463045 0.298543351429075 0.0732979618684157 -0.106372194933951 ENSG00000117118 SDHB
ENST00000466613 0.0569716488645028 0.00247865464665456 -0.199421910532184 ENSG00000117118 SDHB
ENST00000439577 0.093075021551163 0.00683373971414664 0.177394627726974 ENSG00000227751 RP1-20B21.4
ENST00000375436 0.185256755837112 0.028403165168266 0.0943585571819437 ENSG00000179051 RCC2
ENST00000474892 0.285310740350122 0.0667986061404295 0.088724485550967 ENSG00000179051 RCC2
ENST00000375433 0.558684099256037 0.259029920471658 0.0511693906218134 ENSG00000179051 RCC2
ENST00000361221 0.35979487286098 0.105530190617736 -0.122679682455962 ENSG00000074964 ARHGEF10L
ENST00000452522 0.35979487286098 0.105530190617736 -0.122679682455962 ENSG00000074964 ARHGEF10L
ENST00000434513 0.279859099263503 0.064491555685248 -0.144317894174497 ENSG00000074964 ARHGEF10L
ENST00000375415 0.518418925745871 0.221581451770956 -0.0950497883151366 ENSG00000074964 ARHGEF10L
ENST00000494072 0.0386230082265365 0.00120714335814202 0.150109196989022 ENSG00000255275 RP13-279N23.2
ENST00000538309 0.655312994598769 0.366420183269826 0.0628880546430403 ENSG00000159423 ALDH4A1
ENST00000538839 0.572996052630593 0.272724118918741 0.074365655122523 ENSG00000159423 ALDH4A1
ENST00000290597 0.572996052630593 0.272724118918741 0.074365655122523 ENSG00000159423 ALDH4A1
ENST00000375341 0.599518154509696 0.302439820686942 0.0701364539137131 ENSG00000159423 ALDH4A1
ENST00000455833 0.20625815901162 0.0352755258251158 0.0887444582552637 ENSG00000169991 IFFO2
ENST00000355609 0.216717356719756 0.0389356414041285 0.154915422266572 ENSG00000169991 IFFO2
ENST00000416166 0.689516851812299 0.410973042017989 -0.0402479705145755 ENSG00000169991 IFFO2
ENST00000375254 0.0114347814045619 0.000112622438291001 0.142426018330189 ENSG00000127481 UBR4
ENST00000375226 0.0114073465441349 0.000112141262208253 0.142428270114877 ENSG00000127481 UBR4
ENST00000375267 0.0114073465441349 0.000112141262208253 0.142428270114877 ENSG00000127481 UBR4
ENST00000375217 0.0114073465441349 0.000112141262208253 0.142428270114877 ENSG00000127481 UBR4
ENST00000375225 0.0992393886687965 0.00781929199133934 0.160605349312476 ENSG00000127481 UBR4
ENST00000429347 0.00676800527402595 4.01730604979675e-05 0.176623319432697 ENSG00000127481 UBR4
ENST00000375224 0.0110559788018344 0.000103519585099054 0.156917919787162 ENSG00000127481 UBR4
ENST00000459947 0.257346793819712 0.054474424740705 0.142037791201262 ENSG00000127481 UBR4
ENST00000543981 0.0112680816726457 0.000106985292641043 0.163573810286095 ENSG00000127481 UBR4
ENST00000467272 0.0472768651411544 0.00171856584229904 0.187514459923591 ENSG00000127481 UBR4
ENST00000375218 0.174602272702385 0.0253342855597402 0.143832359825988 ENSG00000127481 UBR4
ENST00000425413 0.101612415603948 0.00814511267182106 0.131316004833618 ENSG00000127481 UBR4
ENST00000417040 0.0496114929926179 0.00189066898665218 0.137737090707804 ENSG00000127481 UBR4
ENST00000475973 0.391258191774664 0.124721287832252 0.116230301829756 ENSG00000127481 UBR4
ENST00000419533 0.0263850796496101 0.00055542794624125 0.155196459791672 ENSG00000127481 UBR4
ENST00000437898 0.129164803141768 0.0131286763623591 0.123238521051694 ENSG00000230424 RP1-43E13.2
ENST00000477853 0.0768792384689287 0.00459161350190663 0.1329348241269 ENSG00000127463 EMC1
ENST00000480380 0.159151352325291 0.0210462923730539 0.150097865386655 ENSG00000127463 EMC1
ENST00000375199 0.0667573673596588 0.00343390731260796 0.137248773763518 ENSG00000127463 EMC1
ENST00000375208 0.0568461034067495 0.00246683754460812 0.143861230943006 ENSG00000127463 EMC1
ENST00000461353 0.0861136184533613 0.00578433280002289 0.186527969141964 ENSG00000127463 EMC1
ENST00000486405 0.200516824436787 0.0333365244109538 0.141513574534545 ENSG00000127463 EMC1
ENST00000486238 0.243278690585463 0.0487097828565785 0.146934018824869 ENSG00000127463 EMC1
ENST00000494770 0.315601433204638 0.0820755625314432 0.10876003338716 ENSG00000127463 EMC1
ENST00000467423 0.502867059665756 0.207621115916051 0.0845746742807877 ENSG00000127463 EMC1
ENST00000475079 0.197664387343283 0.03237858649447 0.13351114390873 ENSG00000127463 EMC1
ENST00000488681 0.411550290309224 0.137923852036027 0.0995752657453809 ENSG00000127463 EMC1
ENST00000356068 0.411765050207806 0.138039083923688 0.0993699702182623 ENSG00000127463 EMC1
ENST00000330263 0.67972940025799 0.397510281581644 -0.045362897452011 ENSG00000053372 MRTO4
ENST00000493700 0.994350716941692 0.985118738099188 0.00129191271365844 ENSG00000053372 MRTO4
ENST00000479559 0.719943416091185 0.454019392605693 -0.0530138430949054 ENSG00000053372 MRTO4
ENST00000235835 0.382866503346068 0.119557480506194 -0.113172370505659 ENSG00000053371 AKR7A2
ENST00000330072 0.39000463854979 0.123906843431103 -0.111936189756994 ENSG00000053371 AKR7A2
ENST00000489286 0.367274657663438 0.109773880266581 -0.12157868652638 ENSG00000053371 AKR7A2
ENST00000481966 0.449729619586431 0.164390678870961 -0.115138710114787 ENSG00000053371 AKR7A2
ENST00000492217 0.44857700037657 0.16365506357509 -0.106803596447498 ENSG00000053371 AKR7A2
ENST00000375155 0.716150442972235 0.448432239184551 -0.0543127827925576 ENSG00000040487 PQLC2
ENST00000375153 0.715953097589751 0.44812765092674 -0.0543552001328949 ENSG00000040487 PQLC2
ENST00000469076 0.716370716599448 0.448850012874665 -0.0542903466846463 ENSG00000040487 PQLC2
ENST00000400548 0.716150442972235 0.448432239184551 -0.0543127827925576 ENSG00000040487 PQLC2
ENST00000497827 0.950688732461525 0.871761180338427 -0.0120441237725215 ENSG00000040487 PQLC2
ENST00000401084 0.39718356129923 0.128567443587242 -0.0687169946441437 ENSG00000077549 CAPZB
ENST00000264203 0.39718356129923 0.128578242679627 -0.0687172288225685 ENSG00000077549 CAPZB
ENST00000375144 0.769832712779377 0.525484702065152 -0.031266256904622 ENSG00000077549 CAPZB
ENST00000375142 0.397030591181971 0.128474842707257 -0.0687219071613874 ENSG00000077549 CAPZB
ENST00000433834 0.409954901324491 0.1369817021549 -0.0654983311007868 ENSG00000077549 CAPZB
ENST00000264202 0.38544619890812 0.121167856563613 -0.0706521182148444 ENSG00000077549 CAPZB
ENST00000413711 0.259095673739862 0.0553955626509144 -0.0931348130233793 ENSG00000077549 CAPZB
ENST00000459967 0.267131486571985 0.0588900418688424 -0.098972719386073 ENSG00000077549 CAPZB
ENST00000457768 0.840060974054845 0.641388814537744 -0.0313578962980734 ENSG00000077549 CAPZB
ENST00000489607 0.755473026118946 0.503823962213174 -0.0432400836914848 ENSG00000077549 CAPZB
ENST00000482808 0.157097727292342 0.0204249431916396 -0.131306939973225 ENSG00000077549 CAPZB
ENST00000602662 0.126246008143429 0.0124768329202954 -0.154683141185575 ENSG00000270136 MINOS1-NBL1
ENST00000486890 0.140356642312232 0.0160025262124887 -0.158472707380991 ENSG00000173436 MINOS1
ENST00000322753 0.135687796891178 0.0146510693720284 -0.152158236470935 ENSG00000173436 MINOS1
ENST00000498067 0.228658384863134 0.0431348763418944 -0.185570039615839 ENSG00000173436 MINOS1
ENST00000462646 0.145470527173385 0.0173198565754823 -0.156918127916879 ENSG00000173436 MINOS1
ENST00000467029 0.129173643286817 0.0131364130673467 -0.157099054707596 ENSG00000173436 MINOS1
ENST00000481464 0.129262216368731 0.0131521576438946 -0.157079534582941 ENSG00000173436 MINOS1
ENST00000498642 0.128149319324898 0.0129042926444644 -0.157451300640836 ENSG00000173436 MINOS1
ENST00000479642 0.206526294223741 0.0353832339325449 -0.189459939181307 ENSG00000173436 MINOS1
ENST00000602293 0.217304741485524 0.0391215893195426 -0.127828425151663 ENSG00000270136 MINOS1-NBL1
ENST00000602384 0.227169306885414 0.0425326005735542 -0.126123404836696 ENSG00000270136 MINOS1-NBL1
ENST00000602450 0.217304741485524 0.0391215893195426 -0.127828425151663 ENSG00000270136 MINOS1-NBL1
ENST00000485362 0.129641664445255 0.0132792943134248 -0.156902897180597 ENSG00000173436 MINOS1
ENST00000375136 0.186745766742256 0.0289134705274665 -0.157315322093332 ENSG00000158747 NBL1
ENST00000548815 0.186905163541109 0.029015395337906 -0.157250419997301 ENSG00000158747 NBL1
ENST00000294543 0.931271606063351 0.823149736187107 0.0142226119295745 ENSG00000162542 TMCO4
ENST00000375127 0.913427754771441 0.785075790131242 0.0173224452372061 ENSG00000162542 TMCO4
ENST00000375122 0.931358482358699 0.823275448981979 0.0142134735013806 ENSG00000162542 TMCO4
ENST00000375120 0.345270714242213 0.0972624841708217 0.108295062315176 ENSG00000169914 OTUD3
ENST00000264198 0.607003245135545 0.309981647928667 -0.0597399436391563 ENSG00000090432 MUL1
ENST00000321556 0.992298372221637 0.979186152661896 -0.00147422499204479 ENSG00000158828 PINK1
ENST00000492302 0.896216838701422 0.748465637857581 0.017922290109837 ENSG00000158828 PINK1
ENST00000451424 0.705211374464948 0.432810064290002 0.0350225589599195 ENSG00000117242 PINK1-AS
ENST00000400490 0.765224210770051 0.518761499593985 0.0354284726029194 ENSG00000158828 PINK1
ENST00000602624 0.889740895960863 0.734556982641413 -0.0126904535688185 ENSG00000244038 DDOST
ENST00000375048 0.888944312050969 0.733064741750419 -0.0127621629478486 ENSG00000244038 DDOST
ENST00000415136 0.899646371085541 0.755795575745648 -0.0116516490159335 ENSG00000244038 DDOST
ENST00000475210 0.783386035651439 0.546453655881668 -0.0377252819818634 ENSG00000244038 DDOST
ENST00000464364 0.987454899408437 0.966977284373869 -0.0017709156713695 ENSG00000244038 DDOST
ENST00000477229 0.838234324332738 0.638238933766434 -0.0202681994822294 ENSG00000244038 DDOST
ENST00000312239 0.159700875758672 0.0211692949337224 0.122885551707668 ENSG00000127483 HP1BP3
ENST00000375003 0.174293499077164 0.0252699232174022 0.11663304540471 ENSG00000127483 HP1BP3
ENST00000413451 0.148129897325597 0.0180459671657909 0.159214037072148 ENSG00000203394 RP5-930J4.4
ENST00000488722 0.214138230911536 0.0379349771045334 0.115341351661823 ENSG00000127483 HP1BP3
ENST00000491748 0.638788740420741 0.346519130773877 0.056541894467233 ENSG00000127483 HP1BP3
ENST00000419948 0.283978732177409 0.0661680999753611 0.111027458866903 ENSG00000127483 HP1BP3
ENST00000438032 0.136635635446105 0.0148569654426683 0.130652486809995 ENSG00000127483 HP1BP3
ENST00000424732 0.133678875828507 0.0142082573660151 0.132414644318569 ENSG00000127483 HP1BP3
ENST00000417710 0.153844147965024 0.0194289757016997 0.144086425215685 ENSG00000127483 HP1BP3
ENST00000487117 0.187899730970866 0.0293339636998734 0.136943623045263 ENSG00000127483 HP1BP3
ENST00000375000 0.214566103948874 0.0381095819499733 0.133075574821147 ENSG00000127483 HP1BP3
ENST00000437575 0.154468425120167 0.0196237316919788 0.128696644160997 ENSG00000127483 HP1BP3
ENST00000419490 0.156446848241012 0.020201734215208 0.128671679183997 ENSG00000127483 HP1BP3
ENST00000414993 0.154791109921334 0.0196870858394479 0.129031766153881 ENSG00000127483 HP1BP3
ENST00000443615 0.113675367113045 0.010206286162023 0.148722569079976 ENSG00000127483 HP1BP3
ENST00000264211 0.89197056050662 0.739477185008363 0.0140594627328052 ENSG00000075151 EIF4G3
ENST00000400422 0.774897280172597 0.533289697893005 -0.0321016110023734 ENSG00000075151 EIF4G3
ENST00000602326 0.774912852775748 0.533322406792037 -0.0321002867682713 ENSG00000075151 EIF4G3
ENST00000374935 0.893934859036654 0.744411578369149 0.0138107358233303 ENSG00000075151 EIF4G3
ENST00000537738 0.142364539292948 0.0165754508315444 0.0997572866036281 ENSG00000075151 EIF4G3
ENST00000374937 0.951109187527969 0.872533921946826 0.0067225037511367 ENSG00000075151 EIF4G3
ENST00000536266 0.560922378429103 0.261036030511136 0.0437444857600495 ENSG00000075151 EIF4G3
ENST00000435383 0.347316277269679 0.0985269172488096 0.106044056865178 ENSG00000075151 EIF4G3
ENST00000496705 0.321953930566173 0.0852100423725938 0.0957355014653822 ENSG00000075151 EIF4G3
ENST00000374933 0.847376431399244 0.653624690030504 -0.0242763266780658 ENSG00000075151 EIF4G3
ENST00000544689 0.869081948090775 0.694000259030116 -0.021168845026537 ENSG00000075151 EIF4G3
ENST00000356916 0.393488377202355 0.126171134304455 -0.105141971929873 ENSG00000075151 EIF4G3
ENST00000374927 0.445508364720194 0.161327045097892 -0.0861096476447041 ENSG00000075151 EIF4G3
ENST00000438975 0.299455577536725 0.0738376828572701 -0.127144887225926 ENSG00000075151 EIF4G3
ENST00000411888 0.319108273712961 0.0837874170738471 -0.125436176143981 ENSG00000075151 EIF4G3
ENST00000463775 0.246566521981749 0.0499518277930431 -0.171927425616029 ENSG00000075151 EIF4G3
ENST00000415912 0.347906415706977 0.0988542346800598 0.0600724906534015 ENSG00000117298 ECE1
ENST00000357071 0.225608566057607 0.0420084815050862 0.072570980498179 ENSG00000117298 ECE1
ENST00000531334 0.21935122318845 0.0399503882441084 0.115661985716087 ENSG00000117298 ECE1
ENST00000374893 0.489189582882018 0.195609824937201 0.0526692587781226 ENSG00000117298 ECE1
ENST00000436918 0.486675450673277 0.193515620514987 0.0532457425056825 ENSG00000117298 ECE1
ENST00000264205 0.529364806596746 0.231274987702352 0.0489218602004251 ENSG00000117298 ECE1
ENST00000526194 0.590426917716206 0.292306272187241 0.0413503925188509 ENSG00000117298 ECE1
ENST00000470394 0.353852169942442 0.101979600918998 0.0693470606015627 ENSG00000117298 ECE1
ENST00000528294 0.456864307202974 0.169733390293566 0.0532316607077433 ENSG00000117298 ECE1
ENST00000473505 0.974896441433181 0.933313969676822 -0.00442224405020248 ENSG00000117298 ECE1
ENST00000481130 0.798325439984437 0.5707132109663 -0.032220287944011 ENSG00000117298 ECE1
ENST00000527991 0.814302669939221 0.598561445886169 -0.0313886129319029 ENSG00000117298 ECE1
ENST00000463334 0.467895513506 0.178777403204604 -0.071383917070273 ENSG00000117298 ECE1
ENST00000454000 0.731943934399036 0.470854985962801 0.0503318021131563 ENSG00000142794 NBPF3
ENST00000318220 0.758068452966746 0.50766863422359 0.0459417403269642 ENSG00000142794 NBPF3
ENST00000318249 0.758068452966746 0.50766863422359 0.0459417403269642 ENSG00000142794 NBPF3
ENST00000342104 0.758068452966746 0.50766863422359 0.0459417403269642 ENSG00000142794 NBPF3
ENST00000434838 0.406708594623116 0.134656227759235 0.108982808187048 ENSG00000142794 NBPF3
ENST00000400301 0.346447127329076 0.0980767535579337 0.0867561840058569 ENSG00000090686 USP48
ENST00000308271 0.350611085282384 0.100173859836133 0.0862529028868659 ENSG00000090686 USP48
ENST00000374732 0.239976473078974 0.047466488562102 0.111560154770706 ENSG00000090686 USP48
ENST00000479177 0.0322016694026094 0.00082545612777441 0.246662761607863 ENSG00000090686 USP48
ENST00000529637 0.373249965574006 0.113406684828606 0.0843773233614878 ENSG00000090686 USP48
ENST00000464577 0.688748977864503 0.409702946956339 0.0474239036627157 ENSG00000090686 USP48
ENST00000471752 0.0352467145289077 0.000985439798711008 0.231030734945971 ENSG00000090686 USP48
ENST00000487880 0.079899032437017 0.00495244104456684 0.177755639744719 ENSG00000090686 USP48
ENST00000526044 0.257697707392515 0.0546467954417629 0.111830962881686 ENSG00000090686 USP48
ENST00000534705 0.297042985029335 0.0725551159115107 0.104802787920875 ENSG00000090686 USP48
ENST00000421625 0.377988683006761 0.11638630383143 0.0804877794095629 ENSG00000090686 USP48
ENST00000374730 0.37188671129615 0.112676071951369 0.0877389505480319 ENSG00000090686 USP48
ENST00000527823 0.522783267482494 0.225434794341654 0.079260810135206 ENSG00000090686 USP48
ENST00000532737 0.609492754357544 0.312970435342403 0.0645964630228386 ENSG00000090686 USP48
ENST00000489108 0.814309441235395 0.598683030211344 0.0362800153857182 ENSG00000090686 USP48
ENST00000344642 0.181669161822737 0.0272662392214219 0.107477654239135 ENSG00000187942 LDLRAD2
ENST00000543870 0.352811199507021 0.101373741548985 0.084046218024896 ENSG00000187942 LDLRAD2
ENST00000484271 0.439427421219536 0.157012970675417 0.0801140841898345 ENSG00000187942 LDLRAD2
ENST00000486901 0.218584536778697 0.0396583431028546 0.108112460564726 ENSG00000142798 HSPG2
ENST00000374695 0.213299576487945 0.0376606003868666 0.0950641416148146 ENSG00000142798 HSPG2
ENST00000481644 0.558132083765584 0.258538346562317 0.0646090565024416 ENSG00000142798 HSPG2
ENST00000469378 0.155068658860682 0.0198155633119924 0.118226015739192 ENSG00000142798 HSPG2
ENST00000426143 0.113997591431925 0.0102741397785565 0.128210281036523 ENSG00000142798 HSPG2
ENST00000471322 0.0525198137221695 0.00211599349301522 0.148368282139965 ENSG00000142798 HSPG2
ENST00000374676 0.117209315765064 0.0108098730727659 0.125581714741507 ENSG00000142798 HSPG2
ENST00000453796 0.0171948971316129 0.000236932317739442 0.184678328888068 ENSG00000142798 HSPG2
ENST00000430507 0.0417644613324183 0.00138211194576021 0.154060249432436 ENSG00000142798 HSPG2
ENST00000493940 0.0809171078658384 0.00511348842061587 0.145787397502113 ENSG00000142798 HSPG2
ENST00000427897 0.121232333588507 0.0115912746200941 0.122215525327942 ENSG00000142798 HSPG2
ENST00000498495 0.0752502292293951 0.00440637135266219 0.142510714930505 ENSG00000142798 HSPG2
ENST00000480900 0.290289930249877 0.0691672969369757 0.0856724588911111 ENSG00000142798 HSPG2
ENST00000412328 0.385518347243199 0.121312041348429 0.0761705242082168 ENSG00000142798 HSPG2
ENST00000374673 0.295981869513523 0.0720214880686534 0.0900110192349528 ENSG00000142798 HSPG2
ENST00000439717 0.327416592147189 0.0879764418459845 0.0839102639257535 ENSG00000142798 HSPG2
ENST00000400259 0.627526295979753 0.333589387848501 0.0329352631216518 ENSG00000070831 CDC42
ENST00000344548 0.626898471034614 0.332929440195672 0.0329963686601333 ENSG00000070831 CDC42
ENST00000315554 0.714571090071595 0.44606376186292 0.0265794350617345 ENSG00000070831 CDC42
ENST00000498236 0.721599061753327 0.456455463177919 0.0260353426599502 ENSG00000070831 CDC42
ENST00000421089 0.763693259088438 0.516117736991843 0.0208428392516259 ENSG00000070831 CDC42
ENST00000411827 0.693309425170282 0.416364408232047 0.029525230317266 ENSG00000070831 CDC42
ENST00000404138 0.0261769795199181 0.0005441720650308 0.141744720927148 ENSG00000184677 ZBTB40
ENST00000400239 0.57823747878176 0.278236714896496 0.0695993629131926 ENSG00000184677 ZBTB40
ENST00000375647 0.026155156314217 0.00054323801741601 0.14174906425464 ENSG00000184677 ZBTB40
ENST00000374651 0.155737373200868 0.0200283141703253 0.10744596638857 ENSG00000184677 ZBTB40
ENST00000544305 0.387906262480145 0.122650754769072 -0.0908916601417854 ENSG00000133216 EPHB2
ENST00000374630 0.488979807713847 0.195433957737737 -0.0666250436444535 ENSG00000133216 EPHB2
ENST00000400191 0.814936424741245 0.599813058091587 -0.0236916919492893 ENSG00000133216 EPHB2
ENST00000374632 0.676118587693749 0.393402639605256 -0.0391250375859701 ENSG00000133216 EPHB2
ENST00000374627 0.638957696368062 0.34667791019111 -0.0496222725302577 ENSG00000133216 EPHB2
ENST00000465676 0.547662674641954 0.248368104716874 -0.0790442860296211 ENSG00000133216 EPHB2
ENST00000356634 0.130542798767749 0.0134435991009296 0.0893918781231147 ENSG00000004487 KDM1A
ENST00000400181 0.130540192344538 0.0134399021389798 0.0893905957128089 ENSG00000004487 KDM1A
ENST00000542151 0.130540192344538 0.0134399021389798 0.0893905957128089 ENSG00000004487 KDM1A
ENST00000427154 0.0499349538063746 0.00191086495412646 0.12027908744356 ENSG00000240553 RP1-184J9.2
ENST00000481879 0.577867617001473 0.277888537826852 0.0747558716521812 ENSG00000004487 KDM1A
ENST00000465864 0.715492886009184 0.447520133786805 0.04211196166141 ENSG00000004487 KDM1A
ENST00000494920 0.123042780583221 0.0119075372710644 0.11710296883328 ENSG00000004487 KDM1A
ENST00000602503 0.275865962978012 0.0627236507767836 0.0959189296268575 ENSG00000004487 KDM1A
ENST00000374623 0.0724820918583452 0.00408151400397358 0.13249022928305 ENSG00000169641 LUZP1
ENST00000418342 0.311760703081098 0.080207276970962 0.0768979825553127 ENSG00000169641 LUZP1
ENST00000302291 0.319452018949409 0.0840733375216982 0.0750058965167468 ENSG00000169641 LUZP1
ENST00000314174 0.754726446579343 0.502600040732077 0.0313333549807897 ENSG00000169641 LUZP1
ENST00000471849 0.894930262239527 0.746239436649506 -0.0170330763872227 ENSG00000169641 LUZP1
ENST00000475164 0.424483471216596 0.146399944904877 -0.0800688414142716 ENSG00000169641 LUZP1
ENST00000478691 0.101536799613372 0.00811948615114429 0.0851048550602811 ENSG00000125944 HNRNPR
ENST00000374616 0.0741167722073912 0.00425124107420739 0.0897688874337632 ENSG00000125944 HNRNPR
ENST00000476660 0.206126666111226 0.0352220826487685 0.0881032070495599 ENSG00000125944 HNRNPR
ENST00000374612 0.0741167722073912 0.0042514289222693 0.0897686368528754 ENSG00000125944 HNRNPR
ENST00000302271 0.0737552153506372 0.00422003536858956 0.0898604211438486 ENSG00000125944 HNRNPR
ENST00000427764 0.0685732050339893 0.00363232650725935 0.0871094319197697 ENSG00000125944 HNRNPR
ENST00000606561 0.0800241643501972 0.00498691548370654 0.0846690102370573 ENSG00000125944 HNRNPR
ENST00000426846 0.0831586116632221 0.00538708888277817 0.0848015359805148 ENSG00000125944 HNRNPR
ENST00000463552 0.132901351447615 0.0140215827137453 0.0820103791346127 ENSG00000125944 HNRNPR
ENST00000470941 0.152296496237968 0.0190114545182763 0.0869777580773512 ENSG00000125944 HNRNPR
ENST00000476451 0.068809485038802 0.00366235725829971 0.106121348436705 ENSG00000125944 HNRNPR
ENST00000490652 0.600821806622142 0.303877077411649 0.0501116955411563 ENSG00000125944 HNRNPR
ENST00000314011 0.186433844267059 0.0287662615032985 0.133140405756149 ENSG00000125945 ZNF436
ENST00000374608 0.205643334532681 0.0350610961698486 0.127986673750232 ENSG00000125945 ZNF436
ENST00000336689 0.434832592335925 0.153561019489392 -0.0993348648374568 ENSG00000088280 ASAP3
ENST00000492982 0.544293290143154 0.244917327696426 -0.0837725938720725 ENSG00000088280 ASAP3
ENST00000437606 0.544898860290961 0.245504668448996 -0.0841945303760678 ENSG00000088280 ASAP3
ENST00000374561 0.430478114526622 0.150827277658893 -0.0918003680901886 ENSG00000117318 ID3
ENST00000463312 0.536389158336667 0.237652947408206 -0.0886272684625391 ENSG00000117318 ID3
ENST00000486541 0.416396321292493 0.140889670747464 -0.0920492671196716 ENSG00000117318 ID3
ENST00000374550 0.193334504797481 0.0309624825736864 -0.145798096545347 ENSG00000142676 RPL11
ENST00000467075 0.156934215887577 0.0203821375872058 -0.159568162359732 ENSG00000142676 RPL11
ENST00000482370 0.193159682691365 0.0308780524682135 -0.145840879389378 ENSG00000142676 RPL11
ENST00000443624 0.197085105906608 0.0322147147463466 -0.14480852235665 ENSG00000142676 RPL11
ENST00000458455 0.193681067982146 0.0310781725232244 -0.145607924360524 ENSG00000142676 RPL11
ENST00000418390 0.338264619331186 0.0933738105338419 0.0654903342689875 ENSG00000011007 TCEB3
ENST00000609199 0.42247937040452 0.14523188739748 0.0595317796578171 ENSG00000011007 TCEB3
ENST00000487554 0.770449933049584 0.526543426909959 -0.0369498461159069 ENSG00000011007 TCEB3
ENST00000427796 0.522667511940087 0.22536428695112 0.0785411836591357 ENSG00000236810 RP5-886K2.3
ENST00000246151 0.667996102358059 0.382265866536015 -0.043707609933445 ENSG00000057757 PITHD1
ENST00000374524 0.619343270979895 0.324052915864465 -0.0555873289678691 ENSG00000057757 PITHD1
ENST00000374514 0.717486839902752 0.450448241755763 -0.0495669746134793 ENSG00000011009 LYPLA2
ENST00000400061 0.718325975405247 0.451919510530752 -0.0494056100060413 ENSG00000011009 LYPLA2
ENST00000420982 0.806785822175233 0.585620296220952 -0.0358268892812264 ENSG00000011009 LYPLA2
ENST00000374505 0.883776369912293 0.722869468953031 -0.0227988578198839 ENSG00000011009 LYPLA2
ENST00000495365 0.808691059040302 0.589354876165247 -0.0348208848726438 ENSG00000011009 LYPLA2
ENST00000374503 0.803417083776485 0.579674801926332 -0.0355632499898926 ENSG00000011009 LYPLA2
ENST00000374502 0.82433567319705 0.615385695823088 -0.0324916207761509 ENSG00000011009 LYPLA2
ENST00000492577 0.962137573231749 0.900275408373515 -0.00823762407749674 ENSG00000011009 LYPLA2
ENST00000421070 0.927998904905055 0.816113549274209 -0.0163075426248559 ENSG00000011009 LYPLA2
ENST00000374501 0.355274356047678 0.102947333314409 -0.112216251232982 ENSG00000011009 LYPLA2
ENST00000472213 0.523634422158433 0.226374975916813 -0.0817101391118313 ENSG00000011009 LYPLA2
ENST00000481736 0.98879790717497 0.970229298168152 0.00222681424140896 ENSG00000117308 GALE
ENST00000374497 0.964556862698043 0.906986691836146 0.00703304561193585 ENSG00000117308 GALE
ENST00000459934 0.98109933581927 0.94878165592198 0.00382980012311706 ENSG00000117308 GALE
ENST00000429356 0.945860526614419 0.859955900123576 0.0104569579295111 ENSG00000117308 GALE
ENST00000418277 0.840375352763468 0.6418976834729 0.0295283087154878 ENSG00000117308 GALE
ENST00000470949 0.826617785180666 0.61892394699682 0.0337526281006451 ENSG00000117308 GALE
ENST00000425913 0.871728266068276 0.699063130122855 0.0260394830835316 ENSG00000117308 GALE
ENST00000445705 0.803255063962741 0.579435172053218 0.0375089398131355 ENSG00000117308 GALE
ENST00000467493 0.783749168284734 0.547212086991693 0.0405331069524253 ENSG00000117308 GALE
ENST00000486382 0.931936737540571 0.824630603993191 0.0160336561494331 ENSG00000117308 GALE
ENST00000470383 0.82101933080531 0.610162599533759 0.0382782637015509 ENSG00000117308 GALE
ENST00000466250 0.808871230986278 0.589803377627605 0.0403335165644776 ENSG00000117308 GALE
ENST00000467070 0.814302669939221 0.598290810471632 0.0399410090032225 ENSG00000117308 GALE
ENST00000374490 0.726016479106185 0.462635421502365 0.0388264974056468 ENSG00000117305 HMGCL
ENST00000374487 0.726696503719753 0.463553472500997 0.0388071064851859 ENSG00000117305 HMGCL
ENST00000374483 0.726696503719753 0.463553472500997 0.0388071064851859 ENSG00000117305 HMGCL
ENST00000436439 0.726016479106185 0.462635421502365 0.0388264974056468 ENSG00000117305 HMGCL
ENST00000235958 0.728689026869254 0.466041746924929 0.038484735577863 ENSG00000117305 HMGCL
ENST00000509389 0.678776909996578 0.396411545044251 0.0468825981506442 ENSG00000117305 HMGCL
ENST00000513148 0.904974698257311 0.769316455738265 0.0174020573490295 ENSG00000117305 HMGCL
ENST00000471915 0.710237665062954 0.440122288011001 -0.0342047654616061 ENSG00000189266 PNRC2
ENST00000334351 0.731247887370494 0.470132453995431 -0.0321136118715818 ENSG00000189266 PNRC2
ENST00000374468 0.760902127229838 0.511814572205013 -0.0287532875334369 ENSG00000189266 PNRC2
ENST00000579103 0.930709849287941 0.822124954685869 0.0134337780411636 ENSG00000189266 PNRC2
ENST00000344989 0.148544108803445 0.0181536906229622 0.110238035789316 ENSG00000188529 SRSF10
ENST00000453840 0.149346351990623 0.0183430557587257 0.110111811668495 ENSG00000188529 SRSF10
ENST00000341154 0.149456676372612 0.0183829025565872 0.110096607421913 ENSG00000188529 SRSF10
ENST00000484146 0.160095854384048 0.0213015429830881 0.107813113806578 ENSG00000188529 SRSF10
ENST00000473858 0.160095854384048 0.0213015429830881 0.107813113806578 ENSG00000188529 SRSF10
ENST00000374452 0.160099336303705 0.0213041087179798 0.107816105165879 ENSG00000188529 SRSF10
ENST00000374453 0.15989558246352 0.0212572268307331 0.107828858056653 ENSG00000188529 SRSF10
ENST00000343255 0.158126656917604 0.0207612748146687 0.106399964293549 ENSG00000188529 SRSF10
ENST00000492112 0.159151352325291 0.0210443008531664 0.106149621266312 ENSG00000188529 SRSF10
ENST00000485841 0.0927361140223765 0.00678126327976677 0.137973716816675 ENSG00000188529 SRSF10
ENST00000338597 0.0784699772674509 0.00476048708532864 0.142342185322061 ENSG00000188529 SRSF10
ENST00000495785 0.129494851948076 0.0132328637820965 0.11203729821615 ENSG00000188529 SRSF10
ENST00000473754 0.0620170664170799 0.00298251755231195 0.14949042190839 ENSG00000188529 SRSF10
ENST00000485292 0.68278452573974 0.40192910150901 -0.0503379542395867 ENSG00000188529 SRSF10
ENST00000469303 0.568051570538158 0.267505919023489 -0.0755658130405904 ENSG00000188529 SRSF10
ENST00000374399 0.984149626907313 0.957479563897071 0.00353559675538178 ENSG00000001461 NIPAL3
ENST00000003912 0.438014424356242 0.155852352991272 0.0793230447938768 ENSG00000001461 NIPAL3
ENST00000358028 0.984226183565681 0.957704073903351 0.00385382377900671 ENSG00000001461 NIPAL3
ENST00000339255 0.888125876062653 0.731591764555994 0.0230781654863279 ENSG00000001461 NIPAL3
ENST00000478890 0.50722081139393 0.211543496947561 0.0721552406494288 ENSG00000133226 SRRM1
ENST00000593639 0.588067570815736 0.289771774254423 0.0609317261174077 ENSG00000133226 SRRM1
ENST00000323848 0.339436723896279 0.0939558926090399 0.0767587478618713 ENSG00000133226 SRRM1
ENST00000466910 0.730077348739241 0.468369650752457 0.047726726232232 ENSG00000133226 SRRM1
ENST00000468822 0.418626114564035 0.142714072858243 0.080644536346985 ENSG00000133226 SRRM1
ENST00000447431 0.366291014411401 0.109284305383525 0.0740923563560239 ENSG00000133226 SRRM1
ENST00000600523 0.625887180909798 0.331835521869903 0.0629015290286626 ENSG00000133226 SRRM1
ENST00000462710 0.43705175042232 0.155177767406915 0.0828700851754857 ENSG00000133226 SRRM1
ENST00000374389 0.354294399148707 0.102342143451561 0.0762282710023824 ENSG00000133226 SRRM1
ENST00000490543 0.432506740777235 0.152109194142472 0.0834159455540015 ENSG00000133226 SRRM1
ENST00000479034 0.309385010777219 0.0789622671926781 0.0788504808950374 ENSG00000133226 SRRM1
ENST00000596378 0.43299142686175 0.152376318231903 0.065180780204616 ENSG00000133226 SRRM1
ENST00000494934 0.316022805823743 0.0823330108699686 0.105025523982456 ENSG00000133226 SRRM1
ENST00000495561 0.417656552979483 0.142005522723765 0.0921239594397813 ENSG00000133226 SRRM1
ENST00000537199 0.320857232089818 0.0846669716163416 0.0820408195526262 ENSG00000133226 SRRM1
ENST00000485441 0.252934984685118 0.0524892940102774 0.135168529120291 ENSG00000133226 SRRM1
ENST00000470243 0.0766543420838949 0.00457113510883881 0.191256323013022 ENSG00000133226 SRRM1
ENST00000496882 0.280627139395144 0.0648352470545641 0.107241385650982 ENSG00000133226 SRRM1
ENST00000461768 0.826605471987134 0.61886045205398 0.0347726382350548 ENSG00000133226 SRRM1
ENST00000485541 0.668896576245948 0.383528861654943 0.059406759441397 ENSG00000133226 SRRM1
ENST00000488317 0.447292039423793 0.162745532759749 0.0985683403925485 ENSG00000133226 SRRM1
ENST00000474843 0.301697598542208 0.0751473734195617 0.135159205604404 ENSG00000133226 SRRM1
ENST00000374379 0.26397176633925 0.0574887099367047 0.0989207261018121 ENSG00000169504 CLIC4
ENST00000497755 0.336461708199647 0.0924042884176662 -0.0861120196131995 ENSG00000169504 CLIC4
ENST00000488683 0.264042466432978 0.0575318468142191 0.0988933209397456 ENSG00000169504 CLIC4
ENST00000489758 0.229729202674056 0.0435886960758091 -0.117791578711917 ENSG00000169504 CLIC4
ENST00000236273 0.556209857822582 0.256393103380061 -0.0602731410106102 ENSG00000117614 SYF2
ENST00000354361 0.536389158336667 0.237661540160606 -0.0625542350000731 ENSG00000117614 SYF2
ENST00000474160 0.246328818482384 0.049848679468063 -0.119199669866182 ENSG00000117614 SYF2
ENST00000476231 0.261515648974976 0.0564524056501157 -0.11769120160195 ENSG00000117614 SYF2
ENST00000243189 0.0408890447987569 0.00132712469976429 0.171585294115724 ENSG00000117616 C1orf63
ENST00000569495 0.401671561925773 0.131384985547376 0.110583080219209 ENSG00000117616 C1orf63
ENST00000498238 0.0408928469807186 0.00133125014990612 0.17156138975485 ENSG00000117616 C1orf63
ENST00000566395 0.20798503897254 0.0358629970891224 0.141708710053727 ENSG00000117616 C1orf63
ENST00000565733 0.186905163541109 0.0290128042815112 0.146928975499789 ENSG00000117616 C1orf63
ENST00000568254 0.0408928469807186 0.00133125014990612 0.17156138975485 ENSG00000117616 C1orf63
ENST00000473314 0.110935713069304 0.00975185467870783 0.13356159127116 ENSG00000117616 C1orf63
ENST00000417642 0.0408928469807186 0.00133125014990612 0.17156138975485 ENSG00000117616 C1orf63
ENST00000570063 0.191954350953646 0.0305038753088034 0.146159052851973 ENSG00000117616 C1orf63
ENST00000475766 0.175847454618553 0.0256442761367717 0.153672888191634 ENSG00000117616 C1orf63
ENST00000491378 0.196037293928297 0.0318992778508652 0.162180362695668 ENSG00000117616 C1orf63
ENST00000431849 0.0549615771171555 0.00231108707834813 0.16161085822797 ENSG00000117616 C1orf63
ENST00000568212 0.0286043438076554 0.00064121150480857 0.180793393099345 ENSG00000117616 C1orf63
ENST00000568701 0.0995021306940351 0.0078479834409654 0.147985755708697 ENSG00000117616 C1orf63
ENST00000561867 0.192101107215569 0.0305322420600406 0.113042745907047 ENSG00000117616 C1orf63
ENST00000568996 0.192117290983524 0.0305524746721622 0.113699892231831 ENSG00000117616 C1orf63
ENST00000374358 0.889447432369432 0.733981893428183 -0.0121767367285063 ENSG00000183726 TMEM50A
ENST00000498135 0.720084797361898 0.454307133641383 -0.0309544178906811 ENSG00000183726 TMEM50A
ENST00000491936 0.764495094173082 0.517676816549615 -0.0251792091571163 ENSG00000183726 TMEM50A
ENST00000480937 0.782530910491007 0.545137818483853 -0.0234109302136218 ENSG00000183726 TMEM50A
ENST00000468704 0.685536289515993 0.405457503148056 -0.0372699771248238 ENSG00000183726 TMEM50A
ENST00000487234 0.815768310128203 0.601533918790906 0.0282612517100557 ENSG00000183726 TMEM50A
ENST00000399763 0.975671416960998 0.935427294729981 0.00326768427867724 ENSG00000204178 TMEM57
ENST00000399766 0.975671416960998 0.935427294729981 0.00326768427867724 ENSG00000204178 TMEM57
ENST00000374343 0.975687701384876 0.935518481382815 0.00326343355503724 ENSG00000204178 TMEM57
ENST00000470035 0.864977394431611 0.685623288690501 0.0282242598741598 ENSG00000204178 TMEM57
ENST00000374338 0.54309336465654 0.243665581827621 -0.0610386865873048 ENSG00000157978 LDLRAP1
ENST00000488127 0.517494139646571 0.220872606059804 -0.074997197330582 ENSG00000157978 LDLRAP1
ENST00000354177 0.456420814042809 0.169432344106451 0.0536561418100475 ENSG00000162430 SEPN1
ENST00000361547 0.456420814042809 0.169432344106451 0.0536561418100475 ENSG00000162430 SEPN1
ENST00000374315 0.456420814042809 0.169432344106451 0.0536561418100475 ENSG00000162430 SEPN1
ENST00000559265 0.387861510056223 0.122591887100318 0.0633447822073617 ENSG00000255054 RP1-317E23.6
ENST00000494537 0.30781513872825 0.0781856677472037 0.0929350099365206 ENSG00000162430 SEPN1
ENST00000527604 0.344664774971773 0.0968781915449826 0.0679177292078242 ENSG00000255054 RP1-317E23.6
ENST00000442055 0.329438009502221 0.0890337921122498 0.0654345890286624 ENSG00000228172 RP1-317E23.3
ENST00000453649 0.327664602954737 0.0881223945349457 0.0654739346787458 ENSG00000228172 RP1-317E23.3
ENST00000424294 0.9588765585028 0.891981702566651 -0.00852437705141871 ENSG00000117640 MTFR1L
ENST00000374303 0.87211655638859 0.69983262150102 0.0213998447649615 ENSG00000117640 MTFR1L
ENST00000533762 0.956230698806143 0.885492221859064 0.00954664664901319 ENSG00000117640 MTFR1L
ENST00000529116 0.989890537855924 0.972939333488643 -0.00222774375656679 ENSG00000117640 MTFR1L
ENST00000474295 0.872584544165263 0.700666516139794 0.0213811664974771 ENSG00000117640 MTFR1L
ENST00000488327 0.933605631822188 0.829679982550412 -0.0134923427578802 ENSG00000117640 MTFR1L
ENST00000472643 0.947554820395721 0.863536774888729 -0.0101069634761632 ENSG00000117640 MTFR1L
ENST00000494293 0.842160722773891 0.644690331032035 0.0344199678427005 ENSG00000117640 MTFR1L
ENST00000469815 0.919442985497999 0.797397685033711 0.014083545493916 ENSG00000117640 MTFR1L
ENST00000526894 0.947463558614795 0.863330929263233 -0.0101204071641606 ENSG00000117640 MTFR1L
ENST00000478284 0.981210319355804 0.949323447134423 -0.00385544319067232 ENSG00000117640 MTFR1L
ENST00000524618 0.95057734966427 0.87142186536085 0.00896716114687705 ENSG00000117640 MTFR1L
ENST00000374307 0.872422523620527 0.700425501222963 0.0213880664977454 ENSG00000117640 MTFR1L
ENST00000528624 0.935640733327155 0.834932721151536 0.0150205826675872 ENSG00000117640 MTFR1L
ENST00000525713 0.945716485578474 0.859526615587869 0.0118264475445068 ENSG00000117640 MTFR1L
ENST00000374301 0.863088128303715 0.682126263321941 0.022852552556093 ENSG00000117640 MTFR1L
ENST00000464008 0.994142141858977 0.984311559279826 0.00118843982518151 ENSG00000117640 MTFR1L
ENST00000526158 0.974477435209615 0.93243561314765 0.00530907196052624 ENSG00000117640 MTFR1L
ENST00000530599 0.982659594756675 0.953077279214767 0.00383904170135817 ENSG00000117640 MTFR1L
ENST00000374300 0.805849256527752 0.584063761592524 0.030663274692198 ENSG00000117640 MTFR1L
ENST00000466284 0.833693061459175 0.630264903834348 0.0268116430588357 ENSG00000117640 MTFR1L
ENST00000531361 0.95186937136875 0.873811971759608 -0.00947935841300435 ENSG00000117640 MTFR1L
ENST00000497956 0.957205977673058 0.887790363846956 0.00931770250273347 ENSG00000117640 MTFR1L
ENST00000538789 0.734878641516921 0.475489214261477 0.0508287706808448 ENSG00000127423 AUNIP
ENST00000455431 0.898273078943901 0.752745316309405 -0.023195505457368 ENSG00000236528 RP1-125I3.2
ENST00000374296 0.775271595468227 0.533799065279841 -0.0423584071232084 ENSG00000182749 PAQR7
ENST00000426559 0.787175571192317 0.552973176130197 -0.0215133791854044 ENSG00000117632 STMN1
ENST00000455785 0.768680205585389 0.523915671669004 -0.0230829898695897 ENSG00000117632 STMN1
ENST00000399728 0.769252157661874 0.524633830464114 -0.0230300290700394 ENSG00000117632 STMN1
ENST00000465604 0.76007437781567 0.510708815812638 -0.0238425792730191 ENSG00000117632 STMN1
ENST00000357865 0.7537754104747 0.501259806576952 -0.0244388082765355 ENSG00000117632 STMN1
ENST00000374291 0.74287188065984 0.48573720323611 -0.0252651710944192 ENSG00000117632 STMN1
ENST00000485226 0.786638109850024 0.55230674786447 -0.0231308892126018 ENSG00000117632 STMN1
ENST00000446334 0.684561465939444 0.404296613319868 -0.0366142388425271 ENSG00000117632 STMN1
ENST00000580971 0.472218863190269 0.181882158901173 -0.0850836749216268 ENSG00000264021 MIR3917
ENST00000374282 0.92625872201846 0.811703639545009 -0.0180159151103814 ENSG00000158006 PAFAH2
ENST00000451429 0.923842257344338 0.805613118959713 -0.0164357901118305 ENSG00000130695 CEP85
ENST00000476272 0.822396584258602 0.612037411213794 -0.033230805218524 ENSG00000130695 CEP85
ENST00000252992 0.822460612349563 0.612282692373114 -0.033226748730119 ENSG00000130695 CEP85
ENST00000453146 0.733099714401656 0.472906067983009 -0.0526155176483503 ENSG00000130695 CEP85
ENST00000469609 0.94305038895273 0.852268053611321 -0.0146351243115226 ENSG00000130695 CEP85
ENST00000270792 0.263880467691914 0.0574334954411598 -0.129304027135022 ENSG00000142669 SH3BGRL3
ENST00000319041 0.264684584040714 0.0578388251925534 -0.129477199409607 ENSG00000142669 SH3BGRL3
ENST00000314675 0.722767521983979 0.458154253977947 -0.0354407871456266 ENSG00000158062 UBXN11
ENST00000434391 0.873709026223295 0.703462607608458 0.0158882350647737 ENSG00000117682 DHDDS
ENST00000427245 0.818437903971846 0.606154071651863 0.0255004306348087 ENSG00000117682 DHDDS
ENST00000527611 0.717416907704285 0.450218916817677 0.0480983507820639 ENSG00000117682 DHDDS
ENST00000374186 0.994595626904616 0.985931183724692 -0.000913327907604056 ENSG00000117682 DHDDS
ENST00000525682 0.920838549759061 0.800162701569206 0.0113215519879829 ENSG00000117682 DHDDS
ENST00000236342 0.914264254726057 0.78669780334174 0.0121048527475326 ENSG00000117682 DHDDS
ENST00000526219 0.978413662970118 0.942398830243421 0.00330497766646875 ENSG00000117682 DHDDS
ENST00000374185 0.868120278548347 0.692099882997697 0.0195145943238434 ENSG00000117682 DHDDS
ENST00000487944 0.883928027690514 0.72325458516855 0.0209734794988236 ENSG00000117682 DHDDS
ENST00000360009 0.873709026223295 0.703387316510346 0.0158933863188251 ENSG00000117682 DHDDS
ENST00000533087 0.969530358955095 0.920059925105071 0.00502910104646275 ENSG00000117682 DHDDS
ENST00000531312 0.945860526614419 0.859980479850678 0.00888773729771211 ENSG00000117682 DHDDS
ENST00000525165 0.939398212495639 0.843243286119402 0.0100602912962524 ENSG00000117682 DHDDS
ENST00000525546 0.900568040494468 0.757945548326685 -0.0167130650087415 ENSG00000117682 DHDDS
ENST00000528557 0.98109933581927 0.948903650979526 -0.00331518362077012 ENSG00000117682 DHDDS
ENST00000525326 0.929760118776228 0.819606720056438 -0.0124095835505557 ENSG00000117682 DHDDS
ENST00000526278 0.981462138893271 0.949949250613792 0.00315311000785872 ENSG00000117682 DHDDS
ENST00000436153 0.973506122010199 0.929707359399962 0.0044372084296968 ENSG00000117682 DHDDS
ENST00000529688 0.945814370633392 0.85971494428202 0.00890377592644061 ENSG00000117682 DHDDS
ENST00000530781 0.931282368568797 0.823171478890033 0.0134406209476012 ENSG00000117682 DHDDS
ENST00000531955 0.808055930204467 0.588026255319838 -0.0296155834651528 ENSG00000117682 DHDDS
ENST00000525410 0.818437903971846 0.606127173327333 -0.027025750144275 ENSG00000117682 DHDDS
ENST00000430232 0.822209316677233 0.611713336289383 -0.0247034103791572 ENSG00000117682 DHDDS
ENST00000431933 0.789483459712546 0.556740886768884 0.0292100487336032 ENSG00000117682 DHDDS
ENST00000416052 0.936282547352905 0.836604451384985 0.013765138638482 ENSG00000117682 DHDDS
ENST00000468388 0.213490059178956 0.0377294839169834 -0.11481349924888 ENSG00000198830 HMGN2
ENST00000479815 0.20842607465295 0.0360063167219472 -0.0961140618029687 ENSG00000198830 HMGN2
ENST00000460563 0.247016446864623 0.0501143427702473 -0.0897085595920709 ENSG00000198830 HMGN2
ENST00000464888 0.214916086425237 0.0383073841894545 -0.0970497508112134 ENSG00000198830 HMGN2
ENST00000463817 0.293182370757083 0.0704808570654178 -0.0791798093727467 ENSG00000198830 HMGN2
ENST00000467700 0.293296452465992 0.0705808019992292 -0.0790276005572602 ENSG00000198830 HMGN2
ENST00000361427 0.2954760559238 0.0717971187301582 -0.0786603734563606 ENSG00000198830 HMGN2
ENST00000466194 0.29884613327609 0.0734822765237629 -0.0790042761132552 ENSG00000198830 HMGN2
ENST00000493418 0.259712387241593 0.0556913888727097 -0.0898532237624937 ENSG00000198830 HMGN2
ENST00000324856 0.945508131216726 0.858977169990061 0.00789060084005423 ENSG00000117713 ARID1A
ENST00000457599 0.998809246520272 0.996420035398725 0.000207452241543073 ENSG00000117713 ARID1A
ENST00000374152 0.692043460438887 0.414531751710449 0.0326822625702261 ENSG00000117713 ARID1A
ENST00000430291 0.0899513944145572 0.00639885886280393 0.195643304280274 ENSG00000117713 ARID1A
ENST00000430799 0.612880264822972 0.316801613645268 0.0474871337067075 ENSG00000117713 ARID1A
ENST00000466382 0.775666988313202 0.534366863861151 0.0291238096216426 ENSG00000117713 ARID1A
ENST00000540690 0.770265770018099 0.52628606742402 0.0296741179789973 ENSG00000117713 ARID1A
ENST00000532781 0.686847060155072 0.407170809721996 0.0407088773514697 ENSG00000117713 ARID1A
ENST00000374142 0.878358012773697 0.713157636420168 0.020508990794426 ENSG00000204160 ZDHHC18
ENST00000374141 0.95235170072522 0.874720120689179 0.0119462951433448 ENSG00000204160 ZDHHC18
ENST00000488397 0.962247350433397 0.900784020481486 0.00758564667910414 ENSG00000204160 ZDHHC18
ENST00000374135 0.161581829174629 0.0216902317538386 0.12262270996624 ENSG00000142751 GPN2
ENST00000448791 0.167729667005403 0.0233216682327175 0.169614083127594 ENSG00000226698 RP1-50O24.6
ENST00000374133 0.383816402469302 0.120116202277718 0.102362103224135 ENSG00000142751 GPN2
ENST00000477418 0.393685471631419 0.12630250856196 0.103010011356813 ENSG00000142751 GPN2
ENST00000431781 0.918811135012162 0.795927315463378 0.0180834509939822 ENSG00000142751 GPN2
ENST00000361720 0.623652445377608 0.329238366635807 0.0705855714480699 ENSG00000198746 GPATCH3
ENST00000435827 0.999844877921919 0.999589428078529 2.98817308099135e-05 ENSG00000090273 NUDC
ENST00000321265 0.76027383593449 0.511091797810975 0.03458940779723 ENSG00000090273 NUDC
ENST00000452707 0.945359811558444 0.858668619761931 0.00994289246664727 ENSG00000090273 NUDC
ENST00000484772 0.474140670725478 0.183457177788314 0.0814322874336518 ENSG00000090273 NUDC
ENST00000522111 0.767716294459754 0.522232983857936 0.0430665175623443 ENSG00000253368 TRNP1
ENST00000531285 0.612717908424252 0.316541550347478 0.0718837963287707 ENSG00000253368 TRNP1
ENST00000374089 0.0326116824395372 0.000841105520903112 0.19194081449005 ENSG00000090020 SLC9A1
ENST00000263980 0.613039751965531 0.317045942978982 0.0514419505336387 ENSG00000090020 SLC9A1
ENST00000545949 0.88172653810647 0.719326631858406 0.0195072883042836 ENSG00000090020 SLC9A1
ENST00000447808 0.105062389476974 0.00868821403200142 0.182830308620708 ENSG00000090020 SLC9A1
ENST00000374086 0.685872224333168 0.406115420008267 -0.0478428050676578 ENSG00000090020 SLC9A1
ENST00000374084 0.517752685837985 0.221042164921311 -0.0786834353159352 ENSG00000090020 SLC9A1
ENST00000319394 0.958591694586276 0.891067684425134 -0.00670641190816841 ENSG00000142784 WDTC1
ENST00000361771 0.968634341289753 0.917839386991533 -0.00504686605563101 ENSG00000142784 WDTC1
ENST00000447062 0.79289082542989 0.561809313016522 0.0318993879442623 ENSG00000142784 WDTC1
ENST00000491239 0.777964840795803 0.537706936411045 0.0357609381326758 ENSG00000142784 WDTC1
ENST00000374076 0.858056985664124 0.672549728116573 -0.0234330867670155 ENSG00000186501 TMEM222
ENST00000464720 0.858056985664124 0.672549728116573 -0.0234330867670155 ENSG00000186501 TMEM222
ENST00000608611 0.858056985664124 0.672549728116573 -0.0234330867670155 ENSG00000186501 TMEM222
ENST00000466759 0.981959518600126 0.951320431859737 -0.00373955598224628 ENSG00000186501 TMEM222
ENST00000486082 0.927853048248895 0.815542713745718 -0.0128643479209391 ENSG00000186501 TMEM222
ENST00000464813 0.864575880303246 0.68493701993531 -0.0233946234161798 ENSG00000186501 TMEM222
ENST00000478104 0.936947782834299 0.838603716138413 -0.0110442498773853 ENSG00000186501 TMEM222
ENST00000498220 0.867895385769248 0.691728530872929 -0.021773000856694 ENSG00000186501 TMEM222
ENST00000471456 0.84555073652339 0.650726604433515 -0.0314432579430667 ENSG00000186501 TMEM222
ENST00000470223 0.932451792041108 0.826482733900834 -0.0154589661357097 ENSG00000186501 TMEM222
ENST00000374040 0.897178072788715 0.750670445175382 -0.0239951693242553 ENSG00000142733 MAP3K6
ENST00000493901 0.89723330238629 0.750763786280182 -0.0239767880300128 ENSG00000142733 MAP3K6
ENST00000357582 0.907850271843711 0.774273908334364 -0.0216477808633915 ENSG00000142733 MAP3K6
ENST00000430629 0.531887685577656 0.233495823204185 0.0338202440216724 ENSG00000158195 WASF2
ENST00000536657 0.879463348441058 0.715177411769476 -0.0129059113510376 ENSG00000158195 WASF2
ENST00000247087 0.37864353965832 0.116926618118223 -0.0860826064013173 ENSG00000126705 AHDC1
ENST00000374011 0.394121559971193 0.126586365070788 -0.08408152278093 ENSG00000126705 AHDC1
ENST00000490295 0.091545002649484 0.00660358901040875 -0.177086508516189 ENSG00000126705 AHDC1
ENST00000480033 0.0752502292293951 0.00440292659878952 -0.186130109924946 ENSG00000126705 AHDC1
ENST00000373943 0.784212349674834 0.547855987892244 0.0284594240191509 ENSG00000117758 STX12
ENST00000440806 0.794891757727943 0.5648591403749 0.0264501455292248 ENSG00000117758 STX12
ENST00000468761 0.851729598149832 0.661030553783954 -0.0246123307726174 ENSG00000117758 STX12
ENST00000481874 0.992275726670508 0.97911470703877 0.00178009109335611 ENSG00000117758 STX12
ENST00000472285 0.931951431261613 0.824729714767857 -0.0135936194009727 ENSG00000117758 STX12
ENST00000311772 0.68112511426344 0.39938695816067 0.0374600914162366 ENSG00000117751 PPP1R8
ENST00000236412 0.68052025877324 0.398425126227526 0.037572014355242 ENSG00000117751 PPP1R8
ENST00000373931 0.68119414648579 0.399646141066712 0.0374537923447661 ENSG00000117751 PPP1R8
ENST00000431586 0.581528555123621 0.282161513016685 0.0577211601464474 ENSG00000117751 PPP1R8
ENST00000486634 0.696776845589671 0.420825800805192 0.0414646361220376 ENSG00000117751 PPP1R8
ENST00000601459 0.934837872448392 0.83221635638904 0.0152243702791973 ENSG00000268552 AL109927.1
ENST00000373912 0.596085514118262 0.298712041113513 -0.0614451306349053 ENSG00000117748 RPA2
ENST00000419958 0.976647358203416 0.937863111381959 -0.00534164002556864 ENSG00000117748 RPA2
ENST00000373909 0.65926127570042 0.371139103967239 -0.052080772837264 ENSG00000117748 RPA2
ENST00000313433 0.587055216700343 0.288776554591862 -0.064243123556003 ENSG00000117748 RPA2
ENST00000444045 0.624424083300864 0.330034806822062 -0.0671938069247466 ENSG00000117748 RPA2
ENST00000373884 0.883493958335057 0.722063341223225 -0.0257923545729854 ENSG00000158156 XKR8
ENST00000373871 0.90878254203042 0.77579666150837 -0.0122958958905551 ENSG00000158161 EYA3
ENST00000436342 0.90878254203042 0.77579666150837 -0.0122958958905551 ENSG00000158161 EYA3
ENST00000373864 0.762178935498261 0.514073675313403 -0.0342510571637843 ENSG00000158161 EYA3
ENST00000540618 0.170149469348061 0.0240237215502314 -0.112418225546959 ENSG00000158161 EYA3
ENST00000545175 0.176404345485281 0.0258251013600956 -0.11140949468418 ENSG00000158161 EYA3
ENST00000373863 0.114821297689565 0.0103881169416102 -0.129789346719783 ENSG00000158161 EYA3
ENST00000495923 0.810976529328094 0.593181975305484 0.037933415007525 ENSG00000158161 EYA3
ENST00000471498 0.109506135066857 0.00951126839921982 -0.13648823587436 ENSG00000158161 EYA3
ENST00000468665 0.341822338823638 0.09521422129979 -0.124634751751188 ENSG00000158161 EYA3
ENST00000603289 0.880251567810744 0.716856024387696 0.0136918366173992 ENSG00000126698 DNAJC8
ENST00000263697 0.869030916678968 0.693875806182588 0.0132708414024501 ENSG00000126698 DNAJC8
ENST00000596102 0.962833585643278 0.903277656088086 0.00795457247700037 ENSG00000269804 AL353354.2
ENST00000489277 0.869030916678968 0.693875806182588 0.0132708414024501 ENSG00000126698 DNAJC8
ENST00000470967 0.848442254957335 0.655754756011424 0.0220852978222349 ENSG00000126698 DNAJC8
ENST00000482674 0.874043850091769 0.704348287339417 -0.0200392220720213 ENSG00000126698 DNAJC8
ENST00000488868 0.874932722829772 0.706676871891228 -0.0198222400912736 ENSG00000126698 DNAJC8
ENST00000497986 0.180432066991556 0.0269627807183479 -0.149495282601041 ENSG00000130770 ATPIF1
ENST00000335514 0.180051781994487 0.0268556138608961 -0.14952422224495 ENSG00000130770 ATPIF1
ENST00000468425 0.177677359895389 0.0261359134380994 -0.148935684343387 ENSG00000130770 ATPIF1
ENST00000465645 0.180051781994487 0.0268556138608961 -0.14952422224495 ENSG00000130770 ATPIF1
ENST00000253063 0.441600735122487 0.158483806822734 -0.085944207188029 ENSG00000130766 SESN2
ENST00000373842 0.611733473931404 0.31516536854426 0.0709201285731076 ENSG00000130772 MED18
ENST00000398997 0.611733473931404 0.31516536854426 0.0709201285731076 ENSG00000130772 MED18
ENST00000373839 0.484061109836877 0.191509137285597 0.0551579325825101 ENSG00000204138 PHACTR4
ENST00000463428 0.951842236094441 0.873723717347054 0.00925805849589595 ENSG00000204138 PHACTR4
ENST00000493669 0.672621340592772 0.388522837798166 0.0373504076895011 ENSG00000204138 PHACTR4
ENST00000373836 0.25547058951087 0.0535994612493214 0.0835128037686618 ENSG00000204138 PHACTR4
ENST00000398958 0.904629493072201 0.767561626256022 0.0106927772552327 ENSG00000180198 RCC1
ENST00000413987 0.917943653410638 0.793914155322127 -0.0100248506905136 ENSG00000242125 SNHG3
ENST00000427469 0.9782512967657 0.941715732437848 0.00262186034409158 ENSG00000180198 RCC1
ENST00000447507 0.820591108672656 0.609537772347865 -0.0283441686764351 ENSG00000242125 SNHG3
ENST00000434290 0.974146835290842 0.931466381062126 0.00312309878018829 ENSG00000180198 RCC1
ENST00000373833 0.899452471757467 0.755514773790494 0.0112820052673137 ENSG00000180198 RCC1
ENST00000437681 0.779854214732983 0.541137414233647 -0.0275594571886641 ENSG00000242125 SNHG3
ENST00000419074 0.603763391453943 0.307166181411669 0.0546086877258071 ENSG00000180198 RCC1
ENST00000373832 0.668896576245948 0.383462351393699 0.0446590650252072 ENSG00000180198 RCC1
ENST00000373831 0.734878641516921 0.47549154350261 0.0409889336849638 ENSG00000180198 RCC1
ENST00000411533 0.787917405266328 0.554529376622652 0.0376177671677557 ENSG00000180198 RCC1
ENST00000486790 0.652046771537617 0.362563811137344 0.0651314402575202 ENSG00000180198 RCC1
ENST00000430407 0.7095232447792 0.439164783466336 0.0478192464728437 ENSG00000180198 RCC1
ENST00000429051 0.960005690466322 0.894834367945634 0.00951810419951813 ENSG00000180198 RCC1
ENST00000373830 0.409266422315325 0.136545755365706 -0.0812075678536786 ENSG00000180098 TRNAU1AP
ENST00000495995 0.296758631455747 0.0723765420871729 -0.124241208818485 ENSG00000180098 TRNAU1AP
ENST00000480930 0.43300372591411 0.152397705264994 -0.0791900873375568 ENSG00000180098 TRNAU1AP
ENST00000491577 0.431664684189599 0.151634919525988 -0.0790434900576606 ENSG00000180098 TRNAU1AP
ENST00000495215 0.417857844328522 0.142161330720286 -0.0924300839481978 ENSG00000180098 TRNAU1AP
ENST00000464093 0.460465037783584 0.172957574033047 -0.0976386882940372 ENSG00000180098 TRNAU1AP
ENST00000484775 0.547629957581681 0.24834607578784 -0.0649190226772778 ENSG00000180098 TRNAU1AP
ENST00000464612 0.832624394045564 0.628494795332034 0.0310208761548979 ENSG00000197989 SNHG12
ENST00000475441 0.998772521238773 0.996298240527924 -0.000295408495606263 ENSG00000197989 SNHG12
ENST00000531126 0.754451579114594 0.502249467223622 0.0381763206311171 ENSG00000197989 SNHG12
ENST00000461448 0.754451579114594 0.502234149728505 0.0381739191672377 ENSG00000197989 SNHG12
ENST00000470977 0.760798104904353 0.511699520917511 0.0372956588735736 ENSG00000197989 SNHG12
ENST00000474814 0.760798104904353 0.511699520917511 0.0372956588735736 ENSG00000197989 SNHG12
ENST00000481368 0.917441177056965 0.792828702509077 0.0160905324633633 ENSG00000197989 SNHG12
ENST00000481220 0.761033256289315 0.512225147484646 0.0372546758626194 ENSG00000197989 SNHG12
ENST00000488745 0.777473586976898 0.536958999938135 0.0351350883393391 ENSG00000197989 SNHG12
ENST00000483436 0.754316028225186 0.501916490487622 0.0381817560934545 ENSG00000197989 SNHG12
ENST00000464115 0.932267080983641 0.825492322719843 0.0156490939112071 ENSG00000197989 SNHG12
ENST00000461832 0.932248467733566 0.825457789142384 0.0156564348002091 ENSG00000197989 SNHG12
ENST00000373824 0.814997115980078 0.599909727978136 -0.0352483031722292 ENSG00000120656 TAF12
ENST00000263974 0.814331830369182 0.598858281017197 -0.0353779661564977 ENSG00000120656 TAF12
ENST00000495422 0.577838705420913 0.277863702961446 -0.0752631720189435 ENSG00000120656 TAF12
ENST00000373816 0.864187032244115 0.684243104242263 0.0230656903305511 ENSG00000162419 GMEB1
ENST00000361872 0.837007167400964 0.636004895313567 -0.0292384378527404 ENSG00000162419 GMEB1
ENST00000294409 0.83433474991963 0.631275932072245 -0.0295985644709165 ENSG00000162419 GMEB1
ENST00000480454 0.920214409860807 0.7989160615923 -0.0170470726511451 ENSG00000162419 GMEB1
ENST00000474884 0.557364446539176 0.257520697420748 0.0560409927352417 ENSG00000198492 YTHDF2
ENST00000542507 0.205471924104994 0.0349737712936925 0.0669713070775608 ENSG00000198492 YTHDF2
ENST00000373812 0.198011239060086 0.0325201845201314 0.0679285122409779 ENSG00000198492 YTHDF2
ENST00000541996 0.2081410810017 0.035937949717138 0.066917518259022 ENSG00000198492 YTHDF2
ENST00000478283 0.353390972338244 0.101739882159599 0.0560073916503536 ENSG00000198492 YTHDF2
ENST00000496288 0.637307236731389 0.344619103164696 0.0440924877576198 ENSG00000198492 YTHDF2
ENST00000475796 0.996619052699683 0.990792942223646 0.000751345059674966 ENSG00000198492 YTHDF2
ENST00000476976 0.917646107693044 0.793439901019389 0.0139043987629376 ENSG00000198492 YTHDF2
ENST00000468863 0.864986808637684 0.685677376939471 0.0231423321135229 ENSG00000198492 YTHDF2
ENST00000343067 0.873709026223295 0.703453926691462 0.0176393488860917 ENSG00000159023 EPB41
ENST00000356093 0.873709026223295 0.703453926691462 0.0176393488860917 ENSG00000159023 EPB41
ENST00000398863 0.873709026223295 0.703453926691462 0.0176393488860917 ENSG00000159023 EPB41
ENST00000482464 0.562640785545995 0.262550823069976 -0.0775973644105449 ENSG00000159023 EPB41
ENST00000373800 0.879839298621479 0.715943246789601 -0.0211662537162428 ENSG00000159023 EPB41
ENST00000349460 0.879839298621479 0.715943246789601 -0.0211662537162428 ENSG00000159023 EPB41
ENST00000347529 0.879774795715669 0.715717459451733 -0.0211811988237728 ENSG00000159023 EPB41
ENST00000373798 0.91835270327729 0.794570628851162 0.0118980297352151 ENSG00000159023 EPB41
ENST00000373797 0.679981367673034 0.397814415551533 -0.048942301012526 ENSG00000159023 EPB41
ENST00000488277 0.938435910124642 0.841283073548619 0.0149200661876235 ENSG00000159023 EPB41
ENST00000490308 0.802386045779648 0.577535922064439 0.0444556141781975 ENSG00000159023 EPB41
ENST00000460378 0.214542627768812 0.0380974962287967 0.109134801060171 ENSG00000159023 EPB41
ENST00000373795 0.532537579309274 0.234093232770636 0.0451143749982052 ENSG00000116350 SRSF4
ENST00000546138 0.565138667825233 0.264783744903658 0.0430641920370182 ENSG00000116350 SRSF4
ENST00000466448 0.664975497543417 0.37838170308942 0.0343835607031168 ENSG00000116350 SRSF4
ENST00000497015 0.378519094227614 0.116761108674567 0.0901898671224325 ENSG00000116350 SRSF4
ENST00000605204 0.520871341096225 0.223836021562341 0.059313898840975 ENSG00000116350 SRSF4
ENST00000477193 0.501599414677955 0.206335797676061 0.0847511291343739 ENSG00000116350 SRSF4
ENST00000489898 0.153121741952303 0.0192616208507152 0.158852068990924 ENSG00000116350 SRSF4
ENST00000472353 0.628472131154793 0.334699849070263 0.0553155622740406 ENSG00000116350 SRSF4
ENST00000373791 0.915205419071324 0.788510438087051 0.0172372063455968 ENSG00000116353 MECR
ENST00000263702 0.9265439803785 0.812286801883237 0.0151715515431974 ENSG00000116353 MECR
ENST00000473030 0.80620812570786 0.584775894829189 0.0361541785770189 ENSG00000116353 MECR
ENST00000463412 0.615572194889658 0.319915817840789 0.0684276248588165 ENSG00000116353 MECR
ENST00000478505 0.84750288377411 0.653798888204943 0.0300425172847303 ENSG00000116353 MECR
ENST00000490529 0.990976866339555 0.97572424121107 -0.00202159795597569 ENSG00000116353 MECR
ENST00000294507 0.725045370271885 0.461216795177483 -0.0346053079659779 ENSG00000162511 LAPTM5
ENST00000464569 0.492062563247957 0.198365527670564 -0.0775205665591866 ENSG00000162511 LAPTM5
ENST00000476492 0.500347830735805 0.205218841612933 -0.0910598018583817 ENSG00000162511 LAPTM5
ENST00000336798 0.534079558319727 0.235351580716882 0.0650557022866018 ENSG00000162512 SDC3
ENST00000339394 0.936282547352905 0.83663416397741 -0.0139356269859443 ENSG00000162512 SDC3
ENST00000424085 0.733506191574866 0.473341662451101 0.0230564385537112 ENSG00000134644 PUM1
ENST00000257075 0.733514511154631 0.473447078567418 0.0230564546276466 ENSG00000134644 PUM1
ENST00000373747 0.733514511154631 0.473447078567418 0.0230564546276466 ENSG00000134644 PUM1
ENST00000525843 0.760458275591794 0.511306303566689 0.0213945228751441 ENSG00000134644 PUM1
ENST00000426105 0.900128549619256 0.756905160226526 0.00952250506265617 ENSG00000134644 PUM1
ENST00000440538 0.890105319903908 0.735535220097435 0.0103461493011334 ENSG00000134644 PUM1
ENST00000498419 0.790378550410756 0.558037045414 0.0253566348458985 ENSG00000134644 PUM1
ENST00000373741 0.896044750418781 0.748168949311572 0.00988322889655979 ENSG00000134644 PUM1
ENST00000423018 0.885138570139204 0.725820021068342 0.0107560309088566 ENSG00000134644 PUM1
ENST00000373742 0.88081400574313 0.717893083985891 0.011085836618908 ENSG00000134644 PUM1
ENST00000530669 0.194446598885177 0.0313570005424887 0.127193367099992 ENSG00000134644 PUM1
ENST00000529846 0.243761079644706 0.0488712971008908 0.11606847541082 ENSG00000134644 PUM1
ENST00000525997 0.242898732219235 0.0485615595430888 0.11661586053873 ENSG00000134644 PUM1
ENST00000527498 0.541981812139632 0.242616813589199 0.0714838951004514 ENSG00000134644 PUM1
ENST00000471894 0.717902746601308 0.45107322241771 -0.0556977514608995 ENSG00000134644 PUM1
ENST00000490546 0.435972050515638 0.154438614593223 -0.0960244109471165 ENSG00000134644 PUM1
ENST00000532678 0.481029280955921 0.189250150892806 -0.0701156980744615 ENSG00000134644 PUM1
ENST00000526215 0.894829449260077 0.74610836940564 -0.0118384687711151 ENSG00000134644 PUM1
ENST00000525948 0.968634341289753 0.917573448646415 0.00393340098771171 ENSG00000134644 PUM1
ENST00000480602 0.886647488374682 0.728505942068435 -0.013309481012578 ENSG00000134644 PUM1
ENST00000524516 0.931626035707583 0.823786085154259 0.0104544240787706 ENSG00000134644 PUM1
ENST00000531867 0.657909789454787 0.369661167600527 0.0547016369055885 ENSG00000134644 PUM1
ENST00000263694 0.716960276663777 0.449689477620603 0.0358729812283102 ENSG00000060688 SNRNP40
ENST00000486941 0.890626666998106 0.736725789960073 0.026832804508252 ENSG00000060688 SNRNP40
ENST00000489853 0.660410523323223 0.372982906887311 0.0537654706289829 ENSG00000060688 SNRNP40
ENST00000373720 0.380956984058919 0.118495937233838 0.110432747991278 ENSG00000060688 SNRNP40
ENST00000446633 0.734308891789043 0.474380380867381 0.0338483892332606 ENSG00000060688 SNRNP40
ENST00000474025 0.992120755142806 0.978726190665673 -0.00176992472766205 ENSG00000060688 SNRNP40
ENST00000463988 0.869704731007781 0.695437114171039 -0.0264529640127879 ENSG00000060688 SNRNP40
ENST00000344147 0.314499047297048 0.0815076669484105 -0.0908497638111841 ENSG00000121766 ZCCHC17
ENST00000479629 0.245449952738718 0.0495225554357596 -0.113792649914171 ENSG00000121766 ZCCHC17
ENST00000373714 0.314499047297048 0.0815076669484105 -0.0908497638111841 ENSG00000121766 ZCCHC17
ENST00000546109 0.214259137292428 0.0379772945182515 -0.113591693351999 ENSG00000121766 ZCCHC17
ENST00000422613 0.307019739219453 0.0777881736987832 -0.0935188884917562 ENSG00000121766 ZCCHC17
ENST00000490049 0.297306527701955 0.0726507224977083 -0.115381332061639 ENSG00000121766 ZCCHC17
ENST00000430143 0.956918560771865 0.887056928488979 -0.0103059213695791 ENSG00000229044 RP11-266K22.2
ENST00000373710 0.702210281685211 0.428707251663491 -0.0527561980823927 ENSG00000168528 SERINC2
ENST00000536859 0.708441649952329 0.437192851596342 -0.0518313895752976 ENSG00000168528 SERINC2
ENST00000487207 0.966997960122411 0.913866343618555 -0.00784960401726023 ENSG00000168528 SERINC2
ENST00000373709 0.699294998356664 0.424344282279611 -0.0532829589546845 ENSG00000168528 SERINC2
ENST00000536384 0.657339487380866 0.368945611736777 -0.0597151582781478 ENSG00000168528 SERINC2
ENST00000491976 0.657339487380866 0.368945611736777 -0.0597151582781478 ENSG00000168528 SERINC2
ENST00000441210 0.0905127993739278 0.00648515191774219 0.128802611946959 ENSG00000142910 TINAGL1
ENST00000457433 0.107122336986274 0.00910586990390089 0.110379912548045 ENSG00000142910 TINAGL1
ENST00000271064 0.107220920963352 0.0091170660578301 0.110579186403991 ENSG00000142910 TINAGL1
ENST00000537531 0.0787780489246043 0.00479709271117664 0.123367329688842 ENSG00000142910 TINAGL1
ENST00000461030 0.0792930410677728 0.00484583400608805 0.123278528984083 ENSG00000142910 TINAGL1
ENST00000466998 0.481324412261099 0.189501555310545 0.0789076788662289 ENSG00000142910 TINAGL1
ENST00000478398 0.064736250340911 0.00323658679986763 0.12679695113305 ENSG00000142910 TINAGL1
ENST00000481165 0.115192103479222 0.0105013011642012 0.107568779034534 ENSG00000142910 TINAGL1
ENST00000468635 0.0182612259352111 0.000269983612930103 0.143233179349081 ENSG00000142910 TINAGL1
ENST00000498429 0.0143951805384673 0.000173122724214591 0.153766230372417 ENSG00000142910 TINAGL1
ENST00000463112 0.302596317759028 0.0756788185664457 0.0816661901840414 ENSG00000142910 TINAGL1
ENST00000480586 0.117708142932741 0.0109022512719093 0.130979442648045 ENSG00000142910 TINAGL1
ENST00000373705 0.914264254726057 0.786690443883325 -0.0152178112612677 ENSG00000121764 HCRTR1
ENST00000373703 0.879215642268932 0.714464652616052 0.0187782141199511 ENSG00000162517 PEF1
ENST00000461006 0.787947275063773 0.554591788488267 -0.0364211842017527 ENSG00000162517 PEF1
ENST00000478502 0.857357993722844 0.671179950883136 0.0248100741415093 ENSG00000162517 PEF1
ENST00000489164 0.906968602899246 0.772678316780071 0.0182494304566225 ENSG00000162517 PEF1
ENST00000492061 0.825377357676976 0.616932966214371 0.0334731895453142 ENSG00000162517 PEF1
ENST00000496805 0.920276883536867 0.799118575965234 0.0177597180435804 ENSG00000162517 PEF1
ENST00000472443 0.928120723012711 0.816749512445168 0.0164710325013316 ENSG00000162517 PEF1
ENST00000471219 0.975559560625324 0.934871210620123 -0.00633888630615299 ENSG00000162517 PEF1
ENST00000440872 0.668915699054503 0.383654324498095 0.0627273471363929 ENSG00000162517 PEF1
ENST00000257100 0.458705159422802 0.171662768586492 0.0624137299331572 ENSG00000134668 SPOCD1
ENST00000373648 0.455280512650168 0.16843727157916 0.0629108705534473 ENSG00000134668 SPOCD1
ENST00000360482 0.455280512650168 0.16843727157916 0.0629108705534473 ENSG00000134668 SPOCD1
ENST00000473361 0.478483162709697 0.187144621827195 0.0610414529964486 ENSG00000134668 SPOCD1
ENST00000452755 0.475754978988139 0.184733462279842 0.0615026200573415 ENSG00000134668 SPOCD1
ENST00000533231 0.452057623579076 0.166136280658474 0.0633170737755274 ENSG00000134668 SPOCD1
ENST00000528579 0.742422319975613 0.485208362529072 0.0366110303365863 ENSG00000134668 SPOCD1
ENST00000532604 0.94665433330587 0.861714958290312 0.00961806870707216 ENSG00000134668 SPOCD1
ENST00000531039 0.790964457251178 0.559231596582763 0.0333822134899611 ENSG00000134668 SPOCD1
ENST00000468720 0.806754047918595 0.585532084733416 0.0322042651284363 ENSG00000134668 SPOCD1
ENST00000485944 0.798861781897932 0.571354655850663 0.0330657398428836 ENSG00000134668 SPOCD1
ENST00000460061 0.805849256527752 0.584040410515248 0.0322464440255881 ENSG00000134668 SPOCD1
ENST00000602889 0.605379043740306 0.308611704350197 0.0343890288863559 ENSG00000269967 RP11-84A19.4
ENST00000602725 0.531663747208938 0.233208974871583 0.0403709356324334 ENSG00000184007 PTP4A2
ENST00000344035 0.949321457515148 0.868610919999098 0.00470116807322181 ENSG00000184007 PTP4A2
ENST00000356536 0.983623726617392 0.955765881698643 0.0017765396017961 ENSG00000184007 PTP4A2
ENST00000457805 0.482631924830579 0.190393347541144 0.0553624798544236 ENSG00000184007 PTP4A2
ENST00000489313 0.434849728704293 0.153581567936308 0.067929931955763 ENSG00000184007 PTP4A2
ENST00000602683 0.339882997531385 0.0942133227211452 0.0716416109069503 ENSG00000184007 PTP4A2
ENST00000470404 0.404951676313294 0.133510837772283 0.0642479101554529 ENSG00000184007 PTP4A2
ENST00000532001 0.570595418276557 0.270159237014217 0.0488129781365768 ENSG00000184007 PTP4A2
ENST00000528253 0.618191633837605 0.322625116708219 0.0462787236412869 ENSG00000184007 PTP4A2
ENST00000484483 0.78126754305121 0.543036806604913 0.0359570476686626 ENSG00000184007 PTP4A2
ENST00000468531 0.553714970097682 0.253905098239909 -0.0428351026176933 ENSG00000184007 PTP4A2
ENST00000534796 0.379851391400235 0.117747995298724 -0.0791577307723318 ENSG00000184007 PTP4A2
ENST00000532289 0.294032009895698 0.0710678446925446 -0.0914670429763048 ENSG00000184007 PTP4A2
ENST00000526960 0.166498875544349 0.0229778025068689 -0.0969008246183729 ENSG00000184007 PTP4A2
ENST00000524384 0.195280830397661 0.0316098685054616 -0.106231757730147 ENSG00000184007 PTP4A2
ENST00000528840 0.213475876186202 0.0377190263716703 -0.102007447366386 ENSG00000184007 PTP4A2
ENST00000494444 0.210234010418409 0.0365643571679394 -0.102410866933208 ENSG00000184007 PTP4A2
ENST00000529477 0.117469340613842 0.0108539085287922 -0.10870537452352 ENSG00000184007 PTP4A2
ENST00000533408 0.144257824645485 0.0170232151737295 -0.11764367322397 ENSG00000184007 PTP4A2
ENST00000475464 0.130627426436881 0.0134593831715185 -0.137922223897453 ENSG00000184007 PTP4A2
ENST00000327300 0.631175859291977 0.337653863496817 0.0333073140947115 ENSG00000121774 KHDRBS1
ENST00000307714 0.636665275259793 0.343912453643992 0.0330639403785572 ENSG00000121774 KHDRBS1
ENST00000492989 0.656041937673618 0.367414155352884 0.0274258371876139 ENSG00000121774 KHDRBS1
ENST00000484270 0.812449176569351 0.595251714517364 0.0199791564122369 ENSG00000121774 KHDRBS1
ENST00000366152 0.577838705420913 0.277861481254702 -0.0643117435603469 ENSG00000203325 RP11-277A4.4
ENST00000487305 0.709063833616178 0.43824621716902 -0.0362530284229002 ENSG00000121775 TMEM39B
ENST00000336294 0.774071341820304 0.532336489581524 -0.0295933834316798 ENSG00000121775 TMEM39B
ENST00000438825 0.60703253164793 0.310080912632355 -0.06187415803709 ENSG00000121775 TMEM39B
ENST00000441402 0.777042234253936 0.536191693142488 -0.0293243203284049 ENSG00000121775 TMEM39B
ENST00000472503 0.659487492154051 0.371595553793928 -0.0520215974312164 ENSG00000121775 TMEM39B
ENST00000456834 0.384504953165679 0.120553667559174 -0.0813620149311744 ENSG00000121775 TMEM39B
ENST00000468135 0.782439164863212 0.544930794942765 -0.0287140729835916 ENSG00000121775 TMEM39B
ENST00000466321 0.625887777118159 0.331864542121252 -0.0591741108389578 ENSG00000121775 TMEM39B
ENST00000373634 0.784212349674834 0.547834619668186 -0.0285038055308339 ENSG00000121775 TMEM39B
ENST00000427288 0.568623550472318 0.268141447345474 -0.0568420819858864 ENSG00000121775 TMEM39B
ENST00000476968 0.767345425650606 0.52149943490092 -0.0303485067839413 ENSG00000121775 TMEM39B
ENST00000498613 0.928266220683625 0.816994712687458 -0.0166511585413899 ENSG00000121775 TMEM39B
ENST00000373625 0.164220317057267 0.0223592725741604 0.0980483800910395 ENSG00000025800 KPNA6
ENST00000471599 0.285398807461919 0.0668674132582765 0.0765102813133893 ENSG00000025800 KPNA6
ENST00000537234 0.74675298287612 0.491284599090308 0.0319324731542108 ENSG00000025800 KPNA6
ENST00000469790 0.458705159422802 0.171679346518069 0.084257974741998 ENSG00000025800 KPNA6
ENST00000545542 0.453683479861716 0.167165251949002 0.0715790381876155 ENSG00000025800 KPNA6
ENST00000446515 0.407473995944997 0.135225352289932 0.0837921279622433 ENSG00000025800 KPNA6
ENST00000515055 0.0738104020352907 0.00422707012929786 0.138571065610458 ENSG00000250135 RP4-622L5.2
ENST00000373610 0.0885382114699709 0.00614648190204083 0.110275218118474 ENSG00000084652 TXLNA
ENST00000373609 0.0862217448667237 0.00579386030654408 0.110837894277886 ENSG00000084652 TXLNA
ENST00000491434 0.973514552990659 0.929753764078302 -0.00625100888437868 ENSG00000160055 TMEM234
ENST00000489170 0.958714770517339 0.891496840409365 -0.00966076174351303 ENSG00000160055 TMEM234
ENST00000461402 0.958714770517339 0.891496840409365 -0.00966076174351303 ENSG00000160055 TMEM234
ENST00000355082 0.934957955566228 0.832620767163957 -0.0127260614777315 ENSG00000084623 EIF3I
ENST00000373586 0.89719095369689 0.750693004698648 0.0163459377590811 ENSG00000084623 EIF3I
ENST00000489353 0.955274515683379 0.882251490093973 -0.00894812503959625 ENSG00000084623 EIF3I
ENST00000471486 0.899866917703002 0.75626189525767 0.0173575962000968 ENSG00000084623 EIF3I
ENST00000483517 0.913679339094959 0.78543859034912 0.0148562751470626 ENSG00000084623 EIF3I
ENST00000474371 0.949321457515148 0.868836836206331 0.0088441788336261 ENSG00000084623 EIF3I
ENST00000423995 0.265637136610573 0.0581553619327764 0.112970941888407 ENSG00000220785 MTMR9LP
ENST00000403496 0.259283011877298 0.0554987328353092 0.11611861597521 ENSG00000220785 MTMR9LP
ENST00000441044 0.777941916770318 0.537656686481464 0.0369010980499191 ENSG00000220785 MTMR9LP
ENST00000426597 0.801533846927365 0.57621725015883 0.0336311138497935 ENSG00000220785 MTMR9LP
ENST00000373548 0.103106710376681 0.00838810845557448 0.0856964974544274 ENSG00000116478 HDAC1
ENST00000481281 0.688324091680657 0.409140151042582 0.0446493622862522 ENSG00000116478 HDAC1
ENST00000463172 0.744115833007862 0.487892551191021 0.0390893743510541 ENSG00000116478 HDAC1
ENST00000428704 0.607028141725963 0.310065315922119 0.0482203332633028 ENSG00000116478 HDAC1
ENST00000472928 0.678211270231562 0.395718984460184 0.0458903789156985 ENSG00000116478 HDAC1
ENST00000373541 0.0886581651895138 0.00616714994299143 0.0885236662867893 ENSG00000116478 HDAC1
ENST00000490081 0.134556296107033 0.014404861127682 0.11754670749325 ENSG00000116478 HDAC1
ENST00000482310 0.190290973756452 0.0300546237162517 0.104095809829385 ENSG00000116478 HDAC1
ENST00000476391 0.12701033767374 0.0126699051149505 0.100164003400689 ENSG00000116478 HDAC1
ENST00000484305 0.647977152769822 0.357664259349711 0.0614761974564112 ENSG00000116478 HDAC1
ENST00000471488 0.513653919713326 0.217363115849745 0.0644498275904002 ENSG00000116478 HDAC1
ENST00000329421 0.417480623389126 0.141853993387748 -0.0886009743989378 ENSG00000175130 MARCKSL1
ENST00000455895 0.934915084228956 0.832483905506515 0.00818055235699237 ENSG00000160058 BSDC1
ENST00000413080 0.935011201288169 0.832771823988018 0.00817263919781041 ENSG00000160058 BSDC1
ENST00000444377 0.935640733327155 0.835082470436112 0.00804724720803231 ENSG00000160058 BSDC1
ENST00000341071 0.932322678678225 0.825790056139017 0.00854033053488369 ENSG00000160058 BSDC1
ENST00000526031 0.972665801843194 0.92769033741672 0.00382071455564226 ENSG00000160058 BSDC1
ENST00000419121 0.968862838725019 0.918514803135371 0.00429453269844401 ENSG00000160058 BSDC1
ENST00000446293 0.932322678678225 0.825905363975685 0.00945869637114063 ENSG00000160058 BSDC1
ENST00000463967 0.843217022835716 0.646557215237756 0.0310808018865762 ENSG00000160058 BSDC1
ENST00000373520 0.988746745830314 0.969951651237874 0.00174550374566868 ENSG00000160058 BSDC1
ENST00000449308 0.929093736689986 0.818245599785161 0.0109916527734173 ENSG00000160058 BSDC1
ENST00000527513 0.903245258517486 0.764046681218584 -0.0170897701491884 ENSG00000160058 BSDC1
ENST00000527163 0.923919388726771 0.805876975393402 -0.0139836089920768 ENSG00000160058 BSDC1
ENST00000530485 0.735040212426642 0.475731995056281 -0.0415781042907589 ENSG00000160058 BSDC1
ENST00000474414 0.732181058086041 0.471351952481239 -0.0439841695119342 ENSG00000160058 BSDC1
ENST00000530876 0.901350152870576 0.759261439592678 -0.0201106827410971 ENSG00000160058 BSDC1
ENST00000530753 0.918607110230431 0.795178078306017 -0.0170749412035744 ENSG00000160058 BSDC1
ENST00000533084 0.954853662073762 0.880997300603297 -0.010213301205077 ENSG00000160058 BSDC1
ENST00000531222 0.906810731176767 0.772355377852285 -0.020548792210695 ENSG00000160058 BSDC1
ENST00000480336 0.788479885562144 0.555266941695302 -0.0399255701613823 ENSG00000254553 RP1-27O5.3
ENST00000373510 0.758579962613958 0.508648739853034 -0.0399436333205569 ENSG00000160062 ZBTB8A
ENST00000316459 0.8110447391813 0.593277641579515 -0.0369669516217013 ENSG00000160062 ZBTB8A
ENST00000341885 0.51007032180297 0.214051493828359 -0.0561087505015965 ENSG00000176261 ZBTB8OS
ENST00000468695 0.337301896640864 0.092930882763074 -0.0852487913212406 ENSG00000176261 ZBTB8OS
ENST00000492007 0.298286120853492 0.0731917184486665 -0.0905517134368543 ENSG00000176261 ZBTB8OS
ENST00000373506 0.356278818119483 0.103474272039429 -0.082485265295819 ENSG00000176261 ZBTB8OS
ENST00000498691 0.521132318652893 0.224083302414742 -0.0744738628091685 ENSG00000176261 ZBTB8OS
ENST00000478041 0.337037928703963 0.0927209493022801 -0.0859192587300267 ENSG00000176261 ZBTB8OS
ENST00000473294 0.324619418641367 0.0865178048819091 -0.0873117914577002 ENSG00000176261 ZBTB8OS
ENST00000436661 0.323246452431641 0.0858469500163259 -0.087374475998909 ENSG00000176261 ZBTB8OS
ENST00000373501 0.323547344363868 0.0859844201222811 -0.0873603134778248 ENSG00000176261 ZBTB8OS
ENST00000476493 0.328704670309461 0.0886439990192357 -0.0867517744818883 ENSG00000176261 ZBTB8OS
ENST00000465588 0.343005278811073 0.0957769799125379 -0.0852733941953851 ENSG00000176261 ZBTB8OS
ENST00000483138 0.416296554809544 0.140842928227006 -0.0825405258584536 ENSG00000176261 ZBTB8OS
ENST00000479075 0.437570526800301 0.155556927829852 -0.080500476603109 ENSG00000176261 ZBTB8OS
ENST00000473383 0.865687139545762 0.68698832345468 -0.0291610587865906 ENSG00000176261 ZBTB8OS
ENST00000466361 0.474884054136521 0.184057269221531 -0.0795350313841169 ENSG00000176261 ZBTB8OS
ENST00000414241 0.478483162709697 0.187183702334991 0.0611221583782152 ENSG00000162521 RBBP4
ENST00000373493 0.301709803450279 0.0751728860636665 0.0837429785491884 ENSG00000162521 RBBP4
ENST00000527118 0.436332736574233 0.154669523675272 0.0632147587661077 ENSG00000162521 RBBP4
ENST00000401893 0.782911977842312 0.545743908791746 0.029310657287046 ENSG00000162521 RBBP4
ENST00000524393 0.429605783882727 0.150242703523105 0.0637955027225219 ENSG00000162521 RBBP4
ENST00000526193 0.398295892774593 0.129470094602024 0.0669280392846388 ENSG00000162521 RBBP4
ENST00000492348 0.472218863190269 0.181888816349969 0.062522567917823 ENSG00000162521 RBBP4
ENST00000544435 0.472218863190269 0.181888816349969 0.062522567917823 ENSG00000162521 RBBP4
ENST00000525506 0.893015958299321 0.742051475099448 0.0170503817552773 ENSG00000162521 RBBP4
ENST00000465780 0.949268340292122 0.867799775586204 0.00917166157732436 ENSG00000162521 RBBP4
ENST00000373485 0.437132493170131 0.155258129265526 0.0667357676058895 ENSG00000162521 RBBP4
ENST00000477563 0.817155153196501 0.60356728832524 0.0254156313770927 ENSG00000162521 RBBP4
ENST00000458695 0.498315474458706 0.203189739615002 0.0600050473783475 ENSG00000162521 RBBP4
ENST00000490500 0.848317258567525 0.655450634493006 0.0232735542177944 ENSG00000162521 RBBP4
ENST00000445722 0.802725253447994 0.578261045368231 0.0291451258433818 ENSG00000162521 RBBP4
ENST00000475321 0.0479710941239376 0.00178279683739436 0.171913938326563 ENSG00000162521 RBBP4
ENST00000531983 0.093740874293786 0.00693235653037276 0.174201297497155 ENSG00000162521 RBBP4
ENST00000463378 0.642990297788198 0.351814941795018 0.0604203356381073 ENSG00000162521 RBBP4
ENST00000460669 0.473918571505871 0.183231041330742 0.0806297981730553 ENSG00000162521 RBBP4
ENST00000482190 0.490093482953999 0.196587025920628 0.0792036275160855 ENSG00000162521 RBBP4
ENST00000373484 0.390707593232976 0.124371325427351 0.0879692432587853 ENSG00000162520 SYNC
ENST00000409190 0.352549920645388 0.101264209274903 0.0946791621317651 ENSG00000162520 SYNC
ENST00000401073 0.609379574187873 0.312823625901628 -0.0547322997462312 ENSG00000162522 KIAA1522
ENST00000373481 0.736717339827215 0.477938952642901 -0.0393666208549985 ENSG00000162522 KIAA1522
ENST00000294521 0.868120278548347 0.692080075505805 0.0288917586301063 ENSG00000162522 KIAA1522
ENST00000373480 0.951631690865011 0.873425658987597 -0.00932291720941871 ENSG00000162522 KIAA1522
ENST00000469100 0.291943258500228 0.0700271292562824 0.0809165310377566 ENSG00000134684 YARS
ENST00000373477 0.867096855977999 0.690281927618777 0.0135267058067355 ENSG00000134684 YARS
ENST00000490826 0.440768955490285 0.157824675780279 0.0686215986276096 ENSG00000134684 YARS
ENST00000487404 0.622803050605925 0.327975746659157 0.0408429407282777 ENSG00000134684 YARS
ENST00000478828 0.985511987518628 0.961310653073529 -0.00201548135503172 ENSG00000134684 YARS
ENST00000481895 0.954943101178483 0.881148195295766 -0.00635977380699859 ENSG00000134684 YARS
ENST00000466052 0.877233622765555 0.711060618443244 0.0234011897776029 ENSG00000134684 YARS
ENST00000470377 0.965035486013792 0.90826911553483 -0.00721867386591583 ENSG00000134684 YARS
ENST00000472692 0.893316802633048 0.743193030511351 -0.0226612862088197 ENSG00000134684 YARS
ENST00000530710 0.690551497342766 0.412302106836116 0.0508231075479939 ENSG00000116497 S100PBP
ENST00000373476 0.531067151610256 0.232668351679226 0.0635611069162008 ENSG00000116497 S100PBP
ENST00000373475 0.612658005669773 0.316332190867084 0.0506953087885977 ENSG00000116497 S100PBP
ENST00000529027 0.317251972977157 0.0828651959986424 0.126215114717867 ENSG00000116497 S100PBP
ENST00000531123 0.753978916381151 0.501482303345485 0.0366054824403771 ENSG00000116497 S100PBP
ENST00000398243 0.590351620892997 0.29219345164155 0.0633266271006925 ENSG00000116497 S100PBP
ENST00000356689 0.537133966083579 0.238429950774891 0.0692533045887162 ENSG00000116497 S100PBP
ENST00000526230 0.249428325954511 0.0510622355290926 0.132367995835375 ENSG00000116497 S100PBP
ENST00000531256 0.3570241198342 0.103929843653426 0.108660226779089 ENSG00000116497 S100PBP
ENST00000482212 0.327974577493623 0.0882851106313186 0.114787014241596 ENSG00000116497 S100PBP
ENST00000373456 0.15042696965399 0.0186381759272662 0.127094286408381 ENSG00000116514 RNF19B
ENST00000356990 0.146544729898207 0.0176272248029807 0.128076194257302 ENSG00000116514 RNF19B
ENST00000235150 0.158361662281763 0.0208383049890655 0.12502801536503 ENSG00000116514 RNF19B
ENST00000427524 0.462572196103546 0.174477578088091 0.048192096796435 ENSG00000236065 RP1-117O3.2
ENST00000373449 0.441307861227343 0.158240026622595 0.0512178210903011 ENSG00000004455 AK2
ENST00000548033 0.651166424736651 0.361442729921191 0.0374903743986178 ENSG00000004455 AK2
ENST00000482191 0.640012324920402 0.347892408529286 0.0547802627447811 ENSG00000004455 AK2
ENST00000491241 0.947463558614795 0.863351268606168 0.00907828595565842 ENSG00000004455 AK2
ENST00000467905 0.883004792732664 0.721429607478268 0.0149393521973105 ENSG00000004455 AK2
ENST00000354858 0.836851344573967 0.635784591230846 0.0216996753489645 ENSG00000004455 AK2
ENST00000480134 0.836851344573967 0.635784591230846 0.0216996753489645 ENSG00000004455 AK2
ENST00000550338 0.827366874609974 0.620271364577863 0.0226790999126687 ENSG00000004455 AK2
ENST00000469238 0.79401151317598 0.563576525317065 0.0296694316822868 ENSG00000004455 AK2
ENST00000466029 0.819960966031 0.60850654287479 0.0262137311629023 ENSG00000004455 AK2
ENST00000487289 0.806823629482958 0.58571048285878 0.0267933008575891 ENSG00000004455 AK2
ENST00000548559 0.812259949641015 0.594925559511982 0.0267083416888067 ENSG00000004455 AK2
ENST00000551979 0.644402926888111 0.353330383936221 0.0475939011768084 ENSG00000004455 AK2
ENST00000483388 0.836109255300645 0.634318937896242 -0.0323327553166038 ENSG00000160094 ZNF362
ENST00000539719 0.761474234151115 0.51322937390605 0.0339223933128062 ENSG00000160094 ZNF362
ENST00000373428 0.664643532777315 0.378061886856681 0.047717641493872 ENSG00000160094 ZNF362
ENST00000588828 0.925018702312173 0.809107417102088 -0.0153069189834309 ENSG00000225313 RP11-415J8.3
ENST00000457957 0.924996468675791 0.80898418434435 -0.01526047018403 ENSG00000225313 RP11-415J8.3
ENST00000587696 0.940781765356988 0.846282300843789 -0.0122532861699492 ENSG00000225313 RP11-415J8.3
ENST00000431992 0.369754012235791 0.111160732276379 0.0652814999868847 ENSG00000134686 PHC2
ENST00000485928 0.393059829645631 0.125915001961621 0.062517167900339 ENSG00000134686 PHC2
ENST00000373418 0.392877999615788 0.125794841516397 0.0625242176363541 ENSG00000134686 PHC2
ENST00000373422 0.395576692544208 0.127519871770289 0.0623609290475941 ENSG00000134686 PHC2
ENST00000257118 0.369754012235791 0.111160732276379 0.0652814999868847 ENSG00000134686 PHC2
ENST00000419414 0.393475830907329 0.126161404117375 0.0631923660713827 ENSG00000134686 PHC2
ENST00000467894 0.214259137292428 0.03799904044926 0.0903306505837719 ENSG00000134686 PHC2
ENST00000373416 0.15629924038697 0.0201498331281945 0.0986470623075072 ENSG00000134686 PHC2
ENST00000486897 0.109748660899039 0.00955683423842106 0.12169209367288 ENSG00000134686 PHC2
ENST00000493483 0.101411808639721 0.00809573841706213 0.122520935123778 ENSG00000134686 PHC2
ENST00000473158 0.532257486163958 0.233874843885619 0.0779072977848098 ENSG00000134686 PHC2
ENST00000426886 0.710420199210165 0.440784732674336 -0.0344594249290978 ENSG00000163866 SMIM12
ENST00000521580 0.644219611464928 0.353170650963438 -0.0459153712712094 ENSG00000163866 SMIM12
ENST00000446026 0.47759388800174 0.18622329541488 -0.0741963049084089 ENSG00000163866 SMIM12
ENST00000456842 0.543755307096617 0.244399643068207 -0.0669915411751839 ENSG00000163866 SMIM12
ENST00000423898 0.54761550705517 0.248253226162543 -0.0679651477655514 ENSG00000163866 SMIM12
ENST00000417239 0.39639126587118 0.12810138888001 -0.0997810115294081 ENSG00000163866 SMIM12
ENST00000417456 0.935553937719583 0.834405170774187 0.0150752966454217 ENSG00000241014 RP11-244H3.1
ENST00000487874 0.62453412936039 0.330191388567799 0.0541973284375625 ENSG00000271741 RP11-244H3.4
ENST00000373340 0.7219497250439 0.457087326576787 0.0419816939554144 ENSG00000163867 ZMYM6
ENST00000493328 0.678132587846402 0.395610737928122 0.0533492637304044 ENSG00000163867 ZMYM6
ENST00000357182 0.704001345751254 0.431101425680681 0.0490251110033301 ENSG00000163867 ZMYM6
ENST00000415531 0.990053213683323 0.973250568768254 0.00239644122381246 ENSG00000163867 ZMYM6
ENST00000317538 0.95253852610353 0.875142677947549 0.0116886740887101 ENSG00000163867 ZMYM6
ENST00000460607 0.969530358955095 0.919705978299113 0.00748660647578972 ENSG00000163867 ZMYM6
ENST00000417119 0.615009036031676 0.319469690071688 0.0741344884542999 ENSG00000197056 ZMYM1
ENST00000359858 0.499635657017408 0.204436567479935 0.0951283133232676 ENSG00000197056 ZMYM1
ENST00000488455 0.654158249581497 0.365023006354736 0.0669845354645546 ENSG00000197056 ZMYM1
ENST00000475654 0.666337903113658 0.379905468168479 0.0668060642142477 ENSG00000197056 ZMYM1
ENST00000373329 0.499635657017408 0.204436567479935 0.0951283133232676 ENSG00000197056 ZMYM1
ENST00000373330 0.496140647024475 0.201747038811708 0.095685666405839 ENSG00000197056 ZMYM1
ENST00000468598 0.0878888699681306 0.00605131183919564 0.181933565429774 ENSG00000116560 SFPQ
ENST00000460428 0.147109704645456 0.0178214687698372 0.128733548661663 ENSG00000116560 SFPQ
ENST00000470472 0.145824735405592 0.0174494082524493 0.123645061537484 ENSG00000116560 SFPQ
ENST00000466745 0.168426913180865 0.0235241539936567 0.152030600953687 ENSG00000116560 SFPQ
ENST00000466213 0.185208470855615 0.028376349610487 0.144874152955065 ENSG00000116560 SFPQ
ENST00000490668 0.0848307557517213 0.00561572495691903 0.177636344564665 ENSG00000116560 SFPQ
ENST00000485365 0.0924636558965306 0.00673681461894849 0.177170046316687 ENSG00000116560 SFPQ
ENST00000357214 0.112167790202462 0.00993541274232897 0.114807573998128 ENSG00000116560 SFPQ
ENST00000373297 0.861668320628777 0.679571814521398 0.0210833054885697 ENSG00000146463 ZMYM4
ENST00000314607 0.861668320628777 0.679571814521398 0.0210833054885697 ENSG00000146463 ZMYM4
ENST00000441447 0.324226373074887 0.0862883514784916 -0.120947694431649 ENSG00000146463 ZMYM4
ENST00000432683 0.601790696815481 0.304858605107802 0.0729772274238597 ENSG00000227409 ZMYM4-AS1
ENST00000457946 0.447200361561198 0.16265058263484 0.0708288494394226 ENSG00000146463 ZMYM4
ENST00000482131 0.340967647794984 0.0948139823511639 -0.131075479286492 ENSG00000146463 ZMYM4
ENST00000325722 0.8044479960759 0.581227912331087 0.0213846658889792 ENSG00000142687 KIAA0319L
ENST00000373266 0.418605249901327 0.142671926395146 0.0790975585913541 ENSG00000142687 KIAA0319L
ENST00000426982 0.95186937136875 0.87383130802642 0.00631228100075088 ENSG00000142687 KIAA0319L
ENST00000461312 0.87390849208217 0.704126153658023 0.0256038580840105 ENSG00000142687 KIAA0319L
ENST00000485551 0.346409598901689 0.097974018457835 0.0801384559880489 ENSG00000142687 KIAA0319L
ENST00000440579 0.955694464422805 0.883622333700494 -0.00739125511500252 ENSG00000142687 KIAA0319L
ENST00000431916 0.963271060922112 0.904057258558635 -0.00734965838282122 ENSG00000142687 KIAA0319L
ENST00000482929 0.280167366105002 0.0646299302198005 -0.0987417736607417 ENSG00000142687 KIAA0319L
ENST00000478463 0.412238422950017 0.138268152708064 -0.0854604992791997 ENSG00000142687 KIAA0319L
ENST00000470388 0.411825747438477 0.138070248225247 -0.085480798114396 ENSG00000142687 KIAA0319L
ENST00000492888 0.320872718179398 0.0846752717936546 -0.107778657030087 ENSG00000142687 KIAA0319L
ENST00000469892 0.228718489686604 0.0431612325414188 -0.13183520859543 ENSG00000142687 KIAA0319L
ENST00000494948 0.149174770512941 0.0182930045969066 -0.162619438688479 ENSG00000142687 KIAA0319L
ENST00000373253 0.879742937950454 0.715679989496313 0.0241193401911497 ENSG00000020129 NCDN
ENST00000356090 0.866015766698453 0.687934224015183 0.026750458315572 ENSG00000020129 NCDN
ENST00000373243 0.859273363121676 0.675203502369965 0.0279393291151091 ENSG00000020129 NCDN
ENST00000373237 0.728644982420259 0.465994440424255 -0.0331597694410743 ENSG00000126067 PSMB2
ENST00000270815 0.916708164906859 0.791280616676882 -0.0137616593595583 ENSG00000142686 C1orf216
ENST00000251195 0.182727443257548 0.0275930461334824 0.129666501562706 ENSG00000092853 CLSPN
ENST00000318121 0.089791385157907 0.00636607068342559 0.161021667338203 ENSG00000092853 CLSPN
ENST00000373220 0.089791385157907 0.00636607068342559 0.161021667338203 ENSG00000092853 CLSPN
ENST00000520551 0.089791385157907 0.00636607068342559 0.161021667338203 ENSG00000092853 CLSPN
ENST00000373210 0.412562300363958 0.138447215636457 0.0694905914179329 ENSG00000134698 AGO4
ENST00000373206 0.75642701205037 0.505197721590578 0.0344956726941425 ENSG00000092847 AGO1
ENST00000373204 0.282385680029248 0.0654918596626147 0.0881377076630353 ENSG00000092847 AGO1
ENST00000324350 0.343163551548054 0.095947968455596 -0.124751118418455 ENSG00000126070 AGO3
ENST00000373191 0.96974490051094 0.92044835676279 -0.00608691898790906 ENSG00000126070 AGO3
ENST00000397828 0.436693310826519 0.154902961883393 -0.107779781620854 ENSG00000126070 AGO3
ENST00000246314 0.457211434667071 0.170086088080589 -0.0854624854737858 ENSG00000126070 AGO3
ENST00000373178 0.773014916212852 0.530672392952469 -0.039992711823649 ENSG00000116863 ADPRHL2
ENST00000373166 0.822517777579023 0.612470230041379 0.0204465914124528 ENSG00000054116 TRAPPC3
ENST00000462715 0.928990428690708 0.818095696037639 0.0103006351869732 ENSG00000054116 TRAPPC3
ENST00000373163 0.770463465283658 0.526589744384624 0.0257482260102126 ENSG00000054116 TRAPPC3
ENST00000373162 0.772726913583241 0.530291442435659 0.0263532055314634 ENSG00000054116 TRAPPC3
ENST00000469757 0.835476858340615 0.633379867826831 0.0211471976493333 ENSG00000054116 TRAPPC3
ENST00000373159 0.811124513079727 0.593429149032562 0.0262043045270463 ENSG00000054116 TRAPPC3
ENST00000497251 0.970471898452322 0.922769678910279 0.00503537844857013 ENSG00000054116 TRAPPC3
ENST00000429533 0.485523861721541 0.192656358005727 -0.0663425707145386 ENSG00000116871 MAP7D1
ENST00000316156 0.525773815479328 0.228083233935375 -0.0606866288708433 ENSG00000116871 MAP7D1
ENST00000527764 0.140770050259666 0.0161435674186562 -0.132314943842216 ENSG00000116871 MAP7D1
ENST00000373150 0.526761662948978 0.228928160233666 -0.0604975140641063 ENSG00000116871 MAP7D1
ENST00000373151 0.527946755307113 0.229808047569229 -0.0603533496431202 ENSG00000116871 MAP7D1
ENST00000530729 0.392761909556467 0.125665295946916 -0.0837799491471867 ENSG00000116871 MAP7D1
ENST00000462118 0.903904053810577 0.765484395275027 -0.0198568820047406 ENSG00000116871 MAP7D1
ENST00000474796 0.60879141787814 0.312189317159892 -0.053567973268619 ENSG00000116871 MAP7D1
ENST00000530975 0.557774596603826 0.257890819278356 -0.0818319498237524 ENSG00000116871 MAP7D1
ENST00000487131 0.623958127141152 0.329493548288224 -0.0680077132024013 ENSG00000116871 MAP7D1
ENST00000373148 0.698677487672368 0.423138956210512 -0.0467038062215557 ENSG00000116871 MAP7D1
ENST00000532131 0.676118587693749 0.393383024306008 -0.0536307293937558 ENSG00000116871 MAP7D1
ENST00000487114 0.749645620780059 0.495077785250353 -0.0413391849468385 ENSG00000116871 MAP7D1
ENST00000354618 0.128384813798421 0.0129785853605464 0.0935044037546416 ENSG00000054118 THRAP3
ENST00000469141 0.162966142068715 0.022038704789605 0.0889359922488033 ENSG00000054118 THRAP3
ENST00000478853 0.860737133860611 0.677871891354512 -0.0247300261464967 ENSG00000054118 THRAP3
ENST00000466743 0.0960918161961167 0.00725840295683546 0.167480711526819 ENSG00000054118 THRAP3
ENST00000480549 0.290298448421322 0.0691731388016244 -0.127982834996461 ENSG00000214193 SH3D21
ENST00000474766 0.2896032070548 0.0688781132180308 -0.138722879543924 ENSG00000214193 SH3D21
ENST00000270824 0.233864417343506 0.0450352311379686 -0.15555326999484 ENSG00000142694 EVA1B
ENST00000490466 0.229952447695589 0.0436688905451931 -0.15736572082908 ENSG00000142694 EVA1B
ENST00000359297 0.767817532631424 0.522471154840203 0.0310313679934824 ENSG00000196182 STK40
ENST00000373129 0.9661665697634 0.911723034709036 -0.00528256768101591 ENSG00000196182 STK40
ENST00000373130 0.9661665697634 0.911723034709036 -0.00528256768101591 ENSG00000196182 STK40
ENST00000373132 0.9661665697634 0.911723034709036 -0.00528256768101591 ENSG00000196182 STK40
ENST00000460417 0.945814370633392 0.859695039531595 0.0122141630200262 ENSG00000196182 STK40
ENST00000473733 0.739591193119287 0.481852660875836 0.0522179741132359 ENSG00000196182 STK40
ENST00000482458 0.810292450114599 0.592116954580351 -0.0339598593264846 ENSG00000196182 STK40
ENST00000460017 0.688371154853368 0.409213324375924 -0.0623418689745256 ENSG00000196182 STK40
ENST00000476041 0.609560849435311 0.313117469520435 -0.0818936340641898 ENSG00000181817 LSM10
ENST00000315732 0.646936235437376 0.356350581037449 -0.0757368937086534 ENSG00000181817 LSM10
ENST00000489912 0.949066891195888 0.867195554628556 -0.0142558634128503 ENSG00000181817 LSM10
ENST00000373116 0.123099979735509 0.0119431988638845 -0.127435301819727 ENSG00000116898 MRPS15
ENST00000488606 0.273564236512528 0.0616686192067401 -0.121975308413575 ENSG00000116898 MRPS15
ENST00000477040 0.209252668689801 0.0362650181542078 -0.161176134023467 ENSG00000116898 MRPS15
ENST00000462067 0.126629008083874 0.0125758178118034 -0.126560597489611 ENSG00000116898 MRPS15
ENST00000373075 0.746810110138448 0.491385103726059 0.0380770049885495 ENSG00000163875 MEAF6
ENST00000296214 0.842738924278137 0.645625068806392 0.0256628411652127 ENSG00000163875 MEAF6
ENST00000373074 0.838352217975405 0.638367083048837 0.0262651357797013 ENSG00000163875 MEAF6
ENST00000475828 0.886447448420399 0.72813866116703 0.0193095404965509 ENSG00000163875 MEAF6
ENST00000487788 0.884213098071179 0.724077274416244 0.0194871904864748 ENSG00000163875 MEAF6
ENST00000373073 0.967224921763837 0.914604916184881 0.00582385565311104 ENSG00000163875 MEAF6
ENST00000487792 0.935027405698613 0.832880814516181 0.011277798245036 ENSG00000163875 MEAF6
ENST00000448519 0.901285938168725 0.758948354058401 0.0165551408440279 ENSG00000163875 MEAF6
ENST00000485039 0.899866917703002 0.756262696206139 0.0177254085746653 ENSG00000163875 MEAF6
ENST00000296215 0.61476499974264 0.319221826351281 0.0563502531790453 ENSG00000163877 SNIP1
ENST00000373062 0.20861212976856 0.036062016007223 0.0888293719241214 ENSG00000134697 GNL2
ENST00000462812 0.442403227201757 0.159006191884791 0.0757070606394488 ENSG00000134697 GNL2
ENST00000479255 0.503541409312262 0.208282306539758 0.0948193877435594 ENSG00000134697 GNL2
ENST00000538069 0.989265225862697 0.971395424691006 0.0026336020077575 ENSG00000134697 GNL2
ENST00000463351 0.205420513232751 0.0349583636158481 0.146834788592129 ENSG00000134697 GNL2
ENST00000488496 0.463779934826902 0.175719776374292 0.0992882100066184 ENSG00000134697 GNL2
ENST00000358011 0.794732006824055 0.564637631921562 0.038117682375333 ENSG00000116922 C1orf109
ENST00000494120 0.752367043393384 0.499325344246344 0.0440067675681442 ENSG00000116922 C1orf109
ENST00000464085 0.904650868778105 0.767923835609354 0.0222429418952945 ENSG00000116922 C1orf109
ENST00000491981 0.882406931523422 0.720315398369347 0.0264888040543253 ENSG00000116922 C1orf109
ENST00000373055 0.514442166967322 0.218124880026973 0.0736225195770708 ENSG00000134690 CDCA8
ENST00000327331 0.514475104561252 0.218178458780156 0.0736153782785414 ENSG00000134690 CDCA8
ENST00000373044 0.884259837397476 0.72426650800822 -0.0198377732755782 ENSG00000196449 YRDC
ENST00000373043 0.488742110251594 0.1952209500587 -0.0925637956553091 ENSG00000197982 C1orf122
ENST00000419397 0.59892072088052 0.301831692924541 -0.074279364039426 ENSG00000197982 C1orf122
ENST00000468084 0.524698471072243 0.227232218138392 -0.0866011471256901 ENSG00000197982 C1orf122
ENST00000373042 0.661537415229567 0.37454889913469 -0.0639877656217439 ENSG00000197982 C1orf122
ENST00000446260 0.628842069279358 0.335128090605102 -0.0710309791973164 ENSG00000197982 C1orf122
ENST00000373036 0.941845080695926 0.849538810316512 0.00984289246350425 ENSG00000188786 MTF1
ENST00000373027 0.939366779237517 0.843096131763713 0.0119882275516817 ENSG00000204084 INPP5B
ENST00000373023 0.970156746153128 0.922152170048687 0.00536581298145843 ENSG00000204084 INPP5B
ENST00000373026 0.947625262623329 0.863856234532803 -0.0101586998999804 ENSG00000204084 INPP5B
ENST00000373024 0.929477168786846 0.819036986733459 -0.0134865694578039 ENSG00000204084 INPP5B
ENST00000373019 0.188328633536731 0.029471238598386 0.0802366209956089 ENSG00000183431 SF3A3
ENST00000448721 0.116790897003738 0.0107414516857439 0.0919911890898399 ENSG00000183431 SF3A3
ENST00000487062 0.822421144449578 0.612098889830199 0.0351497029393883 ENSG00000183431 SF3A3
ENST00000460925 0.787406194064807 0.553549170532394 0.0340591914176256 ENSG00000183431 SF3A3
ENST00000489537 0.072612194135957 0.00409239357166886 0.115476637490954 ENSG00000183431 SF3A3
ENST00000461869 0.0464028819369541 0.00166959260836721 0.124857304298753 ENSG00000183431 SF3A3
ENST00000470585 0.0723899183759497 0.00407031928128558 0.118874948412868 ENSG00000183431 SF3A3
ENST00000488934 0.24043142343326 0.0476428910251178 0.149233007545812 ENSG00000183431 SF3A3
ENST00000462258 0.0871814723960511 0.00596139052077162 0.118415920650839 ENSG00000183431 SF3A3
ENST00000485803 0.809361328546627 0.59050150668981 0.0329126655228279 ENSG00000183386 FHL3
ENST00000373016 0.809361328546627 0.59050150668981 0.0329126655228279 ENSG00000183386 FHL3
ENST00000475084 0.74793398403934 0.492778577699481 0.0419158724977053 ENSG00000183386 FHL3
ENST00000477194 0.573509820730402 0.273202126712043 0.0684132532686987 ENSG00000183386 FHL3
ENST00000483182 0.582742914713263 0.28343200834714 -0.0586405072738752 ENSG00000183520 UTP11L
ENST00000486563 0.725365680469004 0.461601537903944 -0.0467588543382655 ENSG00000183520 UTP11L
ENST00000373014 0.761747454464846 0.513553570202055 -0.0323155094999287 ENSG00000183520 UTP11L
ENST00000537711 0.746434248898526 0.490761682732131 -0.0339171103543672 ENSG00000183520 UTP11L
ENST00000488453 0.945897176592078 0.860100753806205 0.0091348013636137 ENSG00000183520 UTP11L
ENST00000373001 0.856809867499492 0.670210767805319 0.0210667164157297 ENSG00000116954 RRAGC
ENST00000474456 0.533205265413167 0.234634404112067 0.0838381621131385 ENSG00000116954 RRAGC
ENST00000493015 0.907276390710195 0.773536256424493 -0.018258747646024 ENSG00000116954 RRAGC
ENST00000496778 0.955593842932939 0.883300349489241 0.0114329448799013 ENSG00000116954 RRAGC
ENST00000433671 0.651934628889066 0.36245761686634 -0.0457045095392597 ENSG00000228436 RP5-864K19.4
ENST00000456813 0.975377966321809 0.934542197315114 0.00432871697670171 ENSG00000228436 RP5-864K19.4
ENST00000397572 0.926558615613828 0.812389033737447 -0.0131505551567661 ENSG00000214114 MYCBP
ENST00000494695 0.732282525914315 0.471474972495069 -0.0436975568751389 ENSG00000214114 MYCBP
ENST00000495043 0.602094045701076 0.305067624857642 -0.0639386686285212 ENSG00000214114 MYCBP
ENST00000489803 0.69588953392717 0.41977814207599 -0.0505940590902378 ENSG00000214114 MYCBP
ENST00000454994 0.69588953392717 0.41977814207599 -0.0505940590902378 ENSG00000131233 GJA9
ENST00000489575 0.69588953392717 0.41977814207599 -0.0505940590902378 ENSG00000214114 MYCBP
ENST00000465771 0.574325544463023 0.274286818809112 -0.0699640493586758 ENSG00000214114 MYCBP
ENST00000462027 0.302063314114957 0.0753164998240382 -0.123809025145378 ENSG00000214114 MYCBP
ENST00000372990 0.187267080619775 0.0291220734178962 -0.17931014708252 ENSG00000158315 RHBDL2
ENST00000432648 0.891953446938952 0.739446731431918 0.0156886864601913 ENSG00000174574 AKIRIN1
ENST00000446189 0.857474526340685 0.671434195285361 0.0201574233693317 ENSG00000174574 AKIRIN1
ENST00000372984 0.879889201989132 0.716057901475568 0.0171517558739947 ENSG00000174574 AKIRIN1
ENST00000531822 0.631129778943543 0.337507608217297 0.0519366408354963 ENSG00000174574 AKIRIN1
ENST00000372967 0.048042489154427 0.0017904973698967 -0.198009156977214 ENSG00000168653 NDUFS5
ENST00000372969 0.048042489154427 0.0017904973698967 -0.198009156977214 ENSG00000168653 NDUFS5
ENST00000545844 0.603343066509502 0.306778970187219 0.0519224442196361 ENSG00000127603 MACF1
ENST00000567887 0.60331728309911 0.306717382770829 0.0519308078619651 ENSG00000127603 MACF1
ENST00000372915 0.602768001560546 0.305963197997607 0.0520084534069749 ENSG00000127603 MACF1
ENST00000539005 0.603343066509502 0.306780684842744 0.051922272572514 ENSG00000127603 MACF1
ENST00000317713 0.603343066509502 0.306780684842744 0.051922272572514 ENSG00000127603 MACF1
ENST00000361689 0.602768001560546 0.305963197997607 0.0520084534069749 ENSG00000127603 MACF1
ENST00000524432 0.259672724625229 0.0556760637034776 -0.117932315516016 ENSG00000127603 MACF1
ENST00000467673 0.0178894626299001 0.000258654721079987 -0.293410825692471 ENSG00000127603 MACF1
ENST00000564288 0.309530971925506 0.0790790823118546 0.0884974847480691 ENSG00000127603 MACF1
ENST00000494012 0.0480855831355315 0.00179273490816392 -0.228187550219205 ENSG00000127603 MACF1
ENST00000536367 0.0386230082265365 0.00120667953686663 -0.204114589285704 ENSG00000127603 MACF1
ENST00000480624 0.0445609739799123 0.00154917383907806 -0.222318787664939 ENSG00000127603 MACF1
ENST00000469366 0.0698311978385389 0.00376809139868621 -0.215332225572597 ENSG00000127603 MACF1
ENST00000289890 0.418913824100554 0.142878990061031 -0.112764296932262 ENSG00000226438 RP11-420K8.1
ENST00000496804 0.458037918586374 0.170952240980141 0.0713889865832107 ENSG00000127603 MACF1
ENST00000530262 0.396950625712182 0.128402051406354 0.0824616861995654 ENSG00000127603 MACF1
ENST00000485063 0.692871990433901 0.41551937894319 0.0491728553276933 ENSG00000127603 MACF1
ENST00000472385 0.0542212466823642 0.0022493390362262 0.172568926651599 ENSG00000127603 MACF1
ENST00000484393 0.0128532272472752 0.000141002948071019 0.182236428211857 ENSG00000127603 MACF1
ENST00000476350 0.348320414833477 0.0990450556460266 0.0914012658650674 ENSG00000127603 MACF1
ENST00000372925 0.242124213984489 0.0482378816577852 0.101300892644044 ENSG00000127603 MACF1
ENST00000528611 0.756206483844854 0.504876952389407 0.0507288421961617 ENSG00000127603 MACF1
ENST00000289893 0.222055920766474 0.0407870906218161 0.104466828941079 ENSG00000127603 MACF1
ENST00000530275 0.0150055211608126 0.000185231452693585 0.194691097733662 ENSG00000255103 KIAA0754
ENST00000482035 0.339609756359485 0.0940439261494236 0.077336974428193 ENSG00000127603 MACF1
ENST00000473843 0.135807261094883 0.0146777207686363 0.130668431409753 ENSG00000127603 MACF1
ENST00000469490 0.148635919049639 0.0181859362274684 0.124757644250559 ENSG00000127603 MACF1
ENST00000487656 0.375642076469876 0.114897762322208 0.092906240644966 ENSG00000127603 MACF1
ENST00000360115 0.458061645187636 0.170998048771679 0.0675860925765455 ENSG00000127603 MACF1
ENST00000497964 0.633529435493314 0.340637818051954 0.046096950679541 ENSG00000127603 MACF1
ENST00000446276 0.42993135852268 0.150413023446174 0.0708737212763576 ENSG00000127603 MACF1
ENST00000442046 0.413997440537276 0.139424501316204 0.074480515825734 ENSG00000127603 MACF1
ENST00000422234 0.862275351146485 0.680793164212648 0.017307776277909 ENSG00000127603 MACF1
ENST00000462496 0.822240699941308 0.611799093626243 0.0208248098969922 ENSG00000127603 MACF1
ENST00000462103 0.962137573231749 0.900449632847181 0.00633668448151739 ENSG00000127603 MACF1
ENST00000496360 0.302275899349287 0.0754647746198807 0.0857555585101341 ENSG00000127603 MACF1
ENST00000497807 0.224221337382697 0.0414292271333117 0.101348286765333 ENSG00000127603 MACF1
ENST00000482028 0.691387230477762 0.413524537206805 0.0563723143714346 ENSG00000090621 PABPC4
ENST00000372856 0.355922269255207 0.103272564829398 0.0484664289006005 ENSG00000090621 PABPC4
ENST00000372857 0.357655547809969 0.104339098275729 0.0483752886747927 ENSG00000090621 PABPC4
ENST00000372858 0.521217053985756 0.224228281924535 0.0364028054637567 ENSG00000090621 PABPC4
ENST00000372862 0.48990752904178 0.19633217576323 0.0386267355526388 ENSG00000090621 PABPC4
ENST00000468476 0.662813138665157 0.376007956059562 0.0459850518651015 ENSG00000090621 PABPC4
ENST00000437136 0.611838328262227 0.315283667559781 0.0524594134563517 ENSG00000090621 PABPC4
ENST00000492468 0.58110631274921 0.281755026989925 0.0568290595652804 ENSG00000090621 PABPC4
ENST00000530186 0.910833426821155 0.780504190473425 0.0191836924363901 ENSG00000090621 PABPC4
ENST00000421687 0.348995393608162 0.0993286473318061 0.0574703335137544 ENSG00000090621 PABPC4
ENST00000484555 0.590544288124141 0.29243764935683 0.0687207841961249 ENSG00000090621 PABPC4
ENST00000525045 0.518819065170187 0.222002267398455 0.0600554129965685 ENSG00000090621 PABPC4
ENST00000527718 0.502929882208845 0.207664694183016 0.0478153831519091 ENSG00000090621 PABPC4
ENST00000477556 0.756206483844854 0.504883543891411 0.0417475784603135 ENSG00000090621 PABPC4
ENST00000461578 0.737080313546142 0.478432525270553 0.0480825589033156 ENSG00000090621 PABPC4
ENST00000483770 0.655143016502391 0.36619663231832 0.051923557178369 ENSG00000090621 PABPC4
ENST00000525669 0.490011108402786 0.196496069629115 0.049848945669916 ENSG00000090621 PABPC4
ENST00000470443 0.429010181695998 0.149840639045828 0.0545560606421788 ENSG00000090621 PABPC4
ENST00000415255 0.457007776706688 0.169920303377542 0.0519163989777194 ENSG00000228060 RP11-69E11.8
ENST00000513632 0.897371813178637 0.751059104206012 0.0168677993471418 ENSG00000090621 PABPC4
ENST00000525751 0.352066919777161 0.101022379999635 0.0779411222912906 ENSG00000090621 PABPC4
ENST00000474378 0.489279795830435 0.195817293171655 0.0615669372889067 ENSG00000090621 PABPC4
ENST00000529216 0.334151123335118 0.0911895690557602 0.0820759284336029 ENSG00000090621 PABPC4
ENST00000492519 0.195482265776737 0.031675474102341 0.112972698894664 ENSG00000090621 PABPC4
ENST00000451091 0.884050647618309 0.723607569572832 0.0184677998315555 ENSG00000090621 PABPC4
ENST00000531243 0.918023809554278 0.794095495842474 0.0158264290423012 ENSG00000090621 PABPC4
ENST00000470018 0.98109933581927 0.948508869441951 0.00364358057011954 ENSG00000084072 PPIE
ENST00000485507 0.720934267879654 0.455600464525767 -0.0469150396246867 ENSG00000084072 PPIE
ENST00000324379 0.957205977673058 0.887794256519246 -0.00680644345345122 ENSG00000084072 PPIE
ENST00000356511 0.904933542858956 0.769217372182313 -0.0139935683788649 ENSG00000084072 PPIE
ENST00000456578 0.674270231217799 0.39094323061069 -0.0564656708758614 ENSG00000084072 PPIE
ENST00000495526 0.957253621922041 0.88799798740369 -0.00679419980409724 ENSG00000084072 PPIE
ENST00000482751 0.957253621922041 0.88799798740369 -0.00679419980409724 ENSG00000084072 PPIE
ENST00000372830 0.904933542858956 0.769217372182313 -0.0139935683788649 ENSG00000084072 PPIE
ENST00000497370 0.95621085490984 0.885351121305247 -0.00698330135216209 ENSG00000084072 PPIE
ENST00000372835 0.898544435731995 0.753434640588797 -0.0150387934960056 ENSG00000084072 PPIE
ENST00000470213 0.937581609423241 0.839808539740253 -0.00979865457721939 ENSG00000084072 PPIE
ENST00000474804 0.953296525478546 0.876986862848498 -0.00796159457828613 ENSG00000084072 PPIE
ENST00000475350 0.957253621922041 0.88799798740369 -0.00679419980409724 ENSG00000084072 PPIE
ENST00000480169 0.915087032952661 0.788307059510454 -0.0148027151485178 ENSG00000084072 PPIE
ENST00000441669 0.895831658455266 0.747654615126567 0.0190961767691941 ENSG00000043514 TRIT1
ENST00000462797 0.895831658455266 0.747654615126567 0.0190961767691941 ENSG00000043514 TRIT1
ENST00000316891 0.895831658455266 0.747654615126567 0.0190961767691941 ENSG00000043514 TRIT1
ENST00000372818 0.895831658455266 0.747654615126567 0.0190961767691941 ENSG00000043514 TRIT1
ENST00000495175 0.975986140227541 0.936330975775427 0.00493685956757149 ENSG00000043514 TRIT1
ENST00000491865 0.960712579472453 0.896988991292291 0.00796997567298445 ENSG00000043514 TRIT1
ENST00000537223 0.904649968408497 0.767893468907688 0.0187583737509299 ENSG00000043514 TRIT1
ENST00000537440 0.904649968408497 0.767893468907688 0.0187583737509299 ENSG00000043514 TRIT1
ENST00000541099 0.904649968408497 0.767893468907688 0.0187583737509299 ENSG00000043514 TRIT1
ENST00000545233 0.904649968408497 0.767893468907688 0.0187583737509299 ENSG00000043514 TRIT1
ENST00000492612 0.894685746688957 0.74579012943883 0.0208068219796569 ENSG00000043514 TRIT1
ENST00000489945 0.941640751479337 0.848906966592472 0.0128065174306286 ENSG00000043514 TRIT1
ENST00000486825 0.858825345584968 0.674022841686053 0.0290278715276215 ENSG00000043514 TRIT1
ENST00000544981 0.910835834668209 0.780565588043793 0.0203105150307417 ENSG00000043514 TRIT1
ENST00000372797 0.0721558183697199 0.00405366572096366 0.074558896702741 ENSG00000131236 CAP1
ENST00000372802 0.0730777060433201 0.00415031748344078 0.0744388069200826 ENSG00000131236 CAP1
ENST00000449311 0.344978391783531 0.0970663701736587 0.0563432612343821 ENSG00000131236 CAP1
ENST00000421589 0.346256405230774 0.0978624847782206 0.0550579337016113 ENSG00000131236 CAP1
ENST00000414893 0.402976001014005 0.132241547244765 0.0515223035882695 ENSG00000131236 CAP1
ENST00000414281 0.346410682949458 0.0980033075193015 0.0550145278139553 ENSG00000131236 CAP1
ENST00000420216 0.357655547809969 0.104337003418981 0.0545555327037363 ENSG00000131236 CAP1
ENST00000372792 0.142886770640543 0.0166962991655774 0.064962932363849 ENSG00000131236 CAP1
ENST00000372798 0.193681067982146 0.0310996589043294 0.0571367956543747 ENSG00000131236 CAP1
ENST00000340450 0.0732444457105527 0.00417879006428623 0.0744240315806874 ENSG00000131236 CAP1
ENST00000372805 0.0841389423910711 0.0055124713862172 0.0720669687435869 ENSG00000131236 CAP1
ENST00000435719 0.386288763910417 0.121742163982273 0.0532593132674084 ENSG00000131236 CAP1
ENST00000427843 0.354788705776368 0.102682744180559 0.0544588424329965 ENSG00000131236 CAP1
ENST00000417287 0.352977594854079 0.101458634994105 0.0551265249009416 ENSG00000131236 CAP1
ENST00000424977 0.350533516105313 0.100070232131918 0.0546855551790087 ENSG00000131236 CAP1
ENST00000446031 0.979281324853636 0.944584861151485 0.0025392192722035 ENSG00000131236 CAP1
ENST00000479759 0.301553529632826 0.0750525435024573 0.0591146917174551 ENSG00000131236 CAP1
ENST00000461993 0.305924550994123 0.0772273784785096 0.0572325409615785 ENSG00000131236 CAP1
ENST00000494114 0.653248709227961 0.363968654763658 0.035389907388149 ENSG00000131236 CAP1
ENST00000433473 0.362342154633263 0.106968715545298 0.0690595120884211 ENSG00000131238 PPT1
ENST00000529905 0.355795603495574 0.103217122704444 0.0700082061601887 ENSG00000131238 PPT1
ENST00000530704 0.427659518366719 0.148748412381744 0.0639947128872851 ENSG00000131238 PPT1
ENST00000372775 0.403458891478035 0.132473227089603 0.0867833791113715 ENSG00000131238 PPT1
ENST00000449045 0.373245032289336 0.113396417838892 0.0724336649286723 ENSG00000131238 PPT1
ENST00000439754 0.458037918586374 0.170952943362924 0.0726951190130808 ENSG00000131238 PPT1
ENST00000530076 0.258659241219614 0.0551849532831165 0.106226574506175 ENSG00000131238 PPT1
ENST00000527311 0.395931102457018 0.127729102981774 0.0729667731848559 ENSG00000131238 PPT1
ENST00000372779 0.435048107027885 0.153801501212138 0.0688182818751962 ENSG00000131238 PPT1
ENST00000526547 0.782603626213355 0.545234366029276 0.0362771876310424 ENSG00000131238 PPT1
ENST00000372771 0.352540055063792 0.101246472616291 -0.0866992530719969 ENSG00000117000 RLF
ENST00000372759 0.618371205045814 0.322775330709018 0.0509991377238481 ENSG00000084073 ZMPSTE24
ENST00000479131 0.761031289029032 0.512201271113566 0.0361851106344034 ENSG00000084073 ZMPSTE24
ENST00000472583 0.862730869365575 0.681379400194151 0.0221668356273119 ENSG00000084073 ZMPSTE24
ENST00000474142 0.152533275213202 0.0190892272409031 0.169190315907184 ENSG00000084073 ZMPSTE24
ENST00000435168 0.742189301479068 0.484763677627604 -0.0533181182909794 ENSG00000084070 SMAP2
ENST00000372718 0.660178526220232 0.372769996452726 -0.054791467336463 ENSG00000084070 SMAP2
ENST00000372708 0.597135339252099 0.299876710674615 -0.0651660852899306 ENSG00000084070 SMAP2
ENST00000539317 0.343062899866253 0.0958426260588407 -0.124823655744676 ENSG00000084070 SMAP2
ENST00000296380 0.480090497728889 0.188356917094478 0.0940737096515027 ENSG00000164002 EXO5
ENST00000467203 0.329538605600861 0.0890739618259272 -0.0974096839953544 ENSG00000066136 NFYC
ENST00000424419 0.304341816471064 0.0765006881694357 -0.093384912382685 ENSG00000066136 NFYC
ENST00000427410 0.360005983557924 0.105672480853153 -0.0808179245360103 ENSG00000066136 NFYC
ENST00000447388 0.373496382376098 0.11358002209571 -0.0780842248848339 ENSG00000066136 NFYC
ENST00000425457 0.346046881145094 0.0976806545917425 -0.0828466291104824 ENSG00000066136 NFYC
ENST00000453631 0.257759862656895 0.0546701800650241 -0.109202915894977 ENSG00000066136 NFYC
ENST00000456393 0.372295687121973 0.112871850455872 -0.0783702323206941 ENSG00000066136 NFYC
ENST00000372654 0.29892297844492 0.0735311352605046 -0.0902716574798792 ENSG00000066136 NFYC
ENST00000534399 0.112047106654278 0.00990528927396819 -0.165251511977047 ENSG00000066136 NFYC
ENST00000372653 0.273970858340604 0.0618464795507865 -0.0964962216925415 ENSG00000066136 NFYC
ENST00000372669 0.259247500329603 0.055479353180885 -0.105027831322679 ENSG00000066136 NFYC
ENST00000372652 0.571591731703722 0.271330598070609 -0.0584909014876644 ENSG00000066136 NFYC
ENST00000372651 0.584977459990195 0.286516946714453 -0.058438348497075 ENSG00000066136 NFYC
ENST00000440226 0.932564999640748 0.827354993098357 -0.0136951568426187 ENSG00000066136 NFYC
ENST00000416859 0.939252646632025 0.842748257772697 -0.014318682703577 ENSG00000066136 NFYC
ENST00000308733 0.923694787320955 0.805304800230055 -0.0152598565706865 ENSG00000066136 NFYC
ENST00000414185 0.943131082027833 0.85243325390547 0.012781862530758 ENSG00000066136 NFYC
ENST00000372621 0.729500530274213 0.467371340491438 0.0291327976497079 ENSG00000171793 CTPS1
ENST00000541520 0.754187800757435 0.501695011497075 0.0278471991666264 ENSG00000171793 CTPS1
ENST00000470271 0.930760076259739 0.822269794878744 0.0135703321551501 ENSG00000171793 CTPS1
ENST00000475060 0.969792808091823 0.920577381768262 -0.00662638694032753 ENSG00000171793 CTPS1
ENST00000479480 0.84750288377411 0.653898555906615 0.0250640242702203 ENSG00000171793 CTPS1
ENST00000543104 0.939991969709748 0.844485556366903 0.0105841970589757 ENSG00000171793 CTPS1
ENST00000372616 0.79281596398331 0.561698498868978 0.0259837116848602 ENSG00000171793 CTPS1
ENST00000480420 0.752260235997849 0.4991263023119 0.0398052626919322 ENSG00000171793 CTPS1
ENST00000463285 0.941322138604885 0.847735781259662 -0.0121943704908416 ENSG00000171793 CTPS1
ENST00000486889 0.95720166160022 0.887755795900378 0.00964340687054428 ENSG00000171793 CTPS1
ENST00000464283 0.954599441397851 0.880449972448336 0.00941674648126943 ENSG00000171793 CTPS1
ENST00000463423 0.862791144688032 0.681572532873024 0.0243411049873226 ENSG00000171793 CTPS1
ENST00000498694 0.833178216196817 0.629438028357174 0.0284968909382871 ENSG00000171793 CTPS1
ENST00000456518 0.225198467426577 0.0418223051577319 -0.116253184032288 ENSG00000010803 SCMH1
ENST00000397174 0.265654269195905 0.0582039925312806 -0.106439948197819 ENSG00000010803 SCMH1
ENST00000402904 0.265654269195905 0.0582039925312806 -0.106439948197819 ENSG00000010803 SCMH1
ENST00000361191 0.267321077880034 0.0589904449526073 -0.106066490761008 ENSG00000010803 SCMH1
ENST00000361705 0.267321077880034 0.0589904449526073 -0.106066490761008 ENSG00000010803 SCMH1
ENST00000397171 0.267321077880034 0.0589904449526073 -0.106066490761008 ENSG00000010803 SCMH1
ENST00000372597 0.284929282823391 0.0666645675117346 -0.09919109165835 ENSG00000010803 SCMH1
ENST00000372596 0.284929282823391 0.0666645675117346 -0.09919109165835 ENSG00000010803 SCMH1
ENST00000337495 0.284929282823391 0.0666645675117346 -0.09919109165835 ENSG00000010803 SCMH1
ENST00000326197 0.251472651206121 0.0519794026183449 -0.110469282526861 ENSG00000010803 SCMH1
ENST00000372595 0.261406956522994 0.056386634652251 -0.107227111936084 ENSG00000010803 SCMH1
ENST00000472037 0.854363446752169 0.666041992054994 0.0294367675139399 ENSG00000010803 SCMH1
ENST00000460215 0.977450608084364 0.939674181084767 -0.00489936834618092 ENSG00000010803 SCMH1
ENST00000498793 0.822382920876835 0.612016443106151 -0.0326055877706629 ENSG00000010803 SCMH1
ENST00000488592 0.546086603390402 0.246792792670649 -0.0935284417724232 ENSG00000010803 SCMH1
ENST00000372583 0.208925561446296 0.0361749140194805 -0.140151998496732 ENSG00000127124 HIVEP3
ENST00000372584 0.206078258168678 0.0351974920976221 -0.140625554249787 ENSG00000127124 HIVEP3
ENST00000489103 0.279636382475543 0.0643651328187822 -0.140414523470612 ENSG00000127124 HIVEP3
ENST00000372571 0.244594775510529 0.0491884471005923 0.135108875565349 ENSG00000198815 FOXJ3
ENST00000372572 0.918382829763573 0.794720926907997 0.0138204478614997 ENSG00000198815 FOXJ3
ENST00000372573 0.931889265183022 0.82441770906492 0.0117565784427552 ENSG00000198815 FOXJ3
ENST00000361346 0.926558615613828 0.812364849903367 0.0125881450989877 ENSG00000198815 FOXJ3
ENST00000361776 0.926558615613828 0.812364849903367 0.0125881450989877 ENSG00000198815 FOXJ3
ENST00000545068 0.866116406790688 0.68836401076021 0.0221989931125638 ENSG00000198815 FOXJ3
ENST00000445886 0.211845462663341 0.0371114098321014 -0.117245082186923 ENSG00000198815 FOXJ3
ENST00000372562 0.991102347472575 0.976238870856812 -0.00192902919799632 ENSG00000127125 PPCS
ENST00000455780 0.980509173437473 0.94740448283211 0.00421916332819744 ENSG00000127125 PPCS
ENST00000472013 0.980509173437473 0.94740448283211 0.00421916332819744 ENSG00000127125 PPCS
ENST00000372561 0.980509173437473 0.94740448283211 0.00421916332819744 ENSG00000127125 PPCS
ENST00000372556 0.980509173437473 0.94740448283211 0.00421916332819744 ENSG00000127125 PPCS
ENST00000471420 0.962670753986158 0.902396497530279 0.00810790291264645 ENSG00000127125 PPCS
ENST00000482168 0.897468154717934 0.751340625811453 0.0234392962026533 ENSG00000127125 PPCS
ENST00000469615 0.860737133860611 0.6778657931023 0.0306673704058638 ENSG00000127125 PPCS
ENST00000304979 0.917422022957694 0.792728094769378 -0.0152765825528099 ENSG00000171960 PPIH
ENST00000372550 0.434278814091223 0.153194362422598 -0.0964295841567998 ENSG00000171960 PPIH
ENST00000440068 0.471319236245706 0.181270758559629 -0.090706438427512 ENSG00000171960 PPIH
ENST00000372549 0.667445641904366 0.381490014217866 -0.0641942689253218 ENSG00000171960 PPIH
ENST00000455203 0.499174350997791 0.203867710883023 -0.0866262941700156 ENSG00000171960 PPIH
ENST00000436387 0.819192697450059 0.6074692148237 -0.0393166583716699 ENSG00000171960 PPIH
ENST00000461351 0.734544728530893 0.47478353672787 0.0468030955753545 ENSG00000171960 PPIH
ENST00000321358 0.880398321866603 0.717278137502386 -0.0141633321326116 ENSG00000065978 YBX1
ENST00000332220 0.791717048131136 0.560384997534046 -0.0261424544805536 ENSG00000065978 YBX1
ENST00000436427 0.932814843486989 0.8279437634322 -0.00862534649895279 ENSG00000065978 YBX1
ENST00000467957 0.85016877137982 0.658570981833761 -0.0206309062874886 ENSG00000065978 YBX1
ENST00000397054 0.529539942312653 0.231471253752807 0.052039041471258 ENSG00000117385 LEPRE1
ENST00000460031 0.529440130492708 0.231382647739955 0.0520385630244851 ENSG00000117385 LEPRE1
ENST00000236040 0.529440130492708 0.231392362118056 0.0520377337026297 ENSG00000117385 LEPRE1
ENST00000495874 0.529440130492708 0.231392362118056 0.0520377337026297 ENSG00000117385 LEPRE1
ENST00000296388 0.529440130492708 0.231392362118056 0.0520377337026297 ENSG00000117385 LEPRE1
ENST00000462474 0.742240264262559 0.484847123665405 0.0468746560757434 ENSG00000117385 LEPRE1
ENST00000472802 0.929765592852906 0.819657854142654 0.0160592775098598 ENSG00000117385 LEPRE1
ENST00000431412 0.361648287350009 0.106573913761025 0.0944371163937484 ENSG00000117385 LEPRE1
ENST00000481465 0.298128702746436 0.0731100263311001 0.117543685486706 ENSG00000117385 LEPRE1
ENST00000447502 0.421274478996619 0.144375521646969 0.101354398423896 ENSG00000117385 LEPRE1
ENST00000463465 0.6351916601681 0.342215564880123 0.0483689292250784 ENSG00000117385 LEPRE1
ENST00000372526 0.858027455548695 0.672323762855448 0.0231766803421058 ENSG00000117385 LEPRE1
ENST00000492956 0.838572689595225 0.638635043393651 0.0277736082698099 ENSG00000117385 LEPRE1
ENST00000464081 0.328027247376674 0.0883079038624515 -0.108982319690713 ENSG00000164008 C1orf50
ENST00000603943 0.360295238168282 0.105827811597202 -0.103492033893801 ENSG00000164008 C1orf50
ENST00000536543 0.297723131220898 0.0728776368167347 -0.113547341568053 ENSG00000164008 C1orf50
ENST00000372521 0.214458234566112 0.0380594437474746 -0.162714527750994 ENSG00000177868 CCDC23
ENST00000537227 0.221680321654657 0.0406965644193627 -0.158137216047498 ENSG00000177868 CCDC23
ENST00000487556 0.606190606909967 0.309412027858233 0.0632865271791056 ENSG00000164010 ERMAP
ENST00000372517 0.606190606909967 0.309412027858233 0.0632865271791056 ENSG00000164010 ERMAP
ENST00000372514 0.191334580129784 0.0302973429356254 0.152760111082966 ENSG00000164010 ERMAP
ENST00000328249 0.226193386728716 0.0422064877021146 0.150485525490755 ENSG00000164010 ERMAP
ENST00000426263 0.730659381488154 0.46934567289778 -0.0447011048635476 ENSG00000117394 SLC2A1
ENST00000475162 0.976372023460743 0.937430692048647 0.00527681086841002 ENSG00000117394 SLC2A1
ENST00000415851 0.681413927428571 0.400007489914121 -0.0616713773615553 ENSG00000117394 SLC2A1
ENST00000431635 0.326424032838967 0.0874690723460469 -0.0833476935572281 ENSG00000117395 EBNA1BP2
ENST00000236051 0.338449369360566 0.0934692541944438 -0.081818507903849 ENSG00000117395 EBNA1BP2
ENST00000463906 0.556906598228257 0.257123825401635 -0.0573105096981745 ENSG00000117395 EBNA1BP2
ENST00000491223 0.327650397332696 0.0880988536127622 -0.0963688851274372 ENSG00000117395 EBNA1BP2
ENST00000472982 0.350611085282384 0.10013382221658 -0.0950802832319841 ENSG00000117395 EBNA1BP2
ENST00000483082 0.34460414788068 0.0968295085366692 -0.0981802990872941 ENSG00000117395 EBNA1BP2
ENST00000461557 0.22722687736187 0.0425674020475254 -0.115550771737627 ENSG00000117395 EBNA1BP2
ENST00000372492 0.239753123353781 0.0473813806268112 -0.149491276098346 ENSG00000243710 WDR65
ENST00000372476 0.85016877137982 0.658600809442138 0.015777518478954 ENSG00000066056 TIE1
ENST00000538015 0.923367973202022 0.804740252419841 0.0106544250892508 ENSG00000066056 TIE1
ENST00000441333 0.912627529384016 0.783551658506317 0.0116839296290534 ENSG00000066056 TIE1
ENST00000485125 0.759862589138459 0.510383889171444 -0.0326518229444991 ENSG00000066056 TIE1
ENST00000480269 0.613359580998815 0.317517428764308 0.0489629594573685 ENSG00000066056 TIE1
ENST00000433781 0.71482196508428 0.446553919568445 0.0265312195044304 ENSG00000066056 TIE1
ENST00000488437 0.885020121917968 0.72546488838679 0.0183356188394656 ENSG00000066056 TIE1
ENST00000471187 0.889533453797198 0.734076242236533 0.0168731056770786 ENSG00000066056 TIE1
ENST00000461061 0.812890229832564 0.59597432193886 0.0240632235559363 ENSG00000066056 TIE1
ENST00000473014 0.640841385089576 0.349325997617871 0.0305512813679226 ENSG00000066056 TIE1
ENST00000492599 0.95878770407642 0.891675660199686 0.0062497177637937 ENSG00000066056 TIE1
ENST00000492874 0.623218135430978 0.328769464670875 0.0423888055143797 ENSG00000066056 TIE1
ENST00000310955 0.673584014366338 0.390089555691119 0.055577958128379 ENSG00000117399 CDC20
ENST00000372462 0.669313107955894 0.384163521640839 0.0562871230632191 ENSG00000117399 CDC20
ENST00000478882 0.776906961035123 0.535986228852285 0.0451134930500885 ENSG00000117399 CDC20
ENST00000482046 0.843136801690097 0.646402885471255 0.036071750464247 ENSG00000117399 CDC20
ENST00000372458 0.674033804307418 0.39051101627644 -0.0383612361537197 ENSG00000066322 ELOVL1
ENST00000413844 0.674911704313217 0.391737546375394 -0.0382634416854469 ENSG00000066322 ELOVL1
ENST00000468865 0.873168063957322 0.701996152801729 -0.0176321639448083 ENSG00000066322 ELOVL1
ENST00000464204 0.751504935881662 0.497934070570976 -0.0298246348773529 ENSG00000066322 ELOVL1
ENST00000470968 0.750838751112642 0.497078542854688 -0.0297758318853209 ENSG00000066322 ELOVL1
ENST00000487209 0.737343892806255 0.478819886003353 -0.03060413855832 ENSG00000066322 ELOVL1
ENST00000470769 0.742422319975613 0.485201043774939 -0.0295638119025677 ENSG00000066322 ELOVL1
ENST00000497569 0.734621922894659 0.474990069082712 -0.0298468892913916 ENSG00000066322 ELOVL1
ENST00000482302 0.716822829182483 0.449544017285826 -0.0317538704562035 ENSG00000066322 ELOVL1
ENST00000497050 0.70892958073929 0.438099097958338 -0.0323943242739524 ENSG00000066322 ELOVL1
ENST00000478481 0.93677535805861 0.837880597740901 -0.00971431588781949 ENSG00000066322 ELOVL1
ENST00000479439 0.346179304062321 0.0977593075621187 -0.0859331770314072 ENSG00000066322 ELOVL1
ENST00000465321 0.356662368867475 0.103703254451848 -0.0834565053246108 ENSG00000066322 ELOVL1
ENST00000479686 0.350297172894077 0.0999337586041962 -0.0854396856487966 ENSG00000066322 ELOVL1
ENST00000496932 0.479916454174487 0.188199461443404 -0.067396820035557 ENSG00000066322 ELOVL1
ENST00000290663 0.455635704189259 0.168781887401944 -0.0703349222401732 ENSG00000159479 MED8
ENST00000372457 0.45865712656288 0.171581577754097 -0.0699564644664328 ENSG00000159479 MED8
ENST00000372455 0.354504955576104 0.10252613477068 -0.0854053771514264 ENSG00000159479 MED8
ENST00000436713 0.258593308868245 0.0551594430220176 -0.109536705234452 ENSG00000229431 RP1-92O14.6
ENST00000460803 0.407101086678461 0.134893099306241 -0.106596661497072 ENSG00000159479 MED8
ENST00000473560 0.32153506616735 0.085035846794367 -0.0990636309782515 ENSG00000159479 MED8
ENST00000357658 0.422075589026566 0.144976967491249 -0.10809741185883 ENSG00000198198 SZT2
ENST00000406439 0.408937690920214 0.136117509908132 -0.105136167929565 ENSG00000198198 SZT2
ENST00000562955 0.233610125397835 0.044903082328729 -0.07816458350835 ENSG00000198198 SZT2
ENST00000372442 0.249790124190924 0.0512509984190625 -0.0810453711032632 ENSG00000198198 SZT2
ENST00000460536 0.16786335318395 0.0233512784183323 -0.0996267155264261 ENSG00000198198 SZT2
ENST00000583037 0.335110317926256 0.0917116215961786 -0.0787570374573938 ENSG00000178922 HYI
ENST00000483618 0.676676492308409 0.39406396503836 -0.0579878262444135 ENSG00000178922 HYI
ENST00000372425 0.335110317926256 0.0917116215961786 -0.0787570374573938 ENSG00000178922 HYI
ENST00000372433 0.374926434440704 0.114470681817637 -0.0747098752220697 ENSG00000178922 HYI
ENST00000372434 0.358008606403691 0.104586128836852 -0.0769104390369795 ENSG00000178922 HYI
ENST00000470662 0.506944675583748 0.211260146314209 -0.0603163250728129 ENSG00000178922 HYI
ENST00000487366 0.51902427457221 0.222364374758266 -0.0586605768412702 ENSG00000178922 HYI
ENST00000372430 0.391817037278176 0.125012629682735 -0.0728139583999116 ENSG00000178922 HYI
ENST00000372432 0.338499696286601 0.0935203138706712 -0.0782578431152587 ENSG00000178922 HYI
ENST00000372427 0.34103354520274 0.0948412636641116 -0.0777805581001821 ENSG00000178922 HYI
ENST00000372426 0.510983713153399 0.215125961732719 -0.0596589799963997 ENSG00000178922 HYI
ENST00000486909 0.334686620435721 0.0914851672371466 -0.078084251145682 ENSG00000178922 HYI
ENST00000496142 0.753628155451593 0.501107129945917 -0.041620208585522 ENSG00000178922 HYI
ENST00000469587 0.253271434458251 0.0526766163771606 -0.109948909696215 ENSG00000178922 HYI
ENST00000496043 0.98471308239582 0.959234659495473 0.00300252892088421 ENSG00000142949 PTPRF
ENST00000481019 0.98109933581927 0.9487259640321 0.00372097110604465 ENSG00000142949 PTPRF
ENST00000359947 0.59058132208055 0.292471499783052 0.0409561692006914 ENSG00000142949 PTPRF
ENST00000438120 0.755461443043128 0.503624495664809 0.0269246186229504 ENSG00000142949 PTPRF
ENST00000436724 0.809547510706649 0.5908902150893 -0.0311244558247537 ENSG00000142949 PTPRF
ENST00000372405 0.836745815992909 0.635528184487345 -0.0279545961551736 ENSG00000142949 PTPRF
ENST00000372413 0.532427795355299 0.234033581086194 0.0460500794437443 ENSG00000142949 PTPRF
ENST00000372414 0.532427795355299 0.234033581086194 0.0460500794437443 ENSG00000142949 PTPRF
ENST00000437607 0.924580264302809 0.807451458227551 -0.0141594991307263 ENSG00000142949 PTPRF
ENST00000467464 0.858922990486034 0.67446564347058 -0.0272231071863445 ENSG00000142949 PTPRF
ENST00000412568 0.431604363159658 0.151531112018194 0.0552275327678855 ENSG00000142949 PTPRF
ENST00000429895 0.244027463537908 0.0489952053215548 0.0732852740327462 ENSG00000142949 PTPRF
ENST00000414879 0.336504950669102 0.0924461722149681 0.0622730692305788 ENSG00000142949 PTPRF
ENST00000422171 0.336504950669102 0.0924461722149681 0.0622730692305788 ENSG00000142949 PTPRF
ENST00000496447 0.1824275692522 0.027481606082006 0.0859677454571404 ENSG00000142949 PTPRF
ENST00000372407 0.143565676798572 0.0168344335264715 0.0918844930645179 ENSG00000142949 PTPRF
ENST00000463041 0.951128698208073 0.87260812326315 -0.0110170116792837 ENSG00000142949 PTPRF
ENST00000477970 0.0818190285454397 0.00522447979080057 0.11651752354098 ENSG00000142949 PTPRF
ENST00000372396 0.291903066533756 0.0699660105302569 0.0687107420554223 ENSG00000066135 KDM4A
ENST00000463151 0.902252151995715 0.761575613193442 0.0164735813394924 ENSG00000066135 KDM4A
ENST00000485249 0.93068709210473 0.821935629880676 0.0135649512314872 ENSG00000066135 KDM4A
ENST00000398804 0.181984250821738 0.0273423132333492 0.123431113413697 ENSG00000236200 KDM4A-AS1
ENST00000439057 0.162217349152831 0.0218692734822908 0.129924164197955 ENSG00000236200 KDM4A-AS1
ENST00000434346 0.241970788074681 0.0481882493683769 0.140802226058406 ENSG00000236200 KDM4A-AS1
ENST00000453015 0.350788261981558 0.100290887018524 0.112255629198916 ENSG00000236200 KDM4A-AS1
ENST00000418149 0.192769646938477 0.0307625411968164 0.137664079502123 ENSG00000236200 KDM4A-AS1
ENST00000532911 0.0356603296903447 0.00101245758697455 -0.226730532215985 ENSG00000126091 ST3GAL3
ENST00000489897 0.0500080190825749 0.00191760122550682 -0.169640202769158 ENSG00000126091 ST3GAL3
ENST00000372374 0.0549353498051548 0.00230565572728827 -0.158258292912237 ENSG00000126091 ST3GAL3
ENST00000372375 0.0549353498051548 0.00230565572728827 -0.158258292912237 ENSG00000126091 ST3GAL3
ENST00000545417 0.0549353498051548 0.00230565572728827 -0.158258292912237 ENSG00000126091 ST3GAL3
ENST00000372377 0.0549353498051548 0.00230565572728827 -0.158258292912237 ENSG00000126091 ST3GAL3
ENST00000361392 0.0549353498051548 0.00230565572728827 -0.158258292912237 ENSG00000126091 ST3GAL3
ENST00000361400 0.0549353498051548 0.00230565572728827 -0.158258292912237 ENSG00000126091 ST3GAL3
ENST00000353126 0.0549353498051548 0.00230565572728827 -0.158258292912237 ENSG00000126091 ST3GAL3
ENST00000530154 0.0583074033211092 0.00261716771791555 -0.170514310310827 ENSG00000126091 ST3GAL3
ENST00000262915 0.0549353498051548 0.00230565572728827 -0.158258292912237 ENSG00000126091 ST3GAL3
ENST00000330208 0.0549353498051548 0.00230565572728827 -0.158258292912237 ENSG00000126091 ST3GAL3
ENST00000335430 0.0549353498051548 0.00230565572728827 -0.158258292912237 ENSG00000126091 ST3GAL3
ENST00000351035 0.0549353498051548 0.00230565572728827 -0.158258292912237 ENSG00000126091 ST3GAL3
ENST00000479383 0.0333844944696721 0.000883834861270127 -0.230789200398957 ENSG00000126091 ST3GAL3
ENST00000347631 0.0495850284746715 0.00188712984929975 -0.169961350258893 ENSG00000126091 ST3GAL3
ENST00000484868 0.0329312462292881 0.000860976621925569 -0.245017908334364 ENSG00000126091 ST3GAL3
ENST00000461066 0.0291472722978753 0.000670989354268283 -0.234993429841409 ENSG00000126091 ST3GAL3
ENST00000533997 0.0586627757306759 0.00267702984496315 -0.162709815829351 ENSG00000126091 ST3GAL3
ENST00000469715 0.0586627757306759 0.00267702984496315 -0.162709815829351 ENSG00000126091 ST3GAL3
ENST00000490541 0.0586627757306759 0.00267702984496315 -0.162709815829351 ENSG00000126091 ST3GAL3
ENST00000528371 0.0586627757306759 0.00267702984496315 -0.162709815829351 ENSG00000126091 ST3GAL3
ENST00000530581 0.0586627757306759 0.00267702984496315 -0.162709815829351 ENSG00000126091 ST3GAL3
ENST00000531816 0.0586627757306759 0.00267702984496315 -0.162709815829351 ENSG00000126091 ST3GAL3
ENST00000531993 0.0586627757306759 0.00267702984496315 -0.162709815829351 ENSG00000126091 ST3GAL3
ENST00000533212 0.0586627757306759 0.00267702984496315 -0.162709815829351 ENSG00000126091 ST3GAL3
ENST00000533933 0.0586627757306759 0.00267702984496315 -0.162709815829351 ENSG00000126091 ST3GAL3
ENST00000372369 0.0586627757306759 0.00267702984496315 -0.162709815829351 ENSG00000126091 ST3GAL3
ENST00000372372 0.0586627757306759 0.00267702984496315 -0.162709815829351 ENSG00000126091 ST3GAL3
ENST00000372368 0.0586627757306759 0.00267702984496315 -0.162709815829351 ENSG00000126091 ST3GAL3
ENST00000372367 0.0586627757306759 0.00267702984496315 -0.162709815829351 ENSG00000126091 ST3GAL3
ENST00000372366 0.0586627757306759 0.00267702984496315 -0.162709815829351 ENSG00000126091 ST3GAL3
ENST00000372365 0.0586627757306759 0.00267702984496315 -0.162709815829351 ENSG00000126091 ST3GAL3
ENST00000361746 0.0586627757306759 0.00267702984496315 -0.162709815829351 ENSG00000126091 ST3GAL3
ENST00000332628 0.0586627757306759 0.00267702984496315 -0.162709815829351 ENSG00000126091 ST3GAL3
ENST00000531451 0.0575112180951782 0.00254215761347319 -0.163768080906621 ENSG00000126091 ST3GAL3
ENST00000372362 0.0575112180951782 0.00254215761347319 -0.163768080906621 ENSG00000126091 ST3GAL3
ENST00000361812 0.0575112180951782 0.00254215761347319 -0.163768080906621 ENSG00000126091 ST3GAL3
ENST00000461375 0.232666296947849 0.0446089631569501 -0.11880745315289 ENSG00000126091 ST3GAL3
ENST00000490502 0.991675825380895 0.977617244630274 -0.00181386529831563 ENSG00000126091 ST3GAL3
ENST00000372343 0.683780054637682 0.403209055272822 0.0466242455247157 ENSG00000117408 IPO13
ENST00000489773 0.73220276720977 0.471387466457472 0.0523923653781798 ENSG00000117408 IPO13
ENST00000255108 0.878348122074336 0.713122485383136 0.0241866137043884 ENSG00000132768 DPH2
ENST00000412950 0.945819753479004 0.8598283844605 0.0119918990805327 ENSG00000132768 DPH2
ENST00000524776 0.945819753479004 0.8598283844605 0.0119918990805327 ENSG00000132768 DPH2
ENST00000495421 0.878348122074336 0.713122485383136 0.0241866137043884 ENSG00000132768 DPH2
ENST00000396758 0.878356490377622 0.713144865646126 0.0241745946578616 ENSG00000132768 DPH2
ENST00000529729 0.798679336579205 0.571036840250698 0.0426543597738521 ENSG00000132768 DPH2
ENST00000472505 0.756070602549235 0.504652727097795 -0.0431516364383497 ENSG00000117410 ATP6V0B
ENST00000472174 0.687398375619727 0.407985094807669 -0.0525239153756858 ENSG00000117410 ATP6V0B
ENST00000532642 0.675655075851108 0.392657024080617 -0.0542080848420305 ENSG00000117410 ATP6V0B
ENST00000236067 0.681527812651684 0.400415197505318 -0.0532651241594036 ENSG00000117410 ATP6V0B
ENST00000471859 0.704908917695112 0.432441665194682 -0.0496727371188827 ENSG00000117410 ATP6V0B
ENST00000472277 0.729500530274213 0.467328037724336 -0.0470867472551928 ENSG00000117410 ATP6V0B
ENST00000461670 0.713362018006583 0.444547941568299 -0.0509442013921272 ENSG00000117410 ATP6V0B
ENST00000468183 0.678985652020718 0.396714725468565 -0.0537574822676972 ENSG00000117410 ATP6V0B
ENST00000473485 0.678985652020718 0.396714725468565 -0.0537574822676972 ENSG00000117410 ATP6V0B
ENST00000496131 0.649592241907767 0.359615388800974 -0.0589547620759814 ENSG00000117410 ATP6V0B
ENST00000498208 0.609828473282823 0.313374934181594 -0.0701426523792412 ENSG00000117410 ATP6V0B
ENST00000532072 0.977812107384834 0.940394091640446 0.00525889920818498 ENSG00000117410 ATP6V0B
ENST00000498664 0.93319219205704 0.828658588224467 -0.0134931144006254 ENSG00000117410 ATP6V0B
ENST00000372324 0.741633046607073 0.484127659112936 -0.0450198987186377 ENSG00000117411 B4GALT2
ENST00000497866 0.4834336672006 0.191008007262925 -0.102140452664629 ENSG00000117411 B4GALT2
ENST00000434555 0.799122406757252 0.571808003206233 -0.0364601744150159 ENSG00000117411 B4GALT2
ENST00000356836 0.808720022599001 0.589425998415207 -0.0351089592720921 ENSG00000117411 B4GALT2
ENST00000309519 0.863549441166956 0.68335271343392 -0.026576372706372 ENSG00000117411 B4GALT2
ENST00000485678 0.852492504327996 0.66273840807835 -0.0310468541006934 ENSG00000117411 B4GALT2
ENST00000481924 0.92788443824715 0.815769181102446 -0.0170322280474078 ENSG00000117411 B4GALT2
ENST00000361745 0.692950010761303 0.415746190282211 0.0468092771909069 ENSG00000178028 DMAP1
ENST00000446292 0.706588569424923 0.434611031198368 0.0445942272714353 ENSG00000178028 DMAP1
ENST00000440641 0.542953617159072 0.243497762293757 0.0689442827405447 ENSG00000178028 DMAP1
ENST00000436069 0.529816432858157 0.231645939776107 -0.0911490583657855 ENSG00000178028 DMAP1
ENST00000437511 0.618157628630453 0.322558318213385 0.0572476196860292 ENSG00000178028 DMAP1
ENST00000475794 0.751504935881662 0.497926000655478 -0.0484335517467863 ENSG00000178028 DMAP1
ENST00000471829 0.454518195824078 0.167871756996167 0.0815390585323286 ENSG00000178028 DMAP1
ENST00000487922 0.454852222363587 0.168145216083402 0.0834304110058707 ENSG00000178028 DMAP1
ENST00000315913 0.692950010761303 0.415746190282211 0.0468092771909069 ENSG00000178028 DMAP1
ENST00000372289 0.692950010761303 0.415746190282211 0.0468092771909069 ENSG00000178028 DMAP1
ENST00000463950 0.56374641940623 0.263391116227854 -0.0860754423469952 ENSG00000178028 DMAP1
ENST00000372290 0.124296808753693 0.0121659155460161 0.16249852677213 ENSG00000178028 DMAP1
ENST00000488433 0.294616507533988 0.0713395288502699 0.113713653477726 ENSG00000178028 DMAP1
ENST00000372257 0.769726919600158 0.525250757372822 -0.0337750730532034 ENSG00000117419 ERI3
ENST00000372259 0.88259666497733 0.720736858198404 -0.0207557742665877 ENSG00000117419 ERI3
ENST00000456170 0.867074081746479 0.690252410871732 -0.0229770495947304 ENSG00000117419 ERI3
ENST00000537474 0.733284130049241 0.473082807929968 -0.0401056840083811 ENSG00000117419 ERI3
ENST00000489710 0.418132760272639 0.142339505216762 0.0850428557438913 ENSG00000117419 ERI3
ENST00000479101 0.32581389993178 0.0871215988445142 0.0985165010707794 ENSG00000117419 ERI3
ENST00000462341 0.530384002970424 0.232174031898201 0.0714726057617439 ENSG00000117419 ERI3
ENST00000452396 0.356142844249317 0.103402042620496 -0.101040144764057 ENSG00000117419 ERI3
ENST00000495828 0.573707742839875 0.273453420151179 -0.0670738462049476 ENSG00000117419 ERI3
ENST00000457571 0.657690260204932 0.369382343267137 -0.0575340822061773 ENSG00000117419 ERI3
ENST00000355387 0.67383911515851 0.390336277676096 -0.0425790041206195 ENSG00000187147 RNF220
ENST00000361799 0.67383911515851 0.390336277676096 -0.0425790041206195 ENSG00000187147 RNF220
ENST00000372247 0.674792703350282 0.391535552729896 -0.0423930556413915 ENSG00000187147 RNF220
ENST00000443020 0.60330448883539 0.306564290918677 -0.055244339741406 ENSG00000187147 RNF220
ENST00000453863 0.699617198975047 0.424914567566661 -0.0538901973438175 ENSG00000187147 RNF220
ENST00000335497 0.889115643484159 0.733357817589154 -0.0186960932654272 ENSG00000187147 RNF220
ENST00000440132 0.867383619081927 0.690840542847823 -0.0216201070010787 ENSG00000187147 RNF220
ENST00000474064 0.784275338738651 0.547928827643633 -0.030138475290839 ENSG00000187147 RNF220
ENST00000471494 0.890322733036611 0.736075940281464 -0.0195930915402184 ENSG00000187147 RNF220
ENST00000488865 0.625735362587141 0.331607119689084 -0.0657144736057429 ENSG00000187147 RNF220
ENST00000497469 0.975591944379333 0.935171287712578 -0.0048674863456705 ENSG00000187147 RNF220
ENST00000475378 0.779271663641356 0.540229834222782 -0.0330199939191192 ENSG00000187147 RNF220
ENST00000484745 0.855060438329491 0.667033491034026 -0.0216583327701226 ENSG00000187147 RNF220
ENST00000372242 0.769752489499232 0.525353139874701 -0.030481980090719 ENSG00000126106 TMEM53
ENST00000372243 0.769752489499232 0.525353139874701 -0.030481980090719 ENSG00000126106 TMEM53
ENST00000372244 0.769752489499232 0.525353139874701 -0.030481980090719 ENSG00000126106 TMEM53
ENST00000495630 0.71166004138524 0.442440605644986 -0.0373113276270468 ENSG00000126106 TMEM53
ENST00000474394 0.849948799374884 0.657968348558091 -0.02598584792575 ENSG00000187147 RNF220
ENST00000480686 0.769439643551182 0.524893053927868 -0.037526417721066 ENSG00000187147 RNF220
ENST00000474956 0.845805141491247 0.651117456556992 -0.0284267657646305 ENSG00000187147 RNF220
ENST00000452259 0.887411125352416 0.730379178722613 0.021102141139508 ENSG00000142945 KIF2C
ENST00000372224 0.851151071728971 0.66003915923607 0.0233115195906066 ENSG00000142945 KIF2C
ENST00000493027 0.898455448660524 0.753119669903084 0.0192791104950944 ENSG00000142945 KIF2C
ENST00000372218 0.851133248304981 0.660000975879672 0.0233123460782713 ENSG00000142945 KIF2C
ENST00000455186 0.99978422576325 0.999144560548062 6.80966628979671e-05 ENSG00000142945 KIF2C
ENST00000372222 0.361115975823038 0.10628283037395 0.0916497209765165 ENSG00000142945 KIF2C
ENST00000372217 0.399342478333559 0.130070182851888 0.0821179743625335 ENSG00000142945 KIF2C
ENST00000428791 0.997113594383984 0.991928273718236 0.000624335304875243 ENSG00000225721 RP11-269F19.2
ENST00000497035 0.0822875368269451 0.0052928384532742 -0.150476927793232 ENSG00000142937 RPS8
ENST00000396651 0.0886659839669117 0.00616889901772123 -0.149600792171094 ENSG00000142937 RPS8
ENST00000372209 0.0889969201325483 0.00621149881012071 -0.149486758074812 ENSG00000142937 RPS8
ENST00000470475 0.0476000351382933 0.00174782168349335 -0.185857243056255 ENSG00000142937 RPS8
ENST00000485390 0.0889969201325483 0.00621348856710515 -0.149544592779556 ENSG00000142937 RPS8
ENST00000464658 0.220156941107562 0.0402127788134457 -0.110164290129484 ENSG00000142937 RPS8
ENST00000484599 0.21725403271895 0.0390662972595909 -0.110598303330401 ENSG00000142937 RPS8
ENST00000474582 0.425928533321215 0.147561433793 -0.0917423743889512 ENSG00000142937 RPS8
ENST00000372201 0.932322678678225 0.825872348853239 -0.0104155803394701 ENSG00000173846 PLK3
ENST00000465443 0.94284741896606 0.851718750124838 -0.00881362683166852 ENSG00000173846 PLK3
ENST00000476731 0.973624173738254 0.930111448984292 -0.00620585657857479 ENSG00000173846 PLK3
ENST00000492398 0.867152498846351 0.690371774318245 0.0223016752104287 ENSG00000173846 PLK3
ENST00000461358 0.326019360811678 0.0872579911263591 0.114794668633616 ENSG00000173846 PLK3
ENST00000493100 0.947443443698293 0.863273528182411 0.0125354825298495 ENSG00000173846 PLK3
ENST00000450269 0.675401381980244 0.392216897300665 0.0418856640026186 ENSG00000222009 BTBD19
ENST00000453418 0.675401381980244 0.392216897300665 0.0418856640026186 ENSG00000222009 BTBD19
ENST00000409335 0.594769110077625 0.297475716447312 0.0512498375412499 ENSG00000222009 BTBD19
ENST00000439563 0.644631224790247 0.353819573091349 0.046832124105183 ENSG00000222009 BTBD19
ENST00000485668 0.657223235410842 0.36861947477179 0.0419312861212193 ENSG00000222009 BTBD19
ENST00000482715 0.473188032431756 0.182659814486486 0.0645546910221247 ENSG00000222009 BTBD19
ENST00000475105 0.891630110139019 0.738862535423872 0.0171045446574089 ENSG00000222009 BTBD19
ENST00000495433 0.843960416007264 0.648185323062446 -0.0282451818093957 ENSG00000222009 BTBD19
ENST00000489976 0.955593842932939 0.883385520151068 0.012008249317677 ENSG00000222009 BTBD19
ENST00000439363 0.280537600750941 0.0647879059056068 -0.102661490110863 ENSG00000070785 EIF2B3
ENST00000360403 0.213653971447145 0.0377932605207297 -0.100895993899502 ENSG00000070785 EIF2B3
ENST00000372183 0.272482731260881 0.0613186508379248 -0.0996649357146139 ENSG00000070785 EIF2B3
ENST00000480675 0.501265385765257 0.206075392764051 -0.0800222094986542 ENSG00000070785 EIF2B3
ENST00000477953 0.514265890374543 0.217939494258321 -0.0792955751829625 ENSG00000070785 EIF2B3
ENST00000372182 0.794435229738507 0.56428583858115 -0.0375180906203177 ENSG00000070785 EIF2B3
ENST00000487532 0.861847646798342 0.680141700516983 -0.0278303613689755 ENSG00000070785 EIF2B3
ENST00000497010 0.81646657459074 0.602570718600573 -0.0360804908124015 ENSG00000070785 EIF2B3
ENST00000372168 0.926968295591829 0.813091131777672 0.0117271785063041 ENSG00000126107 HECTD3
ENST00000372172 0.582403497376795 0.283190249344976 0.0467042938553336 ENSG00000126107 HECTD3
ENST00000486132 0.942045726017772 0.850347363675958 -0.010917342447499 ENSG00000126107 HECTD3
ENST00000486296 0.923930590001408 0.805932852652454 0.0137760329858842 ENSG00000126107 HECTD3
ENST00000466423 0.872656723799703 0.700795186823716 0.0215930592423479 ENSG00000126107 HECTD3
ENST00000487488 0.761067202868148 0.512400379932605 -0.0444158733269619 ENSG00000126107 HECTD3
ENST00000246337 0.57424367724852 0.274169219595551 -0.058207135111508 ENSG00000126088 UROD
ENST00000491773 0.514475104561252 0.218183548394609 -0.0660719949074839 ENSG00000126088 UROD
ENST00000463092 0.543755307096617 0.244411044810871 -0.0632626663276825 ENSG00000126088 UROD
ENST00000461035 0.441110186081221 0.158095039968072 -0.0771428482912349 ENSG00000126088 UROD
ENST00000491300 0.592085396255436 0.294284891280377 -0.0545119375985775 ENSG00000126088 UROD
ENST00000434478 0.648984376284058 0.358894356856594 -0.0483401430251605 ENSG00000126088 UROD
ENST00000494399 0.574419921139174 0.27439755021548 -0.0582099147227007 ENSG00000126088 UROD
ENST00000460334 0.524629115343139 0.227139020528732 -0.0644884975911236 ENSG00000126088 UROD
ENST00000462688 0.59359231869817 0.296115955196059 -0.0543427663644921 ENSG00000126088 UROD
ENST00000460906 0.538393174916725 0.239601281889646 -0.0625925517515509 ENSG00000126088 UROD
ENST00000490385 0.534476826482005 0.23577082850017 -0.0634297838645921 ENSG00000126088 UROD
ENST00000469548 0.583166877958689 0.28403199033245 -0.0560954536856941 ENSG00000126088 UROD
ENST00000486699 0.584977459990195 0.286466156642731 -0.0558894186128412 ENSG00000126088 UROD
ENST00000478467 0.582112962324924 0.282800048457996 -0.0561505446010503 ENSG00000126088 UROD
ENST00000428106 0.596242450008379 0.29886115476723 -0.0543719062029023 ENSG00000126088 UROD
ENST00000496439 0.551913306550253 0.252325176354785 -0.0612860803993432 ENSG00000126088 UROD
ENST00000473012 0.517149233241399 0.220499301433791 -0.0655011284270691 ENSG00000126088 UROD
ENST00000472254 0.827492099649313 0.620523990679782 -0.0325755468830075 ENSG00000126088 UROD
ENST00000466193 0.698713822981801 0.423400308779887 -0.0599416750071988 ENSG00000126088 UROD
ENST00000465678 0.678147175508735 0.39562815364582 -0.0650062089854385 ENSG00000126088 UROD
ENST00000262746 0.965035486013792 0.908346284036603 -0.00466014367530548 ENSG00000117450 PRDX1
ENST00000319248 0.965106495019385 0.908578084832273 -0.00464807146070587 ENSG00000117450 PRDX1
ENST00000372079 0.964681800170233 0.907205519097962 -0.00471967776800105 ENSG00000117450 PRDX1
ENST00000447184 0.963824394483313 0.905133489583457 -0.00492947277184801 ENSG00000117450 PRDX1
ENST00000424390 0.964033652286793 0.905641091690869 -0.00490315645261524 ENSG00000117450 PRDX1
ENST00000483583 0.974780009718694 0.933138968716802 -0.0036579710965692 ENSG00000117450 PRDX1
ENST00000372070 0.238995732557526 0.0470434917621214 -0.0953934767521732 ENSG00000117448 AKR1A1
ENST00000434299 0.0945933090148891 0.00704335003892922 -0.143302914428245 ENSG00000117448 AKR1A1
ENST00000496999 0.154442065993256 0.0196134982275623 -0.133272717264679 ENSG00000117448 AKR1A1
ENST00000476957 0.202503910877163 0.033999297437452 -0.11211688369244 ENSG00000117448 AKR1A1
ENST00000481885 0.126158577400009 0.012461947224558 -0.140137738718567 ENSG00000117448 AKR1A1
ENST00000351829 0.242735448705532 0.0485094756122968 -0.0986000118639213 ENSG00000117448 AKR1A1
ENST00000471651 0.139936387436168 0.0158471174128384 -0.146037431354137 ENSG00000117448 AKR1A1
ENST00000497973 0.512562699901108 0.216359620243281 -0.0670348088601809 ENSG00000117448 AKR1A1
ENST00000473038 0.797677394467922 0.569621417961846 -0.0342439883175302 ENSG00000117448 AKR1A1
ENST00000495913 0.807322031330473 0.586661507945013 -0.0328690096234984 ENSG00000117448 AKR1A1
ENST00000487654 0.953371192464181 0.877263537977076 -0.0100900946899791 ENSG00000117448 AKR1A1
ENST00000475919 0.991873498240184 0.978196796337963 0.00186683599979895 ENSG00000117448 AKR1A1
ENST00000437901 0.273111959453367 0.0615451447060338 0.0992990677136184 ENSG00000132780 NASP
ENST00000437362 0.273250109541211 0.0615798648680445 0.0991754577770089 ENSG00000132780 NASP
ENST00000464190 0.085239235198874 0.00566291469186862 0.150488335895245 ENSG00000132780 NASP
ENST00000528084 0.16902019832436 0.023720848067505 0.131448396538722 ENSG00000132780 NASP
ENST00000527359 0.277943653133834 0.0636048549489841 0.0978284225563552 ENSG00000132780 NASP
ENST00000525515 0.234677602447355 0.0453150989032804 0.102931766179292 ENSG00000132780 NASP
ENST00000453748 0.259283011877298 0.0554980883784857 0.099989945347914 ENSG00000132780 NASP
ENST00000402363 0.256073446710436 0.0538548806919716 0.0973775539745025 ENSG00000132780 NASP
ENST00000537798 0.25547058951087 0.053577754442181 0.0974945715717368 ENSG00000132780 NASP
ENST00000527470 0.192926157199652 0.0308004820129879 0.113970507363492 ENSG00000132780 NASP
ENST00000529333 0.182672784913693 0.0275674313298498 0.115753460165472 ENSG00000132780 NASP
ENST00000531532 0.127651967441019 0.0128190074068139 0.147357661659118 ENSG00000132780 NASP
ENST00000530840 0.400332632409033 0.130747717468396 0.111905850765259 ENSG00000132780 NASP
ENST00000528238 0.282176295441254 0.0654071826128302 0.0964059053295773 ENSG00000132780 NASP
ENST00000534101 0.185351320407216 0.0284366015031953 0.114557468163776 ENSG00000132780 NASP
ENST00000350030 0.25368181127264 0.052885494758872 0.0972223093598188 ENSG00000132780 NASP
ENST00000470768 0.237531821409438 0.0464776180777242 0.100795865286086 ENSG00000132780 NASP
ENST00000372052 0.25593295725073 0.0537886386930976 0.0973757450970654 ENSG00000132780 NASP
ENST00000351223 0.25593295725073 0.0537886386930976 0.0973757450970654 ENSG00000132780 NASP
ENST00000530073 0.409205491384418 0.136347658591923 0.0816919024728308 ENSG00000132780 NASP
ENST00000481782 0.363008085588851 0.107316419424762 0.0895808479876864 ENSG00000132780 NASP
ENST00000531612 0.363490896268685 0.107697824024138 0.0877700967203375 ENSG00000132780 NASP
ENST00000527932 0.571175452345252 0.270799975784589 0.0716390064739488 ENSG00000132780 NASP
ENST00000534450 0.396369777257086 0.128081991913714 0.0901132047186678 ENSG00000132780 NASP
ENST00000479235 0.562517174359362 0.262447440815236 0.0582362398000181 ENSG00000159592 GPBP1L1
ENST00000290795 0.873168063957322 0.702033454528806 0.0126958065493949 ENSG00000159592 GPBP1L1
ENST00000355105 0.872543730891666 0.700606626182753 0.0127576207981964 ENSG00000159592 GPBP1L1
ENST00000467032 0.730646762523749 0.469235354993509 0.050237524809486 ENSG00000159592 GPBP1L1
ENST00000487436 0.418189935715048 0.142379264700334 0.0939774631291343 ENSG00000159592 GPBP1L1
ENST00000468724 0.856511471376329 0.669780337804148 0.0269068963193825 ENSG00000159592 GPBP1L1
ENST00000498128 0.928011472031256 0.816194306013532 0.0126762105394671 ENSG00000159592 GPBP1L1
ENST00000488278 0.957540233806036 0.888762882119598 -0.00747825150145949 ENSG00000159592 GPBP1L1
ENST00000480941 0.966480752510115 0.912548413575234 -0.00587024108612984 ENSG00000159592 GPBP1L1
ENST00000480083 0.986673072767417 0.964620024535002 -0.00237578455744145 ENSG00000159592 GPBP1L1
ENST00000493083 0.918749746273235 0.795600144958535 -0.0141306345260734 ENSG00000159592 GPBP1L1
ENST00000460859 0.885241975252986 0.726017813477203 -0.0195945405478935 ENSG00000159592 GPBP1L1
ENST00000372025 0.756206483844854 0.504917784628515 0.0408549993565925 ENSG00000159596 TMEM69
ENST00000496366 0.737271924613945 0.478705377203736 0.0456419691479505 ENSG00000159596 TMEM69
ENST00000359942 0.160464603713754 0.0214306822120957 0.152217325156153 ENSG00000197429 IPP
ENST00000396478 0.286846750309996 0.0675314235028706 0.139515228399342 ENSG00000197429 IPP
ENST00000470809 0.141430448359537 0.016342256826952 -0.155498052540009 ENSG00000086015 MAST2
ENST00000372009 0.607404320891123 0.310837161102656 -0.0386993071258667 ENSG00000086015 MAST2
ENST00000361297 0.612057538778238 0.3154850418861 -0.0384212782743197 ENSG00000086015 MAST2
ENST00000372008 0.666913088422226 0.380719101587711 -0.0431438831029031 ENSG00000086015 MAST2
ENST00000482881 0.910346853537377 0.779593108980557 0.0181986874625935 ENSG00000086015 MAST2
ENST00000262741 0.794058279629594 0.563658436054289 0.0404624033700447 ENSG00000117461 PIK3R3
ENST00000372006 0.794008715271231 0.563539836708938 0.0404860189881142 ENSG00000117461 PIK3R3
ENST00000340332 0.782155599990754 0.544331981004478 0.0424149335916459 ENSG00000117461 PIK3R3
ENST00000354242 0.782155599990754 0.544331981004478 0.0424149335916459 ENSG00000117461 PIK3R3
ENST00000420542 0.782155599990754 0.544331981004478 0.0424149335916459 ENSG00000117461 PIK3R3
ENST00000540385 0.869308614901895 0.694465885844545 -0.03045873700876 ENSG00000117461 PIK3R3
ENST00000423209 0.844618898939879 0.648995272620392 -0.0356489677745629 ENSG00000117461 PIK3R3
ENST00000493202 0.84442046152657 0.648720816028653 -0.037452840151755 ENSG00000117461 PIK3R3
ENST00000425892 0.896385701531279 0.74881389826901 -0.0264382046217304 ENSG00000117461 PIK3R3
ENST00000396420 0.621021675097862 0.325895903538926 0.046318129918694 ENSG00000085998 POMGNT1
ENST00000371984 0.648025885182264 0.357700912948746 0.0428932431071082 ENSG00000085998 POMGNT1
ENST00000371992 0.620469215310362 0.325337100013292 0.0464864418767077 ENSG00000085998 POMGNT1
ENST00000535522 0.549476130159279 0.250067792064703 0.054208340500225 ENSG00000085998 POMGNT1
ENST00000371986 0.649504718126205 0.359474915930397 0.0427061246749289 ENSG00000085998 POMGNT1
ENST00000485714 0.742248079537155 0.484928783791954 0.043044935223767 ENSG00000085998 POMGNT1
ENST00000477114 0.975097285068893 0.933659908156748 -0.0057295274337304 ENSG00000085998 POMGNT1
ENST00000497439 0.732523370709614 0.471901749961314 0.0465569509978171 ENSG00000085998 POMGNT1
ENST00000489985 0.973698515040498 0.930415353430863 -0.00627394844550485 ENSG00000085998 POMGNT1
ENST00000442598 0.791618431288522 0.560297825610891 0.0386666142334336 ENSG00000085999 RAD54L
ENST00000371975 0.796181107720718 0.567277453717678 0.0379721959243002 ENSG00000085999 RAD54L
ENST00000496156 0.169884007485837 0.0239465825844803 0.111629073222716 ENSG00000132128 LRRC41
ENST00000343304 0.843082633539999 0.646286959123087 0.0171564023303376 ENSG00000132128 LRRC41
ENST00000472710 0.470476266300867 0.180621304369497 0.0550784960796317 ENSG00000132128 LRRC41
ENST00000498402 0.571033308124343 0.270620100376778 -0.0458118505820616 ENSG00000132128 LRRC41
ENST00000469150 0.359917580995765 0.105616841231889 -0.111828075022661 ENSG00000132128 LRRC41
ENST00000311672 0.300061902899272 0.0741042449135735 -0.109721581241209 ENSG00000173660 UQCRH
ENST00000489056 0.298967801409297 0.073590469484249 -0.109915473545911 ENSG00000173660 UQCRH
ENST00000486951 0.232298244195381 0.044442849482403 -0.125534038504994 ENSG00000173660 UQCRH
ENST00000496387 0.298967801409297 0.073590469484249 -0.109915473545911 ENSG00000173660 UQCRH
ENST00000460947 0.357893249711498 0.104496805785917 -0.10813713475506 ENSG00000173660 UQCRH
ENST00000474844 0.764175037053165 0.517126494237387 -0.038094053305801 ENSG00000117481 NSUN4
ENST00000307089 0.880665658919403 0.717671697076267 -0.020066343110165 ENSG00000117481 NSUN4
ENST00000486270 0.631825448795753 0.338515940389586 -0.0590211062874212 ENSG00000117481 NSUN4
ENST00000536062 0.693221514996664 0.416124297712964 -0.0482586936269112 ENSG00000117481 NSUN4
ENST00000469918 0.763693259088438 0.516049252595259 -0.0461754088408108 ENSG00000117481 NSUN4
ENST00000471871 0.705030008614298 0.432585092205102 -0.0463280059306777 ENSG00000117481 NSUN4
ENST00000537428 0.705471503488022 0.433360297805464 -0.0461451233823712 ENSG00000117481 NSUN4
ENST00000498008 0.672632127488958 0.388621544647643 -0.0513553915684226 ENSG00000117481 NSUN4
ENST00000495427 0.741862317243457 0.484367794582644 -0.0423745529903138 ENSG00000117481 NSUN4
ENST00000602433 0.897560557177963 0.751509094072838 -0.0226082438643413 ENSG00000269956 MKNK1-AS1
ENST00000342571 0.921645656113273 0.801663097878234 0.0148342837077607 ENSG00000079277 MKNK1
ENST00000371946 0.593671030802626 0.296301477323203 0.0545989217139011 ENSG00000079277 MKNK1
ENST00000341183 0.593671030802626 0.296301477323203 0.0545989217139011 ENSG00000079277 MKNK1
ENST00000371944 0.921645656113273 0.801663097878234 0.0148342837077607 ENSG00000079277 MKNK1
ENST00000371945 0.593671030802626 0.296301477323203 0.0545989217139011 ENSG00000079277 MKNK1
ENST00000528077 0.371609864810408 0.112479950807169 0.0855544217329288 ENSG00000079277 MKNK1
ENST00000428112 0.379143628866347 0.117318868551718 0.0859754685479399 ENSG00000079277 MKNK1
ENST00000531355 0.44416419927315 0.160286178361189 0.0777564776975939 ENSG00000079277 MKNK1
ENST00000532783 0.930271336128228 0.820775412822144 0.0163083616290989 ENSG00000079277 MKNK1
ENST00000496619 0.462610752102391 0.174545776560273 0.0827912279712852 ENSG00000079277 MKNK1
ENST00000528237 0.837986786563307 0.637758686633967 0.0342364410977781 ENSG00000079277 MKNK1
ENST00000526513 0.412435504058871 0.138372168481478 0.0921659341300502 ENSG00000079277 MKNK1
ENST00000484301 0.652849014546254 0.363356343674624 0.0593161361532589 ENSG00000079277 MKNK1
ENST00000545730 0.667996102358059 0.382199747053323 0.0500393159344806 ENSG00000079277 MKNK1
ENST00000486716 0.66518811341749 0.378613718035155 0.0589226532889918 ENSG00000079277 MKNK1
ENST00000529170 0.57142303727029 0.271119966599372 0.0747249538289924 ENSG00000079277 MKNK1
ENST00000531769 0.73895479299162 0.480914018976989 0.0425934159039544 ENSG00000079277 MKNK1
ENST00000465783 0.39788404824672 0.129205593573716 0.111184317679338 ENSG00000079277 MKNK1
ENST00000474868 0.398032919610497 0.129363704414243 0.111129750842645 ENSG00000079277 MKNK1
ENST00000576409 0.918811135012162 0.795847467788136 0.0141790377433711 ENSG00000123472 ATPAF1
ENST00000371937 0.923367973202022 0.804801845715523 0.0135373893104942 ENSG00000123472 ATPAF1
ENST00000574428 0.923367973202022 0.804801845715523 0.0135373893104942 ENSG00000123472 ATPAF1
ENST00000492233 0.634011645142352 0.341005330997063 0.0668258995586468 ENSG00000123472 ATPAF1
ENST00000526821 0.91585974752258 0.789487855798747 -0.0175953509018675 ENSG00000123472 ATPAF1
ENST00000542495 0.858028034941364 0.672396506739056 -0.028195793116733 ENSG00000123472 ATPAF1
ENST00000529214 0.858028034941364 0.672396506739056 -0.028195793116733 ENSG00000123472 ATPAF1
ENST00000329231 0.806980969642359 0.586160582832888 -0.033098001885638 ENSG00000123472 ATPAF1
ENST00000534216 0.886904104576123 0.728977275000607 0.0255363339798136 ENSG00000123472 ATPAF1
ENST00000532925 0.985999528735315 0.962602426077808 -0.00323879631984003 ENSG00000123472 ATPAF1
ENST00000544071 0.672447066952592 0.388284777658347 0.0339481433928658 ENSG00000159658 EFCAB14
ENST00000442839 0.576995247313243 0.276975790177286 0.0589522737688978 ENSG00000228237 EFCAB14-AS1
ENST00000418985 0.575130981998259 0.275072812878452 0.0591224925470016 ENSG00000228237 EFCAB14-AS1
ENST00000371933 0.584528500410722 0.285559163531751 0.0437514993037218 ENSG00000159658 EFCAB14
ENST00000479745 0.58288289778285 0.283658176786103 0.0639409920448299 ENSG00000159658 EFCAB14
ENST00000487741 0.542317850210201 0.242903774961038 0.0703490913657409 ENSG00000159658 EFCAB14
ENST00000481623 0.82300033305155 0.613400735544303 0.0328055120005275 ENSG00000159658 EFCAB14
ENST00000484461 0.366924915091574 0.109616342872765 0.0892881253690916 ENSG00000159658 EFCAB14
ENST00000371884 0.453018641162816 0.16673565583094 0.0561319062566929 ENSG00000162367 TAL1
ENST00000371883 0.225679573283216 0.0420543033380456 0.0785779776577555 ENSG00000162367 TAL1
ENST00000294339 0.225679573283216 0.0420543033380456 0.0785779776577555 ENSG00000162367 TAL1
ENST00000459729 0.975615528984404 0.935232330946888 0.00451752610461014 ENSG00000162367 TAL1
ENST00000464796 0.797033753429131 0.568533787952088 0.0328854339500049 ENSG00000162367 TAL1
ENST00000422216 0.929387790004376 0.818872793898194 0.0146975339747153 ENSG00000226252 RP1-18D14.7
ENST00000481091 0.891572635653225 0.738728471426587 0.0237793671736834 ENSG00000162367 TAL1
ENST00000337817 0.896556430825893 0.749326156397105 -0.0199879511098879 ENSG00000123473 STIL
ENST00000360380 0.896556430825893 0.749326156397105 -0.0199879511098879 ENSG00000123473 STIL
ENST00000371877 0.896556430825893 0.749326156397105 -0.0199879511098879 ENSG00000123473 STIL
ENST00000243182 0.904984971151931 0.76940172667068 -0.0180782492219515 ENSG00000123473 STIL
ENST00000396221 0.904984971151931 0.76940172667068 -0.0180782492219515 ENSG00000123473 STIL
ENST00000447475 0.98518475381982 0.960402731344937 -0.00298776882810155 ENSG00000123473 STIL
ENST00000418131 0.461960333508851 0.174017783116564 0.0982212952822662 ENSG00000123473 STIL
ENST00000371873 0.832229671735875 0.62767730136483 0.0262691402579009 ENSG00000162368 CMPK1
ENST00000371871 0.879843244306388 0.715958011706593 0.0179908174241568 ENSG00000162368 CMPK1
ENST00000471289 0.188867552620272 0.0296304312338027 -0.170145856262759 ENSG00000162368 CMPK1
ENST00000450808 0.849568301693858 0.657450661867095 0.0221636052743621 ENSG00000162368 CMPK1
ENST00000371870 0.807941621470202 0.587759475418566 -0.0275747982567591 ENSG00000162368 CMPK1
ENST00000396153 0.0184586689817183 0.000276823070258603 -0.235715361608147 ENSG00000185104 FAF1
ENST00000371778 0.0160860022733101 0.000211062180319461 -0.241065626987552 ENSG00000185104 FAF1
ENST00000545823 0.0712845376880204 0.00394074699573506 -0.190090616647213 ENSG00000185104 FAF1
ENST00000494400 0.0673732406844158 0.0034956686751517 -0.198610119279472 ENSG00000185104 FAF1
ENST00000487898 0.0143951805384673 0.000173872276009734 -0.276283246835321 ENSG00000185104 FAF1
ENST00000262662 0.78771943488201 0.554110746679402 0.0475205691214424 ENSG00000123080 CDKN2C
ENST00000396148 0.783485936645816 0.546638577705932 0.048530502669682 ENSG00000123080 CDKN2C
ENST00000242719 0.777349706928771 0.536632988114267 0.0301140946554074 ENSG00000123091 RNF11
ENST00000494873 0.755114729008817 0.502993335621521 0.0229919884486416 ENSG00000123091 RNF11
ENST00000486691 0.416813960211414 0.141253346166276 0.0613547555183054 ENSG00000123091 RNF11
ENST00000371730 0.639941618049844 0.347724386794947 -0.051021347070023 ENSG00000085832 EPS15
ENST00000371733 0.639941618049844 0.347724386794947 -0.051021347070023 ENSG00000085832 EPS15
ENST00000396122 0.759261621767082 0.50955449422063 -0.0397450190263794 ENSG00000085832 EPS15
ENST00000493793 0.904702162683856 0.768306962486219 -0.020228848300786 ENSG00000085832 EPS15
ENST00000371727 0.600338429026315 0.303288105101498 -0.0641962536412812 ENSG00000085832 EPS15
ENST00000471391 0.676346540032994 0.393618427223498 -0.0538810871118934 ENSG00000085832 EPS15
ENST00000465467 0.551006203356969 0.251529171979696 -0.0739777568183666 ENSG00000085832 EPS15
ENST00000371714 0.554272010871562 0.254335219160778 -0.0439961486832802 ENSG00000117859 OSBPL9
ENST00000337809 0.599533074600317 0.302478840077605 -0.0396324604483264 ENSG00000117859 OSBPL9
ENST00000371710 0.599533074600317 0.302478840077605 -0.0396324604483264 ENSG00000117859 OSBPL9
ENST00000447887 0.552330357248178 0.25278421621369 -0.0442009391604796 ENSG00000117859 OSBPL9
ENST00000495776 0.552330357248178 0.25278421621369 -0.0442009391604796 ENSG00000117859 OSBPL9
ENST00000435686 0.552330357248178 0.25278421621369 -0.0442009391604796 ENSG00000117859 OSBPL9
ENST00000435274 0.522078355551286 0.22493433692361 -0.04717235984826 ENSG00000117859 OSBPL9
ENST00000428468 0.552330357248178 0.25278421621369 -0.0442009391604796 ENSG00000117859 OSBPL9
ENST00000453295 0.552330357248178 0.25278421621369 -0.0442009391604796 ENSG00000117859 OSBPL9
ENST00000489990 0.404428311331599 0.133037265017403 -0.0656149120901408 ENSG00000117859 OSBPL9
ENST00000530544 0.756462772090285 0.505292927540837 -0.028072198992275 ENSG00000117859 OSBPL9
ENST00000484890 0.859486613145823 0.675532539211322 -0.0217582510171587 ENSG00000117859 OSBPL9
ENST00000534040 0.89883058999164 0.754601991813745 0.0167794423861641 ENSG00000117859 OSBPL9
ENST00000532975 0.987376497815833 0.966750436587571 0.00220258660316694 ENSG00000117859 OSBPL9
ENST00000527631 0.992761556564499 0.981036056961318 0.00126418756454441 ENSG00000117859 OSBPL9
ENST00000531828 0.999673566195789 0.998486789819392 8.14360838161976e-05 ENSG00000117859 OSBPL9
ENST00000361556 0.987068404966185 0.966186092652162 -0.00179298705116759 ENSG00000117859 OSBPL9
ENST00000473207 0.93018015199766 0.820535940723303 0.0120788423181044 ENSG00000117859 OSBPL9
ENST00000533884 0.922732671502291 0.803448368119862 0.0133214649874871 ENSG00000117859 OSBPL9
ENST00000481937 0.927979146860911 0.816073864565692 -0.0126626423917194 ENSG00000117859 OSBPL9
ENST00000526917 0.962459616566326 0.901121758955637 0.00664073750542993 ENSG00000117859 OSBPL9
ENST00000462759 0.98708289313272 0.966213236828059 -0.00179183141530976 ENSG00000117859 OSBPL9
ENST00000486942 0.97684097586345 0.938255683586404 0.00329720590126957 ENSG00000117859 OSBPL9
ENST00000524620 0.51471357471748 0.218500978559367 0.08583757129503 ENSG00000117859 OSBPL9
ENST00000528603 0.57481351763324 0.274645957603748 0.0606823658506835 ENSG00000117859 OSBPL9
ENST00000475697 0.932008565952399 0.824878190270757 0.00991584218099086 ENSG00000117859 OSBPL9
ENST00000531061 0.632168920776052 0.338896628933933 0.0534530938245896 ENSG00000117859 OSBPL9
ENST00000531819 0.953565835699956 0.877860102293741 -0.00704252893287768 ENSG00000117859 OSBPL9
ENST00000533825 0.98518475381982 0.960548112374917 0.00306789147290631 ENSG00000117859 OSBPL9
ENST00000440943 0.256290030424404 0.0539242651572549 0.0936832072905972 ENSG00000078618 NRD1
ENST00000352171 0.302084875957068 0.0753411706588569 0.0674362754296605 ENSG00000078618 NRD1
ENST00000354831 0.302084875957068 0.0753411706588569 0.0674362754296605 ENSG00000078618 NRD1
ENST00000485608 0.202670167137619 0.0340591488904661 0.093049886391909 ENSG00000078618 NRD1
ENST00000539524 0.304551809736883 0.0766048846826649 0.0761519948183008 ENSG00000078618 NRD1
ENST00000588291 0.839636209527346 0.640634852850968 0.0297429274901208 ENSG00000266993 RP4-657D16.3
ENST00000586761 0.819707061606618 0.608119752476627 0.0326253438145202 ENSG00000266993 RP4-657D16.3
ENST00000475310 0.617302447081784 0.321633795459125 0.0706555317533529 ENSG00000078618 NRD1
ENST00000497358 0.754372551913155 0.502082885869316 0.042446410108477 ENSG00000078618 NRD1
ENST00000544028 0.366996778688336 0.109647450550084 0.0628822767726927 ENSG00000078618 NRD1
ENST00000591675 0.811304060856337 0.593703381413011 0.0393054751675759 ENSG00000266993 RP4-657D16.3
ENST00000483007 0.527306601604875 0.229338104749266 0.080663090135384 ENSG00000078618 NRD1
ENST00000473805 0.466607806211066 0.177912106608813 0.0721945641430339 ENSG00000078618 NRD1
ENST00000475715 0.21558593897439 0.0385370234844765 0.109273503825173 ENSG00000078618 NRD1
ENST00000491410 0.692324739454626 0.414878080444295 0.0363384579010688 ENSG00000078618 NRD1
ENST00000468722 0.64840512659769 0.358307803493769 -0.0517197367453248 ENSG00000078618 NRD1
ENST00000371655 0.108048339249061 0.0092374692023939 0.15089697644811 ENSG00000169213 RAB3B
ENST00000469458 0.790881199255049 0.559024813850517 -0.035682279369036 ENSG00000117862 TXNDC12
ENST00000371626 0.813628923517824 0.597114241694489 -0.0253907528718521 ENSG00000117862 TXNDC12
ENST00000472624 0.77885209691419 0.539537314532304 -0.0302527083995777 ENSG00000117862 TXNDC12
ENST00000471493 0.994350716941692 0.985016844752283 0.00137485688074881 ENSG00000117862 TXNDC12
ENST00000610127 0.298919382834712 0.0735198245690859 -0.109598952922536 ENSG00000117862 TXNDC12
ENST00000313334 0.632459569801249 0.339373208862216 -0.0487727492201062 ENSG00000134717 BTF3L4
ENST00000477828 0.808593991381062 0.589061771784751 -0.0278105137559292 ENSG00000134717 BTF3L4
ENST00000489308 0.714975544390411 0.446889385554189 -0.0378960217928853 ENSG00000134717 BTF3L4
ENST00000526132 0.857192242171425 0.670925135247233 -0.0217355146512518 ENSG00000134717 BTF3L4
ENST00000472944 0.651886691392789 0.362296243764649 -0.0454175659746011 ENSG00000134717 BTF3L4
ENST00000524414 0.928954325280001 0.817891808264172 -0.0164168031028188 ENSG00000134717 BTF3L4
ENST00000484036 0.791787749048158 0.560507825449973 -0.0302314225650252 ENSG00000134717 BTF3L4
ENST00000533836 0.766270343095231 0.519973833389275 -0.0340703792476734 ENSG00000134717 BTF3L4
ENST00000361625 0.8564643670204 0.669404023697807 -0.0265650411415556 ENSG00000157077 ZFYVE9
ENST00000357206 0.623324755943169 0.328872588209021 -0.0500089001829177 ENSG00000157077 ZFYVE9
ENST00000287727 0.623113286800306 0.328471595110489 -0.0504116997625002 ENSG00000157077 ZFYVE9
ENST00000371591 0.922732671502291 0.803439053565839 -0.0132897033592693 ENSG00000157077 ZFYVE9
ENST00000470844 0.601641940257264 0.304675521286408 -0.0614034887419072 ENSG00000154222 CC2D1B
ENST00000371586 0.958880015680993 0.892093615006752 -0.00696136833948112 ENSG00000154222 CC2D1B
ENST00000284376 0.911707745403271 0.781983738240414 -0.0147808869977347 ENSG00000154222 CC2D1B
ENST00000491136 0.91410412247566 0.786401173567281 -0.0144896038088511 ENSG00000154222 CC2D1B
ENST00000438021 0.98593699350629 0.962372595704856 -0.00270637113384252 ENSG00000154222 CC2D1B
ENST00000460261 0.647760064214377 0.357467874541763 -0.0512204934062097 ENSG00000154222 CC2D1B
ENST00000450942 0.70298528400614 0.429772904589973 -0.0457565014931917 ENSG00000154222 CC2D1B
ENST00000460370 0.403785124700776 0.132688434085946 -0.109557823126343 ENSG00000154222 CC2D1B
ENST00000438831 0.936592362569857 0.837298738976291 -0.0120910689443216 ENSG00000154222 CC2D1B
ENST00000371568 0.318231578428073 0.0834015891303766 0.132704329046993 ENSG00000085840 ORC1
ENST00000371566 0.318231578428073 0.0834015891303766 0.132704329046993 ENSG00000085840 ORC1
ENST00000257181 0.0900442649073368 0.00640901280118932 0.125709792902511 ENSG00000134748 PRPF38A
ENST00000487160 0.230210330779251 0.0437511182948866 0.126404930767357 ENSG00000134748 PRPF38A
ENST00000474048 0.135221889559563 0.0145558553457004 0.123955437922496 ENSG00000134748 PRPF38A
ENST00000528457 0.288937165329665 0.0685615067177793 0.0971635766791402 ENSG00000134744 ZCCHC11
ENST00000527941 0.333073000842454 0.0906766520960868 0.0909979733584498 ENSG00000134744 ZCCHC11
ENST00000257177 0.99286999922185 0.981718848646323 -0.00132718285969499 ENSG00000134744 ZCCHC11
ENST00000371544 0.994591755321782 0.985893044780024 -0.00102411550633552 ENSG00000134744 ZCCHC11
ENST00000531722 0.98109933581927 0.948969466891123 0.00523387845210833 ENSG00000134744 ZCCHC11
ENST00000474453 0.984443502980818 0.958754012590175 -0.00427727062626095 ENSG00000134744 ZCCHC11
ENST00000469810 0.879284009581333 0.714757106068432 -0.0276698212802024 ENSG00000134744 ZCCHC11
ENST00000528642 0.993411667946224 0.983014300950556 -0.00118858990626234 ENSG00000134744 ZCCHC11
ENST00000484723 0.997741680433366 0.993392699407507 0.000469501455456088 ENSG00000134744 ZCCHC11
ENST00000371541 0.850363843199321 0.658937948411663 0.0256455460452894 ENSG00000134744 ZCCHC11
ENST00000473856 0.825510464306594 0.617086661147543 0.030689914949955 ENSG00000134744 ZCCHC11
ENST00000355809 0.941510052944381 0.848626054601811 -0.0135979795720836 ENSG00000134744 ZCCHC11
ENST00000371538 0.631175859291977 0.33772289047593 0.0606883470606827 ENSG00000162377 COA7
ENST00000486918 0.807785476047047 0.587488768272968 0.0377111984285607 ENSG00000162377 COA7
ENST00000443756 0.976063263588679 0.936549516233111 -0.00484070137422389 ENSG00000162378 ZYG11B
ENST00000545132 0.975671416960998 0.935443110509464 -0.00499225686988079 ENSG00000162378 ZYG11B
ENST00000294353 0.920901797057367 0.800355113758321 0.0153156852949477 ENSG00000162378 ZYG11B
ENST00000371522 0.197664387343283 0.032375264822991 0.110782420147002 ENSG00000121310 ECHDC2
ENST00000460612 0.20633921592948 0.0353098047614158 0.109503613252801 ENSG00000121310 ECHDC2
ENST00000543419 0.708498048426667 0.437407792737877 0.053367156340932 ENSG00000121310 ECHDC2
ENST00000463923 0.708530185570232 0.437740628377748 0.0533247503327512 ENSG00000121310 ECHDC2
ENST00000371520 0.210788137141601 0.0367353596355513 0.108631152222878 ENSG00000121310 ECHDC2
ENST00000358358 0.210788137141601 0.0367574253030034 0.108625791935013 ENSG00000121310 ECHDC2
ENST00000476477 0.226511567156553 0.0423045280712879 0.104880187927821 ENSG00000121310 ECHDC2
ENST00000536120 0.226511567156553 0.0423045280712879 0.104880187927821 ENSG00000121310 ECHDC2
ENST00000479593 0.476708503192505 0.185364729405902 0.0801756264270944 ENSG00000121310 ECHDC2
ENST00000467988 0.184432727145755 0.0281363509862537 0.117418759528282 ENSG00000121310 ECHDC2
ENST00000487866 0.497840800795073 0.202883236953751 0.0818220021166883 ENSG00000121310 ECHDC2
ENST00000487851 0.3833550468832 0.119820791748638 0.0970487035026218 ENSG00000121310 ECHDC2
ENST00000541281 0.202194560775699 0.033910185762997 0.114865970586603 ENSG00000121310 ECHDC2
ENST00000488268 0.249651839079768 0.0511473162414257 0.117605888618917 ENSG00000121310 ECHDC2
ENST00000544365 0.229729202674056 0.0435859007668863 0.116428019180813 ENSG00000121310 ECHDC2
ENST00000495920 0.213269234759613 0.037641718100108 0.121882612833052 ENSG00000121310 ECHDC2
ENST00000480312 0.213603535405636 0.0377815338136878 0.132209449874335 ENSG00000121310 ECHDC2
ENST00000544531 0.205353937020353 0.0349335500159116 0.13028374621027 ENSG00000121310 ECHDC2
ENST00000542552 0.10042779898262 0.00796311245396603 0.167251662999056 ENSG00000121310 ECHDC2
ENST00000474789 0.187661962698163 0.0292495828072134 0.135689827101046 ENSG00000121310 ECHDC2
ENST00000371514 0.849499487487158 0.657297007219311 0.0175840886972327 ENSG00000116171 SCP2
ENST00000478631 0.839408683118905 0.640183907121492 0.0184889889896328 ENSG00000116171 SCP2
ENST00000528311 0.612320867564916 0.315805719743457 0.0411328130705739 ENSG00000116171 SCP2
ENST00000371509 0.735945389135296 0.477003251863605 0.0293389591557275 ENSG00000116171 SCP2
ENST00000407246 0.823567018821494 0.614292808862126 0.019942903359629 ENSG00000116171 SCP2
ENST00000371513 0.407903067773357 0.135490482954166 0.105154369075041 ENSG00000116171 SCP2
ENST00000430330 0.992662747361763 0.980539458086179 0.00112951883061646 ENSG00000116171 SCP2
ENST00000408941 0.943151750406067 0.852634429776366 -0.00857973328077898 ENSG00000116171 SCP2
ENST00000478274 0.984329423965927 0.958131761436001 -0.00346597175476454 ENSG00000116171 SCP2
ENST00000484100 0.9782512967657 0.941705036055563 -0.00354676497406094 ENSG00000116171 SCP2
ENST00000533119 0.956630028077564 0.886577437686664 -0.00689177981815165 ENSG00000116171 SCP2
ENST00000435345 0.962670753986158 0.90236739199042 -0.0057451655579494 ENSG00000116171 SCP2
ENST00000488965 0.928834523080335 0.817652272822499 -0.0107299090312825 ENSG00000116171 SCP2
ENST00000371486 0.516273859858319 0.219766735837731 0.0895844522485357 ENSG00000157184 CPT2
ENST00000294360 0.798243999752562 0.570518715761641 0.0327493332809608 ENSG00000162384 C1orf123
ENST00000483739 0.888459255657595 0.732387373190596 0.0199425637833624 ENSG00000162384 C1orf123
ENST00000470385 0.813990661854781 0.597785273386358 0.0304789024703433 ENSG00000162384 C1orf123
ENST00000478839 0.657376361118809 0.369015359102301 0.0640909687170743 ENSG00000162384 C1orf123
ENST00000489755 0.480090497728889 0.188379568720729 -0.0863761305911098 ENSG00000162384 C1orf123
ENST00000474227 0.558132083765584 0.258556184275146 -0.0792333731730675 ENSG00000162384 C1orf123
ENST00000602807 0.246096816613475 0.0497500216016998 -0.14404113867604 ENSG00000162384 C1orf123
ENST00000371470 0.571591731703722 0.271395168045277 -0.0550622139511932 ENSG00000162385 MAGOH
ENST00000371466 0.566165514874117 0.265792735180171 -0.0557421119628613 ENSG00000162385 MAGOH
ENST00000495868 0.544871764359014 0.245463839004268 -0.0638587282066003 ENSG00000162385 MAGOH
ENST00000462941 0.496046691253804 0.201596648891782 -0.0628022944131061 ENSG00000162385 MAGOH
ENST00000306052 0.628808708676167 0.335093795034457 -0.0391670597334443 ENSG00000157193 LRP8
ENST00000529670 0.360437468862143 0.105912734287506 0.105192286087732 ENSG00000157193 LRP8
ENST00000371454 0.483373542322172 0.190943335011737 -0.0549087891489208 ENSG00000157193 LRP8
ENST00000465675 0.490822947582266 0.197324235742403 -0.0539157640062934 ENSG00000157193 LRP8
ENST00000354412 0.489687092265832 0.196134576220643 -0.0541275978287177 ENSG00000157193 LRP8
ENST00000480045 0.451488013452909 0.165809031709879 -0.0599772720749484 ENSG00000157193 LRP8
ENST00000347547 0.436293195335901 0.154626859915761 -0.061898304812024 ENSG00000157193 LRP8
ENST00000459674 0.728199458756123 0.46543219027327 0.04604752217535 ENSG00000157193 LRP8
ENST00000460214 0.571448554355784 0.271158281295017 0.0814342993188169 ENSG00000157193 LRP8
ENST00000475501 0.574932268036235 0.274755779210386 -0.0689482627440301 ENSG00000157193 LRP8
ENST00000496580 0.137412923835273 0.015101312629432 -0.150781752013388 ENSG00000157193 LRP8
ENST00000371429 0.460305752433044 0.172842838520799 0.0881663830830279 ENSG00000058804 NDC1
ENST00000540001 0.460305752433044 0.172842838520799 0.0881663830830279 ENSG00000058804 NDC1
ENST00000537333 0.701961520756823 0.428363249858558 0.049230023521133 ENSG00000058804 NDC1
ENST00000234725 0.738684470114816 0.480514980198524 0.0432344490327207 ENSG00000058804 NDC1
ENST00000480952 0.56374641940623 0.263389370369234 0.0878668552563487 ENSG00000058804 NDC1
ENST00000464950 0.918958302322315 0.796445010155955 -0.0170073923624154 ENSG00000058799 YIPF1
ENST00000371399 0.911069103079628 0.781017215983598 -0.0183219374408375 ENSG00000058799 YIPF1
ENST00000072644 0.911069103079628 0.781017215983598 -0.0183219374408375 ENSG00000058799 YIPF1
ENST00000539954 0.996700726500334 0.990993999993694 0.000783063289289921 ENSG00000058799 YIPF1
ENST00000371378 0.050641423375817 0.00196516574184217 -0.176719954537137 ENSG00000081870 HSPB11
ENST00000194214 0.0673063688683133 0.00348866351394283 -0.177523508771931 ENSG00000081870 HSPB11
ENST00000371377 0.0727122500018554 0.00410115843619705 -0.177110408132438 ENSG00000081870 HSPB11
ENST00000371376 0.0445225368604979 0.00154588487648106 -0.215788610770025 ENSG00000081870 HSPB11
ENST00000488884 0.049592008018504 0.00188927517448266 -0.215751572889154 ENSG00000081870 HSPB11
ENST00000371370 0.564999880379301 0.264703879662398 0.0646320058202244 ENSG00000116212 LRRC42
ENST00000371368 0.979281324853636 0.944560413661083 0.00478898380857294 ENSG00000116212 LRRC42
ENST00000319223 0.546761255126986 0.247542543974902 0.0669072808250847 ENSG00000116212 LRRC42
ENST00000444987 0.901321565529033 0.7590730452001 0.0205999775697398 ENSG00000116212 LRRC42
ENST00000371348 0.585205578024314 0.28706090068806 0.053981530936749 ENSG00000116209 TMEM59
ENST00000371344 0.76381549018539 0.516352070332684 0.0359250203334893 ENSG00000116209 TMEM59
ENST00000234831 0.98091744989364 0.948005079613292 0.00268284635523464 ENSG00000116209 TMEM59
ENST00000371341 0.993554419952804 0.983299081418051 -0.000856320793716371 ENSG00000116209 TMEM59
ENST00000470395 0.983737921047376 0.95608836605533 -0.00359409780611062 ENSG00000116209 TMEM59
ENST00000420738 0.960409091540598 0.895754167240088 -0.00531335077193174 ENSG00000116209 TMEM59
ENST00000440019 0.960573514847005 0.896289128851582 -0.00528806193044048 ENSG00000116209 TMEM59
ENST00000452421 0.958880015680993 0.892158030609851 -0.00549859221200077 ENSG00000116209 TMEM59
ENST00000371337 0.84555073652339 0.650786532413134 0.0194156909267451 ENSG00000116209 TMEM59
ENST00000498272 0.473629798455019 0.183011823332925 0.0911057725997554 ENSG00000116205 TCEANC2
ENST00000234827 0.934572219814781 0.831663605609119 0.0152907911836397 ENSG00000116205 TCEANC2
ENST00000487096 0.813533773219749 0.597001678042953 -0.0282478378501726 ENSG00000116221 MRPL37
ENST00000360840 0.699010879234679 0.423836326872415 -0.046312588857903 ENSG00000116221 MRPL37
ENST00000605337 0.7371457841182 0.478565393234993 -0.0402761915222586 ENSG00000116221 MRPL37
ENST00000490670 0.737722328179645 0.479259393754968 -0.0391583237697092 ENSG00000116221 MRPL37
ENST00000336230 0.699010879234679 0.423836326872415 -0.046312588857903 ENSG00000116221 MRPL37
ENST00000398219 0.588970888857746 0.290629819429259 -0.0735810029719578 ENSG00000116221 MRPL37
ENST00000326956 0.56353502258394 0.263151740246915 -0.0563722710630518 ENSG00000157216 SSBP3
ENST00000528930 0.0516271137693758 0.00205657466220784 0.213995700689833 ENSG00000157216 SSBP3
ENST00000417664 0.453765093258793 0.16727978314493 -0.0759908408673543 ENSG00000157216 SSBP3
ENST00000371320 0.376777561609619 0.115553250217121 -0.0858314625253893 ENSG00000157216 SSBP3
ENST00000371319 0.43908965948458 0.156690018128148 -0.0781105334707878 ENSG00000157216 SSBP3
ENST00000533946 0.481322089094471 0.189490919991482 -0.0738052899889558 ENSG00000157216 SSBP3
ENST00000357475 0.370176324779802 0.111506448381451 -0.0919718674149772 ENSG00000157216 SSBP3
ENST00000426150 0.570366182841459 0.2699877964248 -0.0660395273102313 ENSG00000157216 SSBP3
ENST00000444533 0.957038321277613 0.887357112408943 -0.0112922694594253 ENSG00000157216 SSBP3
ENST00000420121 0.861473545149717 0.679232447580257 -0.0306034275803513 ENSG00000157216 SSBP3
ENST00000533209 0.109507064450551 0.00951626029975311 -0.175073741402321 ENSG00000157216 SSBP3
ENST00000525990 0.1601995897618 0.0213461281368456 -0.144863542175989 ENSG00000157216 SSBP3
ENST00000528787 0.154353652692448 0.0195881905250773 -0.162970173814095 ENSG00000157216 SSBP3
ENST00000606515 0.973568120303093 0.929958343965205 0.00498926350655545 ENSG00000271723 MROH7-TTC4
ENST00000425300 0.975591944379333 0.935083899482497 0.00452005242226988 ENSG00000271723 MROH7-TTC4
ENST00000414150 0.971981474320329 0.926073373870405 0.00516804763639331 ENSG00000271723 MROH7-TTC4
ENST00000460155 0.97831186817007 0.94187682032794 0.00406698960680293 ENSG00000271723 MROH7-TTC4
ENST00000371281 0.987495351482824 0.967109756234941 0.00231539024492329 ENSG00000243725 TTC4
ENST00000371284 0.979243113388725 0.944393105105009 0.003882869080204 ENSG00000243725 TTC4
ENST00000371269 0.408615239260845 0.135856290005201 0.071739343061528 ENSG00000116133 DHCR24
ENST00000436604 0.378025961881432 0.116407710937211 0.0820537907838651 ENSG00000116133 DHCR24
ENST00000537443 0.370739014326637 0.111787922467188 0.0827563786138084 ENSG00000116133 DHCR24
ENST00000535035 0.4813920274882 0.189570647055121 0.067462638981606 ENSG00000116133 DHCR24
ENST00000415336 0.846680076065151 0.652449799252651 -0.0334750783969435 ENSG00000242396 RP11-67L3.5
ENST00000294383 0.657261421805836 0.36870461772362 0.0478346846188884 ENSG00000162402 USP24
ENST00000407756 0.647414097642085 0.356906536456301 0.0491136431911894 ENSG00000162402 USP24
ENST00000371250 0.440069895021513 0.157459799820753 -0.0846350661237988 ENSG00000162407 PPAP2B
ENST00000461655 0.132814784715388 0.013995007584555 -0.162264180367281 ENSG00000162407 PPAP2B
ENST00000371225 0.694679666289891 0.418133152422872 -0.0540927472216577 ENSG00000184292 TACSTD2
ENST00000472487 0.728007028939383 0.465117991896544 -0.0470719402918842 ENSG00000162601 MYSM1
ENST00000493821 0.733514511154631 0.473454694708839 -0.0473570230416454 ENSG00000162601 MYSM1
ENST00000401044 0.812978648989862 0.596069370854814 -0.036636915044615 ENSG00000162601 MYSM1
ENST00000466774 0.944004659182614 0.854891112723078 -0.0132926011160131 ENSG00000162601 MYSM1
ENST00000483003 0.704908917695112 0.432427153494399 -0.0583579334956933 ENSG00000162601 MYSM1
ENST00000371222 0.855386940914753 0.66751386855925 -0.0216185891567443 ENSG00000177606 JUN
ENST00000474476 0.549476130159279 0.250102243767529 -0.0833018456137194 ENSG00000172456 FGGY
ENST00000371218 0.124990499361201 0.0122579291813346 -0.1620031445736 ENSG00000172456 FGGY
ENST00000303721 0.124990499361201 0.0122579291813346 -0.1620031445736 ENSG00000172456 FGGY
ENST00000430447 0.258736915635271 0.0552404841372007 -0.130256905791016 ENSG00000172456 FGGY
ENST00000371212 0.0745760773319902 0.00430970856904664 -0.187453486417145 ENSG00000172456 FGGY
ENST00000371191 0.106697475293407 0.00901517558119576 -0.196575183544723 ENSG00000162599 NFIA
ENST00000476646 0.0556050512568904 0.00237166833600296 -0.236750497892514 ENSG00000162599 NFIA
ENST00000407417 0.105612669231179 0.00882507966233928 -0.196851571511239 ENSG00000162599 NFIA
ENST00000479364 0.0741509628129367 0.00425436389879999 -0.219337848416085 ENSG00000162599 NFIA
ENST00000371189 0.0983071205953442 0.00761680404880604 -0.200602055564005 ENSG00000162599 NFIA
ENST00000403491 0.112296274270983 0.00998558598309092 -0.176918026104911 ENSG00000162599 NFIA
ENST00000371187 0.0869117119709864 0.0059123857715198 -0.202669122080171 ENSG00000162599 NFIA
ENST00000485903 0.103947365651939 0.00851246598386708 -0.199177437392483 ENSG00000162599 NFIA
ENST00000371185 0.104233060753804 0.00856210609628768 -0.198843789472872 ENSG00000162599 NFIA
ENST00000371184 0.103614977737956 0.00846347504931236 -0.199156748645173 ENSG00000162599 NFIA
ENST00000496712 0.193682685860512 0.0311136690969639 -0.179926895842851 ENSG00000162599 NFIA
ENST00000606498 0.941322138604885 0.847998395415548 -0.012096218633814 ENSG00000162604 TM2D1
ENST00000294613 0.947983738321947 0.864725903654094 -0.010733872108659 ENSG00000162604 TM2D1
ENST00000472357 0.947568145196632 0.86361113623208 0.0131935558832711 ENSG00000162604 TM2D1
ENST00000371180 0.947983738321947 0.864725903654094 -0.010733872108659 ENSG00000162604 TM2D1
ENST00000488206 0.918297994698938 0.794473862936621 -0.0165190945940486 ENSG00000162604 TM2D1
ENST00000472989 0.989049705528041 0.970780744886336 -0.00251408289208704 ENSG00000162604 TM2D1
ENST00000488410 0.96636118647728 0.912208933445226 -0.00795388096984808 ENSG00000162604 TM2D1
ENST00000468586 0.884509598468929 0.724622080275324 -0.0229042532082535 ENSG00000162604 TM2D1
ENST00000371178 0.911435696200665 0.781475108545583 -0.0180484592467527 ENSG00000162604 TM2D1
ENST00000494926 0.932322678678225 0.825792123216031 -0.0142324705041984 ENSG00000162604 TM2D1
ENST00000496465 0.932322678678225 0.826013514747855 -0.0142130352634569 ENSG00000162604 TM2D1
ENST00000371177 0.934219676882867 0.830788305373463 0.0137605940530233 ENSG00000162604 TM2D1
ENST00000452143 0.627766496063438 0.333920102996094 0.0684923316274595 ENSG00000162607 USP1
ENST00000442679 0.883012028538314 0.721458710942603 -0.0276098245807058 ENSG00000162607 USP1
ENST00000371146 0.353332062835645 0.101704348302989 0.105414460594192 ENSG00000162607 USP1
ENST00000339950 0.344182300585566 0.0965168535508224 0.107146717211051 ENSG00000162607 USP1
ENST00000251157 0.425376847370765 0.147009711122358 0.0708537922449727 ENSG00000116641 DOCK7
ENST00000454575 0.243408957709515 0.0487751288354344 0.113712832469216 ENSG00000116641 DOCK7
ENST00000340370 0.429652785328305 0.150276828996703 0.0702241530872753 ENSG00000116641 DOCK7
ENST00000404627 0.912700108696287 0.783673901259347 -0.0164591106796791 ENSG00000116641 DOCK7
ENST00000317868 0.556540490404398 0.256757461928547 -0.0864229038081006 ENSG00000125703 ATG4C
ENST00000371120 0.556540490404398 0.256757461928547 -0.0864229038081006 ENSG00000125703 ATG4C
ENST00000371108 0.662871561953455 0.376088251254707 0.0558104609614037 ENSG00000088035 ALG6
ENST00000263440 0.758578948797335 0.508551285520676 0.0416782016445833 ENSG00000088035 ALG6
ENST00000603108 0.758308725347028 0.508129312721483 0.041702837210363 ENSG00000088035 ALG6
ENST00000371092 0.60973700823566 0.313288029839242 0.0625896584625327 ENSG00000142856 ITGB3BP
ENST00000271002 0.60973700823566 0.313288029839242 0.0625896584625327 ENSG00000142856 ITGB3BP
ENST00000489099 0.588584928226502 0.290333843152334 0.0652101750145614 ENSG00000142856 ITGB3BP
ENST00000283568 0.79979432873061 0.573117555932124 0.0360372323054219 ENSG00000142856 ITGB3BP
ENST00000476508 0.502432077851469 0.207177602391839 0.0834262677790618 ENSG00000142856 ITGB3BP
ENST00000460394 0.924279327129729 0.806729758810958 0.0161245008008001 ENSG00000142856 ITGB3BP
ENST00000462285 0.972894829394052 0.928433654509401 0.00606142425897734 ENSG00000142856 ITGB3BP
ENST00000489863 0.970891913577411 0.923566243459389 0.00649188184312569 ENSG00000142856 ITGB3BP
ENST00000465781 0.967462340369078 0.915258072990957 0.00795640568262625 ENSG00000142856 ITGB3BP
ENST00000460251 0.95377756912335 0.8783761723076 0.0115337321763389 ENSG00000142856 ITGB3BP
ENST00000478138 0.967082520490215 0.914200032418273 -0.00676306154087407 ENSG00000142856 ITGB3BP
ENST00000371084 0.356833952504952 0.103788933541472 0.105485097558221 ENSG00000079739 PGM1
ENST00000540265 0.175953434716184 0.0256787102796259 0.147201574146595 ENSG00000079739 PGM1
ENST00000371083 0.160390598401124 0.0214026448282246 0.16082129525072 ENSG00000079739 PGM1
ENST00000371080 0.0479405681927635 0.00178040324691244 -0.2335584224397 ENSG00000185483 ROR1
ENST00000371079 0.0915649538680785 0.00661216512083548 -0.180377656833842 ENSG00000185483 ROR1
ENST00000482426 0.0426614350667637 0.0014422921358081 -0.24347221076222 ENSG00000185483 ROR1
ENST00000545203 0.298570363443347 0.073337165378041 0.13712087502973 ENSG00000185483 ROR1
ENST00000371073 0.7266704674241 0.463458773792364 0.0444702587532881 ENSG00000158966 CACHD1
ENST00000290039 0.731247749273016 0.470069319028003 0.0436532501603339 ENSG00000158966 CACHD1
ENST00000495994 0.545150747618816 0.245686725357395 0.0721930514968149 ENSG00000158966 CACHD1
ENST00000470527 0.203653614921037 0.0343052566094615 0.127901481085094 ENSG00000158966 CACHD1
ENST00000294428 0.695849055457721 0.419653206514076 0.0471974131166742 ENSG00000162437 RAVER2
ENST00000371072 0.682005972225132 0.401031276834329 0.0493588132565437 ENSG00000162437 RAVER2
ENST00000430964 0.739318487674508 0.481461395471757 0.0441777829127704 ENSG00000162437 RAVER2
ENST00000342505 0.144773947661296 0.0171430575064926 0.0843856381760396 ENSG00000162434 JAK1
ENST00000481702 0.0648428718192299 0.0032510310299086 0.133756831261622 ENSG00000162434 JAK1
ENST00000465376 0.0435323960870309 0.00148349377990315 0.124401842872824 ENSG00000162434 JAK1
ENST00000471473 0.0331184004823031 0.000872441021779668 0.139104429542041 ENSG00000162434 JAK1
ENST00000494904 0.149920324986793 0.018498375389147 0.113304083213041 ENSG00000162434 JAK1
ENST00000467764 0.698711795516749 0.423294382161978 0.0516006091874409 ENSG00000162434 JAK1
ENST00000344610 0.887371386166133 0.730227852391301 0.0155622223378178 ENSG00000116678 LEPR
ENST00000371065 0.750003096875046 0.495642834900791 0.0338864299431398 ENSG00000213625 LEPROT
ENST00000475108 0.806857226178995 0.585974819335502 0.0302502044669266 ENSG00000213625 LEPROT
ENST00000371059 0.895831658455266 0.747541985709256 0.0145343558692346 ENSG00000116678 LEPR
ENST00000371060 0.880967977316597 0.718030145007217 0.016626034854384 ENSG00000116678 LEPR
ENST00000349533 0.862807891433402 0.68160149413603 0.0188855081612434 ENSG00000116678 LEPR
ENST00000497874 0.962459616566326 0.901111184688402 -0.0068911702305812 ENSG00000213625 LEPROT
ENST00000488747 0.841611375965771 0.643700242406315 0.0253919389596126 ENSG00000213625 LEPROT
ENST00000484243 0.838183125128281 0.638128255081314 0.025168747456796 ENSG00000213625 LEPROT
ENST00000406510 0.877939515609088 0.712408157668454 0.0169795046645682 ENSG00000116678 LEPR
ENST00000462765 0.94401205615141 0.85512636067466 0.0143457983062723 ENSG00000116678 LEPR
ENST00000371058 0.837020873036689 0.636077026350481 0.0359276389341096 ENSG00000116678 LEPR
ENST00000329654 0.291943258500228 0.0700267950072045 -0.0918007586527634 ENSG00000184588 PDE4B
ENST00000341517 0.208925561446296 0.0361731777404046 -0.107693550866256 ENSG00000184588 PDE4B
ENST00000371049 0.121036373138784 0.0115550714978786 -0.136484539184756 ENSG00000184588 PDE4B
ENST00000423207 0.301241395181287 0.0748939853914316 -0.0902375413935523 ENSG00000184588 PDE4B
ENST00000528771 0.0405124396979888 0.00130184165177453 -0.205766025727094 ENSG00000184588 PDE4B
ENST00000371045 0.310784781676603 0.0797859206793679 -0.08939163543769 ENSG00000184588 PDE4B
ENST00000531025 0.0545815991144285 0.00227503966682683 -0.194945312778488 ENSG00000184588 PDE4B
ENST00000526197 0.0635175173143962 0.00312211673571268 -0.188038366424163 ENSG00000184588 PDE4B
ENST00000480109 0.547908893304329 0.248623670688227 -0.0582720995688302 ENSG00000184588 PDE4B
ENST00000534463 0.404541006545384 0.133191459414114 -0.0980227682346233 ENSG00000184588 PDE4B
ENST00000524999 0.87098705466426 0.697980060953096 -0.0267508882930426 ENSG00000184588 PDE4B
ENST00000237247 0.0895663997950771 0.00631259087416277 -0.179238024091576 ENSG00000118473 SGIP1
ENST00000371039 0.0902152332091778 0.00644187370939923 -0.178439156196355 ENSG00000118473 SGIP1
ENST00000493564 0.0217482160924861 0.000375565065353704 -0.266189643262919 ENSG00000118473 SGIP1
ENST00000424320 0.0476000351382933 0.00174900390441036 -0.216218908833957 ENSG00000118473 SGIP1
ENST00000371035 0.0832870421887785 0.0054019711535329 -0.185310587810176 ENSG00000118473 SGIP1
ENST00000468286 0.0455382876037769 0.00160635674148769 -0.219948165753244 ENSG00000118473 SGIP1
ENST00000497055 0.0203215695965085 0.000325157168400499 -0.27034030189365 ENSG00000118473 SGIP1
ENST00000371036 0.108861277275698 0.00938949781542478 -0.171189386177954 ENSG00000118473 SGIP1
ENST00000371037 0.107730580287355 0.0092000152806822 -0.172319371180789 ENSG00000118473 SGIP1
ENST00000483060 0.139936387436168 0.0158701509517215 -0.185792552280813 ENSG00000118473 SGIP1
ENST00000480548 0.296218630854991 0.0721528041521019 -0.144046203822729 ENSG00000118473 SGIP1
ENST00000435165 0.322260064437248 0.0853585961956375 -0.127351760411039 ENSG00000118473 SGIP1
ENST00000320161 0.389302310053368 0.123402528727471 -0.131437737629576 ENSG00000118473 SGIP1
ENST00000468570 0.407658567070785 0.135321077530264 -0.130379687160847 ENSG00000118473 SGIP1
ENST00000371018 0.858922990486034 0.674440644729299 0.0252992241113132 ENSG00000198160 MIER1
ENST00000355977 0.858922990486034 0.674440644729299 0.0252992241113132 ENSG00000198160 MIER1
ENST00000357692 0.839002477491552 0.639620128465356 0.0282683927617909 ENSG00000198160 MIER1
ENST00000401041 0.943204457272581 0.853106084134641 0.0111018487905073 ENSG00000198160 MIER1
ENST00000371014 0.911056370809313 0.780913208364145 0.0169838975282874 ENSG00000198160 MIER1
ENST00000371016 0.911056370809313 0.780913208364145 0.0169838975282874 ENSG00000198160 MIER1
ENST00000371012 0.966335683071839 0.912149109817867 0.00814806088180011 ENSG00000198160 MIER1
ENST00000401042 0.955694464422805 0.883717472463888 0.00910535573845494 ENSG00000198160 MIER1
ENST00000355356 0.885567675546082 0.726593688695106 0.021482406035871 ENSG00000198160 MIER1
ENST00000479067 0.886149438543942 0.727583045687834 0.022659649198132 ENSG00000198160 MIER1
ENST00000235345 0.957627256270791 0.888938763004286 -0.00912387189917348 ENSG00000116704 SLC35D1
ENST00000370994 0.0894273561913837 0.00628286223260204 0.100155372366222 ENSG00000142864 SERBP1
ENST00000370995 0.0899278516674995 0.00639600316000443 0.098715979104945 ENSG00000142864 SERBP1
ENST00000361219 0.0730777060433201 0.00414979073016109 0.0995656854362913 ENSG00000142864 SERBP1
ENST00000370990 0.0910306555062546 0.00653660093117704 0.0940245558292315 ENSG00000142864 SERBP1
ENST00000493607 0.151173111791967 0.0187703288551792 0.104743177675794 ENSG00000142864 SERBP1
ENST00000462814 0.185220256720574 0.0283856323895109 0.0885796214253375 ENSG00000142864 SERBP1
ENST00000484880 0.205488027900025 0.0350139420257305 0.0964170435151889 ENSG00000142864 SERBP1
ENST00000490406 0.22859593512455 0.043114497114049 0.0928155432292244 ENSG00000142864 SERBP1
ENST00000370986 0.511794188016678 0.215816499138476 -0.0740968290710171 ENSG00000116717 GADD45A
ENST00000370985 0.603132670273652 0.306354233850932 -0.0676649918962559 ENSG00000116717 GADD45A
ENST00000460575 0.670139621935495 0.385245139001802 -0.062419555113569 ENSG00000116717 GADD45A
ENST00000370982 0.346410682949458 0.097979378347491 0.081039878297641 ENSG00000172380 GNG12
ENST00000494936 0.173817357171304 0.025065180095577 -0.132493176098958 ENSG00000172380 GNG12
ENST00000420587 0.879555624269803 0.715331250136616 0.0100336739335282 ENSG00000232284 GNG12-AS1
ENST00000413628 0.879555624269803 0.715331250136616 0.0100336739335282 ENSG00000232284 GNG12-AS1
ENST00000540432 0.45693868739298 0.169846610548507 0.0326107813357948 ENSG00000116729 WLS
ENST00000354777 0.456864307202974 0.169752967314094 0.0326127210117103 ENSG00000116729 WLS
ENST00000262348 0.538475016690573 0.239704081679038 0.0289034892260228 ENSG00000116729 WLS
ENST00000370976 0.538625467565864 0.239813495283629 0.0289802353385457 ENSG00000116729 WLS
ENST00000498615 0.552392904049404 0.252821035835582 0.0594104435939491 ENSG00000116729 WLS
ENST00000491811 0.204309966117077 0.034535739601461 0.0859301104840556 ENSG00000116729 WLS
ENST00000497187 0.347393792167227 0.0985715831663063 0.0636473679715676 ENSG00000116729 WLS
ENST00000534713 0.962137573231749 0.900320367840337 -0.00408761313975533 ENSG00000116729 WLS
ENST00000533537 0.988940688406198 0.97056420185884 0.00124143795380889 ENSG00000116729 WLS
ENST00000530486 0.858901567309196 0.67412533287855 0.0127981938980564 ENSG00000116729 WLS
ENST00000370973 0.896988830009843 0.750278570041186 0.00970235553752601 ENSG00000116729 WLS
ENST00000471243 0.699588235835441 0.424822189671325 -0.0268090516969885 ENSG00000116729 WLS
ENST00000491076 0.730324177456158 0.468804266874607 -0.0246509784611855 ENSG00000116729 WLS
ENST00000527864 0.549579151135548 0.250234119973023 -0.0476653396925911 ENSG00000116729 WLS
ENST00000370971 0.843952067170946 0.648147517277754 0.0210434342518519 ENSG00000116729 WLS
ENST00000456315 0.489189582882018 0.195569562641064 0.0967850659564323 ENSG00000024526 DEPDC1
ENST00000370966 0.489189582882018 0.195569562641064 0.0967850659564323 ENSG00000024526 DEPDC1
ENST00000488146 0.620275907966005 0.325157697065934 0.0799251613249427 ENSG00000024526 DEPDC1
ENST00000489862 0.455521417041857 0.168631342451355 0.104137641534513 ENSG00000024526 DEPDC1
ENST00000525124 0.399844595737554 0.13043631962295 0.118854258058047 ENSG00000024526 DEPDC1
ENST00000370952 0.576182919588165 0.276048009630454 0.0726926058776331 ENSG00000066557 LRRC40
ENST00000370951 0.106697475293407 0.00902377877991836 0.148185971060295 ENSG00000116754 SRSF11
ENST00000463877 0.562247449792852 0.262277297292698 0.0660368955032848 ENSG00000116754 SRSF11
ENST00000405432 0.11149234244 0.0098247338176845 0.143994263225344 ENSG00000116754 SRSF11
ENST00000370950 0.10876663910746 0.00937130572634414 0.147388827569614 ENSG00000116754 SRSF11
ENST00000454435 0.256909972592991 0.05422092946073 0.122454965983525 ENSG00000116754 SRSF11
ENST00000475204 0.261879795025081 0.0566548180966681 0.118922393360657 ENSG00000116754 SRSF11
ENST00000395136 0.260551772017962 0.0559877167859053 0.110920956175738 ENSG00000116754 SRSF11
ENST00000436161 0.239582223630478 0.0473094314173947 0.122577106149863 ENSG00000116754 SRSF11
ENST00000473950 0.234480498037069 0.0452616428403115 0.126964751755358 ENSG00000116754 SRSF11
ENST00000469170 0.29707942607054 0.0725679182174174 0.11735059569613 ENSG00000116754 SRSF11
ENST00000486667 0.224827318506661 0.0416823892014931 0.128381616775788 ENSG00000116754 SRSF11
ENST00000481648 0.229982063492106 0.0436805550208975 0.137051192378487 ENSG00000116754 SRSF11
ENST00000463116 0.27240891870279 0.061290128618037 0.155559128392564 ENSG00000116754 SRSF11
ENST00000484162 0.0638282746811199 0.00314745001809092 0.167555288367539 ENSG00000116754 SRSF11
ENST00000370949 0.0528192472506755 0.00214817277620641 0.169946030240297 ENSG00000116754 SRSF11
ENST00000463859 0.049592008018504 0.00188876831927514 0.178451339502698 ENSG00000116754 SRSF11
ENST00000460795 0.0813982439771968 0.00516829567954066 0.174094614747643 ENSG00000116754 SRSF11
ENST00000461935 0.0477454951093835 0.00175873765619799 0.193461042322691 ENSG00000116754 SRSF11
ENST00000489188 0.0308610732514048 0.000755427392882619 0.210641697746855 ENSG00000116754 SRSF11
ENST00000370944 0.519454781576769 0.222706249260149 -0.0661761843941795 ENSG00000118454 ANKRD13C
ENST00000262346 0.478824424331778 0.187495981151696 -0.0708889316263791 ENSG00000118454 ANKRD13C
ENST00000464236 0.826186328871022 0.618108186951119 0.037673158160185 ENSG00000118454 ANKRD13C
ENST00000490846 0.947063549846053 0.862790576940869 -0.0130127655908847 ENSG00000118454 ANKRD13C
ENST00000450461 0.508023002783654 0.212145953694535 0.08509084734825 ENSG00000235079 ZRANB2-AS1
ENST00000426999 0.454038444350281 0.167539535123458 0.0936670696691581 ENSG00000235079 ZRANB2-AS1
ENST00000370920 0.386609234940874 0.12191424127218 0.0911992914161574 ENSG00000132485 ZRANB2
ENST00000477096 0.356833952504952 0.103785112471577 0.113091897469745 ENSG00000132485 ZRANB2
ENST00000254821 0.384162759809604 0.120355762528434 0.0918184725807336 ENSG00000132485 ZRANB2
ENST00000487510 0.360792671395528 0.106088014020687 0.116767393809327 ENSG00000132485 ZRANB2
ENST00000479947 0.434139320189304 0.153080057346472 0.102305859253027 ENSG00000132485 ZRANB2
ENST00000473260 0.424983274797795 0.146728588395236 0.105118089902776 ENSG00000132485 ZRANB2
ENST00000583678 0.641578925640254 0.350358088009354 0.0664706138023833 ENSG00000229956 ZRANB2-AS2
ENST00000599146 0.43705175042232 0.155179623211271 0.104082028076211 ENSG00000229956 ZRANB2-AS2
ENST00000594152 0.43705175042232 0.155179623211271 0.104082028076211 ENSG00000229956 ZRANB2-AS2
ENST00000600103 0.355187069639611 0.102909983288799 0.119637581791387 ENSG00000229956 ZRANB2-AS2
ENST00000357731 0.0057549346128703 2.6947823947065e-05 -0.294679529093733 ENSG00000172260 NEGR1
ENST00000608579 0.227478176837914 0.0426732558028287 0.152769273558467 ENSG00000229956 ZRANB2-AS2
ENST00000430605 0.229410610634877 0.0434183862236626 0.152273899730416 ENSG00000229956 ZRANB2-AS2
ENST00000306821 0.0493933122030705 0.00187262462186325 -0.210680358803944 ENSG00000172260 NEGR1
ENST00000434200 0.000906658659726177 1.02901374548169e-07 -0.396873430534248 ENSG00000172260 NEGR1
ENST00000467479 0.000963262405130525 1.52792871005882e-07 -0.412922938097451 ENSG00000172260 NEGR1
ENST00000370898 0.912751928101167 0.783778327051008 0.0201153312194606 ENSG00000254685 FPGT
ENST00000557284 0.800607963890467 0.574626433261546 0.0414458576182506 ENSG00000259030 FPGT-TNNI3K
ENST00000524915 0.873042479886443 0.701664799426521 0.0282171173615943 ENSG00000254685 FPGT
ENST00000370894 0.854616399120665 0.666328971471617 0.0328354635421951 ENSG00000254685 FPGT
ENST00000370899 0.800200397579631 0.574029165428107 0.0414442765599236 ENSG00000259030 FPGT-TNNI3K
ENST00000609362 0.909355163578692 0.777040159935152 0.0207217075209223 ENSG00000254685 FPGT
ENST00000370895 0.800719706761345 0.574765883914232 0.041254832263591 ENSG00000259030 FPGT-TNNI3K
ENST00000534632 0.809767613784618 0.591151766892286 0.0395217816259689 ENSG00000259030 FPGT-TNNI3K
ENST00000533006 0.866015782098493 0.688145506658216 0.0295206689746349 ENSG00000259030 FPGT-TNNI3K
ENST00000370891 0.800607963890467 0.574626433261546 0.0414458576182506 ENSG00000116783 TNNI3K
ENST00000370893 0.884869593770492 0.725091304963754 0.0258570370715138 ENSG00000259030 FPGT-TNNI3K
ENST00000534056 0.855315660444916 0.667381909603806 0.0327807056740206 ENSG00000254685 FPGT
ENST00000370872 0.572898359866096 0.272641908677443 0.0685358994466418 ENSG00000116791 CRYZ
ENST00000340866 0.574024368745078 0.273741230043845 0.0685167606658208 ENSG00000116791 CRYZ
ENST00000492102 0.664427149492493 0.377720670022325 0.064641800236537 ENSG00000116791 CRYZ
ENST00000417775 0.691905489233204 0.414367331560376 0.0455359864972728 ENSG00000116791 CRYZ
ENST00000370871 0.584913684126219 0.286369512030279 0.0677530513132241 ENSG00000116791 CRYZ
ENST00000370870 0.743631423830536 0.486970350367059 0.0461521676654683 ENSG00000116791 CRYZ
ENST00000441120 0.870072200495981 0.69643253049457 0.0264677654776343 ENSG00000116791 CRYZ
ENST00000457880 0.54317955644831 0.243752797843066 0.059809976660015 ENSG00000162623 TYW3
ENST00000370867 0.543199188263638 0.243851540186659 0.0598134851342695 ENSG00000162623 TYW3
ENST00000421739 0.463068220070671 0.175030265138848 0.0756005151889806 ENSG00000162623 TYW3
ENST00000479111 0.521737453643967 0.224682350619793 0.0685392961110383 ENSG00000162623 TYW3
ENST00000483990 0.407658567070785 0.135329000273808 0.106746364490877 ENSG00000162623 TYW3
ENST00000467646 0.691921237747041 0.414385849419609 0.0549719144271478 ENSG00000162623 TYW3
ENST00000370841 0.884057471641165 0.723673691011912 0.0170256234540311 ENSG00000117054 ACADM
ENST00000525881 0.791034670034784 0.559434544380796 -0.0351044759193059 ENSG00000117054 ACADM
ENST00000526129 0.955593842932939 0.883111703306292 -0.00692413820828628 ENSG00000117054 ACADM
ENST00000526196 0.915218589365272 0.788609917663382 0.0129845547444134 ENSG00000117054 ACADM
ENST00000370834 0.900081036091126 0.756668999020467 0.0150507678481431 ENSG00000117054 ACADM
ENST00000534146 0.872164446821008 0.699966527488324 -0.0235099895428597 ENSG00000117054 ACADM
ENST00000532509 0.9541554886702 0.879282945217656 -0.00716685906679547 ENSG00000117054 ACADM
ENST00000473018 0.858475182709984 0.673283363692309 -0.0258009223472091 ENSG00000117054 ACADM
ENST00000541113 0.884340239738692 0.724361524034746 0.0172052482328652 ENSG00000117054 ACADM
ENST00000530953 0.985516034253238 0.961349553942122 -0.00232184652195971 ENSG00000117054 ACADM
ENST00000534334 0.949776861417224 0.869677753037318 -0.00764703083651206 ENSG00000117054 ACADM
ENST00000525808 0.885171160104841 0.725931252525277 0.0172265737295288 ENSG00000117054 ACADM
ENST00000543667 0.885171160104841 0.725931252525277 0.0172265737295288 ENSG00000117054 ACADM
ENST00000420607 0.968159760311917 0.916439134894001 0.00495774878988731 ENSG00000117054 ACADM
ENST00000529059 0.933382496393607 0.828997791725548 0.0108519775636593 ENSG00000117054 ACADM
ENST00000526930 0.885515351794998 0.726331901009809 0.0216308472084353 ENSG00000117054 ACADM
ENST00000532207 0.641725280483501 0.350466161759523 0.0628142777561975 ENSG00000117054 ACADM
ENST00000528016 0.52827368185392 0.230107852640648 0.0729311879108671 ENSG00000117054 ACADM
ENST00000481374 0.602726196376118 0.305879953521396 0.0735920414321249 ENSG00000117054 ACADM
ENST00000535300 0.335289980654157 0.0918111112030399 0.0988527930087179 ENSG00000137955 RABGGTB
ENST00000496055 0.346847440210166 0.0982618265197694 0.0972591080794175 ENSG00000137955 RABGGTB
ENST00000319942 0.348425031304364 0.0990839545220029 0.0971466259215989 ENSG00000137955 RABGGTB
ENST00000473406 0.438014424356242 0.155851749281316 0.0886559758596357 ENSG00000137955 RABGGTB
ENST00000485459 0.409846733365589 0.136890068371487 0.0905026182402859 ENSG00000137955 RABGGTB
ENST00000370826 0.448121946435839 0.163228307437061 0.100346290568212 ENSG00000137955 RABGGTB
ENST00000497648 0.367418923345249 0.109845949505285 0.100267678775351 ENSG00000137955 RABGGTB
ENST00000462042 0.393685471631419 0.126320276484751 0.112631855048728 ENSG00000137955 RABGGTB
ENST00000470201 0.357009747076616 0.10390248705289 0.100179632403332 ENSG00000137955 RABGGTB
ENST00000471759 0.299393298360033 0.0738008114807295 0.106546913253015 ENSG00000137955 RABGGTB
ENST00000491266 0.343632578539732 0.0961777718212623 0.102287368689883 ENSG00000137955 RABGGTB
ENST00000461653 0.413318117605278 0.138886170303746 0.0931340826468872 ENSG00000137955 RABGGTB
ENST00000489450 0.479916454174487 0.188172607250603 0.0899171154245654 ENSG00000137955 RABGGTB
ENST00000467748 0.212849026156875 0.0375036293849025 0.13248121389794 ENSG00000137955 RABGGTB
ENST00000459697 0.581291310850334 0.281904470921309 0.0774638146294835 ENSG00000137955 RABGGTB
ENST00000328299 0.0534119370981475 0.00219051438045824 -0.222770600527644 ENSG00000184005 ST6GALNAC3
ENST00000464140 0.0418083519019227 0.00138685861802856 -0.256723596000367 ENSG00000184005 ST6GALNAC3
ENST00000370812 0.263980228851929 0.0575044194434045 0.117871463323666 ENSG00000142892 PIGK
ENST00000445065 0.263980228851929 0.0575044194434045 0.117871463323666 ENSG00000142892 PIGK
ENST00000370813 0.166203866502508 0.0228978025118887 0.13855055957853 ENSG00000142892 PIGK
ENST00000487906 0.245977171251364 0.0497096834940345 0.136394866046193 ENSG00000142892 PIGK
ENST00000359130 0.300101777009561 0.0741374327402629 0.130797419942781 ENSG00000142892 PIGK
ENST00000478391 0.261406956522994 0.0563877485961299 0.140871690090305 ENSG00000142892 PIGK
ENST00000354567 0.0690652291457062 0.00368594585940918 -0.196236131452464 ENSG00000154027 AK5
ENST00000344720 0.0687554921374284 0.00365767769305864 -0.203576204131203 ENSG00000154027 AK5
ENST00000481346 0.532246666397348 0.233821467447045 -0.0727161174197818 ENSG00000036549 ZZZ3
ENST00000370801 0.538022376081836 0.239229808179501 -0.0667334009748385 ENSG00000036549 ZZZ3
ENST00000476275 0.713272648033503 0.444379846984274 -0.0452137496099102 ENSG00000036549 ZZZ3
ENST00000370798 0.524156218929342 0.226818418182244 -0.0674559988723668 ENSG00000036549 ZZZ3
ENST00000433749 0.363077352037629 0.107397683558931 -0.107265011391832 ENSG00000036549 ZZZ3
ENST00000414381 0.354123793965563 0.102262435873127 -0.110099626299267 ENSG00000036549 ZZZ3
ENST00000463166 0.205746037728523 0.0351164329453783 -0.14360206782426 ENSG00000036549 ZZZ3
ENST00000469944 0.174225997401484 0.0252283957076122 -0.155099907197615 ENSG00000036549 ZZZ3
ENST00000370794 0.76027383593449 0.511092436346144 0.0364944788105405 ENSG00000077254 USP33
ENST00000481579 0.435357359477538 0.154056446237333 0.0847633147887944 ENSG00000077254 USP33
ENST00000357428 0.620172010749979 0.32509167754149 0.055981908218717 ENSG00000077254 USP33
ENST00000370793 0.76027383593449 0.511092436346144 0.0364944788105405 ENSG00000077254 USP33
ENST00000370792 0.832900570253176 0.629014631086659 0.0263973567814102 ENSG00000077254 USP33
ENST00000527390 0.834904696949 0.632233442919371 0.0321723448742574 ENSG00000077254 USP33
ENST00000461986 0.602726196376118 0.30586616814231 0.0724703510280832 ENSG00000077254 USP33
ENST00000524536 0.610306779335018 0.313778114097668 -0.0647367457488056 ENSG00000077254 USP33
ENST00000525113 0.727942833471406 0.465057859007346 -0.0491386188436246 ENSG00000077254 USP33
ENST00000528150 0.742946592161317 0.485843693940263 -0.0470061941178145 ENSG00000077254 USP33
ENST00000530709 0.607108197334503 0.310127536384126 -0.0701016960166867 ENSG00000077254 USP33
ENST00000524778 0.644103765548427 0.352980265533381 -0.0644179196600532 ENSG00000077254 USP33
ENST00000370791 0.987267936532925 0.966520207752003 -0.00244496901619574 ENSG00000180488 FAM73A
ENST00000443751 0.983972483607522 0.956908833908357 -0.00326964824756663 ENSG00000180488 FAM73A
ENST00000476203 0.68119414648579 0.399579888783572 -0.0574095046756073 ENSG00000180488 FAM73A
ENST00000401035 0.984712539620259 0.95921183536766 0.00325291146502132 ENSG00000162614 NEXN
ENST00000457030 0.904102407826411 0.766202082980612 0.0175184565943194 ENSG00000162614 NEXN
ENST00000330010 0.857695151207631 0.671795548579846 0.025271728013842 ENSG00000162614 NEXN
ENST00000294624 0.98109933581927 0.948457323700206 -0.00426002392797004 ENSG00000162614 NEXN
ENST00000334785 0.884373776746318 0.724464355322267 0.0209529776380017 ENSG00000162614 NEXN
ENST00000440324 0.945119529706216 0.858105182384213 0.0114729579077664 ENSG00000162614 NEXN
ENST00000342754 0.705229267576089 0.432867351724992 0.0481186501976382 ENSG00000162614 NEXN
ENST00000464998 0.848317258567525 0.655450577618527 0.0328257772317579 ENSG00000162614 NEXN
ENST00000480732 0.757852866195504 0.507283512627925 0.0437897393981395 ENSG00000162614 NEXN
ENST00000470735 0.512362646647887 0.216224586175478 0.0882341338509659 ENSG00000162614 NEXN
ENST00000492724 0.640449164228057 0.348487979090855 0.0674361995418998 ENSG00000162613 FUBP1
ENST00000488814 0.371872265942421 0.112634908303186 0.117452673952357 ENSG00000162613 FUBP1
ENST00000492405 0.644691688401138 0.353872568433918 0.0680190173097073 ENSG00000162613 FUBP1
ENST00000489495 0.261723164874644 0.0565356346084712 0.15363209583822 ENSG00000162613 FUBP1
ENST00000483894 0.245477120193907 0.0495376187076243 0.174361426533578 ENSG00000162613 FUBP1
ENST00000480673 0.427995958939409 0.149039326045321 0.124448925080075 ENSG00000162613 FUBP1
ENST00000474632 0.385001083411972 0.120911645718227 0.128177349300514 ENSG00000162613 FUBP1
ENST00000294623 0.129534871145454 0.0132598500384616 0.119097989699215 ENSG00000162613 FUBP1
ENST00000370768 0.133959037684828 0.014308404832747 0.113227411123856 ENSG00000162613 FUBP1
ENST00000370767 0.133959037684828 0.014308404832747 0.113227411123856 ENSG00000162613 FUBP1
ENST00000436586 0.133147776897227 0.0140668146021378 0.11363514256975 ENSG00000162613 FUBP1
ENST00000487684 0.481364273922148 0.189539276803132 -0.093535423092122 ENSG00000162613 FUBP1
ENST00000470287 0.863272840884252 0.682578336545993 0.0233242451618141 ENSG00000162613 FUBP1
ENST00000421641 0.232298244195381 0.0444669391319019 0.108142365680372 ENSG00000162613 FUBP1
ENST00000487931 0.308641354117334 0.07862500321221 0.10315443106855 ENSG00000162616 DNAJB4
ENST00000477671 0.350062843047463 0.0998209375557475 0.0959810374966428 ENSG00000162616 DNAJB4
ENST00000484662 0.374920985572007 0.114435042653241 0.0931775930502572 ENSG00000162616 DNAJB4
ENST00000476882 0.41996790995445 0.143441129849789 0.0901420733859357 ENSG00000137960 GIPC2
ENST00000426517 0.436221790084643 0.154580943583805 0.0831661583980406 ENSG00000162616 DNAJB4
ENST00000370763 0.303645320685023 0.0761829880849759 0.113030908171547 ENSG00000162616 DNAJB4
ENST00000476396 0.230476686326887 0.043828339253044 0.120998882144149 ENSG00000162616 DNAJB4
ENST00000470323 0.687115174558269 0.407595873365405 0.0764959939258407 ENSG00000137965 IFI44
ENST00000370747 0.635543710079889 0.342584965978387 0.0875996725440527 ENSG00000137965 IFI44
ENST00000495254 0.635543710079889 0.342584965978387 0.0875996725440527 ENSG00000137965 IFI44
ENST00000472152 0.63572475820824 0.342888171183086 0.0875408800592691 ENSG00000137965 IFI44
ENST00000401034 0.561542969253625 0.26152096365823 0.066372845963702 ENSG00000162618 ELTD1
ENST00000370742 0.877965027108518 0.712458087238753 0.0181337630162109 ENSG00000162618 ELTD1
ENST00000370723 0.593823029144845 0.296514397823528 0.0490465912024939 ENSG00000117114 LPHN2
ENST00000370730 0.535461236968023 0.236920976731981 0.0574506940560759 ENSG00000117114 LPHN2
ENST00000370728 0.535461236968023 0.236920976731981 0.0574506940560759 ENSG00000117114 LPHN2
ENST00000370727 0.593823029144845 0.296514397823528 0.0490465912024939 ENSG00000117114 LPHN2
ENST00000370725 0.593823029144845 0.296514397823528 0.0490465912024939 ENSG00000117114 LPHN2
ENST00000370721 0.593823029144845 0.296514397823528 0.0490465912024939 ENSG00000117114 LPHN2
ENST00000469377 0.537562325462577 0.2387738132269 0.0573122247201224 ENSG00000117114 LPHN2
ENST00000359929 0.578708767569867 0.278947497987379 0.050909690592098 ENSG00000117114 LPHN2
ENST00000370713 0.546408239014716 0.247234273691187 0.0565330082887397 ENSG00000117114 LPHN2
ENST00000394879 0.545187279454502 0.245813602972998 0.05692265580836 ENSG00000117114 LPHN2
ENST00000370717 0.545187279454502 0.245813602972998 0.05692265580836 ENSG00000117114 LPHN2
ENST00000335786 0.545187279454502 0.245813602972998 0.05692265580836 ENSG00000117114 LPHN2
ENST00000271029 0.545187279454502 0.245813602972998 0.05692265580836 ENSG00000117114 LPHN2
ENST00000370715 0.546408239014716 0.247234273691187 0.0565330082887397 ENSG00000117114 LPHN2
ENST00000319517 0.546408239014716 0.247234273691187 0.0565330082887397 ENSG00000117114 LPHN2
ENST00000449420 0.165074914903557 0.0225493343947629 0.121996731129831 ENSG00000117114 LPHN2
ENST00000468283 0.244371827084277 0.0491285282910242 0.132565645050179 ENSG00000117114 LPHN2
ENST00000402328 0.080598401033267 0.00508388001243986 0.171649496873385 ENSG00000117114 LPHN2
ENST00000464775 0.10016444889087 0.0079289309280108 0.177054962883709 ENSG00000117114 LPHN2
ENST00000472424 0.133438177241334 0.014128706830827 0.162368037130789 ENSG00000117114 LPHN2
ENST00000464551 0.082693961648692 0.00533418350363596 0.211130812766946 ENSG00000117114 LPHN2
ENST00000260505 0.877700971599953 0.71187497416849 -0.0289970109824635 ENSG00000137941 TTLL7
ENST00000474957 0.877700971599953 0.71187497416849 -0.0289970109824635 ENSG00000137941 TTLL7
ENST00000488014 0.877700971599953 0.71187497416849 -0.0289970109824635 ENSG00000137941 TTLL7
ENST00000477524 0.87414224110426 0.704783368164698 -0.0297373628859953 ENSG00000137941 TTLL7
ENST00000370689 0.370932213900246 0.111865780352586 0.0833760852486733 ENSG00000142875 PRKACB
ENST00000370688 0.442763178278044 0.15953512552392 -0.0660330508558064 ENSG00000142875 PRKACB
ENST00000370685 0.253474254844528 0.0527506612904843 0.108041796158881 ENSG00000142875 PRKACB
ENST00000470673 0.671606025086458 0.387067113461364 -0.0464464919818858 ENSG00000142875 PRKACB
ENST00000446538 0.967224921763837 0.914509078175825 0.0064980871359559 ENSG00000142875 PRKACB
ENST00000370684 0.870948663942838 0.69780888699545 0.0221123570485148 ENSG00000142875 PRKACB
ENST00000436133 0.969530358955095 0.919751344067625 0.00603276064655911 ENSG00000142875 PRKACB
ENST00000370682 0.186413959392389 0.0287421541612633 0.128334045700734 ENSG00000142875 PRKACB
ENST00000394838 0.186413959392389 0.0287421541612633 0.128334045700734 ENSG00000142875 PRKACB
ENST00000432111 0.8564643670204 0.669568470118344 0.0245557375163205 ENSG00000142875 PRKACB
ENST00000450730 0.736467780004776 0.477699681647506 0.0415492402525099 ENSG00000142875 PRKACB
ENST00000370680 0.781592843880181 0.543578070601027 0.0346679071903129 ENSG00000142875 PRKACB
ENST00000413538 0.66105332003218 0.37390856409246 0.0515338387626146 ENSG00000142875 PRKACB
ENST00000417530 0.657261421805836 0.368717978955614 0.0522721212249593 ENSG00000142875 PRKACB
ENST00000394839 0.173928804750314 0.0251406533702724 0.13115895974621 ENSG00000142875 PRKACB
ENST00000467507 0.618322467977112 0.322741771194451 0.0712966726961445 ENSG00000142875 PRKACB
ENST00000370656 0.724595001335452 0.460609945255067 -0.0465226640008869 ENSG00000117133 RPF1
ENST00000370654 0.931936737540571 0.824629191405213 -0.011087089176791 ENSG00000117133 RPF1
ENST00000487806 0.0889131057412936 0.00620006292251072 -0.165988642613137 ENSG00000174021 GNG5
ENST00000370645 0.167349789105496 0.0232226978880586 -0.1348809945553 ENSG00000174021 GNG5
ENST00000370641 0.167349789105496 0.0232226978880586 -0.1348809945553 ENSG00000174021 GNG5
ENST00000263717 0.867074081746479 0.69025184158815 0.0245108179254067 ENSG00000122432 SPATA1
ENST00000460286 0.25368181127264 0.052935053698733 0.134340786042749 ENSG00000122432 SPATA1
ENST00000370630 0.276496178207702 0.0629504555750822 0.119873781481743 ENSG00000117151 CTBS
ENST00000477677 0.332712968055459 0.090548051188871 0.11253835861988 ENSG00000117151 CTBS
ENST00000465118 0.401609504661535 0.131354138900054 0.106985382228543 ENSG00000117151 CTBS
ENST00000370625 0.655312994598769 0.366402104761891 0.0659922850973644 ENSG00000117151 CTBS
ENST00000437941 0.598597975772997 0.301511824958293 0.0796444560477647 ENSG00000117155 SSX2IP
ENST00000342203 0.598597975772997 0.301511824958293 0.0796444560477647 ENSG00000117155 SSX2IP
ENST00000294661 0.42126236443499 0.144343216127279 0.0902295875676087 ENSG00000162642 C1orf52
ENST00000471115 0.39847876052594 0.129587099314034 0.0932226019532571 ENSG00000162642 C1orf52
ENST00000344356 0.884057471641165 0.723828252137722 -0.0231726644501811 ENSG00000162642 C1orf52
ENST00000493514 0.884057471641165 0.723828252137722 -0.0231726644501811 ENSG00000162642 C1orf52
ENST00000370580 0.566518926198052 0.266167123584693 0.0593602580832355 ENSG00000142867 BCL10
ENST00000427819 0.486572148838609 0.193404585760115 -0.0610455059439582 ENSG00000223653 RP11-131L23.1
ENST00000426125 0.091510846132891 0.00659992339967481 -0.152628907004139 ENSG00000223653 RP11-131L23.1
ENST00000535924 0.0203215695965085 0.000324102518081061 -0.213851995286769 ENSG00000153904 DDAH1
ENST00000284031 0.0510501342557594 0.00201521626774892 -0.17702516627547 ENSG00000153904 DDAH1
ENST00000483110 0.0203215695965085 0.000324102518081061 -0.213851995286769 ENSG00000153904 DDAH1
ENST00000539042 0.0511725018594824 0.00202477657766282 -0.176947525092825 ENSG00000153904 DDAH1
ENST00000426972 0.0167273249442499 0.000225891767880019 -0.256892391879028 ENSG00000153904 DDAH1
ENST00000542148 0.0462591644497662 0.00165671901596363 -0.20217520053215 ENSG00000153904 DDAH1
ENST00000488557 0.422058731366645 0.144965083177646 -0.0870690476334028 ENSG00000153904 DDAH1
ENST00000498304 0.0103657131930783 9.07984449475692e-05 -0.27015975481189 ENSG00000153904 DDAH1
ENST00000467530 0.0057549346128703 2.59234330329692e-05 -0.312735705467097 ENSG00000153904 DDAH1
ENST00000472448 0.0254272998471076 0.000519237957980438 -0.269712283732808 ENSG00000153904 DDAH1
ENST00000467666 0.00560465844677678 2.16871215943228e-05 -0.318841387926067 ENSG00000153904 DDAH1
ENST00000451137 0.52555820844081 0.227908221501693 -0.0364405265641114 ENSG00000142871 CYR61
ENST00000480413 0.247301086357623 0.0502342909391525 -0.0873928248270754 ENSG00000142871 CYR61
ENST00000431532 0.732865239974814 0.47239690207634 0.0331330240060334 ENSG00000117174 ZNHIT6
ENST00000370574 0.747406527607869 0.492067904438573 0.0310600178376157 ENSG00000117174 ZNHIT6
ENST00000359242 0.71348093007929 0.444795184908583 0.0439341348339938 ENSG00000122417 ODF2L
ENST00000460698 0.747777288222985 0.492613523958348 0.0408650343961771 ENSG00000122417 ODF2L
ENST00000394731 0.707532717747161 0.435944366754377 0.044739416844076 ENSG00000122417 ODF2L
ENST00000370566 0.707532717747161 0.435944366754377 0.044739416844076 ENSG00000122417 ODF2L
ENST00000370567 0.707532717747161 0.435944366754377 0.044739416844076 ENSG00000122417 ODF2L
ENST00000317336 0.707532717747161 0.435944366754377 0.044739416844076 ENSG00000122417 ODF2L
ENST00000462648 0.533566432589113 0.234919457713367 0.0762279232025431 ENSG00000122417 ODF2L
ENST00000294678 0.707589023758412 0.436164902837806 0.0444817736910015 ENSG00000122417 ODF2L
ENST00000531412 0.77742592401645 0.536854616796084 0.0458449532339789 ENSG00000122417 ODF2L
ENST00000476054 0.66558363270562 0.379008426335504 0.0586093892887486 ENSG00000122417 ODF2L
ENST00000524695 0.98784032178821 0.967906463766472 0.00269240112269636 ENSG00000122417 ODF2L
ENST00000472144 0.906997908488851 0.772860992181228 -0.0220877335710091 ENSG00000122417 ODF2L
ENST00000534092 0.832090048700636 0.627428304515185 0.0341827410358383 ENSG00000122417 ODF2L
ENST00000496592 0.95057734966427 0.87141938365577 0.0100997042259054 ENSG00000122417 ODF2L
ENST00000488879 0.819960966031 0.608530740146699 0.0300986899543528 ENSG00000122417 ODF2L
ENST00000479890 0.819904252207144 0.608416782616569 0.0300925337874413 ENSG00000122417 ODF2L
ENST00000486557 0.750003096875046 0.495797435557832 0.0496835438478714 ENSG00000122417 ODF2L
ENST00000472368 0.948232324063159 0.865619235893044 0.011608828606033 ENSG00000122417 ODF2L
ENST00000394733 0.517113764822088 0.220477387785509 0.081637672534254 ENSG00000122417 ODF2L
ENST00000478286 0.737080313546142 0.478420555135762 0.0453610698701419 ENSG00000122417 ODF2L
ENST00000486215 0.922488055132802 0.803090003006196 -0.018574531211379 ENSG00000122417 ODF2L
ENST00000370558 0.241444701978653 0.0479625525638264 0.0907066366027066 ENSG00000097033 SH3GLB1
ENST00000535010 0.584060309368671 0.285100339591365 0.0475031654282503 ENSG00000097033 SH3GLB1
ENST00000482504 0.591143899876012 0.293109696176824 0.047217629862817 ENSG00000097033 SH3GLB1
ENST00000602603 0.252827695411354 0.052442099686435 0.117759396409765 ENSG00000097033 SH3GLB1
ENST00000331835 0.724772460073853 0.460824281335221 0.0254065450565801 ENSG00000183291 SEP15
ENST00000370554 0.704479843047896 0.431639496737786 0.0270942065605128 ENSG00000183291 SEP15
ENST00000469566 0.83588148792459 0.633884204430541 0.0162941824696812 ENSG00000183291 SEP15
ENST00000401030 0.897754168214025 0.751930568342204 0.011173072348391 ENSG00000183291 SEP15
ENST00000497861 0.85016877137982 0.658522164463727 0.017912804840523 ENSG00000183291 SEP15
ENST00000467557 0.904724833108331 0.76844183307041 -0.0157155377902122 ENSG00000183291 SEP15
ENST00000370551 0.0597158105172221 0.00278314016592202 -0.209060599553835 ENSG00000153936 HS2ST1
ENST00000370550 0.704536013945836 0.431701669236795 -0.0449580578909572 ENSG00000153936 HS2ST1
ENST00000591456 0.185575953555047 0.0284984064420325 -0.172360783351284 ENSG00000153936 HS2ST1
ENST00000370548 0.709606400772809 0.439326219083327 0.0475804000044188 ENSG00000267561 RP5-1052I5.2
ENST00000356813 0.699291119830639 0.424307385958046 0.0495366726361557 ENSG00000153936 HS2ST1
ENST00000370544 0.700994992387379 0.427138473870627 -0.0553045411090422 ENSG00000143013 LMO4
ENST00000370542 0.981184006408339 0.949168468927467 -0.00476982450648288 ENSG00000143013 LMO4
ENST00000489303 0.925259889184913 0.809732433073875 0.0192752768054704 ENSG00000143013 LMO4
ENST00000316005 0.598372101631054 0.301256610491685 -0.0574175059731632 ENSG00000065243 PKN2
ENST00000370521 0.949268340292122 0.867840402522708 0.00863226947760179 ENSG00000065243 PKN2
ENST00000370505 0.965022035840558 0.908057741482085 0.00578328687514296 ENSG00000065243 PKN2
ENST00000370513 0.910346853537377 0.779597092711387 0.0141640084709339 ENSG00000065243 PKN2
ENST00000436111 0.720681673817807 0.455316646152392 0.0503971567202972 ENSG00000065243 PKN2
ENST00000544045 0.499309709389474 0.203941242175305 0.0699156569096126 ENSG00000065243 PKN2
ENST00000449189 0.549657488700884 0.250377146260195 0.0873354019673252 ENSG00000065243 PKN2
ENST00000495119 0.0289936091679441 0.000662833745693597 0.255576231266067 ENSG00000065243 PKN2
ENST00000370500 0.725711137931046 0.462145401931611 -0.0530546471956995 ENSG00000137947 GTF2B
ENST00000448623 0.74287188065984 0.485719249628929 -0.0505624816148903 ENSG00000137947 GTF2B
ENST00000494819 0.677534547471718 0.395021619510458 -0.0621323989650571 ENSG00000137947 GTF2B
ENST00000418217 0.726262767615232 0.462923515179422 -0.0549966069026358 ENSG00000137947 GTF2B
ENST00000486078 0.428292544341599 0.149384101927968 -0.11115453284976 ENSG00000137947 GTF2B
ENST00000471296 0.471319236245706 0.181292638833868 -0.106531818390395 ENSG00000137947 GTF2B
ENST00000471471 0.484218983829755 0.191661668460684 -0.101564769808682 ENSG00000137947 GTF2B
ENST00000446900 0.509115142035696 0.213229447858074 0.0683303061187715 ENSG00000137944 CCBL2
ENST00000370491 0.590847293212238 0.29270496337579 0.0582290071620701 ENSG00000137944 CCBL2
ENST00000260508 0.59949743058218 0.30236993951119 0.057075074596522 ENSG00000137944 CCBL2
ENST00000370485 0.586364613406592 0.287957702438022 0.058400096174469 ENSG00000137944 CCBL2
ENST00000370486 0.827366874609974 0.620265937569199 0.0305088548072576 ENSG00000137944 CCBL2
ENST00000321792 0.639252450944351 0.346964793956923 0.0618254931658185 ENSG00000213516 RBMXL1
ENST00000399794 0.652741005736054 0.363218567897702 0.0597188631797184 ENSG00000213516 RBMXL1
ENST00000370481 0.399294463754103 0.130027739437621 0.0948528731041901 ENSG00000117226 GBP3
ENST00000370482 0.402201111854208 0.131718563007852 0.0944278453829745 ENSG00000117226 GBP3
ENST00000489444 0.40207454229149 0.131617120588583 0.0944414707790801 ENSG00000117226 GBP3
ENST00000493594 0.304604836476637 0.0766382232472639 0.111964756387308 ENSG00000117226 GBP3
ENST00000235878 0.282176295441254 0.0654084877063922 0.118957085269722 ENSG00000117226 GBP3
ENST00000370473 0.645380870105895 0.354553090913998 0.0782135209497769 ENSG00000117228 GBP1
ENST00000464839 0.716468999245031 0.449005680730822 0.0463760590324148 ENSG00000162645 GBP2
ENST00000370466 0.674792872082159 0.391587341851382 0.052380076106547 ENSG00000162645 GBP2
ENST00000463660 0.901976286260449 0.760672861218697 -0.0210315510548291 ENSG00000162645 GBP2
ENST00000449440 0.0366214477596276 0.00106040914022431 -0.208229165866303 ENSG00000197147 LRRC8B
ENST00000358200 0.353102437909436 0.101524580792185 -0.0985254407294457 ENSG00000197147 LRRC8B
ENST00000330947 0.514305877423587 0.217976702096795 -0.0705949843934214 ENSG00000197147 LRRC8B
ENST00000439853 0.935173566927309 0.833236543645343 -0.0127285297462929 ENSG00000197147 LRRC8B
ENST00000443562 0.988463594029746 0.969174346623632 -0.00229779525275324 ENSG00000231999 RP5-1007M22.2
ENST00000429074 0.00518935431311625 1.87405275986155e-05 -0.294532009294653 ENSG00000230735 RP11-413E1.4
ENST00000370454 0.264075459969218 0.0575541377658612 -0.0930592571949908 ENSG00000171488 LRRC8C
ENST00000479252 0.291929994158164 0.069991278983908 -0.0885753952815189 ENSG00000171488 LRRC8C
ENST00000370453 0.197862190755477 0.0324664202161366 -0.104049557533761 ENSG00000271949 RP11-302M6.4
ENST00000482063 0.00560465844677678 2.22854717968973e-05 -0.28504133269324 ENSG00000171488 LRRC8C
ENST00000525774 0.027621216894232 0.000606650047581885 -0.230327267397415 ENSG00000171492 LRRC8D
ENST00000337338 0.120913569817043 0.0115245066771222 -0.133260945047301 ENSG00000171492 LRRC8D
ENST00000394593 0.123559526291763 0.0120137458491144 -0.133271775881135 ENSG00000171492 LRRC8D
ENST00000532201 0.0243287008433052 0.000475383690888077 -0.230489812260651 ENSG00000171492 LRRC8D
ENST00000414841 0.0339371507618943 0.000910634447973096 -0.22406878627005 ENSG00000171492 LRRC8D
ENST00000527156 0.0385883743799948 0.00120242078658329 -0.216283561701361 ENSG00000171492 LRRC8D
ENST00000441269 0.0487289359726274 0.00182887889545193 -0.207696630596155 ENSG00000171492 LRRC8D
ENST00000394583 0.368642427670153 0.110550611016239 0.105289198116214 ENSG00000162664 ZNF326
ENST00000340281 0.379188664592115 0.117343377865936 0.102717765185205 ENSG00000162664 ZNF326
ENST00000370447 0.492129862276826 0.198434650976555 0.0849718676253926 ENSG00000162664 ZNF326
ENST00000455342 0.369832459604046 0.111257166668105 0.103752472724499 ENSG00000162664 ZNF326
ENST00000370440 0.787284549986794 0.553184759211331 -0.0327460562042926 ENSG00000122482 ZNF644
ENST00000347275 0.80181245361646 0.576560161750347 -0.0309215891188343 ENSG00000122482 ZNF644
ENST00000337393 0.797453817252448 0.569346566370719 -0.0308050200690569 ENSG00000122482 ZNF644
ENST00000361321 0.74961217100198 0.495006474396703 -0.0368342503485337 ENSG00000122482 ZNF644
ENST00000467231 0.675909668269203 0.392932873299216 -0.045782959799637 ENSG00000122482 ZNF644
ENST00000479798 0.597526533992101 0.300360092294707 0.0716229245444343 ENSG00000122482 ZNF644
ENST00000498303 0.00764744149510618 5.28621668833131e-05 -0.259678608393937 ENSG00000122482 ZNF644
ENST00000370425 0.253271434458251 0.0526771589771341 0.177881615569052 ENSG00000162669 HFM1
ENST00000294696 0.253271434458251 0.0526771589771341 0.177881615569052 ENSG00000162669 HFM1
ENST00000370424 0.253271434458251 0.0526771589771341 0.177881615569052 ENSG00000162669 HFM1
ENST00000481900 0.239766722811507 0.0473872168815504 0.181957288599162 ENSG00000162669 HFM1
ENST00000488023 0.23994443839366 0.0474412462994254 0.181909977154635 ENSG00000162669 HFM1
ENST00000448819 0.24043142343326 0.0476480401716547 0.181737349940472 ENSG00000162669 HFM1
ENST00000427444 0.238439677945202 0.0467590431954386 0.182465500226019 ENSG00000162669 HFM1
ENST00000430031 0.502514098795617 0.20725101822447 0.104044543584895 ENSG00000097046 CDC7
ENST00000234626 0.539440912713436 0.240513147089222 0.0953527983457622 ENSG00000097046 CDC7
ENST00000428239 0.533200145440403 0.23462356473029 0.0961977575227383 ENSG00000097046 CDC7
ENST00000212355 0.966167922369284 0.911736998956445 0.00756182553953153 ENSG00000069702 TGFBR3
ENST00000533089 0.93362041227297 0.82983576914055 -0.0148598509269473 ENSG00000069702 TGFBR3
ENST00000370399 0.897840694205671 0.752227060757562 -0.0217683624375689 ENSG00000069702 TGFBR3
ENST00000525962 0.806857226178995 0.585863010265265 -0.0380945751871593 ENSG00000069702 TGFBR3
ENST00000532540 0.868715172202075 0.693292865895343 -0.0274264892817975 ENSG00000069702 TGFBR3
ENST00000465892 0.932966443760623 0.828188586834848 -0.0159120143362289 ENSG00000069702 TGFBR3
ENST00000370360 0.962709842767466 0.902682319491222 -0.00735092197806351 ENSG00000174842 GLMN
ENST00000534881 0.962709842767466 0.902682319491222 -0.00735092197806351 ENSG00000174842 GLMN
ENST00000495106 0.962654821402397 0.902033391090988 -0.00738807766064511 ENSG00000174842 GLMN
ENST00000495852 0.837020873036689 0.636230103954682 0.0301559796451804 ENSG00000174842 GLMN
ENST00000463560 0.981244075826078 0.949454771883207 0.00400909106672526 ENSG00000174842 GLMN
ENST00000610020 0.992662747361763 0.980470286183516 -0.00144247545047486 ENSG00000122484 RPAP2
ENST00000484158 0.944589689357427 0.856619043832809 0.0135074712545071 ENSG00000122484 RPAP2
ENST00000477322 0.56791625952457 0.26736434412384 -0.078296996403221 ENSG00000122484 RPAP2
ENST00000370331 0.255600049231797 0.0536616106195583 -0.119196997144624 ENSG00000067208 EVI5
ENST00000540033 0.255600049231797 0.0536616106195583 -0.119196997144624 ENSG00000067208 EVI5
ENST00000543509 0.128555711670637 0.0130142655658293 -0.165410984300305 ENSG00000067208 EVI5
ENST00000491940 0.236638747345742 0.0461556788835413 -0.141488031459379 ENSG00000067208 EVI5
ENST00000468580 0.296111078464119 0.0720669557994919 -0.129591130620699 ENSG00000067208 EVI5
ENST00000492613 0.178106625934005 0.0262813557370016 -0.175277366716361 ENSG00000067208 EVI5
ENST00000474806 0.155264033138006 0.019900155792288 -0.185776351264875 ENSG00000067208 EVI5
ENST00000370321 0.571112641598786 0.270717697030162 -0.0396430997557945 ENSG00000122406 RPL5
ENST00000470843 0.415478697021837 0.140227947736126 -0.0581209195509923 ENSG00000122406 RPL5
ENST00000315741 0.415714143714414 0.140427516037845 -0.0579462840188947 ENSG00000122406 RPL5
ENST00000461952 0.4787888546717 0.187462602293356 -0.0530439677144734 ENSG00000122406 RPL5
ENST00000497519 0.888894909240773 0.733012328799779 -0.0139167096002339 ENSG00000122406 RPL5
ENST00000540243 0.949823612216439 0.869893188006074 0.00946650235404638 ENSG00000143033 MTF2
ENST00000545708 0.949823612216439 0.869893188006074 0.00946650235404638 ENSG00000143033 MTF2
ENST00000370298 0.949823612216439 0.869893188006074 0.00946650235404638 ENSG00000143033 MTF2
ENST00000474314 0.764531588867913 0.517795053259553 -0.0413150558414393 ENSG00000143033 MTF2
ENST00000473430 0.679679149673072 0.39744124251983 -0.0519383929189905 ENSG00000143033 MTF2
ENST00000494963 0.677551444313785 0.395058163961865 -0.0524948394324744 ENSG00000143033 MTF2
ENST00000471953 0.934478503711242 0.831469763476279 0.0116171743137314 ENSG00000143033 MTF2
ENST00000370303 0.947645802456793 0.863974055577331 0.00928619112042113 ENSG00000143033 MTF2
ENST00000467953 0.81505348904889 0.60001140512814 0.0363837636255461 ENSG00000143033 MTF2
ENST00000497976 0.74510658935434 0.489311024620711 0.0497739969981009 ENSG00000143033 MTF2
ENST00000476037 0.510786377937 0.214888605281615 0.0860340731058797 ENSG00000143033 MTF2
ENST00000487263 0.46265971681326 0.174602509985616 0.096537159011941 ENSG00000143033 MTF2
ENST00000489480 0.637806831460097 0.34540017749086 0.0681006206694662 ENSG00000143033 MTF2
ENST00000370282 0.507722174465768 0.211869767250861 0.071566896107517 ENSG00000117500 TMED5
ENST00000370290 0.408650244418794 0.13588402787861 0.0879517176447399 ENSG00000117500 TMED5
ENST00000483033 0.471195612177628 0.181196782242738 0.0878572993652798 ENSG00000117500 TMED5
ENST00000479918 0.559184815277178 0.259402009214387 0.0570158562557478 ENSG00000117500 TMED5
ENST00000370280 0.740579545156793 0.482943952690069 -0.0378406850457121 ENSG00000117500 TMED5
ENST00000343253 0.960496497707314 0.896092564401643 0.00675151154129598 ENSG00000122483 CCDC18
ENST00000528942 0.846337996476739 0.651969009895694 0.0359872586498668 ENSG00000122483 CCDC18
ENST00000334652 0.997116206717727 0.991983249580623 -0.000596157571792449 ENSG00000122483 CCDC18
ENST00000557479 0.997116206717727 0.991983249580623 -0.000596157571792449 ENSG00000122483 CCDC18
ENST00000338949 0.997116206717727 0.991983249580623 -0.000596157571792449 ENSG00000122483 CCDC18
ENST00000401026 0.995597681812165 0.988862094215493 -0.000828645537576469 ENSG00000122483 CCDC18
ENST00000370276 0.959290861671771 0.893147911895424 0.00833019633614446 ENSG00000122483 CCDC18
ENST00000481180 0.972617135914104 0.92755287188359 -0.00732301798521399 ENSG00000122483 CCDC18
ENST00000455267 0.950955091122697 0.872217722942831 0.0113045524749503 ENSG00000122483 CCDC18
ENST00000413606 0.784151518473021 0.547732390415506 -0.0372310801080411 ENSG00000223745 RP4-717I23.3
ENST00000457025 0.592296250952479 0.294857950513453 -0.069715619185511 ENSG00000223745 RP4-717I23.3
ENST00000446528 0.607374899946045 0.310529776808408 -0.0719782924634092 ENSG00000223745 RP4-717I23.3
ENST00000451302 0.718690399487207 0.452520506304047 -0.0440282529543203 ENSG00000223745 RP4-717I23.3
ENST00000415150 0.851764194814872 0.661118632346229 -0.0335239242907376 ENSG00000223745 RP4-717I23.3
ENST00000455474 0.648992577296504 0.358938941390134 -0.0635756741765625 ENSG00000223745 RP4-717I23.3
ENST00000447577 0.73613571892866 0.477290953928019 -0.0461571626736491 ENSG00000223745 RP4-717I23.3
ENST00000429859 0.68052025877324 0.398446964269135 -0.0589882054330134 ENSG00000223745 RP4-717I23.3
ENST00000424517 0.861385684519218 0.679083990580864 -0.0318376543912262 ENSG00000223745 RP4-717I23.3
ENST00000450843 0.567204283913897 0.266690070536096 -0.0839469163601013 ENSG00000223745 RP4-717I23.3
ENST00000421202 0.452842901027959 0.166617452638923 -0.0999729515844893 ENSG00000223745 RP4-717I23.3
ENST00000411670 0.71871962951681 0.452575573942756 -0.0555710134115594 ENSG00000223745 RP4-717I23.3
ENST00000370272 0.744594916517681 0.488469880062907 0.0350503665156217 ENSG00000117505 DR1
ENST00000370267 0.98694248197114 0.965401706434283 0.00200962846668495 ENSG00000117505 DR1
ENST00000481583 0.96818653942221 0.916592129177712 0.00817417065347258 ENSG00000117505 DR1
ENST00000370256 0.955274515683379 0.882276283181815 0.00751471787086429 ENSG00000137942 FNBP1L
ENST00000271234 0.955274515683379 0.882276283181815 0.00751471787086429 ENSG00000137942 FNBP1L
ENST00000260506 0.955274515683379 0.882276283181815 0.00751471787086429 ENSG00000137942 FNBP1L
ENST00000604705 0.535054820106168 0.23650928107754 -0.0655094647475615 ENSG00000137942 FNBP1L
ENST00000370253 0.962709842767466 0.902683495297901 0.00623366681227415 ENSG00000137942 FNBP1L
ENST00000424449 0.395066373517178 0.127175169917223 0.09417431243382 ENSG00000137942 FNBP1L
ENST00000603526 0.595496141172346 0.298127347567444 0.0720429137121762 ENSG00000137942 FNBP1L
ENST00000370247 0.499637751862674 0.204482353802367 -0.0648361251280446 ENSG00000137936 BCAR3
ENST00000260502 0.284582965917758 0.0664258836144976 -0.0940987549245236 ENSG00000137936 BCAR3
ENST00000370244 0.186745766742256 0.0289240755836585 -0.107162261558686 ENSG00000137936 BCAR3
ENST00000539242 0.952790557198825 0.87583309640591 0.00913161454399656 ENSG00000137936 BCAR3
ENST00000370243 0.294168713850592 0.0711315218215949 -0.0921007924696791 ENSG00000137936 BCAR3
ENST00000538653 0.461001657918968 0.173300075452314 0.0992660069173716 ENSG00000137936 BCAR3
ENST00000479503 0.209853577753415 0.0364464805616853 -0.139195674226764 ENSG00000137936 BCAR3
ENST00000469315 0.0936273768895409 0.00690954511243625 -0.210033591950629 ENSG00000137936 BCAR3
ENST00000436063 0.804737918127695 0.581946911600722 0.0293583818117467 ENSG00000067334 DNTTIP2
ENST00000496535 0.508295948266646 0.212530094677895 0.092564042500099 ENSG00000067334 DNTTIP2
ENST00000359208 0.79325080436907 0.562501896732998 0.0307519758018568 ENSG00000067334 DNTTIP2
ENST00000460191 0.885594999445459 0.726709145626973 0.0197361234871287 ENSG00000067334 DNTTIP2
ENST00000496672 0.835360154719416 0.633085127393795 -0.0276226245167117 ENSG00000067334 DNTTIP2
ENST00000528680 0.630668058117236 0.336879721755725 -0.060036363172007 ENSG00000067334 DNTTIP2
ENST00000370238 0.43809231207548 0.155890383756706 0.090999566303597 ENSG00000023909 GCLM
ENST00000467772 0.532363079194381 0.233955365891275 0.0739650804150951 ENSG00000023909 GCLM
ENST00000370225 0.85832595306388 0.672974707844869 0.0320257711567049 ENSG00000198691 ABCA4
ENST00000552844 0.738544381774181 0.480249276448964 0.0377030790400365 ENSG00000137962 ARHGAP29
ENST00000260526 0.69926028993578 0.424133857812519 0.0424291437800305 ENSG00000137962 ARHGAP29
ENST00000482481 0.335213085318373 0.0917800757860577 0.0946827148941426 ENSG00000137962 ARHGAP29
ENST00000370217 0.296760063645807 0.0723807884817079 -0.0872870945225063 ENSG00000137962 ARHGAP29
ENST00000394233 0.878838417744012 0.713755426143199 0.0184901245219911 ENSG00000117528 ABCD3
ENST00000454898 0.924580264302809 0.807452499032762 -0.0132519205812602 ENSG00000117528 ABCD3
ENST00000536817 0.962046053120221 0.9000516765064 -0.00659731867612457 ENSG00000117528 ABCD3
ENST00000370214 0.857400990571309 0.671258648897421 0.0213789561971231 ENSG00000117528 ABCD3
ENST00000315713 0.726016479106185 0.462572031245421 -0.0454103120841535 ENSG00000117528 ABCD3
ENST00000468860 0.734820720864815 0.475241771814091 -0.0473715382450772 ENSG00000117528 ABCD3
ENST00000484213 0.670256247814638 0.385447660846347 0.0538434515987483 ENSG00000117528 ABCD3
ENST00000370206 0.971951258727111 0.925950492644136 -0.00388965392106535 ENSG00000117519 CNN3
ENST00000538964 0.979743704103828 0.945661298922262 -0.0028386223793336 ENSG00000117519 CNN3
ENST00000394202 0.970060449707783 0.921911395433081 -0.00408504796959071 ENSG00000117519 CNN3
ENST00000545882 0.91986422241108 0.798139839722372 -0.010981876141568 ENSG00000117519 CNN3
ENST00000461018 0.939462685337021 0.843439455406027 0.00863700320988297 ENSG00000117519 CNN3
ENST00000487539 0.816614390746419 0.602783807116345 0.0246511803436393 ENSG00000117519 CNN3
ENST00000415017 0.948969947167255 0.866871697574525 -0.00749800809476282 ENSG00000117519 CNN3
ENST00000474409 0.994496964744854 0.985537885599823 -0.000970556213427045 ENSG00000117519 CNN3
ENST00000604534 0.528040464747663 0.229878785968638 0.0842350864038615 ENSG00000271092 TMEM56-RWDD3
ENST00000604203 0.712239871720991 0.443184570273486 0.0530412481354283 ENSG00000271092 TMEM56-RWDD3
ENST00000370202 0.73932269186482 0.481483963490868 0.0480066215017611 ENSG00000122481 RWDD3
ENST00000429514 0.538519709121771 0.239759336279602 0.0842774996416485 ENSG00000122481 RWDD3
ENST00000263893 0.732012633760147 0.471138698500928 0.0490795178376503 ENSG00000122481 RWDD3
ENST00000492639 0.288433980783122 0.0683576478935287 0.133507418790584 ENSG00000122481 RWDD3
ENST00000495272 0.732012633760147 0.471138698500928 0.0490795178376503 ENSG00000122481 RWDD3
ENST00000497058 0.732012633760147 0.471138698500928 0.0490795178376503 ENSG00000122481 RWDD3
ENST00000473397 0.732012633760147 0.471103444656945 0.0490669791162919 ENSG00000122481 RWDD3
ENST00000444665 0.852513954492737 0.662775654888282 0.0326658788883411 ENSG00000228852 RP11-57H12.5
ENST00000468715 0.0744773652219983 0.00429167393654714 0.246230062390585 ENSG00000137970 RPL7P9
ENST00000482253 0.617141460560428 0.321387828598988 -0.0656486884557628 ENSG00000117569 PTBP2
ENST00000609116 0.665882813321869 0.379311033167171 -0.0576455156587915 ENSG00000117569 PTBP2
ENST00000460706 0.46444238458415 0.176124476219471 -0.0994031522317288 ENSG00000117569 PTBP2
ENST00000370197 0.707576062757822 0.436112472700749 -0.0518127464532542 ENSG00000117569 PTBP2
ENST00000370198 0.707576062757822 0.436112472700749 -0.0518127464532542 ENSG00000117569 PTBP2
ENST00000476419 0.617911689537459 0.322365069669393 -0.0654605467569858 ENSG00000117569 PTBP2
ENST00000426398 0.70755631853829 0.436070409136305 -0.0518155447117061 ENSG00000117569 PTBP2
ENST00000394184 0.623113286800306 0.328618570246207 -0.0647012675716347 ENSG00000117569 PTBP2
ENST00000541987 0.614916259420283 0.319364447468044 -0.0658206215016587 ENSG00000117569 PTBP2
ENST00000459735 0.817735275860624 0.604863585183331 -0.0365495994296576 ENSG00000117569 PTBP2
ENST00000476783 0.783522815757737 0.546857747467363 -0.0425599197770914 ENSG00000117569 PTBP2
ENST00000492905 0.783522815757737 0.546857747467363 -0.0425599197770914 ENSG00000117569 PTBP2
ENST00000370192 0.0423899078539994 0.00142284999769954 -0.228790162250582 ENSG00000188641 DPYD
ENST00000422980 0.0572230899694978 0.0025003350410492 -0.2538018690032 ENSG00000232878 DPYD-AS1
ENST00000423006 0.0586627757306759 0.00266544976869329 -0.228138830170005 ENSG00000188641 DPYD
ENST00000306031 0.13149104257943 0.0136310711243271 -0.194298857758615 ENSG00000188641 DPYD
ENST00000424528 0.267321077880034 0.0589816726537683 -0.136265382571819 ENSG00000225206 MIR137HG
ENST00000418344 0.0158277568924453 0.000204111114635534 -0.295284322453892 ENSG00000226053 RP5-1070A16.1
ENST00000370189 0.75120707915033 0.497470361887784 -0.0369000031365863 ENSG00000162627 SNX7
ENST00000529992 0.746622064899134 0.491094442713054 -0.0374608158798794 ENSG00000162627 SNX7
ENST00000306121 0.738879765747213 0.480769709341719 -0.0383506646579878 ENSG00000162627 SNX7
ENST00000528824 0.781150871585736 0.542844004914618 -0.0340143663190014 ENSG00000162627 SNX7
ENST00000263174 0.883786145192913 0.722961648299478 0.0156062993775243 ENSG00000099260 PALMD
ENST00000605497 0.914192616293106 0.786509983862808 0.0119221200744498 ENSG00000099260 PALMD
ENST00000605613 0.899614275910627 0.755714060011668 0.0194524269461007 ENSG00000099260 PALMD
ENST00000496843 0.678558128165468 0.396135229452729 0.0375960697202337 ENSG00000099260 PALMD
ENST00000361915 0.32767047856432 0.0881387071718994 0.105426978038824 ENSG00000162688 AGL
ENST00000294724 0.377492668670827 0.116119558640894 0.0994433608384781 ENSG00000162688 AGL
ENST00000370163 0.377492668670827 0.116119558640894 0.0994433608384781 ENSG00000162688 AGL
ENST00000370165 0.377492668670827 0.116119558640894 0.0994433608384781 ENSG00000162688 AGL
ENST00000361302 0.379586498761614 0.117626245581854 0.0991569448405779 ENSG00000162688 AGL
ENST00000370161 0.377549649862935 0.116143392491116 0.101308745713642 ENSG00000162688 AGL
ENST00000361522 0.379200089554688 0.117373971507313 0.101696283407171 ENSG00000162688 AGL
ENST00000370155 0.932322678678225 0.826076394606908 -0.0141636064014336 ENSG00000117620 SLC35A3
ENST00000465289 0.970992503385947 0.924157279483643 0.00606116852971853 ENSG00000117620 SLC35A3
ENST00000427993 0.872188132560254 0.700027502473015 -0.0244183490836813 ENSG00000117620 SLC35A3
ENST00000533028 0.993946363985086 0.984037613727493 0.00128177658285342 ENSG00000117620 SLC35A3
ENST00000370153 0.902252151995715 0.761528139198058 -0.0197252854572928 ENSG00000117620 SLC35A3
ENST00000422078 0.841668670775055 0.643821434345509 -0.033871751218329 ENSG00000117620 SLC35A3
ENST00000370156 0.919857306494545 0.798118059296919 -0.0171348675549365 ENSG00000117620 SLC35A3
ENST00000370152 0.852550998333192 0.662848513660726 -0.0222199540608375 ENSG00000156875 HIAT1
ENST00000432294 0.946590353987327 0.861567513562782 0.00900799811613396 ENSG00000241073 RP4-714D9.2
ENST00000421661 0.347255356928094 0.0984758538544118 0.127161767152795 ENSG00000156875 HIAT1
ENST00000287482 0.818371033526857 0.605924496643848 0.0439484849961509 ENSG00000156876 SASS6
ENST00000462159 0.818371033526857 0.605924496643848 0.0439484849961509 ENSG00000156876 SASS6
ENST00000370141 0.662703855370257 0.375897577978796 0.0648253576409151 ENSG00000122435 TRMT13
ENST00000482437 0.751473831549125 0.497864119051509 0.0535877261263854 ENSG00000122435 TRMT13
ENST00000370132 0.508281127866145 0.212385064237322 0.0818929958730191 ENSG00000137992 DBT
ENST00000370131 0.999374880597114 0.997625486307994 -0.000217644081893849 ENSG00000137992 DBT
ENST00000370128 0.980144268069894 0.946279613651689 -0.00333230026665394 ENSG00000137996 RTCA
ENST00000498617 0.904933542858956 0.769106989411665 -0.0169957511935597 ENSG00000137996 RTCA
ENST00000483474 0.842303594950656 0.64487177685673 -0.0271634704616334 ENSG00000137996 RTCA
ENST00000260563 0.973447682537624 0.929587631863464 -0.00441279497832454 ENSG00000137996 RTCA
ENST00000370126 0.539458522163603 0.240531526389326 -0.0843901530251789 ENSG00000137996 RTCA
ENST00000542213 8.43149915543573e-06 2.21365497668037e-10 -0.357962210121188 ENSG00000079335 CDC14A
ENST00000455467 3.50524446698915e-05 1.84125567872941e-09 -0.37557065441769 ENSG00000079335 CDC14A
ENST00000370125 0.00372273841524218 3.59067104582388e-06 -0.244178275105546 ENSG00000079335 CDC14A
ENST00000361544 8.43149915543573e-06 2.21447403260338e-10 -0.357327732567766 ENSG00000079335 CDC14A
ENST00000370124 1.06863596625373e-05 4.21004596089404e-10 -0.378557992331497 ENSG00000079335 CDC14A
ENST00000336454 0.00372273841524218 3.34610621018892e-06 -0.244841733847212 ENSG00000079335 CDC14A
ENST00000544534 0.000906658659726177 7.74768669470438e-08 -0.294580348802642 ENSG00000079335 CDC14A
ENST00000370113 0.528884956481293 0.230614927247959 0.0798128084705734 ENSG00000162694 EXTL2
ENST00000370114 0.521512633927392 0.224483322987386 0.0793822810529967 ENSG00000162694 EXTL2
ENST00000535414 0.441934904289531 0.158718372014575 0.0923649210107866 ENSG00000162694 EXTL2
ENST00000450240 0.612594089712956 0.316192174537542 0.0667621007258365 ENSG00000162694 EXTL2
ENST00000416479 0.577329301607294 0.277363773081179 0.0756251222990495 ENSG00000162694 EXTL2
ENST00000370112 0.810120329708331 0.591645614467287 0.0268508988624459 ENSG00000162695 SLC30A7
ENST00000357650 0.216480217636647 0.0388342154058918 -0.113665447976507 ENSG00000162695 SLC30A7
ENST00000370105 0.991314900147095 0.976899842016371 0.00154476668074541 ENSG00000117543 DPH5
ENST00000488789 0.890484533604975 0.736580123215147 0.0175175727508811 ENSG00000117543 DPH5
ENST00000370109 0.997741680433366 0.99344236004983 0.0004354860345549 ENSG00000117543 DPH5
ENST00000492067 0.93068709210473 0.821936615707905 -0.0148878482431969 ENSG00000117543 DPH5
ENST00000481871 0.964409116391289 0.906746445746506 -0.00705233061203261 ENSG00000117543 DPH5
ENST00000464270 0.965035486013792 0.908182586368799 0.00615494961140221 ENSG00000117543 DPH5
ENST00000342173 0.964899997176592 0.907892221798091 0.00617374296481463 ENSG00000117543 DPH5
ENST00000466807 0.967377041867015 0.915063438209172 0.00570587800280006 ENSG00000117543 DPH5
ENST00000477293 0.979179764228215 0.944268300389167 0.00376162980759953 ENSG00000117543 DPH5
ENST00000498372 0.979124089816191 0.944061967065984 0.00377491251807819 ENSG00000117543 DPH5
ENST00000488176 0.982344987798322 0.952506592589225 0.00321087825907691 ENSG00000117543 DPH5
ENST00000490732 0.998071984092413 0.994254734399365 0.000387724310894531 ENSG00000117543 DPH5
ENST00000476507 0.899913407788753 0.756362630176309 0.0216449076873334 ENSG00000117543 DPH5
ENST00000453011 0.925514710223751 0.810428513542131 -0.018480007543075 ENSG00000233184 RP11-421L21.3
ENST00000446527 0.876699477182401 0.709872808651109 -0.0279690864729447 ENSG00000233184 RP11-421L21.3
ENST00000305352 0.417819836028375 0.142120965381121 0.0484493895073241 ENSG00000170989 S1PR1
ENST00000475821 0.967546198323278 0.915505934937591 0.00562312412482323 ENSG00000170989 S1PR1
ENST00000475289 0.813271925071445 0.596659187173849 0.0291109998544346 ENSG00000170989 S1PR1
ENST00000524631 0.789370232947187 0.556528897835594 0.0423206667936082 ENSG00000185946 RNPC3
ENST00000533099 0.736229808165868 0.47738354430529 0.051220222628692 ENSG00000185946 RNPC3
ENST00000423855 0.657838897219653 0.369578141038674 0.0649138627849094 ENSG00000185946 RNPC3
ENST00000361318 0.918825229731452 0.796100421636814 -0.016941956013639 ENSG00000198890 PRMT6
ENST00000370078 0.92490136965259 0.80835019506514 -0.015852608565793 ENSG00000198890 PRMT6
ENST00000565488 0.544537604040608 0.245125755855352 0.0624120772518812 ENSG00000085491 SLC25A24
ENST00000264128 0.538456892585916 0.239672101481377 0.063441676225093 ENSG00000085491 SLC25A24
ENST00000370041 0.530469945396355 0.23223255157229 0.0642655770955991 ENSG00000085491 SLC25A24
ENST00000405454 0.542080070564058 0.242682788816653 0.0757541712151606 ENSG00000162636 FAM102B
ENST00000370035 0.548340694037634 0.249035634907845 0.0748180096904625 ENSG00000162636 FAM102B
ENST00000370025 0.133652477057087 0.0141936915315189 0.138073709535938 ENSG00000134186 PRPF38B
ENST00000370022 0.523310635149812 0.225895860589233 0.0854314589826872 ENSG00000134186 PRPF38B
ENST00000467302 0.523310635149812 0.225895860589233 0.0854314589826872 ENSG00000134186 PRPF38B
ENST00000370021 0.133652477057087 0.0141936915315189 0.138073709535938 ENSG00000134186 PRPF38B
ENST00000485810 0.156328596549854 0.0201556706053457 0.142755864845783 ENSG00000134186 PRPF38B
ENST00000483586 0.870729754792026 0.697564888456677 0.0228568480248617 ENSG00000116266 STXBP3
ENST00000469338 0.785380427378166 0.549825087440807 0.035837608825545 ENSG00000116266 STXBP3
ENST00000370008 0.792814146949266 0.561670088759721 0.030885961698951 ENSG00000116266 STXBP3
ENST00000485167 0.718132042136962 0.451519146876579 0.0612778323157898 ENSG00000116266 STXBP3
ENST00000472099 0.975810920173524 0.935906585180019 0.00567982295393765 ENSG00000116266 STXBP3
ENST00000357393 0.343500728579465 0.0961036578679282 0.0845144682803243 ENSG00000162641 AKNAD1
ENST00000406462 0.357876358282069 0.104479934312705 0.0932828599275786 ENSG00000121957 GPSM2
ENST00000264126 0.65555257066537 0.366767598491962 0.0562585492574692 ENSG00000121957 GPSM2
ENST00000369968 0.127768143426513 0.0128373854595103 0.143220203648833 ENSG00000121940 CLCC1
ENST00000369969 0.127768143426513 0.0128373854595103 0.143220203648833 ENSG00000121940 CLCC1
ENST00000356970 0.27376293691533 0.0617407171401765 0.106485880166509 ENSG00000121940 CLCC1
ENST00000369971 0.27376293691533 0.0617407171401765 0.106485880166509 ENSG00000121940 CLCC1
ENST00000415331 0.27376293691533 0.0617407171401765 0.106485880166509 ENSG00000121940 CLCC1
ENST00000369976 0.298751900649833 0.0734214469005274 0.10401372546633 ENSG00000121940 CLCC1
ENST00000473062 0.101416228680029 0.00809742308335729 0.155752938011113 ENSG00000121940 CLCC1
ENST00000482889 0.136331075594741 0.0147965353468646 0.141803194181412 ENSG00000121940 CLCC1
ENST00000369970 0.232577963677386 0.0445859185775582 0.121694991664934 ENSG00000121940 CLCC1
ENST00000302500 0.265985627444179 0.0583778879758706 0.110907876603149 ENSG00000121940 CLCC1
ENST00000348264 0.265985627444179 0.0583778879758706 0.110907876603149 ENSG00000121940 CLCC1
ENST00000400794 0.804504806901149 0.581377116580923 0.0341075523546341 ENSG00000085433 WDR47
ENST00000361054 0.817258963133167 0.604004266738642 0.0321473893429827 ENSG00000085433 WDR47
ENST00000369962 0.817258963133167 0.604004266738642 0.0321473893429827 ENSG00000085433 WDR47
ENST00000369965 0.820080240559514 0.608687378644811 0.0317396092392471 ENSG00000085433 WDR47
ENST00000357672 0.820080240559514 0.608687378644811 0.0317396092392471 ENSG00000085433 WDR47
ENST00000461096 0.638702023763151 0.346431715167989 0.0469915038815148 ENSG00000197780 TAF13
ENST00000338366 0.566403232748197 0.266035388223863 0.0551853614918893 ENSG00000197780 TAF13
ENST00000338272 0.143155726113909 0.0167465259980131 0.154684084891116 ENSG00000215717 TMEM167B
ENST00000479160 0.360230426923382 0.105784991893614 0.113103102540652 ENSG00000215717 TMEM167B
ENST00000234677 0.549745555611425 0.250438920066716 0.0437462455530862 ENSG00000031698 SARS
ENST00000482384 0.477784257296317 0.1863790905066 -0.0924985774281539 ENSG00000031698 SARS
ENST00000477544 0.501989238659611 0.206809227045382 0.0480736134386276 ENSG00000031698 SARS
ENST00000369923 0.550325875153353 0.250949003779761 0.0437371302483544 ENSG00000031698 SARS
ENST00000471705 0.762208954297414 0.51412811699819 0.0318690914343041 ENSG00000031698 SARS
ENST00000468588 0.899447804928738 0.755484488960232 0.018110784494605 ENSG00000031698 SARS
ENST00000369904 0.5990465254164 0.302013094817542 0.0750742382885148 ENSG00000134222 PSRC1
ENST00000409267 0.5990465254164 0.302013094817542 0.0750742382885148 ENSG00000134222 PSRC1
ENST00000369907 0.5990465254164 0.302013094817542 0.0750742382885148 ENSG00000134222 PSRC1
ENST00000369909 0.5990465254164 0.302013094817542 0.0750742382885148 ENSG00000134222 PSRC1
ENST00000438534 0.5990465254164 0.302013094817542 0.0750742382885148 ENSG00000134222 PSRC1
ENST00000409138 0.5990465254164 0.302013094817542 0.0750742382885148 ENSG00000134222 PSRC1
ENST00000369903 0.5990465254164 0.302013094817542 0.0750742382885148 ENSG00000134222 PSRC1
ENST00000256637 0.506732864923012 0.211140357340769 0.0695792074591189 ENSG00000134243 SORT1
ENST00000538502 0.579496789331184 0.279904810416293 0.0680433012080581 ENSG00000134243 SORT1
ENST00000271308 0.993387616911173 0.982943256367261 -0.000976874598837136 ENSG00000143106 PSMA5
ENST00000538610 0.970880346157078 0.92342707218634 -0.00443069342563264 ENSG00000143106 PSMA5
ENST00000490870 0.983615610049345 0.955585749200128 -0.00257505531840742 ENSG00000143106 PSMA5
ENST00000477897 0.584913684126219 0.286328111978388 0.0608300336176673 ENSG00000143106 PSMA5
ENST00000484563 0.856634329221359 0.669925730230805 -0.0233565393932578 ENSG00000143106 PSMA5
ENST00000491287 0.743252645886035 0.486395213363784 0.0363715811420304 ENSG00000143106 PSMA5
ENST00000496961 0.935775988836812 0.835708701320257 0.0157894259638852 ENSG00000174151 CYB561D1
ENST00000310611 0.858527887430977 0.673424435772281 0.0311139700502829 ENSG00000174151 CYB561D1
ENST00000420578 0.939705556177172 0.843847776472188 0.0149956033580941 ENSG00000174151 CYB561D1
ENST00000528785 0.858108274001024 0.672638488892409 0.0311842034650099 ENSG00000174151 CYB561D1
ENST00000430195 0.858608346945513 0.673579482832053 0.0310929724228028 ENSG00000174151 CYB561D1
ENST00000369851 0.386943708579358 0.122060366174011 0.0587788487006006 ENSG00000065135 GNAI3
ENST00000351050 0.278401040904159 0.0638218621130439 0.129748981514385 ENSG00000134183 GNAT2
ENST00000531734 0.313878031667321 0.0812425114468069 0.123287115831162 ENSG00000116337 AMPD2
ENST00000526301 0.338499696286601 0.0935179072706382 0.0945468209591014 ENSG00000116337 AMPD2
ENST00000342115 0.320246709630359 0.0844385800989947 0.0981318375399983 ENSG00000116337 AMPD2
ENST00000474459 0.641453813294731 0.350249488442046 0.0693400222033248 ENSG00000116337 AMPD2
ENST00000528667 0.31889106671712 0.083694767559255 0.0987206788062267 ENSG00000116337 AMPD2
ENST00000531203 0.459281524139424 0.172049270241388 0.102824293272574 ENSG00000116337 AMPD2
ENST00000256578 0.307272443851831 0.0779025568425515 0.0982652082730122 ENSG00000116337 AMPD2
ENST00000358729 0.262308527779747 0.0568405759352533 0.106345344900854 ENSG00000116337 AMPD2
ENST00000369840 0.295836812428373 0.0719302759341728 0.100505892227617 ENSG00000116337 AMPD2
ENST00000486282 0.537887538767501 0.239068191960316 0.0917670824601654 ENSG00000116337 AMPD2
ENST00000528454 0.326190377027407 0.0873598587336413 0.100482190913148 ENSG00000116337 AMPD2
ENST00000393688 0.371389991928669 0.112214920893978 0.0974039478615737 ENSG00000116337 AMPD2
ENST00000476688 0.65961908692887 0.371806374930378 0.06766451753812 ENSG00000116337 AMPD2
ENST00000369831 0.632119686973089 0.338800678986194 0.072814176871252 ENSG00000213366 GSTM2
ENST00000460717 0.645733151906733 0.354958620673468 0.0716130649875605 ENSG00000213366 GSTM2
ENST00000429410 0.551217951579016 0.251804589208363 -0.0788157374067716 ENSG00000134201 GSTM5
ENST00000431955 0.525962758674203 0.228194166976301 -0.0825832743702691 ENSG00000241720 RP4-735C1.4
ENST00000256594 0.553499173941499 0.253762533462628 -0.0781115998498723 ENSG00000134202 GSTM3
ENST00000540225 0.553714970097682 0.253902565765421 -0.0780824612623171 ENSG00000134202 GSTM3
ENST00000361066 0.527504058951486 0.229507110758141 -0.0843203909924696 ENSG00000134202 GSTM3
ENST00000486823 0.583395712322411 0.28436801100245 -0.0768649713530054 ENSG00000134202 GSTM3
ENST00000488824 0.608863342885943 0.312344526280188 -0.0730023199419297 ENSG00000134202 GSTM3
ENST00000344188 0.796887260370429 0.568218105823517 0.0392208963717883 ENSG00000184371 CSF1
ENST00000329608 0.529104553651136 0.230888382933566 0.0807924104867846 ENSG00000184371 CSF1
ENST00000488198 0.667913525338221 0.382018223254158 0.0680524553061925 ENSG00000184371 CSF1
ENST00000369802 0.658977332814954 0.370781148706818 0.0628448185469897 ENSG00000184371 CSF1
ENST00000420111 0.606241525995966 0.309463280817492 0.071105577471601 ENSG00000184371 CSF1
ENST00000369801 0.843295690671183 0.646905433650647 0.0329818138761423 ENSG00000184371 CSF1
ENST00000369799 0.209876458634279 0.036458072920383 0.0842862493342945 ENSG00000168710 AHCYL1
ENST00000475081 0.5319988901625 0.233586559148291 0.059890618402851 ENSG00000168710 AHCYL1
ENST00000359172 0.276619955249132 0.0629931666072464 0.0830503545501972 ENSG00000168710 AHCYL1
ENST00000393614 0.338323636071742 0.0934034301321913 0.0795752103222218 ENSG00000168710 AHCYL1
ENST00000481423 0.457211434667071 0.17008049690054 0.0685085249190623 ENSG00000168710 AHCYL1
ENST00000369796 0.684171591244718 0.403904632817323 0.0382384918033603 ENSG00000143093 STRIP1
ENST00000369795 0.693314352218424 0.416403785981557 0.0373770674825514 ENSG00000143093 STRIP1
ENST00000485775 0.693314352218424 0.416403785981557 0.0373770674825514 ENSG00000143093 STRIP1
ENST00000473429 0.130654378987433 0.0134653845263021 0.106025996991512 ENSG00000143093 STRIP1
ENST00000535003 0.602288208026186 0.30526351519186 0.0764539489323568 ENSG00000143093 STRIP1
ENST00000469655 0.179867534840815 0.0267659766902146 0.151530502415557 ENSG00000116396 KCNC4
ENST00000369787 0.186793743942166 0.0289762987824808 0.151767925095114 ENSG00000116396 KCNC4
ENST00000413138 0.186494384894008 0.0287961887560408 0.15178978613979 ENSG00000116396 KCNC4
ENST00000438661 0.186706874515182 0.028887843511246 0.151747153689118 ENSG00000116396 KCNC4
ENST00000412512 0.245595439496132 0.0495921140723275 0.111739463196345 ENSG00000116396 KCNC4
ENST00000459877 0.1785588670342 0.0264265903882577 0.163163226282888 ENSG00000116396 KCNC4
ENST00000369784 0.731820966933082 0.470683658013551 0.0462516638136843 ENSG00000162775 RBM15
ENST00000602849 0.720589206331094 0.455184741018641 0.0518496604080818 ENSG00000162775 RBM15
ENST00000487146 0.740344534841852 0.482674030870511 0.044818940208719 ENSG00000162775 RBM15
ENST00000369779 0.66370963787826 0.377042577380867 0.0637739291503709 ENSG00000168679 SLC16A4
ENST00000472422 0.668096582181493 0.382377356777056 0.0631159177605713 ENSG00000168679 SLC16A4
ENST00000369781 0.668151578808587 0.382452704790722 0.0631504474213051 ENSG00000168679 SLC16A4
ENST00000461647 0.668151578808587 0.382452704790722 0.0631504474213051 ENSG00000168679 SLC16A4
ENST00000437429 0.696751537117567 0.420764766259418 0.0590986830411846 ENSG00000168679 SLC16A4
ENST00000528649 0.696602915320878 0.420574387475573 0.059142026581363 ENSG00000168679 SLC16A4
ENST00000492412 0.70755631853829 0.435996857094324 0.0576348427118674 ENSG00000168679 SLC16A4
ENST00000541986 0.70755631853829 0.435996857094324 0.0576348427118674 ENSG00000168679 SLC16A4
ENST00000590413 0.262623930970721 0.0569675516654765 -0.11387033179453 ENSG00000224699 LAMTOR5-AS1
ENST00000474861 0.25547058951087 0.0535997597938737 -0.119316430759522 ENSG00000134248 LAMTOR5
ENST00000464240 0.255693026011091 0.0536934076608538 -0.11930240808967 ENSG00000134248 LAMTOR5
ENST00000483260 0.25547058951087 0.0535997597938737 -0.119316430759522 ENSG00000134248 LAMTOR5
ENST00000602318 0.256218036688794 0.0538990233583868 -0.11919322444242 ENSG00000134248 LAMTOR5
ENST00000256644 0.255379317363543 0.0535414884201888 -0.119302035649228 ENSG00000134248 LAMTOR5
ENST00000602858 0.227303326474033 0.0426016503885462 -0.126122834951758 ENSG00000134248 LAMTOR5
ENST00000531779 0.198139982860817 0.0325640768165455 -0.131350958616398 ENSG00000134248 LAMTOR5
ENST00000457535 0.434138253085421 0.153064962361126 -0.131843932979924 ENSG00000224699 LAMTOR5-AS1
ENST00000440689 0.714571090071595 0.446070878641129 0.0528390551848766 ENSG00000232811 RP11-96K19.2
ENST00000369763 0.713266400974134 0.444356319191411 0.0532796324844684 ENSG00000121931 LRIF1
ENST00000494675 0.838049608004164 0.637918249314634 0.0342124488792172 ENSG00000121931 LRIF1
ENST00000485275 0.720004452354835 0.454114460859174 0.0522440461331445 ENSG00000121931 LRIF1
ENST00000484310 0.229952447695589 0.043667793541043 0.118783379121297 ENSG00000156171 DRAM2
ENST00000286692 0.220859149868931 0.0404786443980695 0.121276966065037 ENSG00000156171 DRAM2
ENST00000539140 0.227423409216415 0.0426570086782236 0.119302882035163 ENSG00000156171 DRAM2
ENST00000461449 0.174760857794186 0.0253802456545181 0.154020645446577 ENSG00000156171 DRAM2
ENST00000496430 0.221212494016737 0.0405653556376277 0.119658253265851 ENSG00000156171 DRAM2
ENST00000480600 0.140315722143299 0.0159849622397289 0.144723864506342 ENSG00000156171 DRAM2
ENST00000462092 0.25926557022621 0.0554866248798611 0.112507862154727 ENSG00000156171 DRAM2
ENST00000490780 0.510416602667469 0.214391194057952 0.0812917078584406 ENSG00000156171 DRAM2
ENST00000463682 0.517583693459192 0.220956423682142 0.0802502272395491 ENSG00000156171 DRAM2
ENST00000498239 0.998346849504418 0.995259535345181 0.00038848529915312 ENSG00000134255 CEPT1
ENST00000545121 0.994865747570787 0.98683531946623 -0.00107863038639395 ENSG00000134255 CEPT1
ENST00000480324 0.989185799068539 0.971221929351887 -0.00260432185136082 ENSG00000134255 CEPT1
ENST00000476865 0.999297174135917 0.997396198536043 -0.000238181227235056 ENSG00000134255 CEPT1
ENST00000357172 0.981934999567111 0.951245098203079 -0.00412579789612559 ENSG00000134255 CEPT1
ENST00000460443 0.99493059838264 0.987077183407536 -0.001078874211692 ENSG00000134255 CEPT1
ENST00000478042 0.958565440462306 0.891005515591839 0.00931280055394513 ENSG00000134255 CEPT1
ENST00000473474 0.823824532187702 0.614721737620143 0.0408212619218441 ENSG00000134255 CEPT1
ENST00000467362 0.983737921047376 0.956096090101937 0.00442562733642483 ENSG00000134255 CEPT1
ENST00000445680 0.802469080112421 0.57772395512543 0.0342666466976877 ENSG00000243960 RP11-552M11.4
ENST00000416099 0.629535714417977 0.335795370237684 0.0600464058677687 ENSG00000243960 RP11-552M11.4
ENST00000235090 0.258316826618334 0.0549726844060836 0.0883066240771115 ENSG00000116455 WDR77
ENST00000411751 0.434760961120673 0.153504033979369 0.0741014028061649 ENSG00000116455 WDR77
ENST00000449340 0.526492985904911 0.228693856712193 0.0714553568321676 ENSG00000116455 WDR77
ENST00000497278 0.642191098624909 0.351075634863817 0.0588537184412351 ENSG00000116455 WDR77
ENST00000459665 0.266150166587403 0.0584734177337489 0.123981970872885 ENSG00000116455 WDR77
ENST00000493119 0.727775992546064 0.464855759621296 -0.0349745738335195 ENSG00000116459 ATP5F1
ENST00000369722 0.964547390731445 0.906928469417656 -0.00439401388204457 ENSG00000116459 ATP5F1
ENST00000369721 0.980202483303796 0.946541772147518 -0.00257759307250179 ENSG00000116459 ATP5F1
ENST00000483994 0.919890857244405 0.798220297465117 -0.0100008850751851 ENSG00000116459 ATP5F1
ENST00000468818 0.977628195764104 0.940046345919054 -0.00288691955187831 ENSG00000116459 ATP5F1
ENST00000464154 0.731951979160078 0.470935585055065 -0.0322166521538423 ENSG00000116459 ATP5F1
ENST00000356415 0.119762135678308 0.0113192736963907 -0.107063484155056 ENSG00000116473 RAP1A
ENST00000433097 0.0217479147592454 0.000375064499470973 -0.156489796568042 ENSG00000116473 RAP1A
ENST00000369709 0.165878699537799 0.0228119397945098 -0.0956280032959568 ENSG00000116473 RAP1A
ENST00000436150 0.117417618290591 0.0108468121911196 -0.107695380471427 ENSG00000116473 RAP1A
ENST00000545460 0.0599036214892086 0.00279737459475011 -0.131179695873383 ENSG00000116473 RAP1A
ENST00000494982 0.124690959965591 0.0122121784845944 -0.108067337171412 ENSG00000116473 RAP1A
ENST00000527570 0.689682948463884 0.411261878672543 -0.0337081454773866 ENSG00000197852 FAM212B
ENST00000357260 0.887371386166133 0.730107054037532 0.0235177866199221 ENSG00000197852 FAM212B
ENST00000534365 0.889883801369655 0.734940145184328 0.0230497038687394 ENSG00000197852 FAM212B
ENST00000533164 0.71009374653883 0.439928202346221 0.0582971110855907 ENSG00000064703 DDX20
ENST00000369702 0.51045628482899 0.21443932476622 0.0818580855940749 ENSG00000064703 DDX20
ENST00000536167 0.720436456253237 0.454830011274904 0.0569478201978736 ENSG00000064703 DDX20
ENST00000475700 0.459950671494306 0.172494337109278 0.0914294111578216 ENSG00000064703 DDX20
ENST00000271277 0.994466742861999 0.98547271419404 -0.000721585605195644 ENSG00000143079 CTTNBP2NL
ENST00000441739 0.25871719065794 0.0552163755607145 -0.0939870373534064 ENSG00000143079 CTTNBP2NL
ENST00000607039 0.0962811661257379 0.00730787321256869 0.129903986650788 ENSG00000143079 CTTNBP2NL
ENST00000256640 0.776811829407565 0.535849082392685 -0.0411185976316382 ENSG00000134245 WNT2B
ENST00000369686 0.888997377509636 0.733142301745532 -0.0220671174139682 ENSG00000134245 WNT2B
ENST00000360743 0.802659284220831 0.578095603864907 -0.0357011169122974 ENSG00000007341 ST7L
ENST00000358039 0.871774983891892 0.699180732396086 -0.0243276338950195 ENSG00000007341 ST7L
ENST00000490715 0.86600670585084 0.687799177443604 -0.0246772790751584 ENSG00000007341 ST7L
ENST00000361846 0.801475270788728 0.576011370309968 -0.0359259375584191 ENSG00000007341 ST7L
ENST00000480988 0.713012113684161 0.444030262447705 -0.0509354578073472 ENSG00000007341 ST7L
ENST00000495109 0.960205303994706 0.89532177676096 0.0112402963244905 ENSG00000007341 ST7L
ENST00000544629 0.733868900277982 0.473864841648195 -0.0482283701067151 ENSG00000007341 ST7L
ENST00000369669 0.700586308127411 0.42649909269287 -0.0546799693007061 ENSG00000007341 ST7L
ENST00000490067 0.701068288161896 0.427247581041499 -0.0532505418821402 ENSG00000007341 ST7L
ENST00000369668 0.564504010905333 0.264191160663803 -0.0713337506954964 ENSG00000007341 ST7L
ENST00000497457 0.48351612884248 0.191077054213861 -0.0850834994659956 ENSG00000007341 ST7L
ENST00000343210 0.4837271322692 0.191200185874675 -0.08479498940293 ENSG00000007341 ST7L
ENST00000369666 0.4837271322692 0.191200185874675 -0.08479498940293 ENSG00000007341 ST7L
ENST00000538187 0.43958432596229 0.157115216217096 -0.0960082796590542 ENSG00000007341 ST7L
ENST00000463235 0.441934904289531 0.15872142375362 -0.0790490169786088 ENSG00000007341 ST7L
ENST00000418497 0.474037998535297 0.18331785027863 -0.097040100191448 ENSG00000007341 ST7L
ENST00000543570 0.448066468227613 0.163165414699493 -0.0895384675875563 ENSG00000007341 ST7L
ENST00000497235 0.483627808747538 0.191135522518446 -0.0895608053948852 ENSG00000007341 ST7L
ENST00000369664 0.406432253985526 0.134516698803624 -0.11143662868408 ENSG00000007341 ST7L
ENST00000466360 0.382047242205488 0.11911296015722 -0.125296893800193 ENSG00000007341 ST7L
ENST00000479436 0.50432606744198 0.208994787149238 -0.0871248460048475 ENSG00000007341 ST7L
ENST00000470519 0.523634422158433 0.226354303869303 -0.0803729510063145 ENSG00000007341 ST7L
ENST00000459630 0.519565975921013 0.2228397585468 -0.0810369808000846 ENSG00000007341 ST7L
ENST00000263168 0.508677284885306 0.212802618584937 0.05460757631873 ENSG00000116489 CAPZA1
ENST00000485542 0.361940463030878 0.106742428839163 -0.0943354665657626 ENSG00000116489 CAPZA1
ENST00000476936 0.675962129436543 0.393018689946145 0.0356019610762151 ENSG00000116489 CAPZA1
ENST00000498626 0.982373399439839 0.952572843257801 0.00218075146266406 ENSG00000116489 CAPZA1
ENST00000466066 0.343163551548054 0.095900106534049 0.0908914092317796 ENSG00000116489 CAPZA1
ENST00000476820 0.515513456754474 0.219271925003105 0.07209129211903 ENSG00000116489 CAPZA1
ENST00000413052 0.156444332377412 0.0201973878152803 0.0997176019280857 ENSG00000155363 MOV10
ENST00000369645 0.158895760967357 0.0209937129981035 0.0990285886710681 ENSG00000155363 MOV10
ENST00000544796 0.605379043740306 0.308596334087014 0.0718830854467196 ENSG00000155363 MOV10
ENST00000369644 0.156447763535075 0.0202265063494309 0.100204597969865 ENSG00000155363 MOV10
ENST00000496577 0.156447763535075 0.0202183738825415 0.100203999179502 ENSG00000155363 MOV10
ENST00000475429 0.372299412889073 0.112894007052247 0.105649513014969 ENSG00000155363 MOV10
ENST00000468624 0.156447763535075 0.0202133434420846 0.100240287266571 ENSG00000155363 MOV10
ENST00000465579 0.724595001335452 0.460636773234809 0.0533527266416987 ENSG00000155363 MOV10
ENST00000357443 0.14867339321304 0.0181924736760707 0.10210677458833 ENSG00000155363 MOV10
ENST00000421943 0.374864452284687 0.114400386172423 0.105675653409307 ENSG00000225075 RP11-426L16.3
ENST00000488160 0.60761974868448 0.311059116507992 0.0765701289708506 ENSG00000155363 MOV10
ENST00000471160 0.374787439295584 0.114361478556327 0.116427647058422 ENSG00000155363 MOV10
ENST00000490413 0.323621759806431 0.0860230992778253 0.118359442230719 ENSG00000155363 MOV10
ENST00000495374 0.247359829047632 0.0502571608888389 0.150056605608142 ENSG00000155363 MOV10
ENST00000494319 0.231017537444366 0.0440410457271908 0.154738775961072 ENSG00000155363 MOV10
ENST00000339083 0.499531619763087 0.204157941276534 -0.0840976428609861 ENSG00000155366 RHOC
ENST00000369633 0.49991590019179 0.204771751445644 -0.084177720825481 ENSG00000155366 RHOC
ENST00000369642 0.499768484365491 0.204628840484204 -0.0840051419963008 ENSG00000155366 RHOC
ENST00000285735 0.499622320317987 0.204270561880128 -0.0842413701378937 ENSG00000155366 RHOC
ENST00000468093 0.499457387411407 0.204097600215365 -0.0842787792080256 ENSG00000155366 RHOC
ENST00000369638 0.502637114227761 0.207361159614245 -0.0836719656805387 ENSG00000155366 RHOC
ENST00000369637 0.501769278347469 0.206614367777164 -0.0837979267429076 ENSG00000155366 RHOC
ENST00000369636 0.506103818465268 0.210613421278673 -0.0831134863181791 ENSG00000155366 RHOC
ENST00000473074 0.573760367088317 0.273499538864603 -0.0727425397262422 ENSG00000155366 RHOC
ENST00000484280 0.530855085882194 0.232496831849354 -0.0784129127106271 ENSG00000155366 RHOC
ENST00000369632 0.500166289744572 0.204991267902893 -0.0831354244893194 ENSG00000155366 RHOC
ENST00000425265 0.497997101096483 0.202987984358741 -0.0839152535263372 ENSG00000155366 RHOC
ENST00000534717 0.487934205641079 0.194372956242902 -0.0860645702013179 ENSG00000155366 RHOC
ENST00000436685 0.477815202912053 0.1864185524194 -0.0812915692134718 ENSG00000155366 RHOC
ENST00000471038 0.46265971681326 0.17464458566812 -0.0837662201402796 ENSG00000271810 RP11-426L16.10
ENST00000607158 0.477310550973994 0.185996271459302 -0.081192969758268 ENSG00000271810 RP11-426L16.10
ENST00000605933 0.477853622347276 0.186500277825855 -0.0810927652124905 ENSG00000271810 RP11-426L16.10
ENST00000606505 0.477853622347276 0.186500277825855 -0.0810927652124905 ENSG00000271810 RP11-426L16.10
ENST00000606954 0.477853622347276 0.186500277825855 -0.0810927652124905 ENSG00000271810 RP11-426L16.10
ENST00000528831 0.456864307202974 0.169745932500653 -0.0843022116709296 ENSG00000155366 RHOC
ENST00000484054 0.463111636256289 0.175072485166053 -0.0838277528000771 ENSG00000155366 RHOC
ENST00000414971 0.412771670838996 0.13853373769363 -0.0938788433276971 ENSG00000155366 RHOC
ENST00000478447 0.523097917977207 0.225694127239243 -0.0775312218336041 ENSG00000155366 RHOC
ENST00000527563 0.289941696364305 0.0690272099881612 -0.131053825342612 ENSG00000155366 RHOC
ENST00000456651 0.164902986592565 0.0225058472777592 -0.171839942256695 ENSG00000224167 RP3-522D1.1
ENST00000422022 0.223783946162586 0.041310206715879 -0.155886598486967 ENSG00000224167 RP3-522D1.1
ENST00000369626 0.173233982270067 0.0249492059456568 0.106020519433828 ENSG00000155380 SLC16A1
ENST00000538576 0.173962376915759 0.0251660500348528 0.105994276276194 ENSG00000155380 SLC16A1
ENST00000458229 0.0886787920466685 0.00617324294001746 0.118849918861185 ENSG00000155380 SLC16A1
ENST00000433570 0.0937026947796742 0.00692535379611034 0.116691360344714 ENSG00000155380 SLC16A1
ENST00000443580 0.16652947640462 0.022993978297035 0.103561133681829 ENSG00000155380 SLC16A1
ENST00000429288 0.246433361052777 0.0498974614160905 0.0861991362322674 ENSG00000155380 SLC16A1
ENST00000481750 0.431335054127466 0.151335126118555 0.0906834382614626 ENSG00000155380 SLC16A1
ENST00000478835 0.425221329612915 0.146877787401128 0.0818109124265337 ENSG00000155380 SLC16A1
ENST00000435800 0.128505519924576 0.0130026005728094 -0.142335819851882 ENSG00000226419 SLC16A1-AS1
ENST00000428411 0.629499444045007 0.335727540213821 -0.0635849611598248 ENSG00000226419 SLC16A1-AS1
ENST00000420168 0.627859190173125 0.334010634334178 -0.0645475297554968 ENSG00000226419 SLC16A1-AS1
ENST00000361127 0.945119529706216 0.858238760837711 0.00982383204039213 ENSG00000198799 LRIG2
ENST00000492207 0.733753572152629 0.473722923055322 0.0503196147999148 ENSG00000198799 LRIG2
ENST00000466161 0.865505047726057 0.68678699009635 0.0288681708943075 ENSG00000198799 LRIG2
ENST00000369617 0.0448454908138032 0.00156946556118643 -0.214520395466229 ENSG00000081026 MAGI3
ENST00000307546 0.0910163956452073 0.00653438173833337 -0.172154629861197 ENSG00000081026 MAGI3
ENST00000369615 0.0900967337590806 0.00641447079323998 -0.172575123125738 ENSG00000081026 MAGI3
ENST00000369611 0.044072537849733 0.00151405480065269 -0.215863053867274 ENSG00000081026 MAGI3
ENST00000486456 0.0172523415186565 0.00024225835252673 -0.275730268464704 ENSG00000081026 MAGI3
ENST00000474926 0.401847040401932 0.131488554417282 0.0744873546789982 ENSG00000116793 PHTF1
ENST00000369596 0.95754532476532 0.888824984382091 0.00630687701783956 ENSG00000116793 PHTF1
ENST00000393357 0.95754532476532 0.888824984382091 0.00630687701783956 ENSG00000116793 PHTF1
ENST00000369604 0.921279426303767 0.80110623241448 0.0108003207950399 ENSG00000116793 PHTF1
ENST00000369600 0.921305797065283 0.8011412620556 0.0107993614856824 ENSG00000116793 PHTF1
ENST00000369598 0.922980604278667 0.803930905724187 0.0106425272321922 ENSG00000116793 PHTF1
ENST00000481652 0.778280241780709 0.538315879528296 0.0472263627628609 ENSG00000116793 PHTF1
ENST00000357783 0.913758818867133 0.785580871198649 0.0115434892626044 ENSG00000116793 PHTF1
ENST00000412670 0.0827627088988478 0.00534513916616808 0.155091653291779 ENSG00000116793 PHTF1
ENST00000447664 0.93674675879113 0.837698235298364 0.00936461975880042 ENSG00000116793 PHTF1
ENST00000446739 0.624676356917087 0.330324007721445 -0.0631452387311564 ENSG00000116793 PHTF1
ENST00000493212 0.584977459990195 0.286536310655842 -0.0780140063113798 ENSG00000116793 PHTF1
ENST00000261441 0.940796160476556 0.846513400373532 0.0140875756276818 ENSG00000081019 RSBN1
ENST00000476412 0.9946175637092 0.985996996242154 -0.00129493405181006 ENSG00000081019 RSBN1
ENST00000419536 0.699900511720521 0.42571444165295 0.0511834369982417 ENSG00000226167 AP4B1-AS1
ENST00000256658 0.505373781282997 0.210023226601554 0.0698203896205819 ENSG00000134262 AP4B1
ENST00000369569 0.505510997651989 0.210106804760213 0.0698116239824673 ENSG00000134262 AP4B1
ENST00000369567 0.49317416720182 0.199228244744373 0.0715221993489122 ENSG00000134262 AP4B1
ENST00000479285 0.269691113889551 0.0600198992381545 0.12743182986695 ENSG00000134262 AP4B1
ENST00000462591 0.437399624034409 0.155468489667013 0.106210702038356 ENSG00000134262 AP4B1
ENST00000484201 0.490995639089486 0.1974647263538 0.0754098741353907 ENSG00000134262 AP4B1
ENST00000369566 0.632434303935827 0.33918524173317 0.0600250592429266 ENSG00000134262 AP4B1
ENST00000369564 0.72545165634323 0.461705857330969 0.0465338930685634 ENSG00000134262 AP4B1
ENST00000489499 0.64815395507959 0.357917708198868 0.0577694607321437 ENSG00000134262 AP4B1
ENST00000432415 0.771773813763264 0.528613728406815 0.0400302718506158 ENSG00000134262 AP4B1
ENST00000489092 0.802729504977897 0.578307706215109 0.0355587129744023 ENSG00000134262 AP4B1
ENST00000369571 0.840374094183523 0.641875085237817 0.030068964523133 ENSG00000134262 AP4B1
ENST00000369563 0.517494139646571 0.22088281403452 0.0862565378358141 ENSG00000118655 DCLRE1B
ENST00000466480 0.519340014844838 0.222602453522462 0.0864242264465541 ENSG00000118655 DCLRE1B
ENST00000426820 0.0382445378243943 0.00117340967449696 0.14620972623049 ENSG00000163349 HIPK1
ENST00000369559 0.0246137483784484 0.000487109729692074 0.162689793160905 ENSG00000163349 HIPK1
ENST00000369554 0.0278598134550399 0.000617204497743269 0.157087472871459 ENSG00000163349 HIPK1
ENST00000369558 0.0276903132640425 0.000610540335005415 0.157060724105979 ENSG00000163349 HIPK1
ENST00000369561 0.0458190311131464 0.00162642328590982 0.142176227386828 ENSG00000163349 HIPK1
ENST00000369555 0.0497770717720379 0.00190024751003052 0.139657971500884 ENSG00000163349 HIPK1
ENST00000340480 0.0359051166050371 0.00102553715237174 0.171462311637289 ENSG00000163349 HIPK1
ENST00000369553 0.057943496966571 0.00258941969267149 0.166648484299926 ENSG00000163349 HIPK1
ENST00000406344 0.0332428744418518 0.000878723250781902 0.172778643493713 ENSG00000163349 HIPK1
ENST00000361587 0.0422830446327579 0.00141482091326567 0.170153947608677 ENSG00000163349 HIPK1
ENST00000358465 0.972665801843194 0.927691392615366 0.00462073643593167 ENSG00000197323 TRIM33
ENST00000492227 0.623361336119238 0.328921363055731 0.0819714369764969 ENSG00000197323 TRIM33
ENST00000369543 0.678777935114369 0.396459654362917 -0.0430046455459353 ENSG00000197323 TRIM33
ENST00000448034 0.975402925617185 0.934609220234891 0.00449072627666287 ENSG00000197323 TRIM33
ENST00000450349 0.970891913577411 0.923743022612909 0.0052237333954745 ENSG00000197323 TRIM33
ENST00000369541 0.484391269990635 0.191850722963106 0.0644317453238971 ENSG00000116752 BCAS2
ENST00000485021 0.532427795355299 0.234026506288481 0.058970912943457 ENSG00000116752 BCAS2
ENST00000369535 0.143727554212142 0.0168790554176148 0.115879019832952 ENSG00000213281 NRAS
ENST00000339438 0.0568461034067495 0.00246650498515663 0.116021892277251 ENSG00000009307 CSDE1
ENST00000438362 0.0540835743422988 0.00224078683961645 0.118465464694452 ENSG00000009307 CSDE1
ENST00000358528 0.0569543034068641 0.00247490827159008 0.115986040986318 ENSG00000009307 CSDE1
ENST00000261443 0.0558655167133875 0.00238717045069034 0.117107576865931 ENSG00000009307 CSDE1
ENST00000530886 0.055512618210126 0.00236123088133263 0.117133292434117 ENSG00000009307 CSDE1
ENST00000369530 0.0540835743422988 0.0022405640349718 0.1176773079261 ENSG00000009307 CSDE1
ENST00000483407 0.160390598401124 0.0214118387511071 0.101339412346942 ENSG00000009307 CSDE1
ENST00000534699 0.0535050740588085 0.0022048736345394 0.116230952455732 ENSG00000009307 CSDE1
ENST00000483030 0.0347776164930933 0.000964560611871634 0.131601010596925 ENSG00000009307 CSDE1
ENST00000530784 0.0552061066928142 0.00233462967393489 0.121947417799501 ENSG00000009307 CSDE1
ENST00000529046 0.0731220429698679 0.0041664465836878 0.120770055724253 ENSG00000009307 CSDE1
ENST00000525132 0.182066904368299 0.0273928813687324 0.0852514211514795 ENSG00000009307 CSDE1
ENST00000534389 0.301455846490327 0.0749868894433253 0.103402339961998 ENSG00000009307 CSDE1
ENST00000525878 0.097620693693082 0.00750943303841449 0.0963187572982501 ENSG00000009307 CSDE1
ENST00000525970 0.130537272477982 0.0134208112213507 0.0911036219206323 ENSG00000009307 CSDE1
ENST00000533818 0.129536231891946 0.0132616904204863 0.095294738628483 ENSG00000009307 CSDE1
ENST00000524652 0.108689147784005 0.00935609612370684 0.10056584742131 ENSG00000009307 CSDE1
ENST00000369528 0.640126202983438 0.348174771428065 0.0618733846315232 ENSG00000052723 SIKE1
ENST00000060969 0.99482990295826 0.986633629090687 -0.00119410867678248 ENSG00000052723 SIKE1
ENST00000355485 0.574066609186624 0.273799067342303 0.0499399991294424 ENSG00000173218 VANGL1
ENST00000369510 0.574066609186624 0.273799067342303 0.0499399991294424 ENSG00000173218 VANGL1
ENST00000310260 0.631175859291977 0.337684241425503 0.0490496719441286 ENSG00000173218 VANGL1
ENST00000369509 0.49129052903872 0.197739796923508 0.0698055059906843 ENSG00000173218 VANGL1
ENST00000418797 0.0041195156422791 7.95241959073694e-06 0.185969443483657 ENSG00000163399 ATP1A1
ENST00000295598 0.000963262405130525 1.54523270943391e-07 0.191185593212672 ENSG00000163399 ATP1A1
ENST00000598661 0.781351683161004 0.543121975280378 0.0474818916142764 ENSG00000269279 AL136376.1
ENST00000488733 0.0851508909147868 0.0056468902493302 0.132822258669595 ENSG00000163399 ATP1A1
ENST00000537345 0.000963262405130525 1.89745578759509e-07 0.194854554243501 ENSG00000163399 ATP1A1
ENST00000369494 0.0043167721348683 8.9847858628528e-06 0.2074271030749 ENSG00000163399 ATP1A1
ENST00000369496 0.00161926109010157 3.82758796856534e-07 0.19716850894596 ENSG00000163399 ATP1A1
ENST00000463382 0.00376593159185942 5.79248765817584e-06 0.222264662872067 ENSG00000163399 ATP1A1
ENST00000491156 0.00372273841524218 4.19139821250119e-06 0.214530534176063 ENSG00000163399 ATP1A1
ENST00000608511 0.00376593159185942 5.97253984671232e-06 0.173861631020687 ENSG00000203865 ATP1A1OS
ENST00000493908 0.00775684092220065 5.41486656680477e-05 0.163789062586004 ENSG00000203865 ATP1A1OS
ENST00000440951 0.0750703955955702 0.00436330839414823 0.126740664478335 ENSG00000163399 ATP1A1
ENST00000479960 0.273616278513425 0.0616863157920687 0.0983380247283129 ENSG00000163399 ATP1A1
ENST00000369489 0.680591428071072 0.398707581271593 -0.0515871580969597 ENSG00000116815 CD58
ENST00000464088 0.676079160565373 0.393224028059795 -0.0521612881355545 ENSG00000116815 CD58
ENST00000457047 0.413364129689826 0.138927998675645 -0.10388046367173 ENSG00000116815 CD58
ENST00000526981 0.549876750628948 0.250542012893432 -0.0894437947613934 ENSG00000116815 CD58
ENST00000369487 0.407068442053182 0.134855554080495 -0.109943487995587 ENSG00000116815 CD58
ENST00000393203 0.210487887997437 0.0366664748973171 0.0965774374526768 ENSG00000134247 PTGFRN
ENST00000497385 0.2759186770575 0.0627497031881074 0.0959837865756197 ENSG00000134247 PTGFRN
ENST00000369466 0.321985965203603 0.0852227491980016 0.106530091247774 ENSG00000116830 TTF2
ENST00000356554 0.501896414038791 0.20671944647878 0.0674434129662797 ENSG00000198162 MAN1A2
ENST00000482811 0.839955278793919 0.641083792842193 -0.0246869581191296 ENSG00000198162 MAN1A2
ENST00000449370 0.787917405266328 0.554470400895438 -0.035315532780371 ENSG00000198162 MAN1A2
ENST00000421535 0.371661274531245 0.112515034495119 0.101329261983391 ENSG00000198162 MAN1A2
ENST00000422329 0.270680727599653 0.0604391969871818 0.142500342329975 ENSG00000198162 MAN1A2
ENST00000369443 0.668896576245948 0.383338279683372 0.052788786384055 ENSG00000196505 GDAP2
ENST00000369442 0.964142410313761 0.906088284547435 0.00825896641080837 ENSG00000196505 GDAP2
ENST00000369441 0.628323088199437 0.334492765140164 0.0654435226452724 ENSG00000065183 WDR3
ENST00000487202 0.830868841555456 0.625338360331896 0.0353751557913744 ENSG00000065183 WDR3
ENST00000349139 0.437438113463643 0.155497935538843 0.0880526722433409 ENSG00000065183 WDR3
ENST00000471680 0.813630918567707 0.597167940893751 0.0386317679578422 ENSG00000065183 WDR3
ENST00000466857 0.82300033305155 0.61340538815577 0.0391305803845494 ENSG00000155761 SPAG17
ENST00000336338 0.82643754027981 0.618571931946421 0.0382819713680378 ENSG00000155761 SPAG17
ENST00000478697 0.82103938566721 0.61019715285099 0.0392807710428049 ENSG00000155761 SPAG17
ENST00000469128 0.810292450114599 0.592177796180252 0.0411403931550096 ENSG00000155761 SPAG17
ENST00000369426 0.21224885060136 0.0372381074476902 -0.136599692007649 ENSG00000116874 WARS2
ENST00000235521 0.187454312471222 0.0291959528955376 -0.141959467710111 ENSG00000116874 WARS2
ENST00000537870 0.489387069685604 0.195879505928476 -0.0910284740766492 ENSG00000116874 WARS2
ENST00000495746 0.631540385838323 0.338199915876781 -0.0712584708136055 ENSG00000116874 WARS2
ENST00000440150 0.69930160100007 0.424461073435485 0.0512366051419272 ENSG00000231365 RP11-418J17.1
ENST00000413531 0.89674798575187 0.749698226751967 0.020704343571687 ENSG00000231365 RP11-418J17.1
ENST00000418015 0.982046691310167 0.951520952057764 0.00386903831151201 ENSG00000231365 RP11-418J17.1
ENST00000434856 0.266898995810282 0.058783222530048 0.12894839658019 ENSG00000198857 HSD3BP5
ENST00000421812 0.264539903167043 0.0577930876188384 0.0990983834421531 ENSG00000143067 ZNF697
ENST00000493622 0.8930082173993 0.742010226038584 0.0214533724667787 ENSG00000092621 PHGDH
ENST00000496756 0.908457172913149 0.775222991149842 0.0216133263554566 ENSG00000092621 PHGDH
ENST00000369409 0.897371261145296 0.750967650142212 0.0198256252972505 ENSG00000092621 PHGDH
ENST00000462324 0.94665433330587 0.861697147791046 0.0118159961988005 ENSG00000092621 PHGDH
ENST00000369407 0.953390321801362 0.877330935533082 0.00963897950160666 ENSG00000092621 PHGDH
ENST00000256646 0.0957254620541668 0.00721061669020868 0.128078910692775 ENSG00000134250 NOTCH2
ENST00000479412 0.527661467053637 0.229626166663561 0.0616489481621559 ENSG00000134250 NOTCH2
ENST00000437515 0.784993873510461 0.549080272605828 0.031581221492472 ENSG00000230806 RP11-343N15.1
ENST00000367123 0.773014916212852 0.530709762454041 -0.0368199598551302 ENSG00000171943 SRGAP2C
ENST00000304465 0.737776624433247 0.479381864506856 -0.04306819534074 ENSG00000171943 SRGAP2C
ENST00000602412 0.387915450257023 0.122662360986209 0.124370877363185 ENSG00000269996 RP11-343N15.5
ENST00000417218 0.139773512463367 0.0157550322566692 -0.19016262954118 ENSG00000227082 AL592494.5
ENST00000467933 0.123061296053412 0.0119232851683157 -0.160390782973847 ENSG00000196369 SRGAP2B
ENST00000491897 0.125464069138748 0.0123505057487827 -0.163177516235581 ENSG00000196369 SRGAP2B
ENST00000429694 0.648992577296504 0.358918503545041 0.0454023618341952 ENSG00000225241 RP11-640M9.2
ENST00000421407 0.649893788615328 0.360064515934888 0.0453432271865654 ENSG00000225241 RP11-640M9.2
ENST00000447534 0.71482196508428 0.446556037518868 0.0407047236666785 ENSG00000225241 RP11-640M9.2
ENST00000439352 0.800090760644256 0.57377612942371 0.0351981372905604 ENSG00000225241 RP11-640M9.2
ENST00000428365 0.716088741895545 0.448311248306434 0.0425492807810424 ENSG00000225241 RP11-640M9.2
ENST00000449960 0.589365763432129 0.291044985856055 0.0535570745511358 ENSG00000225241 RP11-640M9.2
ENST00000419820 0.581756143059797 0.282460701271782 0.0634303285257204 ENSG00000225241 RP11-640M9.2
ENST00000423405 0.428179823674702 0.149292639428999 0.0747861853088869 ENSG00000225241 RP11-640M9.2
ENST00000448227 0.465284303438595 0.176902830309207 0.0921160059357832 ENSG00000225241 RP11-640M9.2
ENST00000437451 0.580827374278457 0.281401782285455 0.070681654250559 ENSG00000225241 RP11-640M9.2
ENST00000437133 0.532377119542103 0.233976349784181 0.0648357822292827 ENSG00000225241 RP11-640M9.2
ENST00000446541 0.542116926836254 0.242752215508841 0.0691258806635627 ENSG00000225241 RP11-640M9.2
ENST00000428366 0.998494762168639 0.995583813407639 -0.000406920688655291 ENSG00000225241 RP11-640M9.2
ENST00000338347 0.196324860237231 0.0319898996155374 0.148162190539321 ENSG00000168614 NBPF9
ENST00000440491 0.196324860237231 0.0319898996155374 0.148162190539321 ENSG00000168614 NBPF9
ENST00000491652 0.196324860237231 0.0319898996155374 0.148162190539321 ENSG00000168614 NBPF9
ENST00000375552 0.195998071829581 0.0318800262338467 0.148216087075434 ENSG00000168614 NBPF9
ENST00000496755 0.196324860237231 0.0319898996155374 0.148162190539321 ENSG00000168614 NBPF9
ENST00000468645 0.196324860237231 0.0319898996155374 0.148162190539321 ENSG00000168614 NBPF9
ENST00000281815 0.209575511066786 0.0363634664725155 0.144690674620444 ENSG00000168614 NBPF9
ENST00000473761 0.405779852618797 0.133944326251027 0.118560550887188 ENSG00000168614 NBPF9
ENST00000313382 0.121232333588507 0.011596700075674 0.119648837295965 ENSG00000178104 PDE4DIP
ENST00000524974 0.180713480940239 0.0270421163155658 0.124660247343031 ENSG00000178104 PDE4DIP
ENST00000369354 0.0780304050659169 0.0047095528724337 0.136817441300143 ENSG00000178104 PDE4DIP
ENST00000369356 0.0775667582815941 0.00466119694147756 0.137010145495886 ENSG00000178104 PDE4DIP
ENST00000369359 0.121232333588507 0.0115960116510884 0.119739397048445 ENSG00000178104 PDE4DIP
ENST00000530740 0.121232333588507 0.0115960116510884 0.119739397048445 ENSG00000178104 PDE4DIP
ENST00000530062 0.196324860237231 0.0319859159056831 0.12026573632322 ENSG00000178104 PDE4DIP
ENST00000525886 0.128959538629451 0.0130793905256936 0.14171642311474 ENSG00000178104 PDE4DIP
ENST00000467859 0.0475031443599941 0.00173911560588895 0.188276078872358 ENSG00000178104 PDE4DIP
ENST00000369349 0.030344573747952 0.000729235708397382 0.166723065972096 ENSG00000178104 PDE4DIP
ENST00000491426 0.0351517968692121 0.000978999706493709 0.220554519080855 ENSG00000178104 PDE4DIP
ENST00000369351 0.0303112766360735 0.00072801499174061 0.166722350247984 ENSG00000178104 PDE4DIP
ENST00000313431 0.0107456162812858 9.62390878913306e-05 0.194850265714329 ENSG00000178104 PDE4DIP
ENST00000533963 0.0167362177489399 0.000226990489240508 0.219493586096872 ENSG00000178104 PDE4DIP
ENST00000529945 0.0120182049252598 0.000123110909636199 0.201488212590535 ENSG00000178104 PDE4DIP
ENST00000479408 0.00511990171413677 1.70685159901852e-05 0.213069547240611 ENSG00000178104 PDE4DIP
ENST00000532801 0.186891060487264 0.0290071497183019 0.100775019984042 ENSG00000178104 PDE4DIP
ENST00000496572 0.519945269988934 0.223207276207675 -0.090060602259649 ENSG00000178104 PDE4DIP
ENST00000530078 0.569139638769921 0.268587191123352 -0.0841493962466254 ENSG00000178104 PDE4DIP
ENST00000497529 0.568397612564008 0.267874657814391 -0.0842002549728712 ENSG00000178104 PDE4DIP
ENST00000369348 0.589281000059082 0.290849659778691 -0.0799626768946203 ENSG00000178104 PDE4DIP
ENST00000527063 0.589281000059082 0.290849659778691 -0.0799626768946203 ENSG00000178104 PDE4DIP
ENST00000532803 0.56729924731384 0.266816669195199 -0.084548674669854 ENSG00000178104 PDE4DIP
ENST00000533163 0.56729924731384 0.266816669195199 -0.084548674669854 ENSG00000178104 PDE4DIP
ENST00000528552 0.60037371427722 0.303375820892859 -0.0780410703213894 ENSG00000178104 PDE4DIP
ENST00000533259 0.558125849716177 0.258342628655955 -0.0863539656940838 ENSG00000178104 PDE4DIP
ENST00000530822 0.561821264270874 0.261824261971165 -0.0858634587165841 ENSG00000178104 PDE4DIP
ENST00000531369 0.580216776824117 0.280791401186827 -0.0828624371691521 ENSG00000178104 PDE4DIP
ENST00000533396 0.6649104714651 0.378283323321289 -0.069915368624639 ENSG00000178104 PDE4DIP
ENST00000453618 0.402805982217794 0.132105170125769 0.0599632698958172 ENSG00000223380 SEC22B
ENST00000500203 0.972730204908669 0.9278805581709 0.00502903504974788 ENSG00000223380 SEC22B
ENST00000362074 0.740997432355985 0.48342081238116 -0.041606492347005 ENSG00000213240 NOTCH2NL
ENST00000344859 0.985818340707781 0.962153211463617 0.00274297509484634 ENSG00000213240 NOTCH2NL
ENST00000468030 0.949897746555968 0.870075349936031 0.00812791857424643 ENSG00000255168 RP11-458D21.5
ENST00000369340 0.922848749608722 0.803658511360002 -0.0173641999239668 ENSG00000213240 NOTCH2NL
ENST00000369339 0.484998535915532 0.192275878924421 0.0714685065701772 ENSG00000163386 NBPF10
ENST00000464433 0.895589576786513 0.747226410130519 -0.019848052277879 ENSG00000163386 NBPF10
ENST00000448873 0.960174874604621 0.895221275390111 -0.00772779005391921 ENSG00000163386 NBPF10
ENST00000369338 0.582097774252071 0.282766402281821 0.0635957684177485 ENSG00000163386 NBPF10
ENST00000490598 0.992513868364992 0.979728910224978 -0.00159418752873719 ENSG00000163386 NBPF10
ENST00000342960 0.81646657459074 0.602553925808183 0.0316470563825794 ENSG00000163386 NBPF10
ENST00000605176 0.8564643670204 0.66948592331896 0.0332987552254878 ENSG00000163386 NBPF10
ENST00000446572 0.983615610049345 0.955406147089102 -0.00399151894937496 ENSG00000121851 POLR3GL
ENST00000369314 0.983615610049345 0.955406147089102 -0.00399151894937496 ENSG00000121851 POLR3GL
ENST00000369313 0.999374880597114 0.997754220140189 -0.000200518418382014 ENSG00000121851 POLR3GL
ENST00000471706 0.997466980787418 0.992607709964173 -0.000666212366948759 ENSG00000121851 POLR3GL
ENST00000600340 0.526450274081982 0.22861999650182 0.0569355829235078 ENSG00000234222 RP11-315I20.1
ENST00000369308 0.369875716258728 0.111296248752711 0.0842959969932779 ENSG00000152022 LIX1L
ENST00000598103 0.508071259838213 0.212198431337175 0.0595116710711286 ENSG00000234222 RP11-315I20.1
ENST00000598354 0.514475104561252 0.218182956038087 0.0585245124150515 ENSG00000234222 RP11-315I20.1
ENST00000599469 0.514442166967322 0.218124391462723 0.058525648102229 ENSG00000234222 RP11-315I20.1
ENST00000597144 0.514643142575871 0.218378135362366 0.0585389359008415 ENSG00000234222 RP11-315I20.1
ENST00000437207 0.668896576245948 0.383417192442059 0.0609881424273239 ENSG00000234222 RP11-315I20.1
ENST00000595518 0.462918696808673 0.174890123159709 0.0657466559122569 ENSG00000234222 RP11-315I20.1
ENST00000595494 0.47281175924813 0.182373193079094 0.0656818980620764 ENSG00000234222 RP11-315I20.1
ENST00000437797 0.472218863190269 0.181875565002155 0.0660324593265592 ENSG00000234222 RP11-315I20.1
ENST00000599626 0.474412055341096 0.183668095490562 0.06546714409991 ENSG00000234222 RP11-315I20.1
ENST00000599147 0.474412055341096 0.183668095490562 0.06546714409991 ENSG00000234222 RP11-315I20.1
ENST00000448561 0.346179304062321 0.0977852459954215 0.0913430204546575 ENSG00000234222 RP11-315I20.1
ENST00000421764 0.344047772143435 0.0964385572548769 0.0917973341918921 ENSG00000234222 RP11-315I20.1
ENST00000412239 0.674771362514239 0.391505447722283 0.0399122262977056 ENSG00000234222 RP11-315I20.1
ENST00000601726 0.474836154042822 0.184006882160628 0.0654566650725237 ENSG00000234222 RP11-315I20.1
ENST00000447686 0.58487863361384 0.286275544420216 -0.0670850837876705 ENSG00000234222 RP11-315I20.1
ENST00000484825 0.50829420814754 0.21249409508537 -0.0596276634685335 ENSG00000131795 RBM8A
ENST00000498663 0.465731918145418 0.177212863310923 -0.0626204918096045 ENSG00000131795 RBM8A
ENST00000330165 0.955035653789588 0.881572641868907 -0.00526546864350353 ENSG00000131795 RBM8A
ENST00000596355 0.623324755943169 0.328861731908153 -0.0565095274695298 ENSG00000234222 RP11-315I20.1
ENST00000369307 0.640782893292647 0.349090314097959 -0.0423087701094847 ENSG00000131795 RBM8A
ENST00000361928 0.323621759806431 0.0860359355522541 0.106387196602645 ENSG00000211451 GNRHR2
ENST00000312753 0.340634013746378 0.0946043745930233 0.105229900175984 ENSG00000211451 GNRHR2
ENST00000581100 0.390662801321641 0.124339591031565 0.0984547332516028 ENSG00000211451 GNRHR2
ENST00000369306 0.222289010387786 0.0408667343715239 -0.125257695535616 ENSG00000131779 PEX11B
ENST00000537888 0.227787062697435 0.0428089752230889 -0.123605616027429 ENSG00000131779 PEX11B
ENST00000428634 0.138817754119245 0.0154665316732123 -0.16828885372646 ENSG00000131779 PEX11B
ENST00000369304 0.948406832545454 0.865933813319696 -0.00895787802460585 ENSG00000143127 ITGA10
ENST00000468261 0.873198064053651 0.702230074040427 0.0289314389342856 ENSG00000143127 ITGA10
ENST00000539363 0.96818653942221 0.916523841303152 -0.00577733040743219 ENSG00000143127 ITGA10
ENST00000538811 0.9661665697634 0.911625816946173 -0.00612564823568942 ENSG00000143127 ITGA10
ENST00000393046 0.90474859854901 0.768537124680602 0.0194980685929635 ENSG00000131788 PIAS3
ENST00000369299 0.73547396498713 0.476436922597147 0.0465626658408294 ENSG00000131788 PIAS3
ENST00000463514 0.884249298665462 0.724158719234378 -0.026651787298852 ENSG00000131788 PIAS3
ENST00000393045 0.804764227877424 0.582249016673611 0.0245274411840174 ENSG00000131788 PIAS3
ENST00000369298 0.804764227877424 0.582249016673611 0.0245274411840174 ENSG00000131788 PIAS3
ENST00000484423 0.941322138604885 0.84800156308112 0.0133799605779812 ENSG00000131788 PIAS3
ENST00000475261 0.855429922493688 0.667587381241117 0.0206557294995416 ENSG00000131788 PIAS3
ENST00000472114 0.814331830369182 0.598881806734924 0.0279096968016101 ENSG00000131788 PIAS3
ENST00000334513 0.855715516798911 0.66795656594306 0.0328538419576556 ENSG00000186364 NUDT17
ENST00000334163 0.648825284368276 0.358779958688615 0.047803458412179 ENSG00000186141 POLR3C
ENST00000369294 0.628472131154793 0.334696134023931 0.0501431575224326 ENSG00000186141 POLR3C
ENST00000471254 0.214578392304233 0.0381230360147075 0.118840089109922 ENSG00000186141 POLR3C
ENST00000466003 0.371097938885389 0.112014555877571 0.0999188722311879 ENSG00000186141 POLR3C
ENST00000369291 0.805110798228221 0.582810341232367 -0.0242991736272213 ENSG00000121848 RNF115
ENST00000539368 0.5267833466021 0.228950844819598 -0.0630442784242713 ENSG00000121848 RNF115
ENST00000542738 0.437612439364019 0.155588442920001 -0.0826413666518162 ENSG00000121848 RNF115
ENST00000313835 0.617430653925677 0.321732775842331 -0.0733916897801307 ENSG00000117262 GPR89A
ENST00000460277 0.618783363904391 0.323291128352784 -0.0730487688168778 ENSG00000117262 GPR89A
ENST00000454423 0.619343270979895 0.323936079215906 -0.0729944057604965 ENSG00000117262 GPR89A
ENST00000534502 0.595510758036695 0.298147695453971 -0.0779097990967695 ENSG00000117262 GPR89A
ENST00000462900 0.595366746422393 0.298007838666771 -0.0779228360237082 ENSG00000117262 GPR89A
ENST00000491285 0.503541409312262 0.208264616815882 0.0915666243863812 ENSG00000232637 WI2-3658N16.1
ENST00000446760 0.955234615462532 0.882136768521757 0.0107748937865541 ENSG00000186275 NBPF12
ENST00000442909 0.949321457515148 0.868518369393344 0.0120270837726355 ENSG00000186275 NBPF12
ENST00000254101 0.385400959157062 0.12110302368659 0.105911237324025 ENSG00000131791 PRKAB2
ENST00000606856 0.427080394101555 0.148327557588462 0.102564510095131 ENSG00000273071 RP11-337C18.10
ENST00000527849 0.361083786985118 0.106244905792441 0.129075579385355 ENSG00000131781 FMO5
ENST00000369259 0.852218954457083 0.662221433940492 0.0206237445618873 ENSG00000131778 CHD1L
ENST00000431239 0.852218954457083 0.662221433940492 0.0206237445618873 ENSG00000131778 CHD1L
ENST00000467213 0.854789944838101 0.666724964556738 0.0203434261292162 ENSG00000131778 CHD1L
ENST00000488864 0.956183781012631 0.885093463937627 0.00827868256164254 ENSG00000131778 CHD1L
ENST00000369258 0.854789944838101 0.666724964556738 0.0203434261292162 ENSG00000131778 CHD1L
ENST00000361293 0.854789944838101 0.666724964556738 0.0203434261292162 ENSG00000131778 CHD1L
ENST00000485113 0.950591240160407 0.871510759726162 0.0122520534354044 ENSG00000131778 CHD1L
ENST00000469625 0.510280093167073 0.21419313317302 0.0907660996327824 ENSG00000131778 CHD1L
ENST00000234739 0.258329924597921 0.0550183812936358 0.128788278296952 ENSG00000116128 BCL9
ENST00000310701 0.937774595650424 0.840165940971764 0.0151936841462159 ENSG00000122497 NBPF14
ENST00000369219 0.936386945122834 0.837004428077532 0.0154564134036285 ENSG00000122497 NBPF14
ENST00000464336 0.30999695039466 0.0793789877180985 0.0996563537373178 ENSG00000243452 NBPF15
ENST00000478419 0.554365321700822 0.254414436138079 0.063290889392284 ENSG00000243452 NBPF15
ENST00000488031 0.391024044726282 0.124579894011797 0.0854973912687941 ENSG00000243452 NBPF15
ENST00000442702 0.283868557878104 0.0661014231085705 0.12008606578037 ENSG00000243452 NBPF15
ENST00000492711 0.701984665118876 0.428396031106637 0.061563989730257 ENSG00000243452 NBPF15
ENST00000369187 0.283287779754262 0.0658210966288745 0.119823797813437 ENSG00000243452 NBPF15
ENST00000452399 0.947983738321947 0.864899779038982 0.0100354432498504 ENSG00000232527 RP11-14N7.2
ENST00000539543 0.947983738321947 0.864794953245687 0.0100397085725387 ENSG00000232527 RP11-14N7.2
ENST00000271628 0.892108596111496 0.739989429914529 0.0197362110830207 ENSG00000143368 SF3B4
ENST00000457312 0.880140164541729 0.716588363429189 0.0230558085239403 ENSG00000143368 SF3B4
ENST00000466496 0.62011237423962 0.325003412466391 0.0705937887479956 ENSG00000014914 MTMR11
ENST00000482025 0.619343270979895 0.32385903893023 0.0707988980081426 ENSG00000014914 MTMR11
ENST00000369140 0.451442331402499 0.165758284232411 0.100251330801847 ENSG00000014914 MTMR11
ENST00000482343 0.619095832745703 0.323657633082594 0.070741520503867 ENSG00000014914 MTMR11
ENST00000492824 0.619095832745703 0.323657633082594 0.070741520503867 ENSG00000014914 MTMR11
ENST00000439741 0.628642840743345 0.334873316680627 0.0692180425722346 ENSG00000014914 MTMR11
ENST00000361405 0.628642840743345 0.334873316680627 0.0692180425722346 ENSG00000014914 MTMR11
ENST00000406732 0.628642840743345 0.334873316680627 0.0692180425722346 ENSG00000014914 MTMR11
ENST00000369135 0.511260326227651 0.215376695755122 0.0470082782332059 ENSG00000163113 OTUD7B
ENST00000417191 0.589461588809793 0.291166111196359 -0.0574780232048067 ENSG00000163113 OTUD7B
ENST00000369130 0.85688975027715 0.670386481845731 0.0240639441398584 ENSG00000136631 VPS45
ENST00000462852 0.492062563247957 0.19835855829573 0.0851596493915171 ENSG00000136631 VPS45
ENST00000369128 0.853731532048538 0.664995448389771 0.0245082129719721 ENSG00000136631 VPS45
ENST00000460366 0.430478114526622 0.150803051099836 0.101930589414091 ENSG00000136631 VPS45
ENST00000535106 0.943151750406067 0.852732551557701 0.0108018456435779 ENSG00000136631 VPS45
ENST00000497638 0.441619506073295 0.158511362635757 0.100118566338025 ENSG00000136631 VPS45
ENST00000419023 0.571285639401613 0.270927238646738 0.0689362215928695 ENSG00000136631 VPS45
ENST00000491789 0.876807493162194 0.71037884004572 -0.0260755049274245 ENSG00000136631 VPS45
ENST00000484306 0.717416907704285 0.450262987325632 -0.0566059593925173 ENSG00000136631 VPS45
ENST00000369126 0.554243109757778 0.254307400687294 -0.0611711126524279 ENSG00000023902 PLEKHO1
ENST00000025469 0.561602969237825 0.261600532138766 -0.0596939296250287 ENSG00000023902 PLEKHO1
ENST00000369124 0.569191243513255 0.268654526128348 -0.059009215882296 ENSG00000023902 PLEKHO1
ENST00000479194 0.983895272126827 0.956555157406734 0.002802951275087 ENSG00000023902 PLEKHO1
ENST00000492304 0.918830325444021 0.796190688540245 -0.0152198922447363 ENSG00000023902 PLEKHO1
ENST00000466659 0.904010993181521 0.766000933117214 -0.0171615435968732 ENSG00000023902 PLEKHO1
ENST00000477309 0.965035486013792 0.908242675112328 -0.00733942648480681 ENSG00000023902 PLEKHO1
ENST00000441340 0.674860040506367 0.391677341205334 -0.0572372984907 ENSG00000023902 PLEKHO1
ENST00000485470 0.80280794289256 0.578606648220322 -0.0432889330560974 ENSG00000023902 PLEKHO1
ENST00000314136 0.172836696290742 0.0248534035165744 0.141822408818745 ENSG00000143401 ANP32E
ENST00000369119 0.161583461644074 0.0216925728294182 0.157343252327185 ENSG00000143401 ANP32E
ENST00000369116 0.172767607936571 0.0248374582250409 0.141825549481186 ENSG00000143401 ANP32E
ENST00000436748 0.168409558703504 0.0235157236167824 0.136757743132382 ENSG00000143401 ANP32E
ENST00000534437 0.102719479753717 0.00833637191398401 0.188600583008941 ENSG00000143401 ANP32E
ENST00000369114 0.169280607274204 0.0237882223898693 0.136529051676347 ENSG00000143401 ANP32E
ENST00000369115 0.171261146694689 0.0243861982903323 0.135025998357235 ENSG00000143401 ANP32E
ENST00000533654 0.180487801693243 0.0269964945210841 0.134390820435813 ENSG00000143401 ANP32E
ENST00000534220 0.175452556130285 0.0255602297921784 0.12917841629699 ENSG00000143401 ANP32E
ENST00000532744 0.34103354520274 0.0948394341822044 0.0951581855507238 ENSG00000143401 ANP32E
ENST00000369109 0.921060058441836 0.800674324688692 -0.0117140897790416 ENSG00000117362 APH1A
ENST00000360244 0.923842257344338 0.805615585978719 -0.0115556258950508 ENSG00000117362 APH1A
ENST00000414276 0.921645656113273 0.801679856977185 -0.0116494072056029 ENSG00000117362 APH1A
ENST00000461320 0.991767139493065 0.977948639775378 -0.00148309199182392 ENSG00000117362 APH1A
ENST00000236017 0.963600346254166 0.904745926492539 -0.00646189518670113 ENSG00000117362 APH1A
ENST00000486308 0.927558330676866 0.814629818369348 0.0134924960860455 ENSG00000117362 APH1A
ENST00000486720 0.959640014885371 0.894146716780875 0.00787667514260579 ENSG00000117362 APH1A
ENST00000476538 0.962123538694979 0.900178720608949 0.00637524175290863 ENSG00000117362 APH1A
ENST00000369102 0.488216570505792 0.19480293682237 -0.0748043689795288 ENSG00000118292 C1orf54
ENST00000493092 0.64748564306346 0.357078354022377 -0.0714351383552727 ENSG00000117362 APH1A
ENST00000369099 0.484337191892363 0.191822944100143 -0.0780947846133742 ENSG00000118292 C1orf54
ENST00000369098 0.487757371031909 0.194279226526531 -0.0775018497224693 ENSG00000118292 C1orf54
ENST00000309092 0.495497231836639 0.200979960337474 -0.0985277817344145 ENSG00000187145 MRPS21
ENST00000369084 0.489189582882018 0.195671332686047 -0.0996692632404209 ENSG00000187145 MRPS21
ENST00000324862 0.0608768316276255 0.00289238698904449 0.134123266824291 ENSG00000117360 PRPF3
ENST00000496202 0.0872043692383671 0.00596889269097788 0.143084019768899 ENSG00000117360 PRPF3
ENST00000543398 0.0649402974822621 0.00325942319632833 0.143676071160293 ENSG00000117360 PRPF3
ENST00000414970 0.06310354493697 0.00307889023972536 0.133200572789319 ENSG00000117360 PRPF3
ENST00000467329 0.076727228691378 0.00457648915568476 0.123067039940355 ENSG00000117360 PRPF3
ENST00000467514 0.46588145738019 0.177288117663569 0.100010107263833 ENSG00000117360 PRPF3
ENST00000476970 0.291099523506672 0.0695245772632056 0.104800822709167 ENSG00000117360 PRPF3
ENST00000470824 0.14741910161935 0.0179073486188786 0.163759117923827 ENSG00000117360 PRPF3
ENST00000492220 0.840024540511828 0.64127189860279 -0.0196614234562163 ENSG00000163125 RPRD2
ENST00000401000 0.968634341289753 0.917732733291597 0.00407370670633 ENSG00000163125 RPRD2
ENST00000539519 0.696600706269207 0.420544050293782 -0.0369758721915475 ENSG00000163125 RPRD2
ENST00000369067 0.737399944045386 0.478924038061603 -0.0513175157023191 ENSG00000163125 RPRD2
ENST00000369068 0.893494645710134 0.743585807783592 -0.0138711982017819 ENSG00000163125 RPRD2
ENST00000438568 0.946412108689563 0.861053688191855 0.0125493380724957 ENSG00000143374 TARS2
ENST00000369054 0.951848474292714 0.873749625097309 0.0108947303039657 ENSG00000143374 TARS2
ENST00000369064 0.93745989995812 0.839625472388917 0.0139945420316923 ENSG00000143374 TARS2
ENST00000606933 0.955381849672365 0.88260203183356 0.0102067699815928 ENSG00000143374 TARS2
ENST00000369051 0.93745989995812 0.839625472388917 0.0139945420316923 ENSG00000143374 TARS2
ENST00000467982 0.996148785352676 0.990013527104631 -0.000854599678322864 ENSG00000143374 TARS2
ENST00000442435 0.602716301565457 0.305793492518192 -0.0723413938082193 ENSG00000237781 RP11-54A4.2
ENST00000369041 0.425378344414476 0.147015814630529 -0.104995281299665 ENSG00000143382 ADAMTSL4
ENST00000271643 0.251063161469062 0.0517826631214209 -0.138351237364461 ENSG00000143382 ADAMTSL4
ENST00000369039 0.25547058951087 0.053591186196501 -0.140432499317797 ENSG00000143382 ADAMTSL4
ENST00000369038 0.164902986592565 0.0225063591072309 -0.173521160425029 ENSG00000143382 ADAMTSL4
ENST00000369026 0.0824405019430294 0.00530809046772345 0.115767672139032 ENSG00000143384 MCL1
ENST00000464132 0.0549545005523077 0.00231006784419936 0.142772124483304 ENSG00000143384 MCL1
ENST00000307940 0.062760726976398 0.00304618113047797 0.106855414055533 ENSG00000143384 MCL1
ENST00000369016 0.68437547098493 0.404096892958481 -0.0298821656691097 ENSG00000143420 ENSA
ENST00000369014 0.61562616295818 0.319992372270781 -0.0380606469634736 ENSG00000143420 ENSA
ENST00000369009 0.580155263513487 0.280616851764733 -0.0415841816139303 ENSG00000143420 ENSA
ENST00000361532 0.582625842217353 0.283328967723159 -0.0427882158499669 ENSG00000143420 ENSA
ENST00000361631 0.941686965089759 0.849062828613609 -0.00701395433948018 ENSG00000143420 ENSA
ENST00000509582 0.91187663532689 0.782368601185634 -0.00969466682314145 ENSG00000143420 ENSA
ENST00000339643 0.895836169209245 0.747735977031079 -0.011245348841911 ENSG00000143420 ENSA
ENST00000271690 0.817527233486066 0.604409095205433 -0.0188942842590162 ENSG00000143420 ENSA
ENST00000356527 0.811918655837635 0.594419691170576 -0.0197923774983229 ENSG00000143420 ENSA
ENST00000513281 0.874262587543941 0.70523890399121 -0.0160125486085758 ENSG00000143420 ENSA
ENST00000505321 0.697197495187465 0.421585465877493 -0.0323627277340645 ENSG00000143420 ENSA
ENST00000503345 0.592296250952479 0.294841039086238 -0.0454065196076098 ENSG00000143420 ENSA
ENST00000354702 0.613012945713048 0.316998143296059 -0.0468420066965468 ENSG00000143420 ENSA
ENST00000503241 0.599518461512961 0.302455721492645 -0.045924287518744 ENSG00000143420 ENSA
ENST00000362052 0.421921157892992 0.144901208436323 -0.0739367166550716 ENSG00000143420 ENSA
ENST00000271732 0.478358200039681 0.187017583597701 0.0722395753471818 ENSG00000143457 GOLPH3L
ENST00000540514 0.940460334090479 0.845619043426341 0.0117759645375446 ENSG00000143457 GOLPH3L
ENST00000427665 0.790130638174839 0.557633071436161 0.0366767682704169 ENSG00000143457 GOLPH3L
ENST00000358595 0.864816187962471 0.685331821331801 0.0176954125364164 ENSG00000143437 ARNT
ENST00000471844 0.911618734028905 0.781835200192358 0.0122092608220865 ENSG00000143437 ARNT
ENST00000354396 0.941994638216284 0.850082463900837 -0.00834419262947381 ENSG00000143437 ARNT
ENST00000515192 0.828731276424455 0.622338727375233 -0.0230040974109961 ENSG00000143437 ARNT
ENST00000505755 0.808515520523638 0.588870343658905 -0.0266690161883114 ENSG00000143437 ARNT
ENST00000497108 0.737496708908431 0.479074081115503 -0.0459366035943262 ENSG00000143437 ARNT
ENST00000505979 0.685817705948853 0.406023952417707 -0.0572383884082981 ENSG00000143437 ARNT
ENST00000504358 0.645778310977058 0.355076729577662 -0.0637652894183856 ENSG00000143437 ARNT
ENST00000525956 0.915966679086955 0.789841541101089 -0.018150358049361 ENSG00000143379 SETDB1
ENST00000487584 0.929269244148492 0.818487668574551 -0.0156351017510176 ENSG00000143379 SETDB1
ENST00000271640 0.903046750939785 0.763455117362034 -0.0139675347668186 ENSG00000143379 SETDB1
ENST00000448029 0.895589576786513 0.747248073570031 -0.0218310654760921 ENSG00000143379 SETDB1
ENST00000368962 0.948816563856374 0.866555641788063 0.0100474124120581 ENSG00000143379 SETDB1
ENST00000534805 0.871356589615626 0.698536216754987 0.0222414485431501 ENSG00000143379 SETDB1
ENST00000368969 0.902876407730257 0.763143770152844 -0.0139884053770994 ENSG00000143379 SETDB1
ENST00000459773 0.898151309574953 0.752593451803157 0.0152621855188684 ENSG00000143379 SETDB1
ENST00000368963 0.948232324063159 0.865599771732082 0.0101830169300429 ENSG00000143379 SETDB1
ENST00000498193 0.992761556564499 0.980881224359032 -0.0011055524512842 ENSG00000143379 SETDB1
ENST00000368964 0.839347726093521 0.640084069416234 -0.0316141470710592 ENSG00000143379 SETDB1
ENST00000423081 0.963568395472404 0.904675357770644 -0.00866954166286544 ENSG00000143379 SETDB1
ENST00000482825 0.727192851561581 0.464244484967822 0.0284066614920318 ENSG00000143418 CERS2
ENST00000561294 0.852800882515995 0.663399516613441 0.0184964999069074 ENSG00000143418 CERS2
ENST00000560793 0.475947656295838 0.184850121931337 0.0563776493259594 ENSG00000143418 CERS2
ENST00000345896 0.696754448788907 0.420775674486277 0.0343740499460573 ENSG00000143418 CERS2
ENST00000271688 0.702421902884038 0.429006757537801 0.0338224977709054 ENSG00000143418 CERS2
ENST00000368954 0.702010856854992 0.428485425827568 0.0339172570652335 ENSG00000143418 CERS2
ENST00000560481 0.591819639174101 0.293977470940056 0.0545116257514553 ENSG00000259357 RP11-316M1.12
ENST00000561111 0.834640637057513 0.631814270476871 0.0216742827430079 ENSG00000259357 RP11-316M1.12
ENST00000460664 0.201540727979482 0.0336663199644698 0.108504361252395 ENSG00000143418 CERS2
ENST00000368949 0.766663669584119 0.520572906188668 0.0324656798379742 ENSG00000143418 CERS2
ENST00000361419 0.804583411805742 0.581515938955897 0.029739459849323 ENSG00000143418 CERS2
ENST00000559660 0.309585408230237 0.0791621410235513 0.104271808941125 ENSG00000143418 CERS2
ENST00000558062 0.869704731007781 0.695441710013195 0.0226518713915486 ENSG00000143418 CERS2
ENST00000559020 0.564457153980507 0.26414626845728 0.0679513749177618 ENSG00000143418 CERS2
ENST00000421609 0.994466742861999 0.985385548633469 0.00107753185850474 ENSG00000143418 CERS2
ENST00000457392 0.868139129721858 0.692137712964632 -0.0263720456447041 ENSG00000143418 CERS2
ENST00000465135 0.782052808106341 0.544147473830337 0.0325809106913189 ENSG00000143443 C1orf56
ENST00000439374 0.593045386769139 0.295553092330679 0.0311928216859469 ENSG00000197622 CDC42SE1
ENST00000357235 0.393889708067433 0.126454998662156 0.0508885516632888 ENSG00000197622 CDC42SE1
ENST00000540998 0.393889708067433 0.126454998662156 0.0508885516632888 ENSG00000197622 CDC42SE1
ENST00000483763 0.453194811400111 0.166824301807726 0.0492464188034889 ENSG00000197622 CDC42SE1
ENST00000492796 0.420704171557617 0.143930781460282 0.0539851925789229 ENSG00000197622 CDC42SE1
ENST00000470278 0.453012901304096 0.166709747117424 0.0577890194868362 ENSG00000197622 CDC42SE1
ENST00000491825 0.593722291333316 0.296400233520062 0.0512610799267436 ENSG00000197622 CDC42SE1
ENST00000368921 0.869326603611127 0.694545709557543 0.0149056448080557 ENSG00000213190 MLLT11
ENST00000368918 0.726022929451143 0.46267841358328 0.0504657176263357 ENSG00000143458 GABPB2
ENST00000368912 0.521132318652893 0.224153086428479 0.0741331767451036 ENSG00000143434 SEMA6C
ENST00000368913 0.521132318652893 0.224153086428479 0.0741331767451036 ENSG00000143434 SEMA6C
ENST00000368914 0.504448709945094 0.209146033469272 0.0748950188372653 ENSG00000143434 SEMA6C
ENST00000341697 0.510989831521261 0.21514345558713 0.0740356033436113 ENSG00000143434 SEMA6C
ENST00000602841 0.825455434391669 0.617023845106413 -0.030147333746534 ENSG00000163156 SCNM1
ENST00000461862 0.904277098219943 0.766625372770374 -0.0190769259638503 ENSG00000163156 SCNM1
ENST00000368905 0.81444446356065 0.599113856660145 -0.0337705110483243 ENSG00000163156 SCNM1
ENST00000471039 0.944217188412631 0.855688055172629 -0.0131166460872613 ENSG00000163156 SCNM1
ENST00000368902 0.861668320628777 0.679546496836132 -0.0266497836217185 ENSG00000163156 SCNM1
ENST00000497147 0.792449527485625 0.561205243906614 -0.0408626285762723 ENSG00000163156 SCNM1
ENST00000491094 0.704351840890037 0.431468572430334 -0.0352278464331297 ENSG00000163159 VPS72
ENST00000368892 0.640673928909981 0.34876364787932 -0.0434801148148912 ENSG00000163159 VPS72
ENST00000354473 0.624862739955646 0.330521035111078 -0.0453977981231704 ENSG00000163159 VPS72
ENST00000496809 0.624973837317739 0.330714257184713 -0.0456491974639022 ENSG00000163159 VPS72
ENST00000471423 0.699588235835441 0.424883464723424 -0.042185265075152 ENSG00000163159 VPS72
ENST00000463470 0.704703665042866 0.432021661696878 -0.0416620116788096 ENSG00000163159 VPS72
ENST00000447555 0.899112029170304 0.755098720790808 -0.0181323215148019 ENSG00000143398 PIP5K1A
ENST00000349792 0.978315558819485 0.941958193685937 -0.00357754382623967 ENSG00000143398 PIP5K1A
ENST00000409426 0.978315558819485 0.941936793208422 -0.00357985061262168 ENSG00000143398 PIP5K1A
ENST00000441902 0.95253852610353 0.875196968007435 -0.00767129190988808 ENSG00000143398 PIP5K1A
ENST00000368890 0.978315558819485 0.941958193685937 -0.00357754382623967 ENSG00000143398 PIP5K1A
ENST00000424999 0.915665488578476 0.789220687934892 0.0156355726482404 ENSG00000143398 PIP5K1A
ENST00000368888 0.988272098446799 0.96874161245696 -0.00199383540635716 ENSG00000143398 PIP5K1A
ENST00000454769 0.924659052816215 0.807908039769687 -0.0148532062879657 ENSG00000143398 PIP5K1A
ENST00000418435 0.43705175042232 0.155163519377557 -0.100164450354527 ENSG00000143398 PIP5K1A
ENST00000481713 0.770773028625088 0.52727049996767 -0.0486215990616861 ENSG00000143398 PIP5K1A
ENST00000486048 0.923842257344338 0.805592530914692 -0.018857090220079 ENSG00000143398 PIP5K1A
ENST00000464105 0.789115508073678 0.556139436785645 0.045189465686454 ENSG00000143398 PIP5K1A
ENST00000414290 0.577275390705611 0.277262605413952 0.0586978017054369 ENSG00000143398 PIP5K1A
ENST00000486866 0.281532763604911 0.0651914958915468 0.139612248219523 ENSG00000143398 PIP5K1A
ENST00000489625 0.778102829695875 0.537954593990083 0.0381402918851629 ENSG00000143398 PIP5K1A
ENST00000368884 0.76257360279562 0.514614117227853 -0.0302573816770989 ENSG00000159352 PSMD4
ENST00000368881 0.760798104904353 0.511674767258939 -0.0304569745730679 ENSG00000159352 PSMD4
ENST00000461434 0.767922281243362 0.522686158444967 -0.0355357591034212 ENSG00000159352 PSMD4
ENST00000462970 0.701929705733231 0.428307184295192 -0.0374021726685361 ENSG00000159352 PSMD4
ENST00000476855 0.753429916690214 0.500881353345267 -0.0312547455879076 ENSG00000159352 PSMD4
ENST00000437736 0.708108963693632 0.436866657662304 -0.0386707806439844 ENSG00000159352 PSMD4
ENST00000469786 0.861291045535306 0.678803499953644 -0.0245642756001623 ENSG00000159352 PSMD4
ENST00000445776 0.908190764968813 0.77488473277254 -0.013782900009102 ENSG00000159352 PSMD4
ENST00000491857 0.841615446528266 0.643731300090617 -0.0264733741731518 ENSG00000159352 PSMD4
ENST00000427779 0.984443502980818 0.958749310323616 -0.00270436011916591 ENSG00000159352 PSMD4
ENST00000470396 0.904876542261884 0.768763856533942 -0.0176575342796453 ENSG00000159352 PSMD4
ENST00000453615 0.840060974054845 0.641389184776539 0.0324589175662798 ENSG00000159352 PSMD4
ENST00000336715 0.850203362030628 0.658723808100353 0.0295799409222057 ENSG00000143373 ZNF687
ENST00000449313 0.869990840252199 0.696138162276681 0.026390407473531 ENSG00000143373 ZNF687
ENST00000324048 0.868180270112964 0.692262648388761 0.0267154494562903 ENSG00000143373 ZNF687
ENST00000368879 0.868180270112964 0.692262648388761 0.0267154494562903 ENSG00000143373 ZNF687
ENST00000426871 0.904702162683856 0.768282281398118 0.0226452901532063 ENSG00000143373 ZNF687
ENST00000368874 0.816122241809605 0.602062838066112 -0.0235575660117258 ENSG00000143393 PI4KB
ENST00000271657 0.86957255431944 0.695149774642484 -0.0177055298811998 ENSG00000143393 PI4KB
ENST00000368875 0.835360154719416 0.633074898304064 -0.0215839701314002 ENSG00000143393 PI4KB
ENST00000368873 0.83471656477141 0.63201424805349 -0.0214587303773932 ENSG00000143393 PI4KB
ENST00000529142 0.841855853074607 0.644107874805552 -0.0208269070161321 ENSG00000143393 PI4KB
ENST00000368872 0.8604484784111 0.677191038437783 -0.0183616945887231 ENSG00000143393 PI4KB
ENST00000455060 0.981302507011005 0.949640104881942 -0.00403992549965692 ENSG00000143393 PI4KB
ENST00000446339 0.960712579472453 0.896919025284923 -0.0101864915560567 ENSG00000143393 PI4KB
ENST00000489889 0.981602815485064 0.950536579745672 -0.00423272242504698 ENSG00000143393 PI4KB
ENST00000430800 0.906986137162303 0.772717076186707 -0.0143295634563513 ENSG00000143393 PI4KB
ENST00000489223 0.968634341289753 0.917623831781026 -0.00547997189976244 ENSG00000143393 PI4KB
ENST00000438243 0.854710546281414 0.666580760104913 0.0243305904909661 ENSG00000143393 PI4KB
ENST00000290524 0.230237090824523 0.0437638994965168 0.105716624915166 ENSG00000143390 RFX5
ENST00000368870 0.346409598901689 0.0979641014413279 0.0907542699983274 ENSG00000143390 RFX5
ENST00000436637 0.428550459201538 0.149579017699971 0.0978702362448158 ENSG00000143390 RFX5
ENST00000452671 0.391073957312768 0.12461633868067 0.0848939991011299 ENSG00000143390 RFX5
ENST00000452513 0.358444231592595 0.104823367258079 0.0894348081205631 ENSG00000143390 RFX5
ENST00000392746 0.265101425083805 0.0579819069819797 0.102451689393515 ENSG00000143390 RFX5
ENST00000422595 0.514903323328559 0.218649146583045 0.0765959642234566 ENSG00000143390 RFX5
ENST00000450506 0.534476826482005 0.235832515960543 0.0753219023271958 ENSG00000143390 RFX5
ENST00000458484 0.756227415700988 0.505002239545578 0.0429916879129821 ENSG00000143390 RFX5
ENST00000421986 0.871232078796579 0.698413518471134 0.0251819335066226 ENSG00000143390 RFX5
ENST00000430227 0.870594789071652 0.697388167127365 0.0252620132533925 ENSG00000143390 RFX5
ENST00000435314 0.807041399166677 0.586245395519769 0.0356980885924186 ENSG00000143390 RFX5
ENST00000478564 0.892996828437571 0.741941763405799 0.0215295425645488 ENSG00000143390 RFX5
ENST00000412774 0.904933542858956 0.768983036798723 0.0192246787334836 ENSG00000143390 RFX5
ENST00000437327 0.862951377156907 0.681825533598898 0.027106968008756 ENSG00000143390 RFX5
ENST00000436271 0.740828317482821 0.483213196510187 0.0465422750232225 ENSG00000143390 RFX5
ENST00000494217 0.824663018842842 0.615944186525174 0.033394766216708 ENSG00000143390 RFX5
ENST00000479681 0.729193353072225 0.466737753904757 0.0485836938980357 ENSG00000143390 RFX5
ENST00000444392 0.789063578900066 0.55606139062252 0.038955531498837 ENSG00000143390 RFX5
ENST00000452456 0.730006835053604 0.468255444696493 0.0484527803880579 ENSG00000143390 RFX5
ENST00000290541 0.343722560120893 0.0962119839916065 -0.0797454283310344 ENSG00000159377 PSMB4
ENST00000495288 0.311773492935111 0.0802579722000399 -0.0816695047740349 ENSG00000159377 PSMB4
ENST00000495805 0.304385608022481 0.0765216144533946 -0.0830979530781065 ENSG00000159377 PSMB4
ENST00000476467 0.343591652065073 0.0961514078020956 -0.0797508757915926 ENSG00000159377 PSMB4
ENST00000493673 0.343591652065073 0.0961527808048261 -0.0797499466866434 ENSG00000159377 PSMB4
ENST00000474100 0.769544384737847 0.525079391641247 -0.0322388415130501 ENSG00000159377 PSMB4
ENST00000466425 0.972605940902038 0.927263899769492 0.0060748640275652 ENSG00000159377 PSMB4
ENST00000392723 0.180324409387005 0.0269354047650576 0.110525682781376 ENSG00000143442 POGZ
ENST00000358476 0.255732539081989 0.053716292566106 0.0971217387122072 ENSG00000143442 POGZ
ENST00000361398 0.257792245073139 0.0547043737488085 0.0966718576221014 ENSG00000143442 POGZ
ENST00000271715 0.257792245073139 0.0547043737488085 0.0966718576221014 ENSG00000143442 POGZ
ENST00000368863 0.255732539081989 0.053716292566106 0.0971217387122072 ENSG00000143442 POGZ
ENST00000409503 0.271583383810316 0.0609296317616179 0.0940799879849974 ENSG00000143442 POGZ
ENST00000531094 0.280458870382994 0.0647494212271181 0.0924264981185216 ENSG00000143442 POGZ
ENST00000540984 0.308223517335328 0.0783663018441383 0.0870965617211005 ENSG00000143442 POGZ
ENST00000491586 0.318828024608379 0.0836667640513893 0.0862538882561979 ENSG00000143442 POGZ
ENST00000529669 0.321740190988896 0.0851196717969021 0.115108287346226 ENSG00000143442 POGZ
ENST00000441516 0.676676492308409 0.394068152279199 0.0574273645344287 ENSG00000143442 POGZ
ENST00000485040 0.607003245135545 0.310016515484253 0.0549546952903338 ENSG00000143442 POGZ
ENST00000467287 0.74596896787635 0.490220214191497 0.0402069738406819 ENSG00000143442 POGZ
ENST00000533461 0.769693319167383 0.525217721185774 0.0389513094413477 ENSG00000143442 POGZ
ENST00000533351 0.839347726093521 0.640083383550719 0.0275025459820071 ENSG00000143442 POGZ
ENST00000450842 0.801475270788728 0.576018402914032 0.0347296819075499 ENSG00000143442 POGZ
ENST00000476128 0.747777288222985 0.492616418649044 0.040489062279389 ENSG00000143442 POGZ
ENST00000368841 0.648081399395056 0.357829576518717 0.0528340026023469 ENSG00000143376 SNX27
ENST00000458013 0.648081399395056 0.357829576518717 0.0528340026023469 ENSG00000143376 SNX27
ENST00000368843 0.648081399395056 0.357829576518717 0.0528340026023469 ENSG00000143376 SNX27
[truncated: 6,759,612 more chars]
