# Supplementary material for: High-throughput allele-specific expression across 250 environmental conditions
Source: Genome Res. 2016 Dec;26(12):1627–38. doi: 10.1101/gr.209759.116 (PMC5131815; doi:10.1101/gr.209759.116)
Supplement: Supplemental Material [file supp_gr.209759.116_Supplemental_Table_S6.tar.gz › DEG_results/DP8_DEG_stats_CO2.txt]

t.id padj pval logFC ensg g.id
ENST00000456328 1 0.122111711041357 -0.0355852725561228 ENSG00000223972 DDX11L1
ENST00000515242 1 0.12492149761014 -0.0361547703849208 ENSG00000223972 DDX11L1
ENST00000518655 1 0.122111711041357 -0.0355852725561228 ENSG00000223972 DDX11L1
ENST00000541675 1 0.977013888820296 0.00196155825529481 ENSG00000227232 WASH7P
ENST00000423562 1 0.997655024284399 -0.000200094792304874 ENSG00000227232 WASH7P
ENST00000438504 1 0.997655024284399 -0.000200094792304874 ENSG00000227232 WASH7P
ENST00000488147 1 0.997655024284399 -0.000200094792304874 ENSG00000227232 WASH7P
ENST00000538476 1 0.997655024284399 -0.000200094792304874 ENSG00000227232 WASH7P
ENST00000466430 1 0.00715243855195489 0.108474658582583 ENSG00000238009 RP11-34P13.7
ENST00000477740 1 0.997152145500031 0.000192693274987097 ENSG00000238009 RP11-34P13.7
ENST00000471248 1 0.699778710892272 -0.0187167793274365 ENSG00000238009 RP11-34P13.7
ENST00000453576 1 0.392488335248007 -0.027758293473613 ENSG00000238009 RP11-34P13.7
ENST00000442987 1 0.616989141247316 0.0190726247685927 ENSG00000233750 CICP27
ENST00000423372 1 0.941203974340388 0.00686150345768347 ENSG00000237683 AL627309.1
ENST00000494149 1 0.0193981900745405 -0.118086913990155 ENSG00000268903 RP11-34P13.15
ENST00000595919 1 0.139758464994398 0.0961632565424373 ENSG00000269981 RP11-34P13.16
ENST00000484859 1 0.232579184060864 0.0555985541269306 ENSG00000241860 RP11-34P13.13
ENST00000490997 1 0.65039288190422 0.0179390673399938 ENSG00000241860 RP11-34P13.13
ENST00000466557 1 0.155840897940307 0.112459385813571 ENSG00000241860 RP11-34P13.13
ENST00000496488 1 0.179871187609811 0.0344284268876294 ENSG00000241599 RP11-34P13.9
ENST00000491962 1 0.0649443923052514 0.0482446159720659 ENSG00000241860 RP11-34P13.13
ENST00000442116 1 0.567114241250783 0.0351316741025062 ENSG00000228463 AP006222.2
ENST00000448958 1 0.618219843161057 -0.042073250223167 ENSG00000228463 AP006222.2
ENST00000424429 1 0.804995985576064 -0.00570186277785381 ENSG00000241670 AP006222.1
ENST00000450734 1 0.537728915432401 -0.0150807584423786 ENSG00000241670 AP006222.1
ENST00000424587 1 0.557247756438631 0.0463809157912453 ENSG00000228463 AP006222.2
ENST00000335577 1 0.803246326387907 0.00622208643465497 ENSG00000228463 AP006222.2
ENST00000440038 1 0.427652815764507 -0.0289726446132617 ENSG00000237094 RP4-669L17.10
ENST00000423728 1 0.827290148983983 -0.00524997068410086 ENSG00000237094 RP4-669L17.10
ENST00000455464 1 0.759561597194588 -0.0101935312804033 ENSG00000237094 RP4-669L17.10
ENST00000419160 1 0.45899849552005 -0.0229830517224364 ENSG00000237094 RP4-669L17.10
ENST00000601814 1 0.45899849552005 -0.0229830517224364 ENSG00000237094 RP4-669L17.10
ENST00000425496 1 0.366840357871183 -0.0247663075523293 ENSG00000237094 RP4-669L17.10
ENST00000455207 1 0.799737126874979 -0.00929583400434715 ENSG00000237094 RP4-669L17.10
ENST00000440200 1 0.574099251654488 -0.0242375556260798 ENSG00000230021 RP5-857K21.4
ENST00000416931 1 0.945654673973284 0.00448553058095831 ENSG00000225972 MTND1P23
ENST00000457540 1 0.800746778937328 -0.015350718926743 ENSG00000225630 MTND2P28
ENST00000414273 1 0.552680120595063 -0.0266239266078926 ENSG00000237973 hsa-mir-6723
ENST00000427426 1 0.654206594699651 -0.0418995727234701 ENSG00000229344 RP5-857K21.7
ENST00000467115 1 0.167879529781733 -0.111190003237964 ENSG00000240409 MTATP8P1
ENST00000514057 1 0.186778054799 -0.108451048889066 ENSG00000248527 MTATP6P1
ENST00000416718 1 0.0281013345408156 -0.189711566321156 ENSG00000198744 RP5-857K21.11
ENST00000441245 1 0.330408713326345 0.0717731304546226 ENSG00000230021 RP5-857K21.4
ENST00000419394 1 0.398132485768736 0.0622343872566236 ENSG00000230021 RP5-857K21.4
ENST00000414688 1 0.433951090227914 0.0545462513315783 ENSG00000230021 RP5-857K21.4
ENST00000447954 1 0.991628367252032 0.000602189065384976 ENSG00000230021 RP5-857K21.4
ENST00000440782 1 0.909316187812358 -0.00690346683621068 ENSG00000229376 CICP3
ENST00000506640 1 0.527914084480193 0.0547012998187887 ENSG00000224956 RP11-206L10.1
ENST00000416385 1 0.77113237775662 0.0224515680154887 ENSG00000235373 RP11-206L10.3
ENST00000417659 1 0.0829097919558209 0.119484789042733 ENSG00000240618 RP11-206L10.5
ENST00000428504 1 0.0384966238615182 0.19174825545402 ENSG00000228327 RP11-206L10.2
ENST00000434264 1 0.862083013329716 -0.0162890640189713 ENSG00000237491 RP11-206L10.9
ENST00000457084 1 0.448741591597508 -0.0673427947270026 ENSG00000237491 RP11-206L10.9
ENST00000589899 1 0.990553305762868 -0.00110911506748096 ENSG00000237491 RP11-206L10.9
ENST00000609830 1 0.947814520618962 -0.00611714953579101 ENSG00000237491 RP11-206L10.9
ENST00000429505 1 0.765246770056045 0.0244469223142526 ENSG00000237491 RP11-206L10.9
ENST00000591440 1 0.648735459623396 0.0388825412031977 ENSG00000237491 RP11-206L10.9
ENST00000587530 1 0.648735459623396 0.0388825412031977 ENSG00000237491 RP11-206L10.9
ENST00000593022 1 0.885928812626167 0.0120162086446968 ENSG00000237491 RP11-206L10.9
ENST00000589531 1 0.827957423184139 0.018151233389122 ENSG00000237491 RP11-206L10.9
ENST00000588951 1 0.600227485748167 0.0429613069988127 ENSG00000237491 RP11-206L10.9
ENST00000585768 1 0.7863825815243 0.0236455451724429 ENSG00000237491 RP11-206L10.9
ENST00000585745 1 0.312468229098625 0.0911456057557709 ENSG00000237491 RP11-206L10.9
ENST00000586928 1 0.384880342343432 0.0749113399384977 ENSG00000237491 RP11-206L10.9
ENST00000592547 1 0.422791396392612 -0.0453574314405178 ENSG00000237491 RP11-206L10.9
ENST00000585826 1 0.371763101880574 -0.0447632213915908 ENSG00000237491 RP11-206L10.9
ENST00000590848 1 0.69691786556419 0.0334340467530715 ENSG00000237491 RP11-206L10.9
ENST00000586288 1 0.826534965143335 0.0182751435537082 ENSG00000237491 RP11-206L10.9
ENST00000591702 1 0.400398884883125 0.06947275837267 ENSG00000237491 RP11-206L10.9
ENST00000358533 1 0.39326149506511 0.0642476387067933 ENSG00000237491 RP11-206L10.9
ENST00000447500 1 0.722061351227869 0.033484608340616 ENSG00000230092 RP11-206L10.8
ENST00000590817 1 0.722061351227869 0.033484608340616 ENSG00000230092 RP11-206L10.8
ENST00000599533 1 0.883145215778157 0.00568809969978654 ENSG00000269831 AL669831.1
ENST00000587126 1 0.97735894120622 0.00130988648671222 ENSG00000237491 RP11-206L10.9
ENST00000443772 1 0.383046594493698 -0.0715249105358572 ENSG00000237491 RP11-206L10.9
ENST00000412115 1 0.513450006131929 0.0595323313871048 ENSG00000237491 RP11-206L10.9
ENST00000435300 1 0.195616462651062 -0.120259526846712 ENSG00000240453 RP11-206L10.10
ENST00000326734 1 0.736513867671682 -0.0292595919863045 ENSG00000177757 FAM87B
ENST00000473798 1 0.422061490115606 -0.0728754814400207 ENSG00000225880 LINC00115
ENST00000536430 1 0.422061490115606 -0.0728754814400207 ENSG00000225880 LINC00115
ENST00000445118 1 0.26198000021573 0.0657819254905094 ENSG00000228794 LINC01128
ENST00000610067 1 0.347719359579234 0.0645747969150134 ENSG00000228794 LINC01128
ENST00000441765 1 0.820645817828147 -0.018596982618907 ENSG00000228794 LINC01128
ENST00000609139 1 0.319689080468475 0.0685069690432958 ENSG00000228794 LINC01128
ENST00000449005 1 0.316298024757596 0.0686034522790322 ENSG00000228794 LINC01128
ENST00000416570 1 0.347115557241464 0.0643919452160032 ENSG00000228794 LINC01128
ENST00000448975 1 0.347115557241464 0.0643919452160032 ENSG00000228794 LINC01128
ENST00000609009 1 0.215475547718406 0.087601315243755 ENSG00000228794 LINC01128
ENST00000608189 1 0.215475547718406 0.087601315243755 ENSG00000228794 LINC01128
ENST00000415295 1 0.954758384620116 -0.00505378134692376 ENSG00000228794 LINC01128
ENST00000425657 1 0.966545005617847 0.00356953985194792 ENSG00000228794 LINC01128
ENST00000607769 1 0.779065226938223 -0.0177100917345914 ENSG00000272438 RP11-54O7.16
ENST00000448179 1 0.912907924965997 0.00398829041214495 ENSG00000230699 RP11-54O7.1
ENST00000609207 1 0.0521298028869218 0.143258593553425 ENSG00000223764 RP11-54O7.3
ENST00000417705 1 0.0595900638163928 0.121244353914725 ENSG00000223764 RP11-54O7.3
ENST00000432961 1 0.935793923723237 0.00384505618696008 ENSG00000223764 RP11-54O7.3
ENST00000420190 1 0.697064227862768 -0.0169862701585316 ENSG00000187634 SAMD11
ENST00000437963 1 0.611432085432656 -0.0203426484493291 ENSG00000187634 SAMD11
ENST00000342066 1 0.969802339730643 -0.00288905827883954 ENSG00000187634 SAMD11
ENST00000598827 1 0.650527937478267 -0.0160614410095644 ENSG00000268179 AL645608.1
ENST00000341065 1 0.973183423596908 0.00256557413541803 ENSG00000187634 SAMD11
ENST00000455979 1 0.963950249233648 -0.0041134198888081 ENSG00000187634 SAMD11
ENST00000478729 1 0.519622787939148 -0.0147670067363658 ENSG00000187634 SAMD11
ENST00000474461 1 0.271035055876308 -0.0425968919895211 ENSG00000187634 SAMD11
ENST00000466827 1 0.807945783582686 0.00675838439661314 ENSG00000187634 SAMD11
ENST00000464948 1 0.560579182544609 -0.0193904653468677 ENSG00000187634 SAMD11
ENST00000483767 1 0.838023496483547 -0.0110832068931265 ENSG00000188976 NOC2L
ENST00000327044 1 0.882758081981719 -0.00614800681735166 ENSG00000188976 NOC2L
ENST00000477976 1 0.966920975690137 -0.00182689748133474 ENSG00000188976 NOC2L
ENST00000496938 1 0.55319141763267 0.0440030353768566 ENSG00000188976 NOC2L
ENST00000487214 1 0.451343782377462 -0.0336349177439927 ENSG00000188976 NOC2L
ENST00000469563 1 0.972594440687088 -0.0020999745831067 ENSG00000188976 NOC2L
ENST00000338591 1 0.955944811911935 -0.00407944461839822 ENSG00000187961 KLHL17
ENST00000463212 1 0.699686856465106 -0.0362558766696302 ENSG00000187961 KLHL17
ENST00000466300 1 0.923648559460632 0.00835526268354033 ENSG00000187961 KLHL17
ENST00000481067 1 0.662806524411103 0.0410532001133053 ENSG00000187961 KLHL17
ENST00000379410 1 0.162386162164647 0.12635092054479 ENSG00000187583 PLEKHN1
ENST00000379407 1 0.136952146774287 0.131270669480651 ENSG00000187583 PLEKHN1
ENST00000379409 1 0.136952146774287 0.131270669480651 ENSG00000187583 PLEKHN1
ENST00000480267 1 0.0852036440804046 -0.0627421713922268 ENSG00000187583 PLEKHN1
ENST00000491024 1 0.872546470373474 0.0135677105305827 ENSG00000187583 PLEKHN1
ENST00000433179 1 0.0747488491570852 -0.130815040170716 ENSG00000187642 C1orf170
ENST00000341290 1 0.0746619803519235 -0.130665895300399 ENSG00000187642 C1orf170
ENST00000479361 1 0.172147269864192 -0.0987622119585558 ENSG00000187642 C1orf170
ENST00000606034 1 0.860917295885407 0.00996673746493866 ENSG00000272512 RP11-54O7.17
ENST00000428771 1 0.75037344743217 0.0287462860545468 ENSG00000188290 HES4
ENST00000304952 1 0.751171850912178 0.0286430734227604 ENSG00000188290 HES4
ENST00000481869 1 0.725720746375822 0.0316642709413789 ENSG00000188290 HES4
ENST00000484667 1 0.774000555444921 0.0259606493089781 ENSG00000188290 HES4
ENST00000423619 1 0.812429627914195 -0.00853612111340723 ENSG00000231702 RP11-54O7.10
ENST00000458555 1 0.256018365702309 0.0518790036307615 ENSG00000224969 RP11-54O7.11
ENST00000379389 1 0.913894409182213 0.0101685000273617 ENSG00000187608 ISG15
ENST00000379370 1 0.717164392952105 0.0141030410874386 ENSG00000188157 AGRN
ENST00000477585 1 0.949566762220633 -0.00470754782491652 ENSG00000188157 AGRN
ENST00000469403 1 0.88595921851519 -0.00976101046395686 ENSG00000188157 AGRN
ENST00000479707 1 0.501464297380115 0.0454766848183144 ENSG00000188157 AGRN
ENST00000466223 1 0.912399780502817 0.00801023735044209 ENSG00000188157 AGRN
ENST00000478677 1 0.760270177791467 -0.0256069157007632 ENSG00000188157 AGRN
ENST00000492947 1 0.342060695507213 0.0736433360883083 ENSG00000188157 AGRN
ENST00000419249 1 0.159918333711626 -0.0801171402456393 ENSG00000188157 AGRN
ENST00000461111 1 0.404844431182915 -0.0368114765077534 ENSG00000188157 AGRN
ENST00000418300 1 0.933724855905284 0.00437242069545984 ENSG00000242590 RP11-54O7.14
ENST00000427998 1 0.015774286787508 0.226197850715166 ENSG00000217801 RP11-465B22.3
ENST00000394517 1 0.0263175801944207 0.205098669870027 ENSG00000217801 RP11-465B22.3
ENST00000442292 1 0.374094353028763 -0.0527426251631992 ENSG00000273443 RP11-54O7.18
ENST00000456409 1 0.137855550302027 0.132032357749132 ENSG00000217801 RP11-465B22.3
ENST00000412397 1 0.210687120473353 0.1139912382346 ENSG00000217801 RP11-465B22.3
ENST00000433695 1 0.26201832646335 0.0933541304461379 ENSG00000217801 RP11-465B22.3
ENST00000451054 1 0.30473268836304 0.085235519749849 ENSG00000217801 RP11-465B22.3
ENST00000379339 1 0.292210045954415 0.0617961280809013 ENSG00000131591 C1orf159
ENST00000294576 1 0.292210045954415 0.0617961280809013 ENSG00000131591 C1orf159
ENST00000448924 1 0.292210045954415 0.0617961280809013 ENSG00000131591 C1orf159
ENST00000465822 1 0.996414585250251 -0.000364652974983153 ENSG00000131591 C1orf159
ENST00000379325 1 0.292210045954415 0.0617961280809013 ENSG00000131591 C1orf159
ENST00000421241 1 0.292210045954415 0.0617961280809013 ENSG00000131591 C1orf159
ENST00000487177 1 0.649214985479566 -0.0402851126643117 ENSG00000131591 C1orf159
ENST00000467751 1 0.292210045954415 0.0617961280809013 ENSG00000131591 C1orf159
ENST00000477196 1 0.292210045954415 0.0617961280809013 ENSG00000131591 C1orf159
ENST00000464905 1 0.170336277242135 -0.127130802198154 ENSG00000131591 C1orf159
ENST00000379320 1 0.724982914162064 -0.0285635525634282 ENSG00000131591 C1orf159
ENST00000379319 1 0.113665577424376 0.104072041169375 ENSG00000131591 C1orf159
ENST00000434641 1 0.139114717934177 0.0892963917231772 ENSG00000131591 C1orf159
ENST00000482816 1 0.111563756671918 0.0981904448585682 ENSG00000131591 C1orf159
ENST00000437760 1 0.153446491318668 0.0898195747148735 ENSG00000131591 C1orf159
ENST00000462097 1 0.107395432894268 0.102391296572816 ENSG00000131591 C1orf159
ENST00000473600 1 0.262141992258928 0.104033235422432 ENSG00000131591 C1orf159
ENST00000475119 1 0.104438985938286 0.10423088155481 ENSG00000131591 C1orf159
ENST00000442117 1 0.0838215433467449 0.160257541923574 ENSG00000131591 C1orf159
ENST00000427787 1 0.037273547567155 0.196060056914324 ENSG00000131591 C1orf159
ENST00000472741 1 0.144798335795946 0.0963904334678272 ENSG00000131591 C1orf159
ENST00000480643 1 0.129573290421496 0.100378530211107 ENSG00000131591 C1orf159
ENST00000379236 1 0.642978039065597 -0.0326926015689873 ENSG00000186827 TNFRSF4
ENST00000497869 1 0.642978039065597 -0.0326926015689873 ENSG00000186827 TNFRSF4
ENST00000453580 1 0.577396957738 -0.0357745931877421 ENSG00000186827 TNFRSF4
ENST00000360001 1 0.75841097999423 -0.0111161963655884 ENSG00000078808 SDF4
ENST00000465727 1 0.765235137014034 -0.0107936281977255 ENSG00000078808 SDF4
ENST00000263741 1 0.765235137014034 -0.0107936281977255 ENSG00000078808 SDF4
ENST00000494748 1 0.666066806015859 -0.0176965861281013 ENSG00000078808 SDF4
ENST00000478938 1 0.622926467182036 -0.0203292654832769 ENSG00000078808 SDF4
ENST00000403997 1 0.215592794970827 -0.048359595797102 ENSG00000078808 SDF4
ENST00000545427 1 0.489212079471375 -0.027315450540929 ENSG00000078808 SDF4
ENST00000459994 1 0.431052826773265 0.0350334274096292 ENSG00000078808 SDF4
ENST00000379198 1 0.756502242890339 -0.0171826856499617 ENSG00000176022 B3GALT6
ENST00000462849 1 0.182437954771084 -0.0587366903113586 ENSG00000184163 FAM132A
ENST00000478606 1 0.698476107183303 -0.0144123507905391 ENSG00000184163 FAM132A
ENST00000330388 1 0.977485019375029 -0.00230582020078449 ENSG00000184163 FAM132A
ENST00000468365 1 0.640250706893364 -0.0309236867917447 ENSG00000184163 FAM132A
ENST00000486627 1 0.622865353234349 -0.0287162655875309 ENSG00000184163 FAM132A
ENST00000565563 1 0.370550516676269 0.0594869124955867 ENSG00000260179 RP5-902P8.12
ENST00000450390 1 0.515035729314384 -0.0286655098413145 ENSG00000160087 UBE2J2
ENST00000347370 1 0.515035729314384 -0.0286655098413145 ENSG00000160087 UBE2J2
ENST00000349431 1 0.57036307081338 -0.025462620217783 ENSG00000160087 UBE2J2
ENST00000348298 1 0.473223670882178 -0.0324910276167873 ENSG00000160087 UBE2J2
ENST00000339385 1 0.398327948007289 -0.0411388347980657 ENSG00000160087 UBE2J2
ENST00000400929 1 0.376460780156215 -0.040707592543196 ENSG00000160087 UBE2J2
ENST00000464036 1 0.35717584969865 -0.0427107034741806 ENSG00000160087 UBE2J2
ENST00000360466 1 0.40451612613078 -0.0388243786513277 ENSG00000160087 UBE2J2
ENST00000400930 1 0.401485992832623 -0.0390329356203519 ENSG00000160087 UBE2J2
ENST00000467339 1 0.49099939254784 -0.0440258121873134 ENSG00000160087 UBE2J2
ENST00000473215 1 0.379498837814965 -0.0405352829442066 ENSG00000160087 UBE2J2
ENST00000435198 1 0.453644255872519 -0.0343167882800229 ENSG00000160087 UBE2J2
ENST00000509720 1 0.457503713191405 -0.034364798199586 ENSG00000160087 UBE2J2
ENST00000491779 1 0.443894759468744 -0.0357681314882371 ENSG00000160087 UBE2J2
ENST00000466752 1 0.392636226363044 -0.0410324626161424 ENSG00000160087 UBE2J2
ENST00000503294 1 0.448162813780224 -0.0366564531297992 ENSG00000160087 UBE2J2
ENST00000477894 1 0.449271833991646 -0.0367734293227776 ENSG00000160087 UBE2J2
ENST00000471154 1 0.658884811795318 -0.0285047381217732 ENSG00000160087 UBE2J2
ENST00000422076 1 0.449056987734093 -0.0374484748602557 ENSG00000160087 UBE2J2
ENST00000502382 1 0.408808283359093 -0.0409141682335139 ENSG00000160087 UBE2J2
ENST00000461142 1 0.443294172500351 -0.0393408369584728 ENSG00000160087 UBE2J2
ENST00000488418 1 0.241893113550071 -0.0676601737427559 ENSG00000160087 UBE2J2
ENST00000434139 1 0.684791360936962 -0.0361576924149334 ENSG00000230415 RP5-902P8.10
ENST00000453732 1 0.376208826416384 0.0582537860821709 ENSG00000230415 RP5-902P8.10
ENST00000379116 1 0.679512018113713 -0.0388555345889896 ENSG00000162572 SCNN1D
ENST00000379101 1 0.966388594324374 -0.00396633850729554 ENSG00000162572 SCNN1D
ENST00000338555 1 0.650652961132923 -0.0425882357595256 ENSG00000162572 SCNN1D
ENST00000470022 1 0.641071869634346 0.0407372904219819 ENSG00000162572 SCNN1D
ENST00000325425 1 0.718308847275933 -0.0337829794025641 ENSG00000162572 SCNN1D
ENST00000467651 1 0.786112940003775 -0.0228861776517343 ENSG00000162572 SCNN1D
ENST00000400928 1 0.808586032011431 -0.0226808880179003 ENSG00000162572 SCNN1D
ENST00000379099 1 0.70148067552246 0.0266087543473246 ENSG00000162572 SCNN1D
ENST00000354700 1 0.551480408959607 0.0284090466526526 ENSG00000131584 ACAP3
ENST00000353662 1 0.568021825723674 0.027251997570626 ENSG00000131584 ACAP3
ENST00000492936 1 0.394359465473361 0.0428210208193674 ENSG00000131584 ACAP3
ENST00000467278 1 0.90337168501071 0.00774240149684628 ENSG00000131584 ACAP3
ENST00000470659 1 0.698750626396045 -0.0358059016232756 ENSG00000131584 ACAP3
ENST00000379037 1 0.967961220408398 0.00365443604754648 ENSG00000131584 ACAP3
ENST00000476572 1 0.879955544367142 0.0117654669526232 ENSG00000131584 ACAP3
ENST00000493992 1 0.358396785724908 -0.0858706217782079 ENSG00000131584 ACAP3
ENST00000472541 1 0.75390964672552 0.0164946656462366 ENSG00000131584 ACAP3
ENST00000354980 1 0.590427066130097 0.030847661909691 ENSG00000131584 ACAP3
ENST00000478065 1 0.580006775961415 0.0399242834882553 ENSG00000131584 ACAP3
ENST00000479108 1 0.709346617553398 0.0232160189773896 ENSG00000131584 ACAP3
ENST00000438966 1 0.913664030377205 0.00709134485594197 ENSG00000131584 ACAP3
ENST00000379031 1 0.0662038238784408 -0.152982871922802 ENSG00000169972 PUSL1
ENST00000470520 1 0.0481867813502971 -0.171636274532342 ENSG00000169972 PUSL1
ENST00000463758 1 0.0261851934693834 -0.204062167748946 ENSG00000169972 PUSL1
ENST00000467712 1 0.0756453825853671 -0.15516396041143 ENSG00000169972 PUSL1
ENST00000493657 1 0.168571554629292 -0.120096992069763 ENSG00000169972 PUSL1
ENST00000470030 1 0.299445211259318 -0.0562627551329701 ENSG00000127054 CPSF3L
ENST00000435064 1 0.953150708857766 0.00259550259530829 ENSG00000127054 CPSF3L
ENST00000497304 1 0.397813883534594 -0.0626777331829237 ENSG00000127054 CPSF3L
ENST00000323275 1 0.947623968612628 0.00290607204523671 ENSG00000127054 CPSF3L
ENST00000411962 1 0.947623968612628 0.00290607204523671 ENSG00000127054 CPSF3L
ENST00000462432 1 0.607020389563212 -0.025814872051206 ENSG00000127054 CPSF3L
ENST00000478641 1 0.315936723596112 -0.0552386140306299 ENSG00000127054 CPSF3L
ENST00000458452 1 0.959580412475618 0.00224293255569673 ENSG00000127054 CPSF3L
ENST00000419704 1 0.959580412475618 0.00224293255569673 ENSG00000127054 CPSF3L
ENST00000540437 1 0.959571790733464 0.00224302039594711 ENSG00000127054 CPSF3L
ENST00000421495 1 0.959580412475618 0.00224293255569673 ENSG00000127054 CPSF3L
ENST00000532772 1 0.941325172648196 0.00327110901835817 ENSG00000127054 CPSF3L
ENST00000450926 1 0.909083103198453 0.00507028133934433 ENSG00000127054 CPSF3L
ENST00000545578 1 0.895829779569484 0.00581329914631566 ENSG00000127054 CPSF3L
ENST00000527098 1 0.895829779569484 0.00581329914631566 ENSG00000127054 CPSF3L
ENST00000485710 1 0.312154418949992 -0.0623672009497403 ENSG00000127054 CPSF3L
ENST00000461514 1 0.18281377742363 -0.0835501294145709 ENSG00000127054 CPSF3L
ENST00000525164 1 0.138978358824007 -0.092914587119023 ENSG00000127054 CPSF3L
ENST00000528879 1 0.992314727296751 0.000424235244315375 ENSG00000127054 CPSF3L
ENST00000525769 1 0.161823482921163 -0.08844959195087 ENSG00000127054 CPSF3L
ENST00000531377 1 0.733336227856124 -0.0156262648630545 ENSG00000127054 CPSF3L
ENST00000527383 1 0.441602137846794 -0.0442391565023788 ENSG00000127054 CPSF3L
ENST00000531292 1 0.0561767917030739 -0.13166936746062 ENSG00000127054 CPSF3L
ENST00000467408 1 0.584808539939675 -0.0335216996938293 ENSG00000127054 CPSF3L
ENST00000434694 1 0.536465032923005 0.0274578260721207 ENSG00000127054 CPSF3L
ENST00000531020 1 0.723347327591178 -0.0263221039274599 ENSG00000127054 CPSF3L
ENST00000533916 1 0.724665107794831 0.0245482756507303 ENSG00000127054 CPSF3L
ENST00000488042 1 0.282794529186344 0.0485478271386363 ENSG00000127054 CPSF3L
ENST00000526797 1 0.262544932473729 0.0504893123016297 ENSG00000127054 CPSF3L
ENST00000526332 1 0.262525582545395 0.0504812269659023 ENSG00000127054 CPSF3L
ENST00000430786 1 0.243851561476252 0.0528637551041073 ENSG00000127054 CPSF3L
ENST00000527719 1 0.203099913208937 0.0580793730416382 ENSG00000127054 CPSF3L
ENST00000530031 1 0.208225883864862 0.0575333097930443 ENSG00000127054 CPSF3L
ENST00000526113 1 0.214052016383568 0.0572768656043317 ENSG00000127054 CPSF3L
ENST00000526904 1 0.225951330372505 0.0557919689391546 ENSG00000127054 CPSF3L
ENST00000525603 1 0.41802718845821 0.0429332722063235 ENSG00000127054 CPSF3L
ENST00000444968 1 0.734491496217102 -0.0273515349896747 ENSG00000240731 RP5-890O3.9
ENST00000429572 1 0.200008364455542 0.0721212032392725 ENSG00000127054 CPSF3L
ENST00000498173 1 0.200288828352506 0.0721006303667075 ENSG00000127054 CPSF3L
ENST00000496353 1 0.201848920890587 0.0718964795952871 ENSG00000127054 CPSF3L
ENST00000493534 1 0.335202978893307 0.0576845332276389 ENSG00000127054 CPSF3L
ENST00000534345 1 0.233060091542604 0.0719619393326954 ENSG00000127054 CPSF3L
ENST00000532952 1 0.298767051202933 0.0635918473214415 ENSG00000127054 CPSF3L
ENST00000490853 1 0.297933380206699 0.0646696059274728 ENSG00000127054 CPSF3L
ENST00000531019 1 0.297933380206699 0.0646696059274728 ENSG00000127054 CPSF3L
ENST00000498476 1 0.363223146088463 0.0565807723163034 ENSG00000127054 CPSF3L
ENST00000470679 1 0.356739828307908 0.0589228262214139 ENSG00000127054 CPSF3L
ENST00000525285 1 0.382377599894785 0.058160139770485 ENSG00000127054 CPSF3L
ENST00000530233 1 0.811394096139349 0.0197500577897992 ENSG00000127054 CPSF3L
ENST00000464957 1 0.809623616341534 -0.0182961668240919 ENSG00000224051 GLTPD1
ENST00000343938 1 0.595689485495432 -0.0367404863165563 ENSG00000224051 GLTPD1
ENST00000488011 1 0.797597138371882 -0.0235866732498437 ENSG00000224051 GLTPD1
ENST00000339381 1 0.834455715349023 -0.018175106160378 ENSG00000169962 TAS1R3
ENST00000378891 1 0.579921434787419 0.032457283794595 ENSG00000107404 DVL1
ENST00000378888 1 0.65617773961201 0.0261211354164756 ENSG00000107404 DVL1
ENST00000472445 1 0.466141410953643 0.0562984234382453 ENSG00000107404 DVL1
ENST00000474033 1 0.978781816786773 0.0020777990476555 ENSG00000162576 MXRA8
ENST00000309212 1 0.459241544061285 0.0649992123193541 ENSG00000162576 MXRA8
ENST00000477278 1 0.582697277020116 0.0497376928632712 ENSG00000162576 MXRA8
ENST00000342753 1 0.459241544061285 0.0649992123193541 ENSG00000162576 MXRA8
ENST00000445648 1 0.459241544061285 0.0649992123193541 ENSG00000162576 MXRA8
ENST00000473097 1 0.523824226901414 -0.0474232302831218 ENSG00000162576 MXRA8
ENST00000478517 1 0.493893068101395 -0.0469111990865464 ENSG00000162576 MXRA8
ENST00000476718 1 0.564155389945722 -0.0411746869135852 ENSG00000162576 MXRA8
ENST00000464351 1 0.363490302241631 0.0376012006610476 ENSG00000162576 MXRA8
ENST00000460473 1 0.517997746426284 0.0235398637676757 ENSG00000162576 MXRA8
ENST00000338370 1 0.802500222160596 0.016635435329281 ENSG00000175756 AURKAIP1
ENST00000338338 1 0.7158644697784 0.024180715075895 ENSG00000175756 AURKAIP1
ENST00000321751 1 0.783708780315169 0.0182526842880296 ENSG00000175756 AURKAIP1
ENST00000378853 1 0.762815687813933 0.0201308558634326 ENSG00000175756 AURKAIP1
ENST00000489799 1 0.709567020816871 0.0244000664100695 ENSG00000175756 AURKAIP1
ENST00000496905 1 0.679540158295723 0.0280066014230689 ENSG00000175756 AURKAIP1
ENST00000435351 1 0.971226428989723 0.0012297320989543 ENSG00000223663 RP5-890O3.3
ENST00000480479 1 0.676616109007356 0.0190411881330498 ENSG00000221978 CCNL2
ENST00000482621 1 0.995708078263685 -0.000206148400017033 ENSG00000221978 CCNL2
ENST00000408952 1 0.995708078263685 -0.000206148400017033 ENSG00000221978 CCNL2
ENST00000463260 1 0.807530045964238 -0.0131618640209756 ENSG00000221978 CCNL2
ENST00000400809 1 0.949222595199381 -0.00233584794773528 ENSG00000221978 CCNL2
ENST00000496007 1 0.949187773211328 -0.00234040277852395 ENSG00000221978 CCNL2
ENST00000482365 1 0.859596515368486 0.00712584458605267 ENSG00000221978 CCNL2
ENST00000481223 1 0.983836526977316 -0.000747092040366586 ENSG00000221978 CCNL2
ENST00000418865 1 0.924916457056352 -0.00384815878903992 ENSG00000221978 CCNL2
ENST00000505849 1 0.850322058506441 0.00808860870492779 ENSG00000221978 CCNL2
ENST00000488340 1 0.943309736936421 -0.00268157751824261 ENSG00000221978 CCNL2
ENST00000492998 1 0.996428292174445 0.000234089656219797 ENSG00000221978 CCNL2
ENST00000469113 1 0.945215691767217 0.00316137792738114 ENSG00000221978 CCNL2
ENST00000480646 1 0.220708975751373 0.0712330272602786 ENSG00000221978 CCNL2
ENST00000471930 1 0.800591698013283 -0.0114762562066975 ENSG00000221978 CCNL2
ENST00000408918 1 0.753574537162912 -0.0136830358991793 ENSG00000221978 CCNL2
ENST00000473872 1 0.711379943753223 0.020363126290073 ENSG00000221978 CCNL2
ENST00000425598 1 0.932682720606014 -0.00406378179475294 ENSG00000221978 CCNL2
ENST00000463895 1 0.399276982998785 0.0528328780735146 ENSG00000221978 CCNL2
ENST00000497013 1 0.0952428682216395 0.108768245604089 ENSG00000221978 CCNL2
ENST00000448629 1 0.275693443918116 -0.094593168524775 ENSG00000224870 RP4-758J18.2
ENST00000444362 1 0.497398611347687 0.0401286101645987 ENSG00000224870 RP4-758J18.2
ENST00000418833 1 0.629526086467103 0.0290090605891523 ENSG00000224870 RP4-758J18.2
ENST00000576232 1 0.792164641165249 -0.0244865468998945 ENSG00000224870 RP4-758J18.2
ENST00000570344 1 0.665282904063638 -0.0402566533031193 ENSG00000224870 RP4-758J18.2
ENST00000447725 1 0.986675323652723 0.00105470058931071 ENSG00000224870 RP4-758J18.2
ENST00000572242 1 0.720803045097009 0.0216766299898476 ENSG00000224870 RP4-758J18.2
ENST00000453521 1 0.375880692460586 0.0541198875029041 ENSG00000224870 RP4-758J18.2
ENST00000344843 1 0.90114502184284 -0.00580617912906105 ENSG00000242485 MRPL20
ENST00000493287 1 0.997215774704982 -0.000175924851367028 ENSG00000242485 MRPL20
ENST00000487659 1 0.88932568079869 -0.00649735421886235 ENSG00000242485 MRPL20
ENST00000492508 1 0.90071797206236 -0.00607839010585832 ENSG00000242485 MRPL20
ENST00000482352 1 0.818126849957292 -0.0116701183009263 ENSG00000242485 MRPL20
ENST00000582431 1 0.165102754255083 0.125686747616619 ENSG00000264293 RN7SL657P
ENST00000477686 1 0.696010081974557 -0.0211582627441446 ENSG00000242485 MRPL20
ENST00000607307 1 0.263813037731044 -0.103923635761411 ENSG00000272455 RP4-758J18.13
ENST00000427211 1 0.98387326934848 -0.000624363017897064 ENSG00000235098 ANKRD65
ENST00000520296 1 0.967138283942618 -0.00122490740689921 ENSG00000235098 ANKRD65
ENST00000537107 1 0.954508890271686 -0.0016655530618741 ENSG00000235098 ANKRD65
ENST00000454272 1 0.511922913239766 0.0178135715702606 ENSG00000235098 ANKRD65
ENST00000430109 1 0.109376757226296 -0.064311043810502 ENSG00000225285 RP4-758J18.10
ENST00000434150 1 0.912273991894499 -0.00304174300279618 ENSG00000225285 RP4-758J18.10
ENST00000454562 1 0.109376757226296 -0.064311043810502 ENSG00000225285 RP4-758J18.10
ENST00000417917 1 0.166272487586089 -0.0551763058801224 ENSG00000225285 RP4-758J18.10
ENST00000495558 1 0.969204560093628 -0.00349228761413991 ENSG00000179403 VWA1
ENST00000338660 1 0.553290714035741 0.0545226435376244 ENSG00000179403 VWA1
ENST00000404702 1 0.508290874230536 0.0607456415471628 ENSG00000179403 VWA1
ENST00000476993 1 0.507805101541727 0.0608073074754984 ENSG00000179403 VWA1
ENST00000471398 1 0.399920066693591 0.0681509374144443 ENSG00000179403 VWA1
ENST00000378785 1 0.659274224391002 0.0177791860117842 ENSG00000215915 ATAD3C
ENST00000475091 1 0.311398598299406 0.0226480067551351 ENSG00000215915 ATAD3C
ENST00000378741 1 0.41054492113304 0.0457913822722092 ENSG00000160072 ATAD3B
ENST00000308647 1 0.806234302380647 0.0108242931539061 ENSG00000160072 ATAD3B
ENST00000472194 1 0.628680548697908 -0.0228997479723486 ENSG00000160072 ATAD3B
ENST00000378736 1 0.363264226867315 -0.0731498936740525 ENSG00000160072 ATAD3B
ENST00000485748 1 0.584866186230983 -0.0289210777875305 ENSG00000160072 ATAD3B
ENST00000474481 1 0.258387538265883 -0.0639967022772607 ENSG00000160072 ATAD3B
ENST00000378756 1 0.607567513741298 0.0251852665037616 ENSG00000197785 ATAD3A
ENST00000378755 1 0.607567513741298 0.0251852665037616 ENSG00000197785 ATAD3A
ENST00000339113 1 0.638499592194881 0.023592710478738 ENSG00000197785 ATAD3A
ENST00000536055 1 0.638499592194881 0.023592710478738 ENSG00000197785 ATAD3A
ENST00000439513 1 0.763895643440146 0.0281955038972446 ENSG00000197785 ATAD3A
ENST00000429957 1 0.559516138399572 0.0429735930281554 ENSG00000197785 ATAD3A
ENST00000400830 1 0.79545292526339 -0.017097037569923 ENSG00000197785 ATAD3A
ENST00000378733 1 0.773155727870599 -0.0271305834844629 ENSG00000205090 TMEM240
ENST00000425828 1 0.811847444543853 -0.0224027726027732 ENSG00000205090 TMEM240
ENST00000291386 1 0.769779696935257 -0.0116221930250279 ENSG00000160075 SSU72
ENST00000378726 1 0.521613068596469 0.0327501398131709 ENSG00000160075 SSU72
ENST00000378725 1 0.694451466859909 -0.0166616184874003 ENSG00000160075 SSU72
ENST00000359060 1 0.223426915102191 -0.0626670365605838 ENSG00000160075 SSU72
ENST00000539195 1 0.23408288166226 -0.0797533074844516 ENSG00000215791 AL645728.2
ENST00000366221 1 0.778605991434169 -0.0190227552189752 ENSG00000215014 AL645728.1
ENST00000422725 1 0.189288805611624 0.110953988473985 ENSG00000228594 C1orf233
ENST00000607222 1 0.288194839507518 0.0985920636808704 ENSG00000272106 RP11-345P4.9
ENST00000520777 1 0.456620136118721 -0.0463207492987681 ENSG00000197530 MIB2
ENST00000378710 1 0.456620136118721 -0.0463207492987681 ENSG00000197530 MIB2
ENST00000360522 1 0.456620136118721 -0.0463207492987681 ENSG00000197530 MIB2
ENST00000357210 1 0.456620136118721 -0.0463207492987681 ENSG00000197530 MIB2
ENST00000355826 1 0.456620136118721 -0.0463207492987681 ENSG00000197530 MIB2
ENST00000518681 1 0.456943943084511 -0.0463221906373857 ENSG00000197530 MIB2
ENST00000505820 1 0.443519241269634 -0.0477294439717441 ENSG00000197530 MIB2
ENST00000479659 1 0.443214898909091 -0.0477445248686817 ENSG00000197530 MIB2
ENST00000489635 1 0.449989007001364 -0.0471490270032472 ENSG00000197530 MIB2
ENST00000511502 1 0.450234940919859 -0.0471431603174346 ENSG00000197530 MIB2
ENST00000477990 1 0.371632327755474 -0.0798763547455832 ENSG00000197530 MIB2
ENST00000514363 1 0.407948747168279 -0.0610087013541112 ENSG00000197530 MIB2
ENST00000487053 1 0.370603291067342 -0.0553456917227283 ENSG00000197530 MIB2
ENST00000502470 1 0.280600728870844 -0.0810311214725568 ENSG00000197530 MIB2
ENST00000378712 1 0.370662485137801 -0.0553443794539267 ENSG00000197530 MIB2
ENST00000507082 1 0.575484906635149 -0.051726222362401 ENSG00000197530 MIB2
ENST00000463492 1 0.477459601561693 -0.0667454952883013 ENSG00000197530 MIB2
ENST00000510793 1 0.413212574858354 -0.060989722735295 ENSG00000197530 MIB2
ENST00000504599 1 0.465454560733685 -0.0450234542507201 ENSG00000197530 MIB2
ENST00000507229 1 0.499708991038613 -0.0420388117929688 ENSG00000197530 MIB2
ENST00000503789 1 0.517862202589647 -0.0514417555433419 ENSG00000197530 MIB2
ENST00000378708 1 0.584577019264549 -0.0352909770209027 ENSG00000197530 MIB2
ENST00000506488 1 0.558973667459633 -0.0376770518136214 ENSG00000197530 MIB2
ENST00000512004 1 0.652415833483242 0.0422696474741649 ENSG00000197530 MIB2
ENST00000508455 1 0.30258312555679 0.0941057141966389 ENSG00000197530 MIB2
ENST00000514234 1 0.79385840874212 -0.018471069404376 ENSG00000197530 MIB2
ENST00000467597 1 0.839662090347117 -0.0187221043315121 ENSG00000197530 MIB2
ENST00000508148 1 0.886381024033288 -0.0134148737011887 ENSG00000197530 MIB2
ENST00000486072 1 0.654681484101137 -0.0401162377886204 ENSG00000197530 MIB2
ENST00000505370 1 0.459122332832175 -0.068371881224892 ENSG00000197530 MIB2
ENST00000473511 1 0.988942721494377 0.00127504142240798 ENSG00000197530 MIB2
ENST00000464570 1 0.776770086906402 0.0262810525824571 ENSG00000197530 MIB2
ENST00000483015 1 0.653921428665691 0.0422059063848945 ENSG00000197530 MIB2
ENST00000511910 1 0.509652162658102 -0.0599622316785061 ENSG00000197530 MIB2
ENST00000470373 1 0.625652937093246 -0.0375472826888099 ENSG00000197530 MIB2
ENST00000513088 1 0.706339384923128 -0.0223466817386229 ENSG00000248333 CDK11B
ENST00000341832 1 0.564125874751684 -0.0325297521204834 ENSG00000248333 CDK11B
ENST00000317673 1 0.453586001900496 -0.0411477968631951 ENSG00000248333 CDK11B
ENST00000340677 1 0.453586001900496 -0.0411477968631951 ENSG00000248333 CDK11B
ENST00000407249 1 0.453586001900496 -0.0411477968631951 ENSG00000248333 CDK11B
ENST00000341028 1 0.253559184588948 -0.103190828224518 ENSG00000248333 CDK11B
ENST00000607013 1 0.206827051779835 0.105168459649736 ENSG00000272004 RP11-345P4.10
ENST00000378662 1 0.0910641639789984 0.0693471595953816 ENSG00000189339 SLC35E2B
ENST00000234800 1 0.0819011402996031 0.0711855401097592 ENSG00000189339 SLC35E2B
ENST00000480991 1 0.144185311341964 0.0828238202095438 ENSG00000189339 SLC35E2B
ENST00000481276 1 0.653475755469046 0.0253129060341006 ENSG00000189339 SLC35E2B
ENST00000596308 1 0.76665631484259 0.0274559010782154 ENSG00000269737 RP11-345P4.7
ENST00000597891 1 0.795476261203624 -0.0243559341136471 ENSG00000269227 RP11-345P4.6
ENST00000356200 1 0.336793766164381 -0.0482785252671073 ENSG00000008128 CDK11A
ENST00000598846 1 0.653630306715845 -0.0197196454496502 ENSG00000268575 RP1-283E3.8
ENST00000463652 1 0.643931821714433 0.0432496034268934 ENSG00000008128 CDK11A
ENST00000358779 1 0.314686012947924 -0.0512410667970193 ENSG00000008128 CDK11A
ENST00000460465 1 0.314686012947924 -0.0512410667970193 ENSG00000008128 CDK11A
ENST00000404249 1 0.314686012947924 -0.0512410667970193 ENSG00000008128 CDK11A
ENST00000378633 1 0.314686012947924 -0.0512410667970193 ENSG00000008128 CDK11A
ENST00000357760 1 0.314686012947924 -0.0512410667970193 ENSG00000008128 CDK11A
ENST00000509982 1 0.336793766164381 -0.0482785252671073 ENSG00000008128 CDK11A
ENST00000378638 1 0.336793766164381 -0.0482785252671073 ENSG00000008128 CDK11A
ENST00000356937 1 0.494806548994475 -0.0400102048531536 ENSG00000008128 CDK11A
ENST00000478901 1 0.646753441268469 0.0430345593302775 ENSG00000008128 CDK11A
ENST00000468397 1 0.191891964451263 0.12117589681742 ENSG00000008128 CDK11A
ENST00000491311 1 0.300508986863057 0.0958196420223024 ENSG00000008128 CDK11A
ENST00000495016 1 0.191644344028432 0.122676996001797 ENSG00000008128 CDK11A
ENST00000468800 1 0.859300084533646 0.0137550863243665 ENSG00000008128 CDK11A
ENST00000464748 1 0.379044619305348 0.0828175585738506 ENSG00000008128 CDK11A
ENST00000489300 1 0.984849793855051 0.00177223536733081 ENSG00000008128 CDK11A
ENST00000492390 1 0.721421955978519 0.0278102499696855 ENSG00000008128 CDK11A
ENST00000474916 1 0.943009148757378 -0.00571694834383896 ENSG00000008128 CDK11A
ENST00000378635 1 0.177847160699448 -0.0724488882000743 ENSG00000008128 CDK11A
ENST00000479362 1 0.0566725531940305 -0.107852521279516 ENSG00000008128 CDK11A
ENST00000498810 1 0.394069110270986 -0.0582789717493745 ENSG00000008128 CDK11A
ENST00000487462 1 0.259301756452469 -0.081334462277277 ENSG00000008128 CDK11A
ENST00000401096 1 0.228994035732713 -0.0868621423932711 ENSG00000008128 CDK11A
ENST00000577672 1 0.118764847139325 0.0928940253955055 ENSG00000227775 RP1-283E3.4
ENST00000417099 1 0.690768586764633 0.0263964114959155 ENSG00000227775 RP1-283E3.4
ENST00000355439 1 0.357822393939974 0.0502462716120769 ENSG00000215790 SLC35E2
ENST00000400924 1 0.291707081922491 0.0577073663795238 ENSG00000215790 SLC35E2
ENST00000246421 1 0.36759536272865 0.0616936206758759 ENSG00000215790 SLC35E2
ENST00000475229 1 0.016384955146267 0.206382483407461 ENSG00000215790 SLC35E2
ENST00000424604 1 0.0156588071182556 0.200543665825851 ENSG00000227775 RP1-283E3.4
ENST00000418950 1 0.0676454087745994 -0.171175593492132 ENSG00000227775 RP1-283E3.4
ENST00000341426 1 0.506479925101961 -0.0247703826913858 ENSG00000008130 NADK
ENST00000341991 1 0.506031843914058 -0.0247767295100765 ENSG00000008130 NADK
ENST00000378625 1 0.532668214840937 -0.023295065506346 ENSG00000008130 NADK
ENST00000344463 1 0.506479925101961 -0.0247703826913858 ENSG00000008130 NADK
ENST00000342348 1 0.309531337672698 -0.0435789589898182 ENSG00000008130 NADK
ENST00000498806 1 0.0613977893948267 -0.13831071781535 ENSG00000008130 NADK
ENST00000469045 1 0.395931101482726 -0.0438965077495078 ENSG00000008130 NADK
ENST00000480499 1 0.0786563833938504 -0.102691976062893 ENSG00000008130 NADK
ENST00000497747 1 0.151167589244629 -0.103244057552371 ENSG00000008130 NADK
ENST00000477235 1 0.235037475396526 -0.0639689534092154 ENSG00000008130 NADK
ENST00000489538 1 0.137874033241906 -0.0824203266742884 ENSG00000008130 NADK
ENST00000497615 1 0.137913823930021 -0.106417342857027 ENSG00000008130 NADK
ENST00000497186 1 0.377796911060325 -0.0470903242071916 ENSG00000008130 NADK
ENST00000400922 1 0.994765073512427 0.000366623843955085 ENSG00000008130 NADK
ENST00000492845 1 0.867654125471162 -0.0079963252170946 ENSG00000008130 NADK
ENST00000492768 1 0.713452824803892 0.0193191243859975 ENSG00000008130 NADK
ENST00000460602 1 0.731622191770823 0.0189320873952361 ENSG00000008130 NADK
ENST00000464373 1 0.757835512299046 0.019468383044394 ENSG00000008130 NADK
ENST00000480542 1 0.59279784873304 0.0259784082738785 ENSG00000008130 NADK
ENST00000378609 1 0.140210325677195 0.0308211580103726 ENSG00000078369 GNB1
ENST00000461893 1 0.193398064706086 0.0491377777599541 ENSG00000078369 GNB1
ENST00000471354 1 0.662244232776501 0.0152730907384245 ENSG00000078369 GNB1
ENST00000439272 1 0.740548854552116 0.0122860260635283 ENSG00000078369 GNB1
ENST00000434686 1 0.885406334826323 0.00551820118910609 ENSG00000078369 GNB1
ENST00000437146 1 0.467519678950478 -0.0301335617247704 ENSG00000078369 GNB1
ENST00000472614 1 0.720458320129139 0.017000787315624 ENSG00000078369 GNB1
ENST00000607589 1 0.729123761712764 -0.0201391640621239 ENSG00000078369 GNB1
ENST00000412228 1 0.373770646082045 0.0419250373134039 ENSG00000231050 RP1-140A9.1
ENST00000307786 1 0.525619970526945 -0.034638072035972 ENSG00000169885 CALML6
ENST00000378604 1 0.549016759287208 -0.0306858138934709 ENSG00000169885 CALML6
ENST00000482402 1 0.413994656005392 -0.0413106226868721 ENSG00000169885 CALML6
ENST00000462293 1 0.263276234644476 -0.0549090107434008 ENSG00000169885 CALML6
ENST00000378602 1 0.850671089302269 0.00804370944355055 ENSG00000178821 TMEM52
ENST00000310991 1 0.721746120530989 -0.0166564414201188 ENSG00000178821 TMEM52
ENST00000378598 1 0.846975840825153 -0.00874455458287526 ENSG00000178821 TMEM52
ENST00000470931 1 0.819431840002753 -0.0100706555451782 ENSG00000178821 TMEM52
ENST00000602604 1 0.67606125974636 -0.0148992358856426 ENSG00000178821 TMEM52
ENST00000416272 1 0.751907251074361 -0.0101707827826315 ENSG00000178821 TMEM52
ENST00000378567 1 0.0893493997601776 -0.156167954997593 ENSG00000067606 PRKCZ
ENST00000468310 1 0.764608760769656 -0.0180997751105152 ENSG00000067606 PRKCZ
ENST00000484419 1 0.962385574295315 -0.00128836871427078 ENSG00000067606 PRKCZ
ENST00000503297 1 0.743799823685525 0.0089857005536278 ENSG00000067606 PRKCZ
ENST00000479566 1 0.802979091896058 -0.00845428534106089 ENSG00000067606 PRKCZ
ENST00000466651 1 0.650404361560385 0.0240058576462822 ENSG00000067606 PRKCZ
ENST00000400921 1 0.0915419296935883 -0.155085913546644 ENSG00000067606 PRKCZ
ENST00000495347 1 0.934648337278964 0.00425125249516447 ENSG00000067606 PRKCZ
ENST00000461106 1 0.122242429404993 -0.143911046039998 ENSG00000067606 PRKCZ
ENST00000461465 1 0.685318420170346 0.0233479956058679 ENSG00000067606 PRKCZ
ENST00000470596 1 0.79503556277444 0.0153044324453774 ENSG00000067606 PRKCZ
ENST00000496325 1 0.68347836057057 0.0238027963039617 ENSG00000067606 PRKCZ
ENST00000481140 1 0.596159398581055 0.0295925451346706 ENSG00000067606 PRKCZ
ENST00000482686 1 0.582173983192592 0.0257246750745018 ENSG00000067606 PRKCZ
ENST00000400920 1 0.0844259461265323 -0.159182598059366 ENSG00000067606 PRKCZ
ENST00000486681 1 0.84243134775366 0.00985740275706591 ENSG00000067606 PRKCZ
ENST00000470986 1 0.876759825349372 0.00730239179072333 ENSG00000067606 PRKCZ
ENST00000470511 1 0.588863132948913 0.024731776264988 ENSG00000067606 PRKCZ
ENST00000471018 1 0.313902028586414 0.0368030077348434 ENSG00000067606 PRKCZ
ENST00000466352 1 0.716770218733953 0.0111546519710629 ENSG00000067606 PRKCZ
ENST00000497183 1 0.749888072602618 0.0140913381176298 ENSG00000067606 PRKCZ
ENST00000419838 1 0.457371565612564 0.0318113216217253 ENSG00000067606 PRKCZ
ENST00000479263 1 0.0674488116552798 -0.169001543043182 ENSG00000067606 PRKCZ
ENST00000503672 1 0.994397164103826 -0.000283063099292078 ENSG00000067606 PRKCZ
ENST00000478770 1 0.125166213018461 -0.143627409015946 ENSG00000067606 PRKCZ
ENST00000505322 1 0.0513195213891878 -0.18050828540705 ENSG00000067606 PRKCZ
ENST00000472017 1 0.496492836513716 -0.018945211858411 ENSG00000067606 PRKCZ
ENST00000333854 1 0.00340009729106397 -0.188929129940558 ENSG00000182873 RP11-181G12.2
ENST00000536678 1 0.00535779854384464 -0.183969900598343 ENSG00000182873 RP11-181G12.2
ENST00000444529 1 0.126281430284535 -0.0905450643327261 ENSG00000182873 RP11-181G12.2
ENST00000469733 1 0.235270794553818 -0.0719166115296188 ENSG00000162585 C1orf86
ENST00000414253 1 0.444759906922506 -0.0488391823749074 ENSG00000162585 C1orf86
ENST00000428120 1 0.444759906922506 -0.0488391823749074 ENSG00000162585 C1orf86
ENST00000400919 1 0.444759906922506 -0.0488391823749074 ENSG00000162585 C1orf86
ENST00000400918 1 0.506561088344379 -0.042999338561518 ENSG00000162585 C1orf86
ENST00000497675 1 0.801117601796665 -0.017060898016446 ENSG00000162585 C1orf86
ENST00000378543 1 0.852372049899185 -0.0125921715652142 ENSG00000162585 C1orf86
ENST00000378546 1 0.852372049899185 -0.0125921715652142 ENSG00000162585 C1orf86
ENST00000401813 1 0.84062717209991 -0.0133377314713593 ENSG00000162585 C1orf86
ENST00000487186 1 0.534381865353022 -0.039709845748256 ENSG00000162585 C1orf86
ENST00000378545 1 0.856863569964125 -0.0122575950272693 ENSG00000162585 C1orf86
ENST00000476803 1 0.84299639349657 -0.0135402713502549 ENSG00000162585 C1orf86
ENST00000440825 1 0.841674160777771 -0.0135816245270214 ENSG00000162585 C1orf86
ENST00000597060 1 0.54411446849354 0.0558952013146708 ENSG00000269554 AL590822.2
ENST00000420515 1 0.52806832403151 -0.0467532155678797 ENSG00000162585 C1orf86
ENST00000514625 1 0.367721303141759 -0.0834378959180324 ENSG00000162585 C1orf86
ENST00000545087 1 0.397759000709029 0.0715699196414213 ENSG00000203301 AL590822.1
ENST00000420964 1 0.63693486060445 0.0338992180755875 ENSG00000243558 RP11-181G12.5
ENST00000442483 1 0.870204975835148 -0.0129589820453265 ENSG00000234396 RP11-181G12.4
ENST00000378536 1 0.428817429694449 0.0298670234913479 ENSG00000157933 SKI
ENST00000508416 1 0.282119216102437 0.0542020025462209 ENSG00000157933 SKI
ENST00000478223 1 0.294891201568701 0.0544338504477203 ENSG00000157933 SKI
ENST00000507179 1 0.871999220182775 -0.0123787713243489 ENSG00000157933 SKI
ENST00000378531 1 0.297941945275847 0.07673903514848 ENSG00000116151 MORN1
ENST00000606372 1 0.32127597119381 0.0734010907057839 ENSG00000116151 MORN1
ENST00000602865 1 0.338114538333479 0.0521938565126237 ENSG00000269896 RP4-740C4.6
ENST00000417061 1 0.510216157781717 0.0206409973978833 ENSG00000238240 RP4-740C4.5
ENST00000378529 1 0.491528600335731 0.0516489069206899 ENSG00000116151 MORN1
ENST00000607342 1 0.474298947427784 0.0661978960431869 ENSG00000116151 MORN1
ENST00000607858 1 0.775703244719699 0.00780386062869188 ENSG00000272420 RP4-740C4.7
ENST00000469374 1 0.263533305154989 0.0964035000997353 ENSG00000116151 MORN1
ENST00000419785 1 0.309475679996826 0.092233890805442 ENSG00000116151 MORN1
ENST00000606642 1 0.533927324034636 -0.0203996747633885 ENSG00000271921 RP4-740C4.9
ENST00000606280 1 0.137323670919769 0.079782969544025 ENSG00000271847 RP4-740C4.8
ENST00000378525 1 0.978158808887353 -0.00233023364124224 ENSG00000116151 MORN1
ENST00000449373 1 0.957435430575266 -0.0047721608813262 ENSG00000116151 MORN1
ENST00000317490 1 0.70224686878604 -0.0359691214763553 ENSG00000178642 AL513477.1
ENST00000607031 1 0.717930855960526 0.034004491023208 ENSG00000116151 MORN1
ENST00000475812 1 0.541501386885801 -0.0568611932456689 ENSG00000116151 MORN1
ENST00000494279 1 0.170544756020263 -0.128803929320386 ENSG00000116151 MORN1
ENST00000378518 1 0.708729875696374 -0.0117177942770755 ENSG00000157916 RER1
ENST00000605895 1 0.858924185444904 0.00507204213840357 ENSG00000157916 RER1
ENST00000378513 1 0.535785202511806 -0.0184028728793653 ENSG00000157916 RER1
ENST00000306256 1 0.71365994913302 -0.0113608782296376 ENSG00000157916 RER1
ENST00000493207 1 0.6679239063931 0.0169440184906434 ENSG00000157916 RER1
ENST00000378512 1 0.535979435588752 -0.0183987184786368 ENSG00000157916 RER1
ENST00000443438 1 0.85150744678041 -0.00610908132965285 ENSG00000157916 RER1
ENST00000488353 1 0.99514543680745 -0.000199893366109091 ENSG00000157916 RER1
ENST00000462129 1 0.157417512994309 -0.0770428155709251 ENSG00000157916 RER1
ENST00000288774 1 0.251392626952032 0.0644853393787558 ENSG00000157911 PEX10
ENST00000447513 1 0.288325812137953 0.0597009089687769 ENSG00000157911 PEX10
ENST00000507596 1 0.315020850329253 0.0565271436050119 ENSG00000157911 PEX10
ENST00000510434 1 0.726984840398559 -0.0256096465116177 ENSG00000157911 PEX10
ENST00000508384 1 0.363812058714643 -0.0754544808834899 ENSG00000157911 PEX10
ENST00000515760 1 0.452335821846213 -0.0690777849756403 ENSG00000157911 PEX10
ENST00000502666 1 0.425755706584384 -0.0689655310028944 ENSG00000157911 PEX10
ENST00000504111 1 0.371612529200125 -0.0774996127800221 ENSG00000157911 PEX10
ENST00000514502 1 0.18841649117513 -0.112311149399493 ENSG00000157911 PEX10
ENST00000609981 1 0.620220310525785 0.0387126565297012 ENSG00000149527 PLCH2
ENST00000449969 1 0.513114412739442 -0.0528938545737471 ENSG00000149527 PLCH2
ENST00000288766 1 0.36949555720836 -0.0610672232289624 ENSG00000149527 PLCH2
ENST00000419816 1 0.618021625186778 -0.0383224663653877 ENSG00000149527 PLCH2
ENST00000378488 1 0.618021625186778 -0.0383224663653877 ENSG00000149527 PLCH2
ENST00000378486 1 0.618021625186778 -0.0383224663653877 ENSG00000149527 PLCH2
ENST00000343889 1 0.653223151991656 -0.0340387670711281 ENSG00000149527 PLCH2
ENST00000278878 1 0.835299174346231 -0.0153346987607219 ENSG00000149527 PLCH2
ENST00000473964 1 0.895302411649914 -0.0088039158488499 ENSG00000149527 PLCH2
ENST00000462379 1 0.854858114637942 -0.0118598841404356 ENSG00000149527 PLCH2
ENST00000378466 1 0.781364605794329 -0.016776474644867 ENSG00000157881 PANK4
ENST00000435556 1 0.781519956960191 -0.0167494069767914 ENSG00000157881 PANK4
ENST00000505228 1 0.836119341754445 -0.0137916162057702 ENSG00000157881 PANK4
ENST00000502512 1 0.880708640828844 0.012957276470953 ENSG00000157881 PANK4
ENST00000471361 1 0.71809705234656 0.0333558610587284 ENSG00000157881 PANK4
ENST00000487804 1 0.641544248916971 -0.0437456320781594 ENSG00000157881 PANK4
ENST00000515423 1 0.70436359025605 0.0355324639064737 ENSG00000157881 PANK4
ENST00000468002 1 0.712117221650888 0.0308759027450063 ENSG00000157881 PANK4
ENST00000486396 1 0.609569681810896 -0.0385379199026491 ENSG00000157881 PANK4
ENST00000502770 1 0.259502653739221 -0.0909360969990133 ENSG00000157881 PANK4
ENST00000491212 1 0.808779217449402 -0.0212354377319959 ENSG00000157881 PANK4
ENST00000514922 1 0.706150483500596 -0.0335711383129024 ENSG00000157881 PANK4
ENST00000606645 1 0.00243653443940785 -0.237868674584681 ENSG00000272449 RP3-395M20.12
ENST00000416860 1 0.752138548703373 0.0264584284167639 ENSG00000238164 RP3-395M20.8
ENST00000443892 1 0.166041787718778 0.106126264255405 ENSG00000238164 RP3-395M20.8
ENST00000449660 1 0.995164426615853 -0.000386292904346151 ENSG00000238164 RP3-395M20.8
ENST00000448624 1 0.960828240471868 -0.00283791787461364 ENSG00000238164 RP3-395M20.8
ENST00000432521 1 0.111806910283914 0.11901172601735 ENSG00000238164 RP3-395M20.8
ENST00000452793 1 0.975726213361881 -0.00255111071705045 ENSG00000238164 RP3-395M20.8
ENST00000426449 1 0.568671976108992 0.0388774427316319 ENSG00000157873 TNFRSF14
ENST00000434817 1 0.680516218876472 0.0270081621790587 ENSG00000157873 TNFRSF14
ENST00000435221 1 0.69670056116255 0.0256848843941262 ENSG00000157873 TNFRSF14
ENST00000451778 1 0.76938607223126 0.0192979760844612 ENSG00000157873 TNFRSF14
ENST00000409119 1 0.615835562635449 0.0339600865740501 ENSG00000157873 TNFRSF14
ENST00000355716 1 0.761731219277898 0.0190351940306976 ENSG00000157873 TNFRSF14
ENST00000475523 1 0.760778901051825 0.0191479357296756 ENSG00000157873 TNFRSF14
ENST00000442392 1 0.876705271265867 -0.0118004588778427 ENSG00000157873 TNFRSF14
ENST00000482074 1 0.931898468646914 -0.00657578520891083 ENSG00000157873 TNFRSF14
ENST00000496064 1 0.78183709325696 0.0192757469948145 ENSG00000157873 TNFRSF14
ENST00000463471 1 0.629041396327467 0.0309285732036496 ENSG00000157873 TNFRSF14
ENST00000466750 1 0.600030745153768 0.0350594087794094 ENSG00000157873 TNFRSF14
ENST00000471768 1 0.766906441470005 0.0255667733935016 ENSG00000157873 TNFRSF14
ENST00000463835 1 0.759335127242992 0.0229651631139106 ENSG00000157873 TNFRSF14
ENST00000482602 1 0.572951823166627 0.0419698878846784 ENSG00000157873 TNFRSF14
ENST00000480305 1 0.761470173953847 0.0249849727728959 ENSG00000157873 TNFRSF14
ENST00000456687 1 0.673402529323229 -0.0184581205703202 ENSG00000225931 RP3-395M20.7
ENST00000424215 1 0.361360891064539 -0.0469057829264232 ENSG00000228037 RP3-395M20.9
ENST00000493183 1 0.743903004715791 -0.0188032241716844 ENSG00000157870 FAM213B
ENST00000474659 1 0.774823563342921 -0.0164130423937629 ENSG00000157870 FAM213B
ENST00000419916 1 0.55711836158343 -0.0294324289545427 ENSG00000157870 FAM213B
ENST00000378424 1 0.55711836158343 -0.0294324289545427 ENSG00000157870 FAM213B
ENST00000537325 1 0.967460203458839 0.0022547760490852 ENSG00000157870 FAM213B
ENST00000378427 1 0.55711836158343 -0.0294324289545427 ENSG00000157870 FAM213B
ENST00000378425 1 0.55711836158343 -0.0294324289545427 ENSG00000157870 FAM213B
ENST00000464043 1 0.837444752121827 -0.0114306594324705 ENSG00000157870 FAM213B
ENST00000444521 1 0.55711836158343 -0.0294324289545427 ENSG00000157870 FAM213B
ENST00000465233 1 0.699981805937919 -0.0224245197423664 ENSG00000157870 FAM213B
ENST00000498083 1 0.67691094174033 -0.024201271441795 ENSG00000157870 FAM213B
ENST00000481683 1 0.647654386756437 -0.0267641622475737 ENSG00000157870 FAM213B
ENST00000484099 1 0.498539926117428 -0.0342842132994745 ENSG00000157870 FAM213B
ENST00000477045 1 0.716223024483132 -0.0225600977930825 ENSG00000157870 FAM213B
ENST00000476686 1 0.606066688240876 -0.0272364302240311 ENSG00000157870 FAM213B
ENST00000471840 1 0.157047979362698 -0.10569944953406 ENSG00000142606 MMEL1
ENST00000288709 1 0.252951283242314 -0.0855174921284333 ENSG00000142606 MMEL1
ENST00000378412 1 0.253015498750943 -0.0855088654130329 ENSG00000142606 MMEL1
ENST00000502556 1 0.503345550506274 -0.0538953879915355 ENSG00000142606 MMEL1
ENST00000504800 1 0.503345550506274 -0.0538953879915355 ENSG00000142606 MMEL1
ENST00000464195 1 0.0905202525855977 -0.0515019699958467 ENSG00000142606 MMEL1
ENST00000491941 1 0.0905202525855977 -0.0515019699958467 ENSG00000142606 MMEL1
ENST00000469962 1 0.302037621561085 -0.0377855671890447 ENSG00000142606 MMEL1
ENST00000579787 1 0.870438258873014 0.00686544278693341 ENSG00000215912 TTC34
ENST00000401094 1 0.363662727710514 -0.0570422489619759 ENSG00000215912 TTC34
ENST00000401095 1 0.276404995197248 -0.0481747290259434 ENSG00000215912 TTC34
ENST00000511072 1 0.829897939634722 -0.00959622643055424 ENSG00000142611 PRDM16
ENST00000378398 1 0.840201118307334 -0.00914640094108864 ENSG00000142611 PRDM16
ENST00000441472 1 0.840201118307334 -0.00914640094108864 ENSG00000142611 PRDM16
ENST00000442529 1 0.840201118307334 -0.00914640094108864 ENSG00000142611 PRDM16
ENST00000378391 1 0.840201118307334 -0.00914640094108864 ENSG00000142611 PRDM16
ENST00000514189 1 0.829897939634722 -0.00959622643055424 ENSG00000142611 PRDM16
ENST00000270722 1 0.840201118307334 -0.00914640094108864 ENSG00000142611 PRDM16
ENST00000512462 1 0.905490867840264 -0.00487968951540591 ENSG00000142611 PRDM16
ENST00000463591 1 0.995358067163961 -0.000224740919535099 ENSG00000142611 PRDM16
ENST00000378378 1 0.872008808570605 0.0126591952118095 ENSG00000130762 ARHGEF16
ENST00000378373 1 0.950988356232736 0.00453606266866227 ENSG00000130762 ARHGEF16
ENST00000378371 1 0.923058900567313 -0.0070205360164448 ENSG00000130762 ARHGEF16
ENST00000445297 1 0.94631340181761 -0.00254042028957602 ENSG00000130762 ARHGEF16
ENST00000464620 1 0.503679662443151 0.0211230503014164 ENSG00000130762 ARHGEF16
ENST00000413250 1 0.98456725595225 -0.00132416131217089 ENSG00000130762 ARHGEF16
ENST00000418137 1 0.514119274099528 0.024520035342446 ENSG00000130762 ARHGEF16
ENST00000485984 1 0.986140982238718 -0.00119384356918762 ENSG00000130762 ARHGEF16
ENST00000606489 1 0.815721098120534 -0.0106221933787886 ENSG00000272088 RP11-168F9.2
ENST00000294599 1 0.469883430363911 0.0349854270287903 ENSG00000162591 MEGF6
ENST00000356575 1 0.471470585551202 0.0334604232877299 ENSG00000162591 MEGF6
ENST00000494257 1 0.692677943076229 0.0342362401985662 ENSG00000162591 MEGF6
ENST00000485002 1 0.380370504849704 0.0410643250174855 ENSG00000162591 MEGF6
ENST00000491842 1 0.966278330739852 0.00345351176967948 ENSG00000162591 MEGF6
ENST00000475790 1 0.881994271765937 0.0121851181255192 ENSG00000162591 MEGF6
ENST00000461795 1 0.39637187960022 0.0764434985272725 ENSG00000162591 MEGF6
ENST00000385042 1 0.806180628364296 -0.00521164646587871 ENSG00000207776 MIR551A
ENST00000435049 1 0.146157085628067 -0.119265164825081 ENSG00000238260 RP11-46F15.2
ENST00000378344 1 0.471285040867767 -0.0284174553883583 ENSG00000158109 TPRG1L
ENST00000344579 1 0.47045950025676 -0.0285036282363793 ENSG00000158109 TPRG1L
ENST00000378322 1 0.894567766008152 0.00915703509302243 ENSG00000116213 WRAP73
ENST00000270708 1 0.894567766008152 0.00915703509302243 ENSG00000116213 WRAP73
ENST00000471223 1 0.730542199161651 0.0279069637138804 ENSG00000116213 WRAP73
ENST00000424367 1 0.968525976437369 0.00276576840380827 ENSG00000116213 WRAP73
ENST00000497940 1 0.980286803938797 -0.00207657207494047 ENSG00000116213 WRAP73
ENST00000469643 1 0.859560399536928 -0.0164356136523961 ENSG00000116213 WRAP73
ENST00000494884 1 0.734388799531979 -0.0319332335690487 ENSG00000116213 WRAP73
ENST00000465916 1 0.542849564488836 -0.0460312827406237 ENSG00000116213 WRAP73
ENST00000419924 1 0.568691276999908 -0.0444380143314937 ENSG00000116213 WRAP73
ENST00000479331 1 0.795958107617484 -0.0241315808579492 ENSG00000116213 WRAP73
ENST00000378295 1 0.32903574939275 0.0761883538389811 ENSG00000078900 TP73
ENST00000604074 1 0.32903574939275 0.0761883538389811 ENSG00000078900 TP73
ENST00000354437 1 0.945040539819848 0.00389247852461083 ENSG00000078900 TP73
ENST00000346387 1 0.767009744269969 0.0172822213146734 ENSG00000078900 TP73
ENST00000357733 1 0.767009744269969 0.0172822213146734 ENSG00000078900 TP73
ENST00000443034 1 0.3666223121561 -0.0248053075610981 ENSG00000227589 RP5-1092A11.5
ENST00000603362 1 0.273724946270258 0.0511318817450127 ENSG00000078900 TP73
ENST00000604479 1 0.273724946270258 0.0511318817450127 ENSG00000078900 TP73
ENST00000378288 1 0.110665140842222 0.118441239774183 ENSG00000078900 TP73
ENST00000378285 1 0.26464454727036 0.0511864642497883 ENSG00000078900 TP73
ENST00000378280 1 0.26464454727036 0.0511864642497883 ENSG00000078900 TP73
ENST00000603364 1 0.0276803650415962 0.0817568715397155 ENSG00000078900 TP73
ENST00000378290 1 0.171421248474146 0.0592770612734221 ENSG00000078900 TP73
ENST00000604566 1 0.576899970743312 -0.0181321194091305 ENSG00000078900 TP73
ENST00000418088 1 0.615149135143146 -0.0307648977678915 ENSG00000227372 TP73-AS1
ENST00000452079 1 0.803512274188513 -0.0151657002414603 ENSG00000227372 TP73-AS1
ENST00000419973 1 0.381551341459447 0.0817349595066651 ENSG00000227372 TP73-AS1
ENST00000423764 1 0.837243800097281 -0.0125773928972415 ENSG00000227372 TP73-AS1
ENST00000587071 1 0.99315710105423 -0.000672055529282589 ENSG00000227372 TP73-AS1
ENST00000608600 1 0.754557640172959 0.0236756377314373 ENSG00000227372 TP73-AS1
ENST00000544565 1 0.130573622937329 -0.123733594899042 ENSG00000227372 TP73-AS1
ENST00000294600 1 0.277777030315745 -0.0331468336300913 ENSG00000162592 CCDC27
ENST00000462521 1 0.277777030315745 -0.0331468336300913 ENSG00000162592 CCDC27
ENST00000444870 1 0.019165930098527 0.117771605084665 ENSG00000235169 SMIM1
ENST00000452264 1 0.0740415524898595 0.0862895233507144 ENSG00000235169 SMIM1
ENST00000561886 1 0.029568944841675 0.106569415150366 ENSG00000235169 SMIM1
ENST00000378251 1 0.336399723057272 -0.0428914021348829 ENSG00000130764 LRRC47
ENST00000462356 1 0.292102422240628 -0.0728136663431822 ENSG00000130764 LRRC47
ENST00000479239 1 0.222948807567182 -0.089401790640691 ENSG00000130764 LRRC47
ENST00000581512 1 0.741356372690052 -0.0128689586756804 ENSG00000266075 RN7SL574P
ENST00000607459 1 0.313919818306439 -0.081201471544709 ENSG00000272153 RP1-286D6.5
ENST00000378230 1 0.394280032969168 -0.0356512639654365 ENSG00000116198 CEP104
ENST00000484420 1 0.67007258971504 0.0400978412119582 ENSG00000116198 CEP104
ENST00000438539 1 0.469590071945028 -0.0497371938956023 ENSG00000116198 CEP104
ENST00000461667 1 0.0303491794564442 -0.155100482184325 ENSG00000116198 CEP104
ENST00000495701 1 0.114683697661502 -0.141747425471553 ENSG00000116198 CEP104
ENST00000460038 1 0.483998999825012 -0.0536915813338027 ENSG00000116198 CEP104
ENST00000494653 1 0.359333280274913 -0.0478953973855709 ENSG00000116198 CEP104
ENST00000443466 1 0.715775731683383 -0.026953144949959 ENSG00000116198 CEP104
ENST00000428079 1 0.596931855581796 -0.0329253732679333 ENSG00000116198 CEP104
ENST00000494951 1 0.776383415596297 -0.0232147625050715 ENSG00000116198 CEP104
ENST00000378223 1 0.782085868263884 -0.0184389696951026 ENSG00000116198 CEP104
ENST00000378212 1 0.209589237189167 0.0962695462988566 ENSG00000169598 DFFB
ENST00000378209 1 0.0320411585991316 0.136102554456939 ENSG00000169598 DFFB
ENST00000491998 1 0.0320411585991316 0.136102554456939 ENSG00000169598 DFFB
ENST00000338895 1 0.0394274811554653 0.148552776989593 ENSG00000169598 DFFB
ENST00000341385 1 0.214837870172889 0.112778096518402 ENSG00000169598 DFFB
ENST00000468793 1 0.0480850716149298 0.12675407342885 ENSG00000169598 DFFB
ENST00000339350 1 0.0408338996497001 0.132208029951141 ENSG00000169598 DFFB
ENST00000477548 1 0.0408338996497001 0.132208029951141 ENSG00000169598 DFFB
ENST00000378206 1 0.0382572385853888 0.134173584861482 ENSG00000169598 DFFB
ENST00000475969 1 0.0442321618517011 0.130439909137038 ENSG00000169598 DFFB
ENST00000481945 1 0.0861460678898738 0.154479205856619 ENSG00000169598 DFFB
ENST00000461150 1 0.72728695044348 0.0317155279031405 ENSG00000169598 DFFB
ENST00000579705 1 0.581264923183853 0.0409819242249664 ENSG00000264428 AL691523.1
ENST00000486765 1 0.575574950264013 -0.0306279343455264 ENSG00000198912 C1orf174
ENST00000361605 1 0.575574950264013 -0.0306279343455264 ENSG00000198912 C1orf174
ENST00000474140 1 0.575574950264013 -0.0306279343455264 ENSG00000198912 C1orf174
ENST00000413332 1 0.444434968373991 0.052121394562555 ENSG00000236423 LINC01134
ENST00000442673 1 0.912602131086779 0.00983920989800186 ENSG00000236423 LINC01134
ENST00000439488 1 0.520277582606107 0.0562879155019964 ENSG00000236423 LINC01134
ENST00000378190 1 0.0469610757977306 0.104614586747785 ENSG00000196581 AJAP1
ENST00000378191 1 0.31437022851662 0.0549940782056379 ENSG00000196581 AJAP1
ENST00000478423 1 0.529932810386044 -0.0364993587649888 ENSG00000131697 NPHP4
ENST00000460696 1 0.0803668790184304 -0.158943866024513 ENSG00000131697 NPHP4
ENST00000378161 1 0.0744320111645381 -0.159343113370112 ENSG00000131697 NPHP4
ENST00000489180 1 0.511278388323589 -0.0381888937403671 ENSG00000131697 NPHP4
ENST00000378156 1 0.511278388323589 -0.0381888937403671 ENSG00000131697 NPHP4
ENST00000378169 1 0.523669690563986 -0.0374431457838368 ENSG00000131697 NPHP4
ENST00000468253 1 0.422228982202998 -0.0754625188776845 ENSG00000131697 NPHP4
ENST00000506941 1 0.285062884481789 -0.0969543011027898 ENSG00000131697 NPHP4
ENST00000470763 1 0.860874421105029 -0.0164887641626809 ENSG00000131697 NPHP4
ENST00000466897 1 0.908991697800846 -0.0107577788689742 ENSG00000131697 NPHP4
ENST00000378111 1 0.689504450409244 -0.0315461720167353 ENSG00000069424 KCNAB2
ENST00000378097 1 0.628669328418965 -0.0385579172804523 ENSG00000069424 KCNAB2
ENST00000493807 1 0.202471101063838 -0.119477215631557 ENSG00000069424 KCNAB2
ENST00000378092 1 0.358094601619677 -0.0754587466054529 ENSG00000069424 KCNAB2
ENST00000478098 1 0.524083597795733 -0.0542157847844435 ENSG00000069424 KCNAB2
ENST00000445501 1 0.498958190667705 -0.0575713276662704 ENSG00000069424 KCNAB2
ENST00000428161 1 0.940825576709318 0.00698758023084028 ENSG00000069424 KCNAB2
ENST00000389632 1 0.943079681820692 0.00672107592419105 ENSG00000069424 KCNAB2
ENST00000602612 1 0.991041888906519 -0.00105402102389644 ENSG00000069424 KCNAB2
ENST00000378087 1 0.498908943063081 0.0626702111687968 ENSG00000069424 KCNAB2
ENST00000341524 1 0.484917903765715 0.0643955852667988 ENSG00000069424 KCNAB2
ENST00000352527 1 0.484917903765715 0.0643955852667988 ENSG00000069424 KCNAB2
ENST00000435937 1 0.939973329533498 0.00707026784793553 ENSG00000069424 KCNAB2
ENST00000164247 1 0.558704109009055 0.0542938298438931 ENSG00000069424 KCNAB2
ENST00000459822 1 0.971055830277863 -0.00197829132400849 ENSG00000069424 KCNAB2
ENST00000594544 1 0.823445510125143 -0.00890488145661108 ENSG00000268332 AL035406.1
ENST00000472700 1 0.683484812226408 0.0375997975633787 ENSG00000069424 KCNAB2
ENST00000378083 1 0.37892260491195 0.0824901300542051 ENSG00000069424 KCNAB2
ENST00000458166 1 0.687601323160887 0.0377623479026613 ENSG00000069424 KCNAB2
ENST00000462676 1 0.864398064580739 -0.00895264224860796 ENSG00000069424 KCNAB2
ENST00000481789 1 0.938172074823804 -0.00561358670479387 ENSG00000069424 KCNAB2
ENST00000378021 1 0.152090141917933 -0.109063965791763 ENSG00000116254 CHD5
ENST00000262450 1 0.152090141917933 -0.109063965791763 ENSG00000116254 CHD5
ENST00000462991 1 0.940397081405852 -0.00465312557386585 ENSG00000116254 CHD5
ENST00000377999 1 0.588232677754807 0.0291802590387515 ENSG00000116254 CHD5
ENST00000496404 1 0.276913132743018 -0.0808754182537922 ENSG00000116254 CHD5
ENST00000491020 1 0.667311001962905 -0.0120697472419549 ENSG00000116254 CHD5
ENST00000484532 1 0.713252645126415 0.0128237797336682 ENSG00000116251 RPL22
ENST00000234875 1 0.729138850504859 0.0119021701000772 ENSG00000116251 RPL22
ENST00000480661 1 0.775144990636931 0.0105931646016923 ENSG00000116251 RPL22
ENST00000497965 1 0.794057702226563 0.00971576362506612 ENSG00000116251 RPL22
ENST00000471204 1 0.82403355952703 0.00824438073033485 ENSG00000116251 RPL22
ENST00000465387 1 0.774586610898618 0.0106550605909603 ENSG00000116251 RPL22
ENST00000462296 1 0.817331771989845 0.00876578997484714 ENSG00000116251 RPL22
ENST00000465335 1 0.837844420366418 0.00773628508016831 ENSG00000116251 RPL22
ENST00000455744 1 0.197693601652008 -0.0626821614649346 ENSG00000226944 RP1-120G22.11
ENST00000466994 1 0.772731862397232 0.0208085649384147 ENSG00000158286 RNF207
ENST00000377948 1 0.168860617347523 -0.114185741924368 ENSG00000158286 RNF207
ENST00000484435 1 0.569402885027398 0.0349090423607358 ENSG00000158286 RNF207
ENST00000377939 1 0.169053819915991 -0.114167547110093 ENSG00000158286 RNF207
ENST00000485539 1 0.141043747656134 -0.122874823285073 ENSG00000158286 RNF207
ENST00000496676 1 0.0729084599681002 -0.16148765398534 ENSG00000158286 RNF207
ENST00000463453 1 0.965900097932442 -0.00324367649784859 ENSG00000158286 RNF207
ENST00000496329 1 0.922442735778741 -0.00702436994367649 ENSG00000158286 RNF207
ENST00000492476 1 0.0749620354495382 -0.155139135195411 ENSG00000158286 RNF207
ENST00000483336 1 0.326471841402151 -0.0919050950275982 ENSG00000158286 RNF207
ENST00000343813 1 0.585830156535959 0.0202352137692887 ENSG00000116237 ICMT
ENST00000495791 1 0.956115294951671 0.00287129958265767 ENSG00000116237 ICMT
ENST00000489498 1 0.535515890003467 0.0262759475052909 ENSG00000116237 ICMT
ENST00000474756 1 0.749937213625366 -0.0159516759730101 ENSG00000116237 ICMT
ENST00000362035 1 0.28513725310684 -0.082739469430353 ENSG00000116237 ICMT
ENST00000441724 1 0.976341735049116 0.000993199168198543 ENSG00000225077 LINC00337
ENST00000429480 1 0.763057166110278 0.00910330904251445 ENSG00000225077 LINC00337
ENST00000377893 1 0.955205778480395 0.00476292141917018 ENSG00000158292 GPR153
ENST00000608083 1 0.570295260123103 0.0262352049678992 ENSG00000097021 ACOT7
ENST00000377845 1 0.930555294015401 0.00438233629718022 ENSG00000097021 ACOT7
ENST00000377855 1 0.874708804900073 0.0074113080155547 ENSG00000097021 ACOT7
ENST00000377860 1 0.570295260123103 0.0262352049678992 ENSG00000097021 ACOT7
ENST00000418124 1 0.570295260123103 0.0262352049678992 ENSG00000097021 ACOT7
ENST00000545482 1 0.570295260123103 0.0262352049678992 ENSG00000097021 ACOT7
ENST00000361521 1 0.587863897344927 0.0250342519010455 ENSG00000097021 ACOT7
ENST00000377842 1 0.891625043303353 0.00681956369338212 ENSG00000097021 ACOT7
ENST00000473466 1 0.579794213949689 0.0301323368249447 ENSG00000097021 ACOT7
ENST00000481175 1 0.688118655823359 0.0311947270881832 ENSG00000097021 ACOT7
ENST00000541130 1 0.333919427924061 -0.0614577101124281 ENSG00000097021 ACOT7
ENST00000607670 1 0.92379633711193 -0.00525627253152874 ENSG00000271746 RP1-202O8.3
ENST00000377837 1 0.83424583622736 0.0137985830386402 ENSG00000069812 HES2
ENST00000377836 1 0.736413940288362 0.0224537551197471 ENSG00000069812 HES2
ENST00000471190 1 0.686613499558292 0.0350227421161894 ENSG00000069812 HES2
ENST00000377834 1 0.602624708448818 0.0349813801826903 ENSG00000069812 HES2
ENST00000487437 1 0.0464326411325185 0.186415363616637 ENSG00000069812 HES2
ENST00000489730 1 0.0647623179204433 0.173087846065473 ENSG00000069812 HES2
ENST00000377828 1 0.218960984282468 0.109850632383367 ENSG00000187017 ESPN
ENST00000418286 1 0.845456338725797 0.00725079042562171 ENSG00000187017 ESPN
ENST00000419034 1 0.777254531152409 -0.00962252050656244 ENSG00000231868 RP1-202O8.2
ENST00000461727 1 0.060566360028898 0.156346967698351 ENSG00000187017 ESPN
ENST00000475228 1 0.0806080117524868 0.107598528413105 ENSG00000187017 ESPN
ENST00000416731 1 0.101895618583242 0.137118100639532 ENSG00000187017 ESPN
ENST00000475479 1 0.0868849623732495 0.0459155305712757 ENSG00000187017 ESPN
ENST00000434576 1 0.358270366962417 -0.0848850547536882 ENSG00000187017 ESPN
ENST00000477679 1 0.377147246740323 0.0561348659360975 ENSG00000187017 ESPN
ENST00000468561 1 0.176015782752129 -0.125930898456523 ENSG00000187017 ESPN
ENST00000356876 1 0.710887056194902 -0.0184219987108804 ENSG00000215788 TNFRSF25
ENST00000485036 1 0.685206594350767 -0.0200898200548046 ENSG00000215788 TNFRSF25
ENST00000480393 1 0.685206594350767 -0.0200898200548046 ENSG00000215788 TNFRSF25
ENST00000513135 1 0.701046733717709 -0.0189556138654775 ENSG00000215788 TNFRSF25
ENST00000473343 1 0.644917779934957 -0.0294724855571409 ENSG00000215788 TNFRSF25
ENST00000377782 1 0.685206594350767 -0.0200898200548046 ENSG00000215788 TNFRSF25
ENST00000351959 1 0.689267120085846 -0.0198330889162378 ENSG00000215788 TNFRSF25
ENST00000510563 1 0.758648871806368 -0.0153546749711552 ENSG00000215788 TNFRSF25
ENST00000502730 1 0.758648871806368 -0.0153546749711552 ENSG00000215788 TNFRSF25
ENST00000502588 1 0.758648871806368 -0.0153546749711552 ENSG00000215788 TNFRSF25
ENST00000414040 1 0.758648871806368 -0.0153546749711552 ENSG00000215788 TNFRSF25
ENST00000351748 1 0.758648871806368 -0.0153546749711552 ENSG00000215788 TNFRSF25
ENST00000348333 1 0.758648871806368 -0.0153546749711552 ENSG00000215788 TNFRSF25
ENST00000453260 1 0.735695802007463 -0.022826736609124 ENSG00000215788 TNFRSF25
ENST00000475730 1 0.64671048055235 -0.039851600992422 ENSG00000215788 TNFRSF25
ENST00000469691 1 0.7583817929235 0.0161736884829668 ENSG00000215788 TNFRSF25
ENST00000481401 1 0.939377934110068 0.00399409253526442 ENSG00000215788 TNFRSF25
ENST00000461703 1 0.909367510152107 -0.00641673040725636 ENSG00000215788 TNFRSF25
ENST00000453341 1 0.5052229987232 -0.0390781384291098 ENSG00000215788 TNFRSF25
ENST00000515145 1 0.170101683624736 -0.102420623238177 ENSG00000215788 TNFRSF25
ENST00000377748 1 0.880630958268358 0.005464727631238 ENSG00000171680 PLEKHG5
ENST00000400913 1 0.860810703605542 0.00654842899791696 ENSG00000171680 PLEKHG5
ENST00000489097 1 0.951472859977889 -0.00241444476540892 ENSG00000171680 PLEKHG5
ENST00000340850 1 0.897066752465746 0.00475558193231294 ENSG00000171680 PLEKHG5
ENST00000487949 1 0.894230361194938 0.00616572443879509 ENSG00000171680 PLEKHG5
ENST00000377725 1 0.936704489480471 0.00297656787413801 ENSG00000171680 PLEKHG5
ENST00000377728 1 0.969513271510115 0.00143636818341408 ENSG00000171680 PLEKHG5
ENST00000377732 1 0.957245394672496 0.00198334014661153 ENSG00000171680 PLEKHG5
ENST00000400915 1 0.906791053025442 0.00434411078354009 ENSG00000171680 PLEKHG5
ENST00000377740 1 0.925609179538518 0.00345401538778548 ENSG00000171680 PLEKHG5
ENST00000377737 1 0.924685301293556 0.00349900051948958 ENSG00000171680 PLEKHG5
ENST00000535355 1 0.894669444744713 0.00502633139091876 ENSG00000171680 PLEKHG5
ENST00000537245 1 0.873299340258764 0.00597136015758938 ENSG00000171680 PLEKHG5
ENST00000544978 1 0.859819999988466 0.00655808715071707 ENSG00000171680 PLEKHG5
ENST00000377705 1 0.333156178462646 -0.0425886712308739 ENSG00000162408 NOL9
ENST00000464383 1 0.365050223345711 0.0665675801012834 ENSG00000162408 NOL9
ENST00000462798 1 0.878599767853991 -0.0138994499345447 ENSG00000162408 NOL9
ENST00000517213 1 0.222916709135594 0.0394260691184525 ENSG00000253022 RNU6-731P
ENST00000456162 1 0.847766288202812 -0.0177893579216708 ENSG00000229519 RP11-58A11.2
ENST00000460777 1 0.841535039577688 0.0184114546021298 ENSG00000162408 NOL9
ENST00000464665 1 0.204988122000629 -0.106380519357977 ENSG00000162408 NOL9
ENST00000333172 1 0.727296570333656 0.0131858684758095 ENSG00000173662 TAS1R1
ENST00000328191 1 0.727296570333656 0.0131858684758095 ENSG00000173662 TAS1R1
ENST00000351136 1 0.727296570333656 0.0131858684758095 ENSG00000173662 TAS1R1
ENST00000411823 1 0.533615321351499 0.0153448868073313 ENSG00000173662 TAS1R1
ENST00000415267 1 0.533615321351499 0.0153448868073313 ENSG00000173662 TAS1R1
ENST00000319084 1 0.964039281425627 -0.00393268697773376 ENSG00000204859 ZBTB48
ENST00000435905 1 0.992791629535905 0.000794614422477926 ENSG00000204859 ZBTB48
ENST00000377674 1 0.359819017227624 -0.0573688914539085 ENSG00000204859 ZBTB48
ENST00000488936 1 0.343121450616266 -0.061005659414326 ENSG00000204859 ZBTB48
ENST00000482360 1 0.248038671661595 -0.094280167084893 ENSG00000204859 ZBTB48
ENST00000498342 1 0.850387865089767 -0.0170178675215694 ENSG00000204859 ZBTB48
ENST00000466813 1 0.387031574578779 -0.0810766486138976 ENSG00000204859 ZBTB48
ENST00000466941 1 0.44307836664492 0.0677946338330001 ENSG00000204859 ZBTB48
ENST00000377658 1 0.543874235707773 0.0302973111222015 ENSG00000162413 KLHL21
ENST00000377663 1 0.541731224153727 0.0304903378626967 ENSG00000162413 KLHL21
ENST00000467612 1 0.045981478456369 0.117712795155054 ENSG00000162413 KLHL21
ENST00000496707 1 0.14871387439381 0.104560658522525 ENSG00000162413 KLHL21
ENST00000463043 1 0.0259956962810929 0.141026838939165 ENSG00000162413 KLHL21
ENST00000377648 1 0.725235614113054 0.0176816861795084 ENSG00000116273 PHF13
ENST00000495385 1 0.490283614424318 0.0381823763016782 ENSG00000116273 PHF13
ENST00000054650 1 0.503656864755237 0.0537393756237842 ENSG00000041988 THAP3
ENST00000484676 1 0.672707457779119 0.0397741032470802 ENSG00000041988 THAP3
ENST00000307896 1 0.460403817838299 0.060572237060562 ENSG00000041988 THAP3
ENST00000377627 1 0.859770773330134 0.00965037179363695 ENSG00000041988 THAP3
ENST00000484669 1 0.462530788295144 0.0606181993169431 ENSG00000041988 THAP3
ENST00000487819 1 0.406646570931843 0.0706991819111676 ENSG00000041988 THAP3
ENST00000472925 1 0.472354390469908 0.0613201540722744 ENSG00000041988 THAP3
ENST00000480647 1 0.523375691859711 0.0591819618136036 ENSG00000041988 THAP3
ENST00000465508 1 0.873327030771446 0.00730176542170292 ENSG00000007923 DNAJC11
ENST00000349363 1 0.731352224692074 0.0114115178738845 ENSG00000007923 DNAJC11
ENST00000451196 1 0.731352224692074 0.0114115178738845 ENSG00000007923 DNAJC11
ENST00000377577 1 0.66624788971618 0.0142140626237687 ENSG00000007923 DNAJC11
ENST00000294401 1 0.672265430616523 0.0141384238069241 ENSG00000007923 DNAJC11
ENST00000542246 1 0.811829518885022 0.00821154126155786 ENSG00000007923 DNAJC11
ENST00000377573 1 0.697524175553628 0.0134247041326497 ENSG00000007923 DNAJC11
ENST00000472414 1 0.80147618683269 0.0158943937605099 ENSG00000007923 DNAJC11
ENST00000426784 1 0.549988187853949 0.0235543353116223 ENSG00000007923 DNAJC11
ENST00000473993 1 0.647320328848372 0.018045246833279 ENSG00000007923 DNAJC11
ENST00000469318 1 0.801653572532736 0.0150672075211345 ENSG00000007923 DNAJC11
ENST00000485073 1 0.372773228772652 0.0452733020661846 ENSG00000007923 DNAJC11
ENST00000460594 1 0.411711376659411 0.0444536577783028 ENSG00000007923 DNAJC11
ENST00000465911 1 0.623605071612344 0.0327546970789677 ENSG00000007923 DNAJC11
ENST00000442889 1 0.59100812142091 -0.0286843953251082 ENSG00000237436 RP11-312B8.1
ENST00000303635 1 0.28087480735136 0.0456618208960569 ENSG00000171735 CAMTA1
ENST00000490738 1 0.177594825853455 0.0736034862031229 ENSG00000171735 CAMTA1
ENST00000476163 1 0.175038753047424 0.0646695812983587 ENSG00000171735 CAMTA1
ENST00000473578 1 0.178134123014138 0.0735889005336167 ENSG00000171735 CAMTA1
ENST00000557126 1 0.203204732612651 0.0613590835007101 ENSG00000171735 CAMTA1
ENST00000467404 1 0.184558975091474 0.0725533880972649 ENSG00000171735 CAMTA1
ENST00000439411 1 0.281738725736209 0.0465905938677462 ENSG00000171735 CAMTA1
ENST00000461311 1 0.179994693164414 0.064993967923968 ENSG00000171735 CAMTA1
ENST00000486138 1 0.115625807441594 0.0905374534162601 ENSG00000171735 CAMTA1
ENST00000482934 1 0.242604552619855 0.0606834543326117 ENSG00000171735 CAMTA1
ENST00000433407 1 0.187188668775946 0.0357012866205198 ENSG00000227950 RP11-312B8.2
ENST00000470648 1 0.959851966480333 -0.00316940221625956 ENSG00000171735 CAMTA1
ENST00000461580 1 0.924907763684755 -0.00593008846925516 ENSG00000171735 CAMTA1
ENST00000472283 1 0.612983605746171 -0.0413973330678022 ENSG00000171735 CAMTA1
ENST00000467267 1 0.7317250755209 0.0264725657491171 ENSG00000171735 CAMTA1
ENST00000456701 1 0.106130929171026 -0.0444641427835519 ENSG00000237365 RP11-334N17.1
ENST00000457311 1 0.97922683151234 -0.00078185922950759 ENSG00000237728 RP3-453P22.2
ENST00000495233 1 0.678797646142143 -0.0370571039467326 ENSG00000171735 CAMTA1
ENST00000490905 1 0.362112905390523 -0.0843290100852846 ENSG00000171735 CAMTA1
ENST00000476864 1 0.46852398354326 -0.0681840154416569 ENSG00000171735 CAMTA1
ENST00000054666 1 0.26097074131697 0.0377656727111047 ENSG00000049245 VAMP3
ENST00000470357 1 0.386499211157439 0.0336963280273036 ENSG00000049245 VAMP3
ENST00000602406 1 0.0818696382856457 0.14381894660493 ENSG00000269925 RP3-467L1.6
ENST00000487194 1 0.737331965992712 0.0153692172024303 ENSG00000049245 VAMP3
ENST00000377541 1 0.395842974602035 0.0766598917978222 ENSG00000049246 PER3
ENST00000377532 1 0.0401822777174289 0.178054254267817 ENSG00000049246 PER3
ENST00000361923 1 0.0446120928945569 0.174416078351495 ENSG00000049246 PER3
ENST00000473653 1 0.417231709803786 0.0515221108540817 ENSG00000049246 PER3
ENST00000602883 1 0.169286369854477 0.0578066067777933 ENSG00000049246 PER3
ENST00000463106 1 0.0810366052391948 0.137971645301715 ENSG00000049246 PER3
ENST00000451646 1 0.0128670254887957 0.232440952695729 ENSG00000236266 RP3-467L1.4
ENST00000494684 1 0.30394839768961 0.0754444566595828 ENSG00000049246 PER3
ENST00000377516 1 0.480147162673183 -0.0652570615860925 ENSG00000049247 UTS2
ENST00000377507 1 0.643559370592082 -0.0277628613282441 ENSG00000049249 TNFRSF9
ENST00000474475 1 0.394532913572868 -0.0294435646094347 ENSG00000049249 TNFRSF9
ENST00000492571 1 0.741722940989047 -0.0108629141664786 ENSG00000049249 TNFRSF9
ENST00000493373 1 0.92138616060426 -0.00424687728339863 ENSG00000116288 PARK7
ENST00000460192 1 0.757049927646516 -0.0140038665610318 ENSG00000116288 PARK7
ENST00000338639 1 0.916945707698686 -0.00452495645616212 ENSG00000116288 PARK7
ENST00000493678 1 0.910748315025235 -0.00486554526016766 ENSG00000116288 PARK7
ENST00000377493 1 0.916937132846135 -0.00452510844243825 ENSG00000116288 PARK7
ENST00000465354 1 0.769914431443208 -0.013206493733408 ENSG00000116288 PARK7
ENST00000377491 1 0.919234033505946 -0.00439112858995386 ENSG00000116288 PARK7
ENST00000377488 1 0.93512773165502 -0.0035246643394115 ENSG00000116288 PARK7
ENST00000497113 1 0.773552940172486 -0.0129532695788492 ENSG00000116288 PARK7
ENST00000469225 1 0.935717791350804 -0.00336371403223952 ENSG00000116288 PARK7
ENST00000363474 1 0.552658093712851 0.0224736221744166 ENSG00000200344 Y_RNA
ENST00000474874 1 0.11197149301014 -0.0884479885739319 ENSG00000116285 ERRFI1
ENST00000377482 1 0.113227346565758 -0.0902902559422752 ENSG00000116285 ERRFI1
ENST00000467067 1 0.689479961994622 -0.0299659626419002 ENSG00000116285 ERRFI1
ENST00000469499 1 0.264729256806272 -0.0738432432928559 ENSG00000116285 ERRFI1
ENST00000487559 1 0.317610896270647 -0.0706929334527348 ENSG00000116285 ERRFI1
ENST00000445300 1 0.652824583405868 -0.025916345045438 ENSG00000238290 RP11-431K24.1
ENST00000471889 1 0.206694817319972 0.107967464742347 ENSG00000162426 SLC45A1
ENST00000377479 1 0.206694817319972 0.107967464742347 ENSG00000162426 SLC45A1
ENST00000289877 1 0.224943910404227 0.10203938837452 ENSG00000162426 SLC45A1
ENST00000497660 1 0.621002508147928 0.037806388509553 ENSG00000162426 SLC45A1
ENST00000481265 1 0.562092144513407 0.0308675939007346 ENSG00000162426 SLC45A1
ENST00000337907 1 0.0936113366594064 0.0669458687018706 ENSG00000142599 RERE
ENST00000377464 1 0.127160773019526 0.0475044400890485 ENSG00000142599 RERE
ENST00000467350 1 0.0864273291612963 0.0805521071933859 ENSG00000142599 RERE
ENST00000400907 1 0.104321407211774 0.0629282693335 ENSG00000142599 RERE
ENST00000476556 1 0.798887179871813 0.00848364870778006 ENSG00000142599 RERE
ENST00000400908 1 0.139272987948429 0.0643659459013799 ENSG00000142599 RERE
ENST00000505225 1 0.878795138164839 -0.00903009931494433 ENSG00000142599 RERE
ENST00000464367 1 0.125392203078523 -0.12205453485845 ENSG00000142599 RERE
ENST00000488215 1 0.80881506532227 0.011066747088624 ENSG00000142599 RERE
ENST00000460659 1 0.538621826955503 0.0307733196180387 ENSG00000142599 RERE
ENST00000492766 1 0.582172025271725 0.0276409224245751 ENSG00000142599 RERE
ENST00000465125 1 0.575034858512981 0.0279189000561661 ENSG00000142599 RERE
ENST00000464972 1 0.170494126951324 0.0755307807715112 ENSG00000142599 RERE
ENST00000449895 1 0.370179717031036 0.0800929489521693 ENSG00000232912 RP5-1115A15.1
ENST00000444276 1 0.643651701767247 0.0433651806721936 ENSG00000232912 RP5-1115A15.1
ENST00000480342 1 0.0797881934193264 0.095582161621938 ENSG00000142599 RERE
ENST00000507012 1 0.284261324228637 0.0726980701576017 ENSG00000142599 RERE
ENST00000408156 1 0.82021329697585 -0.00753221017685729 ENSG00000221083 SNORA77
ENST00000605785 1 0.676509328430385 -0.0183568204736173 ENSG00000270282 RP5-1115A15.2
ENST00000469251 1 0.0941317641495889 0.101416062963122 ENSG00000142599 RERE
ENST00000514428 1 0.150921612517474 0.086564116055456 ENSG00000142599 RERE
ENST00000468247 1 0.0559960733486102 0.118275540742214 ENSG00000142599 RERE
ENST00000437586 1 0.102820761682336 0.103479935143025 ENSG00000234619 RPL7P11
ENST00000428803 1 0.0429444505812693 -0.144980342109732 ENSG00000224315 RPL7P7
ENST00000410579 1 0.88705174597131 -0.00536244942170357 ENSG00000222511 Y_RNA
ENST00000445254 1 0.271656683480465 -0.0783192901764298 ENSG00000226545 RP4-633I8.3
ENST00000433876 1 0.708223280250533 0.028599516460985 ENSG00000228423 RP4-633I8.4
ENST00000234590 1 0.643531025745205 -0.0149814653706733 ENSG00000074800 ENO1
ENST00000464920 1 0.424636623440625 -0.0267268376513444 ENSG00000074800 ENO1
ENST00000497492 1 0.82988418576459 -0.00653392841153688 ENSG00000074800 ENO1
ENST00000486051 1 0.878804111152137 -0.00480127822732474 ENSG00000074800 ENO1
ENST00000492343 1 0.989377922991019 -0.000441998654766957 ENSG00000074800 ENO1
ENST00000489867 1 0.590511796740767 0.0204621016600564 ENSG00000074800 ENO1
ENST00000414948 1 0.736745341589252 -0.031538875915155 ENSG00000236269 ENO1-IT1
ENST00000442636 1 0.127570153022401 -0.0943648015096688 ENSG00000230679 ENO1-AS1
ENST00000377424 1 0.190435022442275 -0.0405862261756216 ENSG00000142583 SLC2A5
ENST00000535586 1 0.171788637689029 -0.041173553328032 ENSG00000142583 SLC2A5
ENST00000377414 1 0.0597516521098052 -0.0506339142625746 ENSG00000142583 SLC2A5
ENST00000484798 1 0.112542400955048 -0.0420381118199341 ENSG00000142583 SLC2A5
ENST00000474145 1 0.112542400955048 -0.0420381118199341 ENSG00000142583 SLC2A5
ENST00000479813 1 0.119096549043291 -0.0418345927103002 ENSG00000142583 SLC2A5
ENST00000486632 1 0.246714946740286 -0.0376709230135517 ENSG00000142583 SLC2A5
ENST00000487835 1 0.246714946740286 -0.0376709230135517 ENSG00000142583 SLC2A5
ENST00000464985 1 0.123351910180001 -0.0493980344118224 ENSG00000142583 SLC2A5
ENST00000377411 1 0.792028170958125 -0.0195032167687629 ENSG00000180758 GPR157
ENST00000414642 1 0.42280259204526 -0.0714186733315143 ENSG00000180758 GPR157
ENST00000465853 1 0.0865842167051267 -0.16023172765457 ENSG00000180758 GPR157
ENST00000466131 1 0.598022976179378 0.0491578495330077 ENSG00000180758 GPR157
ENST00000385130 1 0.0120119329070164 0.183131464953026 ENSG00000207865 MIR34A
ENST00000437157 1 0.539207166137532 -0.0424705678826717 ENSG00000228526 RP3-510D11.1
ENST00000412639 1 0.818945178660752 -0.0164219269625313 ENSG00000234546 RP3-510D11.2
ENST00000377403 1 0.864572016938693 0.00659168326654589 ENSG00000049239 H6PD
ENST00000602477 1 0.367100444899434 0.0413243571812221 ENSG00000049239 H6PD
ENST00000495451 1 0.998424275409553 9.50991883700013e-05 ENSG00000049239 H6PD
ENST00000328089 1 0.231300852078279 0.0545549312864969 ENSG00000171621 SPSB1
ENST00000450402 1 0.387143818003513 0.0474071250763665 ENSG00000171621 SPSB1
ENST00000357898 1 0.196334149557865 0.0745612468067273 ENSG00000171621 SPSB1
ENST00000377399 1 0.179717987502952 0.0806433222418961 ENSG00000171621 SPSB1
ENST00000302692 1 0.0937263895716613 0.101292895551289 ENSG00000171612 SLC25A33
ENST00000435277 1 0.0625343851623514 0.126069272824948 ENSG00000231181 RP13-15M17.1
ENST00000377376 1 0.557144821274795 -0.0350985402315919 ENSG00000188807 TMEM201
ENST00000340381 1 0.523734731872378 -0.0381688572010158 ENSG00000188807 TMEM201
ENST00000340305 1 0.653630760950002 -0.0306239994425763 ENSG00000188807 TMEM201
ENST00000416541 1 0.782086346138296 -0.0171793235808679 ENSG00000188807 TMEM201
ENST00000510900 1 0.668747852110326 -0.0390039936463357 ENSG00000188807 TMEM201
ENST00000508400 1 0.350501602786985 -0.0878024216997432 ENSG00000188807 TMEM201
ENST00000536656 1 0.413319075776018 -0.0509686472621652 ENSG00000171608 PIK3CD
ENST00000377346 1 0.294752707679965 -0.0693901242097286 ENSG00000171608 PIK3CD
ENST00000415330 1 0.79211485968966 -0.0129803260077091 ENSG00000231789 RP11-558F24.4
ENST00000484851 1 0.14164191595287 -0.118237900641106 ENSG00000171608 PIK3CD
ENST00000361110 1 0.285439039103072 -0.0816150169972916 ENSG00000171608 PIK3CD
ENST00000481137 1 0.902791122224016 0.00993829095244444 ENSG00000171608 PIK3CD
ENST00000479223 1 0.56905101122635 0.0471126839849682 ENSG00000171608 PIK3CD
ENST00000543390 1 0.522201952869524 -0.0593702606146067 ENSG00000171608 PIK3CD
ENST00000377298 1 0.869905072557505 0.00525723703534812 ENSG00000171603 CLSTN1
ENST00000377288 1 0.869905072557505 0.00525723703534812 ENSG00000171603 CLSTN1
ENST00000477264 1 0.342357781031824 0.0370929975811805 ENSG00000171603 CLSTN1
ENST00000435891 1 0.927732347429249 -0.00315110026464045 ENSG00000171603 CLSTN1
ENST00000361311 1 0.873206641023898 0.00512382368587305 ENSG00000171603 CLSTN1
ENST00000464286 1 0.33869504586164 0.0593626987891297 ENSG00000171603 CLSTN1
ENST00000603781 1 0.815700393700662 -0.00549865979934863 ENSG00000271264 RP11-558F24.6
ENST00000377263 1 0.744127851822481 0.0159582523785977 ENSG00000178585 CTNNBIP1
ENST00000454104 1 0.197035380576682 0.0872427246766326 ENSG00000223989 RP11-84A14.5
ENST00000537447 1 0.536423415448781 0.0362625528576542 ENSG00000178585 CTNNBIP1
ENST00000400904 1 0.760600066641017 -0.0160845970644112 ENSG00000178585 CTNNBIP1
ENST00000377258 1 0.706595975203798 0.0220910000208959 ENSG00000178585 CTNNBIP1
ENST00000377256 1 0.787397872590889 0.019076441453805 ENSG00000178585 CTNNBIP1
ENST00000488540 1 0.388975484740587 -0.0464574074989006 ENSG00000162441 LZIC
ENST00000377223 1 0.354656467534705 -0.0498604660430143 ENSG00000162441 LZIC
ENST00000400903 1 0.51391986135357 -0.0356860143946678 ENSG00000162441 LZIC
ENST00000541052 1 0.412234981589027 -0.0456417216445551 ENSG00000162441 LZIC
ENST00000377213 1 0.281274243619111 -0.0598073816876876 ENSG00000162441 LZIC
ENST00000471853 1 0.784651246891838 0.0246662066468739 ENSG00000162441 LZIC
ENST00000445884 1 0.301504289977824 -0.0949903315578957 ENSG00000228150 RP11-84A14.4
ENST00000403197 1 0.359647448743914 -0.0663397708330704 ENSG00000173614 NMNAT1
ENST00000377205 1 0.382961440851308 -0.0541252969769225 ENSG00000173614 NMNAT1
ENST00000462686 1 0.420276487845767 -0.0539961609222368 ENSG00000173614 NMNAT1
ENST00000492735 1 0.793050593642859 -0.0207750306458884 ENSG00000173614 NMNAT1
ENST00000365545 1 0.588621189662931 -0.0249583263068967 ENSG00000202415 RN7SKP269
ENST00000496751 1 0.403386714175728 -0.063338505439173 ENSG00000173614 NMNAT1
ENST00000413148 1 0.490168753192916 -0.0620283624129672 ENSG00000241326 RP11-807G9.2
ENST00000315901 1 0.687908268155819 -0.0114402026263322 ENSG00000162444 RBP7
ENST00000294435 1 0.687908268155819 -0.0114402026263322 ENSG00000162444 RBP7
ENST00000253251 1 0.419253790603228 0.0252358806129376 ENSG00000130939 UBE4B
ENST00000377157 1 0.490644105028639 0.0212327734747588 ENSG00000130939 UBE4B
ENST00000377153 1 0.223042600124114 0.0833059897742569 ENSG00000130939 UBE4B
ENST00000343090 1 0.643583589437245 0.0149146668318344 ENSG00000130939 UBE4B
ENST00000456484 1 0.403923429840857 -0.0287154621858939 ENSG00000224340 RP11-496H15.2
ENST00000416729 1 0.831624922371475 0.0117191920547841 ENSG00000233623 PGAM1P11
ENST00000462658 1 0.396710974330288 -0.0717170039939375 ENSG00000130939 UBE4B
ENST00000475795 1 0.50518473808921 0.0355340454024282 ENSG00000130939 UBE4B
ENST00000470736 1 0.624161596542731 0.0259842849547957 ENSG00000130939 UBE4B
ENST00000466379 1 0.986150019274886 -0.000985561319648797 ENSG00000130939 UBE4B
ENST00000488228 1 0.412485267173293 -0.0550401865997581 ENSG00000130939 UBE4B
ENST00000364876 1 0.473036724570012 0.0289755029820356 ENSG00000201746 RNU6-828P
ENST00000487244 1 0.126371655909139 0.108883511802511 ENSG00000130939 UBE4B
ENST00000465408 1 0.396588975431393 0.0737522434781459 ENSG00000130939 UBE4B
ENST00000377093 1 0.872435921282681 -0.0058160520817285 ENSG00000054523 KIF1B
ENST00000263934 1 0.633405987740658 -0.0151024589283382 ENSG00000054523 KIF1B
ENST00000377086 1 0.659695309346979 -0.0140144817305108 ENSG00000054523 KIF1B
ENST00000577266 1 0.584707624839591 -0.0181726804806106 ENSG00000264881 MIR1273D
ENST00000377083 1 0.88547202512662 -0.00517996781271423 ENSG00000054523 KIF1B
ENST00000377081 1 0.670322117383044 -0.0134757670815994 ENSG00000054523 KIF1B
ENST00000495136 1 0.739944994235646 -0.0291115289239272 ENSG00000054523 KIF1B
ENST00000497835 1 0.821571991503461 0.0138205870723655 ENSG00000054523 KIF1B
ENST00000362692 1 0.889754659262174 0.00559349490597419 ENSG00000199562 RNU6-37P
ENST00000584329 1 0.513782740346918 0.0609449195170672 ENSG00000264501 RN7SL731P
ENST00000465635 1 0.0679997440208475 -0.139109733791909 ENSG00000054523 KIF1B
ENST00000483340 1 0.0368599108548913 -0.159113122705332 ENSG00000054523 KIF1B
ENST00000470616 1 0.198852796943303 0.118981853863652 ENSG00000054523 KIF1B
ENST00000579866 1 0.648592789242675 0.0197542623607259 ENSG00000265945 RN7SL721P
ENST00000491493 1 0.910956827913569 -0.00401810667735907 ENSG00000142657 PGD
ENST00000487775 1 0.525552155460744 0.0305047345106536 ENSG00000142657 PGD
ENST00000541529 1 0.747944137403264 0.00929718216088277 ENSG00000142657 PGD
ENST00000477958 1 0.94585632948616 0.00253476987623167 ENSG00000142657 PGD
ENST00000270776 1 0.711997897065617 0.0106904319832121 ENSG00000142657 PGD
ENST00000483936 1 0.948657840282769 -0.00201833230802233 ENSG00000142657 PGD
ENST00000538557 1 0.720933208216835 0.0103853876946441 ENSG00000142657 PGD
ENST00000465632 1 0.956552690601387 -0.00192050766287287 ENSG00000142657 PGD
ENST00000460189 1 0.813811747087144 -0.00819236146428657 ENSG00000142657 PGD
ENST00000493288 1 0.852448602143731 -0.0076103621547651 ENSG00000142657 PGD
ENST00000498356 1 0.176257049281512 0.0421391361880573 ENSG00000142657 PGD
ENST00000496718 1 0.365006970011849 0.0345664226612371 ENSG00000142657 PGD
ENST00000607572 1 0.0924198012811158 -0.110014362774647 ENSG00000271989 RP4-736L20.3
ENST00000400900 1 0.963148453109678 -0.00309994193195753 ENSG00000251503 APITD1-CORT
ENST00000602296 1 0.963148453109678 -0.00309994193195753 ENSG00000175279 APITD1
ENST00000602787 1 0.963148453109678 -0.00309994193195753 ENSG00000175279 APITD1
ENST00000470413 1 0.996141052885644 0.000328901586979208 ENSG00000251503 APITD1-CORT
ENST00000309048 1 0.978379307900945 -0.00195092672385037 ENSG00000175279 APITD1
ENST00000602486 1 0.437168465768688 -0.0707148420751773 ENSG00000175279 APITD1
ENST00000477755 1 0.913439730973067 -0.00824390197431426 ENSG00000175279 APITD1
ENST00000462462 1 0.755753642017389 -0.0238579645840686 ENSG00000175279 APITD1
ENST00000465026 1 0.900028855771974 -0.00902969182623905 ENSG00000251503 APITD1-CORT
ENST00000602446 1 0.448101471781704 0.0594653923877307 ENSG00000251503 APITD1-CORT
ENST00000464507 1 0.358475418767801 0.0805520696883998 ENSG00000175279 APITD1
ENST00000377049 1 0.42969928891689 0.0676158835860007 ENSG00000241563 CORT
ENST00000320498 1 0.525875896615115 0.0528082886016663 ENSG00000241563 CORT
ENST00000377038 1 0.652146791966157 -0.0154970743249242 ENSG00000160049 DFFA
ENST00000424487 1 0.420756177279145 0.0654532156569339 ENSG00000203469 RP5-1113E3.3
ENST00000476658 1 0.708797731817535 -0.0165223838809625 ENSG00000160049 DFFA
ENST00000377036 1 0.725390951255685 0.0161346094823398 ENSG00000160049 DFFA
ENST00000472851 1 0.991659422348954 0.000582538540337443 ENSG00000142655 PEX14
ENST00000356607 1 0.338182985250143 0.0424544066024949 ENSG00000142655 PEX14
ENST00000538836 1 0.37363137412394 0.0393526749166292 ENSG00000142655 PEX14
ENST00000491661 1 0.392621455365852 0.0416470340930261 ENSG00000142655 PEX14
ENST00000492696 1 0.921529399357609 -0.00729564482780975 ENSG00000142655 PEX14
ENST00000461850 1 0.046716375131781 -0.0958940079549235 ENSG00000243267 RN7SL614P
ENST00000377022 1 0.394452260889845 -0.0748482242133932 ENSG00000130940 CASZ1
ENST00000478524 1 0.535233709203193 0.0248932310791005 ENSG00000130940 CASZ1
ENST00000606802 1 0.119307762849812 -0.143485412885388 ENSG00000272078 RP4-734G22.3
ENST00000447850 1 0.524509521732069 -0.0197857365023001 ENSG00000130940 CASZ1
ENST00000344008 1 0.427806212409894 -0.0704561705907035 ENSG00000130940 CASZ1
ENST00000490176 1 0.11607216378619 0.0557133116691622 ENSG00000130940 CASZ1
ENST00000496432 1 0.969009503385259 0.00358367368921885 ENSG00000130940 CASZ1
ENST00000492173 1 0.938780644796153 0.00584493668715142 ENSG00000130940 CASZ1
ENST00000478728 1 0.776299855952855 -0.0266087617316172 ENSG00000130940 CASZ1
ENST00000377004 1 0.799795695122441 0.00600705821071717 ENSG00000175262 C1orf127
ENST00000377008 1 0.799795695122441 0.00600705821071717 ENSG00000175262 C1orf127
ENST00000473118 1 0.428466540670507 -0.0312866522916602 ENSG00000120948 TARDBP
ENST00000240185 1 0.0931167073039387 -0.059280643075895 ENSG00000120948 TARDBP
ENST00000476201 1 0.629496557873374 -0.0193564929232348 ENSG00000120948 TARDBP
ENST00000472476 1 0.225795520453773 -0.0452497704942875 ENSG00000120948 TARDBP
ENST00000439080 1 0.0767950895562987 -0.0623970109711683 ENSG00000120948 TARDBP
ENST00000473869 1 0.0867297070510565 -0.0607955454582044 ENSG00000120948 TARDBP
ENST00000315091 1 0.0901358437368714 -0.0596457842717145 ENSG00000120948 TARDBP
ENST00000477447 1 0.0636414861800581 -0.0729619732785278 ENSG00000120948 TARDBP
ENST00000496840 1 0.368902334432366 -0.0415710205682377 ENSG00000120948 TARDBP
ENST00000480464 1 0.225749631317953 -0.105536196244227 ENSG00000120948 TARDBP
ENST00000400897 1 0.513432988497381 0.0542525785778881 ENSG00000009724 MASP2
ENST00000607145 1 0.457393988077844 0.0684864240847548 ENSG00000271895 RP4-635E18.8
ENST00000475189 1 0.468364491058777 0.0589851095791193 ENSG00000116649 SRM
ENST00000376957 1 0.741633192627114 -0.0172860272920321 ENSG00000116649 SRM
ENST00000490101 1 0.68119072207297 0.0309543805183227 ENSG00000116649 SRM
ENST00000465788 1 0.443025717999705 -0.0413247680514222 ENSG00000116649 SRM
ENST00000459997 1 0.509105380313417 -0.0336449090464324 ENSG00000116649 SRM
ENST00000487300 1 0.784706113549733 0.015154085318397 ENSG00000116649 SRM
ENST00000304457 1 0.959027347559866 0.00167995479746992 ENSG00000171824 EXOSC10
ENST00000376936 1 0.959027347559866 0.00167995479746992 ENSG00000171824 EXOSC10
ENST00000474216 1 0.410696040150266 -0.0376182938229345 ENSG00000171824 EXOSC10
ENST00000544779 1 0.964417598069096 0.00145893309385381 ENSG00000171824 EXOSC10
ENST00000490565 1 0.723195085075274 0.0311751028545877 ENSG00000171824 EXOSC10
ENST00000452378 1 0.68571287141305 -0.0239473016368501 ENSG00000226849 RP4-635E18.7
ENST00000469634 1 0.850078407244662 0.0120052226620714 ENSG00000171824 EXOSC10
ENST00000478271 1 0.983752586308103 0.00130065677724093 ENSG00000171824 EXOSC10
ENST00000470611 1 0.309343040942075 -0.0593302197775787 ENSG00000171824 EXOSC10
ENST00000498576 1 0.449711258032409 -0.0523242279655568 ENSG00000171824 EXOSC10
ENST00000472078 1 0.155832565128803 -0.103170479869632 ENSG00000171824 EXOSC10
ENST00000485606 1 0.248807682484433 -0.08219121742542 ENSG00000171824 EXOSC10
ENST00000460196 1 0.363845589786773 0.0514406087632691 ENSG00000171824 EXOSC10
ENST00000447600 1 0.342936371240804 0.0892436689773892 ENSG00000230337 RP4-635E18.6
ENST00000435388 1 0.342342376094317 0.0893408959408643 ENSG00000230337 RP4-635E18.6
ENST00000376838 1 0.372125953629469 -0.0404100403585314 ENSG00000198793 MTOR
ENST00000361445 1 0.715168213265806 0.0105625526139126 ENSG00000198793 MTOR
ENST00000473471 1 0.172661738753847 -0.0931648035671232 ENSG00000198793 MTOR
ENST00000490931 1 0.306215261660088 -0.0676333142167087 ENSG00000198793 MTOR
ENST00000455339 1 0.14752702789105 -0.104112544602865 ENSG00000198793 MTOR
ENST00000495435 1 0.270640871330024 -0.0818063965249511 ENSG00000198793 MTOR
ENST00000476768 1 0.170013285497844 -0.124799184430318 ENSG00000198793 MTOR
ENST00000445982 1 0.705973453294104 0.0324623754382565 ENSG00000225602 MTOR-AS1
ENST00000420480 1 0.703846618321725 0.0328192680613877 ENSG00000225602 MTOR-AS1
ENST00000376819 1 0.0731890020324966 0.162871340060647 ENSG00000171819 ANGPTL7
ENST00000476934 1 0.861726706474516 -0.0112965846688445 ENSG00000171819 ANGPTL7
ENST00000384720 1 0.263321114094063 -0.025330897032856 ENSG00000207451 RNU6-291P
ENST00000376810 1 0.50224623115219 0.0398501283469935 ENSG00000120942 UBIAD1
ENST00000376804 1 0.714562689110941 0.0220178720736147 ENSG00000120942 UBIAD1
ENST00000486588 1 0.645005589566813 -0.0304233268332157 ENSG00000120942 UBIAD1
ENST00000483738 1 0.546090241686622 -0.039408378849676 ENSG00000120942 UBIAD1
ENST00000433562 1 0.20001720508907 0.0611713600492903 ENSG00000238199 UBE2V2P3
ENST00000423056 1 0.0650695539809855 -0.0435731066735585 ENSG00000204624 PTCHD2
ENST00000294484 1 0.694305391024366 0.0311812857656203 ENSG00000204624 PTCHD2
ENST00000389575 1 0.694305391024366 0.0311812857656203 ENSG00000204624 PTCHD2
ENST00000304391 1 0.762993257831071 0.0105427716159555 ENSG00000204624 PTCHD2
ENST00000354287 1 0.191337284348975 -0.0870426844573013 ENSG00000116661 FBXO2
ENST00000471501 1 0.0488258428580703 -0.105440940658817 ENSG00000116661 FBXO2
ENST00000466919 1 0.0583143516676149 -0.105503927978322 ENSG00000116661 FBXO2
ENST00000465901 1 0.315518232848517 -0.0786106014115446 ENSG00000116661 FBXO2
ENST00000475961 1 0.174894336209884 -0.0453485227471017 ENSG00000116661 FBXO2
ENST00000251546 1 0.413562693491876 0.0653020422141358 ENSG00000132879 FBXO44
ENST00000425796 1 0.378165300048934 0.0780791035974086 ENSG00000132879 FBXO44
ENST00000376770 1 0.217818082402217 0.096527841830294 ENSG00000132879 FBXO44
ENST00000376768 1 0.297878581267136 0.0890470727764005 ENSG00000132879 FBXO44
ENST00000251547 1 0.217818082402217 0.096527841830294 ENSG00000132879 FBXO44
ENST00000376760 1 0.183799199494318 0.115630444460853 ENSG00000132879 FBXO44
ENST00000376762 1 0.369522983816783 0.0716612887595385 ENSG00000132879 FBXO44
ENST00000475435 1 0.176069982140464 0.11062584120751 ENSG00000132879 FBXO44
ENST00000471895 1 0.219694008977976 0.103250217903433 ENSG00000132879 FBXO44
ENST00000376753 1 0.242839834841379 0.108986937699595 ENSG00000116663 FBXO6
ENST00000474239 1 0.373642220071495 0.079563888986317 ENSG00000116663 FBXO6
ENST00000449067 1 0.320982138922353 0.0911504917769833 ENSG00000116663 FBXO6
ENST00000235310 1 0.0842889921775248 -0.120034717904073 ENSG00000116670 MAD2L2
ENST00000376692 1 0.129396355461293 -0.10546868601518 ENSG00000116670 MAD2L2
ENST00000376672 1 0.0765913809821894 -0.123128257368697 ENSG00000116670 MAD2L2
ENST00000376669 1 0.124129657585603 -0.107256349863686 ENSG00000116670 MAD2L2
ENST00000376667 1 0.104802802897093 -0.112333813733434 ENSG00000116670 MAD2L2
ENST00000445656 1 0.141338399717811 -0.105267158946818 ENSG00000116670 MAD2L2
ENST00000456915 1 0.138292894372891 -0.106160536935412 ENSG00000116670 MAD2L2
ENST00000376664 1 0.120593185606825 -0.112534253759207 ENSG00000116670 MAD2L2
ENST00000376655 1 0.0727940896605002 -0.133739974167389 ENSG00000116670 MAD2L2
ENST00000294485 1 0.710927554756668 -0.0284173683765146 ENSG00000162490 DRAXIN
ENST00000376637 1 0.438484571446228 -0.0496181396182042 ENSG00000177674 AGTRAP
ENST00000476512 1 0.742053610413591 -0.0217464728935801 ENSG00000177674 AGTRAP
ENST00000400895 1 0.693537163015269 -0.0260386258176216 ENSG00000177674 AGTRAP
ENST00000494437 1 0.733953196316303 -0.026713275728922 ENSG00000177674 AGTRAP
ENST00000491346 1 0.457828839993912 -0.0478350543705735 ENSG00000177674 AGTRAP
ENST00000376629 1 0.406223713649103 -0.0530196342871274 ENSG00000177674 AGTRAP
ENST00000376627 1 0.46204253109272 -0.0472682486149172 ENSG00000177674 AGTRAP
ENST00000314340 1 0.417054632712923 -0.0518565184569 ENSG00000177674 AGTRAP
ENST00000452018 1 0.507012164791567 -0.0427175773226268 ENSG00000177674 AGTRAP
ENST00000510878 1 0.450865351413855 -0.048413339998607 ENSG00000177674 AGTRAP
ENST00000476309 1 0.595822329438825 -0.0393009469794306 ENSG00000177674 AGTRAP
ENST00000514733 1 0.792367302591582 -0.0196034473973281 ENSG00000177674 AGTRAP
ENST00000513739 1 0.759483634183619 0.0250280374837893 ENSG00000177674 AGTRAP
ENST00000471765 1 0.311730598946724 -0.0776546046860462 ENSG00000177674 AGTRAP
ENST00000433342 1 0.00936138902877138 0.179426882795797 ENSG00000215910 C1orf167
ENST00000312793 1 0.00935321379710756 0.179425480147906 ENSG00000215910 C1orf167
ENST00000444493 1 0.00646528305294369 0.190859038432259 ENSG00000215910 C1orf167
ENST00000449278 1 0.00646528305294369 0.190859038432259 ENSG00000215910 C1orf167
ENST00000475041 1 0.0112557093069698 0.21595721170555 ENSG00000215910 C1orf167
ENST00000376592 1 0.0153280179057674 0.125889190026931 ENSG00000177000 MTHFR
ENST00000376583 1 0.0157577309244658 0.1246171403679 ENSG00000177000 MTHFR
ENST00000376590 1 0.0116646631676532 0.13488713462623 ENSG00000177000 MTHFR
ENST00000482358 1 0.119669898399703 0.124993142625313 ENSG00000215910 C1orf167
ENST00000376585 1 0.0879696115543743 0.0962526363309644 ENSG00000177000 MTHFR
ENST00000418034 1 0.328771065367736 0.0863148894325366 ENSG00000177000 MTHFR
ENST00000413656 1 0.183408323201967 0.124128591706282 ENSG00000177000 MTHFR
ENST00000423400 1 0.196608338730964 0.1205283222588 ENSG00000177000 MTHFR
ENST00000431243 1 0.196608338730964 0.1205283222588 ENSG00000177000 MTHFR
ENST00000376486 1 0.783156120668552 0.0237740755627652 ENSG00000177000 MTHFR
ENST00000312413 1 0.133714082223227 0.0586869653191601 ENSG00000011021 CLCN6
ENST00000346436 1 0.134459620303392 0.058665293843256 ENSG00000011021 CLCN6
ENST00000376497 1 0.21206554470875 0.082899715472767 ENSG00000011021 CLCN6
ENST00000376487 1 0.185585946920719 0.0553980389358062 ENSG00000011021 CLCN6
ENST00000376496 1 0.192707200263314 0.0581297423825089 ENSG00000011021 CLCN6
ENST00000376491 1 0.332574301663811 0.0530760871695605 ENSG00000011021 CLCN6
ENST00000376492 1 0.335581017249084 0.050735307599155 ENSG00000011021 CLCN6
ENST00000376490 1 0.332574301663811 0.0530760871695605 ENSG00000011021 CLCN6
ENST00000494028 1 0.293178133350198 0.081318479825855 ENSG00000011021 CLCN6
ENST00000446542 1 0.993723134699406 -0.000500916150695844 ENSG00000242349 NPPA-AS1
ENST00000400892 1 0.580057220339671 -0.0500225708400507 ENSG00000242349 NPPA-AS1
ENST00000376480 1 0.28375198497222 -0.100848272641606 ENSG00000175206 NPPA
ENST00000376476 1 0.502907502304464 -0.063002598657326 ENSG00000175206 NPPA
ENST00000364931 1 0.183911742725241 -0.0463893195626356 ENSG00000201801 RNU5E-4P
ENST00000376572 1 0.876298725831421 0.00728906829923212 ENSG00000116685 KIAA2013
ENST00000376576 1 0.741569195693286 -0.0169922464282306 ENSG00000116685 KIAA2013
ENST00000485046 1 0.839173040381442 0.00835134885505733 ENSG00000083444 PLOD1
ENST00000449038 1 0.747564658551006 0.0154832459608511 ENSG00000083444 PLOD1
ENST00000358133 1 0.666789961315575 0.0209650281998712 ENSG00000083444 PLOD1
ENST00000376369 1 0.887026280012668 -0.00519901165837077 ENSG00000083444 PLOD1
ENST00000429000 1 0.70351971475178 0.0161751617078479 ENSG00000083444 PLOD1
ENST00000196061 1 0.905612751497504 -0.00438406308207546 ENSG00000083444 PLOD1
ENST00000465920 1 0.967757698057044 -0.00201735493788161 ENSG00000083444 PLOD1
ENST00000491536 1 0.589895173070257 -0.0234660996300632 ENSG00000083444 PLOD1
ENST00000470133 1 0.569350185922103 -0.0295644192954139 ENSG00000083444 PLOD1
ENST00000481933 1 0.617951120764178 -0.0250131219099678 ENSG00000083444 PLOD1
ENST00000444836 1 0.690589225992615 0.012862295876731 ENSG00000116688 MFN2
ENST00000490079 1 0.813729667864395 -0.0128388761667383 ENSG00000116688 MFN2
ENST00000235329 1 0.690427121530909 0.0128615456483622 ENSG00000116688 MFN2
ENST00000484391 1 0.828976987807376 -0.0113680111400298 ENSG00000116688 MFN2
ENST00000497302 1 0.500304116743047 -0.034234309217354 ENSG00000116688 MFN2
ENST00000412236 1 0.431659145360484 -0.040106182290548 ENSG00000116688 MFN2
ENST00000478749 1 0.773572200964244 -0.0178464193455424 ENSG00000116691 MIIP
ENST00000235332 1 0.993711179229718 0.000474517542473496 ENSG00000116691 MIIP
ENST00000436478 1 0.993732107543344 0.000472928807047568 ENSG00000116691 MIIP
ENST00000466860 1 0.885508943100529 0.00961445000191546 ENSG00000116691 MIIP
ENST00000498685 1 0.868215178565905 0.0115405491187693 ENSG00000116691 MIIP
ENST00000365591 1 0.610272901791822 -0.035625385228738 ENSG00000202461 Y_RNA
ENST00000492256 1 0.501532438085747 -0.0620724655742208 ENSG00000116691 MIIP
ENST00000460823 1 0.633756369852691 -0.0405216768847812 ENSG00000116691 MIIP
ENST00000478299 1 0.0619814611654724 0.174370486628857 ENSG00000116691 MIIP
ENST00000263932 1 0.188414130046863 0.0386902989558836 ENSG00000120949 TNFRSF8
ENST00000417814 1 0.16946288489055 0.0385902894168748 ENSG00000120949 TNFRSF8
ENST00000514649 1 0.16946288489055 0.0385902894168748 ENSG00000120949 TNFRSF8
ENST00000413146 1 0.529291596774678 0.0160823253449309 ENSG00000120949 TNFRSF8
ENST00000479933 1 0.529291596774678 0.0160823253449309 ENSG00000120949 TNFRSF8
ENST00000536782 1 0.453717266094616 0.0670326700284891 ENSG00000028137 TNFRSF1B
ENST00000376259 1 0.656676585367381 0.0283263543034223 ENSG00000028137 TNFRSF1B
ENST00000492361 1 0.656676585367381 0.0283263543034223 ENSG00000028137 TNFRSF1B
ENST00000489921 1 0.458043325687443 -0.0676908409050572 ENSG00000028137 TNFRSF1B
ENST00000356315 1 0.621102134033019 -0.0152788804738329 ENSG00000048707 VPS13D
ENST00000358136 1 0.621102134033019 -0.0152788804738329 ENSG00000048707 VPS13D
ENST00000476169 1 0.127464289388506 -0.139962928154558 ENSG00000048707 VPS13D
ENST00000489961 1 0.0670123064793094 -0.152719594025221 ENSG00000048707 VPS13D
ENST00000011700 1 0.803792924641746 0.00852828318243146 ENSG00000048707 VPS13D
ENST00000460333 1 0.924521773527868 0.00444323595938638 ENSG00000048707 VPS13D
ENST00000487188 1 0.718984319859856 0.0243741696050694 ENSG00000048707 VPS13D
ENST00000469054 1 0.798577853434839 -0.0237785210937417 ENSG00000048707 VPS13D
ENST00000496628 1 0.1764965229 0.058834635997955 ENSG00000048707 VPS13D
ENST00000466732 1 0.711173876937138 0.0347504087570838 ENSG00000048707 VPS13D
ENST00000476045 1 0.774407792140542 0.0264593674689107 ENSG00000048707 VPS13D
ENST00000481484 1 0.697824472276952 0.0361777514341783 ENSG00000048707 VPS13D
ENST00000543766 1 0.11011754158313 0.0845710590068658 ENSG00000048707 VPS13D
ENST00000471923 1 0.178854816843284 0.0783027899859443 ENSG00000048707 VPS13D
ENST00000543710 1 0.590614246348218 0.0372583681267112 ENSG00000048707 VPS13D
ENST00000473099 1 0.980867730667492 0.00219309267004271 ENSG00000048707 VPS13D
ENST00000459326 1 0.34319325749288 0.0362548689997269 ENSG00000239149 SNORA59A
ENST00000376223 1 0.6388723491161 -0.0374237977660485 ENSG00000162496 DHRS3
ENST00000464917 1 0.600735532670208 -0.0434316074096242 ENSG00000162496 DHRS3
ENST00000430996 1 0.757468458196115 0.028647152209531 ENSG00000162496 DHRS3
ENST00000482265 1 0.791154236293366 -0.0231489550013702 ENSG00000162496 DHRS3
ENST00000606790 1 0.843454138654916 -0.0112611858358128 ENSG00000272482 RP11-474O21.5
ENST00000484063 1 0.719116991168151 -0.0305727853708503 ENSG00000116731 PRDM2
ENST00000376048 1 0.509119772680042 -0.0237011431359366 ENSG00000116731 PRDM2
ENST00000311066 1 0.439812365570978 -0.0292763568938438 ENSG00000116731 PRDM2
ENST00000235372 1 0.564109953789958 -0.0208618610726318 ENSG00000116731 PRDM2
ENST00000491134 1 0.50967473988777 -0.0263301808343539 ENSG00000116731 PRDM2
ENST00000502727 1 0.0677973094088586 -0.099737381438066 ENSG00000116731 PRDM2
ENST00000502724 1 0.0939629085052734 -0.0925715151149123 ENSG00000116731 PRDM2
ENST00000413440 1 0.39128631688963 -0.03396641284839 ENSG00000116731 PRDM2
ENST00000343137 1 0.413375263505554 -0.0326858828559911 ENSG00000116731 PRDM2
ENST00000491815 1 0.0834127911685789 -0.0969884665476607 ENSG00000116731 PRDM2
ENST00000503842 1 0.52471518134654 -0.0242116954869574 ENSG00000116731 PRDM2
ENST00000407521 1 0.2700580626932 -0.0575110884989751 ENSG00000116731 PRDM2
ENST00000505823 1 0.533068420921672 -0.0237462742129731 ENSG00000116731 PRDM2
ENST00000487453 1 0.549449269599977 -0.0447705945541844 ENSG00000116731 PRDM2
ENST00000491547 1 0.574344162264955 -0.0446423004380407 ENSG00000189337 KAZN
ENST00000376030 1 0.471329480046619 -0.0535744341692383 ENSG00000189337 KAZN
ENST00000503743 1 0.490340791370929 -0.0557276290989055 ENSG00000189337 KAZN
ENST00000422387 1 0.55920735488937 -0.0441713341402364 ENSG00000189337 KAZN
ENST00000361144 1 0.500951768350513 -0.0509236169117819 ENSG00000189337 KAZN
ENST00000376028 1 0.40024531794026 -0.0721947554445453 ENSG00000189337 KAZN
ENST00000400798 1 0.530770182957831 -0.0480172841262777 ENSG00000189337 KAZN
ENST00000400797 1 0.318300615162837 -0.0832093567473465 ENSG00000189337 KAZN
ENST00000404665 1 0.295512645448644 0.076767903126328 ENSG00000175147 TMEM51-AS1
ENST00000310916 1 0.293070085412142 0.0774790432717398 ENSG00000175147 TMEM51-AS1
ENST00000428417 1 0.721162488014518 -0.0199794963683279 ENSG00000171729 TMEM51
ENST00000376014 1 0.746045859484146 -0.0181124226694862 ENSG00000171729 TMEM51
ENST00000451326 1 0.58609195081212 -0.0328442537320811 ENSG00000171729 TMEM51
ENST00000400796 1 0.760788701330047 -0.0170627592108456 ENSG00000171729 TMEM51
ENST00000434578 1 0.760839179088475 -0.0170466956618692 ENSG00000171729 TMEM51
ENST00000376008 1 0.744583479153885 -0.0182647129412118 ENSG00000171729 TMEM51
ENST00000424792 1 0.0480189176069528 -0.185794675942873 ENSG00000204464 C1orf195
ENST00000376005 1 0.292605139934743 -0.093211039594279 ENSG00000204464 C1orf195
ENST00000400795 1 0.131735791517107 0.0822290236195405 ENSG00000215720 RP1-21O18.3
ENST00000417793 1 0.876516984167139 -0.0144345888230451 ENSG00000142621 FHAD1
ENST00000358897 1 0.876516984167139 -0.0144345888230451 ENSG00000142621 FHAD1
ENST00000375999 1 0.740283002193243 -0.0306777914406065 ENSG00000142621 FHAD1
ENST00000433640 1 0.174185222271384 0.0409809134670086 ENSG00000142621 FHAD1
ENST00000375998 1 0.8736961916549 -0.0147542216822692 ENSG00000142621 FHAD1
ENST00000375996 1 0.931749245773909 -0.00452082518699557 ENSG00000142621 FHAD1
ENST00000375997 1 0.931749245773909 -0.00452082518699557 ENSG00000142621 FHAD1
ENST00000524761 1 0.912549299651515 -0.00505810459485268 ENSG00000142621 FHAD1
ENST00000375995 1 0.877060642983073 -0.00792411997756099 ENSG00000142621 FHAD1
ENST00000401090 1 0.877060642983073 -0.00792411997756099 ENSG00000142621 FHAD1
ENST00000459961 1 0.750943608654859 0.013352808907002 ENSG00000142621 FHAD1
ENST00000428747 1 0.979045984795526 0.0019693246306067 ENSG00000233485 RP3-467K16.2
ENST00000472131 1 0.656069761333831 0.016715058107442 ENSG00000142621 FHAD1
ENST00000471347 1 0.515432694270737 -0.0597582700801543 ENSG00000142621 FHAD1
ENST00000439788 1 0.889578612109411 -0.00374137708789109 ENSG00000236045 RP3-467K16.7
ENST00000444385 1 0.504849465864965 -0.0558121095113313 ENSG00000142621 FHAD1
ENST00000314740 1 0.723179308203971 -0.0301835990849671 ENSG00000142621 FHAD1
ENST00000529606 1 0.723179308203971 -0.0301835990849671 ENSG00000142621 FHAD1
ENST00000314668 1 0.93679113711567 0.0065598889936588 ENSG00000142621 FHAD1
ENST00000532408 1 0.886065658475035 0.00954814517717753 ENSG00000142621 FHAD1
ENST00000483120 1 0.931583889909515 -0.0035350685140536 ENSG00000142621 FHAD1
ENST00000481324 1 0.639793847322001 -0.0309955021453961 ENSG00000142621 FHAD1
ENST00000477846 1 0.983245663845135 -0.00116636155563928 ENSG00000142621 FHAD1
ENST00000495195 1 0.975175131403391 0.00146939690833691 ENSG00000142621 FHAD1
ENST00000472086 1 0.5292147503904 0.0256736150849285 ENSG00000142621 FHAD1
ENST00000472449 1 0.524345216732277 0.0151617514593252 ENSG00000142621 FHAD1
ENST00000427824 1 0.971052259482557 0.00218466369642795 ENSG00000228140 RP3-467K16.4
ENST00000375980 1 0.337116650235817 0.0426433131683684 ENSG00000142634 EFHD2
ENST00000445566 1 0.800012707986557 0.0129079304563557 ENSG00000142634 EFHD2
ENST00000375949 1 0.323028522831201 -0.0432066281877287 ENSG00000162438 CTRC
ENST00000375943 1 0.395425664877712 -0.0396512800083841 ENSG00000162438 CTRC
ENST00000476813 1 0.416482416087023 -0.0341789944129507 ENSG00000162438 CTRC
ENST00000483406 1 0.940511135630098 -0.00217294531517799 ENSG00000162438 CTRC
ENST00000459653 1 0.0666029272130813 0.0477186336922552 ENSG00000142615 CELA2A
ENST00000359621 1 0.00660313733525703 0.107674235121257 ENSG00000142615 CELA2A
ENST00000494280 1 0.612092706659739 -0.0353407595489668 ENSG00000215704 CELA2B
ENST00000375910 1 0.165609165358569 -0.123788876064817 ENSG00000215704 CELA2B
ENST00000422901 1 0.265671099557889 -0.0622902930927624 ENSG00000215704 CELA2B
ENST00000488764 1 0.157350449963044 -0.113637788203635 ENSG00000215704 CELA2B
ENST00000546424 1 0.129016303692367 0.110144400011079 ENSG00000132906 CASP9
ENST00000333868 1 0.0594587637649856 0.139704619486519 ENSG00000132906 CASP9
ENST00000348549 1 0.0654418501801062 0.136480907111171 ENSG00000132906 CASP9
ENST00000400777 1 0.0647215820933393 0.13731816844888 ENSG00000132906 CASP9
ENST00000424908 1 0.0103517809937285 0.227183354145192 ENSG00000132906 CASP9
ENST00000375890 1 0.116115252332886 0.122507562359842 ENSG00000132906 CASP9
ENST00000474305 1 0.0817297115171383 0.135490722462574 ENSG00000132906 CASP9
ENST00000447522 1 0.520304444918688 0.0538021496308986 ENSG00000132906 CASP9
ENST00000440484 1 0.937856718281777 -0.00675051486771894 ENSG00000132906 CASP9
ENST00000546969 1 0.928449635119418 0.00797891383227694 ENSG00000132906 CASP9
ENST00000469637 1 0.707839110781888 0.0352835491288409 ENSG00000132906 CASP9
ENST00000375849 1 0.32499369656434 -0.0455958956499668 ENSG00000116138 DNAJC16
ENST00000375847 1 0.350287381038097 -0.043975705981435 ENSG00000116138 DNAJC16
ENST00000475133 1 0.350287381038097 -0.043975705981435 ENSG00000116138 DNAJC16
ENST00000375838 1 0.285876478759013 -0.0601173314396912 ENSG00000116138 DNAJC16
ENST00000483270 1 0.807062212816845 -0.0131927353368417 ENSG00000116138 DNAJC16
ENST00000472665 1 0.20471740495273 0.106304541411519 ENSG00000116138 DNAJC16
ENST00000606186 1 0.585105901952012 0.0511955341442755 ENSG00000272510 RP4-680D5.8
ENST00000479655 1 0.362808043787868 0.0856938915903203 ENSG00000116138 DNAJC16
ENST00000490811 1 0.0502409076317666 -0.176126768781181 ENSG00000116138 DNAJC16
ENST00000495523 1 0.983115441800669 0.00156901784748248 ENSG00000116138 DNAJC16
ENST00000375826 1 0.567038342287994 -0.0529833426970093 ENSG00000116771 AGMAT
ENST00000428945 1 0.677885880813241 0.0165340534822403 ENSG00000237301 RP4-680D5.2
ENST00000420030 1 0.459020793298213 -0.0253708161459974 ENSG00000235084 CHCHD2P6
ENST00000454346 1 0.459020793298213 -0.0253708161459974 ENSG00000235084 CHCHD2P6
ENST00000480945 1 0.919622991202751 -0.00415849972012544 ENSG00000197312 DDI2
ENST00000486680 1 0.642857833221203 0.0295591556320109 ENSG00000197312 DDI2
ENST00000546927 1 0.81620445702358 -0.0177387128937597 ENSG00000197312 DDI2
ENST00000320153 1 0.353597646663018 0.0410872571070731 ENSG00000197312 DDI2
ENST00000483899 1 0.313950942940806 0.0560415534362788 ENSG00000197312 DDI2
ENST00000548451 1 0.0183929596990057 0.179675250486832 ENSG00000197312 DDI2
ENST00000345034 1 0.264200906212914 -0.0664134033760346 ENSG00000215695 RSC1A1
ENST00000375799 1 0.653931376408665 -0.0160911138106388 ENSG00000116786 PLEKHM2
ENST00000375793 1 0.653931376408665 -0.0160911138106388 ENSG00000116786 PLEKHM2
ENST00000584345 1 0.00239986686724287 0.256027592414931 ENSG00000264048 AL121992.1
ENST00000462455 1 0.741907136265199 -0.0176661027217229 ENSG00000116786 PLEKHM2
ENST00000453804 1 0.235443444793293 -0.0475741895930698 ENSG00000237938 RP11-288I21.1
ENST00000477849 1 0.106436390952927 -0.0900506589134303 ENSG00000116786 PLEKHM2
ENST00000294454 1 0.752995665340359 -0.0264480310293481 ENSG00000162461 SLC25A34
ENST00000489568 1 0.887159148658945 0.0115369409319041 ENSG00000162461 SLC25A34
ENST00000465495 1 0.561459337655358 0.0444409545795071 ENSG00000162461 SLC25A34
ENST00000418525 1 0.295319595105289 0.0810582823909637 ENSG00000224459 RP11-169K16.4
ENST00000375782 1 0.32780551243879 0.0905819096496227 ENSG00000162460 TMEM82
ENST00000465575 1 0.469051237484169 -0.0634475117752685 ENSG00000162460 TMEM82
ENST00000496928 1 0.875997261487446 0.00864535988838277 ENSG00000162458 FBLIM1
ENST00000508310 1 0.8679035388642 0.00927837542305218 ENSG00000162458 FBLIM1
ENST00000510393 1 0.977530144501148 -0.00158260442567528 ENSG00000162458 FBLIM1
ENST00000430076 1 0.830956182107907 0.0117830150156018 ENSG00000162458 FBLIM1
ENST00000375771 1 0.30986195877618 -0.0287842049106241 ENSG00000162458 FBLIM1
ENST00000510929 1 0.867179803554662 0.0091977403722493 ENSG00000162458 FBLIM1
ENST00000502638 1 0.89693959490683 0.00715520527066848 ENSG00000162458 FBLIM1
ENST00000375766 1 0.316429162204485 -0.0286051798617184 ENSG00000162458 FBLIM1
ENST00000400773 1 0.319530869387389 -0.0284362008920316 ENSG00000162458 FBLIM1
ENST00000483633 1 0.796389478481621 0.0138342572495391 ENSG00000162458 FBLIM1
ENST00000502739 1 0.779681050937449 0.0122999159747478 ENSG00000162458 FBLIM1
ENST00000431771 1 0.734631829330702 0.0183795691490033 ENSG00000162458 FBLIM1
ENST00000441801 1 0.862615349220108 0.00746821512890362 ENSG00000162458 FBLIM1
ENST00000332305 1 0.218633608745598 -0.0385970245465003 ENSG00000162458 FBLIM1
ENST00000514156 1 0.086386060427741 -0.0757615274304001 ENSG00000162458 FBLIM1
ENST00000509138 1 0.102778783604322 -0.0699055289273231 ENSG00000162458 FBLIM1
ENST00000431782 1 0.3466543687951 0.0491976120643447 ENSG00000224321 RP11-169K16.6
ENST00000538385 1 0.536562413238 0.0360978999333574 ENSG00000233954 RP11-169K16.7
ENST00000483273 1 0.543511674579569 0.0350159220734456 ENSG00000233954 RP11-169K16.7
ENST00000395968 1 0.103032441065899 -0.098241196754 ENSG00000178715 RP11-169K16.8
ENST00000321418 1 0.103032441065899 -0.098241196754 ENSG00000178715 RP11-169K16.8
ENST00000535249 1 0.0606759559302694 0.172578455163103 ENSG00000179743 RP11-169K16.9
ENST00000317122 1 0.0639108691138383 0.141571544334791 ENSG00000179743 RP11-169K16.9
ENST00000375759 1 0.399789849580089 0.0322972192708589 ENSG00000065526 SPEN
ENST00000438066 1 0.298505872633024 0.0615899669275626 ENSG00000065526 SPEN
ENST00000471538 1 0.561603548176192 0.0430400371019205 ENSG00000065526 SPEN
ENST00000442985 1 0.044457666965406 0.11673619564892 ENSG00000065526 SPEN
ENST00000459258 1 0.847144739060395 0.00447935323228712 ENSG00000238818 snoU13
ENST00000604816 1 0.84199079941949 -0.00707447079806187 ENSG00000270620 RP1-134O19.3
ENST00000487496 1 0.337302343414018 0.0819354603012782 ENSG00000065526 SPEN
ENST00000462525 1 0.56440912178017 0.05256312658999 ENSG00000116809 ZBTB17
ENST00000440560 1 0.567999072710235 0.0516607448615025 ENSG00000116809 ZBTB17
ENST00000375743 1 0.301929867669839 0.0558629214979219 ENSG00000116809 ZBTB17
ENST00000537142 1 0.301929867669839 0.0558629214979219 ENSG00000116809 ZBTB17
ENST00000375733 1 0.301929867669839 0.0558629214979219 ENSG00000116809 ZBTB17
ENST00000444358 1 0.400768615550068 -0.071371521299181 ENSG00000116809 ZBTB17
ENST00000488008 1 0.338376258435601 0.086347423026913 ENSG00000116809 ZBTB17
ENST00000471805 1 0.14399062571405 -0.136568973392043 ENSG00000116809 ZBTB17
ENST00000472658 1 0.23486583618165 -0.111689219068773 ENSG00000116809 ZBTB17
ENST00000474511 1 0.114809780233675 -0.147758744946468 ENSG00000116809 ZBTB17
ENST00000487785 1 0.0870023728698993 -0.160781066069521 ENSG00000116809 ZBTB17
ENST00000448462 1 0.341787785045016 0.0539162890542802 ENSG00000116809 ZBTB17
ENST00000492834 1 0.690892219897064 -0.0323046279878802 ENSG00000116809 ZBTB17
ENST00000490899 1 0.964513447657198 0.0033824306555827 ENSG00000116809 ZBTB17
ENST00000464719 1 0.552366064838976 0.0507062492346475 ENSG00000116809 ZBTB17
ENST00000479282 1 0.0677264247269605 0.118444115127452 ENSG00000116809 ZBTB17
ENST00000494020 1 0.0816606417845912 0.134645743027292 ENSG00000116809 ZBTB17
ENST00000416882 1 0.775087592597803 0.0139328744854898 ENSG00000234607 RP11-5P18.1
ENST00000375718 1 0.49310382124344 0.0149713443909862 ENSG00000173641 HSPB7
ENST00000464764 1 0.788910752507085 0.00773107929148521 ENSG00000186510 CLCNKA
ENST00000375679 1 0.648499143998347 -0.0131074846467496 ENSG00000184908 CLCNKB
ENST00000375667 1 0.626335599411252 -0.0136320380812595 ENSG00000184908 CLCNKB
ENST00000375662 1 0.481816895113745 0.0372532295659102 ENSG00000185519 FAM131C
ENST00000494078 1 0.641648097344378 0.0235896192258478 ENSG00000185519 FAM131C
ENST00000358432 1 0.276874369991973 -0.039476175698815 ENSG00000142627 EPHA2
ENST00000462805 1 0.715101213959292 0.022255620294659 ENSG00000142627 EPHA2
ENST00000480202 1 0.19206168589137 -0.0570894153111733 ENSG00000142627 EPHA2
ENST00000461614 1 0.0861218837516613 -0.0773555861784636 ENSG00000142627 EPHA2
ENST00000424774 1 0.073739528689096 -0.125105881806833 ENSG00000227959 RP11-276H7.2
ENST00000426353 1 0.764799217542312 -0.0202007466165212 ENSG00000224621 RP11-276H7.3
ENST00000457809 1 0.88893545737598 0.00893447955818892 ENSG00000234166 ARHGEF19-AS1
ENST00000478117 1 0.448157234824382 -0.0621569113595318 ENSG00000142632 ARHGEF19
ENST00000270747 1 0.426052829560192 -0.0650953469255171 ENSG00000142632 ARHGEF19
ENST00000449495 1 0.860919365466587 -0.016488557956571 ENSG00000142632 ARHGEF19
ENST00000478210 1 0.968217884437887 0.00375025197072845 ENSG00000142632 ARHGEF19
ENST00000471928 1 0.661851342740578 0.0403691217427106 ENSG00000142632 ARHGEF19
ENST00000441785 1 0.360894007617616 0.0827557914171089 ENSG00000142632 ARHGEF19
ENST00000442385 1 0.739722047772815 -0.0170834741796524 ENSG00000237276 ANO7P1
ENST00000475369 1 0.0873477488806029 -0.102600861259446 ENSG00000237276 ANO7P1
ENST00000602586 1 0.382471600109692 -0.062161805522812 ENSG00000237276 ANO7P1
ENST00000375605 1 0.343327619551589 -0.0797158171366101 ENSG00000204377 C1orf134
ENST00000375599 1 0.556656502721463 -0.0542026605180082 ENSG00000132881 RSG1
ENST00000434014 1 0.604554540263833 -0.0464068374138471 ENSG00000132881 RSG1
ENST00000375592 1 0.67367032802792 0.0207532985238341 ENSG00000037637 FBXO42
ENST00000456164 1 0.800405600330521 -0.0221086755516738 ENSG00000037637 FBXO42
ENST00000444116 1 0.900973218352724 -0.0108214439083777 ENSG00000037637 FBXO42
ENST00000478089 1 0.102969767571701 0.13641801594647 ENSG00000037637 FBXO42
ENST00000475078 1 0.393515172611381 -0.0491337547040828 ENSG00000055070 SZRD1
ENST00000401088 1 0.338585607918209 0.0310145041408539 ENSG00000055070 SZRD1
ENST00000471507 1 0.835618708112543 0.0109999697589675 ENSG00000055070 SZRD1
ENST00000401089 1 0.338585607918209 0.0310145041408539 ENSG00000055070 SZRD1
ENST00000486763 1 0.996755857323613 -0.000211790919078422 ENSG00000055070 SZRD1
ENST00000476423 1 0.305175876557759 -0.058028770323236 ENSG00000055070 SZRD1
ENST00000475554 1 0.96023408155134 -0.00263689942059391 ENSG00000055070 SZRD1
ENST00000375590 1 0.835005954910843 0.00820107971109648 ENSG00000055070 SZRD1
ENST00000472351 1 0.850868711788434 0.00993918716995201 ENSG00000055070 SZRD1
ENST00000492354 1 0.338657447234865 0.0310170143461683 ENSG00000055070 SZRD1
ENST00000472461 1 0.982404921416564 -0.00115569397584574 ENSG00000055070 SZRD1
ENST00000445689 1 0.101962103252241 -0.108421839306589 ENSG00000226457 RP11-430L17.1
ENST00000491418 1 0.349459090604397 0.0314670385325685 ENSG00000187144 SPATA21
ENST00000466212 1 0.244830904722916 0.0381775948603696 ENSG00000187144 SPATA21
ENST00000335496 1 0.423920561407204 -0.0658966315062564 ENSG00000187144 SPATA21
ENST00000540400 1 0.42234437132396 -0.066101108291209 ENSG00000187144 SPATA21
ENST00000337132 1 0.785379017278721 -0.0104244757623605 ENSG00000157191 NECAP2
ENST00000504551 1 0.963019049331643 0.0020743090456182 ENSG00000157191 NECAP2
ENST00000406746 1 0.785456245993195 -0.0104220163430909 ENSG00000157191 NECAP2
ENST00000457722 1 0.945490844139772 -0.00301881548635088 ENSG00000157191 NECAP2
ENST00000486390 1 0.641707666635327 0.0290565826292498 ENSG00000157191 NECAP2
ENST00000443980 1 0.78553706239971 -0.0104195896914221 ENSG00000157191 NECAP2
ENST00000504858 1 0.611804932193619 0.0248327619529922 ENSG00000157191 NECAP2
ENST00000508680 1 0.910697088139965 0.0060313049042508 ENSG00000157191 NECAP2
ENST00000492095 1 0.78553706239971 -0.0104195896914221 ENSG00000157191 NECAP2
ENST00000459640 1 0.893318886417306 0.00593771919780553 ENSG00000157191 NECAP2
ENST00000496239 1 0.78553706239971 -0.0104195896914221 ENSG00000157191 NECAP2
ENST00000513161 1 0.962961342986226 0.00207798310146645 ENSG00000157191 NECAP2
ENST00000509727 1 0.756567267342775 -0.0218598488972504 ENSG00000157191 NECAP2
ENST00000457898 1 0.516527987458328 0.0512962698507729 ENSG00000226029 RP4-798A10.2
ENST00000263511 1 0.750056733483782 0.0170410962638764 ENSG00000080947 CROCCP3
ENST00000591348 1 0.526446151501304 0.0359122287223204 ENSG00000080947 CROCCP3
ENST00000420820 1 0.588735582380939 0.0425627147952991 ENSG00000080947 CROCCP3
ENST00000591316 1 0.668225437141416 0.0386535274226867 ENSG00000080947 CROCCP3
ENST00000590118 1 0.323140556059172 -0.0750009565316107 ENSG00000080947 CROCCP3
ENST00000589964 1 0.315506775833671 -0.0761486152947154 ENSG00000080947 CROCCP3
ENST00000383925 1 0.222911806825114 -0.0563300858455639 ENSG00000206652 RNU1-1
ENST00000562878 1 0.886228244242356 -0.00376267857883794 ENSG00000261135 RP4-798A10.7
ENST00000452795 1 0.981567304009141 -0.0012039104374059 ENSG00000224174 RP4-798A10.4
ENST00000415386 1 0.441846324495724 0.0376072433528351 ENSG00000233421 U1
ENST00000430580 1 0.00548123937875215 -0.0897467187226664 ENSG00000219481 NBPF1
ENST00000392963 1 0.0593776537679362 -0.0752796632318092 ENSG00000219481 NBPF1
ENST00000420031 1 0.0606358070538696 -0.140033460754789 ENSG00000219481 NBPF1
ENST00000432949 1 0.0770241622075909 -0.117100278105319 ENSG00000219481 NBPF1
ENST00000287968 1 0.550916913463668 -0.0487935008921476 ENSG00000219481 NBPF1
ENST00000420513 1 0.24382691516422 -0.058685910540561 ENSG00000219481 NBPF1
ENST00000599069 1 0.0792596328957392 -0.0817564974867265 ENSG00000219481 NBPF1
ENST00000599908 1 0.681402409181431 -0.0312410749261871 ENSG00000219481 NBPF1
ENST00000449853 1 0.0252219902936602 -0.130452836133231 ENSG00000219481 NBPF1
ENST00000607700 1 0.942410788103271 -0.00292037905235148 ENSG00000271732 RP5-1182A14.5
ENST00000540383 1 0.301805397989621 -0.050387232492793 ENSG00000215908 CROCCP2
ENST00000412962 1 0.704627444551443 -0.0172856252250136 ENSG00000215908 CROCCP2
ENST00000362058 1 0.905273065527683 0.00711304236715962 ENSG00000215908 CROCCP2
ENST00000334429 1 0.785453567794879 -0.0229580611701447 ENSG00000186301 MST1P2
ENST00000418421 1 0.733070936201675 -0.0279778515914935 ENSG00000186301 MST1P2
ENST00000457982 1 0.774329239347049 -0.0240798309496533 ENSG00000186301 MST1P2
ENST00000419267 1 0.541347982856389 -0.0571802818020259 ENSG00000236698 EIF1AXP1
ENST00000466256 1 0.606465265318972 0.0323950464650422 ENSG00000058453 CROCC
ENST00000455405 1 0.818684467378764 -0.0120989145196573 ENSG00000186715 MST1L
ENST00000389184 1 0.538175027759502 -0.0376039334392902 ENSG00000186715 MST1L
ENST00000442552 1 0.460045402123591 -0.045828492772493 ENSG00000186715 MST1L
ENST00000544155 1 0.725632220495817 0.0117111929491269 ENSG00000186715 MST1L
ENST00000545160 1 0.842578391211581 -0.00729257350650879 ENSG00000186715 MST1L
ENST00000438002 1 0.678193003630304 -0.0241324274348167 ENSG00000228549 U1
ENST00000451828 1 0.925773142631078 0.00492843696696394 ENSG00000228549 U1
ENST00000453554 1 0.925773142631078 0.00492843696696394 ENSG00000228549 U1
ENST00000457856 1 0.422688984095006 -0.0270900902230959 ENSG00000228549 U1
ENST00000422124 1 0.221612543272969 0.107856790883029 ENSG00000238142 RP11-108M9.4
ENST00000457075 1 0.211907884239226 0.110841603807332 ENSG00000238142 RP11-108M9.4
ENST00000416869 1 0.211907884239226 0.110841603807332 ENSG00000238142 RP11-108M9.4
ENST00000453917 1 0.690647007863221 0.0299612193066007 ENSG00000235241 RP11-108M9.5
ENST00000384278 1 0.283133021923848 -0.0313207308978203 ENSG00000207005 RNU1-2
ENST00000606899 1 0.392446931043688 -0.0377416654058303 ENSG00000272426 RP11-108M9.6
ENST00000375541 1 0.372813931397722 0.0411657557628561 ENSG00000058453 CROCC
ENST00000445545 1 0.0994014927745008 0.0898505196754612 ENSG00000058453 CROCC
ENST00000467938 1 0.2417849484062 0.0672382399293067 ENSG00000058453 CROCC
ENST00000492631 1 0.110228227185928 0.121318941119866 ENSG00000058453 CROCC
ENST00000467715 1 0.342484772834553 0.0891359889903044 ENSG00000058453 CROCC
ENST00000494191 1 0.654497027442942 0.0303394838426321 ENSG00000058453 CROCC
ENST00000486318 1 0.843346205528054 0.014858177353734 ENSG00000058453 CROCC
ENST00000498688 1 0.61398552471198 -0.0421612667650114 ENSG00000058453 CROCC
ENST00000477773 1 0.906817608404087 -0.0109686431174131 ENSG00000058453 CROCC
ENST00000497654 1 0.363203886899345 -0.0838787120804546 ENSG00000058453 CROCC
ENST00000465021 1 0.248075279125348 -0.0875928758827176 ENSG00000058453 CROCC
ENST00000465291 1 0.29526869670605 -0.0968767077554381 ENSG00000058453 CROCC
ENST00000375535 1 0.550758567836988 0.0333457007134114 ENSG00000117122 MFAP2
ENST00000375534 1 0.553444738036033 0.0327683761058986 ENSG00000117122 MFAP2
ENST00000490075 1 0.59406867988398 0.029769945896673 ENSG00000117122 MFAP2
ENST00000438542 1 0.583959253925317 0.0305840745844149 ENSG00000117122 MFAP2
ENST00000476788 1 0.901457732253896 0.0069337026102 ENSG00000117122 MFAP2
ENST00000478684 1 0.521005669568054 0.0374134402818467 ENSG00000117122 MFAP2
ENST00000492598 1 0.540835728924526 0.0355487571096092 ENSG00000117122 MFAP2
ENST00000446261 1 0.238057634015392 -0.0574433773901055 ENSG00000226526 RP1-37C10.3
ENST00000326735 1 0.119837635901026 -0.0730243177905769 ENSG00000159363 ATP13A2
ENST00000341676 1 0.11337917129752 -0.0744837057547043 ENSG00000159363 ATP13A2
ENST00000452699 1 0.11337917129752 -0.0744837057547043 ENSG00000159363 ATP13A2
ENST00000466561 1 0.270152781148595 -0.0784374508581789 ENSG00000159363 ATP13A2
ENST00000502418 1 0.127336672033249 -0.116236468452842 ENSG00000159363 ATP13A2
ENST00000503552 1 0.333399112358469 0.0633974050658476 ENSG00000159363 ATP13A2
ENST00000463860 1 0.018525844092109 -0.158647299847674 ENSG00000159363 ATP13A2
ENST00000502860 1 0.0961902764371276 -0.120398674520367 ENSG00000159363 ATP13A2
ENST00000509392 1 0.813374225498689 -0.0214980360430992 ENSG00000159363 ATP13A2
ENST00000506174 1 0.0406366589771396 -0.151684862886685 ENSG00000159363 ATP13A2
ENST00000510069 1 0.0980230649699269 -0.105786843099255 ENSG00000159363 ATP13A2
ENST00000511957 1 0.475505523913713 -0.051646094912338 ENSG00000159363 ATP13A2
ENST00000508222 1 0.262149731807818 -0.0801522842257497 ENSG00000159363 ATP13A2
ENST00000509619 1 0.935070909801534 0.00625888804555191 ENSG00000159363 ATP13A2
ENST00000375499 1 0.876720147694588 0.00747610327075302 ENSG00000117118 SDHB
ENST00000485092 1 0.278235597402377 -0.0889610671300247 ENSG00000117118 SDHB
ENST00000475049 1 0.30373870772385 -0.083959986336984 ENSG00000117118 SDHB
ENST00000485515 1 0.818750343938407 0.0115157993026393 ENSG00000117118 SDHB
ENST00000491274 1 0.819543711765846 0.0116411765854995 ENSG00000117118 SDHB
ENST00000475506 1 0.890831909270589 0.00732798882526942 ENSG00000117118 SDHB
ENST00000463045 1 0.629711580804173 0.0257397106409458 ENSG00000117118 SDHB
ENST00000466613 1 0.824914150007966 0.0133266281201968 ENSG00000117118 SDHB
ENST00000375486 1 0.805571907737345 -0.00833042824878854 ENSG00000117115 PADI2
ENST00000479534 1 0.447418197661683 -0.0157162037139196 ENSG00000117115 PADI2
ENST00000466151 1 0.526806975642464 -0.0149334342763592 ENSG00000117115 PADI2
ENST00000444885 1 0.779131689787844 -0.00898442218289481 ENSG00000117115 PADI2
ENST00000375481 1 0.790882032307202 0.00643994974185416 ENSG00000117115 PADI2
ENST00000375471 1 0.52400802380334 -0.0150974636024191 ENSG00000142623 PADI1
ENST00000439577 1 0.845789590725169 -0.01123377781871 ENSG00000227751 RP1-20B21.4
ENST00000375436 1 0.532104567451875 -0.0210350291588008 ENSG00000179051 RCC2
ENST00000474892 1 0.729390759422938 -0.014579916276316 ENSG00000179051 RCC2
ENST00000375433 1 0.703310633789307 -0.0139156146894385 ENSG00000179051 RCC2
ENST00000583469 1 0.206635283394661 -0.10581754552108 ENSG00000266727 AC004824.1
ENST00000361221 1 0.151964361007715 0.0978047329005263 ENSG00000074964 ARHGEF10L
ENST00000452522 1 0.151964361007715 0.0978047329005263 ENSG00000074964 ARHGEF10L
ENST00000434513 1 0.146746824334776 0.102398837990679 ENSG00000074964 ARHGEF10L
ENST00000375415 1 0.191127603656762 0.0936744360662735 ENSG00000074964 ARHGEF10L
ENST00000375420 1 0.425964293766925 0.0693437520666404 ENSG00000074964 ARHGEF10L
ENST00000482892 1 0.38115195768744 0.0610753401893971 ENSG00000074964 ARHGEF10L
ENST00000469726 1 0.201911037803357 0.0939913655717217 ENSG00000074964 ARHGEF10L
ENST00000375408 1 0.308934449121383 0.0767944327948398 ENSG00000074964 ARHGEF10L
ENST00000167825 1 0.308934449121383 0.0767944327948398 ENSG00000074964 ARHGEF10L
ENST00000475356 1 0.190517155871708 0.10001479611115 ENSG00000074964 ARHGEF10L
ENST00000482359 1 0.39918787557374 0.0719722160749009 ENSG00000074964 ARHGEF10L
ENST00000466782 1 0.303578278069032 0.0965656738278912 ENSG00000074964 ARHGEF10L
ENST00000495593 1 0.557716985918134 0.053069882566654 ENSG00000074964 ARHGEF10L
ENST00000494072 1 0.432649258439845 -0.0301530818384707 ENSG00000255275 RP13-279N23.2
ENST00000538309 1 0.488361554988705 -0.0442955971974297 ENSG00000159423 ALDH4A1
ENST00000538839 1 0.483959994202407 -0.0434103232217751 ENSG00000159423 ALDH4A1
ENST00000290597 1 0.483959994202407 -0.0434103232217751 ENSG00000159423 ALDH4A1
ENST00000375341 1 0.483114886288867 -0.0435538134011291 ENSG00000159423 ALDH4A1
ENST00000454547 1 0.830934509794377 0.0199297475667096 ENSG00000159423 ALDH4A1
ENST00000432718 1 0.791582423581243 -0.0211968862962818 ENSG00000159423 ALDH4A1
ENST00000455833 1 0.922845624085457 -0.003427911287578 ENSG00000169991 IFFO2
ENST00000355609 1 0.14413067449441 -0.102616908094121 ENSG00000169991 IFFO2
ENST00000416166 1 0.430767634044272 0.0342893031536987 ENSG00000169991 IFFO2
ENST00000606379 1 0.692044889906453 0.0347591091544613 ENSG00000272084 RP5-1126H10.2
ENST00000375254 1 0.366981957244513 -0.0257558151515046 ENSG00000127481 UBR4
ENST00000375226 1 0.36817673076232 -0.0256857110521991 ENSG00000127481 UBR4
ENST00000375267 1 0.36817673076232 -0.0256857110521991 ENSG00000127481 UBR4
ENST00000375217 1 0.36817673076232 -0.0256857110521991 ENSG00000127481 UBR4
ENST00000375225 1 0.168871079680272 -0.0780930637816471 ENSG00000127481 UBR4
ENST00000429347 1 0.121120067250495 -0.0584339337286754 ENSG00000127481 UBR4
ENST00000375224 1 0.279194422269451 -0.037854231866635 ENSG00000127481 UBR4
ENST00000459947 1 0.367134184687161 -0.0623960510072434 ENSG00000127481 UBR4
ENST00000486515 1 0.333490062546314 -0.0749903818003368 ENSG00000127481 UBR4
ENST00000543981 1 0.224969792014105 -0.0444970226178741 ENSG00000127481 UBR4
ENST00000582644 1 0.407080770731806 -0.0386734892736194 ENSG00000266098 AL137127.1
ENST00000492606 1 0.90969812187753 0.00957804195161776 ENSG00000127481 UBR4
ENST00000467272 1 0.943963273420755 -0.00392995683917656 ENSG00000127481 UBR4
ENST00000483922 1 0.717949172493812 -0.0293108421261502 ENSG00000127481 UBR4
ENST00000494503 1 0.424589059535675 0.0583132551000354 ENSG00000127481 UBR4
ENST00000466969 1 0.669008648642724 0.0348586343261138 ENSG00000127481 UBR4
ENST00000375218 1 0.424576679561618 -0.0467830357596008 ENSG00000127481 UBR4
ENST00000425413 1 0.641680510426438 -0.0196584374135057 ENSG00000127481 UBR4
ENST00000417040 1 0.471513640953951 -0.0258873415369705 ENSG00000127481 UBR4
ENST00000475973 1 0.758383525175306 -0.0221123667756528 ENSG00000127481 UBR4
ENST00000465036 1 0.290570264971254 -0.0819786689778463 ENSG00000127481 UBR4
ENST00000419533 1 0.356983379502044 -0.0346688723354932 ENSG00000127481 UBR4
ENST00000497018 1 0.535280413781546 -0.0532706858300448 ENSG00000127481 UBR4
ENST00000437898 1 0.414553057087249 -0.033091704506254 ENSG00000230424 RP1-43E13.2
ENST00000477853 1 0.438753685393948 -0.0293946168240469 ENSG00000127463 EMC1
ENST00000480380 1 0.464627005419693 -0.0410381455081538 ENSG00000127463 EMC1
ENST00000375199 1 0.429784105742566 -0.0300568308104245 ENSG00000127463 EMC1
ENST00000375208 1 0.487988796673732 -0.0269277242655136 ENSG00000127463 EMC1
ENST00000461353 1 0.37283683007739 -0.0562697359645017 ENSG00000127463 EMC1
ENST00000486405 1 0.269010605623464 -0.0691546161055379 ENSG00000127463 EMC1
ENST00000486238 1 0.789574465026104 -0.0189916864989568 ENSG00000127463 EMC1
ENST00000494770 1 0.403425094926284 -0.0484334331624138 ENSG00000127463 EMC1
ENST00000462505 1 0.909571904804265 0.00828338857164608 ENSG00000127463 EMC1
ENST00000496654 1 0.38281863775044 0.0711794836795652 ENSG00000127463 EMC1
ENST00000467423 1 0.642501062159605 -0.0292577188624235 ENSG00000127463 EMC1
ENST00000475079 1 0.76562998737766 -0.0168918616432139 ENSG00000127463 EMC1
ENST00000488681 1 0.780166314717577 0.0171070898905628 ENSG00000127463 EMC1
ENST00000356068 1 0.786828382812726 0.0165574012783831 ENSG00000127463 EMC1
ENST00000330263 1 0.590951088687007 0.0247420603821229 ENSG00000053372 MRTO4
ENST00000493700 1 0.685576796719928 -0.0261117439371295 ENSG00000053372 MRTO4
ENST00000479559 1 0.908073239149052 0.00749407481746732 ENSG00000053372 MRTO4
ENST00000457194 1 0.410113730576319 0.0516107388808209 ENSG00000211454 AKR7L
ENST00000420396 1 0.410113730576319 0.0516107388808209 ENSG00000211454 AKR7L
ENST00000429712 1 0.906563599844555 -0.00644572697420485 ENSG00000211454 AKR7L
ENST00000361640 1 0.54231927200284 0.0444844359644437 ENSG00000162482 AKR7A3
ENST00000604801 1 0.537904418278158 0.0489974529639703 ENSG00000270728 RP4-657E11.10
ENST00000235835 1 0.278795687617666 0.0694625178773426 ENSG00000053371 AKR7A2
ENST00000330072 1 0.291506599567475 0.0676983219797624 ENSG00000053371 AKR7A2
ENST00000489286 1 0.220460256216417 0.0829982245351292 ENSG00000053371 AKR7A2
ENST00000481966 1 0.198686566351954 0.0968044733975668 ENSG00000053371 AKR7A2
ENST00000363533 1 0.836572462302465 -0.00706878117949173 ENSG00000200403 RNU6-1099P
ENST00000492217 1 0.140906673837327 0.106280148589765 ENSG00000053371 AKR7A2
ENST00000375155 1 0.242257322163973 0.0795257202084083 ENSG00000040487 PQLC2
ENST00000375153 1 0.234721745160718 0.0808276346113473 ENSG00000040487 PQLC2
ENST00000469076 1 0.242497867689683 0.0795112181417955 ENSG00000040487 PQLC2
ENST00000400548 1 0.242257322163973 0.0795257202084083 ENSG00000040487 PQLC2
ENST00000497827 1 0.428571826852658 0.0560193382852551 ENSG00000040487 PQLC2
ENST00000432465 1 0.24139197323807 0.102528268590675 ENSG00000040487 PQLC2
ENST00000401084 1 0.199214920531008 0.0452068664855693 ENSG00000077549 CAPZB
ENST00000264203 1 0.199228988249099 0.0452068261879905 ENSG00000077549 CAPZB
ENST00000375144 1 0.230574797175342 0.0462756434610476 ENSG00000077549 CAPZB
ENST00000375142 1 0.197931233985476 0.0453290775300245 ENSG00000077549 CAPZB
ENST00000433834 1 0.205470057730141 0.043580213163104 ENSG00000077549 CAPZB
ENST00000264202 1 0.268503546462073 0.0396299986044368 ENSG00000077549 CAPZB
ENST00000413711 1 0.238513458165221 0.0452656375136399 ENSG00000077549 CAPZB
ENST00000459967 1 0.4318951423257 0.0327631619642645 ENSG00000077549 CAPZB
ENST00000457768 1 0.354190793588645 0.0515060357397143 ENSG00000077549 CAPZB
ENST00000489607 1 0.4165822469161 0.0430179291315013 ENSG00000077549 CAPZB
ENST00000482808 1 0.305417074756972 0.0468355421699897 ENSG00000077549 CAPZB
ENST00000481521 1 0.211954580481284 -0.0389682154506978 ENSG00000240490 RN7SL277P
ENST00000416470 1 0.7696790575674 -0.00620936779784634 ENSG00000235185 RP5-1056L3.1
ENST00000602662 1 0.247132191767837 0.0579019612525223 ENSG00000270136 MINOS1-NBL1
ENST00000486890 1 0.552132516681635 0.0321884413039159 ENSG00000173436 MINOS1
ENST00000322753 1 0.442342038193735 0.0391832174917313 ENSG00000173436 MINOS1
ENST00000498067 1 0.789661459416666 0.0234492645684708 ENSG00000173436 MINOS1
ENST00000462646 1 0.56299060210352 0.0314015294245889 ENSG00000173436 MINOS1
ENST00000467029 1 0.461617703026805 0.0382161559406659 ENSG00000173436 MINOS1
ENST00000481464 1 0.464385640903694 0.0379819399244811 ENSG00000173436 MINOS1
ENST00000498642 1 0.45650980855998 0.038642457287421 ENSG00000173436 MINOS1
ENST00000479642 1 0.709613374294733 0.0311009497856622 ENSG00000173436 MINOS1
ENST00000602293 1 0.507585799546148 0.0333942250071811 ENSG00000270136 MINOS1-NBL1
ENST00000602384 1 0.537563250637259 0.0311892800258187 ENSG00000270136 MINOS1-NBL1
ENST00000602450 1 0.507585799546148 0.0333942250071811 ENSG00000270136 MINOS1-NBL1
ENST00000485362 1 0.458243204271367 0.0385182520345003 ENSG00000173436 MINOS1
ENST00000457263 1 0.0463002171317417 0.154743034648396 ENSG00000226396 RPS14P3
ENST00000428975 1 0.771039083125956 -0.0218910198261842 ENSG00000158747 NBL1
ENST00000289749 1 0.928045403692534 0.0067613497143996 ENSG00000158747 NBL1
ENST00000451758 1 0.858054482105139 -0.0134841290684815 ENSG00000158747 NBL1
ENST00000439664 1 0.680048278422145 -0.0317693474682953 ENSG00000158747 NBL1
ENST00000375136 1 0.075408732094 0.113173046606844 ENSG00000158747 NBL1
ENST00000548815 1 0.0774816798189815 0.112401337515913 ENSG00000158747 NBL1
ENST00000425400 1 0.72781602219484 -0.0261326371205134 ENSG00000158747 NBL1
ENST00000439278 1 0.850648557523213 -0.0150100248888624 ENSG00000158747 NBL1
ENST00000427894 1 0.935103088059464 -0.00619313714273372 ENSG00000158747 NBL1
ENST00000289753 1 0.505874076526627 0.0201165625080175 ENSG00000158748 HTR6
ENST00000294543 1 0.392354919252106 0.0520178192307284 ENSG00000162542 TMCO4
ENST00000375127 1 0.387774140387441 0.0525345406122481 ENSG00000162542 TMCO4
ENST00000489814 1 0.241213129635633 0.100529922411107 ENSG00000162542 TMCO4
ENST00000375122 1 0.392553119664933 0.0519985394634699 ENSG00000162542 TMCO4
ENST00000494342 1 0.325564049468286 0.0734679507774583 ENSG00000162542 TMCO4
ENST00000489135 1 0.697490027151543 0.0278247099229236 ENSG00000162542 TMCO4
ENST00000496528 1 0.480654838356703 0.0539420128159772 ENSG00000162542 TMCO4
ENST00000462171 1 0.315804989332517 0.0872154246939899 ENSG00000162542 TMCO4
ENST00000488449 1 0.449759399492313 -0.0683159478594311 ENSG00000162542 TMCO4
ENST00000375120 1 0.748974239274883 -0.0184056098954005 ENSG00000169914 OTUD3
ENST00000466697 1 0.969995872082813 -0.00343518766460237 ENSG00000169914 OTUD3
ENST00000481686 1 0.983433888199438 0.00181389738165821 ENSG00000169914 OTUD3
ENST00000486277 1 0.857942011494956 -0.00449274262945521 ENSG00000127472 PLA2G5
ENST00000465698 1 0.857942011494956 -0.00449274262945521 ENSG00000127472 PLA2G5
ENST00000469069 1 0.241477445357997 -0.0265902347055386 ENSG00000127472 PLA2G5
ENST00000489871 1 0.857942011494956 -0.00449274262945521 ENSG00000127472 PLA2G5
ENST00000375099 1 0.836358923881069 0.0045389445762194 ENSG00000162543 UBXN10
ENST00000375078 1 0.123559557045155 0.138280562142222 ENSG00000162545 CAMK2N1
ENST00000489020 1 0.80773915213048 0.0228665722596305 ENSG00000162545 CAMK2N1
ENST00000264198 1 0.306737417543068 0.0557355227210701 ENSG00000090432 MUL1
ENST00000375071 1 0.539427559873162 -0.0202873822119776 ENSG00000158825 CDA
ENST00000461985 1 0.539427559873162 -0.0202873822119776 ENSG00000158825 CDA
ENST00000321556 1 0.820226969996021 0.0111382236879709 ENSG00000158828 PINK1
ENST00000492302 1 0.807590648427969 0.0121519212802697 ENSG00000158828 PINK1
ENST00000451424 1 0.338435033813341 -0.0368349574617693 ENSG00000117242 PINK1-AS
ENST00000400490 1 0.865558043492355 -0.00847920467990693 ENSG00000158828 PINK1
ENST00000535128 1 0.817163318447435 -0.019334367373034 ENSG00000257033 AL391357.1
ENST00000602624 1 0.22318185037107 -0.0354190163194727 ENSG00000244038 DDOST
ENST00000375048 1 0.222218515967581 -0.035486363137698 ENSG00000244038 DDOST
ENST00000415136 1 0.214532458668903 -0.0361319969856772 ENSG00000244038 DDOST
ENST00000475210 1 0.169582556381938 0.0746574320399737 ENSG00000244038 DDOST
ENST00000464364 1 0.0432235167225046 -0.0682367546233402 ENSG00000244038 DDOST
ENST00000477229 1 0.0429063789045787 -0.070699778415249 ENSG00000244038 DDOST
ENST00000493818 1 0.535380862418312 0.0195504878528027 ENSG00000117245 KIF17
ENST00000477167 1 0.962479500218625 0.00362838469637108 ENSG00000117245 KIF17
ENST00000490034 1 0.739429065215725 0.027610957765125 ENSG00000117245 KIF17
ENST00000375044 1 0.640524722995533 0.0410453944231107 ENSG00000117245 KIF17
ENST00000400463 1 0.638591068698354 0.041325362673948 ENSG00000117245 KIF17
ENST00000247986 1 0.638591068698354 0.041325362673948 ENSG00000117245 KIF17
ENST00000462858 1 0.979706533824661 0.00189436240355874 ENSG00000117245 KIF17
ENST00000498225 1 0.976671960905662 -0.00210168879016732 ENSG00000117245 KIF17
ENST00000463389 1 0.713379559993256 0.0127097065061437 ENSG00000117245 KIF17
ENST00000375031 1 0.190185599881878 0.123182083208998 ENSG00000189410 SH2D5
ENST00000460804 1 0.260551266854142 0.105879780829278 ENSG00000189410 SH2D5
ENST00000444387 1 0.281692003991568 0.0979370156205313 ENSG00000189410 SH2D5
ENST00000447746 1 0.445657920976891 0.0620055697425181 ENSG00000189410 SH2D5
ENST00000518294 1 0.68157426907222 0.0340655237480855 ENSG00000189410 SH2D5
ENST00000517430 1 0.693770213075719 0.0298317749211669 ENSG00000189410 SH2D5
ENST00000519434 1 0.972821058161293 0.00231254648402956 ENSG00000189410 SH2D5
ENST00000436642 1 0.438162558928951 -0.0218316417197093 ENSG00000233069 RP5-930J4.2
ENST00000312239 1 0.695204836168064 -0.0162853049664563 ENSG00000127483 HP1BP3
ENST00000375003 1 0.619536326504136 -0.0204921734607257 ENSG00000127483 HP1BP3
ENST00000413451 1 0.190539695299446 -0.0775634785192078 ENSG00000203394 RP5-930J4.4
ENST00000488722 1 0.76076273248595 -0.0139090091353926 ENSG00000127483 HP1BP3
ENST00000491748 1 0.63487152934924 0.0264521603645786 ENSG00000127483 HP1BP3
ENST00000419948 1 0.873879568604808 -0.00776292148047762 ENSG00000127483 HP1BP3
ENST00000438032 1 0.65193435669802 -0.0193174905027353 ENSG00000127483 HP1BP3
ENST00000424732 1 0.693409901188174 -0.0170073454840929 ENSG00000127483 HP1BP3
ENST00000417710 1 0.678190636304457 -0.0207642185456972 ENSG00000127483 HP1BP3
ENST00000487117 1 0.876417172695985 -0.00809742085158604 ENSG00000127483 HP1BP3
ENST00000375000 1 0.846884254001961 -0.0102078986686093 ENSG00000127483 HP1BP3
ENST00000437575 1 0.93789489133078 0.00368771636029837 ENSG00000127483 HP1BP3
ENST00000419490 1 0.932952186319948 0.00400943872291315 ENSG00000127483 HP1BP3
ENST00000414993 1 0.957316857933669 0.002547949365052 ENSG00000127483 HP1BP3
ENST00000443615 1 0.839231787321176 -0.01013498454647 ENSG00000127483 HP1BP3
ENST00000264211 1 0.607996005424674 -0.0171965360944406 ENSG00000075151 EIF4G3
ENST00000400422 1 0.733285404914739 -0.0135879881105191 ENSG00000075151 EIF4G3
ENST00000602326 1 0.733293094560329 -0.0135881239547785 ENSG00000075151 EIF4G3
ENST00000374935 1 0.59533120055599 -0.0178394368241009 ENSG00000075151 EIF4G3
ENST00000537738 1 0.598640262932211 -0.0183664756669515 ENSG00000075151 EIF4G3
ENST00000374937 1 0.687936706305155 -0.013375292148217 ENSG00000075151 EIF4G3
ENST00000536266 1 0.603643204851181 -0.0165307006667435 ENSG00000075151 EIF4G3
ENST00000435383 1 0.468839001982999 -0.0434997710156983 ENSG00000075151 EIF4G3
ENST00000496705 1 0.662382948329645 -0.0229701761805229 ENSG00000075151 EIF4G3
ENST00000374933 1 0.875682787447244 -0.00753594710586507 ENSG00000075151 EIF4G3
ENST00000544689 1 0.75563575466527 -0.0149088585542315 ENSG00000075151 EIF4G3
ENST00000485722 1 0.365049864739857 0.0786789561421719 ENSG00000075151 EIF4G3
ENST00000356916 1 0.824167896540267 -0.0123646345954568 ENSG00000075151 EIF4G3
ENST00000374927 1 0.726107365067314 -0.0176132791269733 ENSG00000075151 EIF4G3
ENST00000438975 1 0.855130838238308 -0.0106033560433996 ENSG00000075151 EIF4G3
ENST00000411888 1 0.908935720746055 -0.00681471735973882 ENSG00000075151 EIF4G3
ENST00000476088 1 0.304571225749247 -0.086060590367373 ENSG00000075151 EIF4G3
ENST00000408881 1 0.0706763730031975 -0.0609918968491665 ENSG00000221808 MIR1256
ENST00000420703 1 0.502497070392655 0.0337449291230677 ENSG00000233072 RPS15AP6
ENST00000463775 1 0.418486313338824 0.0650662039534466 ENSG00000075151 EIF4G3
ENST00000431514 1 0.629135823498698 -0.0146179735925939 ENSG00000236073 RP11-487E1.2
ENST00000430808 1 0.791958680373944 -0.0216151180372979 ENSG00000235112 HSPE1P27
ENST00000584440 1 0.941093439809368 -0.00475797220308759 ENSG00000266867 AL031005.1
ENST00000415912 1 0.585698721540891 0.0148214963725872 ENSG00000117298 ECE1
ENST00000357071 1 0.508205348707181 0.0177673443344011 ENSG00000117298 ECE1
ENST00000531334 1 0.785516833386712 0.0124162453803532 ENSG00000117298 ECE1
ENST00000374893 1 0.414087788167086 0.0251777112984523 ENSG00000117298 ECE1
ENST00000436918 1 0.424592259180212 0.0247740429745503 ENSG00000117298 ECE1
ENST00000264205 1 0.38836726945671 0.0267302861042188 ENSG00000117298 ECE1
ENST00000526194 1 0.460814765129742 0.022304474512477 ENSG00000117298 ECE1
ENST00000470394 1 0.119822158503909 0.0560304078228134 ENSG00000117298 ECE1
ENST00000528294 1 0.867432447902485 0.00539441790243543 ENSG00000117298 ECE1
ENST00000473505 1 0.573311345595378 0.0238614573839101 ENSG00000117298 ECE1
ENST00000416959 1 0.398627613684348 -0.072997972021231 ENSG00000236936 RP3-329E20.2
ENST00000481130 1 0.54846027299272 0.0275555495445079 ENSG00000117298 ECE1
ENST00000527991 1 0.602977972794778 0.0251802708281048 ENSG00000117298 ECE1
ENST00000463334 1 0.36603326566148 0.0384235168508181 ENSG00000117298 ECE1
ENST00000449034 1 0.638127626820859 0.0438078570800339 ENSG00000231105 RP5-1071N3.1
ENST00000453025 1 0.797382138113071 0.0156473515160037 ENSG00000227001 NBPF2P
ENST00000426482 1 0.418760878855639 0.0474977370569693 ENSG00000227001 NBPF2P
ENST00000454000 1 0.533114483865505 0.0419791226241504 ENSG00000142794 NBPF3
ENST00000475869 1 0.63278204048297 0.0448963022200851 ENSG00000142794 NBPF3
ENST00000318220 1 0.436813807197967 0.0517516004152666 ENSG00000142794 NBPF3
ENST00000478653 1 0.407584361039389 0.073369549456958 ENSG00000142794 NBPF3
ENST00000318249 1 0.436813807197967 0.0517516004152666 ENSG00000142794 NBPF3
ENST00000485941 1 0.591266687438713 -0.0505218503793003 ENSG00000142794 NBPF3
ENST00000342104 1 0.436813807197967 0.0517516004152666 ENSG00000142794 NBPF3
ENST00000486229 1 0.635270067326018 0.0349311582647629 ENSG00000142794 NBPF3
ENST00000434838 1 0.765749877383856 0.0211172792216734 ENSG00000142794 NBPF3
ENST00000467103 1 0.818389166543507 -0.0215045036088397 ENSG00000142794 NBPF3
ENST00000455962 1 0.748444151708958 -0.0142772412888035 ENSG00000176378 PFN1P10
ENST00000469876 1 0.788531231304599 -0.0252326531317563 ENSG00000142794 NBPF3
ENST00000477050 1 0.720843099283349 -0.0334356776990338 ENSG00000142794 NBPF3
ENST00000539907 1 0.393130692733969 0.0750318658068755 ENSG00000162551 ALPL
ENST00000540617 1 0.393130692733969 0.0750318658068755 ENSG00000162551 ALPL
ENST00000374840 1 0.393130692733969 0.0750318658068755 ENSG00000162551 ALPL
ENST00000468526 1 0.585289651483431 0.0301749749810544 ENSG00000162551 ALPL
ENST00000374832 1 0.476219040340896 0.0614476245650971 ENSG00000162551 ALPL
ENST00000425315 1 0.56767190679511 0.0496941598602123 ENSG00000162551 ALPL
ENST00000374830 1 0.988418729059603 0.00112392695358442 ENSG00000162551 ALPL
ENST00000374829 1 0.572979419972077 0.0457311491548102 ENSG00000162551 ALPL
ENST00000374761 1 0.818192191765221 -0.0128890484254128 ENSG00000076864 RAP1GAP
ENST00000290101 1 0.990954820656273 -0.000716993017137364 ENSG00000076864 RAP1GAP
ENST00000374763 1 0.938221332482784 0.00429295618456643 ENSG00000076864 RAP1GAP
ENST00000471600 1 0.990954820656273 -0.000716993017137364 ENSG00000076864 RAP1GAP
ENST00000374765 1 0.510335653075338 0.0491271168311043 ENSG00000076864 RAP1GAP
ENST00000495204 1 0.440571686256874 0.0574181685913585 ENSG00000076864 RAP1GAP
ENST00000542643 1 0.510335653075338 0.0491271168311043 ENSG00000076864 RAP1GAP
ENST00000359708 1 0.66133616456885 -0.0197493198931446 ENSG00000076864 RAP1GAP
ENST00000374757 1 0.479130527255062 -0.0312740644844999 ENSG00000076864 RAP1GAP
ENST00000317967 1 0.589923314706903 0.033849519505058 ENSG00000076864 RAP1GAP
ENST00000447293 1 0.832932114881397 0.00905697923037073 ENSG00000076864 RAP1GAP
ENST00000482984 1 0.33411147560293 0.0555311091333174 ENSG00000076864 RAP1GAP
ENST00000464457 1 0.329668781410058 0.0596199544920099 ENSG00000076864 RAP1GAP
ENST00000400301 1 0.822400368387486 0.00915873594336256 ENSG00000090686 USP48
ENST00000308271 1 0.845852360019097 0.00793539443575408 ENSG00000090686 USP48
ENST00000374732 1 0.957624996623807 -0.00238288889088481 ENSG00000090686 USP48
ENST00000479177 1 0.39865098443448 -0.0599197987837522 ENSG00000090686 USP48
ENST00000529637 1 0.763810696922317 0.0124834154660623 ENSG00000090686 USP48
ENST00000464577 1 0.144711791841599 0.0726106760187856 ENSG00000090686 USP48
ENST00000471752 1 0.222103058587784 -0.07612064080152 ENSG00000090686 USP48
ENST00000487880 1 0.313287806207946 -0.0538554096960064 ENSG00000090686 USP48
ENST00000526044 1 0.750540095065505 -0.0155666754549835 ENSG00000090686 USP48
ENST00000534705 1 0.772239092293946 -0.0142442626911821 ENSG00000090686 USP48
ENST00000421625 1 0.995788909521676 -0.000220765341641839 ENSG00000090686 USP48
ENST00000374730 1 0.821415603107403 -0.0110544530123538 ENSG00000090686 USP48
ENST00000527823 1 0.888769054845124 0.00796337073502459 ENSG00000090686 USP48
ENST00000532737 1 0.880134052401764 0.00834146825700974 ENSG00000090686 USP48
ENST00000489108 1 0.404638338830608 0.0510419779310633 ENSG00000090686 USP48
ENST00000434488 1 0.169656553685734 0.105306218454872 ENSG00000231978 RP11-132G19.3
ENST00000344642 1 0.778882623078391 -0.0103344099724591 ENSG00000187942 LDLRAD2
ENST00000543870 1 0.916846312146794 -0.00408257967546985 ENSG00000187942 LDLRAD2
ENST00000484271 1 0.192414900222461 -0.0608762509397963 ENSG00000187942 LDLRAD2
ENST00000486901 1 0.870534257488173 -0.00649063965706763 ENSG00000142798 HSPG2
ENST00000374695 1 0.980039415961716 0.000847693949286989 ENSG00000142798 HSPG2
ENST00000481644 1 0.823654068478785 0.00996229366296114 ENSG00000142798 HSPG2
ENST00000469378 1 0.759121125045567 -0.0124397080688723 ENSG00000142798 HSPG2
ENST00000426143 1 0.466359357017428 -0.0280542221739901 ENSG00000142798 HSPG2
ENST00000471322 1 0.946475059741946 0.00257294886318284 ENSG00000142798 HSPG2
ENST00000374676 1 0.999853632084217 7.01621354558457e-06 ENSG00000142798 HSPG2
ENST00000453796 1 0.918331219195887 -0.00406183254835276 ENSG00000142798 HSPG2
ENST00000430507 1 0.956103739739026 0.00200071047921732 ENSG00000142798 HSPG2
ENST00000493940 1 0.993575508473311 0.000323740009582603 ENSG00000142798 HSPG2
ENST00000427897 1 0.445688605697989 -0.0292774571703687 ENSG00000142798 HSPG2
ENST00000498495 1 0.151148228125992 -0.0581398536148045 ENSG00000142798 HSPG2
ENST00000480900 1 0.798381770386932 0.00971377843535049 ENSG00000142798 HSPG2
ENST00000412328 1 0.972062496548034 -0.00130205595182234 ENSG00000142798 HSPG2
ENST00000374673 1 0.798044438939924 -0.00990317128669344 ENSG00000142798 HSPG2
ENST00000439717 1 0.784786274044984 -0.0102372606760825 ENSG00000142798 HSPG2
ENST00000423231 1 0.660529666692318 0.0413454741093843 ENSG00000232037 RP11-26H16.1
ENST00000398929 1 0.862888788809507 0.0162203792541814 ENSG00000232037 RP11-26H16.1
ENST00000337107 1 0.246578471659458 -0.0561472337034028 ENSG00000219073 CELA3B
ENST00000374666 1 0.534834898507388 -0.0231705542730357 ENSG00000219073 CELA3B
ENST00000400277 1 0.505908632274438 -0.0425680405925423 ENSG00000219073 CELA3B
ENST00000473526 1 0.247355853265422 -0.0323136810773902 ENSG00000219073 CELA3B
ENST00000290122 1 0.405714693342212 -0.0288697982218807 ENSG00000142789 CELA3A
ENST00000374663 1 0.251968776212568 -0.0269110191207523 ENSG00000142789 CELA3A
ENST00000400271 1 0.868237774867368 -0.00406965404973319 ENSG00000142789 CELA3A
ENST00000455966 1 0.322895732902772 0.0580713426552203 ENSG00000228397 RP1-224A6.3
ENST00000434233 1 0.500806187146875 -0.0517704579928584 ENSG00000218510 LINC00339
ENST00000420503 1 0.715885347091526 -0.0285819448768373 ENSG00000218510 LINC00339
ENST00000404210 1 0.689056944847738 -0.031435263840546 ENSG00000218510 LINC00339
ENST00000416769 1 0.689056944847738 -0.031435263840546 ENSG00000218510 LINC00339
ENST00000452322 1 0.127989080898713 -0.133676268684633 ENSG00000218510 LINC00339
ENST00000400259 1 0.644524774662929 -0.0120900925419628 ENSG00000070831 CDC42
ENST00000344548 1 0.642337875759219 -0.0121754328870367 ENSG00000070831 CDC42
ENST00000315554 1 0.388827021685188 -0.0243955233713305 ENSG00000070831 CDC42
ENST00000498236 1 0.426882292459668 -0.0225492380912675 ENSG00000070831 CDC42
ENST00000421089 1 0.730249682001883 -0.0090421121108901 ENSG00000070831 CDC42
ENST00000411827 1 0.31235800980687 -0.0297844563631828 ENSG00000070831 CDC42
ENST00000431803 1 0.831315251387927 0.0188959888435965 ENSG00000230068 CDC42-IT1
ENST00000604049 1 0.0101991712640159 0.197581929717457 ENSG00000271428 RP1-224A6.8
ENST00000606754 1 0.340515798472825 0.0812344343594142 ENSG00000271840 RP1-224A6.9
ENST00000290167 1 0.590817829711134 0.049723707445463 ENSG00000162552 WNT4
ENST00000542383 1 0.531733067025091 0.0588412152693773 ENSG00000162552 WNT4
ENST00000415567 1 0.993351789224367 -0.000522099990612062 ENSG00000162552 WNT4
ENST00000441048 1 0.764423014456549 0.0260676618327916 ENSG00000162552 WNT4
ENST00000404138 1 0.509927955050773 -0.0245426250106031 ENSG00000184677 ZBTB40
ENST00000400239 1 0.559860795586419 -0.0338541039020336 ENSG00000184677 ZBTB40
ENST00000375647 1 0.509904027959805 -0.0245424164726273 ENSG00000184677 ZBTB40
ENST00000374651 1 0.592117664713355 -0.0226294463732504 ENSG00000184677 ZBTB40
ENST00000438551 1 0.55156044513307 0.0551401659767547 ENSG00000237200 ZBTB40-IT1
ENST00000544305 1 0.321924720366375 -0.0468714325210604 ENSG00000133216 EPHB2
ENST00000374630 1 0.178576644172066 -0.0550567592746438 ENSG00000133216 EPHB2
ENST00000400191 1 0.134678721525814 -0.0533076867526192 ENSG00000133216 EPHB2
ENST00000374632 1 0.147694207920631 -0.052455646700717 ENSG00000133216 EPHB2
ENST00000581646 1 0.215045140287027 -0.0380445153513266 ENSG00000265422 MIR4684
ENST00000374627 1 0.182779546697163 -0.057130501891665 ENSG00000133216 EPHB2
ENST00000465676 1 0.296367089911496 -0.0602234650179201 ENSG00000133216 EPHB2
ENST00000419644 1 0.563619643981081 0.0408033637465378 ENSG00000225952 RP11-69E9.1
ENST00000581187 1 0.0787559309548893 -0.15471376754642 ENSG00000264014 MIR4253
ENST00000490436 1 0.713485961717243 -0.0297611747783906 ENSG00000133216 EPHB2
ENST00000610135 1 0.733421768632338 -0.0303803064148403 ENSG00000272796 RP1-74M1.3
ENST00000566855 1 0.141033079709416 0.0347160089670082 ENSG00000227868 C1orf234
ENST00000356634 1 0.953324702466346 0.00177285734367583 ENSG00000004487 KDM1A
ENST00000400181 1 0.95338210470793 0.00177060109417949 ENSG00000004487 KDM1A
ENST00000542151 1 0.95338210470793 0.00177060109417949 ENSG00000004487 KDM1A
ENST00000427154 1 0.794341356234051 0.00796968823012746 ENSG00000240553 RP1-184J9.2
ENST00000481879 1 0.390641431013744 0.0582737431894112 ENSG00000004487 KDM1A
ENST00000583845 1 0.586236978228879 -0.0138645025038299 ENSG00000266802 MIR4419A
ENST00000465864 1 0.382047951315266 0.0434869029130124 ENSG00000004487 KDM1A
ENST00000494920 1 0.820377246187555 -0.00935416784832548 ENSG00000004487 KDM1A
ENST00000602503 1 0.46011998528764 -0.0350193053740056 ENSG00000004487 KDM1A
ENST00000374623 1 0.936363209656543 -0.00284968874813818 ENSG00000169641 LUZP1
ENST00000418342 1 0.844111380942092 0.00662209463994145 ENSG00000169641 LUZP1
ENST00000302291 1 0.833048867598295 0.00701124039221269 ENSG00000169641 LUZP1
ENST00000314174 1 0.899805774377883 0.00458427542212487 ENSG00000169641 LUZP1
ENST00000471849 1 0.68142386746566 0.0171045342101385 ENSG00000169641 LUZP1
ENST00000475164 1 0.31014360192978 0.0478019909463843 ENSG00000169641 LUZP1
ENST00000450968 1 0.471516962677621 0.0627371166969052 ENSG00000229010 RP5-979D14.1
ENST00000384208 1 0.909762213414221 -0.0088051649548831 ENSG00000206935 RNU6-514P
ENST00000516769 1 0.868860542453231 0.00982997624266833 ENSG00000252578 RNU6-135P
ENST00000314113 1 0.0493038195874827 0.18348779091572 ENSG00000179546 HTR1D
ENST00000374619 1 0.0116199202809474 0.231475127236399 ENSG00000179546 HTR1D
ENST00000566551 1 0.888749287564291 -0.0117712599569758 ENSG00000261326 RP5-1057J7.6
ENST00000604481 1 0.930045209815813 0.00801315736646282 ENSG00000261326 RP5-1057J7.6
ENST00000464516 1 0.821011959479818 0.0192070054148925 ENSG00000125944 HNRNPR
ENST00000478691 1 0.772545421215458 -0.0073946706579621 ENSG00000125944 HNRNPR
ENST00000374616 1 0.684814088713138 -0.0102198966034239 ENSG00000125944 HNRNPR
ENST00000476660 1 0.955318987671566 -0.00194481705984211 ENSG00000125944 HNRNPR
ENST00000374612 1 0.684815252704894 -0.0102198741449239 ENSG00000125944 HNRNPR
ENST00000302271 1 0.686573597958888 -0.010161449383577 ENSG00000125944 HNRNPR
ENST00000427764 1 0.757076256969906 -0.00751794705915647 ENSG00000125944 HNRNPR
ENST00000606561 1 0.771128781365441 -0.00712938608831705 ENSG00000125944 HNRNPR
ENST00000426846 1 0.790231626108136 -0.00658431564761499 ENSG00000125944 HNRNPR
ENST00000463552 1 0.61757504951501 -0.0139870590826774 ENSG00000125944 HNRNPR
ENST00000470941 1 0.496102126872096 -0.0213085485912113 ENSG00000125944 HNRNPR
ENST00000476451 1 0.550537698029233 -0.0184090612687823 ENSG00000125944 HNRNPR
ENST00000490652 1 0.958899858633706 0.00225662959582037 ENSG00000125944 HNRNPR
ENST00000314011 1 0.548002589279728 0.0339186940674719 ENSG00000125945 ZNF436
ENST00000374608 1 0.670471471265655 0.0241974258063538 ENSG00000125945 ZNF436
ENST00000458053 1 0.0164665943948621 -0.219994403136477 ENSG00000249087 C1orf213
ENST00000454117 1 0.00615499599550157 -0.252937272595696 ENSG00000249087 C1orf213
ENST00000335648 1 0.00712331261426963 -0.248793566254897 ENSG00000249087 C1orf213
ENST00000518821 1 0.00769125513922243 -0.246283205601727 ENSG00000249087 C1orf213
ENST00000437367 1 0.00726047014417867 -0.248346710363552 ENSG00000249087 C1orf213
ENST00000364535 1 0.706381212134467 0.0138925139242945 ENSG00000201405 Y_RNA
ENST00000518600 1 0.151596529605551 -0.099206447652757 ENSG00000249087 C1orf213
ENST00000450454 1 0.0546270242980168 0.181013804674384 ENSG00000204219 TCEA3
ENST00000476978 1 0.720833233954569 -0.0219631517458064 ENSG00000204219 TCEA3
ENST00000374601 1 0.20939342852211 0.113966115737189 ENSG00000204219 TCEA3
ENST00000461794 1 0.779410877667283 0.0219100451914613 ENSG00000204219 TCEA3
ENST00000374602 1 0.944265739547572 -0.00502817044091565 ENSG00000204219 TCEA3
ENST00000445848 1 0.296578312129154 0.0270017658307427 ENSG00000232482 RP4-654C18.1
ENST00000492271 1 0.793386477271607 0.0117953281004662 ENSG00000204219 TCEA3
ENST00000495646 1 0.911929989297628 0.00903089264370227 ENSG00000088280 ASAP3
ENST00000336689 1 0.743510018512367 0.0209807486155337 ENSG00000088280 ASAP3
ENST00000465372 1 0.571042019595277 0.0529602595014688 ENSG00000088280 ASAP3
ENST00000492982 1 0.607436426590636 0.0343474822486178 ENSG00000088280 ASAP3
ENST00000437606 1 0.554489418683349 0.0397409974718455 ENSG00000088280 ASAP3
ENST00000484418 1 0.922133595218335 0.00914651169580269 ENSG00000088280 ASAP3
ENST00000475814 1 0.672729356592946 0.0383841308566213 ENSG00000088280 ASAP3
ENST00000530874 1 0.737326126278335 0.0314889911710954 ENSG00000088280 ASAP3
ENST00000478858 1 0.80852072397806 0.0192811225670948 ENSG00000088280 ASAP3
ENST00000608765 1 0.544929909826123 -0.0515472376288338 ENSG00000088280 ASAP3
ENST00000449467 1 0.628579120159925 -0.0434654025997802 ENSG00000088280 ASAP3
ENST00000361729 1 0.416761441436522 -0.0712153759837351 ENSG00000007968 E2F2
ENST00000487237 1 0.817494313091123 0.0158037851486348 ENSG00000007968 E2F2
ENST00000451217 1 0.454600807778599 -0.0205302653772959 ENSG00000235052 RP1-150O5.3
ENST00000374561 1 0.982622402422798 0.00111740402967395 ENSG00000117318 ID3
ENST00000463312 1 0.672075763199521 -0.0278998174808287 ENSG00000117318 ID3
ENST00000486541 1 0.879408150518671 0.00763019989037833 ENSG00000117318 ID3
ENST00000477916 1 0.11319547473093 0.0891805795157143 ENSG00000197880 MDS2
ENST00000374555 1 0.129362263366445 0.0373527738699002 ENSG00000197880 MDS2
ENST00000374550 1 0.916716114395807 0.00559263923122896 ENSG00000142676 RPL11
ENST00000467075 1 0.28707111931091 0.0584986017538918 ENSG00000142676 RPL11
ENST00000482370 1 0.91747871338148 0.00553981569547853 ENSG00000142676 RPL11
ENST00000443624 1 0.9197991625204 0.00538896026981114 ENSG00000142676 RPL11
ENST00000458455 1 0.919890820554828 0.00537464403167579 ENSG00000142676 RPL11
ENST00000366398 1 0.510393232097707 0.0588600092307549 ENSG00000203589 RP5-886K2.1
ENST00000466184 1 0.911119734805422 -0.00889487608047321 ENSG00000244609 RN7SL532P
ENST00000418390 1 0.474165197053893 -0.0243594949512085 ENSG00000011007 TCEB3
ENST00000609199 1 0.557389017038821 -0.0213735285416787 ENSG00000011007 TCEB3
ENST00000487554 1 0.931769257618756 0.00475339718180572 ENSG00000011007 TCEB3
ENST00000427796 1 0.583031325801567 -0.0329626600556952 ENSG00000236810 RP5-886K2.3
ENST00000447961 1 0.601638475129595 0.0377376651299147 ENSG00000236810 RP5-886K2.3
ENST00000246151 1 0.106456576600726 0.0765221306510695 ENSG00000057757 PITHD1
ENST00000415372 1 0.368689870073957 0.0659353017434043 ENSG00000057757 PITHD1
ENST00000374524 1 0.0153277495878787 0.132513596124732 ENSG00000057757 PITHD1
ENST00000374514 1 0.684705575875366 -0.0216973958881496 ENSG00000011009 LYPLA2
ENST00000400061 1 0.703977710761687 -0.020305469652797 ENSG00000011009 LYPLA2
ENST00000420982 1 0.36350266241106 -0.0490294289408767 ENSG00000011009 LYPLA2
ENST00000374505 1 0.355487242725246 -0.0485856664222512 ENSG00000011009 LYPLA2
ENST00000495365 1 0.464806972730165 -0.0384975056286649 ENSG00000011009 LYPLA2
ENST00000374503 1 0.455001105699802 -0.0391279690526526 ENSG00000011009 LYPLA2
ENST00000374502 1 0.43185367995508 -0.0415115857074305 ENSG00000011009 LYPLA2
ENST00000492577 1 0.342407235986657 -0.0512526621543441 ENSG00000011009 LYPLA2
ENST00000421070 1 0.440014256132999 -0.0451363781030267 ENSG00000011009 LYPLA2
ENST00000374501 1 0.457711212639603 0.0435599665862954 ENSG00000011009 LYPLA2
ENST00000472213 1 0.426468625827664 0.0470331797152952 ENSG00000011009 LYPLA2
ENST00000481736 1 0.662875550274352 0.0234891671075719 ENSG00000117308 GALE
ENST00000374497 1 0.721252805999111 0.0193927089374485 ENSG00000117308 GALE
ENST00000456977 1 0.516735227891965 0.0497523036567521 ENSG00000117308 GALE
ENST00000459934 1 0.685108727311197 0.0218382053183571 ENSG00000117308 GALE
ENST00000469556 1 0.812057739501446 0.0182205854579978 ENSG00000117308 GALE
ENST00000429356 1 0.72508075318604 0.0191808590389258 ENSG00000117308 GALE
ENST00000418277 1 0.980512660977796 0.00140686714808401 ENSG00000117308 GALE
ENST00000470949 1 0.774062300692245 0.0179728411770597 ENSG00000117308 GALE
ENST00000425913 1 0.900830474963254 0.00767028864634915 ENSG00000117308 GALE
ENST00000445705 1 0.84632431256639 0.0121139089570876 ENSG00000117308 GALE
ENST00000467493 1 0.805250967312638 0.0154522191405372 ENSG00000117308 GALE
ENST00000486382 1 0.599430411708785 0.0357676809026513 ENSG00000117308 GALE
ENST00000470383 1 0.912299964628932 -0.00765962179074522 ENSG00000117308 GALE
ENST00000466250 1 0.913173546283469 -0.0075658392071555 ENSG00000117308 GALE
ENST00000467070 1 0.757450973295248 -0.0219936425636523 ENSG00000117308 GALE
ENST00000374490 1 0.269322509397552 -0.0532518747489929 ENSG00000117305 HMGCL
ENST00000374487 1 0.272551214645369 -0.0529410700135491 ENSG00000117305 HMGCL
ENST00000374483 1 0.272551214645369 -0.0529410700135491 ENSG00000117305 HMGCL
ENST00000436439 1 0.269322509397552 -0.0532518747489929 ENSG00000117305 HMGCL
ENST00000235958 1 0.268742915409356 -0.0532731764578696 ENSG00000117305 HMGCL
ENST00000509389 1 0.497376229283107 -0.0346363687051134 ENSG00000117305 HMGCL
ENST00000496907 1 0.602722176959106 -0.0408140284779573 ENSG00000117305 HMGCL
ENST00000513148 1 0.835704424008749 -0.0115072172879789 ENSG00000117305 HMGCL
ENST00000479458 1 0.367016244492939 -0.0760177849430098 ENSG00000117305 HMGCL
ENST00000498698 1 0.977334973532688 0.00220137811983045 ENSG00000117305 HMGCL
ENST00000374479 1 0.057143071071494 0.160729672189762 ENSG00000179163 FUCA1
ENST00000536471 1 0.288546884142842 0.028151808573772 ENSG00000188822 CNR2
ENST00000471915 1 0.681945394901562 -0.0164121962680896 ENSG00000189266 PNRC2
ENST00000334351 1 0.588272643960153 -0.0212818704964377 ENSG00000189266 PNRC2
ENST00000374468 1 0.581730312902173 -0.0215348270875215 ENSG00000189266 PNRC2
ENST00000579103 1 0.889405391397237 0.00775278388741348 ENSG00000189266 PNRC2
ENST00000344989 1 0.271551236482368 -0.043347358653444 ENSG00000188529 SRSF10
ENST00000453840 1 0.271696252274835 -0.0433506904310999 ENSG00000188529 SRSF10
ENST00000341154 1 0.271808441302249 -0.0433474139162069 ENSG00000188529 SRSF10
ENST00000484146 1 0.270498332700969 -0.0435721189856229 ENSG00000188529 SRSF10
ENST00000473858 1 0.270498332700969 -0.0435721189856229 ENSG00000188529 SRSF10
ENST00000374452 1 0.270505432304184 -0.0435731312793004 ENSG00000188529 SRSF10
ENST00000374453 1 0.27036136057365 -0.0435779280997979 ENSG00000188529 SRSF10
ENST00000343255 1 0.287959718608215 -0.0415683459103666 ENSG00000188529 SRSF10
ENST00000492112 1 0.291145012199329 -0.0412906674194725 ENSG00000188529 SRSF10
ENST00000485841 1 0.119794453647815 -0.0674437901149132 ENSG00000188529 SRSF10
ENST00000338597 1 0.0728718038994265 -0.077378654903437 ENSG00000188529 SRSF10
ENST00000495785 1 0.176746450577601 -0.0523362283913175 ENSG00000188529 SRSF10
ENST00000473754 1 0.0322411735195207 -0.092769148010252 ENSG00000188529 SRSF10
ENST00000497214 1 0.424708110025192 0.075137366068067 ENSG00000188529 SRSF10
ENST00000485292 1 0.219135553050365 0.0686601989821134 ENSG00000188529 SRSF10
ENST00000469303 1 0.200280235835013 0.0801464728522498 ENSG00000188529 SRSF10
ENST00000439239 1 0.435004584786056 0.0706705950298787 ENSG00000225315 RP11-293P20.2
ENST00000338909 1 0.846960532482379 0.0143323873095269 ENSG00000142661 MYOM3
ENST00000374434 1 0.215542477922118 0.116072547933563 ENSG00000142661 MYOM3
ENST00000330966 1 0.215542477922118 0.116072547933563 ENSG00000142661 MYOM3
ENST00000448831 1 0.559429608669757 0.051571270492112 ENSG00000142661 MYOM3
ENST00000329601 1 0.250842418888615 0.104183158098248 ENSG00000142661 MYOM3
ENST00000429191 1 0.68485229007049 0.0310071842950349 ENSG00000230703 RP11-293P20.4
ENST00000475306 1 0.0421868059729677 0.16025905033331 ENSG00000142661 MYOM3
ENST00000361548 1 0.836599210885158 -0.00497367177521931 ENSG00000158055 GRHL3
ENST00000342072 1 0.836599210885158 -0.00497367177521931 ENSG00000158055 GRHL3
ENST00000350501 1 0.463651794331232 -0.0684406200429611 ENSG00000158055 GRHL3
ENST00000356046 1 0.836599210885158 -0.00497367177521931 ENSG00000158055 GRHL3
ENST00000236255 1 0.764110261719185 -0.00630690759876834 ENSG00000158055 GRHL3
ENST00000528064 1 0.764110261719185 -0.00630690759876834 ENSG00000158055 GRHL3
ENST00000374409 1 0.896303233594506 0.0101371911142133 ENSG00000001460 STPG1
ENST00000440416 1 0.958176812995345 0.00415816737896989 ENSG00000001460 STPG1
ENST00000003583 1 0.888432313174246 0.0109485984742533 ENSG00000001460 STPG1
ENST00000468303 1 0.658173931307506 0.032894315989482 ENSG00000001460 STPG1
ENST00000337248 1 0.870296298758147 0.012743700128441 ENSG00000001460 STPG1
ENST00000497384 1 0.466068927711012 0.0649837221522845 ENSG00000001460 STPG1
ENST00000438866 1 0.127213944924103 0.139581641577012 ENSG00000001460 STPG1
ENST00000435187 1 0.214398999437433 0.116463960349761 ENSG00000001460 STPG1
ENST00000483261 1 0.89277090591664 0.0117899138177767 ENSG00000001460 STPG1
ENST00000498488 1 0.498198517840076 -0.060727892779351 ENSG00000001460 STPG1
ENST00000483528 1 0.19204687087374 -0.12202268011706 ENSG00000001460 STPG1
ENST00000475760 1 0.224096995029835 -0.114347298458777 ENSG00000001460 STPG1
ENST00000492753 1 0.287265730055351 0.0908846056928765 ENSG00000001460 STPG1
ENST00000374399 1 0.780417911323707 0.0174638554235737 ENSG00000001461 NIPAL3
ENST00000003912 1 0.962534780197162 0.00244718187887146 ENSG00000001461 NIPAL3
ENST00000488155 1 0.585481513089528 0.0471000545440943 ENSG00000001461 NIPAL3
ENST00000358028 1 0.574457348146945 0.0389179139410636 ENSG00000001461 NIPAL3
ENST00000339255 1 0.879611235046697 -0.00970860225124056 ENSG00000001461 NIPAL3
ENST00000475663 1 0.529098077076539 0.0533518911078859 ENSG00000001461 NIPAL3
ENST00000428131 1 0.664496305116123 0.0354795132798745 ENSG00000001461 NIPAL3
ENST00000432012 1 0.247905675384231 -0.107251728813792 ENSG00000001461 NIPAL3
ENST00000374395 1 0.873320045818524 0.0140906838354654 ENSG00000117602 RCAN3
ENST00000436717 1 0.879330910892441 0.0138835588320126 ENSG00000117602 RCAN3
ENST00000425530 1 0.6175508283465 -0.0406647027813733 ENSG00000117602 RCAN3
ENST00000412742 1 0.668058893613306 -0.0401029125556545 ENSG00000117602 RCAN3
ENST00000538532 1 0.544296495517631 -0.0567034978033286 ENSG00000117602 RCAN3
ENST00000374393 1 0.584486463837294 -0.0508820610276949 ENSG00000117602 RCAN3
ENST00000482807 1 0.204219022517025 -0.111316379951376 ENSG00000117602 RCAN3
ENST00000577528 1 0.987002542065934 0.00151320791361925 ENSG00000264443 RP4-594I10.3
ENST00000478890 1 0.579878516741096 0.0275501383507419 ENSG00000133226 SRRM1
ENST00000593639 1 0.418818376079204 0.040239372137495 ENSG00000133226 SRRM1
ENST00000323848 1 0.902371542659684 0.00457323602745963 ENSG00000133226 SRRM1
ENST00000466910 1 0.652571265577578 0.0261642899324563 ENSG00000133226 SRRM1
ENST00000468822 1 0.558427013226081 0.0275848283434084 ENSG00000133226 SRRM1
ENST00000447431 1 0.811395832005422 0.00902281529890196 ENSG00000133226 SRRM1
ENST00000600523 1 0.312210716338375 0.0568642636901218 ENSG00000133226 SRRM1
ENST00000462710 1 0.569150743264139 0.0284716196916286 ENSG00000133226 SRRM1
ENST00000374389 1 0.871300045073114 0.00617413482276021 ENSG00000133226 SRRM1
ENST00000490543 1 0.575994466882454 0.0279484703700271 ENSG00000133226 SRRM1
ENST00000479034 1 0.764584009850513 0.0111186783075964 ENSG00000133226 SRRM1
ENST00000596378 1 0.59530297399054 0.0202573492705092 ENSG00000133226 SRRM1
ENST00000494934 1 0.827158177933284 0.0120352321612392 ENSG00000133226 SRRM1
ENST00000495561 1 0.68503004245499 0.0233644198263285 ENSG00000133226 SRRM1
ENST00000537199 1 0.733375751514966 -0.0144643749319279 ENSG00000133226 SRRM1
ENST00000485441 1 0.40261438560619 -0.053781074981425 ENSG00000133226 SRRM1
ENST00000470243 1 0.0566906356737589 -0.121201574122061 ENSG00000133226 SRRM1
ENST00000496882 1 0.372850515134679 -0.0482964018119008 ENSG00000133226 SRRM1
ENST00000461768 1 0.658652756455993 0.0274624654540649 ENSG00000133226 SRRM1
ENST00000485541 1 0.704239364031076 0.0239516646438981 ENSG00000133226 SRRM1
ENST00000488317 1 0.835992717354242 0.0138479146800778 ENSG00000133226 SRRM1
ENST00000489130 1 0.780548321897993 -0.0239770076536468 ENSG00000133226 SRRM1
ENST00000459464 1 0.0519670311489323 -0.0612286699547655 ENSG00000238986 snoU13
ENST00000474843 1 0.641626744374005 0.0334850253862334 ENSG00000133226 SRRM1
ENST00000374379 1 0.765146284904499 0.0117977754757816 ENSG00000169504 CLIC4
ENST00000497755 1 0.809366077212681 0.00978223612947346 ENSG00000169504 CLIC4
ENST00000488683 1 0.762814938433914 0.0119171433877468 ENSG00000169504 CLIC4
ENST00000489758 1 0.53063793979039 0.0294614074623851 ENSG00000169504 CLIC4
ENST00000459588 1 0.813069863422066 -0.0125480284035734 ENSG00000238482 RNU6-1208P
ENST00000399916 1 0.919573907501355 0.00326362875083834 ENSG00000020633 RUNX3
ENST00000308873 1 0.337572967323741 0.0265517582879389 ENSG00000020633 RUNX3
ENST00000338888 1 0.560008677157044 -0.0178881637109984 ENSG00000020633 RUNX3
ENST00000540420 1 0.779989225074079 0.00715023856206094 ENSG00000020633 RUNX3
ENST00000496967 1 0.539246522209309 0.0145426115613084 ENSG00000020633 RUNX3
ENST00000424084 1 0.57186455607484 -0.0182837425189597 ENSG00000233755 RP4-799D16.1
ENST00000236273 1 0.65616015781613 0.0195954976081957 ENSG00000117614 SYF2
ENST00000354361 1 0.658119729693183 0.0194412772593939 ENSG00000117614 SYF2
ENST00000474160 1 0.590585090168432 0.0277855266599172 ENSG00000117614 SYF2
ENST00000476231 1 0.904810083467404 0.00640506991960296 ENSG00000117614 SYF2
ENST00000243189 1 0.298362880710832 -0.04592244221056 ENSG00000117616 C1orf63
ENST00000569495 1 0.884287591729815 -0.0095378209266417 ENSG00000117616 C1orf63
ENST00000498238 1 0.300080250915412 -0.0457663538022194 ENSG00000117616 C1orf63
ENST00000566395 1 0.990848567788063 0.000658047558563695 ENSG00000117616 C1orf63
ENST00000565733 1 0.986417058455282 -0.000971344144267964 ENSG00000117616 C1orf63
ENST00000568254 1 0.300080250915412 -0.0457663538022194 ENSG00000117616 C1orf63
ENST00000473314 1 0.358100629730083 -0.0387915979697304 ENSG00000117616 C1orf63
ENST00000417642 1 0.300080250915412 -0.0457663538022194 ENSG00000117616 C1orf63
ENST00000570063 1 0.963259519092079 0.00263970577788599 ENSG00000117616 C1orf63
ENST00000564223 1 0.844777268182402 0.0153365114310742 ENSG00000117616 C1orf63
ENST00000475766 1 0.989717409643453 0.000755963984243629 ENSG00000117616 C1orf63
ENST00000491378 1 0.40503354254097 0.0564277038619189 ENSG00000117616 C1orf63
ENST00000431849 1 0.293695060701263 -0.0479463636483559 ENSG00000117616 C1orf63
ENST00000568212 1 0.0900629761149275 -0.078165638075583 ENSG00000117616 C1orf63
ENST00000568701 1 0.0507324244217845 -0.09416231274761 ENSG00000117616 C1orf63
ENST00000561867 1 0.130423744616155 -0.0683604217173912 ENSG00000117616 C1orf63
ENST00000568996 1 0.130238747663006 -0.0687342895059775 ENSG00000117616 C1orf63
ENST00000607698 1 0.885849173426145 0.0066587170730673 ENSG00000272432 RP3-465N24.6
ENST00000450820 1 0.590612388628988 -0.0444881863522042 ENSG00000117616 C1orf63
ENST00000566714 1 0.754101933015957 0.0213436518336255 ENSG00000261349 RP3-465N24.5
ENST00000564398 1 0.576029931924803 -0.0521216594825663 ENSG00000187010 RHD
ENST00000328664 1 0.865594131909175 0.0151477719412218 ENSG00000187010 RHD
ENST00000454452 1 0.998420198844974 0.000178597056441819 ENSG00000187010 RHD
ENST00000342055 1 0.998420198844974 0.000178597056441819 ENSG00000187010 RHD
ENST00000423810 1 0.998420198844974 0.000178597056441819 ENSG00000187010 RHD
ENST00000568195 1 0.998420198844974 0.000178597056441819 ENSG00000187010 RHD
ENST00000417538 1 0.998420198844974 0.000178597056441819 ENSG00000187010 RHD
ENST00000357542 1 0.998420198844974 0.000178597056441819 ENSG00000187010 RHD
ENST00000423253 1 0.758854027060667 0.0282644666538344 ENSG00000187010 RHD
ENST00000414693 1 0.80727283605121 -0.0106847969355743 ENSG00000224183 SDHDP6
ENST00000568399 1 0.275524351006446 0.0951398974798305 ENSG00000117616 C1orf63
ENST00000562018 1 0.19141174306098 0.113359322538326 ENSG00000117616 C1orf63
ENST00000567741 1 0.231547034894477 0.103728754542196 ENSG00000117616 C1orf63
ENST00000566599 1 0.993706425349322 0.000742037253213528 ENSG00000117616 C1orf63
ENST00000564413 1 0.946192069595217 -0.00545409081991163 ENSG00000117616 C1orf63
ENST00000570165 1 0.538165484036302 0.0515500619901538 ENSG00000259984 RP11-335G20.7
ENST00000374358 1 0.501576645381096 -0.0195475821522184 ENSG00000183726 TMEM50A
ENST00000498135 1 0.583626865051128 -0.0183358462533592 ENSG00000183726 TMEM50A
ENST00000491936 1 0.557010285145119 -0.0185314919681862 ENSG00000183726 TMEM50A
ENST00000480937 1 0.547629655878766 -0.0188776176442327 ENSG00000183726 TMEM50A
ENST00000468704 1 0.433708852883292 -0.0283180491060955 ENSG00000183726 TMEM50A
ENST00000516706 1 0.482960522050141 0.0154647320189901 ENSG00000252515 RNU6-1171P
ENST00000487234 1 0.169890391209929 -0.0648603354880442 ENSG00000183726 TMEM50A
ENST00000459565 1 0.456477364763045 -0.039276884605639 ENSG00000238889 snoU13
ENST00000294413 1 0.412256213260747 -0.074138601707557 ENSG00000188672 RHCE
ENST00000374352 1 0.361758220673687 -0.0825420745229989 ENSG00000188672 RHCE
ENST00000243186 1 0.409083676257555 -0.0741892806073388 ENSG00000188672 RHCE
ENST00000413854 1 0.409083676257555 -0.0741892806073388 ENSG00000188672 RHCE
ENST00000425135 1 0.409083676257555 -0.0741892806073388 ENSG00000188672 RHCE
ENST00000455194 1 0.409083676257555 -0.0741892806073388 ENSG00000188672 RHCE
ENST00000340849 1 0.324563194956372 -0.0926854522565924 ENSG00000188672 RHCE
ENST00000349320 1 0.487226997692174 -0.0653058635336628 ENSG00000188672 RHCE
ENST00000527747 1 0.856399098176951 -0.0156899076123706 ENSG00000188672 RHCE
ENST00000346452 1 0.540264093248349 -0.0518092926232337 ENSG00000188672 RHCE
ENST00000349438 1 0.529657023374116 -0.0530827600421311 ENSG00000188672 RHCE
ENST00000527187 1 0.711338214659294 0.0265370880323819 ENSG00000188672 RHCE
ENST00000533771 1 0.635971688315283 0.0335395337652136 ENSG00000188672 RHCE
ENST00000541879 1 0.66439887319976 0.0243879898507868 ENSG00000238084 RP3-469D22.1
ENST00000419297 1 0.66439887319976 0.0243879898507868 ENSG00000238084 RP3-469D22.1
ENST00000495048 1 0.53411774890334 -0.0251268383513786 ENSG00000188672 RHCE
ENST00000399763 1 0.306438958719943 0.036778286651467 ENSG00000204178 TMEM57
ENST00000399766 1 0.306438958719943 0.036778286651467 ENSG00000204178 TMEM57
ENST00000374343 1 0.30655000116969 0.0367726365454408 ENSG00000204178 TMEM57
ENST00000470035 1 0.659059171935913 0.0288570443719953 ENSG00000204178 TMEM57
ENST00000374338 1 0.642600779722369 0.021905795337095 ENSG00000157978 LDLRAP1
ENST00000485476 1 0.674238073018674 -0.0326268690314002 ENSG00000157978 LDLRAP1
ENST00000488127 1 0.280813295034726 0.0598884814187802 ENSG00000157978 LDLRAP1
ENST00000462394 1 0.524765985553962 0.0574918069277439 ENSG00000157978 LDLRAP1
ENST00000484476 1 0.861677029200058 0.0147032660056797 ENSG00000157978 LDLRAP1
ENST00000474283 1 0.795964171628784 0.0201425716582247 ENSG00000157978 LDLRAP1
ENST00000470950 1 0.863529554719116 0.0138332084958528 ENSG00000157978 LDLRAP1
ENST00000412797 1 0.97077965259426 -0.00209060281104264 ENSG00000225643 RP11-70P17.1
ENST00000374332 1 0.876576852339777 0.0126470761169443 ENSG00000117643 MAN1C1
ENST00000263979 1 0.693872626072758 0.0314562638629264 ENSG00000117643 MAN1C1
ENST00000436991 1 0.835327512458413 0.0049191727663313 ENSG00000233478 RP1-187B23.1
ENST00000473891 1 0.422278130833863 0.0430113156926977 ENSG00000117643 MAN1C1
ENST00000374329 1 0.851237228484904 -0.0122364885846537 ENSG00000117643 MAN1C1
ENST00000496532 1 0.965351266241148 0.00191132590234197 ENSG00000117643 MAN1C1
ENST00000475314 1 0.841642077092869 0.00860604302488544 ENSG00000117643 MAN1C1
ENST00000487493 1 0.332707250628237 0.0367660122222732 ENSG00000117643 MAN1C1
ENST00000354177 1 0.982179927222468 0.000690102082594912 ENSG00000162430 SEPN1
ENST00000361547 1 0.982179927222468 0.000690102082594912 ENSG00000162430 SEPN1
ENST00000374315 1 0.982179927222468 0.000690102082594912 ENSG00000162430 SEPN1
ENST00000559265 1 0.29878627724719 -0.0340429365327703 ENSG00000255054 RP1-317E23.6
ENST00000494537 1 0.107871768043515 -0.0728507565808964 ENSG00000162430 SEPN1
ENST00000527604 1 0.527339681600676 -0.0209963200874228 ENSG00000255054 RP1-317E23.6
ENST00000442055 1 0.983125396740009 -0.000752220367021985 ENSG00000228172 RP1-317E23.3
ENST00000453649 1 0.981102496829737 -0.000841296817188704 ENSG00000228172 RP1-317E23.3
ENST00000424294 1 0.599829495127137 -0.0302347652892675 ENSG00000117640 MTFR1L
ENST00000536896 1 0.920086762924197 0.00941006331366065 ENSG00000223474 AL020996.1
ENST00000374303 1 0.663281604892158 -0.021691004522542 ENSG00000117640 MTFR1L
ENST00000533762 1 0.6312628659958 -0.0291193055481848 ENSG00000117640 MTFR1L
ENST00000529116 1 0.757583313635916 -0.0185686467122058 ENSG00000117640 MTFR1L
ENST00000474295 1 0.671770159570169 -0.0211411939255973 ENSG00000117640 MTFR1L
ENST00000488327 1 0.794869005175782 -0.0150516968790661 ENSG00000117640 MTFR1L
ENST00000472643 1 0.954585384866343 -0.00306685741702658 ENSG00000117640 MTFR1L
ENST00000494293 1 0.238107929272836 -0.0799684683609124 ENSG00000117640 MTFR1L
ENST00000469815 1 0.714591790677972 -0.0183042542166194 ENSG00000117640 MTFR1L
ENST00000526894 1 0.954552869325532 -0.00306866187734648 ENSG00000117640 MTFR1L
ENST00000478284 1 0.774491841974649 -0.0160587006059451 ENSG00000117640 MTFR1L
ENST00000524618 1 0.688133801330591 -0.0202448611435899 ENSG00000117640 MTFR1L
ENST00000374307 1 0.679252115732855 -0.0206238799210824 ENSG00000117640 MTFR1L
ENST00000528624 1 0.356703428929947 -0.0602901424142732 ENSG00000117640 MTFR1L
ENST00000525713 1 0.605910520694411 -0.0315686009502981 ENSG00000117640 MTFR1L
ENST00000374301 1 0.653164475821816 -0.0225113414987218 ENSG00000117640 MTFR1L
ENST00000464008 1 0.662227576417691 -0.0243063668173438 ENSG00000117640 MTFR1L
ENST00000526158 1 0.617475752791413 -0.0288048861946685 ENSG00000117640 MTFR1L
ENST00000530599 1 0.560982950808928 -0.0348385759679348 ENSG00000117640 MTFR1L
ENST00000374300 1 0.535157997205209 -0.0312088972825996 ENSG00000117640 MTFR1L
ENST00000466284 1 0.444530292713942 -0.0385966210514559 ENSG00000117640 MTFR1L
ENST00000531361 1 0.550196857921248 -0.033272318460558 ENSG00000117640 MTFR1L
ENST00000497956 1 0.666650284567511 0.0264701256339768 ENSG00000117640 MTFR1L
ENST00000606617 1 0.912575707579676 0.00888680925857697 ENSG00000272478 RP1-317E23.7
ENST00000538789 1 0.892285520049701 -0.00904006093078302 ENSG00000127423 AUNIP
ENST00000481602 1 0.445922528094137 0.0717599828423486 ENSG00000127423 AUNIP
ENST00000374298 1 0.589425889319906 0.0503401214057938 ENSG00000127423 AUNIP
ENST00000455431 1 0.541710437180104 0.0428876671002704 ENSG00000236528 RP1-125I3.2
ENST00000374296 1 0.215445857572038 0.0792779185182321 ENSG00000182749 PAQR7
ENST00000513116 1 0.10027858673285 -0.128989147863997 ENSG00000117632 STMN1
ENST00000426559 1 0.608309013622397 0.0142802803336082 ENSG00000117632 STMN1
ENST00000440710 1 0.80316909360955 0.00575008120794417 ENSG00000229786 SNRPFP2
ENST00000455785 1 0.569479258950818 0.0158365870644966 ENSG00000117632 STMN1
ENST00000399728 1 0.567354237014119 0.0159155857070508 ENSG00000117632 STMN1
ENST00000465604 1 0.598615195202722 0.0146748912118584 ENSG00000117632 STMN1
ENST00000357865 1 0.594173573717305 0.0148896369986321 ENSG00000117632 STMN1
ENST00000374291 1 0.617572572048082 0.0139302643689189 ENSG00000117632 STMN1
ENST00000485226 1 0.884281003970258 0.0044039942517738 ENSG00000117632 STMN1
ENST00000446334 1 0.840476475817879 0.00692783387020815 ENSG00000117632 STMN1
ENST00000580971 1 0.694487205826156 -0.0208715941781753 ENSG00000264021 MIR3917
ENST00000374282 1 0.699751690073134 0.0277687009728032 ENSG00000158006 PAFAH2
ENST00000374284 1 0.78765289592965 0.0204434418192979 ENSG00000158006 PAFAH2
ENST00000493892 1 0.599995555662317 0.0465039658193394 ENSG00000158006 PAFAH2
ENST00000464540 1 0.599995555662317 0.0465039658193394 ENSG00000158006 PAFAH2
ENST00000476611 1 0.862174104516767 0.0161237022970538 ENSG00000158006 PAFAH2
ENST00000439092 1 0.566982291473702 0.0522556992642643 ENSG00000158006 PAFAH2
ENST00000441420 1 0.493219717809672 0.0630696191103543 ENSG00000158006 PAFAH2
ENST00000481377 1 0.798739648475856 -0.00592169760423368 ENSG00000158008 EXTL1
ENST00000374280 1 0.932301848563297 -0.00248693935941556 ENSG00000158008 EXTL1
ENST00000444713 1 0.789362241216394 -0.0245378066634229 ENSG00000175087 PDIK1L
ENST00000374271 1 0.538848722668061 -0.047441952244491 ENSG00000175087 PDIK1L
ENST00000374269 1 0.268080706901016 -0.0908068812959492 ENSG00000175087 PDIK1L
ENST00000374268 1 0.0369444853284684 0.180606407672527 ENSG00000197245 FAM110D
ENST00000374266 1 0.0410639930953947 -0.16979637227134 ENSG00000142684 ZNF593
ENST00000270812 1 0.0410639930953947 -0.16979637227134 ENSG00000142684 ZNF593
ENST00000407889 1 0.0397038589601761 -0.170405978177535 ENSG00000236782 RP11-96L14.7
ENST00000414762 1 0.105873511731821 -0.137113460326095 ENSG00000236782 RP11-96L14.7
ENST00000433939 1 0.099766854069013 -0.138994678631454 ENSG00000236782 RP11-96L14.7
ENST00000444682 1 0.122292665629373 -0.130730575452035 ENSG00000236782 RP11-96L14.7
ENST00000448923 1 0.311148939581594 -0.0885912807782605 ENSG00000236782 RP11-96L14.7
ENST00000361530 1 0.707838474335572 -0.0230188637227704 ENSG00000142675 CNKSR1
ENST00000481077 1 0.737988385138785 -0.0148194303629092 ENSG00000142675 CNKSR1
ENST00000480348 1 0.718560903515302 -0.0157116750421754 ENSG00000142675 CNKSR1
ENST00000465415 1 0.671924357254721 -0.0157961865534256 ENSG00000142675 CNKSR1
ENST00000374253 1 0.704526228366075 -0.0232211890274352 ENSG00000142675 CNKSR1
ENST00000525687 1 0.677132387622514 -0.0203083212072957 ENSG00000142675 CNKSR1
ENST00000482227 1 0.704526228366075 -0.0232211890274352 ENSG00000142675 CNKSR1
ENST00000531191 1 0.944073886033841 0.00392186065350017 ENSG00000142675 CNKSR1
ENST00000524529 1 0.94063401673294 -0.00209209890652381 ENSG00000142675 CNKSR1
ENST00000531150 1 0.956040186376694 -0.00157424957257501 ENSG00000142675 CNKSR1
ENST00000528001 1 0.782790953353222 0.00804764535694965 ENSG00000142675 CNKSR1
ENST00000528281 1 0.989259323552702 0.000599471376241738 ENSG00000142675 CNKSR1
ENST00000480617 1 0.802560746942792 0.00588343449680147 ENSG00000142675 CNKSR1
ENST00000484874 1 0.51934547365659 0.0164260415377067 ENSG00000142675 CNKSR1
ENST00000428812 1 0.670121174497007 -0.0154250326131054 ENSG00000236155 RP11-231P20.2
ENST00000451482 1 0.623870415504132 -0.0200812951099079 ENSG00000236155 RP11-231P20.2
ENST00000451429 1 0.729557849832243 0.0210642930307587 ENSG00000130695 CEP85
ENST00000476272 1 0.424319409587698 0.0472740593304327 ENSG00000130695 CEP85
ENST00000252992 1 0.424407016388653 0.0472850769396903 ENSG00000130695 CEP85
ENST00000480446 1 0.666613809901594 -0.0389326651505066 ENSG00000130695 CEP85
ENST00000453146 1 0.226255996418471 0.0815267942340738 ENSG00000130695 CEP85
ENST00000603670 1 0.640649405446144 -0.0172058208257606 ENSG00000270733 RP11-231P20.5
ENST00000469609 1 0.435458027184878 0.0571590700876161 ENSG00000130695 CEP85
ENST00000468163 1 0.715492882596335 0.0336053783891318 ENSG00000130695 CEP85
ENST00000491670 1 0.805458604321089 -0.0214851248123184 ENSG00000130695 CEP85
ENST00000270792 1 0.773466433053106 0.015725382771189 ENSG00000142669 SH3BGRL3
ENST00000319041 1 0.77763262735544 0.0154839764525145 ENSG00000142669 SH3BGRL3
ENST00000314675 1 0.761379227798604 -0.0127575881813229 ENSG00000158062 UBXN11
ENST00000472155 1 0.554248930330154 -0.0429917775076936 ENSG00000158062 UBXN11
ENST00000374223 1 0.554248930330154 -0.0429917775076936 ENSG00000158062 UBXN11
ENST00000475591 1 0.554248930330154 -0.0429917775076936 ENSG00000158062 UBXN11
ENST00000357089 1 0.554248930330154 -0.0429917775076936 ENSG00000158062 UBXN11
ENST00000494942 1 0.554248930330154 -0.0429917775076936 ENSG00000158062 UBXN11
ENST00000374221 1 0.554248930330154 -0.0429917775076936 ENSG00000158062 UBXN11
ENST00000374217 1 0.526595312918875 -0.0459334102436849 ENSG00000158062 UBXN11
ENST00000374222 1 0.526595312918875 -0.0459334102436849 ENSG00000158062 UBXN11
ENST00000496466 1 0.605996215143979 -0.0387179656069801 ENSG00000158062 UBXN11
ENST00000535108 1 0.631921054847326 -0.0390115249381342 ENSG00000158062 UBXN11
ENST00000436301 1 0.912038069799198 -0.00916090124390106 ENSG00000158062 UBXN11
ENST00000374215 1 0.676493471349971 -0.0353346704571748 ENSG00000158062 UBXN11
ENST00000452980 1 0.94560470160136 -0.00593248827355842 ENSG00000158062 UBXN11
ENST00000442942 1 0.909740642368768 -0.00989455001631046 ENSG00000158062 UBXN11
ENST00000450041 1 0.970831162130223 -0.00332548678161202 ENSG00000158062 UBXN11
ENST00000423664 1 0.97052084124629 -0.00335988272684214 ENSG00000158062 UBXN11
ENST00000421827 1 0.864487637773289 -0.0159614006575996 ENSG00000158062 UBXN11
ENST00000434391 1 0.855846019154119 0.00671990473705991 ENSG00000117682 DHDDS
ENST00000427245 1 0.677488435782697 -0.0189870030352108 ENSG00000117682 DHDDS
ENST00000527611 1 0.824548466655231 -0.0129930276559983 ENSG00000117682 DHDDS
ENST00000374186 1 0.741926435682879 0.0159294428838336 ENSG00000117682 DHDDS
ENST00000525682 1 0.856637941350243 0.00728076436715607 ENSG00000117682 DHDDS
ENST00000236342 1 0.912515252319251 0.00441780120712132 ENSG00000117682 DHDDS
ENST00000526219 1 0.904045874155655 0.00495407413635297 ENSG00000117682 DHDDS
ENST00000374185 1 0.831872002892158 -0.00967895058565353 ENSG00000117682 DHDDS
ENST00000487944 1 0.949966567663968 0.00342866326799221 ENSG00000117682 DHDDS
ENST00000360009 1 0.855855177018932 0.00671974040039442 ENSG00000117682 DHDDS
ENST00000533087 1 0.879841608412056 -0.00698921903502206 ENSG00000117682 DHDDS
ENST00000531312 1 0.840273954253767 -0.00938389074708879 ENSG00000117682 DHDDS
ENST00000525165 1 0.903525873602743 -0.00568524616863562 ENSG00000117682 DHDDS
ENST00000525546 1 0.505755811735466 0.0333604643535663 ENSG00000117682 DHDDS
ENST00000528557 1 0.702594125376227 0.0184595594475211 ENSG00000117682 DHDDS
ENST00000525326 1 0.535762425339801 0.0312159464146762 ENSG00000117682 DHDDS
ENST00000526278 1 0.858919660843836 -0.00824685369511286 ENSG00000117682 DHDDS
ENST00000436153 1 0.869205963576041 -0.00762697671990237 ENSG00000117682 DHDDS
ENST00000529688 1 0.828544955915496 -0.0100828943822879 ENSG00000117682 DHDDS
ENST00000530781 1 0.759729853184038 0.0169717821323423 ENSG00000117682 DHDDS
ENST00000531955 1 0.212422771511807 0.0644238479051372 ENSG00000117682 DHDDS
ENST00000525410 1 0.545588421096991 0.0297074249456691 ENSG00000117682 DHDDS
ENST00000430232 1 0.729047967616301 0.0155603274844711 ENSG00000117682 DHDDS
ENST00000431933 1 0.96255150350288 0.00212325283563893 ENSG00000117682 DHDDS
ENST00000416052 1 0.258629504591613 -0.0712092649346778 ENSG00000117682 DHDDS
ENST00000446498 1 0.646107016557122 -0.0279480745550587 ENSG00000223583 RP3-476K8.4
ENST00000423060 1 0.166591672850439 0.129749609390657 ENSG00000225891 RP3-476K8.3
ENST00000468388 1 0.240710266244486 0.0508493900697772 ENSG00000198830 HMGN2
ENST00000479815 1 0.426808925238992 0.0281604922384162 ENSG00000198830 HMGN2
ENST00000460563 1 0.446927018023278 0.0268079250529945 ENSG00000198830 HMGN2
ENST00000464888 1 0.445728220565946 0.027638097621203 ENSG00000198830 HMGN2
ENST00000463817 1 0.430254277109306 0.0265387972638579 ENSG00000198830 HMGN2
ENST00000467700 1 0.427653575580175 0.0266398076233481 ENSG00000198830 HMGN2
ENST00000361427 1 0.398141741852689 0.0283526381062996 ENSG00000198830 HMGN2
ENST00000466194 1 0.405198439721687 0.0282673264982565 ENSG00000198830 HMGN2
ENST00000493418 1 0.400788710885232 0.0304304079924858 ENSG00000198830 HMGN2
ENST00000525525 1 0.988847160733667 -0.00130364300139576 ENSG00000117676 RPS6KA1
ENST00000526040 1 0.944184600557603 0.00640385764575515 ENSG00000117676 RPS6KA1
ENST00000374168 1 0.346752288973144 0.071929320598617 ENSG00000117676 RPS6KA1
ENST00000524436 1 0.795689118427938 0.0242044276594329 ENSG00000117676 RPS6KA1
ENST00000374166 1 0.36163187324941 0.0697447365323781 ENSG00000117676 RPS6KA1
ENST00000526792 1 0.382586371288322 0.0693008541149142 ENSG00000117676 RPS6KA1
ENST00000529454 1 0.830210116629232 0.0198462687598437 ENSG00000117676 RPS6KA1
ENST00000374162 1 0.383640863619683 0.0691670888654309 ENSG00000117676 RPS6KA1
ENST00000530003 1 0.506518534323831 0.0533136760170747 ENSG00000117676 RPS6KA1
ENST00000366866 1 0.452067048604808 -0.0707487167159727 ENSG00000117676 RPS6KA1
ENST00000531113 1 0.101064829095666 0.136384168078538 ENSG00000117676 RPS6KA1
ENST00000374163 1 0.395509311153946 0.0690280644333601 ENSG00000117676 RPS6KA1
ENST00000530607 1 0.939573637739893 0.00695726516065226 ENSG00000117676 RPS6KA1
ENST00000531382 1 0.37055400295069 0.0738826829748752 ENSG00000117676 RPS6KA1
ENST00000525582 1 0.645209785790494 -0.035076054854346 ENSG00000117676 RPS6KA1
ENST00000527264 1 0.753368039957089 0.0295587902821325 ENSG00000117676 RPS6KA1
ENST00000474934 1 0.598688270072984 -0.0480103265081089 ENSG00000117676 RPS6KA1
ENST00000488985 1 0.971198644999673 -0.00297517572200531 ENSG00000117676 RPS6KA1
ENST00000403732 1 0.018853442257336 0.220391423344436 ENSG00000117676 RPS6KA1
ENST00000530305 1 0.463408058083421 0.0616460699324982 ENSG00000117676 RPS6KA1
ENST00000438977 1 0.322023208223933 -0.0917028027004706 ENSG00000117676 RPS6KA1
ENST00000569378 1 0.653044704650978 0.0320218811720538 ENSG00000260063 RP5-968P14.2
ENST00000324856 1 0.317072194450834 0.0355065045317855 ENSG00000117713 ARID1A
ENST00000457599 1 0.245690334734112 0.042994195735897 ENSG00000117713 ARID1A
ENST00000524572 1 0.445944124230174 -0.064130816350247 ENSG00000117713 ARID1A
ENST00000374152 1 0.119010283076239 0.0532771853707108 ENSG00000117713 ARID1A
ENST00000578818 1 0.838601335734287 0.00847357852468025 ENSG00000266138 RN7SL501P
ENST00000430291 1 0.890037089375317 -0.00962503880266861 ENSG00000117713 ARID1A
ENST00000430799 1 0.296352460121258 0.0434020057134892 ENSG00000117713 ARID1A
ENST00000466382 1 0.283516359919075 0.0447926898566099 ENSG00000117713 ARID1A
ENST00000540690 1 0.293827422641957 0.0438203096718242 ENSG00000117713 ARID1A
ENST00000532781 1 0.247528464284516 0.0516902607832386 ENSG00000117713 ARID1A
ENST00000430292 1 0.117444723416257 0.143052321354352 ENSG00000060642 PIGV
ENST00000472757 1 0.200346993514769 0.102699287097683 ENSG00000060642 PIGV
ENST00000078527 1 0.139729543416554 0.116469410909547 ENSG00000060642 PIGV
ENST00000431541 1 0.0862614820226731 0.157099744059336 ENSG00000060642 PIGV
ENST00000449950 1 0.124313280616012 0.122560457592818 ENSG00000060642 PIGV
ENST00000374145 1 0.101942893087592 0.130351436718713 ENSG00000060642 PIGV
ENST00000455364 1 0.107366921928453 0.149362762443644 ENSG00000060642 PIGV
ENST00000374142 1 0.722350121482878 0.0181072823913615 ENSG00000204160 ZDHHC18
ENST00000374141 1 0.822701595799958 0.0159972673852248 ENSG00000204160 ZDHHC18
ENST00000534643 1 0.937623202237932 0.00620714281043153 ENSG00000204160 ZDHHC18
ENST00000488397 1 0.748138168118337 0.0179738518508888 ENSG00000204160 ZDHHC18
ENST00000478902 1 0.180983558733641 0.124102033969344 ENSG00000204160 ZDHHC18
ENST00000339276 1 0.534217889832195 -0.0204233937011332 ENSG00000175793 SFN
ENST00000374135 1 0.153724180972643 -0.0679546158992652 ENSG00000142751 GPN2
ENST00000448791 1 0.218864263447127 -0.0874183690493146 ENSG00000226698 RP1-50O24.6
ENST00000374133 1 0.102477826816086 -0.10139094053264 ENSG00000142751 GPN2
ENST00000477418 1 0.0724282014536153 -0.113572722394423 ENSG00000142751 GPN2
ENST00000431781 1 0.761523162436232 -0.0202770394570039 ENSG00000142751 GPN2
ENST00000461282 1 0.80648699029235 -0.0219766562702516 ENSG00000142751 GPN2
ENST00000445019 1 0.932634207315963 -0.0069857208116934 ENSG00000198746 GPATCH3
ENST00000361720 1 0.856322625975681 -0.0121664090040427 ENSG00000198746 GPATCH3
ENST00000450844 1 0.681672152257369 0.0363825354538713 ENSG00000198746 GPATCH3
ENST00000435827 1 0.764882606247365 -0.0142704520605179 ENSG00000090273 NUDC
ENST00000321265 1 0.77949253723669 -0.0117542496211831 ENSG00000090273 NUDC
ENST00000452707 1 0.814966053623827 -0.0109104866494337 ENSG00000090273 NUDC
ENST00000484772 1 0.499454211212446 -0.0348605997910304 ENSG00000090273 NUDC
ENST00000320567 1 0.809036081747797 0.0108078661810532 ENSG00000175707 C1orf172
ENST00000522111 1 0.533473139369427 0.0364895574124767 ENSG00000253368 TRNP1
ENST00000531285 1 0.424354576762982 0.0527694782766444 ENSG00000253368 TRNP1
ENST00000289166 1 0.719829403343715 0.0293769001746005 ENSG00000158246 FAM46B
ENST00000374089 1 0.248651562967196 -0.0609613799751256 ENSG00000090020 SLC9A1
ENST00000263980 1 0.854533046685722 0.00789419832285402 ENSG00000090020 SLC9A1
ENST00000490329 1 0.740604784702679 -0.0246451013192445 ENSG00000090020 SLC9A1
ENST00000545949 1 0.728321787991293 0.0160174721548252 ENSG00000090020 SLC9A1
ENST00000447808 1 0.301092349232873 -0.0689609410573777 ENSG00000090020 SLC9A1
ENST00000374086 1 0.42536673956178 0.0396647305136329 ENSG00000090020 SLC9A1
ENST00000374084 1 0.661584332333543 0.0245245180857107 ENSG00000090020 SLC9A1
ENST00000446783 1 0.92903093981476 -0.00248933430274975 ENSG00000214973 CHCHD3P3
ENST00000449818 1 0.594523816401397 -0.0417524156503761 ENSG00000225159 NPM1P39
ENST00000319394 1 0.754341243187788 -0.013749400683535 ENSG00000142784 WDTC1
ENST00000361771 1 0.726456545410437 -0.0153693231107218 ENSG00000142784 WDTC1
ENST00000516289 1 0.301162965038725 -0.0250569535390269 ENSG00000252098 Y_RNA
ENST00000447062 1 0.472228695925342 -0.0352044495084255 ENSG00000142784 WDTC1
ENST00000491239 1 0.28955291800159 -0.0550518772415472 ENSG00000142784 WDTC1
ENST00000472249 1 0.398389034556396 -0.0627567789727961 ENSG00000142784 WDTC1
ENST00000428741 1 0.0935754017265289 -0.0607290672310674 ENSG00000243659 RP11-4K3__A.3
ENST00000374076 1 0.242381965714626 0.0577936217610174 ENSG00000186501 TMEM222
ENST00000464720 1 0.242381965714626 0.0577936217610174 ENSG00000186501 TMEM222
ENST00000608611 1 0.242381965714626 0.0577936217610174 ENSG00000186501 TMEM222
ENST00000466759 1 0.977950087368214 0.00161262603355731 ENSG00000186501 TMEM222
ENST00000486082 1 0.254741586798324 0.0577104920353802 ENSG00000186501 TMEM222
ENST00000464813 1 0.184436807808709 0.0719957819369553 ENSG00000186501 TMEM222
ENST00000478104 1 0.269172959801363 0.0543846375757038 ENSG00000186501 TMEM222
ENST00000498220 1 0.184511322670614 0.0685988592035237 ENSG00000186501 TMEM222
ENST00000384161 1 0.894049972690539 -0.00787227346189177 ENSG00000206888 RNU6-48P
ENST00000486001 1 0.362926769934647 -0.0675716676390318 ENSG00000241547 RP11-4K3__A.5
ENST00000471456 1 0.151077945921632 0.0899703903723312 ENSG00000186501 TMEM222
ENST00000470223 1 0.382750818000358 0.0556905472578666 ENSG00000186501 TMEM222
ENST00000318074 1 0.922681159087089 0.00712747064373244 ENSG00000142765 SYTL1
ENST00000483926 1 0.922681159087089 0.00712747064373244 ENSG00000142765 SYTL1
ENST00000473280 1 0.841900903388179 0.00782321870953038 ENSG00000142765 SYTL1
ENST00000543823 1 0.998002117380937 0.000175867799458981 ENSG00000142765 SYTL1
ENST00000490170 1 0.908583082380989 0.00764720481510175 ENSG00000142765 SYTL1
ENST00000496001 1 0.872385157022987 -0.00733830198229558 ENSG00000142765 SYTL1
ENST00000485269 1 0.849899745606742 -0.0084846793255257 ENSG00000142765 SYTL1
ENST00000475199 1 0.865013014448753 0.00878563042838772 ENSG00000142765 SYTL1
ENST00000486046 1 0.229942718128492 0.110951823012355 ENSG00000142733 MAP3K6
ENST00000472410 1 0.952975122825867 0.00454655995637699 ENSG00000142733 MAP3K6
ENST00000374040 1 0.612073251675018 0.0357821815888099 ENSG00000142733 MAP3K6
ENST00000493901 1 0.611713860209939 0.0358084850434038 ENSG00000142733 MAP3K6
ENST00000470890 1 0.244756629572646 0.109434521309541 ENSG00000142733 MAP3K6
ENST00000357582 1 0.617498149003317 0.0352385336546294 ENSG00000142733 MAP3K6
ENST00000476509 1 0.354711313137059 0.0867972069916611 ENSG00000142733 MAP3K6
ENST00000495230 1 0.481148046430482 0.0607514609691385 ENSG00000142733 MAP3K6
ENST00000270879 1 0.52563465383997 0.0389493099144544 ENSG00000142748 FCN3
ENST00000354982 1 0.52563465383997 0.0389493099144544 ENSG00000142748 FCN3
ENST00000498393 1 0.43594869211251 -0.0363109871239243 ENSG00000142748 FCN3
ENST00000481748 1 0.0605197205307602 0.0715082543813361 ENSG00000142748 FCN3
ENST00000374024 1 0.580528906134995 0.0493657768026412 ENSG00000181773 GPR3
ENST00000430629 1 0.485214675159826 0.0160628774525659 ENSG00000158195 WASF2
ENST00000536657 1 0.893317629288933 -0.00399798649824077 ENSG00000158195 WASF2
ENST00000492975 1 0.429432687805015 0.0693090709219574 ENSG00000241169 RP4-752I6.1
ENST00000443579 1 0.605281178156446 0.0302280287923217 ENSG00000237429 RP1-159A19.4
ENST00000247087 1 0.0779841442782051 0.0815031892676347 ENSG00000126705 AHDC1
ENST00000374011 1 0.0825927472999514 0.0804508911292406 ENSG00000126705 AHDC1
ENST00000487743 1 0.583854422908567 0.0514837650228874 ENSG00000126705 AHDC1
ENST00000490295 1 0.0670890641838905 0.102740289061318 ENSG00000126705 AHDC1
ENST00000480033 1 0.0851190838040348 0.0983513576621042 ENSG00000126705 AHDC1
ENST00000374005 1 0.384931050854964 -0.0376049924950655 ENSG00000000938 FGR
ENST00000399173 1 0.19262905405792 -0.0451930572805525 ENSG00000000938 FGR
ENST00000545953 1 0.384931050854964 -0.0376049924950655 ENSG00000000938 FGR
ENST00000374004 1 0.236332141699582 -0.0378212212574753 ENSG00000000938 FGR
ENST00000374003 1 0.19262905405792 -0.0451930572805525 ENSG00000000938 FGR
ENST00000457296 1 0.104134578500568 -0.0478093464863568 ENSG00000000938 FGR
ENST00000475472 1 0.941580702624207 0.0025195756415115 ENSG00000000938 FGR
ENST00000433132 1 0.779815850718108 0.0126222818334424 ENSG00000235912 RP1-159A19.3
ENST00000361157 1 0.766382393281982 -0.0228118756149903 ENSG00000126709 IFI6
ENST00000339145 1 0.766382393281982 -0.0228118756149903 ENSG00000126709 IFI6
ENST00000362020 1 0.766382393281982 -0.0228118756149903 ENSG00000126709 IFI6
ENST00000430683 1 0.823368477520382 0.00574288167474013 ENSG00000225886 RP11-288L9.4
ENST00000373954 1 0.278684165464664 0.0811396421779818 ENSG00000009780 FAM76A
ENST00000419687 1 0.291146154805906 0.0826836758237551 ENSG00000009780 FAM76A
ENST00000373949 1 0.318051912265914 0.0761687663123417 ENSG00000009780 FAM76A
ENST00000530324 1 0.0815169668929567 0.141327805416126 ENSG00000009780 FAM76A
ENST00000234549 1 0.101018756267805 0.131824689357909 ENSG00000009780 FAM76A
ENST00000010299 1 0.101018756267805 0.131824689357909 ENSG00000009780 FAM76A
ENST00000446554 1 0.0663356299139272 -0.0760947627100813 ENSG00000231344 RP3-426I6.2
ENST00000425462 1 0.222815704710579 0.0390771813717978 ENSG00000230833 RPEP3
ENST00000446647 1 0.252667463289232 0.101790298699083 ENSG00000009780 FAM76A
ENST00000373943 1 0.595366366746137 0.0203427027800989 ENSG00000117758 STX12
ENST00000440806 1 0.995238126027434 -0.000237159029441639 ENSG00000117758 STX12
ENST00000468761 1 0.636283035405422 -0.0236543216413146 ENSG00000117758 STX12
ENST00000602607 1 0.888809257632885 -0.0101490286409567 ENSG00000269971 RP3-426I6.5
ENST00000481874 1 0.116551098217866 0.103337337922956 ENSG00000117758 STX12
ENST00000472285 1 0.0727321106426805 0.104601381506342 ENSG00000117758 STX12
ENST00000602843 1 0.0240383864137988 -0.148800812889988 ENSG00000270031 RP3-426I6.6
ENST00000411130 1 0.832527391781825 0.00543687517559617 ENSG00000223062 RNU6-1245P
ENST00000311772 1 0.857866598481356 0.00705148131346168 ENSG00000117751 PPP1R8
ENST00000236412 1 0.853811026838712 0.0072601505979077 ENSG00000117751 PPP1R8
ENST00000373931 1 0.857944308233868 0.00704943194543492 ENSG00000117751 PPP1R8
ENST00000431586 1 0.47894140744782 0.0347832400298244 ENSG00000117751 PPP1R8
ENST00000517138 1 0.136086066551867 -0.0578518481456459 ENSG00000252947 SCARNA1
ENST00000486634 1 0.520126475859888 -0.0301284919177885 ENSG00000117751 PPP1R8
ENST00000601459 1 0.118166381077523 -0.105286099539788 ENSG00000268552 AL109927.1
ENST00000328928 1 0.0209092376259542 -0.207777045054811 ENSG00000130775 THEMIS2
ENST00000373925 1 0.0209092376259542 -0.207777045054811 ENSG00000130775 THEMIS2
ENST00000373927 1 0.022833938567824 -0.204764141241211 ENSG00000130775 THEMIS2
ENST00000427466 1 0.284836734821985 -0.0996295628873688 ENSG00000130775 THEMIS2
ENST00000442118 1 0.286269159791429 -0.100265649533943 ENSG00000130775 THEMIS2
ENST00000467258 1 0.0100961044400204 -0.237173710863829 ENSG00000130775 THEMIS2
ENST00000373921 1 0.0209092376259542 -0.207777045054811 ENSG00000130775 THEMIS2
ENST00000466068 1 0.101251722447872 -0.153735555118121 ENSG00000130775 THEMIS2
ENST00000482828 1 0.086109102790836 -0.161232219963435 ENSG00000130775 THEMIS2
ENST00000456990 1 0.0212790488996376 -0.215005510781089 ENSG00000130775 THEMIS2
ENST00000492877 1 0.101447134467882 -0.151472303429021 ENSG00000130775 THEMIS2
ENST00000373912 1 0.178622285587153 0.0706185726233349 ENSG00000117748 RPA2
ENST00000419958 1 0.808444805256198 0.0154130063270223 ENSG00000117748 RPA2
ENST00000373909 1 0.248468333836621 0.060240215261628 ENSG00000117748 RPA2
ENST00000313433 1 0.124611469801209 0.0838702032676213 ENSG00000117748 RPA2
ENST00000444045 1 0.119441360500863 0.0988457449434218 ENSG00000117748 RPA2
ENST00000373894 1 0.309190674478246 -0.0590603805338593 ENSG00000130768 SMPDL3B
ENST00000548116 1 0.309190674478246 -0.0590603805338593 ENSG00000130768 SMPDL3B
ENST00000411604 1 0.763200369350121 -0.0145596821889674 ENSG00000130768 SMPDL3B
ENST00000373888 1 0.148954530926172 -0.0758866845214252 ENSG00000130768 SMPDL3B
ENST00000466793 1 0.772604944213879 0.00918236753136782 ENSG00000130768 SMPDL3B
ENST00000549094 1 0.309190674478246 -0.0590603805338593 ENSG00000130768 SMPDL3B
ENST00000448015 1 0.684779940159118 0.0348805091683666 ENSG00000227050 RP11-460I13.2
ENST00000373884 1 0.806952745004248 0.0169244908766683 ENSG00000158156 XKR8
ENST00000481387 1 0.0650368744576005 0.169953218558112 ENSG00000158156 XKR8
ENST00000373871 1 0.971298237500661 -0.00132062814731956 ENSG00000158161 EYA3
ENST00000436342 1 0.971298237500661 -0.00132062814731956 ENSG00000158161 EYA3
ENST00000373864 1 0.595077676148196 0.0240671164417852 ENSG00000158161 EYA3
ENST00000540618 1 0.439439456626904 0.0330332075549537 ENSG00000158161 EYA3
ENST00000545175 1 0.437969968839816 0.0332385240813905 ENSG00000158161 EYA3
ENST00000373863 1 0.436147508310102 0.0338252511160062 ENSG00000158161 EYA3
ENST00000495923 1 0.532532961420934 -0.0419054394695211 ENSG00000158161 EYA3
ENST00000471498 1 0.405141486273108 0.0377096882020427 ENSG00000158161 EYA3
ENST00000426041 1 0.168925263730534 -0.0532519839405762 ENSG00000238231 RP11-460I13.6
ENST00000468665 1 0.320504566540507 0.068475331995387 ENSG00000158161 EYA3
ENST00000476501 1 0.875523020119566 0.0102083601337423 ENSG00000240750 RN7SL559P
ENST00000543748 1 0.1117780235499 -0.149661325500433 ENSG00000228589 SPCS2P4
ENST00000436160 1 0.142826187007406 -0.137908878690193 ENSG00000228589 SPCS2P4
ENST00000373857 1 0.985109261207546 0.00143449666399113 ENSG00000169403 PTAFR
ENST00000539896 1 0.813250342535089 0.0212710253115097 ENSG00000169403 PTAFR
ENST00000305392 1 0.601072620691481 0.0449231445444262 ENSG00000169403 PTAFR
ENST00000603289 1 0.489619051684372 -0.0225556582444854 ENSG00000126698 DNAJC8
ENST00000321830 1 0.22746949814146 0.0976035382000233 ENSG00000215902 AL353354.1
ENST00000263697 1 0.378480035058036 -0.0253057242935475 ENSG00000126698 DNAJC8
ENST00000596102 1 0.424952840761669 -0.0490010773870247 ENSG00000269804 AL353354.2
ENST00000489277 1 0.378480035058036 -0.0253057242935475 ENSG00000126698 DNAJC8
ENST00000470967 1 0.62160209007905 -0.0218498141225741 ENSG00000126698 DNAJC8
ENST00000482674 1 0.670862818861208 -0.0204642113173121 ENSG00000126698 DNAJC8
ENST00000488868 1 0.64622343404882 -0.0220774986297114 ENSG00000126698 DNAJC8
ENST00000497986 1 0.570220373346073 -0.0319157616224775 ENSG00000130770 ATPIF1
ENST00000335514 1 0.572936840046926 -0.0316745495350256 ENSG00000130770 ATPIF1
ENST00000468425 1 0.620662261625779 -0.0275327044659099 ENSG00000130770 ATPIF1
ENST00000465645 1 0.572936840046926 -0.0316745495350256 ENSG00000130770 ATPIF1
ENST00000604716 1 0.672952806799608 0.0272102217350458 ENSG00000270605 RP5-1092A3.4
ENST00000253063 1 0.920907110920575 -0.00570388980281856 ENSG00000130766 SESN2
ENST00000479574 1 0.0940497693385551 0.122670954498949 ENSG00000130772 MED18
ENST00000373842 1 0.763703084014235 0.0202294553453855 ENSG00000130772 MED18
ENST00000398997 1 0.763703084014235 0.0202294553453855 ENSG00000130772 MED18
ENST00000475655 1 0.0278048149323837 0.185936076026876 ENSG00000130772 MED18
ENST00000474683 1 0.0534519374341488 0.158122848085775 ENSG00000130772 MED18
ENST00000373839 1 0.844836768090518 -0.00688787708860006 ENSG00000204138 PHACTR4
ENST00000463428 1 0.396210217254925 -0.0423562341646768 ENSG00000204138 PHACTR4
ENST00000493669 1 0.635881663031437 -0.0174387078308247 ENSG00000204138 PHACTR4
ENST00000384052 1 0.857163172152826 -0.00804847571044346 ENSG00000206779 Y_RNA
ENST00000373836 1 0.923719016588925 0.00351604583799135 ENSG00000204138 PHACTR4
ENST00000438601 1 0.920392145842174 -0.00639595975925765 ENSG00000229820 RP1-308E4.1
ENST00000408289 1 0.227869421277288 0.0464086403755782 ENSG00000221216 RNU6ATAC27P
ENST00000398958 1 0.162905103008493 -0.0415345660437651 ENSG00000180198 RCC1
ENST00000413987 1 0.686599097471009 -0.0136117339384602 ENSG00000242125 SNHG3
ENST00000427469 1 0.325098036054548 -0.0298595717026799 ENSG00000180198 RCC1
ENST00000447507 1 0.852505733740056 -0.00898125235282255 ENSG00000242125 SNHG3
ENST00000434290 1 0.35406492523645 -0.0283666348109668 ENSG00000180198 RCC1
ENST00000373833 1 0.1669586953058 -0.0411885483353248 ENSG00000180198 RCC1
ENST00000437681 1 0.832604131671346 -0.00828473281173042 ENSG00000242125 SNHG3
ENST00000364938 1 0.296986625589615 0.0945586067115682 ENSG00000242125 SNHG3
ENST00000363217 1 0.532785929136276 -0.0583462691112105 ENSG00000200087 SNORA73B
ENST00000419074 1 0.143709605186609 -0.0665137019169826 ENSG00000180198 RCC1
ENST00000459072 1 0.897034786163231 -0.00696337652359718 ENSG00000238821 snoU13
ENST00000373832 1 0.0809230877741672 -0.0757742214740465 ENSG00000180198 RCC1
ENST00000373831 1 0.170563070591294 -0.0672356988203949 ENSG00000180198 RCC1
ENST00000411533 1 0.346297401669345 -0.0512156367138126 ENSG00000180198 RCC1
ENST00000486790 1 0.185282146604933 -0.0886700282399429 ENSG00000180198 RCC1
ENST00000430407 1 0.299827676742391 -0.0556536282788436 ENSG00000180198 RCC1
ENST00000447051 1 0.15589096842303 0.111958763527185 ENSG00000231468 PRDX3P2
ENST00000429051 1 0.649685444979933 -0.0293768265889834 ENSG00000180198 RCC1
ENST00000478232 1 0.664708418644646 -0.0319913859686462 ENSG00000180198 RCC1
ENST00000373830 1 0.0688858113981239 0.0905425356765482 ENSG00000180098 TRNAU1AP
ENST00000495995 1 0.122388364892498 0.100133262764165 ENSG00000180098 TRNAU1AP
ENST00000411406 1 0.295380482279283 0.0873390088384159 ENSG00000180098 TRNAU1AP
ENST00000480930 1 0.0455785129337988 0.1010875893375 ENSG00000180098 TRNAU1AP
ENST00000491577 1 0.0446206003266358 0.101276153223227 ENSG00000180098 TRNAU1AP
ENST00000464880 1 0.345460058321505 0.0714513769142064 ENSG00000180098 TRNAU1AP
ENST00000497790 1 0.319423499790558 0.0764748049790715 ENSG00000180098 TRNAU1AP
ENST00000495215 1 0.201246633481698 0.0752141184452562 ENSG00000180098 TRNAU1AP
ENST00000464093 1 0.253991907581465 0.0766772549471882 ENSG00000180098 TRNAU1AP
ENST00000484775 1 0.043170236089403 0.104688788916574 ENSG00000180098 TRNAU1AP
ENST00000464612 1 0.42590463415202 -0.048225490834493 ENSG00000197989 SNHG12
ENST00000475441 1 0.662330248631054 -0.0260663606128707 ENSG00000197989 SNHG12
ENST00000531126 1 0.556486728997538 -0.0313903622382394 ENSG00000197989 SNHG12
ENST00000461448 1 0.556546023067444 -0.0313837473954672 ENSG00000197989 SNHG12
ENST00000470977 1 0.568372848963723 -0.03042809007171 ENSG00000197989 SNHG12
ENST00000474814 1 0.568372848963723 -0.03042809007171 ENSG00000197989 SNHG12
ENST00000481368 1 0.64983456752076 -0.0259998896639966 ENSG00000197989 SNHG12
ENST00000481220 1 0.568653313133987 -0.030408746666811 ENSG00000197989 SNHG12
ENST00000488745 1 0.608265222757035 -0.0273426753718694 ENSG00000197989 SNHG12
ENST00000483436 1 0.556275499656641 -0.0313951680228099 ENSG00000197989 SNHG12
ENST00000408612 1 0.466128720243044 -0.0581706560055903 ENSG00000221539 SNORD99
ENST00000384581 1 0.47823114076957 -0.0574079382165218 ENSG00000197989 SNHG12
ENST00000464115 1 0.972935802376998 0.00226965659994474 ENSG00000197989 SNHG12
ENST00000461832 1 0.972919473938396 0.00227142675595436 ENSG00000197989 SNHG12
ENST00000384584 1 0.976674600673679 -0.00258429524327694 ENSG00000197989 SNHG12
ENST00000384342 1 0.855752691622593 -0.0170990281055111 ENSG00000197989 SNHG12
ENST00000471683 1 0.316693919687919 -0.0790130708723919 ENSG00000120656 TAF12
ENST00000373826 1 0.289032323770827 -0.0701390633139974 ENSG00000188060 RAB42
ENST00000465518 1 0.579821055776853 -0.0278475766309293 ENSG00000188060 RAB42
ENST00000373824 1 0.796325937020396 0.0158825554393809 ENSG00000120656 TAF12
ENST00000263974 1 0.826030358324356 0.0135332192335788 ENSG00000120656 TAF12
ENST00000495422 1 0.501501896442647 0.0433208131226953 ENSG00000120656 TAF12
ENST00000420776 1 0.836246104583635 0.0125851868985339 ENSG00000229388 RP11-442N24__B.1
ENST00000427804 1 0.889419763631557 0.00545660564334315 ENSG00000229388 RP11-442N24__B.1
ENST00000602813 1 0.31808739044665 -0.0677563370791743 ENSG00000270103 RNU11
ENST00000387069 1 0.318920522633252 -0.0676904526439052 ENSG00000270103 RNU11
ENST00000373816 1 0.49250763176744 -0.0347365847212952 ENSG00000162419 GMEB1
ENST00000361872 1 0.99359203623792 0.000450659749792199 ENSG00000162419 GMEB1
ENST00000294409 1 0.983709356872892 0.00114445763832246 ENSG00000162419 GMEB1
ENST00000480454 1 0.89157517448011 0.00832958666341191 ENSG00000162419 GMEB1
ENST00000516968 1 0.132245742373752 -0.0609255037374313 ENSG00000252777 SCARNA24
ENST00000474884 1 0.355154858495279 -0.0418419806297601 ENSG00000198492 YTHDF2
ENST00000542507 1 0.498935487572625 -0.0190890268653758 ENSG00000198492 YTHDF2
ENST00000373812 1 0.475319350118378 -0.0201593238897726 ENSG00000198492 YTHDF2
ENST00000541996 1 0.48492761232909 -0.0197786760461989 ENSG00000198492 YTHDF2
ENST00000478283 1 0.458670876190296 -0.0225930470750518 ENSG00000198492 YTHDF2
ENST00000496288 1 0.37906356342875 -0.0378979819937944 ENSG00000198492 YTHDF2
ENST00000475796 1 0.879627760817728 0.00919498178028874 ENSG00000198492 YTHDF2
ENST00000476976 1 0.917018316895672 -0.00514506216822963 ENSG00000198492 YTHDF2
ENST00000468863 1 0.873159708560871 0.00857258478220523 ENSG00000198492 YTHDF2
ENST00000234961 1 0.830143986066289 0.0050550034119416 ENSG00000116329 OPRD1
ENST00000443593 1 0.695548496607164 -0.0232028948882037 ENSG00000226852 RP1-212P9.2
ENST00000418471 1 0.735330900278706 0.0190452161172648 ENSG00000233427 RP1-212P9.3
ENST00000343067 1 0.0286432075388511 -0.0851904056281364 ENSG00000159023 EPB41
ENST00000356093 1 0.0286432075388511 -0.0851904056281364 ENSG00000159023 EPB41
ENST00000398863 1 0.0286432075388511 -0.0851904056281364 ENSG00000159023 EPB41
ENST00000482464 1 0.0902642954937185 -0.103779013901235 ENSG00000159023 EPB41
ENST00000373800 1 0.118838853557171 -0.0757425923336778 ENSG00000159023 EPB41
ENST00000349460 1 0.118838853557171 -0.0757425923336778 ENSG00000159023 EPB41
ENST00000347529 1 0.118794961944666 -0.075743134475185 ENSG00000159023 EPB41
ENST00000373798 1 0.0485744542230803 -0.0763123093616043 ENSG00000159023 EPB41
ENST00000373797 1 0.0292273200915574 -0.110710939250014 ENSG00000159023 EPB41
ENST00000425821 1 0.801906511794078 0.00595084660781966 ENSG00000225616 RP4-604A21.1
ENST00000488277 1 0.685032401171691 -0.0275276369076232 ENSG00000159023 EPB41
ENST00000490308 1 0.769390372467345 -0.02136370314431 ENSG00000159023 EPB41
ENST00000460378 1 0.159737900272251 -0.069837142622857 ENSG00000159023 EPB41
ENST00000462032 1 0.749225683767049 -0.0300410386268844 ENSG00000159023 EPB41
ENST00000521452 1 0.934119655550121 -0.00719572838306046 ENSG00000253304 TMEM200B
ENST00000420504 1 0.668274234485078 -0.0373717484150781 ENSG00000253304 TMEM200B
ENST00000413004 1 0.623348128656655 0.0400532621562183 ENSG00000225750 RP11-242O24.3
ENST00000373795 1 0.391038460423312 -0.0261147692660263 ENSG00000116350 SRSF4
ENST00000546138 1 0.32051700716281 -0.0307637157075321 ENSG00000116350 SRSF4
ENST00000466448 1 0.533519943684371 -0.0195855734853654 ENSG00000116350 SRSF4
ENST00000450108 1 0.6999621488247 -0.0238405654134995 ENSG00000227637 RP11-242O24.5
ENST00000497015 1 0.0309411187198468 -0.108657151620628 ENSG00000116350 SRSF4
ENST00000605204 1 0.361344432246721 -0.0357199588187842 ENSG00000116350 SRSF4
ENST00000477193 1 0.0078685545050039 -0.165375330864672 ENSG00000116350 SRSF4
ENST00000489898 0.956052510995363 0.000634961540798484 -0.21860714092621 ENSG00000116350 SRSF4
ENST00000472353 1 0.901019975906804 -0.00637750648266396 ENSG00000116350 SRSF4
ENST00000373791 1 0.737450607876968 -0.0201953693505179 ENSG00000116353 MECR
ENST00000475773 1 0.484856314954163 -0.0531782250308304 ENSG00000116353 MECR
ENST00000483435 1 0.765751652856512 -0.0238605033907203 ENSG00000116353 MECR
ENST00000263702 1 0.827295025712422 -0.013172421298058 ENSG00000116353 MECR
ENST00000473030 1 0.770392463104917 -0.0187482252096749 ENSG00000116353 MECR
ENST00000463412 1 0.577058077652161 -0.0372683029843248 ENSG00000116353 MECR
ENST00000453185 1 0.745285124375659 -0.0243712681765153 ENSG00000116353 MECR
ENST00000478505 1 0.768133589696652 0.0191359785360331 ENSG00000116353 MECR
ENST00000490529 1 0.851781752029096 0.0117642657280326 ENSG00000116353 MECR
ENST00000464511 1 0.186668876029877 -0.12285641627235 ENSG00000116353 MECR
ENST00000463052 1 0.947170510950787 0.0048132135067916 ENSG00000116353 MECR
ENST00000489248 1 0.853982959515189 0.0135238456921479 ENSG00000116353 MECR
ENST00000475861 1 0.799796815828822 0.0190118577750937 ENSG00000116353 MECR
ENST00000474946 1 0.772242255065204 0.0220945979001847 ENSG00000116353 MECR
ENST00000464915 1 0.612911367312937 -0.0448397194200585 ENSG00000116353 MECR
ENST00000482610 1 0.927317747414196 -0.0077841415221387 ENSG00000116353 MECR
ENST00000484012 1 0.879310632043879 0.013432878581087 ENSG00000116353 MECR
ENST00000493928 1 0.738155774255002 -0.0309182836920072 ENSG00000116353 MECR
ENST00000427046 1 0.990770132090342 0.000660566895578732 ENSG00000237934 RP11-467D18.2
ENST00000345512 1 0.0493458958382426 0.171156029841705 ENSG00000060656 PTPRU
ENST00000373779 1 0.0183801626546319 0.200174980967913 ENSG00000060656 PTPRU
ENST00000323874 1 0.0183801626546319 0.200174980967913 ENSG00000060656 PTPRU
ENST00000356870 1 0.0183801626546319 0.200174980967913 ENSG00000060656 PTPRU
ENST00000428026 1 0.01838711925472 0.200169669120521 ENSG00000060656 PTPRU
ENST00000460170 1 0.0201519828688897 0.197320890087024 ENSG00000060656 PTPRU
ENST00000527027 1 0.21607628905483 0.0851251450309523 ENSG00000060656 PTPRU
ENST00000415600 1 0.0275643310689714 0.205609231547158 ENSG00000060656 PTPRU
ENST00000531385 1 0.198964876970178 0.105288070778036 ENSG00000060656 PTPRU
ENST00000526080 1 0.329536606655821 0.0622706313935135 ENSG00000060656 PTPRU
ENST00000493601 1 0.422183023970712 -0.074597816869627 ENSG00000060656 PTPRU
ENST00000465525 1 0.752055537375099 0.0295277370672762 ENSG00000060656 PTPRU
ENST00000492954 1 0.916022776803876 -0.00882462718127507 ENSG00000060656 PTPRU
ENST00000422638 1 0.330372957569568 0.0252917658542469 ENSG00000228176 RP4-656G21.1
ENST00000373765 1 0.00160117346022654 0.246661038174582 ENSG00000162510 MATN1
ENST00000494561 1 0.523103847056196 0.0172325408042545 ENSG00000162510 MATN1
ENST00000477320 1 0.360446967892212 0.0385849264659386 ENSG00000162510 MATN1
ENST00000414532 1 0.0484175796360642 0.161441341201181 ENSG00000186056 MATN1-AS1
ENST00000454613 1 0.0484175796360642 0.161441341201181 ENSG00000186056 MATN1-AS1
ENST00000414763 1 0.0273817991066719 0.141654849320809 ENSG00000186056 MATN1-AS1
ENST00000443076 1 0.948797903707793 -0.00182359951816828 ENSG00000186056 MATN1-AS1
ENST00000294507 1 0.226133437335347 0.0482029270076119 ENSG00000162511 LAPTM5
ENST00000464569 1 0.0593366875623078 0.0983138068663035 ENSG00000162511 LAPTM5
ENST00000476492 1 0.212445165004016 0.0791907990323458 ENSG00000162511 LAPTM5
ENST00000336798 1 0.0975826090133928 -0.0791214889396655 ENSG00000162512 SDC3
ENST00000339394 1 0.918290263749419 0.00641875368083553 ENSG00000162512 SDC3
ENST00000471567 1 0.519634105102618 -0.0568490793289017 ENSG00000162512 SDC3
ENST00000487984 1 0.271041113562632 -0.101487452283617 ENSG00000162512 SDC3
ENST00000424085 1 0.778833131516765 -0.00749366683534759 ENSG00000134644 PUM1
ENST00000257075 1 0.77883380798289 -0.00749501559105992 ENSG00000134644 PUM1
ENST00000373747 1 0.77883380798289 -0.00749501559105992 ENSG00000134644 PUM1
ENST00000525843 1 0.818306657100015 -0.00620528362658641 ENSG00000134644 PUM1
ENST00000426105 1 0.986522655758287 0.000440760628064961 ENSG00000134644 PUM1
ENST00000440538 1 0.996070434395693 0.000128119656127954 ENSG00000134644 PUM1
ENST00000498419 1 0.569596074427551 0.0206833136752211 ENSG00000134644 PUM1
ENST00000373741 1 0.993758323413642 0.000204230589271854 ENSG00000134644 PUM1
ENST00000423018 1 0.992295421591056 -0.000251453160097141 ENSG00000134644 PUM1
ENST00000373742 1 0.96464463029952 -0.00115598467296348 ENSG00000134644 PUM1
ENST00000530669 1 0.783341374291729 -0.0148398467338347 ENSG00000134644 PUM1
ENST00000363284 1 0.215827680718313 0.0480118395764642 ENSG00000200154 SNORD103A
ENST00000529846 1 0.657727227401205 -0.023305345447085 ENSG00000134644 PUM1
ENST00000525997 1 0.653341169489447 -0.0236920443805929 ENSG00000134644 PUM1
ENST00000527498 1 0.670278166129814 -0.0233145619481732 ENSG00000134644 PUM1
ENST00000365237 1 0.505234431266071 -0.035708421714349 ENSG00000202107 SNORD103B
ENST00000498627 1 0.633037689950161 0.0415194142518248 ENSG00000134644 PUM1
ENST00000471894 1 0.232328150845615 0.084319627506132 ENSG00000134644 PUM1
ENST00000490546 1 0.293639774609942 0.0678031166339088 ENSG00000134644 PUM1
ENST00000532678 1 0.126427139267695 0.0733508066684545 ENSG00000134644 PUM1
ENST00000363311 1 0.66954441459359 -0.0220156151651454 ENSG00000200181 SNORD85
ENST00000526128 1 0.629674201765702 0.035519647226458 ENSG00000134644 PUM1
ENST00000526215 1 0.695447327412533 -0.0124649873602271 ENSG00000134644 PUM1
ENST00000525948 1 0.435332293353855 -0.0260455244990842 ENSG00000134644 PUM1
ENST00000480602 1 0.490423867561421 -0.0236249139959209 ENSG00000134644 PUM1
ENST00000524516 1 0.248336041099057 -0.0479053249350046 ENSG00000134644 PUM1
ENST00000417263 1 0.806483636294508 -0.0165534114542676 ENSG00000237329 RP11-201O14.1
ENST00000429616 1 0.557623569412113 -0.0230941715119785 ENSG00000232768 RP11-201O14.2
ENST00000531867 1 0.0913182131413677 -0.0929528432950877 ENSG00000134644 PUM1
ENST00000373736 1 0.438400155999604 0.0579550815343234 ENSG00000084628 NKAIN1
ENST00000263693 1 0.518807559438448 0.0377451289423422 ENSG00000084628 NKAIN1
ENST00000528449 1 0.838041396696277 0.00860741734460319 ENSG00000084628 NKAIN1
ENST00000398657 1 0.757916480638043 0.0149997953574075 ENSG00000084628 NKAIN1
ENST00000526106 1 0.329296695006716 0.0324026008426473 ENSG00000084628 NKAIN1
ENST00000530145 1 0.520491203190778 0.0199984097859521 ENSG00000084628 NKAIN1
ENST00000263694 1 0.483109285510946 -0.0295530078581852 ENSG00000060688 SNRNP40
ENST00000486941 1 0.962000168730168 -0.0035560441899094 ENSG00000060688 SNRNP40
ENST00000489853 1 0.666821849402646 -0.0235294332825622 ENSG00000060688 SNRNP40
ENST00000373720 1 0.509456305251242 -0.042596694149514 ENSG00000060688 SNRNP40
ENST00000491106 1 0.654806343370254 0.0356137140281342 ENSG00000060688 SNRNP40
ENST00000446633 1 0.472687005671233 -0.0302172463351985 ENSG00000060688 SNRNP40
ENST00000452686 0.843577851325813 0.000318598693493213 -0.221725692755225 ENSG00000229447 RP11-490K7.4
ENST00000474025 1 0.751883713862898 -0.0199679624383598 ENSG00000060688 SNRNP40
ENST00000463988 1 0.79328235297288 0.0162472184629182 ENSG00000060688 SNRNP40
ENST00000344147 1 0.635628752266526 0.021951522192448 ENSG00000121766 ZCCHC17
ENST00000479629 1 0.678654223698593 0.0220106271464794 ENSG00000121766 ZCCHC17
ENST00000373714 1 0.635628752266526 0.021951522192448 ENSG00000121766 ZCCHC17
ENST00000546109 1 0.41718120825666 0.0394984772024764 ENSG00000121766 ZCCHC17
ENST00000422613 1 0.497118311040834 0.0320556334855083 ENSG00000121766 ZCCHC17
ENST00000490049 1 0.604632750440774 0.0307687112435808 ENSG00000121766 ZCCHC17
ENST00000430143 1 0.454560637581568 -0.0510478056387716 ENSG00000229044 RP11-266K22.2
ENST00000373713 1 0.21817429036261 -0.110753269653274 ENSG00000121769 FABP3
ENST00000497275 1 0.443302181858219 -0.0713746765701135 ENSG00000121769 FABP3
ENST00000498148 1 0.202834062579419 -0.114656931526102 ENSG00000121769 FABP3
ENST00000482018 1 0.0965829595308996 -0.148570693074193 ENSG00000121769 FABP3
ENST00000373710 1 0.872017656682605 0.0096434524391961 ENSG00000168528 SERINC2
ENST00000536859 1 0.884277698184734 0.00871818977553441 ENSG00000168528 SERINC2
ENST00000487207 1 0.888258921476782 -0.00948260451703823 ENSG00000168528 SERINC2
ENST00000373709 1 0.89472982091331 0.00792557813012358 ENSG00000168528 SERINC2
ENST00000536384 1 0.83649620302362 0.0123495896429952 ENSG00000168528 SERINC2
ENST00000491976 1 0.83649620302362 0.0123495896429952 ENSG00000168528 SERINC2
ENST00000596131 1 0.765117859111707 0.0281296456715789 ENSG00000268950 AC114494.1
ENST00000435872 1 0.699880426005975 -0.0344725459405371 ENSG00000229167 RP11-73M7.1
ENST00000441210 1 0.428904135728127 -0.0322176471236683 ENSG00000142910 TINAGL1
ENST00000457433 1 0.183680253979351 -0.044339104095771 ENSG00000142910 TINAGL1
ENST00000271064 1 0.179375662683596 -0.0448598137353407 ENSG00000142910 TINAGL1
ENST00000537531 1 0.271321717795526 -0.0393777808732598 ENSG00000142910 TINAGL1
ENST00000461030 1 0.271560038685721 -0.0393723818737276 ENSG00000142910 TINAGL1
ENST00000466998 1 0.863621838768462 -0.00881502465117613 ENSG00000142910 TINAGL1
ENST00000478398 1 0.237984165892024 -0.0412114547176691 ENSG00000142910 TINAGL1
ENST00000481165 1 0.209263497436448 -0.0416818208308515 ENSG00000142910 TINAGL1
ENST00000468635 1 0.157091726168606 -0.0470680217729377 ENSG00000142910 TINAGL1
ENST00000498429 1 0.128824661525921 -0.0519997792027034 ENSG00000142910 TINAGL1
ENST00000463112 1 0.261292802971374 -0.0418254819307327 ENSG00000142910 TINAGL1
ENST00000480586 1 0.286893286812068 -0.0482705748399414 ENSG00000142910 TINAGL1
ENST00000485464 1 0.304645955903823 -0.0853154380356541 ENSG00000121764 HCRTR1
ENST00000468521 1 0.119229263944289 -0.143017946169853 ENSG00000121764 HCRTR1
ENST00000403528 1 0.158646852590252 -0.129000554708509 ENSG00000121764 HCRTR1
ENST00000373706 1 0.0709089250364888 -0.162716118444691 ENSG00000121764 HCRTR1
ENST00000373705 1 0.994300404095463 -0.000364221860785738 ENSG00000121764 HCRTR1
ENST00000373703 1 0.519794814104382 0.0291477561529716 ENSG00000162517 PEF1
ENST00000461006 1 0.554542441637944 0.0325228732430357 ENSG00000162517 PEF1
ENST00000478502 1 0.315825005557396 0.0522066685310998 ENSG00000162517 PEF1
ENST00000489164 1 0.329389738631137 0.0558921618326093 ENSG00000162517 PEF1
ENST00000492061 1 0.916450100845215 0.00646221428850404 ENSG00000162517 PEF1
ENST00000496805 1 0.535903823864766 0.0396783162552784 ENSG00000162517 PEF1
ENST00000472443 1 0.524965955052627 0.0414482042643696 ENSG00000162517 PEF1
ENST00000471219 1 0.927488632840225 0.00658886837984507 ENSG00000162517 PEF1
ENST00000440872 1 0.576086835669158 0.0373100829360976 ENSG00000162517 PEF1
ENST00000609625 1 0.253661144793425 -0.105344343243478 ENSG00000235790 RP11-73M7.6
ENST00000609549 1 0.253661144793425 -0.105344343243478 ENSG00000235790 RP11-73M7.6
ENST00000610043 1 0.253661144793425 -0.105344343243478 ENSG00000235790 RP11-73M7.6
ENST00000581333 1 0.867696902201548 -0.0119003771345471 ENSG00000264078 RP11-73M7.9
ENST00000608332 1 0.104574831281891 -0.144943400625439 ENSG00000235790 RP11-73M7.6
ENST00000585660 1 0.245413218786378 -0.100236904267408 ENSG00000235790 RP11-73M7.6
ENST00000591592 1 0.243651767604305 -0.100525010847367 ENSG00000235790 RP11-73M7.6
ENST00000608246 1 0.208345786705432 -0.108366330196193 ENSG00000235790 RP11-73M7.6
ENST00000608888 1 0.206890483730276 -0.108619126115833 ENSG00000235790 RP11-73M7.6
ENST00000607926 1 0.262669514054812 -0.0963786825885095 ENSG00000235790 RP11-73M7.6
ENST00000610216 1 0.262669514054812 -0.0963786825885095 ENSG00000235790 RP11-73M7.6
ENST00000585413 1 0.195827319858027 -0.110096763297191 ENSG00000235790 RP11-73M7.6
ENST00000609033 1 0.195827319858027 -0.110096763297191 ENSG00000235790 RP11-73M7.6
ENST00000589462 1 0.195827319858027 -0.110096763297191 ENSG00000235790 RP11-73M7.6
ENST00000593188 1 0.194007204350172 -0.110638103472666 ENSG00000235790 RP11-73M7.6
ENST00000609373 1 0.194007204350172 -0.110638103472666 ENSG00000235790 RP11-73M7.6
ENST00000587445 1 0.194007204350172 -0.110638103472666 ENSG00000235790 RP11-73M7.6
ENST00000591929 1 0.215735309477376 -0.104904355193798 ENSG00000235790 RP11-73M7.6
ENST00000609338 1 0.215735309477376 -0.104904355193798 ENSG00000235790 RP11-73M7.6
ENST00000373672 1 0.00240242655752112 -0.282342935715656 ENSG00000084636 COL16A1
ENST00000271069 1 0.00240242655752112 -0.282342935715656 ENSG00000084636 COL16A1
ENST00000488128 1 0.00267869480442137 -0.272760413687818 ENSG00000084636 COL16A1
ENST00000488897 1 0.00469057674796106 -0.235238633148821 ENSG00000084636 COL16A1
ENST00000461217 1 0.0260337178265646 -0.148785147892107 ENSG00000084636 COL16A1
ENST00000445166 1 0.340872218289126 -0.0470082497810472 ENSG00000235790 RP11-73M7.6
ENST00000440437 1 0.00978318172958156 -0.20812953452648 ENSG00000084636 COL16A1
ENST00000588288 1 0.473946846752522 -0.0300577691945326 ENSG00000235790 RP11-73M7.6
ENST00000466829 1 0.115814536088245 -0.0707449855794836 ENSG00000084636 COL16A1
ENST00000470799 1 0.00842554811531218 -0.199769724131012 ENSG00000084636 COL16A1
ENST00000482910 1 0.00746219914699805 -0.203088675685823 ENSG00000084636 COL16A1
ENST00000468459 1 0.812802478268089 -0.0159378451559994 ENSG00000084636 COL16A1
ENST00000479100 1 0.671846009133073 -0.0277878634069399 ENSG00000084636 COL16A1
ENST00000458715 1 0.155948624525416 -0.076960772616776 ENSG00000084636 COL16A1
ENST00000373668 1 0.384516577946455 -0.0520224459524587 ENSG00000084636 COL16A1
ENST00000474000 1 0.386041023519393 -0.0388330170904019 ENSG00000084636 COL16A1
ENST00000482478 1 0.578423113242474 -0.0230331974568051 ENSG00000084636 COL16A1
ENST00000529928 1 0.32505865518359 -0.0410783249177371 ENSG00000084636 COL16A1
ENST00000373667 1 0.879143616538876 -0.00532758321315418 ENSG00000084636 COL16A1
ENST00000465239 1 0.474842888886184 -0.0531675275013181 ENSG00000121753 BAI2
ENST00000398556 1 0.940090981311893 0.00698713913071037 ENSG00000121753 BAI2
ENST00000398547 1 0.987301858559604 -0.00147233311054218 ENSG00000121753 BAI2
ENST00000373655 1 0.97446143504168 0.0029608102010897 ENSG00000121753 BAI2
ENST00000373658 1 0.97446143504168 0.0029608102010897 ENSG00000121753 BAI2
ENST00000398542 1 0.92378725763516 0.00884097043186141 ENSG00000121753 BAI2
ENST00000465256 1 0.522834563218213 -0.0558573524826391 ENSG00000121753 BAI2
ENST00000257070 1 0.97446143504168 0.0029608102010897 ENSG00000121753 BAI2
ENST00000530999 1 0.763233161656893 -0.0252532388253214 ENSG00000121753 BAI2
ENST00000525655 1 0.837851234255926 -0.0174043286990567 ENSG00000121753 BAI2
ENST00000527361 1 0.987645284158011 0.00144475528411069 ENSG00000121753 BAI2
ENST00000440175 1 0.878068374853258 0.0144421666881189 ENSG00000121753 BAI2
ENST00000398538 1 0.888745968030322 0.013064612302467 ENSG00000121753 BAI2
ENST00000484002 1 0.949080185312993 0.00465308913331141 ENSG00000121753 BAI2
ENST00000466109 1 0.415036542180657 0.0343657381437597 ENSG00000121753 BAI2
ENST00000420125 1 0.865749821741204 0.0157033387947739 ENSG00000121753 BAI2
ENST00000530134 1 0.803811903451964 -0.0225914482090005 ENSG00000121753 BAI2
ENST00000533175 1 0.609509750356159 0.0466885227739392 ENSG00000121753 BAI2
ENST00000468430 1 0.973724018215987 -0.00138449658940703 ENSG00000121753 BAI2
ENST00000473952 1 0.837736927438023 -0.0163619532323834 ENSG00000121753 BAI2
ENST00000436464 1 0.994949494257832 0.00032926768708279 ENSG00000121753 BAI2
ENST00000527035 1 0.498860636298762 0.0549241253716116 ENSG00000254545 RP11-84A19.3
ENST00000257100 1 0.488110725640207 0.0284908358682962 ENSG00000134668 SPOCD1
ENST00000373648 1 0.495700247904186 0.0280036988241289 ENSG00000134668 SPOCD1
ENST00000360482 1 0.495700247904186 0.0280036988241289 ENSG00000134668 SPOCD1
ENST00000473361 1 0.47009344007888 0.0300060038490051 ENSG00000134668 SPOCD1
ENST00000452755 1 0.529907256663313 0.0261068498092835 ENSG00000134668 SPOCD1
ENST00000533231 1 0.50595871087178 0.0273610793052237 ENSG00000134668 SPOCD1
ENST00000528579 1 0.682375900724513 0.0193130021622774 ENSG00000134668 SPOCD1
ENST00000532604 1 0.957999175111073 -0.0026340859049897 ENSG00000134668 SPOCD1
ENST00000531039 1 0.877146801822062 -0.00802143514330663 ENSG00000134668 SPOCD1
ENST00000468720 1 0.827881360611417 -0.0116190737707748 ENSG00000134668 SPOCD1
ENST00000485944 1 0.849594375099752 -0.0100463729095888 ENSG00000134668 SPOCD1
ENST00000460061 1 0.892536437610959 -0.00721592234869186 ENSG00000134668 SPOCD1
ENST00000529396 1 0.709007303238202 0.0261512111228261 ENSG00000134668 SPOCD1
ENST00000528791 1 0.821403549334834 0.015676204994343 ENSG00000134668 SPOCD1
ENST00000525930 1 0.671301552042609 0.028640964883964 ENSG00000134668 SPOCD1
ENST00000453837 1 0.357391929777045 -0.0238957196792296 ENSG00000203620 RP11-84A19.2
ENST00000602889 1 0.929649009333301 0.00252476736210385 ENSG00000269967 RP11-84A19.4
ENST00000602725 1 0.98571560692746 0.00051883925429976 ENSG00000184007 PTP4A2
ENST00000344035 1 0.478851547150431 0.0175507254385247 ENSG00000184007 PTP4A2
ENST00000356536 1 0.774337586958649 0.00810117838887014 ENSG00000184007 PTP4A2
ENST00000457805 1 0.453183758786229 -0.0272771399792445 ENSG00000184007 PTP4A2
ENST00000489313 1 0.450112005844151 -0.0335064055089797 ENSG00000184007 PTP4A2
ENST00000602683 1 0.362612795175786 -0.0346843827905228 ENSG00000184007 PTP4A2
ENST00000470404 1 0.372399607045431 -0.0340576453696087 ENSG00000184007 PTP4A2
ENST00000532001 1 0.43147778919385 -0.0300553745116523 ENSG00000184007 PTP4A2
ENST00000528253 1 0.560720083639499 -0.0235680988596064 ENSG00000184007 PTP4A2
ENST00000391369 1 0.0397184917997251 -0.191787597555994 ENSG00000212673 AL136115.1
ENST00000484483 1 0.645129370793611 0.024712955406643 ENSG00000184007 PTP4A2
ENST00000468531 1 0.112485210179044 0.0539313982082882 ENSG00000184007 PTP4A2
ENST00000534796 1 0.0430101226959438 0.0885298216310421 ENSG00000184007 PTP4A2
ENST00000532289 1 0.0474404014085508 0.0882227681340537 ENSG00000184007 PTP4A2
ENST00000526960 1 0.124987333095165 0.0594675751341031 ENSG00000184007 PTP4A2
ENST00000524384 1 0.0286727828545237 0.097404310621464 ENSG00000184007 PTP4A2
ENST00000528840 1 0.036104437688616 0.0929709335929808 ENSG00000184007 PTP4A2
ENST00000494444 1 0.0404153963310946 0.0907196486995787 ENSG00000184007 PTP4A2
ENST00000529477 1 0.0902092069693767 0.0666483491893291 ENSG00000184007 PTP4A2
ENST00000533408 1 0.0696384151377505 0.0823199519437925 ENSG00000184007 PTP4A2
ENST00000475464 1 0.0132230029390629 0.128999256321346 ENSG00000184007 PTP4A2
ENST00000447478 1 0.234536466067525 0.104299492364486 ENSG00000228634 RP4-534N18.2
ENST00000327300 1 0.878916900983532 -0.00423323683557645 ENSG00000121774 KHDRBS1
ENST00000307714 1 0.867718456071409 -0.00465071195895937 ENSG00000121774 KHDRBS1
ENST00000492989 1 0.624446491208308 -0.0129832914583999 ENSG00000121774 KHDRBS1
ENST00000484270 1 0.872665533876712 -0.00475858748256135 ENSG00000121774 KHDRBS1
ENST00000366152 1 0.601891365171624 0.0279176632303531 ENSG00000203325 RP11-277A4.4
ENST00000487305 1 0.523885813715054 0.0271849875781011 ENSG00000121775 TMEM39B
ENST00000336294 1 0.524426735328846 0.0275180973461065 ENSG00000121775 TMEM39B
ENST00000438825 1 0.505627156764717 0.0375267463616488 ENSG00000121775 TMEM39B
ENST00000441402 1 0.549977233784385 0.0258492698044138 ENSG00000121775 TMEM39B
ENST00000472503 1 0.456191182619658 0.0400701872630091 ENSG00000121775 TMEM39B
ENST00000456834 1 0.264489101406783 0.052933559458888 ENSG00000121775 TMEM39B
ENST00000468135 1 0.553882192282229 0.0256091734867049 ENSG00000121775 TMEM39B
ENST00000466321 1 0.538443343117186 0.0347070712962358 ENSG00000121775 TMEM39B
ENST00000373634 1 0.556912993810121 0.0254149445612539 ENSG00000121775 TMEM39B
ENST00000427288 1 0.460884981607043 0.0342578158084228 ENSG00000121775 TMEM39B
ENST00000476968 1 0.553016193639349 0.025659019453762 ENSG00000121775 TMEM39B
ENST00000498613 1 0.715799134953057 0.0244814170655767 ENSG00000121775 TMEM39B
ENST00000577515 1 0.844951348122361 -0.00905232859428884 ENSG00000266203 MIR5585
ENST00000373625 1 0.969693016582152 -0.00130987344289325 ENSG00000025800 KPNA6
ENST00000471599 1 0.919018381987282 -0.00358529279011298 ENSG00000025800 KPNA6
ENST00000537234 1 0.792727735001115 -0.0105141005032016 ENSG00000025800 KPNA6
ENST00000469790 1 0.886809747218317 0.00800210454017683 ENSG00000025800 KPNA6
ENST00000545542 1 0.663088000996016 -0.0195708128030652 ENSG00000025800 KPNA6
ENST00000446515 1 0.710508877418606 -0.0186549563834067 ENSG00000025800 KPNA6
ENST00000515055 1 0.983257038795747 -0.000833589309212024 ENSG00000250135 RP4-622L5.2
ENST00000373610 1 0.181348627708352 -0.0441716019084214 ENSG00000084652 TXLNA
ENST00000373609 1 0.175968948926638 -0.0446552283340217 ENSG00000084652 TXLNA
ENST00000373602 1 0.493684627641635 -0.0556423667425957 ENSG00000160050 CCDC28B
ENST00000469003 1 0.402390216819399 -0.0752846601481333 ENSG00000160050 CCDC28B
ENST00000421922 1 0.478469306288485 -0.0575454141988553 ENSG00000160050 CCDC28B
ENST00000461819 1 0.478563223326069 -0.057587011003443 ENSG00000160050 CCDC28B
ENST00000483009 1 0.634513511679915 -0.0392873295430353 ENSG00000160050 CCDC28B
ENST00000373604 1 0.215717218455099 0.116466139014607 ENSG00000224066 RP4-622L5.7
ENST00000421616 1 0.920132641281025 -0.00910294036178388 ENSG00000224066 RP4-622L5.7
ENST00000537469 1 0.586812547446498 0.050543890103206 ENSG00000160051 IQCC
ENST00000291358 1 0.588323251985226 0.050340040839948 ENSG00000160051 IQCC
ENST00000409358 1 0.238968597653364 -0.103338223721555 ENSG00000222046 DCDC2B
ENST00000487056 1 0.252283496935766 -0.100459415776782 ENSG00000222046 DCDC2B
ENST00000466796 1 0.776100318107121 -0.0203806078700268 ENSG00000160055 TMEM234
ENST00000491434 1 0.623592247269318 -0.0330841572566519 ENSG00000160055 TMEM234
ENST00000489170 1 0.645364652826006 -0.0309910602624744 ENSG00000160055 TMEM234
ENST00000495091 1 0.870710869004397 0.0152215430133979 ENSG00000160055 TMEM234
ENST00000461402 1 0.645364652826006 -0.0309910602624744 ENSG00000160055 TMEM234
ENST00000483001 1 0.497821118476193 -0.0475802528973412 ENSG00000160055 TMEM234
ENST00000545122 1 0.75518799265068 -0.022063595201816 ENSG00000160055 TMEM234
ENST00000309777 1 0.814298747905446 -0.0166784379146054 ENSG00000160055 TMEM234
ENST00000373593 1 0.835381040559966 -0.0147401819987854 ENSG00000160055 TMEM234
ENST00000344461 1 0.835354979820477 -0.0147622036380985 ENSG00000160055 TMEM234
ENST00000484490 1 0.736321618738579 -0.0241262556996504 ENSG00000160055 TMEM234
ENST00000485689 1 0.591609829071024 -0.0491275796469777 ENSG00000160055 TMEM234
ENST00000487174 1 0.941918881116126 -0.00545986168863301 ENSG00000160055 TMEM234
ENST00000355082 1 0.963434418725681 -0.00227369013045895 ENSG00000084623 EIF3I
ENST00000373586 1 0.842834359369316 -0.00813228271829293 ENSG00000084623 EIF3I
ENST00000489353 1 0.939401170274798 -0.00375864651088627 ENSG00000084623 EIF3I
ENST00000471486 1 0.76637243209587 -0.01334055965339 ENSG00000084623 EIF3I
ENST00000483517 1 0.773571292613146 -0.0125730002877429 ENSG00000084623 EIF3I
ENST00000474371 1 0.739264093236745 -0.0142340789470622 ENSG00000084623 EIF3I
ENST00000423995 1 0.950758249104435 -0.00352864367252252 ENSG00000220785 MTMR9LP
ENST00000403496 1 0.94589545126495 0.00395896779042738 ENSG00000220785 MTMR9LP
ENST00000441044 1 0.728742463830301 0.0190012671010087 ENSG00000220785 MTMR9LP
ENST00000426597 1 0.645859835239625 0.0253305022174772 ENSG00000220785 MTMR9LP
ENST00000373582 1 0.229627582493644 0.112609719456398 ENSG00000183615 FAM167B
ENST00000336890 1 0.201228940636936 0.0399187743811132 ENSG00000182866 LCK
ENST00000482949 1 0.174304196402653 0.0395653179181836 ENSG00000182866 LCK
ENST00000495610 1 0.201228940636936 0.0399187743811132 ENSG00000182866 LCK
ENST00000355928 1 0.174304196402653 0.0395653179181836 ENSG00000182866 LCK
ENST00000476457 1 0.174304196402653 0.0395653179181836 ENSG00000182866 LCK
ENST00000469765 1 0.201228940636936 0.0399187743811132 ENSG00000182866 LCK
ENST00000373548 1 0.698833728920349 -0.0111499376644386 ENSG00000116478 HDAC1
ENST00000481281 1 0.983967393579466 -0.000953035678680373 ENSG00000116478 HDAC1
ENST00000463172 1 0.836576251110928 -0.0101794244733758 ENSG00000116478 HDAC1
ENST00000428704 1 0.736873656552948 0.0141312057275637 ENSG00000116478 HDAC1
ENST00000472928 1 0.959554212023105 -0.00240293027084313 ENSG00000116478 HDAC1
ENST00000373541 1 0.642704910000717 -0.0133340600792695 ENSG00000116478 HDAC1
ENST00000490081 1 0.397731401962954 0.0362970377450787 ENSG00000116478 HDAC1
ENST00000482310 1 0.33299685972822 0.0417212802788965 ENSG00000116478 HDAC1
ENST00000476391 1 0.434326371509059 -0.0285040057378161 ENSG00000116478 HDAC1
ENST00000484305 1 0.670897323147838 0.0263993539960349 ENSG00000116478 HDAC1
ENST00000471488 1 0.77426955471841 -0.013717565982694 ENSG00000116478 HDAC1
ENST00000329421 1 0.238933933530918 0.0564858225413568 ENSG00000175130 MARCKSL1
ENST00000448134 1 0.524468237558105 0.0202597747375499 ENSG00000233775 RP4-811H24.9
ENST00000421153 1 0.284267563166075 0.056753379939863 ENSG00000162526 TSSK3
ENST00000574792 1 0.521149905114327 -0.031034234129472 ENSG00000162526 TSSK3
ENST00000574315 1 0.548303444838727 0.0501052204579579 ENSG00000162526 TSSK3
ENST00000432622 1 0.37803240031558 0.0713677656208777 ENSG00000225828 FAM229A
ENST00000416512 1 0.552767123342422 0.0501166554627845 ENSG00000225828 FAM229A
ENST00000428500 1 0.0516729037167605 0.10869433926398 ENSG00000225828 FAM229A
ENST00000415596 1 0.608706118017312 0.0428822024477637 ENSG00000225828 FAM229A
ENST00000373534 1 0.986642639454699 -0.00142173568871767 ENSG00000162526 TSSK3
ENST00000455895 1 0.260463878983267 -0.0374603208796576 ENSG00000160058 BSDC1
ENST00000413080 1 0.265609961786676 -0.0370807039535392 ENSG00000160058 BSDC1
ENST00000444377 1 0.270077446954527 -0.0367014196123741 ENSG00000160058 BSDC1
ENST00000341071 1 0.271950299912374 -0.0366657041272255 ENSG00000160058 BSDC1
ENST00000526031 1 0.439505161693544 -0.0279073446533916 ENSG00000160058 BSDC1
ENST00000419121 1 0.434961859839909 -0.0281264106261394 ENSG00000160058 BSDC1
ENST00000446293 1 0.417096570684058 -0.0299008565604476 ENSG00000160058 BSDC1
ENST00000463967 1 0.507466732595549 -0.0426478558476744 ENSG00000160058 BSDC1
ENST00000373520 1 0.605842372317436 -0.0204277107756981 ENSG00000160058 BSDC1
ENST00000449308 1 0.576882678110049 -0.0228963226002044 ENSG00000160058 BSDC1
ENST00000527513 1 0.870326473397064 -0.00789513746811089 ENSG00000160058 BSDC1
ENST00000527163 1 0.90897856868315 -0.00553736782306853 ENSG00000160058 BSDC1
ENST00000530485 1 0.68446046453234 0.0203602869455444 ENSG00000160058 BSDC1
ENST00000474414 1 0.915916080099178 0.00551566534028017 ENSG00000160058 BSDC1
ENST00000530876 1 0.815565489534911 -0.013164287298668 ENSG00000160058 BSDC1
ENST00000530753 1 0.75436464158901 -0.0177216960213014 ENSG00000160058 BSDC1
ENST00000533084 1 0.40135395287563 -0.0493654539887107 ENSG00000160058 BSDC1
ENST00000531222 1 0.794161081623306 -0.0162031949464492 ENSG00000160058 BSDC1
ENST00000444107 1 0.0897370605816118 -0.0453815636110238 ENSG00000224333 GAPDHP20
ENST00000454917 1 0.836026302779523 -0.0050078027955677 ENSG00000229259 LRRC37A12P
ENST00000480336 1 0.793424888692169 -0.0163198687177722 ENSG00000254553 RP1-27O5.3
ENST00000609129 1 0.291332732319233 -0.0432888782912456 ENSG00000273274 ZBTB8B
ENST00000373510 1 0.305756212862357 -0.0552743861466502 ENSG00000160062 ZBTB8A
ENST00000316459 1 0.805686050488343 -0.0156199041863774 ENSG00000160062 ZBTB8A
ENST00000341885 1 0.935112045900386 -0.00327731025838758 ENSG00000176261 ZBTB8OS
ENST00000468695 1 0.330674544788733 0.0451225809093552 ENSG00000176261 ZBTB8OS
ENST00000492007 1 0.309554901545447 0.0470736958008225 ENSG00000176261 ZBTB8OS
ENST00000373506 1 0.390689289850909 0.0398928554771669 ENSG00000176261 ZBTB8OS
ENST00000467652 1 0.645864194499379 0.0341497355286192 ENSG00000176261 ZBTB8OS
ENST00000498691 1 0.369102272595708 0.0518806518068027 ENSG00000176261 ZBTB8OS
ENST00000478041 1 0.406133978523933 0.0389100298023766 ENSG00000176261 ZBTB8OS
ENST00000473294 1 0.398675928081209 0.0394391314664222 ENSG00000176261 ZBTB8OS
ENST00000436661 1 0.410383895532433 0.0384294406406263 ENSG00000176261 ZBTB8OS
ENST00000373501 1 0.404279342248859 0.0389419180119424 ENSG00000176261 ZBTB8OS
ENST00000476493 1 0.420252356883492 0.0376695509033409 ENSG00000176261 ZBTB8OS
ENST00000465588 1 0.409654015193168 0.0386682660447991 ENSG00000176261 ZBTB8OS
ENST00000483138 1 0.30095207592198 0.0525776953029569 ENSG00000176261 ZBTB8OS
ENST00000479075 1 0.250036152548026 0.0593268420611666 ENSG00000176261 ZBTB8OS
ENST00000473383 1 0.465691302089177 0.0492371249624228 ENSG00000176261 ZBTB8OS
ENST00000466361 1 0.34837626810144 0.0514329526118381 ENSG00000176261 ZBTB8OS
ENST00000363721 1 0.438808862608381 -0.0364444157029976 ENSG00000200591 Y_RNA
ENST00000414241 1 0.867393849374518 -0.00627383019809364 ENSG00000162521 RBBP4
ENST00000373493 1 0.950549476590267 -0.00231841131586298 ENSG00000162521 RBBP4
ENST00000527118 1 0.535608832679778 -0.0242936453404719 ENSG00000162521 RBBP4
ENST00000401893 1 0.527900931610876 -0.0269003252177587 ENSG00000162521 RBBP4
ENST00000524393 1 0.596459584981036 -0.0207145557299275 ENSG00000162521 RBBP4
ENST00000526193 1 0.654237108522626 -0.0173564812672571 ENSG00000162521 RBBP4
ENST00000492348 1 0.976419555914671 -0.00111632117435675 ENSG00000162521 RBBP4
ENST00000544435 1 0.976419555914671 -0.00111632117435675 ENSG00000162521 RBBP4
ENST00000525506 1 0.854954407423058 0.0085034070248259 ENSG00000162521 RBBP4
ENST00000465780 1 0.757639334070679 0.0152494608635835 ENSG00000162521 RBBP4
ENST00000373485 1 0.899890970278775 -0.00475426909927357 ENSG00000162521 RBBP4
ENST00000477563 1 0.537123980923891 -0.0265813819202325 ENSG00000162521 RBBP4
ENST00000458695 1 0.826111393937546 -0.00840260823360052 ENSG00000162521 RBBP4
ENST00000490500 1 0.914794676467314 0.00504020614815545 ENSG00000162521 RBBP4
ENST00000445722 1 0.7801750895008 -0.0128244414724469 ENSG00000162521 RBBP4
ENST00000475321 1 0.144618379354355 -0.0716898708882088 ENSG00000162521 RBBP4
ENST00000531983 1 0.354244829552642 -0.0565731034925504 ENSG00000162521 RBBP4
ENST00000463378 1 0.954900697245039 0.00309045708555862 ENSG00000162521 RBBP4
ENST00000460669 1 0.793779391932346 0.0130347341259861 ENSG00000162521 RBBP4
ENST00000482190 1 0.814776890151669 0.0118336365740118 ENSG00000162521 RBBP4
ENST00000373484 1 0.531836954563891 0.0294892988728909 ENSG00000162520 SYNC
ENST00000409190 1 0.667190963465786 0.0217413279674926 ENSG00000162520 SYNC
ENST00000417633 1 0.570150864629272 0.0504443734360999 ENSG00000162520 SYNC
ENST00000426909 1 0.774607997074274 0.0258160314555154 ENSG00000162520 SYNC
ENST00000421619 1 0.726978206900727 -0.0221335454211625 ENSG00000224409 RP11-114B7.6
ENST00000401073 1 0.229312503507879 0.0582502358220851 ENSG00000162522 KIAA1522
ENST00000468130 1 0.925364896525145 0.0075446007880975 ENSG00000162522 KIAA1522
ENST00000373481 1 0.328788439021791 0.0495377117748673 ENSG00000162522 KIAA1522
ENST00000294521 1 0.596977764534401 0.0360518418211158 ENSG00000162522 KIAA1522
ENST00000373480 1 0.488607010872679 0.0372568701652445 ENSG00000162522 KIAA1522
ENST00000469100 1 0.048494612974988 -0.0821283841542789 ENSG00000134684 YARS
ENST00000373477 1 0.24120090139509 -0.0341303989265289 ENSG00000134684 YARS
ENST00000490826 1 0.122627083576212 -0.0697073985802797 ENSG00000134684 YARS
ENST00000487404 1 0.393527648725189 -0.0330465356858983 ENSG00000134684 YARS
ENST00000478828 1 0.466710148445419 -0.0278956814896706 ENSG00000134684 YARS
ENST00000481895 1 0.868677453572081 -0.0060851195509659 ENSG00000134684 YARS
ENST00000466052 1 0.902785044795411 -0.00695104986421071 ENSG00000134684 YARS
ENST00000470377 1 0.518358940171056 -0.0365611912144791 ENSG00000134684 YARS
ENST00000472692 1 0.802879576567352 -0.015199724894693 ENSG00000134684 YARS
ENST00000530710 1 0.118383124391563 -0.0889715080931552 ENSG00000116497 S100PBP
ENST00000373476 1 0.0484874486353189 -0.0942744619072645 ENSG00000116497 S100PBP
ENST00000373475 1 0.0841709473975607 -0.0788572655139881 ENSG00000116497 S100PBP
ENST00000529027 1 0.0634377700619719 -0.129821879422634 ENSG00000116497 S100PBP
ENST00000531123 1 0.064715095626781 -0.0945517545900967 ENSG00000116497 S100PBP
ENST00000398243 1 0.0196450109654204 -0.132241153743583 ENSG00000116497 S100PBP
ENST00000356689 1 0.015614774615089 -0.133402199376759 ENSG00000116497 S100PBP
ENST00000526230 1 0.0146880114956602 -0.157972340565503 ENSG00000116497 S100PBP
ENST00000531256 1 0.0193919079919405 -0.148469272576381 ENSG00000116497 S100PBP
ENST00000477248 1 0.056918660699575 -0.173719205207157 ENSG00000116497 S100PBP
ENST00000482212 1 0.0264721942755241 -0.142317082038545 ENSG00000116497 S100PBP
ENST00000474103 1 0.68408897269407 -0.0378423268786339 ENSG00000116497 S100PBP
ENST00000530552 1 0.0658642876561151 -0.166472010631422 ENSG00000116497 S100PBP
ENST00000525203 1 0.840834029492923 -0.0182131630370721 ENSG00000116497 S100PBP
ENST00000524535 1 0.742221054391044 -0.0299529215124921 ENSG00000116497 S100PBP
ENST00000527692 1 0.903646845136404 0.0113756066596115 ENSG00000116497 S100PBP
ENST00000475486 1 0.808360405057611 0.0228020534517708 ENSG00000116497 S100PBP
ENST00000483143 1 0.181943231108407 0.0575890253895649 ENSG00000160097 FNDC5
ENST00000481487 1 0.0968448196183025 0.117541426692924 ENSG00000160097 FNDC5
ENST00000373471 1 0.180338477397603 0.111201911336949 ENSG00000160097 FNDC5
ENST00000609187 1 0.180338477397603 0.111201911336949 ENSG00000160097 FNDC5
ENST00000497068 1 0.569389279853508 0.0306983063230299 ENSG00000160097 FNDC5
ENST00000496770 1 0.761229723918666 0.020999599860213 ENSG00000160097 FNDC5
ENST00000470166 1 0.00708869230954242 -0.0844319750553471 ENSG00000121905 HPCA
ENST00000480118 1 0.0603013907992065 -0.0543330188725592 ENSG00000121905 HPCA
ENST00000373467 1 0.191493283090024 -0.0734267299113294 ENSG00000121905 HPCA
ENST00000459874 1 0.0105650925081141 -0.0748307754675653 ENSG00000121905 HPCA
ENST00000470896 1 0.906571576242251 0.00976223850419793 ENSG00000121905 HPCA
ENST00000482771 1 0.172432150887065 0.128499340511759 ENSG00000121900 TMEM54
ENST00000329151 1 0.788923933952843 0.0221269955723801 ENSG00000121900 TMEM54
ENST00000373463 1 0.789223607274902 0.0220645421251919 ENSG00000121900 TMEM54
ENST00000474144 1 0.789351676169334 0.0220546015532315 ENSG00000121900 TMEM54
ENST00000475208 1 0.722927666010345 0.0293428689270393 ENSG00000121900 TMEM54
ENST00000463914 1 0.400223937083006 0.0766337154596857 ENSG00000121900 TMEM54
ENST00000373456 1 0.0966155591310499 -0.0850235368980267 ENSG00000116514 RNF19B
ENST00000356990 1 0.0929100756049094 -0.0859366668748694 ENSG00000116514 RNF19B
ENST00000235150 1 0.10647605890281 -0.08273558585588 ENSG00000116514 RNF19B
ENST00000594612 1 0.195260774799424 0.0432861493596693 ENSG00000267885 FKSG48
ENST00000395888 1 0.358336425304336 0.0279926983740878 ENSG00000217644 RP4-803A2.1
ENST00000401937 1 0.358336425304336 0.0279926983740878 ENSG00000217644 RP4-803A2.1
ENST00000447420 1 0.576363411874637 0.0308451561509071 ENSG00000239670 RP4-803A2.2
ENST00000427524 1 0.037524119535818 -0.0606721888868926 ENSG00000236065 RP1-117O3.2
ENST00000373449 1 0.0414752479522234 -0.0608012997206538 ENSG00000004455 AK2
ENST00000548033 1 0.0519885325731069 -0.0654590381207555 ENSG00000004455 AK2
ENST00000482191 1 0.166198514192877 -0.0700226956799052 ENSG00000004455 AK2
ENST00000491241 1 0.933209475443829 -0.00402291442562792 ENSG00000004455 AK2
ENST00000467905 1 0.160327170587374 -0.0494685151643399 ENSG00000004455 AK2
ENST00000354858 1 0.192376106669314 -0.049950605983357 ENSG00000004455 AK2
ENST00000480134 1 0.192376106669314 -0.049950605983357 ENSG00000004455 AK2
ENST00000550338 1 0.157238059209357 -0.0542021538298127 ENSG00000004455 AK2
ENST00000469238 1 0.178302149586373 -0.0593092126756462 ENSG00000004455 AK2
ENST00000466029 1 0.168754324628629 -0.0604043310228765 ENSG00000004455 AK2
ENST00000487289 1 0.0546420615925493 -0.079675833813749 ENSG00000004455 AK2
ENST00000548559 1 0.0739446215510659 -0.0761672279655081 ENSG00000004455 AK2
ENST00000551979 1 0.0492120447626431 -0.0888341944009647 ENSG00000004455 AK2
ENST00000478635 1 0.530414664855184 0.0498774785215247 ENSG00000142920 ADC
ENST00000358680 1 0.394629111377005 0.0732041703884916 ENSG00000142920 ADC
ENST00000294517 1 0.867789848603041 0.0155131088705657 ENSG00000142920 ADC
ENST00000481886 1 0.867474501246824 0.0155559067257067 ENSG00000142920 ADC
ENST00000475935 1 0.867474501246824 0.0155559067257067 ENSG00000142920 ADC
ENST00000462920 1 0.520427519858748 0.0495330071592609 ENSG00000142920 ADC
ENST00000471119 1 0.867474501246824 0.0155559067257067 ENSG00000142920 ADC
ENST00000495135 1 0.149327953337912 -0.0887250054926821 ENSG00000142920 ADC
ENST00000477570 1 0.683234594182169 0.0336309694795114 ENSG00000142920 ADC
ENST00000483027 1 0.435744365031229 0.0632447922766727 ENSG00000142920 ADC
ENST00000492420 1 0.45772955767115 0.0594051963525578 ENSG00000142920 ADC
ENST00000398167 1 0.867474501246824 0.0155559067257067 ENSG00000142920 ADC
ENST00000373443 1 0.867474501246824 0.0155559067257067 ENSG00000142920 ADC
ENST00000497710 1 0.520427519858748 0.0495330071592609 ENSG00000142920 ADC
ENST00000473089 1 0.683234594182169 0.0336309694795114 ENSG00000142920 ADC
ENST00000484656 1 0.661985230000599 0.0405337551808177 ENSG00000142920 ADC
ENST00000373440 1 0.238379749118987 0.0986859092615919 ENSG00000142920 ADC
ENST00000373441 1 0.721198911343589 0.0330865755507363 ENSG00000142920 ADC
ENST00000478204 1 0.69628599185812 0.0360944230359877 ENSG00000142920 ADC
ENST00000497280 1 0.505513186295348 0.025507742579359 ENSG00000142920 ADC
ENST00000492521 1 0.489181539023094 -0.0251808233464204 ENSG00000142920 ADC
ENST00000291416 1 0.536964597235598 -0.0459233771547473 ENSG00000116525 TRIM62
ENST00000543586 1 0.831454234548313 0.0175760340293033 ENSG00000116525 TRIM62
ENST00000485148 1 0.456402491292962 -0.0630201746264638 ENSG00000116525 TRIM62
ENST00000486583 1 0.331109030547523 -0.0878435349603145 ENSG00000116525 TRIM62
ENST00000483388 1 0.972421465717922 0.00224524224835296 ENSG00000160094 ZNF362
ENST00000539719 1 0.402838270458807 -0.0396896730767045 ENSG00000160094 ZNF362
ENST00000490959 1 0.987154137412969 -0.00115266265697147 ENSG00000160094 ZNF362
ENST00000602618 1 0.0777721376892894 -0.0990757940123594 ENSG00000270115 RP11-415J8.7
ENST00000373428 1 0.516333581855797 -0.033023685667252 ENSG00000160094 ZNF362
ENST00000477934 1 0.239686149499084 -0.110440609633348 ENSG00000160094 ZNF362
ENST00000543783 1 0.993741648124155 0.000570655350667247 ENSG00000256142 AL513327.1
ENST00000330379 1 0.91487187036419 -0.00495059800858129 ENSG00000184389 A3GALT2
ENST00000442999 1 0.963165991543999 -0.00344538562991304 ENSG00000184389 A3GALT2
ENST00000588828 1 0.328686712265383 0.053702785461112 ENSG00000225313 RP11-415J8.3
ENST00000457957 1 0.346796331811853 0.0515395350207981 ENSG00000225313 RP11-415J8.3
ENST00000587696 1 0.322184634744925 0.0543557094753795 ENSG00000225313 RP11-415J8.3
ENST00000431992 1 0.117515387209292 -0.0554541696017239 ENSG00000134686 PHC2
ENST00000485928 1 0.145118050515139 -0.0516539751883907 ENSG00000134686 PHC2
ENST00000373418 1 0.145039886745873 -0.0516564613887004 ENSG00000134686 PHC2
ENST00000373422 1 0.169728784268358 -0.0486977733169564 ENSG00000134686 PHC2
ENST00000257118 1 0.117515387209292 -0.0554541696017239 ENSG00000134686 PHC2
ENST00000419414 1 0.0479892321995911 -0.0719603143175526 ENSG00000134686 PHC2
ENST00000467894 1 0.04289570536983 -0.078261445913984 ENSG00000134686 PHC2
ENST00000373416 1 0.00884950342159105 -0.101128601850975 ENSG00000134686 PHC2
ENST00000486897 1 0.0022665958500104 -0.131223203484103 ENSG00000134686 PHC2
ENST00000493483 1 0.00207508119344788 -0.131011212687041 ENSG00000134686 PHC2
ENST00000473158 1 0.118792302975083 -0.0948369746868914 ENSG00000134686 PHC2
ENST00000583214 1 0.0362254334980824 -0.182277989034278 ENSG00000266239 MIR3605
ENST00000410180 1 0.947469016241311 -0.00494484941978448 ENSG00000222112 RN7SKP16
ENST00000432703 1 0.596262805272883 0.0457156310562293 ENSG00000233246 RP11-415J8.5
ENST00000459964 1 0.955246776103077 -0.00342115547651218 ENSG00000134686 PHC2
ENST00000468406 1 0.0833733333807255 -0.157657665077903 ENSG00000134686 PHC2
ENST00000484692 1 0.314913034430308 -0.090849705066679 ENSG00000134686 PHC2
ENST00000361328 1 0.372276154318501 -0.0667426794002353 ENSG00000121903 ZSCAN20
ENST00000373413 1 0.373031845261266 -0.0742961257875725 ENSG00000121903 ZSCAN20
ENST00000480917 1 0.279448419770338 -0.095498127869022 ENSG00000121903 ZSCAN20
ENST00000241312 1 0.904039242662091 0.00789271683960768 ENSG00000121904 CSMD2
ENST00000373381 1 0.9052173738491 0.00779734527462838 ENSG00000121904 CSMD2
ENST00000338325 1 0.80096959223221 0.00685357988971246 ENSG00000121904 CSMD2
ENST00000426886 1 0.632055807323097 0.0188934533172394 ENSG00000163866 SMIM12
ENST00000338513 1 0.281822922412369 0.0257241815322997 ENSG00000189280 GJB5
ENST00000542839 1 0.242335734082436 0.065042824803139 ENSG00000255811 RP1-34M23.5
ENST00000373366 1 0.799749299943813 0.00726763807752829 ENSG00000188910 GJB3
ENST00000373362 1 0.807445451061083 0.00672737863494333 ENSG00000188910 GJB3
ENST00000342280 1 0.0733442517697886 -0.153721174780109 ENSG00000187513 GJA4
ENST00000450137 1 0.249922415220039 -0.0948973023226598 ENSG00000187513 GJA4
ENST00000429293 1 0.869087723647281 0.0154903465374472 ENSG00000230163 RP5-997D16.2
ENST00000521580 1 0.38480148584648 0.0376384831621936 ENSG00000163866 SMIM12
ENST00000446026 1 0.510356115046184 0.032054038897338 ENSG00000163866 SMIM12
ENST00000456842 1 0.643778291963447 0.0229138212298104 ENSG00000163866 SMIM12
ENST00000423898 1 0.795894993362449 0.0131484716857105 ENSG00000163866 SMIM12
ENST00000417239 1 0.672382561762028 0.0245769372033993 ENSG00000163866 SMIM12
ENST00000235180 1 0.400048376392616 -0.0377706106646881 ENSG00000116544 DLGAP3
ENST00000373347 1 0.707705871605961 -0.019356412248398 ENSG00000116544 DLGAP3
ENST00000495979 1 0.773763361795238 0.00775987274285928 ENSG00000116544 DLGAP3
ENST00000417456 1 0.360437210488374 0.0606992969387185 ENSG00000241014 RP11-244H3.1
ENST00000311990 1 0.314647094992504 0.0905807884934645 ENSG00000241014 RP11-244H3.1
ENST00000487874 1 0.993504703688617 0.000391648660425803 ENSG00000271741 RP11-244H3.4
ENST00000373337 1 0.934602778291071 0.00625128371289375 ENSG00000243749 ZMYM6NB
ENST00000373340 1 0.949905014427393 -0.00308835564282794 ENSG00000163867 ZMYM6
ENST00000493328 1 0.9581895129549 -0.00285655872513363 ENSG00000163867 ZMYM6
ENST00000357182 1 0.989566097237341 -0.00070778653057191 ENSG00000163867 ZMYM6
ENST00000466345 1 0.106360933430202 -0.134093816716592 ENSG00000163867 ZMYM6
ENST00000472971 1 0.532351327141008 0.058217142712609 ENSG00000163867 ZMYM6
ENST00000415531 1 0.833206238792072 -0.0141082651524825 ENSG00000163867 ZMYM6
ENST00000317538 1 0.94431504929218 -0.00491091724691897 ENSG00000163867 ZMYM6
ENST00000460607 1 0.992135869969051 -0.00069243030249846 ENSG00000163867 ZMYM6
ENST00000373333 1 0.986016349587191 -0.00125829289163816 ENSG00000163867 ZMYM6
ENST00000471566 1 0.0666735298882818 0.151771124697193 ENSG00000163867 ZMYM6
ENST00000417119 1 0.88392837576524 -0.00971183171555749 ENSG00000197056 ZMYM1
ENST00000359858 1 0.858328825562721 0.0116221632091414 ENSG00000197056 ZMYM1
ENST00000466390 1 0.231192526245297 -0.0971714042633542 ENSG00000197056 ZMYM1
ENST00000488455 1 0.716836665744937 0.023457461847158 ENSG00000197056 ZMYM1
ENST00000475654 1 0.851260447235223 -0.0127689089226594 ENSG00000197056 ZMYM1
ENST00000373329 1 0.858328825562721 0.0116221632091414 ENSG00000197056 ZMYM1
ENST00000373330 1 0.858291942263514 0.01162397003068 ENSG00000197056 ZMYM1
ENST00000476269 1 0.183116018060274 -0.123453075350178 ENSG00000197056 ZMYM1
ENST00000463393 1 0.572055291156365 -0.0513336411498675 ENSG00000197056 ZMYM1
ENST00000442409 1 0.631117129220193 -0.0129043972580272 ENSG00000228348 EFCAB14P1
ENST00000471991 1 0.454759198509557 0.0688049302233793 ENSG00000116560 SFPQ
ENST00000468598 1 0.93104648568333 -0.00479092754189316 ENSG00000116560 SFPQ
ENST00000460428 1 0.878247899602571 -0.00643206133032852 ENSG00000116560 SFPQ
ENST00000470472 1 0.92400886457617 -0.00380098672145319 ENSG00000116560 SFPQ
ENST00000466745 1 0.799000608065352 -0.0148884646241641 ENSG00000116560 SFPQ
ENST00000466213 1 0.985508949065938 -0.00104303700181117 ENSG00000116560 SFPQ
ENST00000490668 1 0.692155656205477 -0.0209335164908567 ENSG00000116560 SFPQ
ENST00000485365 1 0.850430333631252 -0.0101197143880406 ENSG00000116560 SFPQ
ENST00000485454 1 0.28295998213193 0.0901026192224691 ENSG00000116560 SFPQ
ENST00000357214 1 0.974380174624978 0.00108987540374246 ENSG00000116560 SFPQ
ENST00000373297 1 0.821427318492539 0.00919069545689172 ENSG00000146463 ZMYM4
ENST00000314607 1 0.821427318492539 0.00919069545689172 ENSG00000146463 ZMYM4
ENST00000441447 1 0.815576118510614 0.0140926290947014 ENSG00000146463 ZMYM4
ENST00000475222 1 0.369592578147018 0.0343798456241574 ENSG00000240374 RN7SL503P
ENST00000364672 1 0.211433970406617 -0.0507293976973865 ENSG00000201542 SNORA62
ENST00000434805 1 0.954536711446513 0.00401775561635862 ENSG00000229994 RPL5P4
ENST00000432683 1 0.457723357410573 -0.0484163410435899 ENSG00000227409 ZMYM4-AS1
ENST00000457946 1 0.747314879927965 0.0133737440999293 ENSG00000146463 ZMYM4
ENST00000482131 1 0.946275805914091 -0.00488863473692928 ENSG00000146463 ZMYM4
ENST00000470175 1 0.802005170748586 -0.0192714580994854 ENSG00000146463 ZMYM4
ENST00000492456 1 0.533255797043365 -0.0490521970275099 ENSG00000146463 ZMYM4
ENST00000325722 1 0.993490393176225 0.00028192661483559 ENSG00000142687 KIAA0319L
ENST00000373266 1 0.177668857930154 0.0663044809035634 ENSG00000142687 KIAA0319L
ENST00000426982 1 0.855338003707327 -0.00649449610199579 ENSG00000142687 KIAA0319L
ENST00000461312 1 0.0450773377309433 0.127300686449419 ENSG00000142687 KIAA0319L
ENST00000485551 1 0.796847853866756 -0.0115415469922607 ENSG00000142687 KIAA0319L
ENST00000473423 1 0.889694529897604 -0.012214753884572 ENSG00000142687 KIAA0319L
ENST00000473844 1 0.50884740856532 0.0516725978738225 ENSG00000142687 KIAA0319L
ENST00000474856 1 0.259990020097323 0.0961906269088311 ENSG00000142687 KIAA0319L
ENST00000492544 1 0.202260987644805 -0.10231638977968 ENSG00000142687 KIAA0319L
ENST00000440579 1 0.221076683366053 -0.0549628747372813 ENSG00000142687 KIAA0319L
ENST00000467109 1 0.75010461310498 -0.0291612753228237 ENSG00000142687 KIAA0319L
ENST00000431916 1 0.562262652846889 -0.0330265758124576 ENSG00000142687 KIAA0319L
ENST00000482929 1 0.694015248996865 -0.0188813570992149 ENSG00000142687 KIAA0319L
ENST00000478463 1 0.338416426676811 -0.0496574111180094 ENSG00000142687 KIAA0319L
ENST00000470388 1 0.33838715773945 -0.0496511288299092 ENSG00000142687 KIAA0319L
ENST00000492888 1 0.243350131513185 -0.0655598338789335 ENSG00000142687 KIAA0319L
ENST00000469892 1 0.601559663959092 -0.0306090009413701 ENSG00000142687 KIAA0319L
ENST00000494948 1 0.74808281050294 -0.0204387638941717 ENSG00000142687 KIAA0319L
ENST00000442276 1 0.512468263284261 -0.0286502275873398 ENSG00000236274 RP4-728D4.3
ENST00000476329 1 0.499750223429347 -0.0498660594393987 ENSG00000142687 KIAA0319L
ENST00000473465 1 0.592537787577746 -0.0497519199727206 ENSG00000142687 KIAA0319L
ENST00000373253 1 0.641827182111961 -0.0282955435462577 ENSG00000020129 NCDN
ENST00000356090 1 0.715955868444 -0.0222563301834976 ENSG00000020129 NCDN
ENST00000373243 1 0.701565877007525 -0.0234598736290352 ENSG00000020129 NCDN
ENST00000459931 1 0.351958838110182 0.0781412475713669 ENSG00000020129 NCDN
ENST00000437806 1 0.297638634525292 0.0899451912479014 ENSG00000020129 NCDN
ENST00000423723 1 0.285148294592526 -0.0807197223792295 ENSG00000020129 NCDN
ENST00000425881 1 0.253490070465091 0.0834368176424984 ENSG00000239636 RP4-728D4.2
ENST00000444348 1 0.392104487837503 0.0705470916293093 ENSG00000239636 RP4-728D4.2
ENST00000373235 1 0.176749700628756 0.12587821122085 ENSG00000116819 TFAP2E
ENST00000373237 1 0.668897292204805 0.0162943897044878 ENSG00000126067 PSMB2
ENST00000270815 1 0.864485409710352 0.00820074570514368 ENSG00000142686 C1orf216
ENST00000503824 1 0.108833760676694 0.149903018173001 ENSG00000142686 C1orf216
ENST00000453178 1 0.0437277844797153 0.174725354317595 ENSG00000142686 C1orf216
ENST00000251195 1 0.479129708175641 -0.0345246887550279 ENSG00000092853 CLSPN
ENST00000466308 1 0.679191481231586 -0.0380641616315536 ENSG00000092853 CLSPN
ENST00000318121 1 0.249013121104133 -0.0571428524217672 ENSG00000092853 CLSPN
ENST00000373220 1 0.249013121104133 -0.0571428524217672 ENSG00000092853 CLSPN
ENST00000520551 1 0.249013121104133 -0.0571428524217672 ENSG00000092853 CLSPN
ENST00000373226 1 0.474184647207409 0.0580815392876825 ENSG00000232335 RP11-435D7.3
ENST00000517467 1 0.506450416407846 -0.0621531018388008 ENSG00000092853 CLSPN
ENST00000373210 1 0.950290317428076 -0.00253832680473964 ENSG00000134698 AGO4
ENST00000488778 1 0.700502031668804 -0.0337074245224915 ENSG00000134698 AGO4
ENST00000496257 1 0.735829447967222 -0.0298687345029088 ENSG00000134698 AGO4
ENST00000373206 1 0.0821622974013482 0.0811529378323608 ENSG00000092847 AGO1
ENST00000373204 1 0.593040054362673 0.0214999080203846 ENSG00000092847 AGO1
ENST00000606838 1 0.531994556556696 0.0404728689770488 ENSG00000271914 RP4-789D17.5
ENST00000324350 1 0.428463823028791 0.0533902240010596 ENSG00000126070 AGO3
ENST00000373191 1 0.482890453628695 0.0352316903483627 ENSG00000126070 AGO3
ENST00000397828 1 0.691440656291018 0.0268913528950389 ENSG00000126070 AGO3
ENST00000246314 1 0.41735450499939 0.0426588544295756 ENSG00000126070 AGO3
ENST00000491443 1 0.588608867032205 0.0450573590139016 ENSG00000126070 AGO3
ENST00000466576 1 0.353912774046265 0.069153406824821 ENSG00000271554 RP4-665N4.8
ENST00000479395 1 0.0474239415476978 0.181960912260378 ENSG00000271554 RP4-665N4.8
ENST00000471099 1 0.871269632059679 -0.0142628133483273 ENSG00000126070 AGO3
ENST00000207457 1 0.67568062404354 0.0181282034827098 ENSG00000092850 TEKT2
ENST00000469024 1 0.679599163546251 0.0174622287070651 ENSG00000092850 TEKT2
ENST00000473120 1 0.258367820327776 0.0252287459066525 ENSG00000092850 TEKT2
ENST00000373178 1 0.324927114134054 0.0551989816670213 ENSG00000116863 ADPRHL2
ENST00000303143 1 0.548199037236748 0.0501399171323791 ENSG00000171812 COL8A2
ENST00000397799 1 0.350541221061452 0.0796317587582857 ENSG00000171812 COL8A2
ENST00000481785 1 0.712034953109016 0.0231860787259045 ENSG00000171812 COL8A2
ENST00000373166 1 0.914783201606713 -0.00382831557408661 ENSG00000054116 TRAPPC3
ENST00000462715 1 0.97067329156872 -0.00145000888509922 ENSG00000054116 TRAPPC3
ENST00000373163 1 0.74336077403851 -0.0118117844715512 ENSG00000054116 TRAPPC3
ENST00000373162 1 0.728443798790763 -0.0128595124008865 ENSG00000054116 TRAPPC3
ENST00000469757 1 0.592854929622928 -0.0210717784806405 ENSG00000054116 TRAPPC3
ENST00000373159 1 0.601533287514166 -0.0228661361549549 ENSG00000054116 TRAPPC3
ENST00000497251 1 0.978989124959339 0.0012294770160036 ENSG00000054116 TRAPPC3
ENST00000429533 1 0.244483187670552 0.0496288103634058 ENSG00000116871 MAP7D1
ENST00000316156 1 0.368598480455084 0.0354472900869761 ENSG00000116871 MAP7D1
ENST00000527764 1 0.169894236998716 0.0670068999910546 ENSG00000116871 MAP7D1
ENST00000373150 1 0.369329430541685 0.035348522055201 ENSG00000116871 MAP7D1
ENST00000373151 1 0.371096484125576 0.0352010070905296 ENSG00000116871 MAP7D1
ENST00000530729 1 0.137259365787414 0.0699783880321833 ENSG00000116871 MAP7D1
ENST00000462118 1 0.371123834605143 0.0514983675249268 ENSG00000116871 MAP7D1
ENST00000474796 1 0.1540277287054 0.0648164792257497 ENSG00000116871 MAP7D1
ENST00000530975 1 0.758856055305048 -0.0187157134786654 ENSG00000116871 MAP7D1
ENST00000487131 1 0.938257470073762 -0.00449057339866729 ENSG00000116871 MAP7D1
ENST00000373148 1 0.697332478419511 0.0182312001435561 ENSG00000116871 MAP7D1
ENST00000532131 1 0.990374447069609 0.000624043172057625 ENSG00000116871 MAP7D1
ENST00000487114 1 0.411738162709885 0.0415219438417342 ENSG00000116871 MAP7D1
ENST00000354618 1 0.994799978247873 0.000193395793058591 ENSG00000054118 THRAP3
ENST00000469141 1 0.914273462250462 0.00331447811735056 ENSG00000054118 THRAP3
ENST00000478853 1 0.947392972331254 -0.00347146662358608 ENSG00000054118 THRAP3
ENST00000447495 1 0.944976990794042 -0.00340997881940124 ENSG00000231849 UBE2V2P4
ENST00000466743 1 0.614204473334862 0.0284725035289109 ENSG00000054118 THRAP3
ENST00000373139 1 0.540572503329667 0.0561460060125533 ENSG00000214193 SH3D21
ENST00000453908 1 0.860881525945753 -0.0152236905428488 ENSG00000214193 SH3D21
ENST00000426732 1 0.860881525945753 -0.0152236905428488 ENSG00000214193 SH3D21
ENST00000312808 1 0.931142408122574 0.0075451888155185 ENSG00000214193 SH3D21
ENST00000505871 1 0.906656503803749 -0.010235725152877 ENSG00000214193 SH3D21
ENST00000480549 1 0.706888509838835 0.0232387057006142 ENSG00000214193 SH3D21
ENST00000496636 1 0.285739071600785 0.0977740041339733 ENSG00000214193 SH3D21
ENST00000508854 1 0.912551422161772 0.0101623219250433 ENSG00000214193 SH3D21
ENST00000474766 1 0.667300184624591 0.0290303929730353 ENSG00000214193 SH3D21
ENST00000270824 1 0.519740032918182 0.0445017216983921 ENSG00000142694 EVA1B
ENST00000490466 1 0.63303349081633 0.0333114378969214 ENSG00000142694 EVA1B
ENST00000373137 1 0.0581782041417815 -0.161458237285261 ENSG00000116883 RP11-268J15.5
ENST00000359297 1 0.0980665444897341 -0.073659998069406 ENSG00000196182 STK40
ENST00000373129 1 0.135578337275154 -0.0621192081028437 ENSG00000196182 STK40
ENST00000373130 1 0.135578337275154 -0.0621192081028437 ENSG00000196182 STK40
ENST00000373132 1 0.135578337275154 -0.0621192081028437 ENSG00000196182 STK40
ENST00000460417 1 0.542500125805393 -0.0402438193050662 ENSG00000196182 STK40
ENST00000473733 1 0.284688459684943 -0.0758172467427208 ENSG00000196182 STK40
ENST00000482458 1 0.402263361646818 -0.0473600494905342 ENSG00000196182 STK40
ENST00000460017 1 0.565961040602754 -0.0399070275208179 ENSG00000196182 STK40
ENST00000476041 1 0.430356539616468 0.0583998788862772 ENSG00000181817 LSM10
ENST00000315732 1 0.486266515145299 0.0522539134599214 ENSG00000181817 LSM10
ENST00000489912 1 0.869946877087114 -0.012922189037787 ENSG00000181817 LSM10
ENST00000468441 1 0.800354399106246 0.0235062805941802 ENSG00000116885 OSCP1
ENST00000495222 1 0.850763734033253 0.0177019570179656 ENSG00000116885 OSCP1
ENST00000235532 1 0.199493622424457 0.116712464406358 ENSG00000116885 OSCP1
ENST00000356637 1 0.199493622424457 0.116712464406358 ENSG00000116885 OSCP1
ENST00000471369 1 0.408729854184123 0.0647075023805855 ENSG00000116885 OSCP1
ENST00000433045 1 0.266471388892622 0.101789644500343 ENSG00000116885 OSCP1
ENST00000445843 1 0.250852270185362 0.104529110729795 ENSG00000116885 OSCP1
ENST00000315643 1 0.217023648895517 0.112305503610598 ENSG00000116885 OSCP1
ENST00000475160 1 0.931233182589931 0.00774700917885103 ENSG00000116885 OSCP1
ENST00000525869 1 0.663846631340478 -0.0357601967334274 ENSG00000116885 OSCP1
ENST00000528112 1 0.181743447144849 0.125746878092549 ENSG00000116885 OSCP1
ENST00000354267 1 0.115433995429917 0.147264767627156 ENSG00000116885 OSCP1
ENST00000524789 1 0.402374707408394 0.072459206323 ENSG00000116885 OSCP1
ENST00000373116 1 0.147149029103425 0.0636152405404377 ENSG00000116898 MRPS15
ENST00000488606 1 0.166346132559521 0.0812873849472558 ENSG00000116898 MRPS15
ENST00000477040 1 0.156142532515403 0.0993139049396171 ENSG00000116898 MRPS15
ENST00000462067 1 0.148068545611086 0.0634967332045381 ENSG00000116898 MRPS15
ENST00000424989 1 0.31222527877321 0.0949304015818436 ENSG00000233621 LINC01137
ENST00000373087 1 0.253850431102785 0.0970209790321947 ENSG00000163874 ZC3H12A
ENST00000472312 1 0.431082349546592 0.0694490931922024 ENSG00000163874 ZC3H12A
ENST00000471012 1 0.575951723168748 -0.0480403395795495 ENSG00000163874 ZC3H12A
ENST00000373075 1 0.446805475571687 -0.0364796143665272 ENSG00000163875 MEAF6
ENST00000296214 1 0.620149232587709 -0.0239710216282215 ENSG00000163875 MEAF6
ENST00000373074 1 0.576214618539551 -0.0270895190644193 ENSG00000163875 MEAF6
ENST00000475828 1 0.678199222749734 -0.0200078632018977 ENSG00000163875 MEAF6
ENST00000487788 1 0.687967886777326 -0.019277009257053 ENSG00000163875 MEAF6
ENST00000373073 1 0.997377967819198 -0.000158499484875438 ENSG00000163875 MEAF6
ENST00000487792 1 0.764125752965175 -0.0144546558844067 ENSG00000163875 MEAF6
ENST00000448519 1 0.605539227640694 -0.0254385870405122 ENSG00000163875 MEAF6
ENST00000580821 1 0.416611850516121 0.057387053668383 ENSG00000263675 MIR5581
ENST00000485039 1 0.362356089867032 -0.0490827489372523 ENSG00000163875 MEAF6
ENST00000296215 1 0.785178078066134 -0.014663086241467 ENSG00000163877 SNIP1
ENST00000468040 1 0.997836788298207 0.000211195176796519 ENSG00000163877 SNIP1
ENST00000437933 1 0.606072972552298 0.0226481270327626 ENSG00000232273 FTH1P1
ENST00000493916 1 0.870255773301793 -0.014878106392601 ENSG00000163877 SNIP1
ENST00000296218 1 0.667120301363535 0.0371848157951389 ENSG00000163879 DNALI1
ENST00000490312 1 0.191629327207659 -0.116813210416386 ENSG00000163879 DNALI1
ENST00000466723 1 0.51016042491808 0.0620008805579888 ENSG00000163879 DNALI1
ENST00000541606 1 0.874524771531929 -0.0145807018229721 ENSG00000163879 DNALI1
ENST00000497858 1 0.44699347013002 0.0693436509886661 ENSG00000163879 DNALI1
ENST00000467277 1 0.432901190716597 0.0714391816343057 ENSG00000163879 DNALI1
ENST00000490029 1 0.566737786254192 0.0441057205066935 ENSG00000134697 GNL2
ENST00000373062 1 0.141271358044755 -0.0538700200622425 ENSG00000134697 GNL2
ENST00000462812 1 0.427558601141033 -0.0393363662640411 ENSG00000134697 GNL2
ENST00000479255 1 0.892284826987345 -0.00964106788548424 ENSG00000134697 GNL2
ENST00000538069 1 0.97645327415974 0.00200296916093497 ENSG00000134697 GNL2
ENST00000469191 1 0.742820150562398 0.0268577702011916 ENSG00000134697 GNL2
ENST00000489146 1 0.494127270079236 0.0549604083161371 ENSG00000134697 GNL2
ENST00000463351 1 0.177949907635026 -0.0879522917546081 ENSG00000134697 GNL2
ENST00000488496 1 0.96631057890546 -0.00294694527425304 ENSG00000134697 GNL2
ENST00000358011 1 0.86521378135247 0.0106214322908597 ENSG00000116922 C1orf109
ENST00000494120 1 0.85321073551638 0.0113830700891359 ENSG00000116922 C1orf109
ENST00000609516 1 0.99284779540002 0.000723219159779646 ENSG00000116922 C1orf109
ENST00000464178 1 0.59164332442201 -0.040384854084853 ENSG00000116922 C1orf109
ENST00000464085 1 0.84605891071015 0.0139414597143735 ENSG00000116922 C1orf109
ENST00000491981 1 0.794275541537124 0.0183728955926262 ENSG00000116922 C1orf109
ENST00000461359 1 0.584277091272686 0.0415245212674564 ENSG00000116922 C1orf109
ENST00000477060 1 0.584316660711421 0.0404120680651908 ENSG00000116922 C1orf109
ENST00000486637 1 0.709329077469664 0.0286947104868101 ENSG00000116922 C1orf109
ENST00000491797 1 0.769043665222576 0.0255311040916217 ENSG00000116922 C1orf109
ENST00000488137 1 0.704644141853252 0.0325643756624993 ENSG00000116922 C1orf109
ENST00000472584 1 0.640364028838346 0.0414799811054339 ENSG00000116922 C1orf109
ENST00000498448 1 0.765157174611187 0.0253324190797465 ENSG00000116922 C1orf109
ENST00000373055 1 0.883533871254833 -0.00751971231422258 ENSG00000134690 CDCA8
ENST00000327331 1 0.883575591355874 -0.007517121457859 ENSG00000134690 CDCA8
ENST00000437645 1 0.523972179485408 0.0148364076002213 ENSG00000183317 EPHA10
ENST00000540011 1 0.523972179485408 0.0148364076002213 ENSG00000183317 EPHA10
ENST00000330210 1 0.523972179485408 0.0148364076002213 ENSG00000183317 EPHA10
ENST00000427468 1 0.530423679045033 0.0148855472076219 ENSG00000183317 EPHA10
ENST00000446149 1 0.525771433375004 0.0137617280896789 ENSG00000183317 EPHA10
ENST00000373048 1 0.532416668838805 0.0138352365862364 ENSG00000183317 EPHA10
ENST00000373045 1 0.290963784994898 -0.0863710392470186 ENSG00000185090 MANEAL
ENST00000397631 1 0.290963784994898 -0.0863710392470186 ENSG00000185090 MANEAL
ENST00000532512 1 0.472417241686685 -0.0497525659334962 ENSG00000185090 MANEAL
ENST00000525897 1 0.620022386307643 -0.0363283595876038 ENSG00000185090 MANEAL
ENST00000329006 1 0.336162416637782 -0.0756523964968123 ENSG00000185090 MANEAL
ENST00000433474 1 0.316107006708543 -0.0726603253076247 ENSG00000233728 RP11-109P14.9
ENST00000373044 1 0.0870982309131158 0.0911389864079408 ENSG00000196449 YRDC
ENST00000373043 1 0.364449955726707 0.0568805358479349 ENSG00000197982 C1orf122
ENST00000419397 1 0.551361884821996 0.0382694906505298 ENSG00000197982 C1orf122
ENST00000468084 1 0.38031495423056 0.055452897989255 ENSG00000197982 C1orf122
ENST00000373042 1 0.457427483860817 0.0492576603243448 ENSG00000197982 C1orf122
ENST00000446260 1 0.557816424828878 0.0396875670552769 ENSG00000197982 C1orf122
ENST00000373036 1 0.518302203234539 0.0308716014079649 ENSG00000188786 MTF1
ENST00000448796 1 0.484804289018598 0.0285235443239593 ENSG00000230610 AL929472.1
ENST00000447422 1 0.49899088034385 0.0274254762116409 ENSG00000235673 RP11-109P14.8
ENST00000468190 1 0.0367435040854768 -0.190086664831801 ENSG00000188786 MTF1
ENST00000419993 1 0.561361327095287 -0.0546235047114578 ENSG00000230955 RP11-109P14.10
ENST00000373027 1 0.767820055634153 0.0161151772662852 ENSG00000204084 INPP5B
ENST00000373023 1 0.62042947788619 0.0248924697299438 ENSG00000204084 INPP5B
ENST00000373026 1 0.524398220274917 0.0341804653628969 ENSG00000204084 INPP5B
ENST00000373024 1 0.469887958340487 0.0386500117614529 ENSG00000204084 INPP5B
ENST00000487328 1 0.619250410569076 -0.0435852785974684 ENSG00000204084 INPP5B
ENST00000470364 1 0.622020599754864 0.0442385896467669 ENSG00000204084 INPP5B
ENST00000474758 1 0.877114779760077 0.0139698156886021 ENSG00000204084 INPP5B
ENST00000458109 1 0.857842297782378 -0.013654220968263 ENSG00000204084 INPP5B
ENST00000516639 1 0.324577013781081 -0.047350198090415 ENSG00000252448 SNORA63
ENST00000410350 1 0.783365460108237 0.00838685248363189 ENSG00000222282 RNU6-584P
ENST00000467066 1 0.714346046914227 -0.0335096186151932 ENSG00000204084 INPP5B
ENST00000373021 1 0.987395731970709 0.00141082921702779 ENSG00000204084 INPP5B
ENST00000491406 1 0.780561077591626 -0.0262238182310186 ENSG00000204084 INPP5B
ENST00000373019 1 0.800325362873132 -0.00780610879519309 ENSG00000183431 SF3A3
ENST00000448721 1 0.546175715449789 -0.0185746598944895 ENSG00000183431 SF3A3
ENST00000487062 1 0.888665009907363 -0.00940401286906535 ENSG00000183431 SF3A3
ENST00000460925 1 0.74295894674588 0.0170132271405991 ENSG00000183431 SF3A3
ENST00000489537 1 0.351469716664067 -0.0327522748153208 ENSG00000183431 SF3A3
ENST00000461869 1 0.489244840646087 -0.0241372491753466 ENSG00000183431 SF3A3
ENST00000470585 1 0.600314462741593 -0.0189070656432955 ENSG00000183431 SF3A3
ENST00000488934 1 0.352108766665844 0.066253179850522 ENSG00000183431 SF3A3
ENST00000462258 1 0.355356143963503 -0.0349935159346167 ENSG00000183431 SF3A3
ENST00000391239 1 0.930115173471881 0.00565662720217229 ENSG00000212541 RNU6-510P
ENST00000485803 1 0.616022844684465 -0.0278582912596799 ENSG00000183386 FHL3
ENST00000373016 1 0.616022844684465 -0.0278582912596799 ENSG00000183386 FHL3
ENST00000475084 1 0.477893898223363 -0.0398020932578263 ENSG00000183386 FHL3
ENST00000477194 1 0.349400990565413 -0.0537642937440646 ENSG00000183386 FHL3
ENST00000483132 1 0.826702918488411 0.0174377646083255 ENSG00000183386 FHL3
ENST00000483182 1 0.192087861338295 0.0644005977725735 ENSG00000183520 UTP11L
ENST00000486563 1 0.30032377873477 0.0609897403291207 ENSG00000183520 UTP11L
ENST00000373014 1 0.114600554800022 0.0682995563845792 ENSG00000183520 UTP11L
ENST00000537711 1 0.148940130851816 0.0628487921855537 ENSG00000183520 UTP11L
ENST00000488453 1 0.132848740780038 0.0704346237712889 ENSG00000183520 UTP11L
ENST00000432922 1 0.130539913485337 -0.102255859459204 ENSG00000224592 RP5-884C9.2
ENST00000428151 1 0.290545818580714 -0.0753222669924967 ENSG00000224592 RP5-884C9.2
ENST00000442006 1 0.670619044245178 0.0245144029885681 ENSG00000215895 RP11-334L9.1
ENST00000373001 1 0.70178509687281 0.0158188151438417 ENSG00000116954 RRAGC
ENST00000474456 1 0.455639109748104 0.0481996597081538 ENSG00000116954 RRAGC
ENST00000493015 1 0.140615283443176 0.0832352973847082 ENSG00000116954 RRAGC
ENST00000496778 1 0.259990948006587 0.0827011771849832 ENSG00000116954 RRAGC
ENST00000433671 1 0.269556265868371 -0.0492562252399409 ENSG00000228436 RP5-864K19.4
ENST00000456813 1 0.463558523209384 -0.0356946122334948 ENSG00000228436 RP5-864K19.4
ENST00000397572 1 0.54291057930227 -0.0313868887118182 ENSG00000214114 MYCBP
ENST00000494695 1 0.531360501072811 -0.0357737296100671 ENSG00000214114 MYCBP
ENST00000495043 1 0.642717189140659 -0.0271561170215688 ENSG00000214114 MYCBP
ENST00000489803 1 0.667240345577625 -0.0250136141728371 ENSG00000214114 MYCBP
ENST00000454994 1 0.667240345577625 -0.0250136141728371 ENSG00000131233 GJA9
ENST00000489575 1 0.667240345577625 -0.0250136141728371 ENSG00000214114 MYCBP
ENST00000465771 1 0.881941068815076 -0.00905401503176755 ENSG00000214114 MYCBP
ENST00000462027 1 0.574006881629388 -0.0369809710809822 ENSG00000214114 MYCBP
ENST00000443161 1 0.195541664362171 0.118885941527735 ENSG00000228436 RP5-864K19.4
ENST00000357771 1 0.436223492540608 -0.0730924555842902 ENSG00000131233 GJA9
ENST00000360786 1 0.686251790037748 0.0359497908678365 ENSG00000131233 GJA9
ENST00000372990 1 0.670543298650355 -0.0322630493157915 ENSG00000158315 RHBDL2
ENST00000289248 1 0.637805726549613 -0.0367425855333472 ENSG00000158315 RHBDL2
ENST00000538156 1 0.650880234075059 -0.0353229846553246 ENSG00000158315 RHBDL2
ENST00000372985 1 0.576398136208127 -0.0432696795207111 ENSG00000158315 RHBDL2
ENST00000540558 1 0.922755016183136 0.0090734314764965 ENSG00000158315 RHBDL2
ENST00000363093 1 0.792061389149246 -0.00578698300617506 ENSG00000199963 RNU6-605P
ENST00000432648 1 0.828690665234283 0.00870802636129566 ENSG00000174574 AKIRIN1
ENST00000446189 1 0.80034855324147 0.0105136871454385 ENSG00000174574 AKIRIN1
ENST00000372984 1 0.809710330218563 0.00991994906127144 ENSG00000174574 AKIRIN1
ENST00000531822 1 0.487952718033992 -0.0339784101241064 ENSG00000174574 AKIRIN1
ENST00000372967 1 0.381686971223071 0.0439926783192992 ENSG00000168653 NDUFS5
ENST00000372969 1 0.381686971223071 0.0439926783192992 ENSG00000168653 NDUFS5
ENST00000484793 1 0.303492709489462 0.0633534549733506 ENSG00000127603 MACF1
ENST00000602421 1 0.166399914216508 0.0923414556975058 ENSG00000127603 MACF1
ENST00000545844 1 0.919880198190357 0.00383461575120626 ENSG00000127603 MACF1
ENST00000567887 1 0.920014455211132 0.00382831200233385 ENSG00000127603 MACF1
ENST00000372915 1 0.921971481320385 0.00373406974195223 ENSG00000127603 MACF1
ENST00000539005 1 0.919880606270284 0.00383459717113416 ENSG00000127603 MACF1
ENST00000317713 1 0.919880606270284 0.00383459717113416 ENSG00000127603 MACF1
ENST00000361689 1 0.921971481320385 0.00373406974195223 ENSG00000127603 MACF1
ENST00000524432 1 0.150154664702863 0.0689434315486924 ENSG00000127603 MACF1
ENST00000467673 1 0.0443504915844485 0.136362338877965 ENSG00000127603 MACF1
ENST00000383927 1 0.348884724767628 0.058081491231695 ENSG00000206654 RNU6-608P
ENST00000410446 1 0.825335990639406 0.0182032381229928 ENSG00000222378 RNA5SP44
ENST00000564288 1 0.789795650323333 -0.0100760233365602 ENSG00000127603 MACF1
ENST00000494012 1 0.0296856871760985 0.133823298437486 ENSG00000127603 MACF1
ENST00000536367 1 0.0297374186822107 0.111103027400173 ENSG00000127603 MACF1
ENST00000602528 1 0.942349155040624 0.00440003820926986 ENSG00000270040 RP11-416A14.1
ENST00000480624 1 0.0190139069267333 0.139591241415612 ENSG00000127603 MACF1
ENST00000469366 1 0.0226853193808062 0.146019599042672 ENSG00000127603 MACF1
ENST00000289890 1 0.0704145619030957 0.128367217342758 ENSG00000226438 RP11-420K8.1
ENST00000496804 1 0.874785557581074 -0.00631713296593426 ENSG00000127603 MACF1
ENST00000530262 1 0.873063388890827 -0.0065928502170581 ENSG00000127603 MACF1
ENST00000485063 1 0.980354086641943 0.00129280374364267 ENSG00000127603 MACF1
ENST00000472385 1 0.0110024868571043 -0.119260547215901 ENSG00000127603 MACF1
ENST00000484393 1 0.0141273336213498 -0.103573627962603 ENSG00000127603 MACF1
ENST00000476350 1 0.934299553918361 -0.00348803887867157 ENSG00000127603 MACF1
ENST00000372925 1 0.725375880490624 -0.0135457470488807 ENSG00000127603 MACF1
ENST00000406997 1 0.269827173860135 0.0786178981214067 ENSG00000217897 HSPE1P8
ENST00000528611 1 0.597735375292082 0.0364389319746689 ENSG00000127603 MACF1
ENST00000289893 1 0.658385807750189 -0.0169763229384942 ENSG00000127603 MACF1
ENST00000530275 1 0.0298036930210529 -0.0936135646188485 ENSG00000255103 KIAA0754
ENST00000482035 1 0.154376288273752 -0.0541800801215228 ENSG00000127603 MACF1
ENST00000473843 1 0.183953877076415 -0.0603906144410321 ENSG00000127603 MACF1
ENST00000469490 1 0.234794248024692 -0.0493593308612538 ENSG00000127603 MACF1
ENST00000487656 1 0.395969625821031 0.0457453916972328 ENSG00000127603 MACF1
ENST00000360115 1 0.7407550696203 0.0126172005171082 ENSG00000127603 MACF1
ENST00000497964 1 0.125982798375713 0.0602146891194557 ENSG00000127603 MACF1
ENST00000446276 1 0.677468043478182 0.0159178188942083 ENSG00000127603 MACF1
ENST00000442046 1 0.866643230145368 0.00659946418846411 ENSG00000127603 MACF1
ENST00000422234 1 0.488859842981862 0.0247781761325114 ENSG00000127603 MACF1
ENST00000462496 1 0.542052452132337 0.0213836644513861 ENSG00000127603 MACF1
ENST00000462103 1 0.368685929913294 0.0401337230645086 ENSG00000127603 MACF1
ENST00000496360 1 0.948033768033198 0.0025489178288546 ENSG00000127603 MACF1
ENST00000497807 1 0.894230058217626 -0.00527690274113528 ENSG00000127603 MACF1
ENST00000331593 1 0.0363907093367793 0.195990557616764 ENSG00000183682 BMP8A
ENST00000447263 1 0.913800131156396 0.00874729035651306 ENSG00000237624 OXCT2P1
ENST00000441741 1 0.149904046120321 0.0933593417513116 ENSG00000182109 RP11-69E11.4
ENST00000331856 1 0.223790184053031 0.0898686361968135 ENSG00000182109 RP11-69E11.4
ENST00000458207 1 0.894648773815257 -0.0124308731262258 ENSG00000182109 RP11-69E11.4
ENST00000450157 1 0.849949140852534 -0.017429186128277 ENSG00000182109 RP11-69E11.4
ENST00000431553 1 0.799105752841565 -0.0234406202141777 ENSG00000182109 RP11-69E11.4
ENST00000417869 1 0.670635859679997 -0.0386560494186724 ENSG00000182109 RP11-69E11.4
ENST00000440190 1 0.937728955080906 -0.00702263276572839 ENSG00000182109 RP11-69E11.4
ENST00000427240 1 0.776395783353861 0.0246641893262488 ENSG00000243970 PPIEL
ENST00000482028 1 0.543966086684705 -0.0382622396417338 ENSG00000090621 PABPC4
ENST00000372856 1 0.642505150323119 -0.0113243326922522 ENSG00000090621 PABPC4
ENST00000372857 1 0.645799691713231 -0.0112228469273784 ENSG00000090621 PABPC4
ENST00000372858 1 0.852560857053745 -0.00460446949699553 ENSG00000090621 PABPC4
ENST00000372862 1 0.90884791671595 -0.0028373039171727 ENSG00000090621 PABPC4
ENST00000468476 1 0.939304138247751 -0.00351965263596171 ENSG00000090621 PABPC4
ENST00000437136 1 0.804496624038792 -0.0115253432530308 ENSG00000090621 PABPC4
ENST00000492468 1 0.804641897294326 -0.0117742072197333 ENSG00000090621 PABPC4
ENST00000530186 1 0.821710829323673 -0.014249861897327 ENSG00000090621 PABPC4
ENST00000421687 1 0.98640494196324 0.000488679809992744 ENSG00000090621 PABPC4
ENST00000484555 1 0.813545939981211 0.0145790315210297 ENSG00000090621 PABPC4
ENST00000525045 1 0.918553483091835 -0.00459730701106276 ENSG00000090621 PABPC4
ENST00000527718 1 0.723526646935839 0.0116258004551811 ENSG00000090621 PABPC4
ENST00000477556 1 0.729191340073521 0.020501047178481 ENSG00000090621 PABPC4
ENST00000461578 1 0.898110226987141 0.00829963319594609 ENSG00000090621 PABPC4
ENST00000483770 1 0.942922583529003 -0.00386743856105121 ENSG00000090621 PABPC4
ENST00000525669 1 0.706682143023448 0.0127265745238365 ENSG00000090621 PABPC4
ENST00000470443 1 0.642419136959445 0.0144944026128597 ENSG00000090621 PABPC4
ENST00000415255 1 0.727811897825174 0.0109039304494549 ENSG00000228060 RP11-69E11.8
ENST00000513632 1 0.711083089357156 0.0168074293785807 ENSG00000090621 PABPC4
ENST00000364587 1 0.546616414238767 0.0400977851716173 ENSG00000201457 SNORA55
ENST00000525751 1 0.817622274464535 -0.00921895930021889 ENSG00000090621 PABPC4
ENST00000474378 1 0.964283746614878 -0.00176963409816699 ENSG00000090621 PABPC4
ENST00000529216 1 0.679374615573202 -0.0169935519553566 ENSG00000090621 PABPC4
ENST00000492519 1 0.627647306010909 -0.0223634501527123 ENSG00000090621 PABPC4
ENST00000451091 1 0.533817979520623 -0.0268792135139699 ENSG00000090621 PABPC4
ENST00000531243 1 0.173871087103109 -0.0697055160345692 ENSG00000090621 PABPC4
ENST00000372852 1 0.276415985299134 0.0261238334386537 ENSG00000163909 HEYL
ENST00000470018 1 0.394620559535635 0.0453558634634071 ENSG00000084072 PPIE
ENST00000485507 1 0.332470962566302 0.0578489356324951 ENSG00000084072 PPIE
ENST00000324379 1 0.886511038644102 0.0064056031023605 ENSG00000084072 PPIE
ENST00000356511 1 0.962860647871532 -0.0020513138575129 ENSG00000084072 PPIE
ENST00000456578 1 0.29570202080654 0.0645950629469846 ENSG00000084072 PPIE
ENST00000495526 1 0.8866294926875 0.00639898296621794 ENSG00000084072 PPIE
ENST00000482751 1 0.8866294926875 0.00639898296621794 ENSG00000084072 PPIE
ENST00000372830 1 0.962860647871532 -0.0020513138575129 ENSG00000084072 PPIE
ENST00000497370 1 0.59312809707126 0.0244656382985203 ENSG00000084072 PPIE
ENST00000372835 1 0.632283183517794 0.0214183867910615 ENSG00000084072 PPIE
ENST00000470213 1 0.547743085207652 0.0275306203886362 ENSG00000084072 PPIE
ENST00000474804 1 0.33405135075367 0.0466021383705554 ENSG00000084072 PPIE
ENST00000475350 1 0.8866294926875 0.00639898296621794 ENSG00000084072 PPIE
ENST00000480169 1 0.360779964442399 0.0473688794270824 ENSG00000084072 PPIE
ENST00000372827 1 0.512324360587229 0.0572117651524741 ENSG00000116985 BMP8B
ENST00000467741 1 0.637792648422472 -0.0234521130348887 ENSG00000084072 PPIE
ENST00000397360 1 0.999062048539409 8.64860465430363e-05 ENSG00000116985 BMP8B
ENST00000327582 1 0.883789816444535 0.00712025523533064 ENSG00000198754 OXCT2
ENST00000441669 1 0.477083371258994 0.0381593598213933 ENSG00000043514 TRIT1
ENST00000462797 1 0.477083371258994 0.0381593598213933 ENSG00000043514 TRIT1
ENST00000316891 1 0.477083371258994 0.0381593598213933 ENSG00000043514 TRIT1
ENST00000372818 1 0.477083371258994 0.0381593598213933 ENSG00000043514 TRIT1
ENST00000495175 1 0.495216964241067 0.0379591560656157 ENSG00000043514 TRIT1
ENST00000491865 1 0.524916947051137 0.0352921782445699 ENSG00000043514 TRIT1
ENST00000537223 1 0.58043198721687 0.0316231586708914 ENSG00000043514 TRIT1
ENST00000537440 1 0.58043198721687 0.0316231586708914 ENSG00000043514 TRIT1
ENST00000541099 1 0.58043198721687 0.0316231586708914 ENSG00000043514 TRIT1
ENST00000545233 1 0.58043198721687 0.0316231586708914 ENSG00000043514 TRIT1
ENST00000465417 1 0.235900844645714 0.0867301393689023 ENSG00000043514 TRIT1
ENST00000492612 1 0.777620641306064 0.016640323830912 ENSG00000043514 TRIT1
ENST00000467774 1 0.104105774100297 0.149341962410585 ENSG00000043514 TRIT1
ENST00000489945 1 0.72073470854313 0.0220873706470762 ENSG00000043514 TRIT1
ENST00000486825 1 0.793519599814954 0.0165605095396961 ENSG00000043514 TRIT1
ENST00000469476 1 0.629956172393912 -0.0350459728457174 ENSG00000043514 TRIT1
ENST00000544981 1 0.765229473896569 0.020506510489789 ENSG00000043514 TRIT1
ENST00000462243 1 0.862451412417711 -0.0149073543672543 ENSG00000043514 TRIT1
ENST00000365352 1 0.0593491109153265 0.0900323539417903 ENSG00000202222 Y_RNA
ENST00000397332 1 0.0670864221330738 -0.152989405176299 ENSG00000116990 MYCL
ENST00000372816 1 0.133714477165766 -0.106639453549274 ENSG00000116990 MYCL
ENST00000418255 1 0.801338644339396 0.00934745256613509 ENSG00000236546 RP1-118J21.5
ENST00000372815 1 0.386417951834569 -0.0471759389340126 ENSG00000116990 MYCL
ENST00000429311 1 0.386417951834569 -0.0471759389340126 ENSG00000116990 MYCL
ENST00000450953 1 0.61402979322041 -0.0220174603536949 ENSG00000116990 MYCL
ENST00000372811 1 0.905460741728102 -0.0107985474168121 ENSG00000168389 MFSD2A
ENST00000420632 1 0.795459850812707 -0.0236705568883254 ENSG00000168389 MFSD2A
ENST00000434861 1 0.380840182636153 -0.0821225451284112 ENSG00000168389 MFSD2A
ENST00000372809 1 0.905460741728102 -0.0107985474168121 ENSG00000168389 MFSD2A
ENST00000483824 1 0.905460741728102 -0.0107985474168121 ENSG00000168389 MFSD2A
ENST00000469745 1 0.472225000340766 -0.0676338688947167 ENSG00000168389 MFSD2A
ENST00000438210 1 0.891907454226635 -0.00501790170093919 ENSG00000228477 RP3-342P20.2
ENST00000480630 1 0.723203984352351 0.0332819367312417 ENSG00000168389 MFSD2A
ENST00000491515 1 0.5885489917153 0.0480455964526771 ENSG00000168389 MFSD2A
ENST00000459917 1 0.0484260317963922 0.156079695744042 ENSG00000168389 MFSD2A
ENST00000481612 1 0.126987509970889 0.116149202059799 ENSG00000168389 MFSD2A
ENST00000372797 1 0.359546928008796 0.019161935826302 ENSG00000131236 CAP1
ENST00000372802 1 0.356735402480208 0.0192898212370955 ENSG00000131236 CAP1
ENST00000449311 1 0.610531916569182 0.0145003790171457 ENSG00000131236 CAP1
ENST00000421589 1 0.635377063785395 0.0132469591334813 ENSG00000131236 CAP1
ENST00000414893 1 0.784916894175056 0.00767317366557843 ENSG00000131236 CAP1
ENST00000414281 1 0.635323398018973 0.0132453787649961 ENSG00000131236 CAP1
ENST00000420216 1 0.612601035757453 0.0142707506510059 ENSG00000131236 CAP1
ENST00000372792 1 0.520475691522109 0.0143219110198096 ENSG00000131236 CAP1
ENST00000372798 1 0.302300346926358 0.0224483636772142 ENSG00000131236 CAP1
ENST00000340450 1 0.355572631625875 0.0193457631949481 ENSG00000131236 CAP1
ENST00000372805 1 0.293027661004183 0.0220443758618095 ENSG00000131236 CAP1
ENST00000435719 1 0.747608625172055 0.00913560840543914 ENSG00000131236 CAP1
ENST00000427843 1 0.614263053003738 0.0140741167920825 ENSG00000131236 CAP1
ENST00000417287 1 0.622253076564538 0.0139144878954236 ENSG00000131236 CAP1
ENST00000424977 1 0.644055388207571 0.0129060408413389 ENSG00000131236 CAP1
ENST00000446031 1 0.221400124613394 0.0393340646185309 ENSG00000131236 CAP1
ENST00000479759 1 0.365169524904429 0.0257825508589401 ENSG00000131236 CAP1
ENST00000461993 1 0.194800523345633 0.0362528847101893 ENSG00000131236 CAP1
ENST00000494114 1 0.119414253494841 0.0528294153937104 ENSG00000131236 CAP1
ENST00000433473 1 0.892188695746806 -0.00482338446729314 ENSG00000131238 PPT1
ENST00000529905 1 0.840182517321889 -0.00719634601435701 ENSG00000131238 PPT1
ENST00000530704 1 0.454852526559083 -0.0285866467686698 ENSG00000131238 PPT1
ENST00000372775 1 0.228512181715551 -0.0612949480967684 ENSG00000131238 PPT1
ENST00000449045 1 0.408628288184078 -0.0325634541126614 ENSG00000131238 PPT1
ENST00000439754 1 0.317831689358997 -0.0456907752280114 ENSG00000131238 PPT1
ENST00000530076 1 0.675574604512989 -0.0208870486863975 ENSG00000131238 PPT1
ENST00000527311 1 0.586655709266052 -0.022546307185332 ENSG00000131238 PPT1
ENST00000372779 1 0.669607510856482 -0.0180326354128181 ENSG00000131238 PPT1
ENST00000526547 1 0.770116128239094 -0.015626507907627 ENSG00000131238 PPT1
ENST00000372771 1 0.167193986898658 0.0638729204378524 ENSG00000117000 RLF
ENST00000384777 1 0.526939497039489 0.0242254924049949 ENSG00000207508 RNU6-1237P
ENST00000468258 1 0.169501896464006 0.0535032519877756 ENSG00000188800 TMCO2
ENST00000372766 1 0.187536957578471 0.037543538173756 ENSG00000188800 TMCO2
ENST00000567508 1 0.163733262021658 -0.129885852414393 ENSG00000259943 RP1-39G22.7
ENST00000372759 1 0.353900031604304 -0.0387232591895329 ENSG00000084073 ZMPSTE24
ENST00000479131 1 0.747399230809277 -0.0161530062911236 ENSG00000084073 ZMPSTE24
ENST00000472583 1 0.644303009923154 -0.0224065973516826 ENSG00000084073 ZMPSTE24
ENST00000447743 1 0.880725233478864 -0.010561334235336 ENSG00000231296 RP1-39G22.4
ENST00000474142 1 0.00190576790945912 -0.20418157483639 ENSG00000084073 ZMPSTE24
ENST00000372748 1 0.933204392980609 0.00576877709323794 ENSG00000049089 COL9A2
ENST00000482722 1 0.935896245767665 0.00552740385810724 ENSG00000049089 COL9A2
ENST00000466267 1 0.860250430754059 0.00733979397058083 ENSG00000049089 COL9A2
ENST00000427563 1 0.521746175371079 0.0240165884511564 ENSG00000049089 COL9A2
ENST00000488463 1 0.470170916369392 0.0353014983105808 ENSG00000049089 COL9A2
ENST00000417105 1 0.65259835742601 0.0203793203425218 ENSG00000049089 COL9A2
ENST00000496215 1 0.368236468269184 0.0358284294318257 ENSG00000049089 COL9A2
ENST00000372736 1 0.145909054110289 0.056276380394216 ENSG00000049089 COL9A2
ENST00000461118 1 0.130482028418997 0.0540826840788388 ENSG00000049089 COL9A2
ENST00000490132 1 0.552502250070096 0.0172115681678442 ENSG00000049089 COL9A2
ENST00000495948 1 0.552626325080472 0.0154152036165963 ENSG00000049089 COL9A2
ENST00000435168 1 0.827517599903681 0.0155945288322298 ENSG00000084070 SMAP2
ENST00000372718 1 0.511757131481064 0.0378183003259891 ENSG00000084070 SMAP2
ENST00000372708 1 0.299337110172993 0.0620963827408597 ENSG00000084070 SMAP2
ENST00000539317 1 0.0710581916999517 0.128903113795758 ENSG00000084070 SMAP2
ENST00000487871 1 0.628379491451752 -0.0454597565339446 ENSG00000084070 SMAP2
ENST00000469416 1 0.540657600690463 0.0528091868537961 ENSG00000187801 ZFP69B
ENST00000361584 1 0.540402741735573 0.0528582512998088 ENSG00000187801 ZFP69B
ENST00000484445 1 0.540402741735573 0.0528582512998088 ENSG00000187801 ZFP69B
ENST00000411995 1 0.540657600690463 0.0528091868537961 ENSG00000187801 ZFP69B
ENST00000565390 1 0.741080509965355 -0.0310211457623753 ENSG00000260920 RP1-228H13.5
ENST00000372706 1 0.795800047265521 -0.0210368648387447 ENSG00000187815 ZFP69
ENST00000372705 1 0.482432492345718 -0.0573430947716024 ENSG00000187815 ZFP69
ENST00000482712 1 0.835182205076466 -0.0184590251221774 ENSG00000187815 ZFP69
ENST00000450713 1 0.368060082962068 -0.0705732082038464 ENSG00000238287 RP11-656D10.3
ENST00000358527 1 0.391251246016248 0.0604861698999092 ENSG00000164002 EXO5
ENST00000372703 1 0.391251246016248 0.0604861698999092 ENSG00000164002 EXO5
ENST00000420209 1 0.66763259988644 0.0328564525235103 ENSG00000164002 EXO5
ENST00000296380 1 0.438364469605248 0.0542308267340783 ENSG00000164002 EXO5
ENST00000432259 1 0.448026666125188 0.0627069052575931 ENSG00000164002 EXO5
ENST00000418186 1 0.666762476382141 0.0329457275381332 ENSG00000164002 EXO5
ENST00000415550 1 0.551602570192306 0.0479528879421831 ENSG00000164002 EXO5
ENST00000443729 1 0.723075502749601 0.0267061422731577 ENSG00000164002 EXO5
ENST00000419161 1 0.723147827872874 0.0266957004443616 ENSG00000164002 EXO5
ENST00000471429 1 0.165195006975375 0.122369251014738 ENSG00000164002 EXO5
ENST00000453437 1 0.73955259491685 0.0296984058878347 ENSG00000227278 RP11-656D10.5
ENST00000437060 1 0.631525444981173 0.0451255966935472 ENSG00000238186 RP11-656D10.6
ENST00000372699 1 0.399665788593922 0.0714412260344641 ENSG00000117010 ZNF684
ENST00000465152 1 0.246804358874174 0.101872505766686 ENSG00000117010 ZNF684
ENST00000372696 1 0.363298820841422 0.0804938164337703 ENSG00000117010 ZNF684
ENST00000372697 1 0.363298820841422 0.0804938164337703 ENSG00000117010 ZNF684
ENST00000493756 1 0.416627281355762 0.0689693144364463 ENSG00000117010 ZNF684
ENST00000472043 1 0.211056401962329 0.11238830785429 ENSG00000117010 ZNF684
ENST00000372684 1 0.109525074390595 -0.116385650709402 ENSG00000117016 RIMS3
ENST00000372683 1 0.158089795306462 -0.0778884415170229 ENSG00000117016 RIMS3
ENST00000440100 1 0.947898846350153 0.00539928695462701 ENSG00000237899 RP4-739H11.3
ENST00000606277 1 0.0182395605508059 -0.218435502003949 ENSG00000272145 NFYC-AS1
ENST00000467203 1 0.919657257929938 -0.0052302189813727 ENSG00000066136 NFYC
ENST00000424419 1 0.968175536321114 0.00191599786752327 ENSG00000066136 NFYC
ENST00000427410 1 0.653548144315228 0.0204075997727143 ENSG00000066136 NFYC
ENST00000447388 1 0.477101766126362 0.0318416645800193 ENSG00000066136 NFYC
ENST00000425457 1 0.610783782335712 0.0231536462303648 ENSG00000066136 NFYC
ENST00000453631 1 0.972584504090234 0.00179125895533055 ENSG00000066136 NFYC
ENST00000456393 1 0.465290902677964 0.0327400418933275 ENSG00000066136 NFYC
ENST00000372654 1 0.52020180884966 0.029501705766027 ENSG00000066136 NFYC
ENST00000534399 1 0.549401966892467 0.0348598744418854 ENSG00000066136 NFYC
ENST00000372653 1 0.412055119769134 0.038397217908413 ENSG00000066136 NFYC
ENST00000372669 1 0.87326066185142 0.00794228347351363 ENSG00000066136 NFYC
ENST00000372652 1 0.415140949248419 0.0399613914550561 ENSG00000066136 NFYC
ENST00000372651 1 0.608493830383071 0.0259906929587001 ENSG00000066136 NFYC
ENST00000531464 1 0.599065381011855 0.0424129557137868 ENSG00000066136 NFYC
ENST00000440226 1 0.361427012195288 0.0531398658478271 ENSG00000066136 NFYC
ENST00000525290 1 0.909513157154523 0.00834574345664527 ENSG00000066136 NFYC
ENST00000530965 1 0.741538824278807 0.0249588355055678 ENSG00000066136 NFYC
ENST00000416859 1 0.699779093941995 -0.0260464570889011 ENSG00000066136 NFYC
ENST00000308733 1 0.335821746822949 0.0549323525187094 ENSG00000066136 NFYC
ENST00000414185 1 0.32988860006622 0.0633570161965162 ENSG00000066136 NFYC
ENST00000525349 1 0.335100879552903 -0.0805675455241222 ENSG00000066136 NFYC
ENST00000483091 1 0.692011979329971 -0.0372496505649949 ENSG00000066136 NFYC
ENST00000488635 1 0.268842564877103 0.0958957354798718 ENSG00000066136 NFYC
ENST00000496608 1 0.12857252395402 0.122618201613704 ENSG00000066136 NFYC
ENST00000347132 1 0.793554756286097 0.0188012250329402 ENSG00000117013 KCNQ4
ENST00000509682 1 0.745650700499676 0.0228173254824878 ENSG00000117013 KCNQ4
ENST00000443478 1 0.708138977793981 0.0198749480519524 ENSG00000117013 KCNQ4
ENST00000506017 1 0.678572632200922 0.0225629527934927 ENSG00000117013 KCNQ4
ENST00000372638 1 0.619580368126473 -0.0465950361487242 ENSG00000179862 CITED4
ENST00000372621 1 0.760531894594585 -0.0104153962199567 ENSG00000171793 CTPS1
ENST00000541520 1 0.748533242644421 -0.0113197246839876 ENSG00000171793 CTPS1
ENST00000470271 1 0.311664473685947 -0.05536450960732 ENSG00000171793 CTPS1
ENST00000475060 1 0.826855491201145 -0.013579443949802 ENSG00000171793 CTPS1
ENST00000479480 1 0.5236249139295 -0.031590268484414 ENSG00000171793 CTPS1
ENST00000543104 1 0.651911734558319 -0.0214080522021501 ENSG00000171793 CTPS1
ENST00000372616 1 0.960235819297042 -0.00189028048474806 ENSG00000171793 CTPS1
ENST00000480420 1 0.733936200156401 0.0183982254625519 ENSG00000171793 CTPS1
ENST00000463285 1 0.420380739715825 0.0470458000928703 ENSG00000171793 CTPS1
ENST00000486889 1 0.512969730807101 0.0423100610373323 ENSG00000171793 CTPS1
ENST00000497210 1 0.844806057550021 0.0156186270911495 ENSG00000171793 CTPS1
ENST00000464283 1 0.909562814823644 0.00643541934107983 ENSG00000171793 CTPS1
ENST00000463423 1 0.8239895422658 -0.0121758749172684 ENSG00000171793 CTPS1
ENST00000498694 1 0.986003582378523 0.000937874130851453 ENSG00000171793 CTPS1
ENST00000302946 1 0.172581277745461 0.114119881162889 ENSG00000171790 SLFNL1
ENST00000372613 1 0.171795473218023 0.114174805780389 ENSG00000171790 SLFNL1
ENST00000397197 1 0.171795473218023 0.114174805780389 ENSG00000171790 SLFNL1
ENST00000439569 1 0.171795473218023 0.114174805780389 ENSG00000171790 SLFNL1
ENST00000372611 1 0.17008692166304 0.114474221387483 ENSG00000171790 SLFNL1
ENST00000359345 1 0.347130709679014 0.0754742696250588 ENSG00000171790 SLFNL1
ENST00000456518 1 0.890143313018085 -0.00662564752945211 ENSG00000010803 SCMH1
ENST00000397174 1 0.799020330206494 -0.0120134614325452 ENSG00000010803 SCMH1
ENST00000402904 1 0.799020330206494 -0.0120134614325452 ENSG00000010803 SCMH1
ENST00000361191 1 0.799019798576742 -0.0120094702188369 ENSG00000010803 SCMH1
ENST00000361705 1 0.799019798576742 -0.0120094702188369 ENSG00000010803 SCMH1
ENST00000397171 1 0.799019798576742 -0.0120094702188369 ENSG00000010803 SCMH1
ENST00000372597 1 0.957355545492946 -0.00233744655167477 ENSG00000010803 SCMH1
ENST00000372596 1 0.957355545492946 -0.00233744655167477 ENSG00000010803 SCMH1
ENST00000337495 1 0.957355545492946 -0.00233744655167477 ENSG00000010803 SCMH1
ENST00000326197 1 0.76772423034963 -0.0140990374092563 ENSG00000010803 SCMH1
ENST00000372595 1 0.83539265192968 -0.00978448826903757 ENSG00000010803 SCMH1
ENST00000472037 1 0.389785461743445 -0.0551333734024876 ENSG00000010803 SCMH1
ENST00000460215 1 0.729048787141544 -0.0211224690280896 ENSG00000010803 SCMH1
ENST00000498793 1 0.75355551985935 0.0188621015084121 ENSG00000010803 SCMH1
ENST00000489421 1 0.425242258692874 0.058235181285891 ENSG00000010803 SCMH1
ENST00000482530 1 0.0525592365879809 0.148741310554167 ENSG00000010803 SCMH1
ENST00000401064 1 0.532629175026498 0.0393137498783308 ENSG00000215893 RP4-635E8.1
ENST00000488592 1 0.771135902307419 0.0213356696195019 ENSG00000010803 SCMH1
ENST00000425554 1 0.837979468807648 -0.018152603553363 ENSG00000235358 RP11-399E6.1
ENST00000445073 1 0.42781006809128 0.0719282225424293 ENSG00000235358 RP11-399E6.1
ENST00000422305 1 0.679522824332623 0.0150044455719561 ENSG00000235358 RP11-399E6.1
ENST00000372591 1 0.0642426062017859 0.15712692327823 ENSG00000204060 FOXO6
ENST00000429109 1 0.522352227346486 -0.0142887271014401 ENSG00000229901 RP11-399E6.4
ENST00000372583 1 0.665039455534855 0.0256269585536291 ENSG00000127124 HIVEP3
ENST00000372584 1 0.662697665192206 0.0257755372503225 ENSG00000127124 HIVEP3
ENST00000247584 1 0.422197230050817 -0.0607791528162279 ENSG00000127124 HIVEP3
ENST00000460604 1 0.929708184788742 0.00802200193742702 ENSG00000127124 HIVEP3
ENST00000429157 1 0.499067543439593 -0.051287544508031 ENSG00000127124 HIVEP3
ENST00000434240 1 0.616544568640034 -0.0217337293064256 ENSG00000230638 RP11-486B10.4
ENST00000455975 1 0.468340754794628 -0.0322234994507322 ENSG00000230638 RP11-486B10.4
ENST00000491442 1 0.273002742109866 0.0817537424355752 ENSG00000127124 HIVEP3
ENST00000489103 1 0.301192294590954 0.069950458233238 ENSG00000127124 HIVEP3
ENST00000479350 1 0.330276588852599 0.0897956082431795 ENSG00000127124 HIVEP3
ENST00000372571 1 0.987112552673289 -0.000944665734457815 ENSG00000198815 FOXJ3
ENST00000372572 1 0.677085510975268 0.0181311061897997 ENSG00000198815 FOXJ3
ENST00000372573 1 0.645757158063199 0.0199663943043122 ENSG00000198815 FOXJ3
ENST00000361346 1 0.651008307295514 0.0196643744015877 ENSG00000198815 FOXJ3
ENST00000361776 1 0.651008307295514 0.0196643744015877 ENSG00000198815 FOXJ3
ENST00000545068 1 0.738180325421641 0.0151904331474988 ENSG00000198815 FOXJ3
ENST00000445886 1 0.545870670544705 0.0294401014440583 ENSG00000198815 FOXJ3
ENST00000422278 1 0.799210808913865 0.021756924741739 ENSG00000198815 FOXJ3
ENST00000454417 1 0.413086120951911 -0.0738532336734214 ENSG00000198815 FOXJ3
ENST00000436207 1 0.244643501545873 -0.0926846980263716 ENSG00000227527 RP11-223A3.1
ENST00000431473 1 0.378558475689284 -0.020803183058177 ENSG00000177181 RIMKLA
ENST00000372565 1 0.766986595754293 0.0168513015673759 ENSG00000066185 ZMYND12
ENST00000433602 1 0.766986595754293 0.0168513015673759 ENSG00000066185 ZMYND12
ENST00000475426 1 0.0833880097084217 0.041494174300132 ENSG00000066185 ZMYND12
ENST00000461083 1 0.640681838836928 0.0195421959028151 ENSG00000066185 ZMYND12
ENST00000372562 1 0.855304462473565 0.0110238967799792 ENSG00000127125 PPCS
ENST00000455780 1 0.982683361132191 0.00129860239847587 ENSG00000127125 PPCS
ENST00000372560 1 0.565872213489465 0.0466900348262268 ENSG00000127125 PPCS
ENST00000472013 1 0.982683361132191 0.00129860239847587 ENSG00000127125 PPCS
ENST00000372561 1 0.982683361132191 0.00129860239847587 ENSG00000127125 PPCS
ENST00000372556 1 0.982683361132191 0.00129860239847587 ENSG00000127125 PPCS
ENST00000471420 1 0.848908585509406 0.0118375487625429 ENSG00000127125 PPCS
ENST00000482168 1 0.993615134752507 -0.000557745356265488 ENSG00000127125 PPCS
ENST00000469615 1 0.557024952290388 0.0414061148728877 ENSG00000127125 PPCS
ENST00000475614 1 0.0603443153554075 0.159764353911353 ENSG00000186409 CCDC30
ENST00000428554 1 0.119446930283107 0.143583068433831 ENSG00000186409 CCDC30
ENST00000477155 1 0.119446930283107 0.143583068433831 ENSG00000186409 CCDC30
ENST00000468651 1 0.170674679258237 0.105905430785019 ENSG00000186409 CCDC30
ENST00000492422 1 0.203746388033023 0.0971576681984731 ENSG00000186409 CCDC30
ENST00000462063 1 0.241983361755859 0.0802426146513873 ENSG00000186409 CCDC30
ENST00000495044 1 0.762918984050732 0.0260219492895552 ENSG00000186409 CCDC30
ENST00000507855 1 0.649410507585847 0.0427480529372359 ENSG00000186409 CCDC30
ENST00000509712 1 0.668101953326613 -0.0389657639027268 ENSG00000186409 CCDC30
ENST00000536927 1 0.244301588059735 -0.0251977471783835 ENSG00000236876 TMSB4XP1
ENST00000471390 1 0.501321910783258 0.0628651658665049 ENSG00000186409 CCDC30
ENST00000342022 1 0.366372034578607 0.0844321913496518 ENSG00000186409 CCDC30
ENST00000340612 1 0.448699997993816 0.0707417845024216 ENSG00000186409 CCDC30
ENST00000514642 1 0.92620189541333 0.00819889803698375 ENSG00000186409 CCDC30
ENST00000390640 1 0.628718459648402 0.0448927540141051 ENSG00000186409 CCDC30
ENST00000471699 1 0.303732719616332 -0.0540292985486574 ENSG00000186409 CCDC30
ENST00000304979 1 0.576660340735633 0.0287401254192921 ENSG00000171960 PPIH
ENST00000372550 1 0.210558121743744 0.0749464194644283 ENSG00000171960 PPIH
ENST00000440068 1 0.191244592678941 0.0786952036680034 ENSG00000171960 PPIH
ENST00000372549 1 0.638740705529698 0.0315087990353529 ENSG00000171960 PPIH
ENST00000455203 1 0.258386696082113 0.068380354233623 ENSG00000171960 PPIH
ENST00000436387 1 0.514697560449202 0.0454147350132355 ENSG00000171960 PPIH
ENST00000461351 1 0.926250737896614 0.0056687510420754 ENSG00000171960 PPIH
ENST00000414339 1 0.975128284435179 -0.00193494606480572 ENSG00000234917 RP5-994D16.3
ENST00000321358 1 0.536567456985689 -0.0180773402107252 ENSG00000065978 YBX1
ENST00000332220 1 0.45846895872717 -0.0251257679112495 ENSG00000065978 YBX1
ENST00000436427 1 0.479458140814466 -0.0210617575649595 ENSG00000065978 YBX1
ENST00000467957 1 0.287852492682818 -0.0377623152803293 ENSG00000065978 YBX1
ENST00000397054 1 0.997111634236428 0.000131240854353224 ENSG00000117385 LEPRE1
ENST00000460031 1 0.997217122808897 0.000126427414068724 ENSG00000117385 LEPRE1
ENST00000236040 1 0.997219962499036 0.000126298875812111 ENSG00000117385 LEPRE1
ENST00000495874 1 0.997219962499036 0.000126298875812111 ENSG00000117385 LEPRE1
ENST00000296388 1 0.997219962499036 0.000126298875812111 ENSG00000117385 LEPRE1
ENST00000462474 1 0.0799810268191263 -0.109277698432776 ENSG00000117385 LEPRE1
ENST00000472802 1 0.0829952290932855 -0.114737551031656 ENSG00000117385 LEPRE1
ENST00000431412 1 0.990401930238802 -0.000606056951135834 ENSG00000117385 LEPRE1
ENST00000460831 1 0.912455766957087 0.00825442327737113 ENSG00000117385 LEPRE1
ENST00000481465 1 0.706587420266785 0.0221252361916349 ENSG00000117385 LEPRE1
ENST00000447502 1 0.78164774813964 -0.0170761953900182 ENSG00000117385 LEPRE1
ENST00000463465 1 0.638939850724912 0.02187608162298 ENSG00000117385 LEPRE1
ENST00000372526 1 0.908561396141536 0.00563264013272949 ENSG00000117385 LEPRE1
ENST00000492956 1 0.760277296697422 0.0161126451776629 ENSG00000117385 LEPRE1
ENST00000372525 1 0.910872504231113 -0.00807569767601224 ENSG00000164008 C1orf50
ENST00000464081 1 0.99927200918907 5.48558627342789e-05 ENSG00000164008 C1orf50
ENST00000603943 1 0.904840317702937 -0.007203983471058 ENSG00000164008 C1orf50
ENST00000536543 1 0.968094151918268 0.00238695840987962 ENSG00000164008 C1orf50
ENST00000468913 1 0.431251017331628 0.0642979824857801 ENSG00000164008 C1orf50
ENST00000494155 1 0.718656205721432 0.0332299028428496 ENSG00000164008 C1orf50
ENST00000447572 1 0.766346383344134 -0.0271498483112661 ENSG00000228452 RP5-994D16.9
ENST00000421630 1 0.238013844718933 0.072202771804352 ENSG00000164008 C1orf50
ENST00000438946 1 0.164870307489796 0.0589585573204171 ENSG00000164008 C1orf50
ENST00000605272 1 0.518640793334736 0.0237951278314995 ENSG00000164008 C1orf50
ENST00000372522 1 0.580512426231436 -0.041774829139191 ENSG00000177868 CCDC23
ENST00000372521 1 0.697165245430521 -0.0283136236999408 ENSG00000177868 CCDC23
ENST00000537227 1 0.645709783075837 -0.0330047893985473 ENSG00000177868 CCDC23
ENST00000497437 1 0.877749197273627 0.0115890530780334 ENSG00000177868 CCDC23
ENST00000487556 1 0.20423581011631 0.0737164687850727 ENSG00000164010 ERMAP
ENST00000372517 1 0.20423581011631 0.0737164687850727 ENSG00000164010 ERMAP
ENST00000470938 1 0.0706792064312643 0.16767355285938 ENSG00000164010 ERMAP
ENST00000372514 1 0.743867723845468 0.0219714748146922 ENSG00000164010 ERMAP
ENST00000328249 1 0.944050946748502 0.00500042287566277 ENSG00000164010 ERMAP
ENST00000414798 1 0.942283415063774 -0.00534376780783898 ENSG00000228192 RP11-342M1.3
ENST00000416809 1 0.85014200065879 -0.0143664027403037 ENSG00000228192 RP11-342M1.3
ENST00000425076 1 0.660344204693163 -0.0356200805783616 ENSG00000228192 RP11-342M1.3
ENST00000444563 1 0.660344204693163 -0.0356200805783616 ENSG00000228192 RP11-342M1.3
ENST00000372508 1 0.675525536936297 0.0317461568095146 ENSG00000164011 ZNF691
ENST00000372507 1 0.675525536936297 0.0317461568095146 ENSG00000164011 ZNF691
ENST00000372506 1 0.675525536936297 0.0317461568095146 ENSG00000164011 ZNF691
ENST00000397044 1 0.592547195580322 0.0416189200578631 ENSG00000164011 ZNF691
ENST00000372504 1 0.675525536936297 0.0317461568095146 ENSG00000164011 ZNF691
ENST00000397034 1 0.614666777181859 -0.0435370042792161 ENSG00000164011 ZNF691
ENST00000372503 1 0.940356226897198 -0.0064143262052192 ENSG00000164011 ZNF691
ENST00000372502 1 0.410568234662021 0.0734033713487478 ENSG00000164011 ZNF691
ENST00000426263 1 0.742567018691642 -0.0181167006520747 ENSG00000117394 SLC2A1
ENST00000475162 1 0.378448690593713 -0.0541146436597444 ENSG00000117394 SLC2A1
ENST00000439722 1 0.703605523812158 -0.0284007277165172 ENSG00000117394 SLC2A1
ENST00000415851 1 0.451265552437337 -0.051347874907919 ENSG00000117394 SLC2A1
ENST00000372500 1 0.731011803335386 -0.024914071141858 ENSG00000117394 SLC2A1
ENST00000460369 1 0.297265271111398 -0.097900599630853 ENSG00000117394 SLC2A1
ENST00000431759 1 0.151287428802698 0.119575827523298 ENSG00000227533 SLC2A1-AS1
ENST00000416689 1 0.210224218155388 0.0950678367242691 ENSG00000227533 SLC2A1-AS1
ENST00000410048 1 0.937593295677202 -0.0021502725456325 ENSG00000186973 FAM183A
ENST00000409337 1 0.78916896000009 0.00708695107437727 ENSG00000186973 FAM183A
ENST00000410025 1 0.78916896000009 0.00708695107437727 ENSG00000186973 FAM183A
ENST00000409396 1 0.908652352468618 -0.00294903680016163 ENSG00000186973 FAM183A
ENST00000335282 1 0.908652352468618 -0.00294903680016163 ENSG00000186973 FAM183A
ENST00000431635 1 0.882611775292759 0.00582903600921975 ENSG00000117395 EBNA1BP2
ENST00000236051 1 0.890485678003106 0.00543763079447485 ENSG00000117395 EBNA1BP2
ENST00000463906 1 0.773605515476559 -0.0125859598523395 ENSG00000117395 EBNA1BP2
ENST00000491223 1 0.938252032656216 0.00362712761091004 ENSG00000117395 EBNA1BP2
ENST00000472982 1 0.817327095129139 0.0110867081923078 ENSG00000117395 EBNA1BP2
ENST00000483082 1 0.792447544402876 0.0129033303190586 ENSG00000117395 EBNA1BP2
ENST00000461557 1 0.445044944134981 0.0360076129195601 ENSG00000117395 EBNA1BP2
ENST00000372492 1 0.242650584484988 0.0784178223168706 ENSG00000243710 WDR65
ENST00000528956 1 0.606268465518112 0.0373446855513447 ENSG00000243710 WDR65
ENST00000529956 1 0.912448420647261 0.00707697610448724 ENSG00000243710 WDR65
ENST00000525227 1 0.171241314370567 -0.0722746167437962 ENSG00000243710 WDR65
ENST00000533339 1 0.773340946541522 0.0183800018538398 ENSG00000243710 WDR65
ENST00000466927 1 0.112691359599096 0.118267262248784 ENSG00000117395 EBNA1BP2
ENST00000474566 1 0.107647467883392 0.123293501986732 ENSG00000117395 EBNA1BP2
ENST00000428122 1 0.621460880355129 -0.0131223228024627 ENSG00000243710 WDR65
ENST00000372476 1 0.129112860758531 0.040912775335987 ENSG00000066056 TIE1
ENST00000538015 1 0.583627578692724 0.0186599106208177 ENSG00000066056 TIE1
ENST00000441333 1 0.430790692591319 0.0263434932077644 ENSG00000066056 TIE1
ENST00000485125 1 0.800192470429328 0.0104334714653653 ENSG00000066056 TIE1
ENST00000480269 1 0.676052635114421 0.0168064958695026 ENSG00000066056 TIE1
ENST00000433781 1 0.0861808418392032 0.0456243424764426 ENSG00000066056 TIE1
ENST00000488437 1 0.578652411620041 0.0232406493486382 ENSG00000066056 TIE1
ENST00000471187 1 0.463218650388289 0.0312377416514561 ENSG00000066056 TIE1
ENST00000461061 1 0.365158704579419 0.0354131894578905 ENSG00000066056 TIE1
ENST00000473014 1 0.0577927450604764 0.05039377760782 ENSG00000066056 TIE1
ENST00000492599 1 0.0900845868428928 0.0665660256305887 ENSG00000066056 TIE1
ENST00000492874 1 0.734359339271882 0.0132152712956182 ENSG00000066056 TIE1
ENST00000372470 1 0.575752789718161 0.0461104075285493 ENSG00000117400 MPL
ENST00000413998 1 0.143574716533924 0.0996190677052597 ENSG00000117400 MPL
ENST00000424948 1 0.734444377105922 -0.0293773063878294 ENSG00000234694 RP1-92O14.3
ENST00000310955 1 0.255357311625436 -0.061334014139056 ENSG00000117399 CDC20
ENST00000372462 1 0.254597508381126 -0.0614466067003309 ENSG00000117399 CDC20
ENST00000478882 1 0.549368949243878 -0.0382334420741891 ENSG00000117399 CDC20
ENST00000482046 1 0.290114161964201 -0.0745487683834337 ENSG00000117399 CDC20
ENST00000372458 1 0.293132017388055 0.0377823434539356 ENSG00000066322 ELOVL1
ENST00000413844 1 0.295395678500895 0.0376069465986558 ENSG00000066322 ELOVL1
ENST00000468865 1 0.397999410872136 0.0326401138047678 ENSG00000066322 ELOVL1
ENST00000464204 1 0.402192331724304 0.0298195433804889 ENSG00000066322 ELOVL1
ENST00000470968 1 0.405812157405726 0.0295047295057527 ENSG00000066322 ELOVL1
ENST00000487209 1 0.420015111614193 0.0283237698328384 ENSG00000066322 ELOVL1
ENST00000470769 1 0.64454263466889 0.0160179223111384 ENSG00000066322 ELOVL1
ENST00000497569 1 0.554707134669537 0.0203728739713648 ENSG00000066322 ELOVL1
ENST00000482302 1 0.439883513199083 0.0267182311121774 ENSG00000066322 ELOVL1
ENST00000497050 1 0.401584055371191 0.0289145891542734 ENSG00000066322 ELOVL1
ENST00000478481 1 0.553877590456619 0.0245442228187875 ENSG00000066322 ELOVL1
ENST00000479439 1 0.488880608505682 0.0297002349730894 ENSG00000066322 ELOVL1
ENST00000465321 1 0.295723317120998 0.0441024914018758 ENSG00000066322 ELOVL1
ENST00000479686 1 0.426543468252231 0.0341891153121919 ENSG00000066322 ELOVL1
ENST00000496932 1 0.450139884120496 0.032145877712872 ENSG00000066322 ELOVL1
ENST00000290663 1 0.524826165179407 0.0285656406875208 ENSG00000159479 MED8
ENST00000372457 1 0.540546671928211 0.0275143037084566 ENSG00000159479 MED8
ENST00000372455 1 0.559676104695503 0.0269323963205699 ENSG00000159479 MED8
ENST00000436713 1 0.482410659303285 0.0357814869014061 ENSG00000229431 RP1-92O14.6
ENST00000460803 1 0.351484876678579 0.0632685605628173 ENSG00000159479 MED8
ENST00000473560 1 0.546973918732527 0.0310419746578127 ENSG00000159479 MED8
ENST00000310739 1 0.250457761879366 0.0885810716180046 ENSG00000198198 SZT2
ENST00000372450 1 0.250457761879366 0.0885810716180046 ENSG00000198198 SZT2
ENST00000357658 1 0.151726934530694 0.0994439992278641 ENSG00000198198 SZT2
ENST00000406439 1 0.207909333620062 0.0821376134700271 ENSG00000198198 SZT2
ENST00000562955 1 0.277345997077143 0.0333644344317284 ENSG00000198198 SZT2
ENST00000470139 1 0.677294035591324 0.0296844654903803 ENSG00000198198 SZT2
ENST00000372442 1 0.459310208569876 0.0242907063384276 ENSG00000198198 SZT2
ENST00000478140 1 0.511592793994648 0.0616092100662245 ENSG00000198198 SZT2
ENST00000470897 1 0.743059114320633 0.0301550100230197 ENSG00000198198 SZT2
ENST00000471177 1 0.874253737362523 -0.0145502269011302 ENSG00000198198 SZT2
ENST00000460536 1 0.543168335879492 0.0213653464182144 ENSG00000198198 SZT2
ENST00000396885 1 0.131401234805817 -0.123092615149084 ENSG00000229372 SZT2-AS1
ENST00000583037 1 0.868354490727147 0.0061722145506206 ENSG00000178922 HYI
ENST00000483618 1 0.715506580542514 0.0226538050558134 ENSG00000178922 HYI
ENST00000372425 1 0.868354490727147 0.0061722145506206 ENSG00000178922 HYI
ENST00000372433 1 0.696112242740826 0.0147878920133071 ENSG00000178922 HYI
ENST00000372434 1 0.877001141109908 0.00584898042422202 ENSG00000178922 HYI
ENST00000470662 1 0.621462592745251 0.0191426046242736 ENSG00000178922 HYI
ENST00000487366 1 0.654290812047497 0.0172998073916689 ENSG00000178922 HYI
ENST00000372430 1 0.71148607288941 0.0140592543621361 ENSG00000178922 HYI
ENST00000372432 1 0.870606023975947 0.00606150616822379 ENSG00000178922 HYI
ENST00000372427 1 0.885125049775607 0.00536617856282167 ENSG00000178922 HYI
ENST00000372426 1 0.658899170086535 0.0170688312220319 ENSG00000178922 HYI
ENST00000486909 1 0.8733978529662 0.00588850860087243 ENSG00000178922 HYI
ENST00000496142 1 0.345897354468136 0.0504099164714353 ENSG00000178922 HYI
ENST00000469587 1 0.346374396871148 -0.0460367420399747 ENSG00000178922 HYI
ENST00000444386 1 0.692669051501662 -0.036275099389648 ENSG00000229348 HYI-AS1
ENST00000496043 1 0.552822608582906 -0.0297893912705557 ENSG00000142949 PTPRF
ENST00000481019 1 0.604700683713302 -0.0256342615799741 ENSG00000142949 PTPRF
ENST00000359947 1 0.939154174780564 -0.00226384657040886 ENSG00000142949 PTPRF
ENST00000438120 1 0.842770154362626 0.00610258764011253 ENSG00000142949 PTPRF
ENST00000436724 1 0.953810559919663 0.00271077149153754 ENSG00000142949 PTPRF
ENST00000372405 1 0.9226745989776 0.00464910934728108 ENSG00000142949 PTPRF
ENST00000372413 1 0.896528288600165 -0.0038428373060291 ENSG00000142949 PTPRF
ENST00000372414 1 0.896528288600165 -0.0038428373060291 ENSG00000142949 PTPRF
ENST00000437607 1 0.891243085011934 -0.00650417400587187 ENSG00000142949 PTPRF
ENST00000467464 1 0.382157726105191 0.0492233070107209 ENSG00000142949 PTPRF
ENST00000412568 1 0.901171754441594 0.00374976247084476 ENSG00000142949 PTPRF
ENST00000429895 1 0.832838438731993 -0.0061220874655548 ENSG00000142949 PTPRF
ENST00000414879 1 0.914151715399223 0.00313324802214372 ENSG00000142949 PTPRF
ENST00000422171 1 0.914151715399223 0.00313324802214372 ENSG00000142949 PTPRF
ENST00000496447 1 0.932718873650734 -0.0025878135415314 ENSG00000142949 PTPRF
ENST00000372407 1 0.892330727612289 -0.00410819142993481 ENSG00000142949 PTPRF
ENST00000463041 1 0.863501687685764 0.0109328872604298 ENSG00000142949 PTPRF
ENST00000477970 1 0.77296863797659 0.00993246748912294 ENSG00000142949 PTPRF
ENST00000372396 1 0.977740760325227 0.000924331056928838 ENSG00000066135 KDM4A
ENST00000463151 1 0.456245630073554 -0.0381641499880784 ENSG00000066135 KDM4A
ENST00000485249 1 0.792581352060124 -0.0151286393356973 ENSG00000066135 KDM4A
ENST00000472265 1 0.584958162749094 -0.0472740525905083 ENSG00000066135 KDM4A
ENST00000481296 1 0.184492175110757 -0.113312627936517 ENSG00000066135 KDM4A
ENST00000398804 1 0.862996012752554 0.00909205556084499 ENSG00000236200 KDM4A-AS1
ENST00000439057 1 0.874397761524567 0.00844419663127504 ENSG00000236200 KDM4A-AS1
ENST00000434346 1 0.674819247431689 -0.0289135098728234 ENSG00000236200 KDM4A-AS1
ENST00000453015 1 0.76958645138955 -0.0192368739141407 ENSG00000236200 KDM4A-AS1
ENST00000418149 1 0.720134252733825 0.0216128610508673 ENSG00000236200 KDM4A-AS1
ENST00000532911 1 0.716086620540389 0.021052335685847 ENSG00000126091 ST3GAL3
ENST00000489897 1 0.18910630039393 0.0581137253560685 ENSG00000126091 ST3GAL3
ENST00000372374 1 0.186224025241929 0.0555453544013258 ENSG00000126091 ST3GAL3
ENST00000372375 1 0.186224025241929 0.0555453544013258 ENSG00000126091 ST3GAL3
ENST00000545417 1 0.186224025241929 0.0555453544013258 ENSG00000126091 ST3GAL3
ENST00000372377 1 0.186224025241929 0.0555453544013258 ENSG00000126091 ST3GAL3
ENST00000361392 1 0.186224025241929 0.0555453544013258 ENSG00000126091 ST3GAL3
ENST00000361400 1 0.186224025241929 0.0555453544013258 ENSG00000126091 ST3GAL3
ENST00000353126 1 0.186224025241929 0.0555453544013258 ENSG00000126091 ST3GAL3
ENST00000530154 1 0.255576876911197 0.0522354683041769 ENSG00000126091 ST3GAL3
ENST00000262915 1 0.186224025241929 0.0555453544013258 ENSG00000126091 ST3GAL3
ENST00000330208 1 0.186224025241929 0.0555453544013258 ENSG00000126091 ST3GAL3
ENST00000335430 1 0.186224025241929 0.0555453544013258 ENSG00000126091 ST3GAL3
ENST00000351035 1 0.186224025241929 0.0555453544013258 ENSG00000126091 ST3GAL3
ENST00000479383 1 0.679805748381168 0.024068043357101 ENSG00000126091 ST3GAL3
ENST00000347631 1 0.190885426268091 0.0578999509779857 ENSG00000126091 ST3GAL3
ENST00000484868 1 0.323095998773537 0.0629566743979619 ENSG00000126091 ST3GAL3
ENST00000461066 1 0.662189751291529 0.025352954975872 ENSG00000126091 ST3GAL3
ENST00000437753 1 0.904611153066621 0.0105033139239429 ENSG00000229444 RP11-184I16.4
ENST00000516392 1 0.0235104254034582 -0.0717789601321787 ENSG00000252201 RNU6-1058P
ENST00000533997 1 0.191469066174529 0.0576765660921086 ENSG00000126091 ST3GAL3
ENST00000469715 1 0.191469066174529 0.0576765660921086 ENSG00000126091 ST3GAL3
ENST00000490541 1 0.191469066174529 0.0576765660921086 ENSG00000126091 ST3GAL3
ENST00000528371 1 0.191469066174529 0.0576765660921086 ENSG00000126091 ST3GAL3
ENST00000530581 1 0.191469066174529 0.0576765660921086 ENSG00000126091 ST3GAL3
ENST00000531816 1 0.191469066174529 0.0576765660921086 ENSG00000126091 ST3GAL3
ENST00000531993 1 0.191469066174529 0.0576765660921086 ENSG00000126091 ST3GAL3
ENST00000533212 1 0.191469066174529 0.0576765660921086 ENSG00000126091 ST3GAL3
ENST00000533933 1 0.191469066174529 0.0576765660921086 ENSG00000126091 ST3GAL3
ENST00000372369 1 0.191469066174529 0.0576765660921086 ENSG00000126091 ST3GAL3
ENST00000372372 1 0.191469066174529 0.0576765660921086 ENSG00000126091 ST3GAL3
ENST00000372368 1 0.191469066174529 0.0576765660921086 ENSG00000126091 ST3GAL3
ENST00000372367 1 0.191469066174529 0.0576765660921086 ENSG00000126091 ST3GAL3
ENST00000372366 1 0.191469066174529 0.0576765660921086 ENSG00000126091 ST3GAL3
ENST00000372365 1 0.191469066174529 0.0576765660921086 ENSG00000126091 ST3GAL3
ENST00000361746 1 0.191469066174529 0.0576765660921086 ENSG00000126091 ST3GAL3
ENST00000332628 1 0.191469066174529 0.0576765660921086 ENSG00000126091 ST3GAL3
ENST00000531451 1 0.187703785343679 0.0582388435625935 ENSG00000126091 ST3GAL3
ENST00000372362 1 0.187703785343679 0.0582388435625935 ENSG00000126091 ST3GAL3
ENST00000361812 1 0.187703785343679 0.0582388435625935 ENSG00000126091 ST3GAL3
ENST00000427515 1 0.291283128063627 -0.0699410865140965 ENSG00000233674 RP11-184I16.3
ENST00000461375 1 0.245153257298534 0.0576672837008375 ENSG00000126091 ST3GAL3
ENST00000419974 1 0.589237816636445 0.0378550720763147 ENSG00000224751 SHMT1P1
ENST00000490502 1 0.714946146534732 0.0219599211632456 ENSG00000126091 ST3GAL3
ENST00000495482 1 0.292544652703801 0.0856923955282763 ENSG00000126091 ST3GAL3
ENST00000414809 1 0.936403046533045 0.00499314792475778 ENSG00000117407 ARTN
ENST00000372359 1 0.936403046533045 0.00499314792475778 ENSG00000117407 ARTN
ENST00000477048 1 0.939647259079299 0.00430549585238611 ENSG00000117407 ARTN
ENST00000471394 1 0.941656490451915 0.00414833316853699 ENSG00000117407 ARTN
ENST00000498139 1 0.999403063553509 -4.46506279482279e-05 ENSG00000117407 ARTN
ENST00000491846 1 0.778620315887032 -0.0158054280832303 ENSG00000117407 ARTN
ENST00000479128 1 0.720966159705445 -0.0193147892891209 ENSG00000117407 ARTN
ENST00000472435 1 0.720966159705445 -0.0193147892891209 ENSG00000117407 ARTN
ENST00000474592 1 0.669222416651264 -0.0221366470619282 ENSG00000117407 ARTN
ENST00000372354 1 0.709103222225851 -0.0150327956573986 ENSG00000117407 ARTN
ENST00000438616 1 0.470572189409359 -0.021789869779725 ENSG00000117407 ARTN
ENST00000446167 1 0.646442171282919 0.0360232116217288 ENSG00000237950 RP11-7O11.3
ENST00000445226 1 0.576417974859432 0.0436568207611266 ENSG00000237950 RP11-7O11.3
ENST00000412378 1 0.393542753571185 0.0689785893860162 ENSG00000237950 RP11-7O11.3
ENST00000372343 1 0.293867637031064 -0.0525428066618186 ENSG00000117408 IPO13
ENST00000489061 1 0.0673730325159826 -0.164747676677662 ENSG00000117408 IPO13
ENST00000489773 1 0.142335373668439 -0.102828346478636 ENSG00000117408 IPO13
ENST00000492152 1 0.545946283460614 -0.0498931903287942 ENSG00000117408 IPO13
ENST00000480902 1 0.171833274483982 -0.128375305453077 ENSG00000117408 IPO13
ENST00000372339 1 0.23672479070746 -0.102820419127839 ENSG00000117408 IPO13
ENST00000486876 1 0.777859394946558 -0.0265270839137903 ENSG00000117408 IPO13
ENST00000471934 1 0.795162167310853 0.0202939862626401 ENSG00000132768 DPH2
ENST00000476260 1 0.959560398585352 0.00374139456137302 ENSG00000132768 DPH2
ENST00000255108 1 0.836946405895848 -0.012270248134395 ENSG00000132768 DPH2
ENST00000412950 1 0.78096251769294 -0.0173042865525956 ENSG00000132768 DPH2
ENST00000524776 1 0.78096251769294 -0.0173042865525956 ENSG00000132768 DPH2
ENST00000495421 1 0.836946405895848 -0.012270248134395 ENSG00000132768 DPH2
ENST00000530988 1 0.950324095425153 0.00490588052604819 ENSG00000132768 DPH2
ENST00000527567 1 0.97827967413166 0.00208126589374064 ENSG00000132768 DPH2
ENST00000492306 1 0.906849678348076 -0.00861766830006045 ENSG00000132768 DPH2
ENST00000490861 1 0.93432723089945 0.00602466132930573 ENSG00000132768 DPH2
ENST00000396758 1 0.836816810901192 -0.0122764130029906 ENSG00000132768 DPH2
ENST00000477294 1 0.850738416482524 -0.0142364844163162 ENSG00000132768 DPH2
ENST00000529729 1 0.708758643304732 -0.0266433904651543 ENSG00000132768 DPH2
ENST00000532140 1 0.910968483408879 -0.0085284010677337 ENSG00000132768 DPH2
ENST00000534786 1 0.757936192510883 0.0243191894379533 ENSG00000132768 DPH2
ENST00000534655 1 0.44234714453965 0.0670386980809695 ENSG00000132768 DPH2
ENST00000459879 1 0.732165106474714 -0.0246923568888265 ENSG00000132768 DPH2
ENST00000527319 1 0.826094755744315 -0.0163698066197367 ENSG00000132768 DPH2
ENST00000472505 1 0.725369596969102 -0.0195927647173076 ENSG00000117410 ATP6V0B
ENST00000472174 1 0.799877337370038 -0.0136020020418465 ENSG00000117410 ATP6V0B
ENST00000532642 1 0.813146945954124 -0.0126724378737091 ENSG00000117410 ATP6V0B
ENST00000236067 1 0.814885150687258 -0.0125393752702908 ENSG00000117410 ATP6V0B
ENST00000471859 1 0.789288033106765 -0.0143262585657233 ENSG00000117410 ATP6V0B
ENST00000472277 1 0.859758568009802 -0.00974443882653271 ENSG00000117410 ATP6V0B
ENST00000461670 1 0.828863398856837 -0.0124451866884142 ENSG00000117410 ATP6V0B
ENST00000468183 1 0.82284932834635 -0.0120054137871308 ENSG00000117410 ATP6V0B
ENST00000473485 1 0.82284932834635 -0.0120054137871308 ENSG00000117410 ATP6V0B
ENST00000496131 1 0.918634508100499 -0.00562560732446823 ENSG00000117410 ATP6V0B
ENST00000498208 1 0.974322746798111 -0.0019411926809692 ENSG00000117410 ATP6V0B
ENST00000532072 1 0.401343212869177 -0.0533267562340924 ENSG00000117410 ATP6V0B
ENST00000498664 1 0.417108015551146 -0.0443577638923095 ENSG00000117410 ATP6V0B
ENST00000498543 1 0.906656494927182 0.00897839923899426 ENSG00000117411 B4GALT2
ENST00000372324 1 0.590153887962868 0.0290269366307269 ENSG00000117411 B4GALT2
ENST00000497866 1 0.627613433792855 0.0343056259217088 ENSG00000117411 B4GALT2
ENST00000434555 1 0.851014263081584 0.0101613890117744 ENSG00000117411 B4GALT2
ENST00000356836 1 0.883464121207287 0.0080057891595742 ENSG00000117411 B4GALT2
ENST00000309519 1 0.869666131642581 -0.00908216813412069 ENSG00000117411 B4GALT2
ENST00000485678 1 0.73526575563154 -0.0213171707969431 ENSG00000117411 B4GALT2
ENST00000481924 1 0.786284306474034 0.0187288585811611 ENSG00000117411 B4GALT2
ENST00000486064 1 0.840298258288744 0.0184349462472273 ENSG00000159214 CCDC24
ENST00000372307 1 0.943972559884055 -0.00631341005089928 ENSG00000196517 SLC6A9
ENST00000372318 1 0.843837178994086 0.0180327610112015 ENSG00000159214 CCDC24
ENST00000460543 1 0.756022587893791 0.0288411454713816 ENSG00000159214 CCDC24
ENST00000463846 1 0.843837178994086 0.0180327610112015 ENSG00000159214 CCDC24
ENST00000490563 1 0.843837178994086 0.0180327610112015 ENSG00000159214 CCDC24
ENST00000490064 1 0.929636430999652 0.00810946770434096 ENSG00000159214 CCDC24
ENST00000486504 1 0.825299118560254 0.0202188281869331 ENSG00000159214 CCDC24
ENST00000485811 1 0.900718453097357 0.0115009995150508 ENSG00000159214 CCDC24
ENST00000372306 1 0.799104631384184 0.0228119139302195 ENSG00000196517 SLC6A9
ENST00000466180 1 0.8697938650979 0.0150866217526425 ENSG00000159214 CCDC24
ENST00000479055 1 0.461293928182264 0.0687562744387796 ENSG00000159214 CCDC24
ENST00000472562 1 0.660667185473587 0.0325413457924947 ENSG00000159214 CCDC24
ENST00000372310 1 0.868260027866275 0.0139989427881771 ENSG00000196517 SLC6A9
ENST00000475075 1 0.620145316602875 0.0400601560884653 ENSG00000196517 SLC6A9
ENST00000357730 1 0.860327961384728 0.0134341099047053 ENSG00000196517 SLC6A9
ENST00000360584 1 0.860327961384728 0.0134341099047053 ENSG00000196517 SLC6A9
ENST00000537678 1 0.753898987413824 0.0233015310731085 ENSG00000196517 SLC6A9
ENST00000492434 1 0.99471057635572 0.000421071847079381 ENSG00000196517 SLC6A9
ENST00000528803 1 0.478415387499826 -0.0363426036998355 ENSG00000196517 SLC6A9
ENST00000489764 1 0.966411469558691 0.00255191156997293 ENSG00000196517 SLC6A9
ENST00000466926 1 0.869655452016794 0.00987460214839576 ENSG00000196517 SLC6A9
ENST00000533007 1 0.985469266342152 -0.000516317248409593 ENSG00000196517 SLC6A9
ENST00000607988 1 0.625735603367736 0.0195735278387175 ENSG00000230615 RP5-1198O20.4
ENST00000434244 1 0.952699301896427 -0.00295953738186043 ENSG00000230615 RP5-1198O20.4
ENST00000431800 1 0.732538953407449 -0.010971175369464 ENSG00000230615 RP5-1198O20.4
ENST00000437643 1 0.961085581231333 -0.0015347226073646 ENSG00000230615 RP5-1198O20.4
ENST00000453688 1 0.942232443808152 -0.00216995879709901 ENSG00000230615 RP5-1198O20.4
ENST00000447959 1 0.971550958763317 -0.00112066366700729 ENSG00000230615 RP5-1198O20.4
ENST00000609027 1 0.971550958763317 -0.00112066366700729 ENSG00000230615 RP5-1198O20.4
ENST00000372299 1 0.101331962634302 0.0507175536183021 ENSG00000171872 KLF17
ENST00000476802 1 0.328456175210827 0.0285028650392841 ENSG00000171872 KLF17
ENST00000402743 1 0.330739792087275 0.0273315444643096 ENSG00000233514 RP11-570P14.1
ENST00000361745 1 0.292708564816906 -0.0537364964787303 ENSG00000178028 DMAP1
ENST00000446292 1 0.35502647250963 -0.0475633342764123 ENSG00000178028 DMAP1
ENST00000440641 1 0.438653953352302 -0.0415916471540015 ENSG00000178028 DMAP1
ENST00000436069 1 0.773367973982384 0.0203742974720948 ENSG00000178028 DMAP1
ENST00000437511 1 0.303253292295267 -0.0539626224821747 ENSG00000178028 DMAP1
ENST00000475794 1 0.897006858142903 -0.00861566176421424 ENSG00000178028 DMAP1
ENST00000471829 1 0.405807841826216 -0.0453685378091079 ENSG00000178028 DMAP1
ENST00000487922 1 0.486960988757976 -0.0387065636727462 ENSG00000178028 DMAP1
ENST00000315913 1 0.292708564816906 -0.0537364964787303 ENSG00000178028 DMAP1
ENST00000372289 1 0.292708564816906 -0.0537364964787303 ENSG00000178028 DMAP1
ENST00000463950 1 0.967604529873422 0.00292113695677144 ENSG00000178028 DMAP1
ENST00000372290 1 0.382904715794941 -0.0532131135806769 ENSG00000178028 DMAP1
ENST00000488433 1 0.141194450355825 -0.0850108689129713 ENSG00000178028 DMAP1
ENST00000483741 1 0.500932426611109 -0.0509735621865051 ENSG00000178028 DMAP1
ENST00000494092 1 0.810768073614299 -0.0214886840474192 ENSG00000178028 DMAP1
ENST00000372257 1 0.176495823113586 -0.0594348217701299 ENSG00000117419 ERI3
ENST00000372259 1 0.210930273170215 -0.0611477303208339 ENSG00000117419 ERI3
ENST00000456170 1 0.249270334643006 -0.0560502134243066 ENSG00000117419 ERI3
ENST00000537474 1 0.319666851799219 -0.0460495075237007 ENSG00000117419 ERI3
ENST00000489710 1 0.0382859130165159 -0.109707549798898 ENSG00000117419 ERI3
ENST00000479101 1 0.0255789235855653 -0.118106707282501 ENSG00000117419 ERI3
ENST00000462341 1 0.0267380799718237 -0.118611267117926 ENSG00000117419 ERI3
ENST00000414156 1 0.299064169073824 0.0872765698215624 ENSG00000233602 ERI3-IT1
ENST00000452396 1 0.561774662559004 -0.0303312232077713 ENSG00000117419 ERI3
ENST00000495828 1 0.377413728463336 -0.04744584298581 ENSG00000117419 ERI3
ENST00000457571 1 0.28927579091769 -0.0601802042147188 ENSG00000117419 ERI3
ENST00000516337 1 0.19876346875078 0.0404139528824581 ENSG00000252146 AL390776.1
ENST00000355387 1 0.867889111810214 0.00705645908909779 ENSG00000187147 RNF220
ENST00000361799 1 0.867889111810214 0.00705645908909779 ENSG00000187147 RNF220
ENST00000487332 1 0.959642665969558 -0.00136406354486165 ENSG00000187147 RNF220
ENST00000372247 1 0.879708081239576 0.00641201295597185 ENSG00000187147 RNF220
ENST00000470498 1 0.187666697281108 0.0615231161383677 ENSG00000187147 RNF220
ENST00000443020 1 0.906576773326797 0.00545108758806769 ENSG00000187147 RNF220
ENST00000496262 1 0.90170908270374 -0.00345838112977942 ENSG00000187147 RNF220
ENST00000453863 1 0.968415937168509 0.00239342226754499 ENSG00000187147 RNF220
ENST00000335497 1 0.677360167652698 -0.0199523102021044 ENSG00000187147 RNF220
ENST00000440132 1 0.62468387906155 -0.023212529344614 ENSG00000187147 RNF220
ENST00000474064 1 0.938892279505402 -0.00330463247101748 ENSG00000187147 RNF220
ENST00000471494 1 0.652477608388905 -0.0231204410632015 ENSG00000187147 RNF220
ENST00000488865 1 0.879304746521336 0.00916224849805077 ENSG00000187147 RNF220
ENST00000497469 1 0.675624920955849 -0.022384717610356 ENSG00000187147 RNF220
ENST00000475378 1 0.930436237032637 -0.00414671454150403 ENSG00000187147 RNF220
ENST00000484745 1 0.983008319713464 0.000931850843047798 ENSG00000187147 RNF220
ENST00000372242 1 0.791383612728849 0.0110435603482911 ENSG00000126106 TMEM53
ENST00000372243 1 0.791383612728849 0.0110435603482911 ENSG00000126106 TMEM53
ENST00000372244 1 0.791383612728849 0.0110435603482911 ENSG00000126106 TMEM53
ENST00000495630 1 0.643324024475482 0.0196259399540355 ENSG00000126106 TMEM53
ENST00000474394 1 0.516010035339731 -0.0347086577201097 ENSG00000187147 RNF220
ENST00000480686 1 0.924741134261624 -0.0049291765174528 ENSG00000187147 RNF220
ENST00000474956 1 0.765601110820424 0.0172473040124755 ENSG00000187147 RNF220
ENST00000476724 1 0.0636841988784894 0.174310226406 ENSG00000126106 TMEM53
ENST00000468117 1 0.0629481181201342 0.174746821116268 ENSG00000126106 TMEM53
ENST00000372237 1 0.0629481181201342 0.174746821116268 ENSG00000126106 TMEM53
ENST00000372235 1 0.0734527592904332 0.168503418857129 ENSG00000126106 TMEM53
ENST00000420706 1 0.071545852374618 0.169654979880223 ENSG00000126106 TMEM53
ENST00000424484 1 0.366862007886597 0.0727349744490984 ENSG00000198520 C1orf228
ENST00000455805 1 0.479241876280814 0.0528937275244062 ENSG00000198520 C1orf228
ENST00000458657 1 0.310641062320203 0.0821394245835946 ENSG00000198520 C1orf228
ENST00000418644 1 0.668983238434849 0.0312625101362459 ENSG00000198520 C1orf228
ENST00000441519 1 0.479241876280814 0.0528937275244062 ENSG00000198520 C1orf228
ENST00000357508 1 0.310641062320203 0.0821394245835946 ENSG00000198520 C1orf228
ENST00000535358 1 0.310641062320203 0.0821394245835946 ENSG00000198520 C1orf228
ENST00000445071 1 0.656494313421307 0.03276272427798 ENSG00000198520 C1orf228
ENST00000453711 1 0.586662887783212 0.0396375722412391 ENSG00000198520 C1orf228
ENST00000421398 1 0.31441538813799 0.0809928415199259 ENSG00000198520 C1orf228
ENST00000444751 1 0.31441538813799 0.0809928415199259 ENSG00000198520 C1orf228
ENST00000434068 1 0.606240492973071 0.0292924905201978 ENSG00000198520 C1orf228
ENST00000434520 1 0.248003685037627 0.0577067031773655 ENSG00000198520 C1orf228
ENST00000452259 1 0.747229883439276 0.0179526322684019 ENSG00000142945 KIF2C
ENST00000372224 1 0.486917712046088 0.0324786664575485 ENSG00000142945 KIF2C
ENST00000493027 1 0.746981801283028 0.0179825806693349 ENSG00000142945 KIF2C
ENST00000372218 1 0.48689508427744 0.0324783680563744 ENSG00000142945 KIF2C
ENST00000455186 1 0.596171553960291 0.0307203764667611 ENSG00000142945 KIF2C
ENST00000372222 1 0.912916853889702 -0.00558065737842947 ENSG00000142945 KIF2C
ENST00000480574 1 0.479431224117392 0.0570375744090648 ENSG00000142945 KIF2C
ENST00000372217 1 0.885453935482173 0.00704282435930813 ENSG00000142945 KIF2C
ENST00000440985 1 0.967964814319174 0.00317180440206056 ENSG00000225721 RP11-269F19.2
ENST00000428791 1 0.30063360601285 0.0579055672539311 ENSG00000225721 RP11-269F19.2
ENST00000423289 1 0.62997933218909 0.0386450428649638 ENSG00000142945 KIF2C
ENST00000472235 1 0.885914174027588 -0.0112860405852515 ENSG00000142945 KIF2C
ENST00000497035 1 0.604804250351531 0.0213127087837219 ENSG00000142937 RPS8
ENST00000396651 1 0.605887500502957 0.0215360881794219 ENSG00000142937 RPS8
ENST00000372209 1 0.606189278169837 0.0215196264831162 ENSG00000142937 RPS8
ENST00000470475 1 0.436637963732361 0.0358220334726932 ENSG00000142937 RPS8
ENST00000485390 1 0.606566740338478 0.0215072318584617 ENSG00000142937 RPS8
ENST00000581525 1 0.0227405276765403 0.166944913104158 ENSG00000264294 SNORD55
ENST00000364043 1 0.601864583702357 -0.041011955071216 ENSG00000200913 SNORD46
ENST00000464658 1 0.993685634820834 0.000326411877786824 ENSG00000142937 RPS8
ENST00000484599 1 0.993795738705018 -0.000320093819761841 ENSG00000142937 RPS8
ENST00000365161 1 0.956029489689948 -0.00440705910808656 ENSG00000202031 SNORD38A
ENST00000474582 1 0.952050329267723 0.00303970392929765 ENSG00000142937 RPS8
ENST00000384690 1 0.0689397445405295 0.129095487456817 ENSG00000207421 SNORD38B
ENST00000455333 1 0.497128412674092 -0.03409012764443 ENSG00000234093 RPS15AP11
ENST00000594193 1 0.612067726131457 -0.024844661112099 ENSG00000234093 RPS15AP11
ENST00000372207 1 0.253877849273389 -0.0533091201425511 ENSG00000142959 BEST4
ENST00000372201 1 0.373588801083831 0.0377605512969193 ENSG00000173846 PLK3
ENST00000465443 1 0.406137048271438 0.0351677351501452 ENSG00000173846 PLK3
ENST00000476731 1 0.504352368569126 0.0433129261881766 ENSG00000173846 PLK3
ENST00000492398 1 0.920498206130171 0.00516174163871829 ENSG00000173846 PLK3
ENST00000461358 1 0.590199998315865 -0.0349323092580296 ENSG00000173846 PLK3
ENST00000461769 1 0.102841073366393 0.11978281442541 ENSG00000173846 PLK3
ENST00000493100 1 0.699799153312414 0.0260526664853628 ENSG00000173846 PLK3
ENST00000339355 1 0.810636520326341 0.0221299969406629 ENSG00000188396 TCTEX1D4
ENST00000372200 1 0.375959774521918 0.0723116717704155 ENSG00000188396 TCTEX1D4
ENST00000450269 1 0.778593211378476 0.0116032477045808 ENSG00000222009 BTBD19
ENST00000453418 1 0.778593211378476 0.0116032477045808 ENSG00000222009 BTBD19
ENST00000409335 1 0.9073725315586 0.00484105521204591 ENSG00000222009 BTBD19
ENST00000439563 1 0.719331421949354 0.0155391607621809 ENSG00000222009 BTBD19
ENST00000485668 1 0.605318814591709 0.0200865022451858 ENSG00000222009 BTBD19
ENST00000482715 1 0.900349638974994 0.00527938510345519 ENSG00000222009 BTBD19
ENST00000475105 1 0.654211589567405 0.0204867073078404 ENSG00000222009 BTBD19
ENST00000495433 1 0.34783606046868 0.0509351039109252 ENSG00000222009 BTBD19
ENST00000489976 1 0.591013964862637 -0.0405910593423135 ENSG00000222009 BTBD19
ENST00000464114 1 0.977927709339128 0.00201585441271638 ENSG00000222009 BTBD19
ENST00000438067 1 0.907180632129599 -0.0106203740624071 ENSG00000117425 PTCH2
ENST00000447098 1 0.661387024395554 0.0388985358962419 ENSG00000117425 PTCH2
ENST00000365574 1 0.972227604079308 -0.00183649010533379 ENSG00000202444 RNU5E-6P
ENST00000372192 1 0.735884390160464 0.0307946089578429 ENSG00000117425 PTCH2
ENST00000447970 1 0.704243963863781 0.014745441265181 ENSG00000226499 RP5-882O7.1
ENST00000439363 1 0.476829251006559 0.0346634744427086 ENSG00000070785 EIF2B3
ENST00000360403 1 0.691225520792233 0.0164730068536505 ENSG00000070785 EIF2B3
ENST00000486491 1 0.549947256909279 0.043816094060417 ENSG00000070785 EIF2B3
ENST00000372183 1 0.870799355759866 0.00743584535123458 ENSG00000070785 EIF2B3
ENST00000579017 1 0.79915060342723 -0.00567524699766008 ENSG00000266294 AL136380.1
ENST00000480675 1 0.868553066504757 -0.00937672598601783 ENSG00000070785 EIF2B3
ENST00000477953 1 0.876000935964158 -0.00898613521095195 ENSG00000070785 EIF2B3
ENST00000517230 1 0.752966918155478 0.010074042945777 ENSG00000253039 RNA5SP47
ENST00000372182 1 0.453285060630092 -0.0446769785684151 ENSG00000070785 EIF2B3
ENST00000428976 1 0.363626893920935 -0.0429513796926775 ENSG00000229815 CCNB1IP1P1
ENST00000487532 1 0.845065152832922 -0.0122776493494869 ENSG00000070785 EIF2B3
ENST00000497010 1 0.954315445374462 0.00371350660234564 ENSG00000070785 EIF2B3
ENST00000372168 1 0.185746366836045 0.0569171612946705 ENSG00000126107 HECTD3
ENST00000372172 1 0.52184918747422 0.0237360097613991 ENSG00000126107 HECTD3
ENST00000486132 1 0.119659840453433 0.078535317602232 ENSG00000126107 HECTD3
ENST00000486296 1 0.421834717998155 0.0403879696893016 ENSG00000126107 HECTD3
ENST00000466423 1 0.494929450677843 0.0340632843197354 ENSG00000126107 HECTD3
ENST00000487488 1 0.117192847650087 0.0975402996553555 ENSG00000126107 HECTD3
ENST00000484564 1 0.7245850232587 -0.026660472176929 ENSG00000126107 HECTD3
ENST00000246337 1 0.882164341785715 -0.00630048699113274 ENSG00000126088 UROD
ENST00000491773 1 0.709427781869274 -0.0161741760299343 ENSG00000126088 UROD
ENST00000463092 1 0.731836182803212 -0.0150875907699511 ENSG00000126088 UROD
ENST00000461035 1 0.764344150382164 -0.0134477739825306 ENSG00000126088 UROD
ENST00000491300 1 0.766738072615977 -0.0124170165589093 ENSG00000126088 UROD
ENST00000434478 1 0.716671199182553 -0.0154276212647722 ENSG00000126088 UROD
ENST00000494399 1 0.885518868684038 -0.00612300691132711 ENSG00000126088 UROD
ENST00000460334 1 0.81302250256974 -0.010197335464042 ENSG00000126088 UROD
ENST00000462688 1 0.763173427460033 -0.0126197853281634 ENSG00000126088 UROD
ENST00000460906 1 0.786845429160197 -0.0116221498239246 ENSG00000126088 UROD
ENST00000490385 1 0.802319913078511 -0.010809864320617 ENSG00000126088 UROD
ENST00000469548 1 0.769099297463904 -0.0123426024777289 ENSG00000126088 UROD
ENST00000486699 1 0.766408122301581 -0.0125071533942845 ENSG00000126088 UROD
ENST00000478467 1 0.769978809440667 -0.0122739227739719 ENSG00000126088 UROD
ENST00000428106 1 0.780590576142952 -0.0117044365770235 ENSG00000126088 UROD
ENST00000496439 1 0.772941289272936 -0.0124746583405291 ENSG00000126088 UROD
ENST00000473012 1 0.773108603046077 -0.0124640092874483 ENSG00000126088 UROD
ENST00000472254 1 0.82819921709469 0.0125838866290265 ENSG00000126088 UROD
ENST00000466193 1 0.632368799153058 0.0319392781222855 ENSG00000126088 UROD
ENST00000465678 1 0.628103744917653 0.0330299597425549 ENSG00000126088 UROD
ENST00000359600 1 0.158716567710962 -0.107133424894886 ENSG00000162415 ZSWIM5
ENST00000464588 1 0.151892235005419 -0.114575750429225 ENSG00000162415 ZSWIM5
ENST00000334815 1 0.848725368308802 -0.0177507793245085 ENSG00000186603 HPDL
ENST00000528332 1 0.224303932850085 0.0975200313156866 ENSG00000132781 MUTYH
ENST00000529984 1 0.224303932850085 0.0975200313156866 ENSG00000132781 MUTYH
ENST00000372110 1 0.161942464406339 0.112423796924073 ENSG00000132781 MUTYH
ENST00000372115 1 0.188726360600852 0.105581867036453 ENSG00000132781 MUTYH
ENST00000481571 1 0.161942464406339 0.112423796924073 ENSG00000132781 MUTYH
ENST00000372098 1 0.161942464406339 0.112423796924073 ENSG00000132781 MUTYH
ENST00000355498 1 0.147892413030567 0.118972999110883 ENSG00000132781 MUTYH
ENST00000475516 1 0.148435492421425 0.118795432300367 ENSG00000132781 MUTYH
ENST00000485271 1 0.657928602024834 -0.0364805457229248 ENSG00000132781 MUTYH
ENST00000372104 1 0.135807220592247 0.12248506465612 ENSG00000132781 MUTYH
ENST00000448481 1 0.135807220592247 0.12248506465612 ENSG00000132781 MUTYH
ENST00000456914 1 0.135807220592247 0.12248506465612 ENSG00000132781 MUTYH
ENST00000354383 1 0.148435492421425 0.118795432300367 ENSG00000132781 MUTYH
ENST00000488731 1 0.148903904966216 0.118527167624188 ENSG00000132781 MUTYH
ENST00000372100 1 0.147892413030567 0.118972999110883 ENSG00000132781 MUTYH
ENST00000450313 1 0.188726360600852 0.105581867036453 ENSG00000132781 MUTYH
ENST00000531105 1 0.122411914641521 0.127422408258207 ENSG00000132781 MUTYH
ENST00000467459 1 0.164833124568699 0.130635496711376 ENSG00000132781 MUTYH
ENST00000482094 1 0.788661599503811 0.0248660205102653 ENSG00000132781 MUTYH
ENST00000529892 1 0.602691439292236 0.0488072593113676 ENSG00000132781 MUTYH
ENST00000533178 1 0.336358068342206 0.0855020199456949 ENSG00000132781 MUTYH
ENST00000528013 1 0.123440664443229 0.126746888478527 ENSG00000132781 MUTYH
ENST00000412971 1 0.125020661661639 0.125106839334624 ENSG00000132781 MUTYH
ENST00000462388 1 0.249567337598997 0.108423025241808 ENSG00000132781 MUTYH
ENST00000466231 1 0.475319360047031 0.0601666185524364 ENSG00000132781 MUTYH
ENST00000470256 1 0.1211353555287 0.130277623713698 ENSG00000132781 MUTYH
ENST00000461495 1 0.119796797083368 0.12710617676017 ENSG00000132781 MUTYH
ENST00000435155 1 0.120853448505453 0.131246115683533 ENSG00000132781 MUTYH
ENST00000467940 1 0.13817435827852 0.121290076519726 ENSG00000132781 MUTYH
ENST00000478796 1 0.482386544085574 0.0659637448648302 ENSG00000132781 MUTYH
ENST00000525160 1 0.146937655517892 0.119769089052399 ENSG00000132781 MUTYH
ENST00000479746 1 0.139153394958888 0.128300827232031 ENSG00000132781 MUTYH
ENST00000492494 1 0.148892539481219 0.125369003400561 ENSG00000132781 MUTYH
ENST00000483642 1 0.184453690944623 0.112566073928934 ENSG00000132781 MUTYH
ENST00000481139 1 0.22995687146774 0.101696250077843 ENSG00000132781 MUTYH
ENST00000485484 1 0.184384286370951 0.115571752552914 ENSG00000132781 MUTYH
ENST00000476789 1 0.281264255013505 0.0911217055873395 ENSG00000132781 MUTYH
ENST00000462387 1 0.331957495010126 0.0831263455770696 ENSG00000132781 MUTYH
ENST00000474703 1 0.2000727648498 0.113535134695436 ENSG00000132781 MUTYH
ENST00000483127 1 0.194045792232565 0.118298742376277 ENSG00000132781 MUTYH
ENST00000534453 1 0.109312904058636 0.14714596895334 ENSG00000132781 MUTYH
ENST00000372090 1 0.347948750095266 -0.0684507622551386 ENSG00000132773 TOE1
ENST00000477731 1 0.690952051873904 -0.0326359096257235 ENSG00000132773 TOE1
ENST00000539779 1 0.453810928531277 -0.055296230362783 ENSG00000132773 TOE1
ENST00000471337 1 0.561130946569443 -0.0465320901877299 ENSG00000132773 TOE1
ENST00000495703 1 0.335928932381809 -0.0712490802639929 ENSG00000132773 TOE1
ENST00000460057 1 0.35469456559743 -0.0834538218195948 ENSG00000132773 TOE1
ENST00000372084 1 0.210320731389306 0.107839103433129 ENSG00000070759 TESK2
ENST00000372086 1 0.366040157468201 0.0759103715230846 ENSG00000070759 TESK2
ENST00000341771 1 0.366040157468201 0.0759103715230846 ENSG00000070759 TESK2
ENST00000486676 1 0.402521120244192 0.0703877246436953 ENSG00000070759 TESK2
ENST00000538496 1 0.218623904572841 0.104642048130468 ENSG00000070759 TESK2
ENST00000493974 1 0.799037220806388 0.0238695939264166 ENSG00000070759 TESK2
ENST00000451835 1 0.621401582872112 -0.0463434715468424 ENSG00000070759 TESK2
ENST00000415578 1 0.0777119316705839 0.16006642736835 ENSG00000236624 CCDC163P
ENST00000515561 1 0.0777119316705839 0.16006642736835 ENSG00000236624 CCDC163P
ENST00000502793 1 0.340330029916543 0.0814089327868762 ENSG00000236624 CCDC163P
ENST00000490551 1 0.0511122623832265 0.17423211984461 ENSG00000236624 CCDC163P
ENST00000432082 1 0.114427854255107 0.133880028471387 ENSG00000236624 CCDC163P
ENST00000514299 1 0.114427854255107 0.133880028471387 ENSG00000236624 CCDC163P
ENST00000486476 1 0.0662360175677443 0.150405049373056 ENSG00000236624 CCDC163P
ENST00000488405 1 0.279184009645205 0.0828906841776367 ENSG00000236624 CCDC163P
ENST00000401061 1 0.621450360637721 -0.0364063402782332 ENSG00000132763 MMACHC
ENST00000477188 1 0.838108081907559 0.0191307808292615 ENSG00000132763 MMACHC
ENST00000262746 1 0.154156851977461 -0.0431101573277237 ENSG00000117450 PRDX1
ENST00000319248 1 0.154364680857088 -0.0430862191576177 ENSG00000117450 PRDX1
ENST00000372079 1 0.153905117831785 -0.0431483654200979 ENSG00000117450 PRDX1
ENST00000447184 1 0.176830571714933 -0.0417931443978772 ENSG00000117450 PRDX1
ENST00000424390 1 0.176848692705758 -0.0417930075045948 ENSG00000117450 PRDX1
ENST00000483583 1 0.178521400150733 -0.0440450325553104 ENSG00000117450 PRDX1
ENST00000372070 1 0.0826770374108018 0.0716086424379063 ENSG00000117448 AKR1A1
ENST00000434299 1 0.0332593162710047 0.0992234673829888 ENSG00000117448 AKR1A1
ENST00000496999 1 0.0248672368498525 0.112430944776495 ENSG00000117448 AKR1A1
ENST00000476957 1 0.0422822306045724 0.0919121126712527 ENSG00000117448 AKR1A1
ENST00000481885 1 0.0476146285858813 0.0973916567951261 ENSG00000117448 AKR1A1
ENST00000351829 1 0.0785175993926447 0.0753774064212976 ENSG00000117448 AKR1A1
ENST00000471651 1 0.0200490044189713 0.122789202471191 ENSG00000117448 AKR1A1
ENST00000497973 1 0.566265272548145 0.0273613725903835 ENSG00000117448 AKR1A1
ENST00000473038 1 0.96794705527754 0.00218902012247431 ENSG00000117448 AKR1A1
ENST00000495913 1 0.88348842416545 0.00807230730671361 ENSG00000117448 AKR1A1
ENST00000487654 1 0.950500163181097 0.00371704689007617 ENSG00000117448 AKR1A1
ENST00000475919 1 0.803125834024456 -0.0162673529894534 ENSG00000117448 AKR1A1
ENST00000475985 1 0.384771021316439 -0.0670908770011219 ENSG00000117448 AKR1A1
ENST00000437901 1 0.607760886329124 -0.0217714581127231 ENSG00000132780 NASP
ENST00000437362 1 0.609653167544087 -0.0216336148205784 ENSG00000132780 NASP
ENST00000464190 1 0.299537290067998 -0.0483939408565124 ENSG00000132780 NASP
ENST00000528084 1 0.444016993515502 -0.0384606467577974 ENSG00000132780 NASP
ENST00000527359 1 0.748474628728688 -0.0134296899644136 ENSG00000132780 NASP
ENST00000525515 1 0.527721548645027 -0.0261790097224054 ENSG00000132780 NASP
ENST00000453748 1 0.53773480408261 -0.0256389410506622 ENSG00000132780 NASP
ENST00000402363 1 0.83008298272363 -0.00854510308891881 ENSG00000132780 NASP
ENST00000537798 1 0.830090146247236 -0.0085451120858143 ENSG00000132780 NASP
ENST00000527470 1 0.269429561995769 -0.0488141851669371 ENSG00000132780 NASP
ENST00000529333 1 0.253685592518107 -0.0503253496372108 ENSG00000132780 NASP
ENST00000531532 1 0.456613201025225 -0.0388814313955548 ENSG00000132780 NASP
ENST00000530840 1 0.304849962189713 -0.0707602185372021 ENSG00000132780 NASP
ENST00000528238 1 0.831621563199154 -0.00878713634397326 ENSG00000132780 NASP
ENST00000534101 1 0.293389771564778 -0.0459789100000042 ENSG00000132780 NASP
ENST00000350030 1 0.843491319324982 -0.00781541393711199 ENSG00000132780 NASP
ENST00000470768 1 0.272950542035951 -0.0462953187360183 ENSG00000132780 NASP
ENST00000372052 1 0.830057319893686 -0.00854395921249843 ENSG00000132780 NASP
ENST00000351223 1 0.830057319893686 -0.00854395921249843 ENSG00000132780 NASP
ENST00000530073 1 0.542123212548855 0.0271645781604853 ENSG00000132780 NASP
ENST00000481782 1 0.706382143375044 0.0170776820708731 ENSG00000132780 NASP
ENST00000531612 1 0.828779189983333 0.00972021597968154 ENSG00000132780 NASP
ENST00000527932 1 0.575189309115565 0.0308411229834595 ENSG00000132780 NASP
ENST00000534450 1 0.656978446480686 0.0222257309178358 ENSG00000132780 NASP
ENST00000472408 1 0.82655612371875 0.0172178858493008 ENSG00000132780 NASP
ENST00000491755 1 0.0669636248538373 0.172514715010562 ENSG00000159588 CCDC17
ENST00000482416 1 0.0668705556077128 0.172573876756178 ENSG00000159588 CCDC17
ENST00000372044 1 0.070808871348022 0.170159694170151 ENSG00000159588 CCDC17
ENST00000421127 1 0.0508068708218268 0.183914738173381 ENSG00000159588 CCDC17
ENST00000343901 1 0.0508153532797627 0.183905944912414 ENSG00000159588 CCDC17
ENST00000528266 1 0.0582958305022791 0.178297566281059 ENSG00000159588 CCDC17
ENST00000445048 1 0.0723140625989032 0.169262952631396 ENSG00000159588 CCDC17
ENST00000479529 1 0.0826932085264996 0.163431131872644 ENSG00000159588 CCDC17
ENST00000464739 1 0.360417232012416 0.0836411698128476 ENSG00000159588 CCDC17
ENST00000525599 1 0.497466951261439 0.0577434316632576 ENSG00000159588 CCDC17
ENST00000479235 1 0.675337542660491 -0.0205958560369279 ENSG00000159592 GPBP1L1
ENST00000290795 1 0.786330032319983 -0.00787883887587766 ENSG00000159592 GPBP1L1
ENST00000355105 1 0.791659656393205 -0.00767675675044154 ENSG00000159592 GPBP1L1
ENST00000467032 1 0.924556080477452 -0.00630110905319202 ENSG00000159592 GPBP1L1
ENST00000487436 1 0.908137740053178 -0.00723362822122084 ENSG00000159592 GPBP1L1
ENST00000468724 1 0.986686322841161 -0.00102801936280036 ENSG00000159592 GPBP1L1
ENST00000498128 1 0.14523773415855 -0.0740048584081868 ENSG00000159592 GPBP1L1
ENST00000432472 1 0.86033273768138 -0.0139877028701376 ENSG00000225447 RPS15AP10
ENST00000437848 1 0.717566739355616 0.0335307805392012 ENSG00000234329 RP11-767N6.2
ENST00000496278 1 0.749230717415026 -0.0234644142618462 ENSG00000159592 GPBP1L1
ENST00000495616 1 0.447456546479146 0.0638644233316344 ENSG00000159592 GPBP1L1
ENST00000488278 1 0.432719175699427 0.0371952993002901 ENSG00000159592 GPBP1L1
ENST00000480941 1 0.449440064674976 0.0358661036836347 ENSG00000159592 GPBP1L1
ENST00000480083 1 0.46226544058724 0.034947119865926 ENSG00000159592 GPBP1L1
ENST00000493083 1 0.644191381555626 0.0224582054584321 ENSG00000159592 GPBP1L1
ENST00000460859 1 0.519171872046957 0.0322492226944056 ENSG00000159592 GPBP1L1
ENST00000372025 1 0.88741474308575 -0.00792043256374169 ENSG00000159596 TMEM69
ENST00000496366 1 0.611555744142572 -0.0298297624189575 ENSG00000159596 TMEM69
ENST00000359942 1 0.269205142821639 -0.0689658951639012 ENSG00000197429 IPP
ENST00000430643 1 0.0472573390074203 -0.186286276961179 ENSG00000230896 RP11-767N6.7
ENST00000461718 1 0.971096879091785 -0.00340293219244445 ENSG00000197429 IPP
ENST00000495072 1 0.664316566021606 -0.0349210876679807 ENSG00000197429 IPP
ENST00000396478 1 0.301672855753492 -0.074236626134959 ENSG00000197429 IPP
ENST00000470809 1 0.0856323379947121 0.102622346573295 ENSG00000086015 MAST2
ENST00000372009 1 0.897832323478233 -0.00429495709974796 ENSG00000086015 MAST2
ENST00000361297 1 0.866016314120956 -0.00565234773207316 ENSG00000086015 MAST2
ENST00000413187 1 0.735648858313704 0.0123811761291052 ENSG00000232467 TMA16P2
ENST00000372008 1 0.677138995630615 0.0179794946090464 ENSG00000086015 MAST2
ENST00000482881 1 0.901027592639029 0.00738460515428029 ENSG00000086015 MAST2
ENST00000488619 1 0.619377906418458 0.0467511643108076 ENSG00000086015 MAST2
ENST00000467367 1 0.676721717591671 -0.0344926575776181 ENSG00000086015 MAST2
ENST00000498668 1 0.726107239440719 -0.0327726776200165 ENSG00000086015 MAST2
ENST00000477968 1 0.653709470510483 -0.0372517188203589 ENSG00000086015 MAST2
ENST00000492813 1 0.116024269276084 -0.142274032147301 ENSG00000086015 MAST2
ENST00000262741 1 0.244946754224823 -0.0713728800152231 ENSG00000117461 PIK3R3
ENST00000372006 1 0.245086428896589 -0.0713696509852426 ENSG00000117461 PIK3R3
ENST00000340332 1 0.230823673745076 -0.0734391715000282 ENSG00000117461 PIK3R3
ENST00000354242 1 0.230823673745076 -0.0734391715000282 ENSG00000117461 PIK3R3
ENST00000420542 1 0.230823673745076 -0.0734391715000282 ENSG00000117461 PIK3R3
ENST00000488808 1 0.788057495441827 -0.0218569406121392 ENSG00000117461 PIK3R3
ENST00000540385 1 0.599060761892544 -0.0365286138773312 ENSG00000117461 PIK3R3
ENST00000423209 1 0.68550596197241 -0.0284482181331607 ENSG00000117461 PIK3R3
ENST00000450004 1 0.846630298173211 0.00983133008930233 ENSG00000226957 RP4-533D7.4
ENST00000493202 1 0.700299923205104 -0.0288929350000526 ENSG00000117461 PIK3R3
ENST00000425892 1 0.566755705320088 -0.0433069870862229 ENSG00000117461 PIK3R3
ENST00000426289 1 0.965180036903078 -0.00128368279589495 ENSG00000233114 RP4-533D7.3
ENST00000452785 1 0.711789877830547 0.0117692251743615 ENSG00000227857 RP4-533D7.5
ENST00000498443 1 0.795938633829552 -0.0181088874870404 ENSG00000117472 TSPAN1
ENST00000372003 1 0.220826064112741 -0.0916694832137479 ENSG00000117472 TSPAN1
ENST00000482928 1 0.326754525673136 -0.0591775200386187 ENSG00000117472 TSPAN1
ENST00000469330 1 0.326754525673136 -0.0591775200386187 ENSG00000117472 TSPAN1
ENST00000475163 1 0.511558361102275 -0.0474511142194397 ENSG00000117472 TSPAN1
ENST00000482143 1 0.241181638549495 -0.0686164830252692 ENSG00000117472 TSPAN1
ENST00000464786 1 0.631112779561625 -0.0323505448231798 ENSG00000117472 TSPAN1
ENST00000472170 1 0.333155405298875 -0.0546696904519156 ENSG00000117472 TSPAN1
ENST00000470318 1 0.563085203563327 0.0303152834106584 ENSG00000117472 TSPAN1
ENST00000396420 1 0.348324862714655 -0.0389673115321998 ENSG00000085998 POMGNT1
ENST00000371984 1 0.44184459972423 -0.0318608250750701 ENSG00000085998 POMGNT1
ENST00000371992 1 0.349299362612106 -0.0389568812912304 ENSG00000085998 POMGNT1
ENST00000475642 1 0.221232158616561 -0.0898990793334981 ENSG00000085998 POMGNT1
ENST00000535522 1 0.657033759348548 -0.0188796081557682 ENSG00000085998 POMGNT1
ENST00000371986 1 0.441442081384888 -0.0318737500563126 ENSG00000085998 POMGNT1
ENST00000480972 1 0.849692687802397 -0.0146129381176975 ENSG00000085998 POMGNT1
ENST00000485714 1 0.877128035676602 0.00892189247565903 ENSG00000085998 POMGNT1
ENST00000463030 1 0.726328307261779 0.0305597112319767 ENSG00000085998 POMGNT1
ENST00000477114 1 0.583773383136958 -0.0356183289465299 ENSG00000085998 POMGNT1
ENST00000497439 1 0.332974517861419 -0.0580220520785382 ENSG00000085998 POMGNT1
ENST00000489985 1 0.952080368699378 -0.00405808948860742 ENSG00000085998 POMGNT1
ENST00000371980 1 0.421307914948496 -0.073772718870843 ENSG00000171357 LURAP1
ENST00000463715 1 0.489151962190254 -0.0597147746296317 ENSG00000085999 RAD54L
ENST00000442598 1 0.739362006446974 0.0206703808840513 ENSG00000085999 RAD54L
ENST00000493985 1 0.266536719934812 -0.0970208836634415 ENSG00000085999 RAD54L
ENST00000371975 1 0.742987807951471 0.0203738451474376 ENSG00000085999 RAD54L
ENST00000469835 1 0.29320113447386 -0.0924572833318738 ENSG00000085999 RAD54L
ENST00000493032 1 0.0707833361963032 -0.163071384555037 ENSG00000085999 RAD54L
ENST00000487700 1 0.0606737210041525 -0.160274979070093 ENSG00000085999 RAD54L
ENST00000472889 1 0.260147583235751 -0.102021389116126 ENSG00000085999 RAD54L
ENST00000473251 1 0.721415441045267 0.030576374905173 ENSG00000085999 RAD54L
ENST00000496156 1 0.986882698402406 -0.000769224728103745 ENSG00000132128 LRRC41
ENST00000476687 1 0.210773228827125 0.107544676707164 ENSG00000085999 RAD54L
ENST00000488942 1 0.298045437681092 0.0833444323322605 ENSG00000085999 RAD54L
ENST00000459678 1 0.402764689184159 0.0689462334763851 ENSG00000085999 RAD54L
ENST00000343304 1 0.488611509048993 -0.0228997313672916 ENSG00000132128 LRRC41
ENST00000472710 1 0.918521514336597 -0.00374184545883122 ENSG00000132128 LRRC41
ENST00000498402 1 0.718969769460962 -0.0134764559864427 ENSG00000132128 LRRC41
ENST00000469150 1 0.250180013755093 0.0731014333768803 ENSG00000132128 LRRC41
ENST00000311672 1 0.901402919107274 0.0060565084642332 ENSG00000173660 UQCRH
ENST00000489056 1 0.901404465956556 0.006056306730578 ENSG00000173660 UQCRH
ENST00000486951 1 0.888004094133046 0.00705282063175132 ENSG00000173660 UQCRH
ENST00000496387 1 0.901404465956556 0.006056306730578 ENSG00000173660 UQCRH
ENST00000460947 1 0.863573269127021 0.0092283409197706 ENSG00000173660 UQCRH
ENST00000474844 1 0.764866936756711 0.0165053567676534 ENSG00000117481 NSUN4
ENST00000307089 1 0.410362244418142 0.0417874136795692 ENSG00000117481 NSUN4
ENST00000486270 1 0.914111427678666 0.00624183119002239 ENSG00000117481 NSUN4
ENST00000536062 1 0.791295914018647 0.0147553141886282 ENSG00000117481 NSUN4
ENST00000469918 1 0.988422316579429 -0.000969611452419364 ENSG00000117481 NSUN4
ENST00000472157 1 0.773253839805782 -0.0270855850701047 ENSG00000117481 NSUN4
ENST00000471871 1 0.624955859166293 0.027161631364297 ENSG00000117481 NSUN4
ENST00000537428 1 0.691083918124895 0.0220752546310373 ENSG00000117481 NSUN4
ENST00000498008 1 0.636877867904661 0.0264639213320556 ENSG00000117481 NSUN4
ENST00000495427 1 0.769726492997538 0.0166441046218024 ENSG00000117481 NSUN4
ENST00000475281 1 0.840298121698896 0.0171315605614767 ENSG00000117481 NSUN4
ENST00000457027 1 0.740469703374488 0.0112035076828615 ENSG00000225779 RP4-603I14.3
ENST00000243167 0.958336818223049 0.000876711447338764 0.290275054260365 ENSG00000117480 FAAH
ENST00000468718 1 0.0164817564836933 0.161718610441901 ENSG00000117480 FAAH
ENST00000493735 1 0.00939863195392768 0.198221735945677 ENSG00000117480 FAAH
ENST00000484697 1 0.0225993046569515 0.184412148805012 ENSG00000117480 FAAH
ENST00000489366 1 0.567369806406772 0.0310403125057885 ENSG00000117480 FAAH
ENST00000493636 1 0.065542815821289 0.109115272461253 ENSG00000117480 FAAH
ENST00000446499 1 0.846025515260969 -0.00471249038476293 ENSG00000232022 RP5-1109J22.1
ENST00000429784 1 0.86716283200362 -0.00420377554880978 ENSG00000232022 RP5-1109J22.1
ENST00000602433 1 0.685504101032137 -0.0275010750648441 ENSG00000269956 MKNK1-AS1
ENST00000342571 1 0.594790076667274 -0.0294139168671432 ENSG00000079277 MKNK1
ENST00000371946 1 0.527176542382704 -0.0308617154582813 ENSG00000079277 MKNK1
ENST00000341183 1 0.527176542382704 -0.0308617154582813 ENSG00000079277 MKNK1
ENST00000371944 1 0.594790076667274 -0.0294139168671432 ENSG00000079277 MKNK1
ENST00000371945 1 0.527176542382704 -0.0308617154582813 ENSG00000079277 MKNK1
ENST00000524749 1 0.334688428691087 -0.0765276978706163 ENSG00000079277 MKNK1
ENST00000528077 1 0.441595447380759 -0.0389647220656459 ENSG00000079277 MKNK1
ENST00000428112 1 0.522543829799757 -0.0329736052332396 ENSG00000079277 MKNK1
ENST00000532897 1 0.859928535985949 -0.0130830448465041 ENSG00000079277 MKNK1
ENST00000530528 1 0.597036879509675 -0.0483375314283998 ENSG00000079277 MKNK1
ENST00000531355 1 0.598950585159623 -0.0274345096963566 ENSG00000079277 MKNK1
ENST00000470237 1 0.779403408637506 -0.0238882364380951 ENSG00000079277 MKNK1
ENST00000524417 1 0.963434565784819 -0.00418127776213817 ENSG00000079277 MKNK1
ENST00000460098 1 0.503349256583934 -0.0599138724196009 ENSG00000079277 MKNK1
ENST00000532783 1 0.98415847369449 0.00135320119583466 ENSG00000079277 MKNK1
ENST00000496619 1 0.864500612836822 -0.0097571090020849 ENSG00000079277 MKNK1
ENST00000528237 1 0.8825954787974 0.010299903068092 ENSG00000079277 MKNK1
ENST00000526513 1 0.863881294291206 -0.0100737383795035 ENSG00000079277 MKNK1
ENST00000484301 1 0.996179263570893 0.000296470324995585 ENSG00000079277 MKNK1
ENST00000545730 1 0.996216078674834 -0.000255004134868847 ENSG00000079277 MKNK1
ENST00000486716 1 0.435922492512719 0.0497586291028554 ENSG00000079277 MKNK1
ENST00000480531 1 0.285604972844056 0.0865184559788226 ENSG00000079277 MKNK1
ENST00000529170 1 0.598347352916819 0.0341946901300226 ENSG00000079277 MKNK1
ENST00000531769 1 0.807134020870484 0.0138636893503294 ENSG00000079277 MKNK1
ENST00000465783 1 0.964468476142342 0.00315523817786788 ENSG00000079277 MKNK1
ENST00000474868 1 0.949093788682978 0.00452252948115878 ENSG00000079277 MKNK1
ENST00000532110 1 0.89421984861672 -0.00955087483131415 ENSG00000079277 MKNK1
ENST00000477883 1 0.32429259405732 -0.0889553558272809 ENSG00000079277 MKNK1
ENST00000525888 1 0.941859698613502 -0.00541349786517009 ENSG00000079277 MKNK1
ENST00000468852 1 0.61325797477522 0.0462477009204651 ENSG00000079277 MKNK1
ENST00000319928 1 0.765605455816311 -0.0244003423300805 ENSG00000142961 MOB3C
ENST00000271139 1 0.404387526300625 -0.0701012449021587 ENSG00000142961 MOB3C
ENST00000371940 1 0.625662113532014 -0.0402071368090663 ENSG00000142961 MOB3C
ENST00000477318 1 0.339583389981466 0.087101932425486 ENSG00000142961 MOB3C
ENST00000576409 1 0.599334399652095 -0.0272656168259733 ENSG00000123472 ATPAF1
ENST00000371937 1 0.598869738768398 -0.0272919819358349 ENSG00000123472 ATPAF1
ENST00000574428 1 0.598869738768398 -0.0272919819358349 ENSG00000123472 ATPAF1
ENST00000492233 1 0.795459098881892 -0.0173060709430768 ENSG00000123472 ATPAF1
ENST00000526821 1 0.857123100905034 0.0111561578181674 ENSG00000123472 ATPAF1
ENST00000542495 1 0.717982797372534 0.0226730755930849 ENSG00000123472 ATPAF1
ENST00000529214 1 0.717982797372534 0.0226730755930849 ENSG00000123472 ATPAF1
ENST00000329231 1 0.849142432352194 0.0109822681760963 ENSG00000123472 ATPAF1
ENST00000534216 1 0.931878732883509 0.00598980247852644 ENSG00000123472 ATPAF1
ENST00000532925 1 0.914020896440753 0.00711499066215953 ENSG00000123472 ATPAF1
ENST00000474020 1 0.837019010832517 0.0169847455366739 ENSG00000123472 ATPAF1
ENST00000487193 1 0.700864967189339 0.0303614880563614 ENSG00000123472 ATPAF1
ENST00000544071 1 0.55561052411315 0.0191949782357557 ENSG00000159658 EFCAB14
ENST00000525633 1 0.605872590311866 -0.0387177097929308 ENSG00000123472 ATPAF1
ENST00000460928 1 0.663752998872759 -0.0408156432829203 ENSG00000123472 ATPAF1
ENST00000419476 1 0.0233148615419119 0.0547066713469443 ENSG00000233647 RP11-8J9.1
ENST00000564071 1 0.92424738147597 0.00781666418615119 ENSG00000186118 TEX38
ENST00000569393 1 0.192661144924497 -0.0812444441755251 ENSG00000186118 TEX38
ENST00000334122 1 0.235108112932842 -0.0728944179838926 ENSG00000186118 TEX38
ENST00000415500 1 0.29101900737954 -0.0643235335578816 ENSG00000186118 TEX38
ENST00000564373 1 0.287647638870735 -0.0645368121026745 ENSG00000186118 TEX38
ENST00000442839 1 0.642101754601081 0.0206187634166972 ENSG00000228237 EFCAB14-AS1
ENST00000418985 1 0.635049991545383 0.02103663424544 ENSG00000228237 EFCAB14-AS1
ENST00000371933 1 0.51586555319451 0.0220323491845587 ENSG00000159658 EFCAB14
ENST00000479745 1 0.716703222509302 0.0191949384885179 ENSG00000159658 EFCAB14
ENST00000487741 1 0.803493060328958 0.0133321875966153 ENSG00000159658 EFCAB14
ENST00000481623 1 0.808183010359225 0.0142684314724163 ENSG00000159658 EFCAB14
ENST00000459797 1 0.777687428629764 0.0217171280711021 ENSG00000159658 EFCAB14
ENST00000484461 1 0.588818189817033 0.0278068990770289 ENSG00000159658 EFCAB14
ENST00000538609 1 0.60707466114094 -0.0480437125398055 ENSG00000186377 CYP4X1
ENST00000371901 1 0.602772717181444 -0.048634221067753 ENSG00000186377 CYP4X1
ENST00000466294 1 0.533153953704605 -0.0360063034816315 ENSG00000186377 CYP4X1
ENST00000334194 1 0.840109580656919 -0.0155232915268642 ENSG00000186160 CYP4Z1
ENST00000444042 1 0.345511295649034 -0.0858174935400928 ENSG00000225506 CYP4A22-AS1
ENST00000471598 1 0.116527096187377 0.0388330472044006 ENSG00000186160 CYP4Z1
ENST00000485117 1 0.877143184338454 0.00599679720826334 ENSG00000162365 CYP4A22
ENST00000490948 1 0.877143184338454 0.00599679720826334 ENSG00000162365 CYP4A22
ENST00000371890 1 0.67051603856801 0.0168536122729262 ENSG00000162365 CYP4A22
ENST00000294337 1 0.872511117394913 -0.00584037173369685 ENSG00000162365 CYP4A22
ENST00000371891 1 0.850458013705236 0.00771192103014961 ENSG00000162365 CYP4A22
ENST00000429328 1 0.834166400934407 -0.00500750556949143 ENSG00000224805 LINC00853
ENST00000371885 1 0.746941635994642 -0.00703512394039399 ENSG00000162366 PDZK1IP1
ENST00000371884 1 0.856789359772152 0.00628803510963683 ENSG00000162367 TAL1
ENST00000371883 1 0.745242913829359 0.0111795529583544 ENSG00000162367 TAL1
ENST00000294339 1 0.745242913829359 0.0111795529583544 ENSG00000162367 TAL1
ENST00000459729 1 0.620338659813821 0.0250964994722157 ENSG00000162367 TAL1
ENST00000464796 1 0.582925122989462 -0.0281727684953996 ENSG00000162367 TAL1
ENST00000422216 1 0.571016379790904 -0.0345485857906258 ENSG00000226252 RP1-18D14.7
ENST00000481091 1 0.339722663045704 -0.0638056693310022 ENSG00000162367 TAL1
ENST00000465912 1 0.254124247396462 -0.0918725599290793 ENSG00000162367 TAL1
ENST00000337817 1 0.2349162320184 0.0646448041492229 ENSG00000123473 STIL
ENST00000360380 1 0.2349162320184 0.0646448041492229 ENSG00000123473 STIL
ENST00000371877 1 0.2349162320184 0.0646448041492229 ENSG00000123473 STIL
ENST00000243182 1 0.273462066393416 0.0590961122360204 ENSG00000123473 STIL
ENST00000396221 1 0.273462066393416 0.0590961122360204 ENSG00000123473 STIL
ENST00000447475 1 0.225110856414446 0.0667507393491936 ENSG00000123473 STIL
ENST00000418131 1 0.759284964845111 -0.0207519736504795 ENSG00000123473 STIL
ENST00000436811 1 0.746444686093118 0.0249673625054181 ENSG00000123473 STIL
ENST00000433827 1 0.0704899610259689 0.169648959865892 ENSG00000123473 STIL
ENST00000413565 1 0.685591484506949 0.0381114865096091 ENSG00000123473 STIL
ENST00000371873 1 0.879915720936266 -0.00654120678033305 ENSG00000162368 CMPK1
ENST00000371871 1 0.67184850013164 -0.0173265554138756 ENSG00000162368 CMPK1
ENST00000471289 1 0.978710728432678 0.00192674991115084 ENSG00000162368 CMPK1
ENST00000450808 1 0.489837016026332 -0.0286039166670596 ENSG00000162368 CMPK1
ENST00000371870 1 0.837968976903305 0.00924927655089851 ENSG00000162368 CMPK1
ENST00000420876 1 0.887031006887256 -0.0133692152274301 ENSG00000225762 RP11-511I2.2
ENST00000335071 1 0.65296501490003 -0.0103890364501846 ENSG00000186790 FOXE3
ENST00000445551 1 0.512731019488015 0.0589768740031081 ENSG00000237424 FOXD2-AS1
ENST00000334793 1 0.345144344857839 0.0731129067246406 ENSG00000186564 FOXD2
ENST00000606738 1 0.682416742370672 0.016098223638183 ENSG00000269113 TRABD2B
ENST00000435576 1 0.681010614287677 0.0161986802168533 ENSG00000269113 TRABD2B
ENST00000452503 1 0.280036702696764 -0.0443344007072716 ENSG00000242267 SKINTL
ENST00000425816 1 0.0300567201114876 0.177758944014254 ENSG00000117834 SLC5A9
ENST00000533824 1 0.0300567201114876 0.177758944014254 ENSG00000117834 SLC5A9
ENST00000438567 1 0.0597449079864109 0.156556296704573 ENSG00000117834 SLC5A9
ENST00000236495 1 0.0597449079864109 0.156556296704573 ENSG00000117834 SLC5A9
ENST00000493837 1 0.0597449079864109 0.156556296704573 ENSG00000117834 SLC5A9
ENST00000420136 1 0.0711473172780824 0.117917938770457 ENSG00000117834 SLC5A9
ENST00000441260 1 0.0711473172780824 0.117917938770457 ENSG00000117834 SLC5A9
ENST00000606809 1 0.512995355552497 0.0185814876772141 ENSG00000272491 RP5-1024N4.4
ENST00000527929 1 0.204387605916988 0.0439992294516082 ENSG00000117834 SLC5A9
ENST00000525901 1 0.174618865366355 0.071798453518994 ENSG00000117834 SLC5A9
ENST00000532322 1 0.404371515336967 0.0517828718784104 ENSG00000117834 SLC5A9
ENST00000471020 1 0.575357842302255 0.033889440380179 ENSG00000117834 SLC5A9
ENST00000371847 1 0.633122477596377 -0.0384949889242054 ENSG00000132122 SPATA6
ENST00000371843 1 0.614893697660466 -0.0415552470128068 ENSG00000132122 SPATA6
ENST00000603831 1 0.752633970755706 -0.0285642576939791 ENSG00000132122 SPATA6
ENST00000396199 1 0.527789030241614 -0.0524404212090113 ENSG00000132122 SPATA6
ENST00000371841 1 0.541758025479566 -0.0563494019405594 ENSG00000132122 SPATA6
ENST00000490850 1 0.612381487423397 -0.046306510296851 ENSG00000132122 SPATA6
ENST00000487629 1 0.81472333390451 0.0158413797543849 ENSG00000132122 SPATA6
ENST00000463938 1 0.498655237609887 -0.0628563226261986 ENSG00000132122 SPATA6
ENST00000487543 1 0.372427563626991 -0.0832226186746349 ENSG00000132122 SPATA6
ENST00000465990 1 0.265764939119494 -0.101846710573293 ENSG00000132122 SPATA6
ENST00000471975 1 0.335911978305893 -0.0899984780276406 ENSG00000132122 SPATA6
ENST00000412769 1 0.898868617956123 0.00478830056816726 ENSG00000235105 RP11-329A14.1
ENST00000371839 1 0.492982032991535 0.0391822504385751 ENSG00000186094 AGBL4
ENST00000416121 1 0.49655301118384 0.0195888399921151 ENSG00000186094 AGBL4
ENST00000371838 1 0.401093529922771 0.047170200668068 ENSG00000186094 AGBL4
ENST00000371836 1 0.351398612946446 0.048631141164279 ENSG00000186094 AGBL4
ENST00000497451 1 0.687427577886824 -0.0117510587489794 ENSG00000186094 AGBL4
ENST00000607815 1 0.110767850826212 0.0326235059460598 ENSG00000271782 RP5-850O15.4
ENST00000396153 1 0.177033698273062 0.0711650655045653 ENSG00000185104 FAF1
ENST00000371778 1 0.159124008143476 0.0745459022707239 ENSG00000185104 FAF1
ENST00000545823 1 0.101807563028173 0.0945287868250468 ENSG00000185104 FAF1
ENST00000494400 1 0.270212949440432 0.0634380791599016 ENSG00000185104 FAF1
ENST00000424664 1 0.727288275621484 -0.0326972989099028 ENSG00000225767 RP5-850O15.3
ENST00000472808 1 0.0502751594398705 0.152401048839665 ENSG00000185104 FAF1
ENST00000487898 1 0.176821911821605 0.0843969301162837 ENSG00000185104 FAF1
ENST00000517016 1 0.290675748951445 -0.0328060577131764 ENSG00000252825 RNU6-1253P
ENST00000453979 1 0.521299306996708 0.0373524855176094 ENSG00000230585 PHBP12
ENST00000381143 1 0.857715398648635 -0.00671785142603183 ENSG00000237130 MRPS6P2
ENST00000262662 1 0.632301875348602 -0.0358325963989822 ENSG00000123080 CDKN2C
ENST00000396148 1 0.627551830477236 -0.0364147480828273 ENSG00000123080 CDKN2C
ENST00000371761 1 0.691910200476498 -0.0336456690234394 ENSG00000123080 CDKN2C
ENST00000366181 1 0.31417102540393 -0.0890517405747609 ENSG00000203356 RP11-296A18.3
ENST00000242719 1 0.454390163983055 0.0288866359186882 ENSG00000123091 RNF11
ENST00000494873 1 0.761117955846307 0.00945772363070276 ENSG00000123091 RNF11
ENST00000602152 1 0.627181594365047 -0.0285439596681206 ENSG00000233406 RP11-296A18.5
ENST00000480705 1 0.627181594365047 -0.0285439596681206 ENSG00000233406 RP11-296A18.5
ENST00000422306 1 0.248964944795399 -0.0715687696991187 ENSG00000236434 RP11-296A18.6
ENST00000486691 1 0.713833840174443 0.0136478829465882 ENSG00000123091 RNF11
ENST00000447632 1 0.981313442170711 0.00220224989818475 ENSG00000085831 TTC39A
ENST00000413473 1 0.924297911693175 0.00892502528305583 ENSG00000085831 TTC39A
ENST00000530004 1 0.588995948757066 -0.0506233021516502 ENSG00000085831 TTC39A
ENST00000262675 1 0.890270510425152 0.0129806218536917 ENSG00000085831 TTC39A
ENST00000451380 1 0.890270510425152 0.0129806218536917 ENSG00000085831 TTC39A
ENST00000371750 1 0.799975405904452 0.0238497578828365 ENSG00000085831 TTC39A
ENST00000534098 1 0.87595111916383 -0.0145519446322263 ENSG00000085831 TTC39A
ENST00000525906 1 0.723512109872972 0.0304889703930765 ENSG00000085831 TTC39A
ENST00000431927 1 0.123668386109956 0.124771742154726 ENSG00000085831 TTC39A
ENST00000371747 1 0.137590773653821 0.125674859236954 ENSG00000085831 TTC39A
ENST00000262676 1 0.15131027521047 0.11556184646176 ENSG00000085831 TTC39A
ENST00000524442 1 0.319088290233586 -0.0356968196770683 ENSG00000085831 TTC39A
ENST00000411642 1 0.498532595430636 -0.0442957302849625 ENSG00000085831 TTC39A
ENST00000439482 1 0.456470397218581 -0.0474363473218334 ENSG00000085831 TTC39A
ENST00000422925 1 0.592937441491389 -0.0329479001674187 ENSG00000085831 TTC39A
ENST00000380849 1 0.936168946973424 -0.00450442617443913 ENSG00000085831 TTC39A
ENST00000401051 1 0.602145332831377 -0.0299214832209749 ENSG00000085831 TTC39A
ENST00000532836 1 0.277020582986733 -0.054220945866771 ENSG00000085831 TTC39A
ENST00000527205 1 0.763767727450632 -0.0159338025996116 ENSG00000085831 TTC39A
ENST00000371730 1 0.45882566055214 0.032420132337797 ENSG00000085832 EPS15
ENST00000371733 1 0.45882566055214 0.032420132337797 ENSG00000085832 EPS15
ENST00000396122 1 0.311474305222472 0.0514889480990822 ENSG00000085832 EPS15
ENST00000422197 1 0.761190449242206 -0.018351312703447 ENSG00000232027 RP11-275F13.3
ENST00000383868 1 0.947965729712382 -0.00181906926343288 ENSG00000206595 RNU6-877P
ENST00000486505 1 0.350077690661437 -0.0802556104677913 ENSG00000085832 EPS15
ENST00000478657 1 0.759767634433896 -0.0284119443170543 ENSG00000085832 EPS15
ENST00000493793 1 0.16730710319168 0.0864959846857122 ENSG00000085832 EPS15
ENST00000371727 1 0.69696351103659 -0.0216563137101836 ENSG00000085832 EPS15
ENST00000464478 1 0.50282034567444 -0.0539890364412641 ENSG00000085832 EPS15
ENST00000471391 1 0.541253756647412 -0.0345200993208461 ENSG00000085832 EPS15
ENST00000465467 1 0.666519580127157 -0.0248274181516914 ENSG00000085832 EPS15
ENST00000424246 1 0.864124831024453 0.0107186272070563 ENSG00000238140 RP11-253A20.1
ENST00000415031 1 0.348938836645657 0.0847444370033702 ENSG00000227070 RP11-191G24.1
ENST00000426017 1 0.361415725258733 0.0823539304093046 ENSG00000227070 RP11-191G24.1
ENST00000431943 1 0.253687943951876 -0.0402355901152923 ENSG00000227742 CALR4P
ENST00000371714 1 0.24565956965144 0.0365145268497418 ENSG00000117859 OSBPL9
ENST00000337809 1 0.243751610724066 0.0365197302326235 ENSG00000117859 OSBPL9
ENST00000371710 1 0.243751610724066 0.0365197302326235 ENSG00000117859 OSBPL9
ENST00000447887 1 0.244846419326663 0.0366193920407355 ENSG00000117859 OSBPL9
ENST00000495776 1 0.244846419326663 0.0366193920407355 ENSG00000117859 OSBPL9
ENST00000435686 1 0.244846419326663 0.0366193920407355 ENSG00000117859 OSBPL9
ENST00000435274 1 0.238279665367654 0.037354285547193 ENSG00000117859 OSBPL9
ENST00000428468 1 0.244846419326663 0.0366193920407355 ENSG00000117859 OSBPL9
ENST00000453295 1 0.244846419326663 0.0366193920407355 ENSG00000117859 OSBPL9
ENST00000489990 1 0.366128325614662 0.03343042772098 ENSG00000117859 OSBPL9
ENST00000530544 1 0.413203857739974 0.0279884280206016 ENSG00000117859 OSBPL9
ENST00000426454 1 0.388787415469867 0.0358472028141125 ENSG00000236973 GAPDHP51
ENST00000424829 1 0.545413898861887 -0.0148524051732033 ENSG00000232846 SLC25A6P3
ENST00000484890 1 0.414858758872536 0.0395232043295811 ENSG00000117859 OSBPL9
ENST00000391322 1 0.142025902900086 0.0394111968960648 ENSG00000212624 SNORA26
ENST00000534040 1 0.218867680922354 0.0590677986579198 ENSG00000117859 OSBPL9
ENST00000532975 1 0.19354302461549 0.0606858200623052 ENSG00000117859 OSBPL9
ENST00000527631 1 0.14258105922784 0.0693115538399176 ENSG00000117859 OSBPL9
ENST00000531828 1 0.322416257518895 0.0347969302809466 ENSG00000117859 OSBPL9
ENST00000361556 1 0.359996912996437 0.0316283103288734 ENSG00000117859 OSBPL9
ENST00000473207 1 0.173735053984205 0.0648463935459714 ENSG00000117859 OSBPL9
ENST00000533884 1 0.199901694658242 0.0613452265975994 ENSG00000117859 OSBPL9
ENST00000481937 1 0.406022259846229 0.0423321105717746 ENSG00000117859 OSBPL9
ENST00000526917 1 0.221626799155554 0.057730256805449 ENSG00000117859 OSBPL9
ENST00000462759 1 0.360074785344092 0.0316273844841168 ENSG00000117859 OSBPL9
ENST00000486942 1 0.451586822009124 0.0261770311067342 ENSG00000117859 OSBPL9
ENST00000467064 1 0.918821718828365 -0.00810526263381933 ENSG00000117859 OSBPL9
ENST00000524620 1 0.229407286600219 0.0758648746244723 ENSG00000117859 OSBPL9
ENST00000528603 1 0.795728586379572 0.0125370328443458 ENSG00000117859 OSBPL9
ENST00000475697 1 0.647612263553889 0.0170366544187574 ENSG00000117859 OSBPL9
ENST00000531061 1 0.580998451863299 -0.0288940981571218 ENSG00000117859 OSBPL9
ENST00000531819 1 0.57693284686789 0.0213509197237849 ENSG00000117859 OSBPL9
ENST00000533825 1 0.984598287549307 -0.00106449151887344 ENSG00000117859 OSBPL9
ENST00000440943 1 0.90659698789886 0.00477899457346051 ENSG00000078618 NRD1
ENST00000352171 1 0.802634696170664 -0.00752892905769664 ENSG00000078618 NRD1
ENST00000354831 1 0.802634696170664 -0.00752892905769664 ENSG00000078618 NRD1
ENST00000485608 1 0.722718965404284 -0.0123092391427764 ENSG00000078618 NRD1
ENST00000539524 1 0.712655489739464 -0.0124864806960666 ENSG00000078618 NRD1
ENST00000464385 1 0.934674909751817 -0.00678272315719978 ENSG00000078618 NRD1
ENST00000588291 1 0.389794924253647 0.0512179557010236 ENSG00000266993 RP4-657D16.3
ENST00000586761 1 0.471855592278002 0.0424963928523631 ENSG00000266993 RP4-657D16.3
ENST00000475310 1 0.129645870806655 0.103711587405432 ENSG00000078618 NRD1
ENST00000497358 1 0.538078996705213 0.0350680242958172 ENSG00000078618 NRD1
ENST00000544028 1 0.699647784533984 -0.0121099498976138 ENSG00000078618 NRD1
ENST00000591675 1 0.791340768080511 -0.0182943123622925 ENSG00000266993 RP4-657D16.3
ENST00000607338 1 0.350208465634441 0.0344512654921455 ENSG00000272175 RP4-657D16.6
ENST00000483007 1 0.834015915873258 -0.0125746073790983 ENSG00000078618 NRD1
ENST00000473805 1 0.786438035003208 0.0126560034059732 ENSG00000078618 NRD1
ENST00000475715 1 0.897116460835617 0.00596340689856467 ENSG00000078618 NRD1
ENST00000390787 1 0.201861957167075 -0.107244833032809 ENSG00000212076 MIR761
ENST00000491410 1 0.31812973799954 -0.0387614373377895 ENSG00000078618 NRD1
ENST00000442453 1 0.378270445734311 0.0351302455221981 ENSG00000230604 TSEN15P2
ENST00000468722 1 0.631624094893765 0.0244548344589916 ENSG00000078618 NRD1
ENST00000390872 1 0.338716512496049 0.0308089299038401 ENSG00000212174 Y_RNA
ENST00000371655 1 0.910567391994096 0.00522557809299412 ENSG00000169213 RAB3B
ENST00000363969 1 0.0688648806937315 -0.0572645299061348 ENSG00000200839 RNA5SP48
ENST00000422551 1 0.323167632017453 0.027687071258045 ENSG00000229032 RP11-91A18.1
ENST00000469458 1 0.347708897018237 0.0506276028653216 ENSG00000117862 TXNDC12
ENST00000371626 1 0.758115747340166 0.0126855983835706 ENSG00000117862 TXNDC12
ENST00000472624 1 0.976966810953382 -0.00126139465773898 ENSG00000117862 TXNDC12
ENST00000471493 1 0.563254671652986 0.0402252031682698 ENSG00000117862 TXNDC12
ENST00000371614 1 0.335969116520224 -0.0725239751549464 ENSG00000198841 KTI12
ENST00000425802 1 0.609336617765663 -0.0367368392445419 ENSG00000223390 RP11-91A18.4
ENST00000610127 1 0.642211521068948 0.0266302099541382 ENSG00000117862 TXNDC12
ENST00000428794 1 0.96381379548858 -0.00279509843409402 ENSG00000228369 TXNDC12-AS1
ENST00000313334 1 0.13878159467448 0.0650743483949052 ENSG00000134717 BTF3L4
ENST00000477828 1 0.508915082727274 0.0312517313184224 ENSG00000134717 BTF3L4
ENST00000489308 1 0.445847597380483 0.0343322711743532 ENSG00000134717 BTF3L4
ENST00000526132 1 0.464949269720805 0.0341612529938317 ENSG00000134717 BTF3L4
ENST00000472944 1 0.145762311215272 0.0632955579643882 ENSG00000134717 BTF3L4
ENST00000524414 1 0.582711145148386 -0.035509673491658 ENSG00000134717 BTF3L4
ENST00000484036 1 0.458939541769069 0.0353069161198173 ENSG00000134717 BTF3L4
ENST00000533836 1 0.792866228366116 0.0128659831624036 ENSG00000134717 BTF3L4
ENST00000361625 1 0.594062319827922 0.0300114849674242 ENSG00000157077 ZFYVE9
ENST00000357206 1 0.206438757992166 0.056840222062643 ENSG00000157077 ZFYVE9
ENST00000287727 1 0.192811451801753 0.0588705446245441 ENSG00000157077 ZFYVE9
ENST00000460504 1 0.504042052303592 0.0178922079420355 ENSG00000241745 RN7SL788P
ENST00000414059 1 0.254533005803612 -0.0537608418575165 ENSG00000228407 RP4-800M22.1
ENST00000412785 1 0.375682536701396 0.0378828455769786 ENSG00000223429 RP4-800M22.2
ENST00000429744 1 0.608337827662446 0.0239788088843329 ENSG00000224255 PDCL3P6
ENST00000454802 1 0.780768576148224 -0.00606745288111389 ENSG00000236004 RP4-800M22.4
ENST00000371591 1 0.276773758837591 0.0515823171776118 ENSG00000157077 ZFYVE9
ENST00000428811 1 0.920297110770468 0.00299490237256148 ENSG00000237663 DNAJC19P7
ENST00000395991 1 0.795267838564332 -0.00867261858142691 ENSG00000213735 ANAPC10P1
ENST00000469134 1 0.819928104938293 0.0181335112157789 ENSG00000157077 ZFYVE9
ENST00000470844 1 0.379025956841348 0.0496950540728307 ENSG00000154222 CC2D1B
ENST00000371586 1 0.421347232191731 0.0362753515069125 ENSG00000154222 CC2D1B
ENST00000284376 1 0.384263058949292 0.0406894461268663 ENSG00000154222 CC2D1B
ENST00000491136 1 0.391127011395516 0.040138882100112 ENSG00000154222 CC2D1B
ENST00000438021 1 0.149863682464514 0.075618272026032 ENSG00000154222 CC2D1B
ENST00000460261 1 0.202177640691898 0.0638154076155444 ENSG00000154222 CC2D1B
ENST00000606527 1 0.295525682781349 0.0902758614361066 ENSG00000272100 RP11-155O18.6
ENST00000450942 1 0.0938607463468276 0.0884979004963629 ENSG00000154222 CC2D1B
ENST00000460370 1 0.213972305233306 0.0871147980299262 ENSG00000154222 CC2D1B
ENST00000438831 1 0.417725012983346 0.041776729199238 ENSG00000154222 CC2D1B
ENST00000492426 1 0.86073256167454 -0.0160879594887283 ENSG00000154222 CC2D1B
ENST00000485966 1 0.825449494742139 -0.0182707727835221 ENSG00000154222 CC2D1B
ENST00000494789 1 0.563006714446174 -0.0541999035279256 ENSG00000154222 CC2D1B
ENST00000497678 1 0.940565108011808 -0.00413590163063841 ENSG00000224680 PLA2G12AP1
ENST00000371568 1 0.92446980839411 -0.00678653848733827 ENSG00000085840 ORC1
ENST00000371566 1 0.92446980839411 -0.00678653848733827 ENSG00000085840 ORC1
ENST00000257181 1 0.016016652827997 -0.0989001805363192 ENSG00000134748 PRPF38A
ENST00000487160 1 0.300166258532242 -0.0615095612760149 ENSG00000134748 PRPF38A
ENST00000474048 1 0.0838534691426534 -0.0811203910732606 ENSG00000134748 PRPF38A
ENST00000528457 1 0.0465280409703419 -0.0916913535406049 ENSG00000134744 ZCCHC11
ENST00000527941 1 0.0602061751212494 -0.087268558665024 ENSG00000134744 ZCCHC11
ENST00000458879 1 0.377101231375181 -0.0354513491190082 ENSG00000239063 snoU13
ENST00000257177 1 0.571969076894207 -0.0271231533939451 ENSG00000134744 ZCCHC11
ENST00000371544 1 0.571962800252712 -0.027123979244276 ENSG00000134744 ZCCHC11
ENST00000466440 1 0.90641087754175 0.00986609290312541 ENSG00000134744 ZCCHC11
ENST00000494469 1 0.929264388779475 -0.00759442672138565 ENSG00000134744 ZCCHC11
ENST00000471623 1 0.927502469106014 0.00828811026262162 ENSG00000134744 ZCCHC11
ENST00000531722 1 0.916321848645871 -0.00786917609519448 ENSG00000134744 ZCCHC11
ENST00000474453 1 0.888973447302442 -0.0105792513222815 ENSG00000134744 ZCCHC11
ENST00000470212 1 0.819520184746744 0.0198791393689382 ENSG00000134744 ZCCHC11
ENST00000469810 1 0.718977190322948 0.0246409075265112 ENSG00000134744 ZCCHC11
ENST00000528642 1 0.633331252879141 -0.0226707789759702 ENSG00000134744 ZCCHC11
ENST00000497120 1 0.661002970032719 0.035816979582687 ENSG00000134744 ZCCHC11
ENST00000484723 1 0.588686649439512 -0.0260911457911527 ENSG00000134744 ZCCHC11
ENST00000481528 1 0.221895805532256 -0.113209791492463 ENSG00000134744 ZCCHC11
ENST00000371541 1 0.593671618170528 -0.0271613057223014 ENSG00000134744 ZCCHC11
ENST00000481133 1 0.392139632999622 -0.0772553681428877 ENSG00000134744 ZCCHC11
ENST00000473856 1 0.312043493278781 -0.0550707307890984 ENSG00000134744 ZCCHC11
ENST00000355809 1 0.878948150556197 -0.0102512765950409 ENSG00000134744 ZCCHC11
ENST00000470626 1 0.515589792991816 -0.0505250007277217 ENSG00000134744 ZCCHC11
ENST00000524582 1 0.581968186714604 -0.042957315162403 ENSG00000134744 ZCCHC11
ENST00000361314 1 0.976205666378112 -0.00273158515856572 ENSG00000116157 GPX7
ENST00000459779 1 0.842496648919742 -0.0187039813258459 ENSG00000116157 GPX7
ENST00000440303 1 0.357173566604408 -0.035294115812612 ENSG00000182183 FAM159A
ENST00000401050 1 0.359216248181108 -0.0357407660467457 ENSG00000182183 FAM159A
ENST00000424164 1 0.49371114031173 -0.0250880749664184 ENSG00000182183 FAM159A
ENST00000371538 1 0.619268742934137 -0.0284033497906458 ENSG00000162377 COA7
ENST00000486918 1 0.415519522630316 -0.052197779580876 ENSG00000162377 COA7
ENST00000443756 1 0.668840303900972 -0.0232607769160343 ENSG00000162378 ZYG11B
ENST00000545132 1 0.827625392102476 -0.0122299072662843 ENSG00000162378 ZYG11B
ENST00000294353 1 0.783712596180761 0.013847664750153 ENSG00000162378 ZYG11B
ENST00000437890 1 0.902983036329536 0.00837521301665632 ENSG00000228929 RP11-159C21.4
ENST00000383900 1 0.266506902611477 -0.0320747626763234 ENSG00000206627 RNU6-969P
ENST00000371532 1 0.610044575572955 0.0469295407838366 ENSG00000203995 ZYG11A
ENST00000371528 1 0.610044575572955 0.0469295407838366 ENSG00000203995 ZYG11A
ENST00000446786 1 0.402056851988167 -0.0415061684670131 ENSG00000242391 RP4-631H13.2
ENST00000371522 1 0.519630083218605 -0.0298843198198058 ENSG00000121310 ECHDC2
ENST00000460612 1 0.503371816986434 -0.0311633576342395 ENSG00000121310 ECHDC2
ENST00000539680 1 0.728169657133553 0.031907507898122 ENSG00000121310 ECHDC2
ENST00000479183 1 0.763876286857469 0.0259572275470804 ENSG00000121310 ECHDC2
ENST00000543419 1 0.895614531059424 0.00840381161562634 ENSG00000121310 ECHDC2
ENST00000463923 1 0.895496859013615 0.00841289412582042 ENSG00000121310 ECHDC2
ENST00000371520 1 0.514785823041059 -0.03032952020198 ENSG00000121310 ECHDC2
ENST00000358358 1 0.514816226484777 -0.0303287424131383 ENSG00000121310 ECHDC2
ENST00000498544 1 0.70832065885767 0.0310850703501794 ENSG00000121310 ECHDC2
ENST00000476477 1 0.560001559052031 -0.026988650656456 ENSG00000121310 ECHDC2
ENST00000536120 1 0.560001559052031 -0.026988650656456 ENSG00000121310 ECHDC2
ENST00000479593 1 0.594311905066954 -0.0298388976520998 ENSG00000121310 ECHDC2
ENST00000467988 1 0.30903009855364 -0.0484619899719974 ENSG00000121310 ECHDC2
ENST00000487866 1 0.755952285021826 -0.0188977134365089 ENSG00000121310 ECHDC2
ENST00000486170 1 0.710310512049976 -0.0270502329244758 ENSG00000121310 ECHDC2
ENST00000487851 1 0.809556581943444 -0.0141445056611731 ENSG00000121310 ECHDC2
ENST00000541281 1 0.357844214576103 -0.0454879496211592 ENSG00000121310 ECHDC2
ENST00000488268 1 0.274837183374132 -0.0596261875482897 ENSG00000121310 ECHDC2
ENST00000544365 1 0.395538945332524 -0.0446067898857809 ENSG00000121310 ECHDC2
ENST00000495920 1 0.36306995325924 -0.0484240953774678 ENSG00000121310 ECHDC2
ENST00000492992 1 0.65293551991488 -0.0407784142854525 ENSG00000121310 ECHDC2
ENST00000480312 1 0.280186526294548 -0.0624102994565635 ENSG00000121310 ECHDC2
ENST00000544531 1 0.363582001762692 -0.0509899476056249 ENSG00000121310 ECHDC2
ENST00000493896 1 0.873998847532521 0.0134918462057227 ENSG00000121310 ECHDC2
ENST00000487040 1 0.302672136507122 -0.0962088511044318 ENSG00000121310 ECHDC2
ENST00000542552 1 0.206708821466068 -0.0742256966957718 ENSG00000121310 ECHDC2
ENST00000474789 1 0.293137184435626 -0.0620962467610923 ENSG00000121310 ECHDC2
ENST00000420575 1 0.177638910069188 -0.111543742542591 ENSG00000230953 RP4-631H13.6
ENST00000371514 1 0.727191706497251 -0.0125098749644742 ENSG00000116171 SCP2
ENST00000478631 1 0.684159943992715 -0.0145728205576871 ENSG00000116171 SCP2
ENST00000528311 1 0.497997838445063 -0.025380381358612 ENSG00000116171 SCP2
ENST00000371509 1 0.545281161511999 -0.0226028596762733 ENSG00000116171 SCP2
ENST00000407246 1 0.553345422807886 -0.0212714015417252 ENSG00000116171 SCP2
ENST00000371513 1 0.541263653227415 -0.0413189717739788 ENSG00000116171 SCP2
ENST00000528809 1 0.565089582978014 -0.0470537709742198 ENSG00000116171 SCP2
ENST00000580581 1 0.816970047578454 -0.00533148416285975 ENSG00000264834 MIR1273F
ENST00000529363 1 0.744090229427631 -0.0252588751199976 ENSG00000116171 SCP2
ENST00000473584 1 0.666965343886325 0.0363093201788824 ENSG00000116171 SCP2
ENST00000442174 1 0.550318135230881 -0.0463137620260782 ENSG00000236360 RP11-334A14.2
ENST00000414168 1 0.594729620972895 -0.041931698822904 ENSG00000236360 RP11-334A14.2
ENST00000427668 1 0.592415324028287 0.035525002186 ENSG00000226147 TUBBP10
ENST00000430330 1 0.843048616440502 -0.00831064252275639 ENSG00000116171 SCP2
ENST00000408941 1 0.974121806261149 -0.00134982999112531 ENSG00000116171 SCP2
ENST00000478274 1 0.75861251902636 -0.0179227832953456 ENSG00000116171 SCP2
ENST00000484100 1 0.800924034647481 -0.0110103411038649 ENSG00000116171 SCP2
ENST00000533119 1 0.829623788182724 -0.00935265223838132 ENSG00000116171 SCP2
ENST00000435345 1 0.86651730924668 -0.00712003128733493 ENSG00000116171 SCP2
ENST00000488965 1 0.998841041111511 6.07867829340199e-05 ENSG00000116171 SCP2
ENST00000395871 1 0.187837398658177 -0.119402272779076 ENSG00000174348 PODN
ENST00000371500 1 0.187837398658177 -0.119402272779076 ENSG00000174348 PODN
ENST00000312553 1 0.187837398658177 -0.119402272779076 ENSG00000174348 PODN
ENST00000447867 1 0.504667474294865 -0.057030169322451 ENSG00000232993 RP11-334A14.5
ENST00000471210 1 0.78030669532475 0.0124783519912943 ENSG00000174348 PODN
ENST00000438361 1 0.864913625131724 -0.00421086640000295 ENSG00000227644 HIGD1AP11
ENST00000471285 1 0.0778679093897565 -0.0798369963086316 ENSG00000174348 PODN
ENST00000490650 1 0.219666752307541 -0.0625175943331614 ENSG00000174348 PODN
ENST00000371494 1 0.998402931940492 6.1114553172386e-05 ENSG00000162383 SLC1A7
ENST00000488036 1 0.774901539293271 0.00751628379065995 ENSG00000162383 SLC1A7
ENST00000371486 1 0.622632340183327 -0.0343675104493662 ENSG00000157184 CPT2
ENST00000468572 1 0.274576598606896 0.102683804465209 ENSG00000157184 CPT2
ENST00000452466 1 0.435204937988026 -0.0663980094889536 ENSG00000236723 RP5-1024G6.2
ENST00000294360 1 0.98615423899965 0.000901260186530411 ENSG00000162384 C1orf123
ENST00000483739 1 0.772052403917417 0.0153307616338122 ENSG00000162384 C1orf123
ENST00000470385 1 0.834609111267061 0.0108867170639737 ENSG00000162384 C1orf123
ENST00000478839 1 0.833632068844761 0.0140999906469148 ENSG00000162384 C1orf123
ENST00000489755 1 0.305286112495285 0.0616576205884373 ENSG00000162384 C1orf123
[truncated: 11,566,033 more chars]
