# Supplementary material for: High-throughput allele-specific expression across 250 environmental conditions
Source: Genome Res. 2016 Dec;26(12):1627–38. doi: 10.1101/gr.209759.116 (PMC5131815; doi:10.1101/gr.209759.116)
Supplement: Supplemental Material [file supp_gr.209759.116_Supplemental_Table_S6.tar.gz › DEG_results/DP8_DEG_stats_T30C1.txt]

t.id padj pval logFC ensg g.id
ENST00000541675 0.82478326082323 0.666862337057213 0.0310337367192405 ENSG00000227232 WASH7P
ENST00000423562 0.783722710201741 0.600708821357895 0.0377573309878857 ENSG00000227232 WASH7P
ENST00000438504 0.783722710201741 0.600708821357895 0.0377573309878857 ENSG00000227232 WASH7P
ENST00000488147 0.783722710201741 0.600708821357895 0.0377573309878857 ENSG00000227232 WASH7P
ENST00000538476 0.783722710201741 0.600708821357895 0.0377573309878857 ENSG00000227232 WASH7P
ENST00000440200 0.648923981889508 0.420786787172117 0.0449319788563266 ENSG00000230021 RP5-857K21.4
ENST00000416931 0.70067683216006 0.485144124579649 -0.0546317155210385 ENSG00000225972 MTND1P23
ENST00000414273 0.263453126784363 0.0915995534757491 0.0958358084995867 ENSG00000237973 hsa-mir-6723
ENST00000467115 0.134118979000365 0.0314416644608433 0.185716368503119 ENSG00000240409 MTATP8P1
ENST00000514057 0.0419932704707905 0.00529765863931694 0.245841520859187 ENSG00000248527 MTATP6P1
ENST00000416718 0.0126694981042861 0.000885142831903373 0.300447567427038 ENSG00000198744 RP5-857K21.11
ENST00000428504 0.0619329428418315 0.00965115463346678 -0.241304977508494 ENSG00000228327 RP11-206L10.2
ENST00000429505 0.2541579304989 0.0864223266819734 0.14723976738979 ENSG00000237491 RP11-206L10.9
ENST00000591440 0.33378495006356 0.135371280506421 0.132381572256022 ENSG00000237491 RP11-206L10.9
ENST00000587530 0.33378495006356 0.135371280506421 0.132381572256022 ENSG00000237491 RP11-206L10.9
ENST00000593022 0.276336442664303 0.0990964766270934 0.143740200673937 ENSG00000237491 RP11-206L10.9
ENST00000589531 0.280950901366046 0.101963195417302 0.142347346629733 ENSG00000237491 RP11-206L10.9
ENST00000588951 0.403237894930248 0.184879267463187 0.113543150038616 ENSG00000237491 RP11-206L10.9
ENST00000585768 0.288029890818147 0.106156173752918 0.145765999824903 ENSG00000237491 RP11-206L10.9
ENST00000585745 0.389990761319817 0.17501741061473 0.124569481807597 ENSG00000237491 RP11-206L10.9
ENST00000590848 0.320000386324172 0.126577957272074 0.136226718962812 ENSG00000237491 RP11-206L10.9
ENST00000586288 0.27861306676757 0.100455181972059 0.142688169558647 ENSG00000237491 RP11-206L10.9
ENST00000435300 0.282896580184906 0.103149633404631 0.152971204325113 ENSG00000240453 RP11-206L10.10
ENST00000445118 0.926105611720954 0.843643283547467 0.0121569063278092 ENSG00000228794 LINC01128
ENST00000610067 0.728749914031148 0.52344353553913 0.0452120329154001 ENSG00000228794 LINC01128
ENST00000441765 0.967787016017017 0.929486590898819 0.00746277353760264 ENSG00000228794 LINC01128
ENST00000609139 0.76675658043989 0.575058444872203 0.0398514101851327 ENSG00000228794 LINC01128
ENST00000449005 0.790635070620259 0.611077764863723 0.0360999034799243 ENSG00000228794 LINC01128
ENST00000416570 0.776771168010871 0.590285465626691 0.0382110194903059 ENSG00000228794 LINC01128
ENST00000448975 0.776771168010871 0.590285465626691 0.0382110194903059 ENSG00000228794 LINC01128
ENST00000609009 0.865769787354424 0.735355861081699 0.0246091382531808 ENSG00000228794 LINC01128
ENST00000608189 0.865769787354424 0.735355861081699 0.0246091382531808 ENSG00000228794 LINC01128
ENST00000415295 0.807040195422098 0.637851379414861 0.0426742520029786 ENSG00000228794 LINC01128
ENST00000342066 0.295938405011253 0.111041790303218 -0.127547174372734 ENSG00000187634 SAMD11
ENST00000341065 0.267697741557155 0.093971951834097 -0.133851633244384 ENSG00000187634 SAMD11
ENST00000483767 0.274380100610159 0.098078010768067 -0.102837112257934 ENSG00000188976 NOC2L
ENST00000327044 0.505065711751738 0.270618801025927 -0.0565165802809884 ENSG00000188976 NOC2L
ENST00000477976 0.440024655706085 0.213356669619286 -0.0668754112077398 ENSG00000188976 NOC2L
ENST00000496938 0.638369539821679 0.409192826655712 -0.0643618084775181 ENSG00000188976 NOC2L
ENST00000487214 0.857392829269126 0.72091868667185 -0.0181335284279571 ENSG00000188976 NOC2L
ENST00000469563 0.948921048930851 0.889434904775169 0.00937257864201372 ENSG00000188976 NOC2L
ENST00000338591 0.227925084724561 0.0728664225262796 -0.139594603161068 ENSG00000187961 KLHL17
ENST00000466300 0.66649479599859 0.441990677335139 -0.0687918085059318 ENSG00000187961 KLHL17
ENST00000428771 0.41008311868304 0.189749079126108 -0.121193605979019 ENSG00000188290 HES4
ENST00000304952 0.39995783269137 0.182368100174166 -0.123209582515505 ENSG00000188290 HES4
ENST00000481869 0.38794507686432 0.173485040876102 -0.125645743372495 ENSG00000188290 HES4
ENST00000484667 0.482975913622844 0.250007436822751 -0.10620118906748 ENSG00000188290 HES4
ENST00000379389 0.861762991415084 0.728279333895059 -0.0305944428510286 ENSG00000187608 ISG15
ENST00000379370 0.671218298930041 0.447658708931018 -0.0375356268965658 ENSG00000188157 AGRN
ENST00000477585 0.308732818569582 0.119281788680672 -0.123327483429432 ENSG00000188157 AGRN
ENST00000469403 0.553021822435574 0.317404256647566 -0.0731036599762237 ENSG00000188157 AGRN
ENST00000479707 0.18209704983156 0.0512707894204332 -0.142546523818188 ENSG00000188157 AGRN
ENST00000466223 0.16947928678463 0.0456988185557835 0.151557171964917 ENSG00000188157 AGRN
ENST00000478677 0.133265555645998 0.031137840156708 0.184145702713543 ENSG00000188157 AGRN
ENST00000492947 0.359911170913267 0.152908315148196 -0.117520517305104 ENSG00000188157 AGRN
ENST00000419249 0.506291655330373 0.27174956337822 0.0705879656392662 ENSG00000188157 AGRN
ENST00000461111 0.927912138915293 0.846779875885123 0.00970515717580955 ENSG00000188157 AGRN
ENST00000418300 0.631865009829887 0.402231836867307 -0.0485900107455647 ENSG00000242590 RP11-54O7.14
ENST00000379339 0.300677500142438 0.114227384278413 -0.103374388798472 ENSG00000131591 C1orf159
ENST00000294576 0.300677500142438 0.114227384278413 -0.103374388798472 ENSG00000131591 C1orf159
ENST00000448924 0.300677500142438 0.114227384278413 -0.103374388798472 ENSG00000131591 C1orf159
ENST00000465822 0.00556675998793605 0.000251793190520581 -0.315283195003136 ENSG00000131591 C1orf159
ENST00000379325 0.300677500142438 0.114227384278413 -0.103374388798472 ENSG00000131591 C1orf159
ENST00000421241 0.300677500142438 0.114227384278413 -0.103374388798472 ENSG00000131591 C1orf159
ENST00000487177 0.0274290950700107 0.00277931517717495 -0.274595028450251 ENSG00000131591 C1orf159
ENST00000467751 0.300677500142438 0.114227384278413 -0.103374388798472 ENSG00000131591 C1orf159
ENST00000477196 0.300677500142438 0.114227384278413 -0.103374388798472 ENSG00000131591 C1orf159
ENST00000464905 0.0942195959368983 0.0183680796041213 -0.221570327258613 ENSG00000131591 C1orf159
ENST00000379320 0.00858819672180667 0.000484484274812586 -0.300027402351039 ENSG00000131591 C1orf159
ENST00000379319 0.152534293614997 0.0385002183026663 -0.147766576102816 ENSG00000131591 C1orf159
ENST00000434641 0.383855108932294 0.170482249098966 -0.0916494883993366 ENSG00000131591 C1orf159
ENST00000482816 0.504901005689426 0.27041214761548 -0.0753589676392511 ENSG00000131591 C1orf159
ENST00000437760 0.63130348685207 0.401615301793573 -0.0584405072947984 ENSG00000131591 C1orf159
ENST00000462097 0.673052069207575 0.449875256044849 -0.0530298523700683 ENSG00000131591 C1orf159
ENST00000473600 0.0915689861904172 0.0175112039684452 -0.222846820832881 ENSG00000131591 C1orf159
ENST00000475119 0.666731800436012 0.442440688604362 -0.0544917387527063 ENSG00000131591 C1orf159
ENST00000442117 0.0563851729514835 0.00831194345699718 -0.247299154337384 ENSG00000131591 C1orf159
ENST00000472741 0.86824016905463 0.739861452977748 -0.0241418203452309 ENSG00000131591 C1orf159
ENST00000480643 0.889393853049437 0.776350098236952 -0.0206697577557034 ENSG00000131591 C1orf159
ENST00000360001 0.503204365306465 0.268956277922214 -0.0504659263961821 ENSG00000078808 SDF4
ENST00000465727 0.499920370126409 0.266047340072982 -0.05077959613154 ENSG00000078808 SDF4
ENST00000263741 0.499920370126409 0.266047340072982 -0.05077959613154 ENSG00000078808 SDF4
ENST00000494748 0.496406000770044 0.262770582001699 -0.0558181355104405 ENSG00000078808 SDF4
ENST00000478938 0.452300873891354 0.223185064896891 -0.0611521329584032 ENSG00000078808 SDF4
ENST00000403997 0.883829449456013 0.766199019831758 0.0143425918735389 ENSG00000078808 SDF4
ENST00000545427 0.832661606671887 0.680355339197712 -0.0201011460889801 ENSG00000078808 SDF4
ENST00000459994 0.227634057179598 0.0727238770629712 -0.0945451777388413 ENSG00000078808 SDF4
ENST00000379198 0.768949535366785 0.578326046096161 -0.0348394398325296 ENSG00000176022 B3GALT6
ENST00000450390 0.922242259301667 0.835981219046056 -0.0110745073074904 ENSG00000160087 UBE2J2
ENST00000347370 0.922242259301667 0.835981219046056 -0.0110745073074904 ENSG00000160087 UBE2J2
ENST00000349431 0.929887412434805 0.851042830826491 -0.0102338320548481 ENSG00000160087 UBE2J2
ENST00000348298 0.991394257845543 0.980495216786373 0.00134051333040133 ENSG00000160087 UBE2J2
ENST00000339385 0.934342909253791 0.859759959148859 0.0101002936152277 ENSG00000160087 UBE2J2
ENST00000400929 0.974456395561253 0.943387354236455 0.00394940982190531 ENSG00000160087 UBE2J2
ENST00000464036 0.95278385670814 0.897235248515924 0.00723147117051364 ENSG00000160087 UBE2J2
ENST00000360466 0.967358967650694 0.928503816492887 0.00503940863089049 ENSG00000160087 UBE2J2
ENST00000400930 0.97436640185635 0.943234702140389 0.00399410346021601 ENSG00000160087 UBE2J2
ENST00000467339 0.682170772196776 0.461650106620922 -0.0512215219673699 ENSG00000160087 UBE2J2
ENST00000473215 0.919085808767896 0.82967306349704 0.0119164006476282 ENSG00000160087 UBE2J2
ENST00000435198 0.941976899195218 0.875421099198806 0.00857280723730623 ENSG00000160087 UBE2J2
ENST00000509720 0.946927024061175 0.88573511203879 0.00793977689421116 ENSG00000160087 UBE2J2
ENST00000491779 0.856351877319698 0.719322683171955 0.0198482344764144 ENSG00000160087 UBE2J2
ENST00000466752 0.811369459680102 0.644813705783647 0.0260072003557731 ENSG00000160087 UBE2J2
ENST00000503294 0.820931624951904 0.660629453081166 0.0249325424649494 ENSG00000160087 UBE2J2
ENST00000477894 0.81054227592779 0.643441633940482 0.0264270272274277 ENSG00000160087 UBE2J2
ENST00000471154 0.782027364280003 0.597991583186297 0.0381614738868039 ENSG00000160087 UBE2J2
ENST00000422076 0.8005937722121 0.627396006882171 0.0281775765188489 ENSG00000160087 UBE2J2
ENST00000502382 0.816240619741642 0.652656784537137 0.0261145638336185 ENSG00000160087 UBE2J2
ENST00000461142 0.916722272544751 0.825544165218415 0.0127499258467733 ENSG00000160087 UBE2J2
ENST00000488418 0.937312498970882 0.865541584030031 0.0107278025015375 ENSG00000160087 UBE2J2
ENST00000354700 0.714831322515814 0.504479531182753 0.0363040364189609 ENSG00000131584 ACAP3
ENST00000353662 0.697043996248751 0.480719679006227 0.0383637539826236 ENSG00000131584 ACAP3
ENST00000492936 0.990055966649308 0.976209094996657 0.00170628433678467 ENSG00000131584 ACAP3
ENST00000467278 0.922535944029075 0.83655362448277 -0.0142667929020202 ENSG00000131584 ACAP3
ENST00000470659 0.777521816411413 0.591315380672674 -0.0502936661722405 ENSG00000131584 ACAP3
ENST00000379037 0.941222073314647 0.874113637852954 0.0147033328295508 ENSG00000131584 ACAP3
ENST00000476572 0.903315472542975 0.800822165763122 0.0205134387912359 ENSG00000131584 ACAP3
ENST00000493992 0.465789001699355 0.235010994465192 0.111800792105763 ENSG00000131584 ACAP3
ENST00000472541 0.65791432262003 0.431788095494977 0.0459268875755228 ENSG00000131584 ACAP3
ENST00000354980 0.4044099723102 0.18575462318716 0.0814179879339489 ENSG00000131584 ACAP3
ENST00000478065 0.819025179857552 0.657528014513948 -0.0335953984135005 ENSG00000131584 ACAP3
ENST00000479108 0.744035395471767 0.5440384131663 0.0403774635118214 ENSG00000131584 ACAP3
ENST00000438966 0.509887539562254 0.275469922126342 0.076176430927614 ENSG00000131584 ACAP3
ENST00000379031 0.828623346054339 0.673480419349295 -0.0371667808919455 ENSG00000169972 PUSL1
ENST00000470520 0.937203059883636 0.865352612835797 -0.0154044235440992 ENSG00000169972 PUSL1
ENST00000463758 0.990751058011061 0.978729287373366 0.00249772625491939 ENSG00000169972 PUSL1
ENST00000467712 0.900892001337048 0.796210944595553 -0.023569966881128 ENSG00000169972 PUSL1
ENST00000493657 0.584853764225686 0.349803707823821 -0.0844889183968343 ENSG00000169972 PUSL1
ENST00000470030 0.438124877932399 0.211716315172226 -0.0781599727705443 ENSG00000127054 CPSF3L
ENST00000435064 0.562554938134822 0.327067806246629 -0.0520948516335637 ENSG00000127054 CPSF3L
ENST00000497304 0.388316636746178 0.173732965998909 -0.108291521290301 ENSG00000127054 CPSF3L
ENST00000323275 0.56341324131827 0.328038770280432 -0.0520712863249718 ENSG00000127054 CPSF3L
ENST00000411962 0.56341324131827 0.328038770280432 -0.0520712863249718 ENSG00000127054 CPSF3L
ENST00000462432 0.720758516497031 0.512516252230847 -0.0382125990040582 ENSG00000127054 CPSF3L
ENST00000478641 0.463235745283091 0.232719397507917 -0.0756018021076617 ENSG00000127054 CPSF3L
ENST00000458452 0.563793597145601 0.328508920300434 -0.0520448695460898 ENSG00000127054 CPSF3L
ENST00000419704 0.563793597145601 0.328508920300434 -0.0520448695460898 ENSG00000127054 CPSF3L
ENST00000540437 0.563680707006656 0.32836739564226 -0.0520496211177171 ENSG00000127054 CPSF3L
ENST00000421495 0.563793597145601 0.328508920300434 -0.0520448695460898 ENSG00000127054 CPSF3L
ENST00000532772 0.554161827446495 0.318559750029581 -0.0533722740276526 ENSG00000127054 CPSF3L
ENST00000450926 0.552958968878941 0.317302915964246 -0.053421944470515 ENSG00000127054 CPSF3L
ENST00000545578 0.552824414628486 0.317158291886019 -0.053434528611263 ENSG00000127054 CPSF3L
ENST00000527098 0.552824414628486 0.317158291886019 -0.053434528611263 ENSG00000127054 CPSF3L
ENST00000485710 0.559010661875447 0.323355422019298 -0.0680237090298415 ENSG00000127054 CPSF3L
ENST00000461514 0.5644595437146 0.329326808397858 -0.0681278866894793 ENSG00000127054 CPSF3L
ENST00000525164 0.577847350259714 0.342772151319555 -0.0662565356804294 ENSG00000127054 CPSF3L
ENST00000528879 0.589860838370742 0.355224497187466 -0.048769654819431 ENSG00000127054 CPSF3L
ENST00000525769 0.546559876455435 0.310413807373613 -0.0711803882754353 ENSG00000127054 CPSF3L
ENST00000531377 0.935055640798978 0.861358560318709 0.00923821351784695 ENSG00000127054 CPSF3L
ENST00000527383 0.548623329164436 0.312581547304097 -0.0646378609644748 ENSG00000127054 CPSF3L
ENST00000531292 0.458266154448195 0.228150835755044 -0.089064353688622 ENSG00000127054 CPSF3L
ENST00000467408 0.367977975654233 0.158646402586834 -0.0937823810478972 ENSG00000127054 CPSF3L
ENST00000434694 0.636572434840508 0.407315338842252 -0.0424435700625366 ENSG00000127054 CPSF3L
ENST00000531020 0.536238751395656 0.300289073133746 -0.0807700902254032 ENSG00000127054 CPSF3L
ENST00000533916 0.328746687514405 0.132011190126391 -0.112073607962123 ENSG00000127054 CPSF3L
ENST00000488042 0.617808721577911 0.386139868183682 -0.0446044742385939 ENSG00000127054 CPSF3L
ENST00000526797 0.627439352699867 0.39686170282019 -0.043109278972246 ENSG00000127054 CPSF3L
ENST00000526332 0.627237829669906 0.39662647111832 -0.0431185156286284 ENSG00000127054 CPSF3L
ENST00000430786 0.667164083645654 0.443037073177206 -0.0392734587369847 ENSG00000127054 CPSF3L
ENST00000527719 0.635103217262536 0.405778095597879 -0.042831444479445 ENSG00000127054 CPSF3L
ENST00000530031 0.642196904775424 0.413165731216824 -0.042269546593208 ENSG00000127054 CPSF3L
ENST00000526113 0.728495771854057 0.523074385097458 -0.0332391438239952 ENSG00000127054 CPSF3L
ENST00000526904 0.69964212108859 0.483758290071779 -0.0363696760574591 ENSG00000127054 CPSF3L
ENST00000525603 0.900728386866687 0.795992887398465 0.015403460207062 ENSG00000127054 CPSF3L
ENST00000444968 0.106390187175334 0.0220330986938665 0.189899385021853 ENSG00000240731 RP5-890O3.9
ENST00000429572 0.0400367166202301 0.00493252431996341 -0.173320732322036 ENSG00000127054 CPSF3L
ENST00000498173 0.0401670786014836 0.00495914047438468 -0.173298571543407 ENSG00000127054 CPSF3L
ENST00000496353 0.0392579168216962 0.00479269408683085 -0.174118488761935 ENSG00000127054 CPSF3L
ENST00000493534 0.022410414486841 0.00205969153911952 -0.203446964641952 ENSG00000127054 CPSF3L
ENST00000534345 0.0207806467002451 0.00184351791643445 -0.205667057758316 ENSG00000127054 CPSF3L
ENST00000532952 0.0244306194841254 0.00234206882407123 -0.204018667533078 ENSG00000127054 CPSF3L
ENST00000490853 0.0187737464570687 0.00159020449414514 -0.215399862850659 ENSG00000127054 CPSF3L
ENST00000531019 0.0187737464570687 0.00159020449414514 -0.215399862850659 ENSG00000127054 CPSF3L
ENST00000498476 0.0217155236567185 0.00196873128539575 -0.210883861528481 ENSG00000127054 CPSF3L
ENST00000470679 0.0160344811487557 0.00126890606449061 -0.224041226262311 ENSG00000127054 CPSF3L
ENST00000525285 0.0168311727663663 0.00136014101683984 -0.231212880198439 ENSG00000127054 CPSF3L
ENST00000530233 0.0920999119984675 0.0176809852914033 -0.206146293511761 ENSG00000127054 CPSF3L
ENST00000464957 0.123277743397721 0.0276292844091077 -0.180477496556948 ENSG00000224051 GLTPD1
ENST00000343938 0.125577545091012 0.0283814887523601 -0.168211613605337 ENSG00000224051 GLTPD1
ENST00000488011 0.832016968393192 0.679210227799347 -0.0387047419252562 ENSG00000224051 GLTPD1
ENST00000378891 0.162315542136061 0.0425722970692956 -0.135211088193849 ENSG00000107404 DVL1
ENST00000378888 0.188260744744702 0.053933921682311 -0.129173693387023 ENSG00000107404 DVL1
ENST00000472445 0.215919885430781 0.0668983632948932 -0.14834506836363 ENSG00000107404 DVL1
ENST00000338370 0.0105753431996185 0.000667611505186641 -0.265517263897818 ENSG00000175756 AURKAIP1
ENST00000338338 0.00926876122725391 0.000543082365578963 -0.269754397140995 ENSG00000175756 AURKAIP1
ENST00000321751 0.0106768314520992 0.000678798671508516 -0.265131444997005 ENSG00000175756 AURKAIP1
ENST00000378853 0.0110474625690686 0.000717149897618705 -0.264606787222156 ENSG00000175756 AURKAIP1
ENST00000489799 0.012499151903782 0.000867613984897676 -0.255402727967419 ENSG00000175756 AURKAIP1
ENST00000496905 0.0126397525978442 0.000881770872358614 -0.261202138923284 ENSG00000175756 AURKAIP1
ENST00000480479 0.663059450087817 0.43773078262434 0.0415632505855234 ENSG00000221978 CCNL2
ENST00000482621 0.0153867456374812 0.0011908790065836 0.153574265363948 ENSG00000221978 CCNL2
ENST00000408952 0.0153867456374812 0.0011908790065836 0.153574265363948 ENSG00000221978 CCNL2
ENST00000463260 0.579501756780868 0.344628700537022 0.0586719598038587 ENSG00000221978 CCNL2
ENST00000400809 0.0220320738229869 0.00201313638982164 0.140357484221521 ENSG00000221978 CCNL2
ENST00000496007 0.0224672747295485 0.00206867196382475 0.140190838425543 ENSG00000221978 CCNL2
ENST00000482365 0.235440106121034 0.0765925156920613 0.0840124506422057 ENSG00000221978 CCNL2
ENST00000481223 0.0248162247719725 0.0023959452100247 0.138761906242275 ENSG00000221978 CCNL2
ENST00000418865 0.0279746027407165 0.00286120284471755 0.148009440345731 ENSG00000221978 CCNL2
ENST00000505849 0.486275787539472 0.253077819388128 0.057329089973987 ENSG00000221978 CCNL2
ENST00000488340 0.0178663623141764 0.00148116831101796 0.147744158604799 ENSG00000221978 CCNL2
ENST00000492998 0.897633738842 0.790774122010956 -0.0151768128308973 ENSG00000221978 CCNL2
ENST00000469113 0.0204928446176906 0.00180444372720611 0.172737010066515 ENSG00000221978 CCNL2
ENST00000480646 0.75836086615909 0.562731970865586 -0.0360003582349566 ENSG00000221978 CCNL2
ENST00000471930 0.00166856862596101 4.47881886665225e-05 0.223255576998169 ENSG00000221978 CCNL2
ENST00000408918 0.00839227675689465 0.000466744251054623 0.175188452123292 ENSG00000221978 CCNL2
ENST00000473872 0.180880712087842 0.0507026585432568 0.11704609083957 ENSG00000221978 CCNL2
ENST00000425598 0.358515678858459 0.151963167615082 0.0741340693637222 ENSG00000221978 CCNL2
ENST00000463895 0.463404129300967 0.232917269552438 0.0781497457413207 ENSG00000221978 CCNL2
ENST00000497013 0.812770037103432 0.64687215040396 0.0309305862173042 ENSG00000221978 CCNL2
ENST00000448629 0.312747008312184 0.12181077489413 -0.137970498025781 ENSG00000224870 RP4-758J18.2
ENST00000444362 0.00686785896286892 0.00035129433268476 -0.22913563895989 ENSG00000224870 RP4-758J18.2
ENST00000418833 0.0142527798502215 0.00106273834766395 -0.213068000369394 ENSG00000224870 RP4-758J18.2
ENST00000576232 0.331626962591869 0.133920590266517 -0.140705732566979 ENSG00000224870 RP4-758J18.2
ENST00000570344 0.344209868495723 0.142321112060399 -0.137853299739353 ENSG00000224870 RP4-758J18.2
ENST00000447725 0.0318896821240656 0.00348878931602031 -0.199344950226693 ENSG00000224870 RP4-758J18.2
ENST00000572242 0.0148199412685072 0.00112504605406802 -0.213760110327481 ENSG00000224870 RP4-758J18.2
ENST00000453521 0.00785744581447714 0.000425055484274857 -0.230625752367854 ENSG00000224870 RP4-758J18.2
ENST00000344843 0.00954423073592014 0.00057100475234927 -0.195675025080673 ENSG00000242485 MRPL20
ENST00000493287 0.23460407800721 0.0761536336615576 -0.101254700080187 ENSG00000242485 MRPL20
ENST00000487659 0.00966275231605559 0.000583734202841604 -0.195095796686509 ENSG00000242485 MRPL20
ENST00000492508 0.0360622669619062 0.00418738695842674 -0.167208336700844 ENSG00000242485 MRPL20
ENST00000482352 0.0119051756213391 0.000805724221748681 -0.205095217492526 ENSG00000242485 MRPL20
ENST00000477686 0.00504551007452975 0.000220468996030101 -0.238989864530078 ENSG00000242485 MRPL20
ENST00000338660 0.182624110828263 0.0515151187147891 -0.181987707104451 ENSG00000179403 VWA1
ENST00000404702 0.190332708309489 0.0548477809962464 -0.179309771152575 ENSG00000179403 VWA1
ENST00000476993 0.189667828671589 0.0545446011182527 -0.179518319993919 ENSG00000179403 VWA1
ENST00000378741 0.167834148788992 0.0450099741468878 0.123597459989286 ENSG00000160072 ATAD3B
ENST00000308647 0.0489068407511457 0.00670979816359392 0.138060538763827 ENSG00000160072 ATAD3B
ENST00000472194 0.0769732800152523 0.0134297279567354 0.132409139432251 ENSG00000160072 ATAD3B
ENST00000378736 0.790517431470831 0.610912689684128 0.0429266900921639 ENSG00000160072 ATAD3B
ENST00000485748 0.103665260347913 0.0211634388568478 0.132639901314558 ENSG00000160072 ATAD3B
ENST00000474481 0.172329997930798 0.0469818966846522 0.122843156170303 ENSG00000160072 ATAD3B
ENST00000378756 0.69300510554596 0.475352290594774 0.0408120462552456 ENSG00000197785 ATAD3A
ENST00000378755 0.69300510554596 0.475352290594774 0.0408120462552456 ENSG00000197785 ATAD3A
ENST00000339113 0.52625393683052 0.291133588155127 0.0617022270708718 ENSG00000197785 ATAD3A
ENST00000536055 0.52625393683052 0.291133588155127 0.0617022270708718 ENSG00000197785 ATAD3A
ENST00000429957 0.99672542602883 0.992968612184197 0.000696722232259521 ENSG00000197785 ATAD3A
ENST00000400830 0.309476837261898 0.119750382375365 0.111386707418973 ENSG00000197785 ATAD3A
ENST00000291386 0.927921156189049 0.846877004442201 -0.00914253128422066 ENSG00000160075 SSU72
ENST00000378726 0.232793389356561 0.0752510903657025 -0.106065637897572 ENSG00000160075 SSU72
ENST00000378725 0.516684534900767 0.281765654466821 0.0520078741708819 ENSG00000160075 SSU72
ENST00000359060 0.611011943551845 0.378008186703263 0.0506547213531326 ENSG00000160075 SSU72
ENST00000539195 0.617391702065448 0.385676492667931 0.0621547516236378 ENSG00000215791 AL645728.2
ENST00000520777 0.555267173528251 0.319821147581177 0.0690132476004604 ENSG00000197530 MIB2
ENST00000378710 0.555267173528251 0.319821147581177 0.0690132476004604 ENSG00000197530 MIB2
ENST00000360522 0.555267173528251 0.319821147581177 0.0690132476004604 ENSG00000197530 MIB2
ENST00000357210 0.555267173528251 0.319821147581177 0.0690132476004604 ENSG00000197530 MIB2
ENST00000355826 0.555267173528251 0.319821147581177 0.0690132476004604 ENSG00000197530 MIB2
ENST00000518681 0.556100053461297 0.320628531766695 0.0689624922519691 ENSG00000197530 MIB2
ENST00000505820 0.545246967971716 0.309174624685904 0.0706294134180564 ENSG00000197530 MIB2
ENST00000479659 0.545093488756459 0.308973527662396 0.070627679836384 ENSG00000197530 MIB2
ENST00000489635 0.539541453224824 0.303530341494513 0.0716208994672412 ENSG00000197530 MIB2
ENST00000511502 0.545105768556481 0.309007634687908 0.0708518067716384 ENSG00000197530 MIB2
ENST00000477990 0.106173855561474 0.0219604108091449 0.209985991662114 ENSG00000197530 MIB2
ENST00000514363 0.213983376076901 0.0660193722977419 0.144454307554831 ENSG00000197530 MIB2
ENST00000487053 0.481419680077234 0.248593082589017 0.0792266041199524 ENSG00000197530 MIB2
ENST00000502470 0.0768660346934989 0.0133996857306098 0.196016460295612 ENSG00000197530 MIB2
ENST00000378712 0.484708526971615 0.251652970627116 0.0787278726789253 ENSG00000197530 MIB2
ENST00000507082 0.269600715154451 0.0951032058081227 0.156074866395962 ENSG00000197530 MIB2
ENST00000463492 0.33524669883965 0.136283905787305 0.1402274093363 ENSG00000197530 MIB2
ENST00000510793 0.165471392485599 0.0440079746247837 0.156439206421015 ENSG00000197530 MIB2
ENST00000504599 0.632647248203409 0.40293897685671 0.0570139371217613 ENSG00000197530 MIB2
ENST00000507229 0.595102279850359 0.361099338068371 0.0626719197025495 ENSG00000197530 MIB2
ENST00000503789 0.121321627352693 0.0269427854416222 0.182219624710945 ENSG00000197530 MIB2
ENST00000378708 0.701371047962548 0.486123268627652 0.0496108516354249 ENSG00000197530 MIB2
ENST00000506488 0.694789723021206 0.478054483499635 0.050454435920152 ENSG00000197530 MIB2
ENST00000514234 0.849675199025183 0.707934918246681 -0.0284687210071129 ENSG00000197530 MIB2
ENST00000467597 0.567716179688106 0.33262537314848 -0.0906986864755082 ENSG00000197530 MIB2
ENST00000486072 0.909130750557228 0.81126490222274 0.0218609840897597 ENSG00000197530 MIB2
ENST00000505370 0.838957547928401 0.690636607694102 0.0371905140338159 ENSG00000197530 MIB2
ENST00000473511 0.937213115450015 0.865395686656065 0.0158517270727838 ENSG00000197530 MIB2
ENST00000464570 0.902903331146157 0.799872394871869 0.0237750377392774 ENSG00000197530 MIB2
ENST00000513088 0.907309823762932 0.808276917881961 0.0163813867517829 ENSG00000248333 CDK11B
ENST00000341832 0.936859284355525 0.864771553628946 0.0110169174469162 ENSG00000248333 CDK11B
ENST00000317673 0.910273051017709 0.813872413667535 0.0148993080780705 ENSG00000248333 CDK11B
ENST00000340677 0.910273051017709 0.813872413667535 0.0148993080780705 ENSG00000248333 CDK11B
ENST00000407249 0.910273051017709 0.813872413667535 0.0148993080780705 ENSG00000248333 CDK11B
ENST00000341028 0.687555644091175 0.468591899982573 0.0670714385314631 ENSG00000248333 CDK11B
ENST00000607013 0.990055966649308 0.97620498992404 0.00252900608038698 ENSG00000272004 RP11-345P4.10
ENST00000378662 0.680923576045644 0.460086002875786 0.0345918316712766 ENSG00000189339 SLC35E2B
ENST00000234800 0.695671938690184 0.479127268888998 0.0330236042874883 ENSG00000189339 SLC35E2B
ENST00000480991 0.92136811750507 0.83382098772777 0.0130978563074721 ENSG00000189339 SLC35E2B
ENST00000481276 0.915751610614824 0.823787323623892 0.0134811711511643 ENSG00000189339 SLC35E2B
ENST00000596308 0.93187313652779 0.854741100475506 -0.0170998604596745 ENSG00000269737 RP11-345P4.7
ENST00000356200 0.494024538430244 0.260268032834581 0.0654869952645623 ENSG00000008128 CDK11A
ENST00000598846 0.212537304161339 0.0653100598180353 0.0960150554884499 ENSG00000268575 RP1-283E3.8
ENST00000463652 0.86132461637623 0.727585683896414 -0.0327702927912986 ENSG00000008128 CDK11A
ENST00000358779 0.516204644618802 0.281264637331248 0.0639144767314629 ENSG00000008128 CDK11A
ENST00000460465 0.516204644618802 0.281264637331248 0.0639144767314629 ENSG00000008128 CDK11A
ENST00000404249 0.516204644618802 0.281264637331248 0.0639144767314629 ENSG00000008128 CDK11A
ENST00000378633 0.516204644618802 0.281264637331248 0.0639144767314629 ENSG00000008128 CDK11A
ENST00000357760 0.516204644618802 0.281264637331248 0.0639144767314629 ENSG00000008128 CDK11A
ENST00000509982 0.494024538430244 0.260268032834581 0.0654869952645623 ENSG00000008128 CDK11A
ENST00000378638 0.494024538430244 0.260268032834581 0.0654869952645623 ENSG00000008128 CDK11A
ENST00000356937 0.868694588348187 0.740705001368111 0.0224882178829726 ENSG00000008128 CDK11A
ENST00000468397 0.731443132781706 0.527428347493892 -0.0592752829726211 ENSG00000008128 CDK11A
ENST00000491311 0.912051614373657 0.817537837095186 -0.0216099261470072 ENSG00000008128 CDK11A
ENST00000468800 0.912965029445193 0.818925529334153 0.0188372973296762 ENSG00000008128 CDK11A
ENST00000489300 0.61201778036663 0.379362958758874 0.0825981685262621 ENSG00000008128 CDK11A
ENST00000492390 0.865974393470064 0.735867441204171 0.0277448649131036 ENSG00000008128 CDK11A
ENST00000474916 0.750358401028464 0.552434472228917 0.0501104559761865 ENSG00000008128 CDK11A
ENST00000378635 0.473336167658856 0.241680313649724 0.0730903415222196 ENSG00000008128 CDK11A
ENST00000479362 0.177750760487255 0.0493784533082261 0.12388438864899 ENSG00000008128 CDK11A
ENST00000498810 0.0789972922817224 0.0139636700756684 0.183137184398436 ENSG00000008128 CDK11A
ENST00000487462 0.027463199189767 0.00278606938791383 0.233035917614244 ENSG00000008128 CDK11A
ENST00000401096 0.0242961299403592 0.00232142710678003 0.238347047169051 ENSG00000008128 CDK11A
ENST00000577672 0.328133709964542 0.131669626242772 0.0955180528856764 ENSG00000227775 RP1-283E3.4
ENST00000417099 0.298664378594679 0.11285470677153 0.109125907274583 ENSG00000227775 RP1-283E3.4
ENST00000355439 0.293249123025199 0.109422053568897 0.095001568382496 ENSG00000215790 SLC35E2
ENST00000400924 0.294946646992233 0.110400193246819 0.0947701936600179 ENSG00000215790 SLC35E2
ENST00000246421 0.699290876331913 0.483390795628126 0.0503317563616936 ENSG00000215790 SLC35E2
ENST00000475229 0.903897561996576 0.801719754539085 0.0217210018908977 ENSG00000215790 SLC35E2
ENST00000424604 0.789971660653813 0.610111852010623 0.042752841464995 ENSG00000227775 RP1-283E3.4
ENST00000341426 0.89245847086597 0.781745635149718 0.0118312551756914 ENSG00000008130 NADK
ENST00000341991 0.89215448528297 0.781278343339293 0.0118438929288704 ENSG00000008130 NADK
ENST00000378625 0.883549261421477 0.76555428140274 0.0127618758489225 ENSG00000008130 NADK
ENST00000344463 0.89245847086597 0.781745635149718 0.0118312551756914 ENSG00000008130 NADK
ENST00000342348 0.819833549436857 0.658941198151584 0.0210625708448823 ENSG00000008130 NADK
ENST00000498806 0.995610289176639 0.990324375271605 -0.000974513499829405 ENSG00000008130 NADK
ENST00000469045 0.993448931134401 0.98518281301506 0.00105539285308807 ENSG00000008130 NADK
ENST00000480499 0.928105085314913 0.847455951978228 0.0121706781046488 ENSG00000008130 NADK
ENST00000497747 0.930517892511405 0.852294645072274 -0.0142609950815983 ENSG00000008130 NADK
ENST00000477235 0.846291128675507 0.702645673413532 0.0223749661066077 ENSG00000008130 NADK
ENST00000489538 0.762734761183136 0.5689298589635 0.0344108075756416 ENSG00000008130 NADK
ENST00000497615 0.943462814274779 0.878097347220706 -0.0116783886055763 ENSG00000008130 NADK
ENST00000497186 0.873070288392349 0.748036510193084 0.018551971364514 ENSG00000008130 NADK
ENST00000400922 0.977638979253825 0.950067383436059 -0.00378595183287927 ENSG00000008130 NADK
ENST00000492845 0.935836336465806 0.862694907146595 -0.00924593311815129 ENSG00000008130 NADK
ENST00000492768 0.877621367512364 0.755511583499017 -0.0182371833267417 ENSG00000008130 NADK
ENST00000460602 0.901689258220162 0.797638105344418 -0.0158178397970577 ENSG00000008130 NADK
ENST00000464373 0.742651351111074 0.542282243143243 -0.0424015447569364 ENSG00000008130 NADK
ENST00000378609 0.0386592832906964 0.0046724255613319 -0.076107018143813 ENSG00000078369 GNB1
ENST00000461893 0.0912414045314871 0.0174160359151953 -0.109111154426982 ENSG00000078369 GNB1
ENST00000471354 0.332624556054344 0.134579295696268 -0.0661376439679723 ENSG00000078369 GNB1
ENST00000439272 0.592358916182587 0.358337322983275 -0.0439229711247438 ENSG00000078369 GNB1
ENST00000434686 0.638352457198007 0.409114291623149 -0.040683666666475 ENSG00000078369 GNB1
ENST00000437146 0.741414001213881 0.540781833734758 -0.0310325591400036 ENSG00000078369 GNB1
ENST00000472614 0.705994245128526 0.49259467800203 -0.0409657738468662 ENSG00000078369 GNB1
ENST00000607589 0.714844523925693 0.504502258680211 -0.0456144819651617 ENSG00000078369 GNB1
ENST00000378567 0.82898372301405 0.673889964109707 -0.0393621717148917 ENSG00000067606 PRKCZ
ENST00000400921 0.869054142696084 0.741376010896762 -0.0308385601896174 ENSG00000067606 PRKCZ
ENST00000461106 0.987017825380798 0.970056306380192 -0.00352931002501551 ENSG00000067606 PRKCZ
ENST00000400920 0.904141722602896 0.802275557808995 -0.0234494175240127 ENSG00000067606 PRKCZ
ENST00000479263 0.924770647753268 0.840996267686184 -0.0188090927571944 ENSG00000067606 PRKCZ
ENST00000505322 0.95043697217402 0.892916211792902 -0.0126319613672686 ENSG00000067606 PRKCZ
ENST00000469733 0.91432254711969 0.821023063206394 0.0156755783731361 ENSG00000162585 C1orf86
ENST00000414253 0.926336662910248 0.844014549499199 -0.0143344472234488 ENSG00000162585 C1orf86
ENST00000428120 0.926336662910248 0.844014549499199 -0.0143344472234488 ENSG00000162585 C1orf86
ENST00000400919 0.926336662910248 0.844014549499199 -0.0143344472234488 ENSG00000162585 C1orf86
ENST00000400918 0.897875197059678 0.791248990574404 -0.0194691882157529 ENSG00000162585 C1orf86
ENST00000497675 0.53122150777932 0.295580941199487 -0.0789091431137166 ENSG00000162585 C1orf86
ENST00000378543 0.595138702482968 0.361156493234905 -0.0690253275916732 ENSG00000162585 C1orf86
ENST00000378546 0.595138702482968 0.361156493234905 -0.0690253275916732 ENSG00000162585 C1orf86
ENST00000401813 0.598587709471998 0.36496355977922 -0.0673149094470599 ENSG00000162585 C1orf86
ENST00000487186 0.8425911481961 0.696626348878301 -0.0281353627662964 ENSG00000162585 C1orf86
ENST00000378545 0.661713137199609 0.436193017377521 -0.059239751011578 ENSG00000162585 C1orf86
ENST00000476803 0.505196300417874 0.270746709762946 -0.0839982529236458 ENSG00000162585 C1orf86
ENST00000440825 0.605769493649436 0.37221693398657 -0.0677812909228642 ENSG00000162585 C1orf86
ENST00000597060 0.682500972345893 0.462182958129082 0.068296364474687 ENSG00000269554 AL590822.2
ENST00000420515 0.53310276348514 0.297263013076602 -0.0853041116740918 ENSG00000162585 C1orf86
ENST00000378536 0.642221778379544 0.413187758172504 0.0396940007232606 ENSG00000157933 SKI
ENST00000508416 0.85638382573465 0.719395509955639 0.0225180710795998 ENSG00000157933 SKI
ENST00000478223 0.940091740961875 0.87183815465849 0.0102973643669314 ENSG00000157933 SKI
ENST00000507179 0.734918184496155 0.532022389603785 -0.050352321008771 ENSG00000157933 SKI
ENST00000378531 0.252039048242624 0.085283373392518 0.130851697011973 ENSG00000116151 MORN1
ENST00000606372 0.264128309325913 0.0919717331672695 0.128556499853966 ENSG00000116151 MORN1
ENST00000378529 0.236910779295815 0.0773820691498642 0.136374658445507 ENSG00000116151 MORN1
ENST00000607342 0.53246326956683 0.296701417968313 0.097418118086548 ENSG00000116151 MORN1
ENST00000469374 0.480935597579968 0.248211436198841 0.100582211474756 ENSG00000116151 MORN1
ENST00000419785 0.369876108464038 0.160212453783934 0.127928596368111 ENSG00000116151 MORN1
ENST00000378525 0.219170765961134 0.0685511272262425 0.156010106930968 ENSG00000116151 MORN1
ENST00000449373 0.308584202245844 0.119179203608282 0.1406069210678 ENSG00000116151 MORN1
ENST00000378518 0.219283421603298 0.0685966477534155 0.0645959426040285 ENSG00000157916 RER1
ENST00000605895 0.652103980603573 0.424347457919383 0.02655838090081 ENSG00000157916 RER1
ENST00000378513 0.198403608692688 0.0584139120571614 0.0645151147007425 ENSG00000157916 RER1
ENST00000306256 0.196715185361414 0.0576088730412138 0.066310300956173 ENSG00000157916 RER1
ENST00000493207 0.263725987700794 0.0917612170100044 0.0749441209629964 ENSG00000157916 RER1
ENST00000378512 0.198625515417291 0.0585102262395368 0.064513971172738 ENSG00000157916 RER1
ENST00000443438 0.380848634964124 0.168280459538164 0.0506204498488492 ENSG00000157916 RER1
ENST00000488353 0.615339725059159 0.383569284843925 0.0322582369549302 ENSG00000157916 RER1
ENST00000462129 0.661149783029995 0.43557979317598 0.0475930503374725 ENSG00000157916 RER1
ENST00000288774 0.014223920511076 0.0010589854052399 -0.20470444937714 ENSG00000157911 PEX10
ENST00000447513 0.0135706095775074 0.000976324722796603 -0.205949958283704 ENSG00000157911 PEX10
ENST00000507596 0.0143818643767434 0.00107856396402643 -0.2042788754477 ENSG00000157911 PEX10
ENST00000510434 0.138002332773158 0.0328463004635937 -0.168234996527278 ENSG00000157911 PEX10
ENST00000508384 0.176852078140478 0.0490010663850726 -0.172097465865057 ENSG00000157911 PEX10
ENST00000515760 0.342100716786193 0.140993360599538 -0.13733130508491 ENSG00000157911 PEX10
ENST00000502666 0.243254443598152 0.0806657263602001 -0.155465619422734 ENSG00000157911 PEX10
ENST00000504111 0.245093678446347 0.081579109120322 -0.155310530552534 ENSG00000157911 PEX10
ENST00000514502 0.200115570442576 0.0591522306770329 -0.167720961789146 ENSG00000157911 PEX10
ENST00000378466 0.707193808954129 0.494452397653432 -0.0455894932456907 ENSG00000157881 PANK4
ENST00000435556 0.706468608447302 0.493143676927541 -0.0456730633804364 ENSG00000157881 PANK4
ENST00000505228 0.680057457908076 0.45892566100406 -0.0540810756360581 ENSG00000157881 PANK4
ENST00000502512 0.789249034032838 0.609008656490287 -0.045587770934611 ENSG00000157881 PANK4
ENST00000471361 0.720018305484552 0.511637494938649 -0.0614074752741334 ENSG00000157881 PANK4
ENST00000515423 0.322140645935784 0.12788687813459 -0.143024965446456 ENSG00000157881 PANK4
ENST00000468002 0.678068001024632 0.45622197000342 -0.0650659458213643 ENSG00000157881 PANK4
ENST00000486396 0.884259706418367 0.766891476885411 -0.0231086240465356 ENSG00000157881 PANK4
ENST00000502770 0.93961557152787 0.870911796165467 0.0134340833904691 ENSG00000157881 PANK4
ENST00000491212 0.94291692122616 0.877133322507102 -0.0137813645847634 ENSG00000157881 PANK4
ENST00000514922 0.931207457204589 0.853556235907244 0.0166306538101043 ENSG00000157881 PANK4
ENST00000416860 0.32647689011496 0.130585243664975 -0.133985316809657 ENSG00000238164 RP3-395M20.8
ENST00000452793 0.329036079168599 0.132281719934779 -0.133085957260835 ENSG00000238164 RP3-395M20.8
ENST00000426449 0.0946103208821796 0.0184770876280824 -0.176151339588429 ENSG00000157873 TNFRSF14
ENST00000434817 0.0882772655296325 0.0165661300663776 -0.175116994319901 ENSG00000157873 TNFRSF14
ENST00000435221 0.0926252624587575 0.0178782821542099 -0.173991004743634 ENSG00000157873 TNFRSF14
ENST00000451778 0.103145131314445 0.0210030721301037 -0.169215915675918 ENSG00000157873 TNFRSF14
ENST00000409119 0.0976283456082303 0.0193872459103823 -0.174415363483688 ENSG00000157873 TNFRSF14
ENST00000355716 0.118931001967379 0.0260894726613555 -0.157713199280569 ENSG00000157873 TNFRSF14
ENST00000475523 0.122788972197416 0.0274471770846607 -0.156603775603247 ENSG00000157873 TNFRSF14
ENST00000442392 0.125241501644688 0.0282773452455058 -0.178981801184766 ENSG00000157873 TNFRSF14
ENST00000482074 0.136878865209023 0.0324366202198312 -0.175727460637409 ENSG00000157873 TNFRSF14
ENST00000496064 0.122570520036815 0.0273696026478221 -0.168062276608173 ENSG00000157873 TNFRSF14
ENST00000463471 0.138266078771997 0.0329624920689101 -0.153546330008261 ENSG00000157873 TNFRSF14
ENST00000466750 0.225170433164534 0.0714248672232107 -0.131844561553772 ENSG00000157873 TNFRSF14
ENST00000471768 0.296921153459277 0.111689055830015 -0.142386941384613 ENSG00000157873 TNFRSF14
ENST00000463835 0.433195267331527 0.207497473252386 -0.101085128923527 ENSG00000157873 TNFRSF14
ENST00000482602 0.310395884737114 0.120333403856718 -0.123330373644278 ENSG00000157873 TNFRSF14
ENST00000480305 0.460989839910804 0.230445191671528 -0.103175444584928 ENSG00000157873 TNFRSF14
ENST00000493183 0.250775187815397 0.0845899026690711 -0.11407081511192 ENSG00000157870 FAM213B
ENST00000474659 0.246965327146743 0.0825217751519253 -0.114485236480273 ENSG00000157870 FAM213B
ENST00000419916 0.0470346209456417 0.00630389863761183 -0.163738461431795 ENSG00000157870 FAM213B
ENST00000378424 0.0470346209456417 0.00630389863761183 -0.163738461431795 ENSG00000157870 FAM213B
ENST00000537325 0.0878627110901381 0.016453989539276 -0.155104697608763 ENSG00000157870 FAM213B
ENST00000378427 0.0470346209456417 0.00630389863761183 -0.163738461431795 ENSG00000157870 FAM213B
ENST00000378425 0.0470346209456417 0.00630389863761183 -0.163738461431795 ENSG00000157870 FAM213B
ENST00000464043 0.226239009221109 0.0720309590456807 -0.115669835749587 ENSG00000157870 FAM213B
ENST00000444521 0.0470346209456417 0.00630389863761183 -0.163738461431795 ENSG00000157870 FAM213B
ENST00000465233 0.155427904581076 0.0396460927450655 -0.134358025148361 ENSG00000157870 FAM213B
ENST00000498083 0.189029012637673 0.0542618556673802 -0.125516130036732 ENSG00000157870 FAM213B
ENST00000481683 0.26065564787608 0.0900694396846271 -0.113623743336678 ENSG00000157870 FAM213B
ENST00000484099 0.0502492874754818 0.00700585158500537 -0.163356022508283 ENSG00000157870 FAM213B
ENST00000477045 0.223931754745915 0.0708405492022662 -0.125963046234733 ENSG00000157870 FAM213B
ENST00000476686 0.0244633321449107 0.00234689090243671 -0.184581515339089 ENSG00000157870 FAM213B
ENST00000471840 0.28858253001865 0.106523073548967 -0.128964189719196 ENSG00000142606 MMEL1
ENST00000288709 0.261507124029187 0.0905059409624216 -0.135865564307689 ENSG00000142606 MMEL1
ENST00000378412 0.261475867281007 0.0904853123690836 -0.135879863167116 ENSG00000142606 MMEL1
ENST00000502556 0.28807924667266 0.106198602289114 -0.136824788442833 ENSG00000142606 MMEL1
ENST00000504800 0.28807924667266 0.106198602289114 -0.136824788442833 ENSG00000142606 MMEL1
ENST00000294599 0.372109213639357 0.161797541334422 -0.0820422449758537 ENSG00000162591 MEGF6
ENST00000356575 0.201585163614773 0.0599099753187581 -0.106549075862067 ENSG00000162591 MEGF6
ENST00000494257 0.961755782064493 0.916516484728635 0.00944817068366779 ENSG00000162591 MEGF6
ENST00000485002 0.142341609150412 0.0345269229133218 -0.119975423079219 ENSG00000162591 MEGF6
ENST00000491842 0.992387735067483 0.982796751608177 -0.0018870812174008 ENSG00000162591 MEGF6
ENST00000475790 0.9591053886268 0.911090291502772 0.00970772174383898 ENSG00000162591 MEGF6
ENST00000461795 0.930180770291296 0.851661566563104 0.0172509333116473 ENSG00000162591 MEGF6
ENST00000378344 0.236578798373122 0.0771981826616058 -0.0812884774310902 ENSG00000158109 TPRG1L
ENST00000344579 0.240354182120363 0.079120032579004 -0.080886133532033 ENSG00000158109 TPRG1L
ENST00000378322 0.968389831370704 0.931077847329947 0.00642225563367107 ENSG00000116213 WRAP73
ENST00000270708 0.968389831370704 0.931077847329947 0.00642225563367107 ENSG00000116213 WRAP73
ENST00000471223 0.95311613013524 0.898189453144384 -0.0109684379444136 ENSG00000116213 WRAP73
ENST00000424367 0.992882291012537 0.98382722668382 0.00150603141584071 ENSG00000116213 WRAP73
ENST00000497940 0.98250055467053 0.960623595277834 -0.00434075993764258 ENSG00000116213 WRAP73
ENST00000469643 0.91676065985056 0.825640838387655 -0.0206743240433207 ENSG00000116213 WRAP73
ENST00000465916 0.731755478781696 0.527749132248441 0.049965111738199 ENSG00000116213 WRAP73
ENST00000419924 0.692256305074689 0.474437160952583 0.0580164598342863 ENSG00000116213 WRAP73
ENST00000479331 0.661781229859743 0.436281356906888 -0.0731941779169168 ENSG00000116213 WRAP73
ENST00000418088 0.607881949158404 0.374475787861514 -0.0592445478895511 ENSG00000227372 TP73-AS1
ENST00000452079 0.517420471279925 0.282480407937217 -0.0721075732103167 ENSG00000227372 TP73-AS1
ENST00000419973 0.893605093314603 0.783864728626177 0.025775743553174 ENSG00000227372 TP73-AS1
ENST00000423764 0.479310860960396 0.24676594035862 -0.0776427643569013 ENSG00000227372 TP73-AS1
ENST00000587071 0.282303101869713 0.102753170634672 -0.13347494739673 ENSG00000227372 TP73-AS1
ENST00000608600 0.17164812935333 0.0466360970995014 -0.157636043571722 ENSG00000227372 TP73-AS1
ENST00000544565 0.989195042488283 0.974376648224355 -0.00271000108586565 ENSG00000227372 TP73-AS1
ENST00000378251 0.721982963605327 0.514208366095799 0.0324844677717876 ENSG00000130764 LRRC47
ENST00000462356 0.46554868099389 0.234741656721843 0.0863980664376554 ENSG00000130764 LRRC47
ENST00000479239 0.649397184384139 0.421337289760355 0.0622316599114049 ENSG00000130764 LRRC47
ENST00000607459 0.683570287823074 0.463526337549797 0.0627083029867444 ENSG00000272153 RP1-286D6.5
ENST00000378230 0.082186089319595 0.0148605027269111 0.113833442961094 ENSG00000116198 CEP104
ENST00000438539 0.658012458291581 0.431921236139532 0.0577580734314827 ENSG00000116198 CEP104
ENST00000461667 0.512340129414642 0.277587455560983 0.0822796448298418 ENSG00000116198 CEP104
ENST00000495701 0.984435139728892 0.964141550670331 0.00412324317790784 ENSG00000116198 CEP104
ENST00000460038 0.547229555957065 0.311042043743023 0.0821333861632094 ENSG00000116198 CEP104
ENST00000494653 0.147386397576092 0.0364432489433695 0.1181469272012 ENSG00000116198 CEP104
ENST00000443466 0.639803514221336 0.410677672898138 0.0642449187820543 ENSG00000116198 CEP104
ENST00000428079 0.257295364089748 0.0881552850070083 0.111546644543753 ENSG00000116198 CEP104
ENST00000494951 0.202686965276472 0.0604332537101497 0.158317639212675 ENSG00000116198 CEP104
ENST00000378223 0.244883430253539 0.0814700781449837 0.119350395310562 ENSG00000116198 CEP104
ENST00000378212 0.502791660898958 0.268521927109393 0.0865371411891721 ENSG00000169598 DFFB
ENST00000378209 0.723523420792625 0.516411655363674 0.042522185306711 ENSG00000169598 DFFB
ENST00000491998 0.723523420792625 0.516411655363674 0.042522185306711 ENSG00000169598 DFFB
ENST00000338895 0.8425911481961 0.696623176314738 0.0288141946097494 ENSG00000169598 DFFB
ENST00000341385 0.98047833923126 0.956412852565818 -0.00501324297776633 ENSG00000169598 DFFB
ENST00000468793 0.673307072301504 0.450213137356257 0.0498851992806666 ENSG00000169598 DFFB
ENST00000339350 0.629385084838559 0.39903700398884 0.0560640470323762 ENSG00000169598 DFFB
ENST00000477548 0.629385084838559 0.39903700398884 0.0560640470323762 ENSG00000169598 DFFB
ENST00000378206 0.672110740193988 0.448601308718032 0.0504688926318288 ENSG00000169598 DFFB
ENST00000475969 0.624616230606371 0.39381049390731 0.0567024271732416 ENSG00000169598 DFFB
ENST00000461150 0.66793186817889 0.443980864403146 0.0703692690125687 ENSG00000169598 DFFB
ENST00000486765 0.730829916043952 0.526526322865813 -0.0370644301278406 ENSG00000198912 C1orf174
ENST00000361605 0.730829916043952 0.526526322865813 -0.0370644301278406 ENSG00000198912 C1orf174
ENST00000474140 0.730829916043952 0.526526322865813 -0.0370644301278406 ENSG00000198912 C1orf174
ENST00000478423 0.37051249275732 0.160665355137893 0.0889227228423414 ENSG00000131697 NPHP4
ENST00000460696 0.602673015258127 0.36894259326085 0.0831054342936372 ENSG00000131697 NPHP4
ENST00000378161 0.510580420805542 0.276169214542269 0.0992721136662054 ENSG00000131697 NPHP4
ENST00000489180 0.370927392239397 0.160980964258821 0.088940777610989 ENSG00000131697 NPHP4
ENST00000378156 0.370927392239397 0.160980964258821 0.088940777610989 ENSG00000131697 NPHP4
ENST00000378169 0.363790633701049 0.155700932299703 0.0911009335807868 ENSG00000131697 NPHP4
ENST00000378111 0.172645881430976 0.047134413115917 -0.164763549811108 ENSG00000069424 KCNAB2
ENST00000378097 0.219912728471936 0.0688937013055951 -0.15243827567006 ENSG00000069424 KCNAB2
ENST00000378092 0.282310813730189 0.102795699788742 -0.140099739520682 ENSG00000069424 KCNAB2
ENST00000478098 0.190175203345796 0.0547547317858665 -0.170136908081134 ENSG00000069424 KCNAB2
ENST00000445501 0.182157457527757 0.0512997584338349 -0.172621072527111 ENSG00000069424 KCNAB2
ENST00000378087 0.319211123497749 0.125969326268916 -0.143392648497974 ENSG00000069424 KCNAB2
ENST00000341524 0.310371291498498 0.120303193104589 -0.145132374200767 ENSG00000069424 KCNAB2
ENST00000352527 0.310371291498498 0.120303193104589 -0.145132374200767 ENSG00000069424 KCNAB2
ENST00000164247 0.565714878190647 0.330725131261117 -0.0912273727376634 ENSG00000069424 KCNAB2
ENST00000378083 0.653436462209707 0.425907173197855 -0.0749582537976821 ENSG00000069424 KCNAB2
ENST00000484532 0.116961433256821 0.025451155446563 -0.103001503272592 ENSG00000116251 RPL22
ENST00000234875 0.130326615810024 0.030034278210818 -0.0985874214364542 ENSG00000116251 RPL22
ENST00000480661 0.111761738737466 0.0237364657600819 -0.110257611765061 ENSG00000116251 RPL22
ENST00000497965 0.113586123477614 0.0243192592266599 -0.110180323086358 ENSG00000116251 RPL22
ENST00000471204 0.117993214159663 0.0257708593103041 -0.108690724793642 ENSG00000116251 RPL22
ENST00000465387 0.109637401800612 0.0230727354619934 -0.111125387895272 ENSG00000116251 RPL22
ENST00000462296 0.104453594375192 0.0214090491314695 -0.114630589571266 ENSG00000116251 RPL22
ENST00000465335 0.106194636022567 0.0219793561982248 -0.113716622106954 ENSG00000116251 RPL22
ENST00000377948 0.484092957517623 0.25095801767397 0.0985669830175511 ENSG00000158286 RNF207
ENST00000377939 0.465629897348539 0.234840014701753 0.102035454385108 ENSG00000158286 RNF207
ENST00000496676 0.202421591813571 0.0603082394953906 0.172852633065574 ENSG00000158286 RNF207
ENST00000343813 0.962245022488639 0.917629029672395 -0.00463329313378056 ENSG00000116237 ICMT
ENST00000495791 0.420117730427464 0.197387058551432 0.0737260112055703 ENSG00000116237 ICMT
ENST00000489498 0.6655796110044 0.440869504548895 -0.0385395978814628 ENSG00000116237 ICMT
ENST00000474756 0.838333191203917 0.689735117319434 0.0229842770619114 ENSG00000116237 ICMT
ENST00000362035 0.461855374532437 0.231342098234912 -0.0975519348516507 ENSG00000116237 ICMT
ENST00000377893 0.0997798880351672 0.0200593703032778 -0.206708361141883 ENSG00000158292 GPR153
ENST00000608083 0.0474651463063172 0.00639867424314136 -0.145105836814645 ENSG00000097021 ACOT7
ENST00000377845 0.0627020923942436 0.00984758161243465 -0.15041451557976 ENSG00000097021 ACOT7
ENST00000377855 0.0843568178999197 0.0154752153955062 -0.131189065360174 ENSG00000097021 ACOT7
ENST00000377860 0.0474651463063172 0.00639867424314136 -0.145105836814645 ENSG00000097021 ACOT7
ENST00000418124 0.0474651463063172 0.00639867424314136 -0.145105836814645 ENSG00000097021 ACOT7
ENST00000545482 0.0474651463063172 0.00639867424314136 -0.145105836814645 ENSG00000097021 ACOT7
ENST00000361521 0.0484064212645473 0.0066101607976091 -0.144578265233668 ENSG00000097021 ACOT7
ENST00000377842 0.0553125030750421 0.00806183936590424 -0.153420322868126 ENSG00000097021 ACOT7
ENST00000473466 0.011164420377805 0.000727733833140399 -0.208528153346935 ENSG00000097021 ACOT7
ENST00000481175 0.161097058211479 0.0420139532062036 -0.166942955495499 ENSG00000097021 ACOT7
ENST00000541130 0.274627312964767 0.0982127468813655 -0.116756981101364 ENSG00000097021 ACOT7
ENST00000377837 0.719766190570921 0.511250248563432 -0.0458328696688661 ENSG00000069812 HES2
ENST00000377836 0.556905586514807 0.321357580692299 -0.0699915801143911 ENSG00000069812 HES2
ENST00000471190 0.921884961514185 0.835025297574333 0.0184305807697185 ENSG00000069812 HES2
ENST00000377834 0.437988508185221 0.211588790229976 -0.0887939133643174 ENSG00000069812 HES2
ENST00000487437 0.03765652582055 0.00448281040821522 -0.26708082783903 ENSG00000069812 HES2
ENST00000434576 0.90391692927428 0.801792013828399 0.0234633800904472 ENSG00000187017 ESPN
ENST00000468561 0.754253570405449 0.557530836202972 0.055040599672257 ENSG00000187017 ESPN
ENST00000356876 0.959496177397987 0.911996235996535 0.00634293804314403 ENSG00000215788 TNFRSF25
ENST00000485036 0.960810632893352 0.914152189765894 0.00616376598218993 ENSG00000215788 TNFRSF25
ENST00000480393 0.960810632893352 0.914152189765894 0.00616376598218993 ENSG00000215788 TNFRSF25
ENST00000513135 0.970844953647207 0.935893187514608 0.00457456561556588 ENSG00000215788 TNFRSF25
ENST00000473343 0.889360307455325 0.776262127334209 0.0201167925140162 ENSG00000215788 TNFRSF25
ENST00000377782 0.960810632893352 0.914152189765894 0.00616376598218993 ENSG00000215788 TNFRSF25
ENST00000351959 0.959620259981549 0.912271420838257 0.00630515172117424 ENSG00000215788 TNFRSF25
ENST00000510563 0.998415573747824 0.99676726602901 -0.000233754401714618 ENSG00000215788 TNFRSF25
ENST00000502730 0.998415573747824 0.99676726602901 -0.000233754401714618 ENSG00000215788 TNFRSF25
ENST00000502588 0.998415573747824 0.99676726602901 -0.000233754401714618 ENSG00000215788 TNFRSF25
ENST00000414040 0.998415573747824 0.99676726602901 -0.000233754401714618 ENSG00000215788 TNFRSF25
ENST00000351748 0.998415573747824 0.99676726602901 -0.000233754401714618 ENSG00000215788 TNFRSF25
ENST00000348333 0.998415573747824 0.99676726602901 -0.000233754401714618 ENSG00000215788 TNFRSF25
ENST00000453260 0.921917928569399 0.835212557159694 0.0154824649724728 ENSG00000215788 TNFRSF25
ENST00000475730 0.735142517084884 0.532335553326641 0.0556131850156408 ENSG00000215788 TNFRSF25
ENST00000469691 0.867102615974626 0.73768018756572 -0.0199503801003283 ENSG00000215788 TNFRSF25
ENST00000481401 0.81735954260999 0.654715851279198 -0.0265131242509958 ENSG00000215788 TNFRSF25
ENST00000461703 0.890578637515228 0.778338458474315 -0.0175138486461087 ENSG00000215788 TNFRSF25
ENST00000453341 0.994094848704975 0.986886735559975 -0.0010430527547247 ENSG00000215788 TNFRSF25
ENST00000515145 0.773451844005548 0.585510374501724 0.0428312382625187 ENSG00000215788 TNFRSF25
ENST00000377748 0.606479866497089 0.372999904493375 -0.0405487784062301 ENSG00000171680 PLEKHG5
ENST00000400913 0.555183641230619 0.319651737308838 -0.0463844025507744 ENSG00000171680 PLEKHG5
ENST00000489097 0.67607615584153 0.453581799452698 -0.0369036246818631 ENSG00000171680 PLEKHG5
ENST00000340850 0.600368629160325 0.366675714457159 -0.0414276973786279 ENSG00000171680 PLEKHG5
ENST00000487949 0.516083226639506 0.28107627099206 -0.0600769652363837 ENSG00000171680 PLEKHG5
ENST00000377725 0.595078404554131 0.361049761751599 -0.042590551070478 ENSG00000171680 PLEKHG5
ENST00000377728 0.591109298846331 0.356701861462083 -0.0431444684648094 ENSG00000171680 PLEKHG5
ENST00000377732 0.610442121568887 0.377252509641234 -0.0406975742068146 ENSG00000171680 PLEKHG5
ENST00000400915 0.598660314842108 0.365040886304945 -0.0418946489726551 ENSG00000171680 PLEKHG5
ENST00000377740 0.602979076957881 0.369365479205469 -0.0413857190608904 ENSG00000171680 PLEKHG5
ENST00000377737 0.605057249666527 0.371489838562879 -0.0412275109309631 ENSG00000171680 PLEKHG5
ENST00000535355 0.546898276254016 0.310751986318038 -0.0478299631436621 ENSG00000171680 PLEKHG5
ENST00000537245 0.614766586038905 0.382681488233678 -0.0406694122549416 ENSG00000171680 PLEKHG5
ENST00000544978 0.651123319410169 0.423061890547377 -0.0368404118395006 ENSG00000171680 PLEKHG5
ENST00000377705 0.435653058449181 0.209549850413436 0.0643210975992027 ENSG00000162408 NOL9
ENST00000464383 0.992979425300888 0.983972407898034 -0.00155836039521966 ENSG00000162408 NOL9
ENST00000462798 0.890469476077335 0.778107291678634 -0.0260295019535738 ENSG00000162408 NOL9
ENST00000460777 0.747568226205409 0.548718317751867 0.0557427948224929 ENSG00000162408 NOL9
ENST00000464665 0.765533979458713 0.573164906361079 0.0489297665277504 ENSG00000162408 NOL9
ENST00000319084 0.976438011210542 0.947403252746863 -0.00598662450229906 ENSG00000204859 ZBTB48
ENST00000435905 0.919647865581308 0.830768786730161 -0.0195248286304127 ENSG00000204859 ZBTB48
ENST00000377674 0.765619707393471 0.573257818750754 0.0384625064949728 ENSG00000204859 ZBTB48
ENST00000488936 0.629351255099754 0.398986038214347 0.0588244263900513 ENSG00000204859 ZBTB48
ENST00000482360 0.974507662334463 0.943483134571809 -0.00601799239322821 ENSG00000204859 ZBTB48
ENST00000498342 0.744185909535823 0.544246198063546 -0.0558880945614779 ENSG00000204859 ZBTB48
ENST00000466813 0.977813383166495 0.950480432404948 -0.00584796920659663 ENSG00000204859 ZBTB48
ENST00000377658 0.786842200626642 0.605517255951967 -0.0290937991200323 ENSG00000162413 KLHL21
ENST00000377663 0.782135754696079 0.598108756955248 -0.0297381892505178 ENSG00000162413 KLHL21
ENST00000467612 0.287124378178473 0.105662866044535 -0.102545287477889 ENSG00000162413 KLHL21
ENST00000496707 0.789555685455342 0.609562140719807 -0.0391088932111462 ENSG00000162413 KLHL21
ENST00000463043 0.201938782189541 0.0600737900734389 -0.125834566894731 ENSG00000162413 KLHL21
ENST00000377648 0.49212214156496 0.258462565368335 -0.0641260795161884 ENSG00000116273 PHF13
ENST00000495385 0.683860248114236 0.464046713060609 -0.0443757511705004 ENSG00000116273 PHF13
ENST00000054650 0.393643753774808 0.177517749368899 -0.114292617408823 ENSG00000041988 THAP3
ENST00000307896 0.469794496113002 0.238496891177281 -0.101990542210997 ENSG00000041988 THAP3
ENST00000377627 0.625279704518427 0.394484577431037 -0.050984445536117 ENSG00000041988 THAP3
ENST00000484669 0.476960459098718 0.244737128271296 -0.101183424868121 ENSG00000041988 THAP3
ENST00000487819 0.494510520265869 0.260769003895602 -0.100356502904524 ENSG00000041988 THAP3
ENST00000472925 0.45171828427562 0.222666389999567 -0.108836872803173 ENSG00000041988 THAP3
ENST00000480647 0.861426494453572 0.727760627566304 -0.0326150199780852 ENSG00000041988 THAP3
ENST00000465508 0.737260196251394 0.535142450740844 -0.0308851777132671 ENSG00000007923 DNAJC11
ENST00000349363 0.741529974497442 0.541003108205484 -0.0233044437836785 ENSG00000007923 DNAJC11
ENST00000451196 0.741529974497442 0.541003108205484 -0.0233044437836785 ENSG00000007923 DNAJC11
ENST00000377577 0.797887443147206 0.622722915986995 -0.0186763023365569 ENSG00000007923 DNAJC11
ENST00000294401 0.857446398465348 0.721015832107827 -0.013619574949468 ENSG00000007923 DNAJC11
ENST00000542246 0.808995943577033 0.64106821617249 -0.0183090307637334 ENSG00000007923 DNAJC11
ENST00000377573 0.846404407327707 0.7028426853648 -0.0151219062673119 ENSG00000007923 DNAJC11
ENST00000472414 0.773971564690153 0.586255425517044 -0.036698124141912 ENSG00000007923 DNAJC11
ENST00000426784 0.978822293397145 0.952662924464758 -0.00261780467464208 ENSG00000007923 DNAJC11
ENST00000473993 0.895557492163639 0.787114785152464 -0.0118961885722404 ENSG00000007923 DNAJC11
ENST00000469318 0.802988929831207 0.631423196277904 -0.0309964917679369 ENSG00000007923 DNAJC11
ENST00000485073 0.696695436541695 0.480337472983084 -0.0398336445413711 ENSG00000007923 DNAJC11
ENST00000460594 0.729051669674696 0.52392641947983 -0.0383132121271918 ENSG00000007923 DNAJC11
ENST00000465911 0.760430796183566 0.565396705975323 -0.0418480739466248 ENSG00000007923 DNAJC11
ENST00000303635 0.465629897348539 0.234813180450499 0.0567058834052633 ENSG00000171735 CAMTA1
ENST00000490738 0.994709203382476 0.988421953193818 -0.000872611680173472 ENSG00000171735 CAMTA1
ENST00000476163 0.701371047962548 0.486112650891469 0.036495056034411 ENSG00000171735 CAMTA1
ENST00000473578 0.990650669529148 0.978118407769435 -0.00165185311348725 ENSG00000171735 CAMTA1
ENST00000557126 0.680070108071105 0.458941384656495 0.0393847407096908 ENSG00000171735 CAMTA1
ENST00000467404 0.991868853932543 0.981550745750049 -0.00139361020381206 ENSG00000171735 CAMTA1
ENST00000439411 0.546881454625337 0.310717023334834 0.0496340916523118 ENSG00000171735 CAMTA1
ENST00000461311 0.666397764522724 0.441881470955109 0.0411018515315845 ENSG00000171735 CAMTA1
ENST00000486138 0.830833247243023 0.677431484164559 -0.0262123269760062 ENSG00000171735 CAMTA1
ENST00000482934 0.565562717252669 0.330573661101361 0.0545633341147263 ENSG00000171735 CAMTA1
ENST00000470648 0.157439363704633 0.0404774428949487 0.135287875817329 ENSG00000171735 CAMTA1
ENST00000461580 0.147770846827306 0.0365951403480794 0.137821554154651 ENSG00000171735 CAMTA1
ENST00000472283 0.377430464024914 0.165626572063875 0.117141718541572 ENSG00000171735 CAMTA1
ENST00000467267 0.275929569236121 0.0988914736974332 0.130235045017962 ENSG00000171735 CAMTA1
ENST00000495233 0.615742341405373 0.383976200968315 0.0789694532104677 ENSG00000171735 CAMTA1
ENST00000490905 0.33494867888836 0.136050612935584 0.138862579224846 ENSG00000171735 CAMTA1
ENST00000054666 0.955104362835538 0.902519539392 -0.00518324375531475 ENSG00000049245 VAMP3
ENST00000470357 0.92208568655737 0.835660715889626 0.00957243310801878 ENSG00000049245 VAMP3
ENST00000487194 0.809335725266118 0.641852008038995 -0.0243349873719182 ENSG00000049245 VAMP3
ENST00000377532 0.853910520433022 0.715483572726741 -0.0326563393208773 ENSG00000049246 PER3
ENST00000361923 0.871368008862973 0.744946207357597 -0.0291709771631746 ENSG00000049246 PER3
ENST00000493373 0.0887963026390426 0.0167239212489183 -0.131699192964317 ENSG00000116288 PARK7
ENST00000460192 0.0830934063718166 0.0151218510700012 -0.139599516905697 ENSG00000116288 PARK7
ENST00000338639 0.091475000640068 0.0174871293787015 -0.131839190947187 ENSG00000116288 PARK7
ENST00000493678 0.091675669029993 0.0175410648163235 -0.13181759245837 ENSG00000116288 PARK7
ENST00000377493 0.0914549964896604 0.0174773949504615 -0.131841819751486 ENSG00000116288 PARK7
ENST00000465354 0.0865101249096419 0.0161031350540484 -0.13795617624309 ENSG00000116288 PARK7
ENST00000377491 0.08960291199167 0.0169604663913004 -0.13221320578981 ENSG00000116288 PARK7
ENST00000377488 0.0902643454465134 0.0171367468932313 -0.13199200793726 ENSG00000116288 PARK7
ENST00000497113 0.0853770312044004 0.0157570351493777 -0.138017285469351 ENSG00000116288 PARK7
ENST00000469225 0.148535652899589 0.036929446284987 -0.110538929187663 ENSG00000116288 PARK7
ENST00000474874 0.984229733111532 0.96381707784584 -0.00284848443558556 ENSG00000116285 ERRFI1
ENST00000377482 0.954551061120434 0.901311024261484 -0.00798114836614762 ENSG00000116285 ERRFI1
ENST00000467067 0.717146804827314 0.507804322176727 -0.0531794764785119 ENSG00000116285 ERRFI1
ENST00000469499 0.798169994012938 0.623168604666883 -0.0349019255169786 ENSG00000116285 ERRFI1
ENST00000487559 0.876538572606189 0.753584565695265 -0.0235296453110833 ENSG00000116285 ERRFI1
ENST00000337907 0.156847577412637 0.0402303803387315 -0.106666477450428 ENSG00000142599 RERE
ENST00000377464 0.27185843643121 0.0964192546593005 -0.0646647088015671 ENSG00000142599 RERE
ENST00000467350 0.656848329096391 0.430550860737027 0.0404608085370489 ENSG00000142599 RERE
ENST00000400907 0.137473637731947 0.0326420421914956 -0.106820835862356 ENSG00000142599 RERE
ENST00000476556 0.406842171876546 0.187486208409869 -0.0515432878050299 ENSG00000142599 RERE
ENST00000400908 0.145035682922975 0.0355450138145578 -0.118212926370399 ENSG00000142599 RERE
ENST00000505225 0.534902926628955 0.298923867633895 -0.0704081186903304 ENSG00000142599 RERE
ENST00000464367 0.830341070248718 0.676434295382953 -0.0345412295014559 ENSG00000142599 RERE
ENST00000488215 0.183972797255119 0.052128530834611 -0.105521584956696 ENSG00000142599 RERE
ENST00000460659 0.183079507854665 0.0516915278337049 -0.11540543039141 ENSG00000142599 RERE
ENST00000492766 0.185913682830674 0.052959217770689 -0.115289982499423 ENSG00000142599 RERE
ENST00000465125 0.175868352950299 0.0485998262582741 -0.116458676855616 ENSG00000142599 RERE
ENST00000464972 0.389810617552398 0.174880377514409 -0.0895566774531961 ENSG00000142599 RERE
ENST00000449895 0.150563859311903 0.037749929291266 -0.191076252534952 ENSG00000232912 RP5-1115A15.1
ENST00000480342 0.156708286475022 0.0401726036852729 -0.139086847649151 ENSG00000142599 RERE
ENST00000507012 0.601833377583844 0.368083897940521 -0.0669065658373854 ENSG00000142599 RERE
ENST00000469251 0.242187045870264 0.0801310216276264 -0.121682732728629 ENSG00000142599 RERE
ENST00000514428 0.268808293718511 0.0946013154006343 -0.119702260251173 ENSG00000142599 RERE
ENST00000468247 0.298558428787694 0.112778222136262 -0.114612220794951 ENSG00000142599 RERE
ENST00000234590 0.128379234936784 0.0293048112617655 -0.0946963058995311 ENSG00000074800 ENO1
ENST00000464920 0.156234333012847 0.0399880871855369 -0.0918404042972883 ENSG00000074800 ENO1
ENST00000497492 0.174340905415858 0.0478800925714587 -0.0798255521727016 ENSG00000074800 ENO1
ENST00000486051 0.250594464810719 0.0845077865844659 -0.0711074736154968 ENSG00000074800 ENO1
ENST00000492343 0.21124187639715 0.0647274007176205 -0.0800339127760532 ENSG00000074800 ENO1
ENST00000489867 0.124864932579614 0.0281489857578382 -0.107739067932262 ENSG00000074800 ENO1
ENST00000377411 0.945640370184047 0.883335099796804 -0.0114999585776738 ENSG00000180758 GPR157
ENST00000414642 0.827528366895431 0.671767636266825 -0.0387278506390622 ENSG00000180758 GPR157
ENST00000466131 0.262179192951221 0.0908738015209186 -0.158826521058939 ENSG00000180758 GPR157
ENST00000437157 0.530405022850319 0.294841868945171 0.0775111283733973 ENSG00000228526 RP3-510D11.1
ENST00000412639 0.592896742300775 0.358940367406381 0.0690339983997404 ENSG00000234546 RP3-510D11.2
ENST00000377403 0.633682338338255 0.404168868792008 0.0379422648289974 ENSG00000049239 H6PD
ENST00000602477 0.974733969360973 0.94392925846058 -0.00369844627531147 ENSG00000049239 H6PD
ENST00000495451 0.665776278128031 0.441213318763939 0.0423017527202201 ENSG00000049239 H6PD
ENST00000328089 0.629258500857778 0.398832793760815 -0.0478079218093966 ENSG00000171621 SPSB1
ENST00000450402 0.56457874721637 0.329488976678958 -0.065073443697423 ENSG00000171621 SPSB1
ENST00000357898 0.684487671645319 0.464831612799753 -0.0474734522750714 ENSG00000171621 SPSB1
ENST00000377399 0.692250564368746 0.474316343901573 -0.0476336751785199 ENSG00000171621 SPSB1
ENST00000302692 0.857698877209248 0.721401589466144 -0.022795039106024 ENSG00000171612 SLC25A33
ENST00000377376 0.362267915648218 0.15457954970275 -0.0919068704916436 ENSG00000188807 TMEM201
ENST00000340381 0.398247259725851 0.181059857086238 -0.0863936400816994 ENSG00000188807 TMEM201
ENST00000340305 0.142667255032432 0.0346562443846307 -0.153652990562152 ENSG00000188807 TMEM201
ENST00000416541 0.244071954361264 0.0810123735315066 -0.115947525144438 ENSG00000188807 TMEM201
ENST00000536656 0.612972977121199 0.380558322923456 0.0589367210363611 ENSG00000171608 PIK3CD
ENST00000377346 0.871674367456754 0.745584238097982 0.0228400322736542 ENSG00000171608 PIK3CD
ENST00000361110 0.704910309789246 0.49093845405013 0.0548214130196321 ENSG00000171608 PIK3CD
ENST00000543390 0.971214459581973 0.93677778415522 0.0074224840927376 ENSG00000171608 PIK3CD
ENST00000377298 0.727516101083051 0.521907345471025 0.0259236783429217 ENSG00000171603 CLSTN1
ENST00000377288 0.727516101083051 0.521907345471025 0.0259236783429217 ENSG00000171603 CLSTN1
ENST00000477264 0.932183427601328 0.855348925379777 -0.00836866130099237 ENSG00000171603 CLSTN1
ENST00000435891 0.716706815704436 0.507183130056187 0.0289187443139652 ENSG00000171603 CLSTN1
ENST00000361311 0.726016410760889 0.519837202680876 0.0260592674684029 ENSG00000171603 CLSTN1
ENST00000464286 0.427808776269445 0.203312201271166 0.088844419286974 ENSG00000171603 CLSTN1
ENST00000377263 0.736776031782701 0.534457547608802 -0.0351340317053036 ENSG00000178585 CTNNBIP1
ENST00000454104 0.400021334767757 0.182425518328103 -0.0955804144364362 ENSG00000223989 RP11-84A14.5
ENST00000537447 0.420567083806668 0.197674882137191 -0.0834728713559713 ENSG00000178585 CTNNBIP1
ENST00000400904 0.987046269806601 0.970112038213214 0.00225821581844347 ENSG00000178585 CTNNBIP1
ENST00000377258 0.603225071110793 0.369646310471684 -0.0582775294291079 ENSG00000178585 CTNNBIP1
ENST00000377256 0.30651392783841 0.117939734913576 -0.120202334440752 ENSG00000178585 CTNNBIP1
ENST00000488540 0.921917928569399 0.835161173530442 -0.0127586993284696 ENSG00000162441 LZIC
ENST00000377223 0.846659042753969 0.703246608518134 0.0234790428373047 ENSG00000162441 LZIC
ENST00000400903 0.954304462186006 0.900773824574289 0.00765730630632805 ENSG00000162441 LZIC
ENST00000541052 0.964200602750208 0.921486703627117 0.00616494721393855 ENSG00000162441 LZIC
ENST00000377213 0.859754074769803 0.724985752669211 0.0218012055418802 ENSG00000162441 LZIC
ENST00000471853 0.930833988971955 0.852871553760091 -0.0171140655028578 ENSG00000162441 LZIC
ENST00000445884 0.924834263705725 0.841101485245702 -0.018729471528993 ENSG00000228150 RP11-84A14.4
ENST00000403197 0.272117456121529 0.0965904966929354 0.126024714047288 ENSG00000173614 NMNAT1
ENST00000377205 0.0890282136135584 0.0167984045651214 0.161031217407138 ENSG00000173614 NMNAT1
ENST00000462686 0.297876247115777 0.112322148243615 0.113420375075901 ENSG00000173614 NMNAT1
ENST00000492735 0.528377086802093 0.292964418853684 0.0865591324263967 ENSG00000173614 NMNAT1
ENST00000496751 0.141404282008969 0.0341576357114914 0.170707729963157 ENSG00000173614 NMNAT1
ENST00000413148 0.31329334264217 0.122147180991354 0.142471333150844 ENSG00000241326 RP11-807G9.2
ENST00000253251 0.592146995885042 0.358075438167523 -0.0337040283045664 ENSG00000130939 UBE4B
ENST00000377157 0.638352457198007 0.409105958822072 -0.0299327256452407 ENSG00000130939 UBE4B
ENST00000377153 0.283187122699907 0.103370593873459 -0.124397331399379 ENSG00000130939 UBE4B
ENST00000343090 0.963069525301923 0.919195156231083 -0.00383923698662078 ENSG00000130939 UBE4B
ENST00000462658 0.206940898561333 0.0625984231505047 -0.164198269989516 ENSG00000130939 UBE4B
ENST00000475795 0.994607214967913 0.988141759604074 -0.000842603901091766 ENSG00000130939 UBE4B
ENST00000470736 0.979210641693573 0.953629272109631 0.00329910223111644 ENSG00000130939 UBE4B
ENST00000466379 0.947703031474454 0.887387158302541 -0.00861709289028307 ENSG00000130939 UBE4B
ENST00000488228 0.414559657849112 0.193068677033877 0.092091148009645 ENSG00000130939 UBE4B
ENST00000487244 0.614002091034807 0.381821192205269 -0.0653569010334487 ENSG00000130939 UBE4B
ENST00000465408 0.743577541454099 0.5434588842685 -0.0539639362824791 ENSG00000130939 UBE4B
ENST00000377093 0.303447187389594 0.115977662903507 0.0718427552987938 ENSG00000054523 KIF1B
ENST00000263934 0.21856169704063 0.0682478667703391 0.072925403739513 ENSG00000054523 KIF1B
ENST00000377086 0.206236336582023 0.0622672898174189 0.0753260778692418 ENSG00000054523 KIF1B
ENST00000377083 0.216256898871318 0.0670886450130035 0.0821074037127172 ENSG00000054523 KIF1B
ENST00000377081 0.178879325380904 0.0498379442481601 0.0785763052308707 ENSG00000054523 KIF1B
ENST00000495136 0.119511255101433 0.0263053232991748 0.198178521318199 ENSG00000054523 KIF1B
ENST00000497835 0.990751058011061 0.97865190574175 0.00176176695561814 ENSG00000054523 KIF1B
ENST00000584329 0.749516314350278 0.551237973366041 0.055864961974991 ENSG00000264501 RN7SL731P
ENST00000465635 0.521772939973523 0.28672390626654 0.0851238248702795 ENSG00000054523 KIF1B
ENST00000483340 0.474563693470981 0.242723835678696 0.0930165591900069 ENSG00000054523 KIF1B
ENST00000470616 0.64854973820922 0.420403546614623 -0.075413330204151 ENSG00000054523 KIF1B
ENST00000491493 0.0163258802995302 0.00130491267958293 -0.147126538103403 ENSG00000142657 PGD
ENST00000487775 0.0649714199729508 0.0104093713652762 -0.139692213225772 ENSG00000142657 PGD
ENST00000541529 0.010608853342673 0.000671754189073769 -0.127184870216085 ENSG00000142657 PGD
ENST00000477958 0.0491657899267544 0.00676756612478573 -0.125907901171854 ENSG00000142657 PGD
ENST00000270776 0.0109329209962754 0.00070566093200741 -0.127325603875238 ENSG00000142657 PGD
ENST00000483936 0.00779750142469376 0.00041958736666956 -0.142317310130017 ENSG00000142657 PGD
ENST00000538557 0.0102850630368547 0.000640468753558826 -0.128817830059108 ENSG00000142657 PGD
ENST00000465632 0.0425569780447807 0.00540709585314805 -0.122455155912248 ENSG00000142657 PGD
ENST00000460189 0.0100423689392092 0.000616538357773172 -0.152612496292718 ENSG00000142657 PGD
ENST00000493288 0.00047151919801075 8.2842164011194e-06 -0.218944712397058 ENSG00000142657 PGD
ENST00000498356 0.0365144776711206 0.00426505157373949 -0.104906837436914 ENSG00000142657 PGD
ENST00000496718 0.359834598268118 0.152817219805373 -0.0630800002360212 ENSG00000142657 PGD
ENST00000400900 0.39575768212621 0.179157828011299 -0.0961378585486483 ENSG00000251503 APITD1-CORT
ENST00000602296 0.39575768212621 0.179157828011299 -0.0961378585486483 ENSG00000175279 APITD1
ENST00000602787 0.39575768212621 0.179157828011299 -0.0961378585486483 ENSG00000175279 APITD1
ENST00000470413 0.436973898761052 0.210715125427231 -0.090924752343886 ENSG00000251503 APITD1-CORT
ENST00000309048 0.374218057791018 0.163486748745944 -0.107574631974135 ENSG00000175279 APITD1
ENST00000602486 0.602847439064839 0.369110150604662 -0.0834687715933588 ENSG00000175279 APITD1
ENST00000477755 0.733893750333944 0.530840197941981 -0.050713194734981 ENSG00000175279 APITD1
ENST00000462462 0.578033581456737 0.342991063399123 -0.0767202094897064 ENSG00000175279 APITD1
ENST00000465026 0.441784226705651 0.214644965212846 -0.0934275234753808 ENSG00000251503 APITD1-CORT
ENST00000602446 0.492668111831204 0.258928805973797 -0.0914677790292096 ENSG00000251503 APITD1-CORT
ENST00000464507 0.244734260799189 0.0813355113652507 -0.157264339872057 ENSG00000175279 APITD1
ENST00000377038 0.949502794062102 0.890801123360554 -0.00516485744983555 ENSG00000160049 DFFA
ENST00000424487 0.276514833168333 0.0992119876620552 -0.13971857917648 ENSG00000203469 RP5-1113E3.3
ENST00000476658 0.878729887676407 0.757172243009301 -0.0146287604352893 ENSG00000160049 DFFA
ENST00000377036 0.716573993628872 0.50683862612766 -0.0326459627636023 ENSG00000160049 DFFA
ENST00000472851 0.77961318393768 0.594326246948175 -0.0327671475704677 ENSG00000142655 PEX14
ENST00000356607 0.946480883032496 0.88473283138963 -0.00751309974909585 ENSG00000142655 PEX14
ENST00000538836 0.986884711640231 0.969658954169766 -0.0019632452276865 ENSG00000142655 PEX14
ENST00000491661 0.79282047268122 0.614336026590913 0.0285078346612709 ENSG00000142655 PEX14
ENST00000377022 0.292849285564346 0.10919586404127 -0.1445950683817 ENSG00000130940 CASZ1
ENST00000344008 0.318523457705484 0.12551868506015 -0.139543160709737 ENSG00000130940 CASZ1
ENST00000496432 0.296689526328374 0.111528256181594 -0.148738654455865 ENSG00000130940 CASZ1
ENST00000473118 0.659512605824935 0.433746445657449 0.0362535071064439 ENSG00000120948 TARDBP
ENST00000240185 0.112190994734736 0.0238721709133806 0.102278969256117 ENSG00000120948 TARDBP
ENST00000476201 0.65619699778017 0.429694637481928 0.0366619731374816 ENSG00000120948 TARDBP
ENST00000472476 0.430574286018821 0.205406355519583 0.055839626977203 ENSG00000120948 TARDBP
ENST00000439080 0.0883477606651125 0.0166009956348414 0.105921321130165 ENSG00000120948 TARDBP
ENST00000473869 0.0997482562107742 0.0200473604994017 0.105977263627591 ENSG00000120948 TARDBP
ENST00000315091 0.112984701665347 0.0241279626864398 0.10177194889763 ENSG00000120948 TARDBP
ENST00000477447 0.071231913816506 0.0119589594819085 0.124924228715409 ENSG00000120948 TARDBP
ENST00000496840 0.256059735279191 0.0874677208806834 0.0941629683987385 ENSG00000120948 TARDBP
ENST00000480464 0.0789251826353003 0.0139462013750718 0.222114592471343 ENSG00000120948 TARDBP
ENST00000400897 0.630079288710168 0.400091807948316 0.0725262496397934 ENSG00000009724 MASP2
ENST00000475189 0.119628162799848 0.0263467655442665 -0.194818523882335 ENSG00000116649 SRM
ENST00000376957 0.367996390095829 0.158680994510565 -0.0902972373156889 ENSG00000116649 SRM
ENST00000490101 0.167046353366645 0.044693788458889 -0.166623500556663 ENSG00000116649 SRM
ENST00000465788 0.576230849050654 0.341148424004353 -0.0614245376118301 ENSG00000116649 SRM
ENST00000459997 0.447800758738465 0.219588584844998 -0.0756242004867864 ENSG00000116649 SRM
ENST00000487300 0.224828683259014 0.0712402836632633 -0.117934407630448 ENSG00000116649 SRM
ENST00000304457 0.477379679067515 0.245108965575605 0.0445865625547259 ENSG00000171824 EXOSC10
ENST00000376936 0.477379679067515 0.245108965575605 0.0445865625547259 ENSG00000171824 EXOSC10
ENST00000474216 0.295330992173549 0.110669822866614 0.0846427485504017 ENSG00000171824 EXOSC10
ENST00000544779 0.474653676293945 0.242836644486273 0.0448073884702322 ENSG00000171824 EXOSC10
ENST00000490565 0.996601905436117 0.992684937522399 0.000836130575056736 ENSG00000171824 EXOSC10
ENST00000452378 0.632051201929329 0.402434844658972 0.0539898134134482 ENSG00000226849 RP4-635E18.7
ENST00000469634 0.821030866951832 0.660749933340564 0.03033752147879 ENSG00000171824 EXOSC10
ENST00000478271 0.861640250552437 0.728062451525355 0.0241557626880861 ENSG00000171824 EXOSC10
ENST00000470611 0.0886935828108598 0.0166959282209267 0.15171202120562 ENSG00000171824 EXOSC10
ENST00000498576 0.121431796819285 0.0269760086600659 0.160531259108512 ENSG00000171824 EXOSC10
ENST00000472078 0.43837474834624 0.211927526149957 0.0958783313809932 ENSG00000171824 EXOSC10
ENST00000485606 0.771168488306161 0.581673148228415 0.0419097917046638 ENSG00000171824 EXOSC10
ENST00000460196 0.0981669559485243 0.019555673112261 -0.140387959599679 ENSG00000171824 EXOSC10
ENST00000376838 0.152617651164097 0.0385441635159244 0.103351548083908 ENSG00000198793 MTOR
ENST00000361445 0.212536730622415 0.0653046634218923 0.0601370183541245 ENSG00000198793 MTOR
ENST00000473471 0.052671706019748 0.00751064979615617 0.19044293263784 ENSG00000198793 MTOR
ENST00000490931 0.0918114314980601 0.0175816820099327 0.16594771018445 ENSG00000198793 MTOR
ENST00000455339 0.124661443021569 0.0280758796901998 0.164149724793797 ENSG00000198793 MTOR
ENST00000495435 0.0913328461112597 0.0174380344425711 0.181842078851277 ENSG00000198793 MTOR
ENST00000476768 0.183945670637021 0.0521104917961172 0.179039070887117 ENSG00000198793 MTOR
ENST00000445982 0.513319910736085 0.27845511973934 0.0963851582559629 ENSG00000225602 MTOR-AS1
ENST00000420480 0.52576460630912 0.290685336426931 0.0942860908780971 ENSG00000225602 MTOR-AS1
ENST00000376810 0.461805344866312 0.231270076573807 -0.0757132924795947 ENSG00000120942 UBIAD1
ENST00000376804 0.693525359172757 0.476117901084634 -0.0455620258801249 ENSG00000120942 UBIAD1
ENST00000486588 0.82903314503492 0.674101223598891 0.0292155613894293 ENSG00000120942 UBIAD1
ENST00000483738 0.775237686926156 0.588006119922448 0.0371361884657492 ENSG00000120942 UBIAD1
ENST00000251546 0.0101183748371865 0.000623672376627733 -0.290956775750677 ENSG00000132879 FBXO44
ENST00000425796 0.0154439043813566 0.00119967718016903 -0.29510342211966 ENSG00000132879 FBXO44
ENST00000376770 0.00705526752009262 0.000365555122871385 -0.297314515906815 ENSG00000132879 FBXO44
ENST00000376768 0.00350947984336747 0.000131777911516129 -0.34103150939125 ENSG00000132879 FBXO44
ENST00000251547 0.00705526752009262 0.000365555122871385 -0.297314515906815 ENSG00000132879 FBXO44
ENST00000376760 0.00807494937808789 0.00044134957352016 -0.316830238520591 ENSG00000132879 FBXO44
ENST00000376762 0.0103288818076979 0.00064420474396037 -0.289823545616475 ENSG00000132879 FBXO44
ENST00000475435 0.0444853421314033 0.00579940608911463 -0.235895608946801 ENSG00000132879 FBXO44
ENST00000471895 0.0240868682978188 0.00229531471833076 -0.266967614292255 ENSG00000132879 FBXO44
ENST00000235310 0.426454818903501 0.202213100818444 -0.097428358544235 ENSG00000116670 MAD2L2
ENST00000376692 0.288508521456334 0.106483339879085 -0.122893160847517 ENSG00000116670 MAD2L2
ENST00000376672 0.442858398960102 0.215524116191695 -0.0946105395449126 ENSG00000116670 MAD2L2
ENST00000376669 0.298987811206321 0.113059617739184 -0.120993145221075 ENSG00000116670 MAD2L2
ENST00000376667 0.420891580703288 0.197913009235538 -0.097535720130687 ENSG00000116670 MAD2L2
ENST00000445656 0.246146683085952 0.0821337251112565 -0.134914963942518 ENSG00000116670 MAD2L2
ENST00000456915 0.245897911583854 0.0820175811814932 -0.135131384516452 ENSG00000116670 MAD2L2
ENST00000376664 0.310036728681657 0.120084012451891 -0.121967586882794 ENSG00000116670 MAD2L2
ENST00000376655 0.616709407920341 0.384955280141633 -0.0700334011836127 ENSG00000116670 MAD2L2
ENST00000294485 0.907819390559873 0.809283812220152 0.0200873363186708 ENSG00000162490 DRAXIN
ENST00000376637 0.457532057218854 0.227460122709806 -0.0838887015887172 ENSG00000177674 AGTRAP
ENST00000476512 0.484382897348836 0.2512934949294 -0.0817324545841221 ENSG00000177674 AGTRAP
ENST00000400895 0.503587507701738 0.269277726034363 -0.078631818102841 ENSG00000177674 AGTRAP
ENST00000494437 0.938107309363883 0.867114999326116 -0.0137833648671897 ENSG00000177674 AGTRAP
ENST00000491346 0.449769128723724 0.221161344910056 -0.085596782631695 ENSG00000177674 AGTRAP
ENST00000376629 0.467900747907134 0.236805149040481 -0.0818765747846647 ENSG00000177674 AGTRAP
ENST00000376627 0.440080092625828 0.213400061799808 -0.0868975158057499 ENSG00000177674 AGTRAP
ENST00000314340 0.468612995444222 0.237328545377217 -0.0818879739371971 ENSG00000177674 AGTRAP
ENST00000452018 0.450908431327046 0.222064165219288 -0.0849691243077396 ENSG00000177674 AGTRAP
ENST00000510878 0.439373094191276 0.212851158455903 -0.0869068392878475 ENSG00000177674 AGTRAP
ENST00000476309 0.0582788280840571 0.00875584522646801 -0.209761185735067 ENSG00000177674 AGTRAP
ENST00000514733 0.0367084362575232 0.00430899820205658 -0.229681431081078 ENSG00000177674 AGTRAP
ENST00000513739 0.0670522613601292 0.0109314426110766 -0.218980757134553 ENSG00000177674 AGTRAP
ENST00000471765 0.0793429722899837 0.014069428350576 -0.200527882898012 ENSG00000177674 AGTRAP
ENST00000433342 0.327529647190845 0.131298198076561 -0.108593698868744 ENSG00000215910 C1orf167
ENST00000312793 0.319813143898925 0.126406600177269 -0.109976257999268 ENSG00000215910 C1orf167
ENST00000444493 0.299935959054127 0.113774050936522 -0.11550338719985 ENSG00000215910 C1orf167
ENST00000449278 0.299935959054127 0.113774050936522 -0.11550338719985 ENSG00000215910 C1orf167
ENST00000475041 0.459781385903263 0.229508127357877 -0.102994297701265 ENSG00000215910 C1orf167
ENST00000376592 0.086329414719607 0.0160533015411886 -0.134774090716033 ENSG00000177000 MTHFR
ENST00000376583 0.0905551407721098 0.0172215745761141 -0.132639127224404 ENSG00000177000 MTHFR
ENST00000376590 0.13618879706814 0.0322041084102428 -0.126081909627343 ENSG00000177000 MTHFR
ENST00000482358 0.425328947895834 0.201303829908282 -0.106376127708929 ENSG00000215910 C1orf167
ENST00000376585 0.195080592205942 0.0569228285361209 -0.11716436836714 ENSG00000177000 MTHFR
ENST00000418034 0.401096811851204 0.183198799398107 -0.121329104697053 ENSG00000177000 MTHFR
ENST00000413656 0.421175300137441 0.198129028130354 -0.120910544100987 ENSG00000177000 MTHFR
ENST00000423400 0.38968982821658 0.174767701716237 -0.127543241711908 ENSG00000177000 MTHFR
ENST00000431243 0.38968982821658 0.174767701716237 -0.127543241711908 ENSG00000177000 MTHFR
ENST00000376486 0.563327520177602 0.327929147004435 -0.0877367520966101 ENSG00000177000 MTHFR
ENST00000312413 0.546490035010458 0.3103562260418 -0.0458344211375182 ENSG00000011021 CLCN6
ENST00000346436 0.551343004852282 0.315284396004106 -0.0454632594629731 ENSG00000011021 CLCN6
ENST00000376497 0.561445687398913 0.325901507664783 -0.0694790290032026 ENSG00000011021 CLCN6
ENST00000376487 0.555563768589621 0.320074400975772 -0.0474037354784957 ENSG00000011021 CLCN6
ENST00000376496 0.555290898756156 0.319862637546478 -0.0509584418056511 ENSG00000011021 CLCN6
ENST00000376491 0.911092354484828 0.815374114873638 -0.0140916785777442 ENSG00000011021 CLCN6
ENST00000376492 0.724600834957807 0.518028390596389 -0.037776756302969 ENSG00000011021 CLCN6
ENST00000376490 0.911092354484828 0.815374114873638 -0.0140916785777442 ENSG00000011021 CLCN6
ENST00000494028 0.80387600766551 0.63280342344583 -0.0394622263984455 ENSG00000011021 CLCN6
ENST00000446542 0.683858889984665 0.463992807511428 -0.0497286660680577 ENSG00000242349 NPPA-AS1
ENST00000400892 0.597397114751681 0.363631808167863 -0.0842179243990086 ENSG00000242349 NPPA-AS1
ENST00000376572 0.141573365642425 0.0342210554582688 -0.11622257784442 ENSG00000116685 KIAA2013
ENST00000376576 0.19554765436133 0.0571233132169607 -0.113479941576884 ENSG00000116685 KIAA2013
ENST00000485046 0.809098546703746 0.641349325616145 0.0233046649052834 ENSG00000083444 PLOD1
ENST00000449038 0.823224640089261 0.664436115187937 0.0249104113050467 ENSG00000083444 PLOD1
ENST00000358133 0.837631515915382 0.688446385215094 0.0234381916646634 ENSG00000083444 PLOD1
ENST00000376369 0.946740788565095 0.885286603972428 0.00675052578575365 ENSG00000083444 PLOD1
ENST00000429000 0.819524354137512 0.658286158592441 0.0228269962085578 ENSG00000083444 PLOD1
ENST00000196061 0.906487874229791 0.806423626066573 0.0116273308584935 ENSG00000083444 PLOD1
ENST00000465920 0.986188290417806 0.967890425939428 -0.00226858640925298 ENSG00000083444 PLOD1
ENST00000491536 0.956872580989349 0.906213723249202 0.00640117214120806 ENSG00000083444 PLOD1
ENST00000470133 0.961240841837219 0.915458848271354 -0.00646505932124435 ENSG00000083444 PLOD1
ENST00000481933 0.759579931376721 0.564256013570692 0.0347199467633913 ENSG00000083444 PLOD1
ENST00000444836 0.409677694172469 0.189461570798269 -0.0513423642322021 ENSG00000116688 MFN2
ENST00000490079 0.437762129101786 0.211417833528141 -0.0762573886108326 ENSG00000116688 MFN2
ENST00000235329 0.402809097343507 0.184498397511221 -0.0518851052864069 ENSG00000116688 MFN2
ENST00000484391 0.552615796492126 0.316889906137128 -0.0588019751110223 ENSG00000116688 MFN2
ENST00000497302 0.720595736043795 0.512285593244564 -0.0373298158789997 ENSG00000116688 MFN2
ENST00000412236 0.847816341435578 0.705088754318932 -0.0215304545934821 ENSG00000116688 MFN2
ENST00000478749 0.414459398492287 0.193018096525979 -0.0869488184941475 ENSG00000116691 MIIP
ENST00000235332 0.389084305817589 0.174317302001367 -0.0889878679391751 ENSG00000116691 MIIP
ENST00000436478 0.384956115761504 0.171294223300332 -0.0896169496671472 ENSG00000116691 MIIP
ENST00000466860 0.430627402448526 0.20547980278175 -0.0893336948433775 ENSG00000116691 MIIP
ENST00000498685 0.658672617710426 0.432731565919844 -0.057686998671017 ENSG00000116691 MIIP
ENST00000492256 0.446999479406386 0.218927310760509 -0.114943601476882 ENSG00000116691 MIIP
ENST00000460823 0.857727524330131 0.721489752237472 -0.0314711917567261 ENSG00000116691 MIIP
ENST00000536782 0.889750456631844 0.77691981302302 -0.0259395568871099 ENSG00000028137 TNFRSF1B
ENST00000376259 0.444541784457917 0.216994291090317 -0.0846603809364296 ENSG00000028137 TNFRSF1B
ENST00000492361 0.444541784457917 0.216994291090317 -0.0846603809364296 ENSG00000028137 TNFRSF1B
ENST00000356315 0.0319341632670759 0.00350041440622232 0.108229544732379 ENSG00000048707 VPS13D
ENST00000358136 0.0319341632670759 0.00350041440622232 0.108229544732379 ENSG00000048707 VPS13D
ENST00000476169 0.202836492570824 0.0605232349192662 0.175258812225484 ENSG00000048707 VPS13D
ENST00000489961 0.539318741670325 0.303263400040985 0.0883828450911638 ENSG00000048707 VPS13D
ENST00000011700 0.0704662068358643 0.0117795104638714 0.101741432040675 ENSG00000048707 VPS13D
ENST00000460333 0.338046245568624 0.138197465012417 0.0774313833956859 ENSG00000048707 VPS13D
ENST00000487188 0.336046134467386 0.136766868751968 0.108622189610747 ENSG00000048707 VPS13D
ENST00000469054 0.69161153169156 0.47352154712294 -0.0673118382604339 ENSG00000048707 VPS13D
ENST00000496628 0.483088431225574 0.250109109300595 0.0560662356039213 ENSG00000048707 VPS13D
ENST00000476045 0.181476019427046 0.0509749808036896 0.181844099915878 ENSG00000048707 VPS13D
ENST00000481484 0.161147905739658 0.0420362838342149 0.190688268272838 ENSG00000048707 VPS13D
ENST00000543766 0.969142086212833 0.932642555448957 -0.00499972047619606 ENSG00000048707 VPS13D
ENST00000471923 0.985362950195874 0.966267019768185 -0.00264548893618107 ENSG00000048707 VPS13D
ENST00000543710 0.867567942616147 0.738546767977841 0.0241023270691144 ENSG00000048707 VPS13D
ENST00000473099 0.77722321120604 0.590884152277309 0.0496673530105972 ENSG00000048707 VPS13D
ENST00000376223 0.000884120796978666 1.84691156760015e-05 -0.362107971025085 ENSG00000162496 DHRS3
ENST00000464917 0.000948709832243927 2.02900223954914e-05 -0.371429421804694 ENSG00000162496 DHRS3
ENST00000430996 0.0133356537979649 0.000953449147317607 -0.30988167298642 ENSG00000162496 DHRS3
ENST00000482265 0.00518090716172874 0.000228557284058366 -0.333311141613472 ENSG00000162496 DHRS3
ENST00000484063 0.515700986218725 0.280550005128567 0.0934407279053821 ENSG00000116731 PRDM2
ENST00000376048 0.350150877821355 0.146189687583138 0.0619186936671016 ENSG00000116731 PRDM2
ENST00000311066 0.25857111964451 0.0888631645832904 0.0765274818955351 ENSG00000116731 PRDM2
ENST00000235372 0.385603449796015 0.171785984650498 0.0587510735074949 ENSG00000116731 PRDM2
ENST00000491134 0.302914659305278 0.115623049222768 0.074915192603931 ENSG00000116731 PRDM2
ENST00000502727 0.143491041715093 0.0349591755369357 0.122870878918524 ENSG00000116731 PRDM2
ENST00000502724 0.200766689834423 0.0595415254956872 0.110976084400158 ENSG00000116731 PRDM2
ENST00000413440 0.267825587458801 0.094049247368038 0.0790823683404635 ENSG00000116731 PRDM2
ENST00000343137 0.302744392663311 0.115501728354885 0.075090919640497 ENSG00000116731 PRDM2
ENST00000491815 0.175475735934697 0.0484353654601891 0.118053390083859 ENSG00000116731 PRDM2
ENST00000503842 0.361216361135921 0.15378933695446 0.0647851446637027 ENSG00000116731 PRDM2
ENST00000407521 0.469781809829528 0.238449290493923 0.0658959694406115 ENSG00000116731 PRDM2
ENST00000505823 0.365290644139134 0.156735717581512 0.0643923290682293 ENSG00000116731 PRDM2
ENST00000487453 0.84414114515368 0.698841211626144 0.0303363337979573 ENSG00000116731 PRDM2
ENST00000491547 0.38547864454365 0.171684587553054 -0.115025431815739 ENSG00000189337 KAZN
ENST00000376030 0.25296892105018 0.0857475112428761 -0.136159232988687 ENSG00000189337 KAZN
ENST00000503743 0.474521570496704 0.242626621949823 -0.0992141491040136 ENSG00000189337 KAZN
ENST00000422387 0.279187606948482 0.100914717102562 -0.132319338176079 ENSG00000189337 KAZN
ENST00000361144 0.314964877297974 0.123224132583638 -0.124337338727647 ENSG00000189337 KAZN
ENST00000376028 0.489171987165151 0.255644517374137 -0.101503154861036 ENSG00000189337 KAZN
ENST00000400798 0.297887243361473 0.11234306020569 -0.129438589347395 ENSG00000189337 KAZN
ENST00000400797 0.671905210711329 0.448388496117854 -0.0660060766366828 ENSG00000189337 KAZN
ENST00000428417 0.858505287850257 0.722876801372127 0.0225627487277305 ENSG00000171729 TMEM51
ENST00000376014 0.862894834763449 0.730652338394869 0.0218747799295924 ENSG00000171729 TMEM51
ENST00000451326 0.818132892623337 0.656165884916197 0.030161090752495 ENSG00000171729 TMEM51
ENST00000400796 0.856508119046702 0.719594548329284 0.0228630930639393 ENSG00000171729 TMEM51
ENST00000434578 0.856308561126236 0.719251960917085 0.0228715248337579 ENSG00000171729 TMEM51
ENST00000376008 0.854035402358471 0.715706062127358 0.023205649411665 ENSG00000171729 TMEM51
ENST00000375980 0.00242715503720906 7.71128923150177e-05 -0.216599883827394 ENSG00000142634 EFHD2
ENST00000445566 0.0319483572408118 0.00350329993476122 -0.176989924020334 ENSG00000142634 EFHD2
ENST00000546424 0.0418044361183263 0.00526364071792935 -0.21432644155556 ENSG00000132906 CASP9
ENST00000333868 0.0194691461825238 0.00168043976593583 -0.246923305834368 ENSG00000132906 CASP9
ENST00000348549 0.0205205855933884 0.00180784882693542 -0.245133590455655 ENSG00000132906 CASP9
ENST00000400777 0.0181256189353609 0.00150912223090663 -0.25031198606383 ENSG00000132906 CASP9
ENST00000424908 0.0993153761608657 0.0199018299072723 -0.210776506458718 ENSG00000132906 CASP9
ENST00000375890 0.0437147089445633 0.00563620282385793 -0.227400709157173 ENSG00000132906 CASP9
ENST00000474305 0.043187443132865 0.00552523578736624 -0.226332891154912 ENSG00000132906 CASP9
ENST00000447522 0.15489910869696 0.0394443714183531 -0.178962354387363 ENSG00000132906 CASP9
ENST00000440484 0.255989813326903 0.0874174224409833 -0.152844449782319 ENSG00000132906 CASP9
ENST00000546969 0.234976881632171 0.0763801052388643 -0.161223279200869 ENSG00000132906 CASP9
ENST00000375849 0.104521500666699 0.0214309758139544 0.120217796502545 ENSG00000116138 DNAJC16
ENST00000375847 0.142022571429085 0.0343986671179741 0.112606488911364 ENSG00000116138 DNAJC16
ENST00000475133 0.142022571429085 0.0343986671179741 0.112606488911364 ENSG00000116138 DNAJC16
ENST00000375838 0.201938782189541 0.0600736650556031 0.114460816551251 ENSG00000116138 DNAJC16
ENST00000483270 0.1483698985148 0.036849704655414 0.124225700202428 ENSG00000116138 DNAJC16
ENST00000472665 0.696699166763925 0.48036409948517 0.0611412338746766 ENSG00000116138 DNAJC16
ENST00000490811 0.683977762413852 0.464199412085379 0.0670836203992115 ENSG00000116138 DNAJC16
ENST00000495523 0.419075924581372 0.196588962385423 0.101631722514948 ENSG00000116138 DNAJC16
ENST00000480945 0.929385055966161 0.849946220849297 0.00987374281886202 ENSG00000197312 DDI2
ENST00000486680 0.772505460752298 0.583932584385433 0.0377494637628233 ENSG00000197312 DDI2
ENST00000546927 0.981230957006417 0.958020445399999 -0.00426205139975763 ENSG00000197312 DDI2
ENST00000320153 0.363517573681028 0.155497560150855 -0.0726424579135311 ENSG00000197312 DDI2
ENST00000483899 0.605639671952098 0.372085724922831 -0.0526877678977661 ENSG00000197312 DDI2
ENST00000548451 0.0538808489401045 0.00776009764101615 -0.21263629172736 ENSG00000197312 DDI2
ENST00000345034 0.551614713586772 0.315727763164326 0.0682597059307207 ENSG00000215695 RSC1A1
ENST00000375799 0.347067769687579 0.144267366322135 -0.0613708039619951 ENSG00000116786 PLEKHM2
ENST00000375793 0.347067769687579 0.144267366322135 -0.0613708039619951 ENSG00000116786 PLEKHM2
ENST00000462455 0.804421451122976 0.633683199854838 0.027715381955291 ENSG00000116786 PLEKHM2
ENST00000453804 0.264708916755892 0.0922479122541634 -0.0771030695967548 ENSG00000237938 RP11-288I21.1
ENST00000477849 0.418078376374253 0.195766267414207 -0.0774314789646943 ENSG00000116786 PLEKHM2
ENST00000294454 0.419503812695446 0.196949223084854 -0.112172190558768 ENSG00000162461 SLC25A34
ENST00000418525 0.333447805286129 0.135190150033604 -0.122798828372084 ENSG00000224459 RP11-169K16.4
ENST00000375782 0.944470131883425 0.880644211213007 0.01398457130894 ENSG00000162460 TMEM82
ENST00000496928 0.148401235106024 0.0368681860645458 -0.137318832112329 ENSG00000162458 FBLIM1
ENST00000508310 0.141165545484772 0.0340489337593551 -0.140562551746039 ENSG00000162458 FBLIM1
ENST00000510393 0.15037179746503 0.0376624177034695 -0.139274310722334 ENSG00000162458 FBLIM1
ENST00000430076 0.152475818529507 0.0384725866277562 -0.135422370952623 ENSG00000162458 FBLIM1
ENST00000375771 0.44369331078753 0.216184344553571 -0.0445228681197549 ENSG00000162458 FBLIM1
ENST00000510929 0.168803634806889 0.0454024021148678 -0.130296216045993 ENSG00000162458 FBLIM1
ENST00000502638 0.158696892690361 0.0410098839356397 -0.133986316318086 ENSG00000162458 FBLIM1
ENST00000375766 0.480229070080164 0.247661166940242 -0.0419374058704489 ENSG00000162458 FBLIM1
ENST00000400773 0.483147540827907 0.250200259986655 -0.0417336663437066 ENSG00000162458 FBLIM1
ENST00000483633 0.133058482056501 0.031059501964937 -0.138578665883317 ENSG00000162458 FBLIM1
ENST00000502739 0.216004613251288 0.0669550071279447 -0.0982194380391077 ENSG00000162458 FBLIM1
ENST00000431771 0.137100016258389 0.0325211778883387 -0.138682985519533 ENSG00000162458 FBLIM1
ENST00000441801 0.155370448601146 0.0396212351503256 -0.108818162016367 ENSG00000162458 FBLIM1
ENST00000332305 0.892624233814461 0.782075041368821 -0.010615831977187 ENSG00000162458 FBLIM1
ENST00000514156 0.878719784351838 0.757149548819413 0.0158265483553112 ENSG00000162458 FBLIM1
ENST00000509138 0.931363160564794 0.853907262611041 0.00916416655292354 ENSG00000162458 FBLIM1
ENST00000535249 0.654266889363901 0.426896456679802 -0.0739296505816285 ENSG00000179743 RP11-169K16.9
ENST00000317122 0.87025874501943 0.743118039865194 -0.0261732305507409 ENSG00000179743 RP11-169K16.9
ENST00000375759 0.217904658695672 0.0679360374152617 0.0892028662124658 ENSG00000065526 SPEN
ENST00000438066 0.216896554498332 0.0674326966119757 0.11832791402775 ENSG00000065526 SPEN
ENST00000471538 0.570861289335462 0.33550642606527 0.0748918424386653 ENSG00000065526 SPEN
ENST00000442985 0.329720019034465 0.132680397127388 0.0964598766890532 ENSG00000065526 SPEN
ENST00000487496 0.942826324487392 0.876956771029486 -0.0134310253200539 ENSG00000065526 SPEN
ENST00000462525 0.401888715681786 0.183770963558263 -0.123206360152781 ENSG00000116809 ZBTB17
ENST00000440560 0.411166241847031 0.190653012700002 -0.120639993761084 ENSG00000116809 ZBTB17
ENST00000375743 0.474526912412193 0.242678316289857 -0.0698261209975914 ENSG00000116809 ZBTB17
ENST00000537142 0.474526912412193 0.242678316289857 -0.0698261209975914 ENSG00000116809 ZBTB17
ENST00000375733 0.474526912412193 0.242678316289857 -0.0698261209975914 ENSG00000116809 ZBTB17
ENST00000444358 0.551569175036853 0.31557929433689 -0.087712012386273 ENSG00000116809 ZBTB17
ENST00000448462 0.552839127653316 0.317182290129048 -0.0613975557184195 ENSG00000116809 ZBTB17
ENST00000492834 0.850639611115542 0.709742725797709 -0.0318036496845891 ENSG00000116809 ZBTB17
ENST00000490899 0.593194829545278 0.35919951981448 -0.0736846702260803 ENSG00000116809 ZBTB17
ENST00000464719 0.635245578265193 0.405910763753083 -0.072640317842884 ENSG00000116809 ZBTB17
ENST00000479282 0.783030501922739 0.599619221520246 -0.0354635826505388 ENSG00000116809 ZBTB17
ENST00000494020 0.345784263682253 0.143351080674614 -0.11729556212207 ENSG00000116809 ZBTB17
ENST00000358432 0.948614662884125 0.888916371277668 -0.0065188185609575 ENSG00000142627 EPHA2
ENST00000462805 0.947703031474454 0.887442992344188 0.00970602754568731 ENSG00000142627 EPHA2
ENST00000480202 0.721707546377521 0.513827448198091 -0.0330798927319857 ENSG00000142627 EPHA2
ENST00000461614 0.712419655998798 0.50105345190185 -0.0364269033332429 ENSG00000142627 EPHA2
ENST00000424774 0.468934051665634 0.237601111885438 -0.0928053344560254 ENSG00000227959 RP11-276H7.2
ENST00000478117 0.955400712434486 0.903036520870616 0.0104604409891537 ENSG00000142632 ARHGEF19
ENST00000270747 0.958155083034503 0.908947253533495 0.00980642750807502 ENSG00000142632 ARHGEF19
ENST00000375599 0.880946498550542 0.761108837218197 0.0284287649415847 ENSG00000132881 RSG1
ENST00000375592 0.573680960651439 0.338697080523808 0.054193194663642 ENSG00000037637 FBXO42
ENST00000456164 0.846821378230696 0.703538441645619 0.0340835437762867 ENSG00000037637 FBXO42
ENST00000444116 0.840459947778086 0.693097416763538 0.0351354102671051 ENSG00000037637 FBXO42
ENST00000478089 0.949976124147427 0.891693515570077 -0.0117665615210072 ENSG00000037637 FBXO42
ENST00000475078 0.866961791303974 0.737479059014895 0.0221103785053009 ENSG00000055070 SZRD1
ENST00000401088 0.0628883997092511 0.00989512899455925 -0.104329699642099 ENSG00000055070 SZRD1
ENST00000471507 0.461984103530019 0.231470906281505 -0.0756430223107051 ENSG00000055070 SZRD1
ENST00000401089 0.0628883997092511 0.00989512899455925 -0.104329699642099 ENSG00000055070 SZRD1
ENST00000486763 0.71153585824789 0.49993792083259 -0.0412615549330362 ENSG00000055070 SZRD1
ENST00000476423 0.829949192011886 0.675931669227939 0.0271342634239383 ENSG00000055070 SZRD1
ENST00000475554 0.592841646748003 0.358874478262644 -0.0574284134031716 ENSG00000055070 SZRD1
ENST00000375590 0.289565934169947 0.107176411179932 -0.0762367470319001 ENSG00000055070 SZRD1
ENST00000472351 0.465030103455861 0.234212372081992 -0.0749438327345583 ENSG00000055070 SZRD1
ENST00000492354 0.0626107034432995 0.00982030797485542 -0.10446377575014 ENSG00000055070 SZRD1
ENST00000472461 0.491006421212384 0.257245821405679 -0.0704688886794703 ENSG00000055070 SZRD1
ENST00000491418 0.0364541195004468 0.00425589287103624 -0.120180951880645 ENSG00000187144 SPATA21
ENST00000466212 0.0324491221565273 0.00359138886118984 -0.114241018267538 ENSG00000187144 SPATA21
ENST00000337132 0.112627487579122 0.0240147027883817 -0.107802645209872 ENSG00000157191 NECAP2
ENST00000504551 0.157743279082211 0.0406037535090718 -0.112388822052554 ENSG00000157191 NECAP2
ENST00000406746 0.112707748874604 0.0240371024267918 -0.107801225952194 ENSG00000157191 NECAP2
ENST00000457722 0.165912041725102 0.0442065862954733 -0.109072780258208 ENSG00000157191 NECAP2
ENST00000486390 0.0756553679676308 0.0130741775311908 -0.178379451107857 ENSG00000157191 NECAP2
ENST00000443980 0.112789939360742 0.0240630951140237 -0.107799491300346 ENSG00000157191 NECAP2
ENST00000504858 0.128324182132222 0.0292851222442694 -0.129759164276987 ENSG00000157191 NECAP2
ENST00000508680 0.267925569419554 0.0941077574883226 -0.108235077057329 ENSG00000157191 NECAP2
ENST00000492095 0.112789939360742 0.0240630951140237 -0.107799491300346 ENSG00000157191 NECAP2
ENST00000459640 0.153167138836992 0.0387562127264426 -0.111962197693583 ENSG00000157191 NECAP2
ENST00000496239 0.112789939360742 0.0240630951140237 -0.107799491300346 ENSG00000157191 NECAP2
ENST00000513161 0.157846324752766 0.040656147619352 -0.112384729742234 ENSG00000157191 NECAP2
ENST00000509727 0.49666852826278 0.263021362871139 -0.0846849219304139 ENSG00000157191 NECAP2
ENST00000457898 0.929186041537784 0.849467252417054 -0.0156422526520467 ENSG00000226029 RP4-798A10.2
ENST00000263511 0.610481278523935 0.377328246780222 0.0510838875147922 ENSG00000080947 CROCCP3
ENST00000591348 0.797596303708355 0.62211419368294 0.0302000415513906 ENSG00000080947 CROCCP3
ENST00000420820 0.596736078740814 0.362995351815286 -0.0753614258244927 ENSG00000080947 CROCCP3
ENST00000591316 0.727384595801591 0.521737952359228 -0.0588992088120538 ENSG00000080947 CROCCP3
ENST00000590118 0.943326336740941 0.87787616283541 -0.0122234064591122 ENSG00000080947 CROCCP3
ENST00000589964 0.956128092475548 0.90454899673299 -0.00952405828912434 ENSG00000080947 CROCCP3
ENST00000430580 0.317677977566043 0.124947119788984 0.0555409193630466 ENSG00000219481 NBPF1
ENST00000392963 0.600136253399823 0.36644750734062 0.040270086350479 ENSG00000219481 NBPF1
ENST00000420031 0.17277100273036 0.0472056341922706 0.157209259546706 ENSG00000219481 NBPF1
ENST00000432949 0.198168305001754 0.0583052431330497 0.133875715831203 ENSG00000219481 NBPF1
ENST00000287968 0.683860248114236 0.464077121106723 0.0616559956002746 ENSG00000219481 NBPF1
ENST00000420513 0.595682170738099 0.361714561423428 0.0493972149238341 ENSG00000219481 NBPF1
ENST00000599069 0.914349248438664 0.82108488749124 0.0111355492681383 ENSG00000219481 NBPF1
ENST00000599908 0.940742624651526 0.873126166956089 -0.0128971982193161 ENSG00000219481 NBPF1
ENST00000449853 0.838954193704589 0.690612278527054 0.0245468203474806 ENSG00000219481 NBPF1
ENST00000540383 0.888826188684622 0.775254368640978 -0.0159119242472169 ENSG00000215908 CROCCP2
ENST00000412962 0.719403510363548 0.510648479332787 -0.034110038074734 ENSG00000215908 CROCCP2
ENST00000362058 0.511470330071341 0.276905096010558 -0.069504988948561 ENSG00000215908 CROCCP2
ENST00000419267 0.00433686921579385 0.000177333685211664 0.352798866415227 ENSG00000236698 EIF1AXP1
ENST00000466256 0.0135099757177938 0.000969460863180863 -0.231231678679042 ENSG00000058453 CROCC
ENST00000375541 0.0229172993425822 0.00212777236853939 -0.159865136775462 ENSG00000058453 CROCC
ENST00000445545 0.00592315845958312 0.000277817899465112 -0.222367453525017 ENSG00000058453 CROCC
ENST00000467938 0.0112677130100731 0.000736577568924893 -0.216871096291833 ENSG00000058453 CROCC
ENST00000492631 0.125592299801829 0.028387179603824 -0.180151029233713 ENSG00000058453 CROCC
ENST00000467715 0.254012923289651 0.0863518535590088 -0.160921708763982 ENSG00000058453 CROCC
ENST00000494191 0.175351049128416 0.0483532487662916 -0.144754407629695 ENSG00000058453 CROCC
ENST00000486318 0.67607615584153 0.453564925480099 -0.0595066686785618 ENSG00000058453 CROCC
ENST00000498688 0.609754141302797 0.376455561757366 -0.0776895149567848 ENSG00000058453 CROCC
ENST00000465021 0.673885559805711 0.450974302749527 0.0598936133945212 ENSG00000058453 CROCC
ENST00000465291 0.551659389011076 0.315780976436931 0.0940468112025538 ENSG00000058453 CROCC
ENST00000375535 0.0982357274830305 0.0195864599508445 -0.152268373058343 ENSG00000117122 MFAP2
ENST00000375534 0.0969788932523951 0.0191770901409264 -0.150607683169226 ENSG00000117122 MFAP2
ENST00000490075 0.0931127676662828 0.0180311843127828 -0.154045887625289 ENSG00000117122 MFAP2
ENST00000438542 0.0923343816099524 0.0177771236493922 -0.15436303235752 ENSG00000117122 MFAP2
ENST00000476788 0.140055784891428 0.0336222662341805 -0.137410507565352 ENSG00000117122 MFAP2
ENST00000478684 0.135196036387213 0.0318615619199448 -0.143063877128021 ENSG00000117122 MFAP2
ENST00000492598 0.140645257453939 0.0338449333123946 -0.140856736741201 ENSG00000117122 MFAP2
ENST00000446261 0.431197812142344 0.205908318262954 -0.0720354229874435 ENSG00000226526 RP1-37C10.3
ENST00000326735 0.535856177597411 0.299908063052572 -0.0562422652936847 ENSG00000159363 ATP13A2
ENST00000341676 0.533459988842381 0.297632113054077 -0.0568040976875558 ENSG00000159363 ATP13A2
ENST00000452699 0.533459988842381 0.297632113054077 -0.0568040976875558 ENSG00000159363 ATP13A2
ENST00000466561 0.263367209076245 0.0915597991012203 -0.13083541666806 ENSG00000159363 ATP13A2
ENST00000502418 0.571443903045183 0.336138112094519 -0.0787863974724062 ENSG00000159363 ATP13A2
ENST00000503552 0.744472107318782 0.544685953329991 -0.0428136911465444 ENSG00000159363 ATP13A2
ENST00000463860 0.849680564726428 0.707993405472088 0.0267850457524722 ENSG00000159363 ATP13A2
ENST00000502860 0.999057141408258 0.998074072286503 0.000183463655500585 ENSG00000159363 ATP13A2
ENST00000509392 0.599887451655376 0.366193223013647 -0.0838890868692579 ENSG00000159363 ATP13A2
ENST00000506174 0.914836613060621 0.822166856225988 -0.0175141087453423 ENSG00000159363 ATP13A2
ENST00000510069 0.488590429480884 0.255100126605706 -0.0775612056326264 ENSG00000159363 ATP13A2
ENST00000511957 0.233011572467065 0.075368190365131 -0.136530821524599 ENSG00000159363 ATP13A2
ENST00000508222 0.364758777376284 0.156360773097683 -0.107378182119191 ENSG00000159363 ATP13A2
ENST00000509619 0.217853576266042 0.0678758687372559 -0.147465425344608 ENSG00000159363 ATP13A2
ENST00000375499 0.560058158913439 0.324623277604465 -0.0544030309709038 ENSG00000117118 SDHB
ENST00000485092 0.759472301028421 0.564088439480817 0.0496845641648822 ENSG00000117118 SDHB
ENST00000475049 0.811937672000108 0.645668934324024 0.0394035491636155 ENSG00000117118 SDHB
ENST00000485515 0.431890946992213 0.206455434912062 -0.0730624489393225 ENSG00000117118 SDHB
ENST00000491274 0.521916825300942 0.286922804134928 -0.0610420986814035 ENSG00000117118 SDHB
ENST00000475506 0.614002091034807 0.381796818642135 -0.0511970351859333 ENSG00000117118 SDHB
ENST00000463045 0.443335386345266 0.215889324779125 -0.0736837561796469 ENSG00000117118 SDHB
ENST00000466613 0.107036096441469 0.022234203899291 -0.150941416208176 ENSG00000117118 SDHB
ENST00000439577 0.442765545478596 0.215431954676257 0.0816651829282571 ENSG00000227751 RP1-20B21.4
ENST00000375436 0.538889968907113 0.302882292263912 0.0444462740936162 ENSG00000179051 RCC2
ENST00000474892 0.975078012288629 0.94456848456341 -0.00339167698447308 ENSG00000179051 RCC2
ENST00000375433 0.686870086173692 0.467622044616409 0.0330049009589458 ENSG00000179051 RCC2
ENST00000583469 0.725286381829327 0.519035348111637 -0.0569556656808244 ENSG00000266727 AC004824.1
ENST00000361221 0.174572977601497 0.0479995039674233 -0.150305540393708 ENSG00000074964 ARHGEF10L
ENST00000452522 0.174572977601497 0.0479995039674233 -0.150305540393708 ENSG00000074964 ARHGEF10L
ENST00000434513 0.165471392485599 0.044007671702161 -0.15757104210507 ENSG00000074964 ARHGEF10L
ENST00000375415 0.0791642232312657 0.0140105117978605 -0.192143842504185 ENSG00000074964 ARHGEF10L
ENST00000375420 0.571919446305289 0.336728994214677 -0.0870345271549487 ENSG00000074964 ARHGEF10L
ENST00000469726 0.103702258899838 0.0211758559380769 -0.180778830054455 ENSG00000074964 ARHGEF10L
ENST00000375408 0.154573825198881 0.0393180411972765 -0.165822559920329 ENSG00000074964 ARHGEF10L
ENST00000167825 0.154573825198881 0.0393180411972765 -0.165822559920329 ENSG00000074964 ARHGEF10L
ENST00000475356 0.0999866025786172 0.02012074802892 -0.186818206878731 ENSG00000074964 ARHGEF10L
ENST00000494072 0.54049931659475 0.304412439140605 0.0478749793607708 ENSG00000255275 RP13-279N23.2
ENST00000538309 0.312006601475063 0.121366481722679 -0.109065160089374 ENSG00000159423 ALDH4A1
ENST00000538839 0.272455716505505 0.0967844323924646 -0.113963337314623 ENSG00000159423 ALDH4A1
ENST00000290597 0.272455716505505 0.0967844323924646 -0.113963337314623 ENSG00000159423 ALDH4A1
ENST00000375341 0.268460602556094 0.0944023220218552 -0.115101446794215 ENSG00000159423 ALDH4A1
ENST00000454547 0.785101513900499 0.602912479855976 -0.0488736482788154 ENSG00000159423 ALDH4A1
ENST00000432718 0.18964050210472 0.0545284041906433 -0.162869352854722 ENSG00000159423 ALDH4A1
ENST00000455833 0.606742875342126 0.373264651818718 0.0377141155499575 ENSG00000169991 IFFO2
ENST00000355609 0.435788068123788 0.209683680854686 0.0946631239116101 ENSG00000169991 IFFO2
ENST00000416166 0.615091759603516 0.383155079607814 -0.0428871582841024 ENSG00000169991 IFFO2
ENST00000606379 0.938319934307227 0.867792130001658 0.0149960096830779 ENSG00000272084 RP5-1126H10.2
ENST00000375254 3.22551819644492e-05 3.41289458064656e-07 0.1881662405498 ENSG00000127481 UBR4
ENST00000375226 3.25034431201291e-05 3.45440740806009e-07 0.188034267593023 ENSG00000127481 UBR4
ENST00000375267 3.25034431201291e-05 3.45440740806009e-07 0.188034267593023 ENSG00000127481 UBR4
ENST00000375217 3.25034431201291e-05 3.45440740806009e-07 0.188034267593023 ENSG00000127481 UBR4
ENST00000375225 0.216731468447148 0.0673383955449013 0.111325231611702 ENSG00000127481 UBR4
ENST00000429347 0.000177977489310693 2.57432709406596e-06 0.202765130289722 ENSG00000127481 UBR4
ENST00000375224 2.81750284365046e-05 2.92831910734258e-07 0.20755106157862 ENSG00000127481 UBR4
ENST00000459947 0.305751855241993 0.117414196082358 0.116161229345167 ENSG00000127481 UBR4
ENST00000486515 0.294217111275441 0.110009551648113 0.129221837779358 ENSG00000127481 UBR4
ENST00000543981 0.000104619692749142 1.3650697666575e-06 0.204297153059225 ENSG00000127481 UBR4
ENST00000492606 0.494227978783479 0.260421571568313 0.0983665047106119 ENSG00000127481 UBR4
ENST00000467272 0.000469420296402723 8.21651742462954e-06 0.26674424814305 ENSG00000127481 UBR4
ENST00000483922 0.00529378768475166 0.000236003601450695 0.304272914792743 ENSG00000127481 UBR4
ENST00000494503 0.262333522104763 0.0909592832654559 0.128711608498574 ENSG00000127481 UBR4
ENST00000466969 0.88812158073707 0.773506877194975 0.0244310909294028 ENSG00000127481 UBR4
ENST00000375218 0.0373814253429688 0.004430275834991 0.183357618094139 ENSG00000127481 UBR4
ENST00000425413 0.0164221396038787 0.00131630364718211 0.15971416402284 ENSG00000127481 UBR4
ENST00000417040 0.000913317316674712 1.92589354159178e-05 0.189578797300786 ENSG00000127481 UBR4
ENST00000475973 0.0250912770339755 0.00243512294402165 0.229161661549757 ENSG00000127481 UBR4
ENST00000465036 0.337100639731716 0.137500203721087 0.121768308251782 ENSG00000127481 UBR4
ENST00000419533 6.84706832355028e-05 8.30457600565676e-07 0.221627890412229 ENSG00000127481 UBR4
ENST00000497018 0.039618844287713 0.00485652027682829 0.244450319491496 ENSG00000127481 UBR4
ENST00000437898 0.0160655169257188 0.00127219689032538 0.160259398039855 ENSG00000230424 RP1-43E13.2
ENST00000477853 0.0157903612204694 0.00123929903600765 0.151678916625647 ENSG00000127463 EMC1
ENST00000480380 0.0175713462187059 0.00144594843510734 0.207341457713449 ENSG00000127463 EMC1
ENST00000375199 0.0189798571414375 0.00161426646069205 0.148144725656603 ENSG00000127463 EMC1
ENST00000375208 0.0316195670537537 0.00343995476254482 0.139297853173536 ENSG00000127463 EMC1
ENST00000461353 0.0634359788977592 0.0100400300129236 0.174769529656748 ENSG00000127463 EMC1
ENST00000486405 0.0419481599917809 0.00528606546783592 0.18582686620554 ENSG00000127463 EMC1
ENST00000486238 0.189219497529142 0.0543517728980028 0.143983997485142 ENSG00000127463 EMC1
ENST00000494770 0.240502099679307 0.0792138436128914 0.110253542297623 ENSG00000127463 EMC1
ENST00000462505 0.0997798880351672 0.0200594947833604 0.175944458648719 ENSG00000127463 EMC1
ENST00000496654 0.404986900865553 0.186099395908352 0.109822141933154 ENSG00000127463 EMC1
ENST00000467423 0.921420222575577 0.833977480618697 0.0141837735343822 ENSG00000127463 EMC1
ENST00000475079 0.358662645495952 0.152044808857754 0.0898680957499744 ENSG00000127463 EMC1
ENST00000488681 0.326703452465921 0.13073302545186 0.101754253800528 ENSG00000127463 EMC1
ENST00000356068 0.345390939948581 0.143094558938053 0.0984410192266498 ENSG00000127463 EMC1
ENST00000330263 0.0268656470262179 0.00269697256722902 -0.162164726369082 ENSG00000053372 MRTO4
ENST00000493700 0.252582202288918 0.0855548258993579 -0.120334970343625 ENSG00000053372 MRTO4
ENST00000479559 0.297981814300133 0.112401087156108 -0.113091250838295 ENSG00000053372 MRTO4
ENST00000235835 0.119557188930556 0.0263221625351907 -0.162042626272525 ENSG00000053371 AKR7A2
ENST00000330072 0.120417400906221 0.0266267636418093 -0.161828908156426 ENSG00000053371 AKR7A2
ENST00000489286 0.07343679212884 0.0125227561515998 -0.190502140321119 ENSG00000053371 AKR7A2
ENST00000481966 0.108301221803033 0.0226273730197766 -0.189239069744676 ENSG00000053371 AKR7A2
ENST00000492217 0.105211058681874 0.0216840926346587 -0.177198741865653 ENSG00000053371 AKR7A2
ENST00000375155 0.845988081786017 0.70223510025991 -0.0274705651245154 ENSG00000040487 PQLC2
ENST00000375153 0.845707263853739 0.701747074860555 -0.0275208407673287 ENSG00000040487 PQLC2
ENST00000469076 0.846120039578085 0.702424003515151 -0.0274660314479875 ENSG00000040487 PQLC2
ENST00000400548 0.845988081786017 0.70223510025991 -0.0274705651245154 ENSG00000040487 PQLC2
ENST00000497827 0.960940192927244 0.914483032830571 0.00803531410075667 ENSG00000040487 PQLC2
ENST00000432465 0.898215613197752 0.791835447427823 -0.0235861920231987 ENSG00000040487 PQLC2
ENST00000401084 0.283885235716975 0.103795048334314 -0.0736443591649865 ENSG00000077549 CAPZB
ENST00000264203 0.283417583018882 0.103574084487496 -0.0736938583716487 ENSG00000077549 CAPZB
ENST00000375144 0.249551539573209 0.0839971104792821 -0.0852455465887002 ENSG00000077549 CAPZB
ENST00000375142 0.282716933637914 0.103046535629752 -0.0737918886031542 ENSG00000077549 CAPZB
ENST00000433834 0.286782713639015 0.105435493713992 -0.0714096575252125 ENSG00000077549 CAPZB
ENST00000264202 0.346186077902114 0.143593619076943 -0.0667569444833437 ENSG00000077549 CAPZB
ENST00000413711 0.351672613913439 0.147224373249006 -0.0705312519712191 ENSG00000077549 CAPZB
ENST00000459967 0.40036028816906 0.182655204026739 -0.0698792274226283 ENSG00000077549 CAPZB
ENST00000457768 0.320873967229401 0.12715827753844 -0.102880276247482 ENSG00000077549 CAPZB
ENST00000489607 0.488204483291331 0.254728921915043 -0.0737702498155382 ENSG00000077549 CAPZB
ENST00000482808 0.503767405927893 0.269430726025076 -0.0625589023863755 ENSG00000077549 CAPZB
ENST00000602662 0.0108075337081662 0.00069179894401424 -0.210424911796808 ENSG00000270136 MINOS1-NBL1
ENST00000486890 0.0399253423841996 0.00490907152412213 -0.185335913123848 ENSG00000173436 MINOS1
ENST00000322753 0.0256625501804159 0.00252299744332867 -0.188649138948749 ENSG00000173436 MINOS1
ENST00000498067 0.0968954757552184 0.0191569591348855 -0.214924268388318 ENSG00000173436 MINOS1
ENST00000462646 0.0465300176766391 0.00619733902080162 -0.18074157415047 ENSG00000173436 MINOS1
ENST00000467029 0.0300382360131768 0.00318367488732339 -0.187153044053212 ENSG00000173436 MINOS1
ENST00000481464 0.0300616378875955 0.00318858554417356 -0.187131718183 ENSG00000173436 MINOS1
ENST00000498642 0.0304780998560118 0.00325388960959718 -0.186663809798967 ENSG00000173436 MINOS1
ENST00000479642 0.0996462666124248 0.0200048265624028 -0.209494602341232 ENSG00000173436 MINOS1
ENST00000602293 0.0291034017935791 0.00303681973558748 -0.18402833822067 ENSG00000270136 MINOS1-NBL1
ENST00000602384 0.0313924684195854 0.00339964587601296 -0.182496345253156 ENSG00000270136 MINOS1-NBL1
ENST00000602450 0.0291034017935791 0.00303681973558748 -0.18402833822067 ENSG00000270136 MINOS1-NBL1
ENST00000485362 0.0305676026718895 0.00326979205738663 -0.186685477914677 ENSG00000173436 MINOS1
ENST00000428975 0.27520055346696 0.0985442412604026 -0.131899345935943 ENSG00000158747 NBL1
ENST00000289749 0.179576956378701 0.05015527944859 -0.15647951564949 ENSG00000158747 NBL1
ENST00000451758 0.247345233801576 0.082736884420012 -0.139116806812451 ENSG00000158747 NBL1
ENST00000439664 0.328969321418769 0.132226559878913 -0.123084864516184 ENSG00000158747 NBL1
ENST00000375136 0.00316341676925898 0.000113796133775355 -0.279472101654648 ENSG00000158747 NBL1
ENST00000548815 0.00326389946907112 0.000119089955077993 -0.278721573724937 ENSG00000158747 NBL1
ENST00000425400 0.27380810173299 0.0977284128367715 -0.131235007208948 ENSG00000158747 NBL1
ENST00000439278 0.288401689803952 0.106406201443194 -0.134967934368624 ENSG00000158747 NBL1
ENST00000427894 0.210855693335743 0.0645243303318913 -0.148899127255837 ENSG00000158747 NBL1
ENST00000294543 0.51738401313424 0.282441091226405 -0.0691377264028247 ENSG00000162542 TMCO4
ENST00000375127 0.56025653656036 0.324833136213612 -0.0632093488685127 ENSG00000162542 TMCO4
ENST00000489814 0.336428343259196 0.137042944969597 -0.130548483416288 ENSG00000162542 TMCO4
ENST00000375122 0.509157729904833 0.27466921540637 -0.0702755662613584 ENSG00000162542 TMCO4
ENST00000489135 0.931295953275989 0.853707765470033 -0.0137231775360944 ENSG00000162542 TMCO4
ENST00000496528 0.805582334802492 0.63558328232869 -0.0380310504120627 ENSG00000162542 TMCO4
ENST00000462171 0.871541112585276 0.745315256749089 -0.0290496962732585 ENSG00000162542 TMCO4
ENST00000488449 0.66177453049502 0.436258317503813 -0.0714470192260636 ENSG00000162542 TMCO4
ENST00000375120 0.240564888706886 0.0792435505803534 0.114884570085672 ENSG00000169914 OTUD3
ENST00000466697 0.622130479607003 0.390959405581168 0.0798760217325864 ENSG00000169914 OTUD3
ENST00000375078 0.95146721444146 0.894909504929743 -0.0121728790955704 ENSG00000162545 CAMK2N1
ENST00000264198 0.467562134738981 0.236528602946353 -0.0700452880966526 ENSG00000090432 MUL1
ENST00000321556 0.164866487787821 0.0437068548768785 -0.11485753478926 ENSG00000158828 PINK1
ENST00000492302 0.448580616863561 0.220273966176617 -0.0690855056693609 ENSG00000158828 PINK1
ENST00000451424 0.716461723416974 0.506700313360727 -0.0298493418568339 ENSG00000117242 PINK1-AS
ENST00000400490 0.65897818786438 0.433085330798594 -0.043442937560937 ENSG00000158828 PINK1
ENST00000535128 0.605383125212534 0.371780776193539 -0.0765908668420349 ENSG00000257033 AL391357.1
ENST00000602624 0.238511626994477 0.0781868529137485 -0.0660806693151619 ENSG00000244038 DDOST
ENST00000375048 0.238090117052395 0.0779839101300622 -0.0661130351145052 ENSG00000244038 DDOST
ENST00000415136 0.236904291438842 0.0773755055822697 -0.0663289012228633 ENSG00000244038 DDOST
ENST00000475210 0.630055607485621 0.400008652481936 -0.0528061282689152 ENSG00000244038 DDOST
ENST00000464364 0.247351240663319 0.0827447504043107 -0.0744448060214272 ENSG00000244038 DDOST
ENST00000477229 0.134908684870723 0.0317496653493054 -0.0929855243146854 ENSG00000244038 DDOST
ENST00000312239 0.0211898582133417 0.00190265862526194 0.165595143739753 ENSG00000127483 HP1BP3
ENST00000375003 0.021337658739138 0.00192177356899278 0.161796408075024 ENSG00000127483 HP1BP3
ENST00000413451 0.00597687049152444 0.000282005596579873 0.24447505238049 ENSG00000203394 RP5-930J4.4
ENST00000488722 0.105420206167087 0.0217461869654001 0.127705918224917 ENSG00000127483 HP1BP3
ENST00000491748 0.978822293397145 0.952551922998907 -0.00360256046671635 ENSG00000127483 HP1BP3
ENST00000419948 0.0423455859227575 0.00536633491061989 0.168300935615793 ENSG00000127483 HP1BP3
ENST00000438032 0.0111974550504169 0.000730622729564659 0.181257820849802 ENSG00000127483 HP1BP3
ENST00000424732 0.0116454697305558 0.00077706756227035 0.181580568138221 ENSG00000127483 HP1BP3
ENST00000417710 0.0244509602022672 0.00234470687804533 0.187664998347785 ENSG00000127483 HP1BP3
ENST00000487117 0.0465231912900715 0.00619599341447031 0.172154310016013 ENSG00000127483 HP1BP3
ENST00000375000 0.0565207998685467 0.00835358650100181 0.169355414028562 ENSG00000127483 HP1BP3
ENST00000437575 0.0457883875491002 0.00605432205101087 0.151671142331851 ENSG00000127483 HP1BP3
ENST00000419490 0.0588139262819091 0.00887602005028561 0.145281011596877 ENSG00000127483 HP1BP3
ENST00000414993 0.0566467258317888 0.00837902279408823 0.146169296869682 ENSG00000127483 HP1BP3
ENST00000443615 0.0231824776300905 0.00216245652813046 0.177856797243309 ENSG00000127483 HP1BP3
ENST00000264211 0.105203643008244 0.0216798037018967 0.0970623872057221 ENSG00000075151 EIF4G3
ENST00000400422 0.211188693797526 0.0646955674771787 0.0951527238844226 ENSG00000075151 EIF4G3
ENST00000602326 0.211193366287532 0.064704650786955 0.0951531766241073 ENSG00000075151 EIF4G3
ENST00000374935 0.103059673649345 0.0209782932947353 0.09777985556559 ENSG00000075151 EIF4G3
ENST00000537738 0.016801353323871 0.00135710087960315 0.13360637138236 ENSG00000075151 EIF4G3
ENST00000374937 0.131910608066989 0.0305948173671932 0.0905937487931326 ENSG00000075151 EIF4G3
ENST00000536266 0.0516820990317636 0.00730337428042735 0.104475551552999 ENSG00000075151 EIF4G3
ENST00000435383 0.0477903066964546 0.00647655593415124 0.174869222859208 ENSG00000075151 EIF4G3
ENST00000496705 0.460916834275061 0.230361138077326 0.0672117769752936 ENSG00000075151 EIF4G3
ENST00000374933 0.913847361991272 0.820325597760736 0.0123148628634084 ENSG00000075151 EIF4G3
ENST00000544689 0.882390560196978 0.763366703830768 0.0162344959916371 ENSG00000075151 EIF4G3
ENST00000485722 0.448212646638714 0.219882903548893 -0.110599298861391 ENSG00000075151 EIF4G3
ENST00000356916 0.550361115478832 0.314282739688021 0.0691433632894665 ENSG00000075151 EIF4G3
ENST00000374927 0.535348565041394 0.299378796908953 0.063729152495994 ENSG00000075151 EIF4G3
ENST00000438975 0.62889240160924 0.398488670806834 0.0600193443959428 ENSG00000075151 EIF4G3
ENST00000411888 0.644689539028377 0.415786636392222 0.0590019446978262 ENSG00000075151 EIF4G3
ENST00000476088 0.844948527000217 0.700397313332916 0.0332174438840811 ENSG00000075151 EIF4G3
ENST00000463775 0.963015211275597 0.919020997108088 -0.00891191938464414 ENSG00000075151 EIF4G3
ENST00000415912 0.638425659570434 0.40924829254856 -0.0300716536891638 ENSG00000117298 ECE1
ENST00000357071 0.70796804167895 0.495385706727353 -0.0243701586183111 ENSG00000117298 ECE1
ENST00000531334 0.820741792656235 0.66035350889994 -0.0248277559865081 ENSG00000117298 ECE1
ENST00000374893 0.498212370216486 0.26446516673906 -0.0454836082952593 ENSG00000117298 ECE1
ENST00000436918 0.515835715722898 0.280724912239303 -0.0442393770601375 ENSG00000117298 ECE1
ENST00000264205 0.478783609677219 0.246301375349818 -0.0474542167396736 ENSG00000117298 ECE1
ENST00000526194 0.422090537055582 0.198840684584206 -0.0505713570316846 ENSG00000117298 ECE1
ENST00000470394 0.771568250956508 0.582424657381748 -0.0234786427657421 ENSG00000117298 ECE1
ENST00000528294 0.887284373241474 0.772106513658553 -0.0112893709491558 ENSG00000117298 ECE1
ENST00000473505 0.0949073525202653 0.0185697479114668 -0.124835386244019 ENSG00000117298 ECE1
ENST00000481130 0.147686225344877 0.0365565158376517 -0.119126042640488 ENSG00000117298 ECE1
ENST00000527991 0.155565502251756 0.0396957831826664 -0.122950794439038 ENSG00000117298 ECE1
ENST00000463334 0.178817022589179 0.0498068095713026 -0.104347737319252 ENSG00000117298 ECE1
ENST00000449034 0.950111390379337 0.89218157303652 -0.0127240336875115 ENSG00000231105 RP5-1071N3.1
ENST00000454000 0.947225308467977 0.886326096744173 0.0100556393246482 ENSG00000142794 NBPF3
ENST00000318220 0.994136115724794 0.987016122292362 0.00113733119379744 ENSG00000142794 NBPF3
ENST00000478653 0.897026001036078 0.789507749502511 -0.0242585193001706 ENSG00000142794 NBPF3
ENST00000318249 0.994136115724794 0.987016122292362 0.00113733119379744 ENSG00000142794 NBPF3
ENST00000342104 0.994136115724794 0.987016122292362 0.00113733119379744 ENSG00000142794 NBPF3
ENST00000486229 0.923468786647763 0.838473657485627 0.0156663845366802 ENSG00000142794 NBPF3
ENST00000434838 0.616539663212799 0.384785707807183 0.0638071795249093 ENSG00000142794 NBPF3
ENST00000400301 0.00698987863974775 0.000360682904473931 0.187057529820342 ENSG00000090686 USP48
ENST00000308271 0.00725630028566454 0.00037960346593705 0.186426633792547 ENSG00000090686 USP48
ENST00000374732 0.0123212976339825 0.000849489598335677 0.187780554837592 ENSG00000090686 USP48
ENST00000479177 0.0803918810701783 0.0143745723729187 0.181852899332607 ENSG00000090686 USP48
ENST00000529637 0.00832865357150143 0.000462236910834848 0.186612881044978 ENSG00000090686 USP48
ENST00000464577 0.275970326526609 0.0989156635765782 0.0950272748636868 ENSG00000090686 USP48
ENST00000471752 0.0144083681854024 0.00108134050150967 0.229692736966384 ENSG00000090686 USP48
ENST00000487880 0.00282014025165984 9.64498706234279e-05 0.246717295417089 ENSG00000090686 USP48
ENST00000526044 0.00192415976091697 5.58438967448394e-05 0.234281232857248 ENSG00000090686 USP48
ENST00000534705 0.0021981014381482 6.68665562666112e-05 0.232454785859654 ENSG00000090686 USP48
ENST00000421625 0.012692065485827 0.00088926312613983 0.170337746315541 ENSG00000090686 USP48
ENST00000374730 0.0886667112284932 0.0166884210210717 0.132596217166163 ENSG00000090686 USP48
ENST00000527823 0.0479214741968651 0.00650898108351803 0.177829169174125 ENSG00000090686 USP48
ENST00000532737 0.0630835318702329 0.00994628007836692 0.164939528817477 ENSG00000090686 USP48
ENST00000489108 0.168381975684236 0.0452358642828004 0.137953990574808 ENSG00000090686 USP48
ENST00000344642 0.448432388808347 0.220121257575401 0.0597236025743399 ENSG00000187942 LDLRAD2
ENST00000543870 0.627383255628858 0.396761482077954 0.0434965382653239 ENSG00000187942 LDLRAD2
ENST00000484271 0.646592052395997 0.418023779608286 0.0459539226288016 ENSG00000187942 LDLRAD2
ENST00000486901 0.591320347223806 0.357073323072039 0.0484108449127805 ENSG00000142798 HSPG2
ENST00000374695 0.466744191387643 0.235837207902213 0.0542218270004715 ENSG00000142798 HSPG2
ENST00000481644 0.980383779781423 0.95619766310217 -0.00314377776253813 ENSG00000142798 HSPG2
ENST00000469378 0.325124806265327 0.129766905612105 0.0770279509739218 ENSG00000142798 HSPG2
ENST00000426143 0.188514566407956 0.0540537982117348 0.0963150778543257 ENSG00000142798 HSPG2
ENST00000471322 0.0446059934991383 0.00582643221810482 0.133301724444284 ENSG00000142798 HSPG2
ENST00000374676 0.0861629341954932 0.0160029463081295 0.118781836728444 ENSG00000142798 HSPG2
ENST00000453796 0.380329524319682 0.167883410615022 0.0694472863531437 ENSG00000142798 HSPG2
ENST00000430507 0.304313863061695 0.116453782185644 0.075657044811493 ENSG00000142798 HSPG2
ENST00000493940 0.288359039418336 0.106382507642698 0.0841534093467285 ENSG00000142798 HSPG2
ENST00000427897 0.483919192704798 0.250822543661264 0.0557236730889411 ENSG00000142798 HSPG2
ENST00000498495 0.141258775412225 0.0340920111491847 0.106293749104422 ENSG00000142798 HSPG2
ENST00000480900 0.983649213134783 0.962852661894423 -0.00220348566324053 ENSG00000142798 HSPG2
ENST00000412328 0.75268204085883 0.555536068953598 0.0289946717855891 ENSG00000142798 HSPG2
ENST00000374673 0.772091639842555 0.58310818425285 0.0274938221839301 ENSG00000142798 HSPG2
ENST00000439717 0.598701371271631 0.365088384862133 0.0445712196506568 ENSG00000142798 HSPG2
ENST00000434233 0.604775585838742 0.371244908684631 0.072020182605788 ENSG00000218510 LINC00339
ENST00000420503 0.602673015258127 0.368946213614407 0.0729931052249042 ENSG00000218510 LINC00339
ENST00000404210 0.572322739149869 0.337100939268345 0.0781163552619579 ENSG00000218510 LINC00339
ENST00000416769 0.572322739149869 0.337100939268345 0.0781163552619579 ENSG00000218510 LINC00339
ENST00000452322 0.268068662904394 0.0941824811605624 0.151471733441416 ENSG00000218510 LINC00339
ENST00000400259 0.994355137469464 0.987638910022783 -0.000528715763555269 ENSG00000070831 CDC42
ENST00000344548 0.993806226008311 0.98624409424573 -0.000588668547442787 ENSG00000070831 CDC42
ENST00000315554 0.9191499080598 0.829799644472763 0.0075224610687886 ENSG00000070831 CDC42
ENST00000498236 0.930500093528549 0.852129264095487 0.00653812397621062 ENSG00000070831 CDC42
ENST00000421089 0.890035649216284 0.777355098469405 -0.00911262370724943 ENSG00000070831 CDC42
ENST00000411827 0.907869120398664 0.809449284698875 0.00878829320162186 ENSG00000070831 CDC42
ENST00000431803 0.827402349510731 0.67154315517977 0.0381828169004253 ENSG00000230068 CDC42-IT1
ENST00000290167 0.287726407938967 0.105995658999757 -0.151289634153546 ENSG00000162552 WNT4
ENST00000404138 0.0263234738759249 0.00261242088800252 0.12412864651935 ENSG00000184677 ZBTB40
ENST00000400239 0.137171560969064 0.0325478678943543 0.137284771131438 ENSG00000184677 ZBTB40
ENST00000375647 0.0263052257939878 0.00260863589721162 0.124134172501654 ENSG00000184677 ZBTB40
ENST00000374651 0.0626031543004941 0.00981452034576803 0.119795661374833 ENSG00000184677 ZBTB40
ENST00000544305 0.803795969697828 0.632587079434745 0.0281318863976213 ENSG00000133216 EPHB2
ENST00000374630 0.809320737064758 0.641822042677924 0.0239313063198682 ENSG00000133216 EPHB2
ENST00000400191 0.771062340282073 0.581448428317241 0.0249053796472206 ENSG00000133216 EPHB2
ENST00000374632 0.795103377815173 0.618066514577311 0.0228627516519871 ENSG00000133216 EPHB2
ENST00000374627 0.922855904739537 0.837221287461505 -0.0108426642509615 ENSG00000133216 EPHB2
ENST00000465676 0.813622898387342 0.648447008510515 -0.0312349907867955 ENSG00000133216 EPHB2
ENST00000490436 0.920734813705817 0.832700726299705 -0.0179182472510003 ENSG00000133216 EPHB2
ENST00000610135 0.954023701486374 0.900186649621656 0.0114553408543876 ENSG00000272796 RP1-74M1.3
ENST00000356634 0.00151215667857165 3.85815768731406e-05 0.148966656933464 ENSG00000004487 KDM1A
ENST00000400181 0.0015445451834757 3.98715688925223e-05 0.148685482220823 ENSG00000004487 KDM1A
ENST00000542151 0.0015445451834757 3.98715688925223e-05 0.148685482220823 ENSG00000004487 KDM1A
ENST00000427154 0.0598193802006076 0.00910698678938401 0.101265341722515 ENSG00000240553 RP1-184J9.2
ENST00000481879 0.0637493507082405 0.0101184984413232 0.176905817797545 ENSG00000004487 KDM1A
ENST00000465864 0.383181044442907 0.169908938303579 0.0762653692711256 ENSG00000004487 KDM1A
ENST00000494920 0.204574518465614 0.061385838674454 0.0875868694654878 ENSG00000004487 KDM1A
ENST00000602503 0.293631060871104 0.109678562771173 0.0829160047942264 ENSG00000004487 KDM1A
ENST00000374623 0.765256468427983 0.572820742766278 0.0260681570732092 ENSG00000169641 LUZP1
ENST00000418342 0.746636535718288 0.54743914390631 0.0264772965779916 ENSG00000169641 LUZP1
ENST00000302291 0.765207553607525 0.572735610541257 0.0245214524796335 ENSG00000169641 LUZP1
ENST00000314174 0.726449184803185 0.520585743669589 0.0300584177500398 ENSG00000169641 LUZP1
ENST00000471849 0.586380080131082 0.351705939419941 0.0490290478129421 ENSG00000169641 LUZP1
ENST00000475164 0.996785885844274 0.99324940230721 0.000466436230393451 ENSG00000169641 LUZP1
ENST00000314113 0.0715467053258429 0.0120446942553763 -0.235756943934585 ENSG00000179546 HTR1D
ENST00000374619 0.0628788450403471 0.00989106313687027 -0.239718345714938 ENSG00000179546 HTR1D
ENST00000566551 0.0742357610302214 0.012733452082871 0.217079507441492 ENSG00000261326 RP5-1057J7.6
ENST00000464516 0.0952951034836429 0.0186841225530697 0.209826790023973 ENSG00000125944 HNRNPR
ENST00000478691 0.601428894406868 0.367676844252055 0.0290676961654105 ENSG00000125944 HNRNPR
ENST00000374616 0.822964045007943 0.664017355890779 0.0137018458539885 ENSG00000125944 HNRNPR
ENST00000476660 0.581368465843989 0.346360514517333 -0.03968262046938 ENSG00000125944 HNRNPR
ENST00000374612 0.822563682238436 0.663100198406964 0.0137417153354387 ENSG00000125944 HNRNPR
ENST00000302271 0.823438647497435 0.664724704428244 0.0136739079949278 ENSG00000125944 HNRNPR
ENST00000427764 0.861896651657339 0.728562071572233 0.0104488806739126 ENSG00000125944 HNRNPR
ENST00000606561 0.909320760352754 0.811553873045511 0.00722805357420664 ENSG00000125944 HNRNPR
ENST00000426846 0.932159433051392 0.855273208873019 0.0055878707457229 ENSG00000125944 HNRNPR
ENST00000463552 0.588845367088482 0.35420679992428 0.0311006229407041 ENSG00000125944 HNRNPR
ENST00000470941 0.438430147462938 0.211983096334923 0.0465267605941197 ENSG00000125944 HNRNPR
ENST00000476451 0.271637684290483 0.0962697094250674 0.0610616680665882 ENSG00000125944 HNRNPR
ENST00000490652 0.806613664364252 0.637107291210967 -0.023194737944948 ENSG00000125944 HNRNPR
ENST00000314011 0.476806455180927 0.244604435298291 -0.0719479853435486 ENSG00000125945 ZNF436
ENST00000374608 0.496826710994401 0.263137754395836 -0.0690659135266634 ENSG00000125945 ZNF436
ENST00000458053 0.618252354773062 0.386621875624219 0.0809774327155205 ENSG00000249087 C1orf213
ENST00000454117 0.370309741378105 0.160507964107418 0.131727462429334 ENSG00000249087 C1orf213
ENST00000335648 0.384315846371869 0.170893962847266 0.128611502734099 ENSG00000249087 C1orf213
ENST00000518821 0.390426730245687 0.175343560842187 0.127239504961245 ENSG00000249087 C1orf213
ENST00000437367 0.385521234949143 0.171712033910439 0.128398615026361 ENSG00000249087 C1orf213
ENST00000495646 0.281045409504272 0.102029129781669 -0.137700220191307 ENSG00000088280 ASAP3
ENST00000336689 0.0162933688532508 0.00130048003951252 -0.226164648567773 ENSG00000088280 ASAP3
ENST00000492982 0.0290767376232728 0.00303207153711625 -0.215745525330166 ENSG00000088280 ASAP3
ENST00000437606 0.027436378109029 0.00278051749969467 -0.219018576840287 ENSG00000088280 ASAP3
ENST00000484418 0.754128698913864 0.557367794280124 -0.0552222642372395 ENSG00000088280 ASAP3
ENST00000475814 0.0310186356684421 0.00334106523481749 -0.272039809896446 ENSG00000088280 ASAP3
ENST00000478858 0.0638013370233457 0.0101321361243187 -0.216274158967995 ENSG00000088280 ASAP3
ENST00000608765 0.227850819717624 0.072826257478949 -0.158262539424075 ENSG00000088280 ASAP3
ENST00000449467 0.521263148443105 0.286191838636519 -0.0981288820466632 ENSG00000088280 ASAP3
ENST00000361729 0.325124806265327 0.129765895581749 -0.137746526167537 ENSG00000007968 E2F2
ENST00000374561 0.0183000833352657 0.00153034268794632 -0.202822391230421 ENSG00000117318 ID3
ENST00000463312 0.0179054516170594 0.00148491278946432 -0.239682777136808 ENSG00000117318 ID3
ENST00000486541 0.0255901475122899 0.00251124988128317 -0.189263141902977 ENSG00000117318 ID3
ENST00000374550 0.0317901212507788 0.00346519330670522 -0.197562610821581 ENSG00000142676 RPL11
ENST00000467075 0.0190251093381855 0.00162148961556702 -0.216928480561089 ENSG00000142676 RPL11
ENST00000482370 0.031858940715031 0.00348138848801237 -0.197423037347389 ENSG00000142676 RPL11
ENST00000443624 0.0304780998560118 0.00325318511304735 -0.198997376557706 ENSG00000142676 RPL11
ENST00000458455 0.0314094686008725 0.00340217944157768 -0.197826639258925 ENSG00000142676 RPL11
ENST00000418390 0.00442861101690722 0.000182823989845026 0.146047381010055 ENSG00000011007 TCEB3
ENST00000609199 0.0106973417820037 0.000681032752769135 0.138851981228178 ENSG00000011007 TCEB3
ENST00000487554 0.199499675040736 0.0588653819925651 0.109681398754461 ENSG00000011007 TCEB3
ENST00000427796 0.0927283545221712 0.0179094883038779 0.153410940453754 ENSG00000236810 RP5-886K2.3
ENST00000246151 0.518175072377969 0.283329829598283 0.0535943325044762 ENSG00000057757 PITHD1
ENST00000415372 0.338043935607043 0.138176691380608 0.112262525844759 ENSG00000057757 PITHD1
ENST00000374524 0.821848374718171 0.661976212525206 0.0246395628046584 ENSG00000057757 PITHD1
ENST00000374514 0.0416399247353974 0.00523509060130293 -0.183791072933816 ENSG00000011009 LYPLA2
ENST00000400061 0.0375511343391156 0.00445828798606269 -0.187192019917556 ENSG00000011009 LYPLA2
ENST00000420982 0.0715283949989116 0.0120381642342435 -0.165451307844872 ENSG00000011009 LYPLA2
ENST00000374505 0.0651610333254758 0.010458086994277 -0.165081986199919 ENSG00000011009 LYPLA2
ENST00000495365 0.0484890605786246 0.00662738828860024 -0.175626525815884 ENSG00000011009 LYPLA2
ENST00000374503 0.0473871652597584 0.00638338781510593 -0.1756074983642 ENSG00000011009 LYPLA2
ENST00000374502 0.054565904633339 0.00790385902753121 -0.172244628368656 ENSG00000011009 LYPLA2
ENST00000492577 0.0688347020871727 0.0113761826255658 -0.166874264915717 ENSG00000011009 LYPLA2
ENST00000421070 0.117199071636304 0.0255204704474239 -0.157020439837965 ENSG00000011009 LYPLA2
ENST00000374501 0.00526778373703157 0.000234168742482132 -0.254327189560836 ENSG00000011009 LYPLA2
ENST00000472213 0.00515375609690764 0.000227000458231861 -0.250973881397786 ENSG00000011009 LYPLA2
ENST00000481736 0.596194045175305 0.362373817340552 -0.0547215591267341 ENSG00000117308 GALE
ENST00000374497 0.644071136286265 0.415111128315127 -0.0493852616850115 ENSG00000117308 GALE
ENST00000456977 0.814241826858492 0.649616911645533 -0.0365350628432853 ENSG00000117308 GALE
ENST00000459934 0.609321479549119 0.375976964422792 -0.0531477700780474 ENSG00000117308 GALE
ENST00000469556 0.870145381523364 0.742964230296952 -0.0260940719283798 ENSG00000117308 GALE
ENST00000429356 0.693114315445233 0.475473806758851 -0.0426182516814086 ENSG00000117308 GALE
ENST00000418277 0.573269445968335 0.338190632194833 -0.0613037077898543 ENSG00000117308 GALE
ENST00000470949 0.81035796236281 0.643242108783342 -0.0316463996048127 ENSG00000117308 GALE
ENST00000425913 0.685442517244872 0.465967432811827 -0.0494497727791946 ENSG00000117308 GALE
ENST00000445705 0.819331294839823 0.657945379024557 -0.0301766867592717 ENSG00000117308 GALE
ENST00000467493 0.832053307931448 0.679272834370442 -0.0280518194666279 ENSG00000117308 GALE
ENST00000486382 0.676066559255352 0.453536680094302 -0.0546294145225008 ENSG00000117308 GALE
ENST00000470383 0.533981239818778 0.29809824407942 -0.0787112892988206 ENSG00000117308 GALE
ENST00000466250 0.537689518535356 0.301742023395434 -0.0778617004112614 ENSG00000117308 GALE
ENST00000467070 0.56341472873614 0.328064473123677 -0.0747671454992213 ENSG00000117308 GALE
ENST00000374490 0.879881667261587 0.759213070209159 0.0163042086643035 ENSG00000117305 HMGCL
ENST00000374487 0.882697643191577 0.764046361128155 0.0159913557885987 ENSG00000117305 HMGCL
ENST00000374483 0.882697643191577 0.764046361128155 0.0159913557885987 ENSG00000117305 HMGCL
ENST00000436439 0.879881667261587 0.759213070209159 0.0163042086643035 ENSG00000117305 HMGCL
ENST00000235958 0.888932921656795 0.775538878098579 0.0151498295695363 ENSG00000117305 HMGCL
ENST00000509389 0.923424073911911 0.838363764496816 0.0113590038186324 ENSG00000117305 HMGCL
ENST00000496907 0.368247268607463 0.158906519754628 0.114771664384129 ENSG00000117305 HMGCL
ENST00000513148 0.89245847086597 0.781745320758269 0.0165244526877688 ENSG00000117305 HMGCL
ENST00000479458 0.890350507733883 0.777919818050152 0.0245952894975256 ENSG00000117305 HMGCL
ENST00000498698 0.936653830753933 0.864379829874236 -0.0138381846286952 ENSG00000117305 HMGCL
ENST00000374479 0.0106768314520992 0.000678648297996421 -0.298211095768078 ENSG00000179163 FUCA1
ENST00000471915 0.0834877725240709 0.01522321495273 -0.108673107057621 ENSG00000189266 PNRC2
ENST00000334351 0.201938782189541 0.0600734567439567 -0.0842582833598522 ENSG00000189266 PNRC2
ENST00000374468 0.220643702269983 0.0692539788349349 -0.0802906399993815 ENSG00000189266 PNRC2
ENST00000579103 0.558438991451504 0.322815211826525 -0.0596466529701426 ENSG00000189266 PNRC2
ENST00000344989 0.726135536687135 0.520024668356231 0.0301960170099292 ENSG00000188529 SRSF10
ENST00000453840 0.729026187160939 0.523900168137052 0.0299305952238189 ENSG00000188529 SRSF10
ENST00000341154 0.72628972835686 0.52031903827635 0.0301950164955216 ENSG00000188529 SRSF10
ENST00000484146 0.72363165044175 0.516656721166282 0.030540538505567 ENSG00000188529 SRSF10
ENST00000473858 0.72363165044175 0.516656721166282 0.030540538505567 ENSG00000188529 SRSF10
ENST00000374452 0.724882903383764 0.518490517679785 0.0304086720467214 ENSG00000188529 SRSF10
ENST00000374453 0.726230662706629 0.520235849893345 0.0302747980591283 ENSG00000188529 SRSF10
ENST00000343255 0.793457185643812 0.615261082773605 0.0232755093916711 ENSG00000188529 SRSF10
ENST00000492112 0.793481390861492 0.61529396295792 0.0232698491435064 ENSG00000188529 SRSF10
ENST00000485841 0.414219929325102 0.19284051996899 0.0667193737667098 ENSG00000188529 SRSF10
ENST00000338597 0.316839410908827 0.124456810258408 0.0778930704172289 ENSG00000188529 SRSF10
ENST00000495785 0.686870086173692 0.467628789931306 0.0330706405784679 ENSG00000188529 SRSF10
ENST00000473754 0.268808293718511 0.0945988163271026 0.0846363990502405 ENSG00000188529 SRSF10
ENST00000485292 0.156223095148218 0.0399833125367352 -0.124536014001004 ENSG00000188529 SRSF10
ENST00000469303 0.0348172934651071 0.00398151739222678 -0.198140888284993 ENSG00000188529 SRSF10
ENST00000374409 0.673870704096188 0.450951718938964 -0.0616446519615861 ENSG00000001460 STPG1
ENST00000440416 0.758052214935734 0.562315281007732 -0.0480328813571836 ENSG00000001460 STPG1
ENST00000003583 0.667078691127929 0.442946207918465 -0.0629741861902322 ENSG00000001460 STPG1
ENST00000468303 0.679867810152638 0.458676564480833 -0.057573385031294 ENSG00000001460 STPG1
ENST00000337248 0.667721480258574 0.443679337277767 -0.0628665241282682 ENSG00000001460 STPG1
ENST00000497384 0.673837537776652 0.450916882638556 -0.0687084714602538 ENSG00000001460 STPG1
ENST00000435187 0.83847749964829 0.689999648865879 -0.0375414420877909 ENSG00000001460 STPG1
ENST00000498488 0.970237543097852 0.934761580515701 0.00749492421380575 ENSG00000001460 STPG1
ENST00000483528 0.846778276606251 0.703454974917964 0.0358249657988301 ENSG00000001460 STPG1
ENST00000374399 0.0529970684973051 0.00758265672788274 -0.179972702837043 ENSG00000001461 NIPAL3
ENST00000003912 0.0597888492270383 0.0091006562083836 -0.148771874841538 ENSG00000001461 NIPAL3
ENST00000488155 0.782627958185911 0.599008772859 -0.0467372386763996 ENSG00000001461 NIPAL3
ENST00000358028 0.104380617923449 0.0213630641023246 -0.169608199507371 ENSG00000001461 NIPAL3
ENST00000339255 0.160310335530301 0.0416966575571746 -0.139168130426053 ENSG00000001461 NIPAL3
ENST00000475663 0.590443402255479 0.35588771561652 -0.0808165879621965 ENSG00000001461 NIPAL3
ENST00000428131 0.0469216548254527 0.00627238833207506 -0.235389113671454 ENSG00000001461 NIPAL3
ENST00000432012 0.985923585449994 0.967306945102636 -0.00384377014299828 ENSG00000001461 NIPAL3
ENST00000374395 0.631132749446444 0.401334998806119 -0.0767906880246616 ENSG00000117602 RCAN3
ENST00000436717 0.389393185114254 0.174589789631757 -0.126194709365264 ENSG00000117602 RCAN3
ENST00000478890 0.125015296762238 0.0282004732947959 0.126851543698951 ENSG00000133226 SRRM1
ENST00000593639 0.158890406265183 0.041089440438596 0.117665400553431 ENSG00000133226 SRRM1
ENST00000323848 0.0283184244995895 0.00291958130024284 0.136465799135167 ENSG00000133226 SRRM1
ENST00000466910 0.239724219162929 0.0787878136595909 0.115739934296873 ENSG00000133226 SRRM1
ENST00000468822 0.140618459598459 0.0338298810607619 0.116928583927333 ENSG00000133226 SRRM1
ENST00000447431 0.0386236442038787 0.00466588113156572 0.130983532366761 ENSG00000133226 SRRM1
ENST00000600523 0.158088242789918 0.0407458295153094 0.132667039909469 ENSG00000133226 SRRM1
ENST00000462710 0.149224834052589 0.0372155736767396 0.121614884453203 ENSG00000133226 SRRM1
ENST00000374389 0.0416277371143997 0.00522967800588287 0.130398251686599 ENSG00000133226 SRRM1
ENST00000490543 0.146764006644695 0.036197870418659 0.122166115875983 ENSG00000133226 SRRM1
ENST00000479034 0.0332831147105987 0.00373801656954982 0.130259320526877 ENSG00000133226 SRRM1
ENST00000596378 0.0439051168091328 0.00567475498337859 0.126059917899158 ENSG00000133226 SRRM1
ENST00000494934 0.41052941108692 0.190125270303192 0.0796111574271639 ENSG00000133226 SRRM1
ENST00000495561 0.452324819833328 0.223211460052264 0.0767721700749436 ENSG00000133226 SRRM1
ENST00000537199 0.0615722121986979 0.00955750234360411 0.123559551790637 ENSG00000133226 SRRM1
ENST00000485441 0.500853737920153 0.26687129400139 0.0778459178210051 ENSG00000133226 SRRM1
ENST00000470243 0.266283972694782 0.0931857773816377 0.114187977166137 ENSG00000133226 SRRM1
ENST00000496882 0.055144093579954 0.00802795625391283 0.154270496028246 ENSG00000133226 SRRM1
ENST00000461768 0.119893399426993 0.0264386016852929 0.154979961841285 ENSG00000133226 SRRM1
ENST00000485541 0.113894963276023 0.0244182271915298 0.153327406717856 ENSG00000133226 SRRM1
ENST00000488317 0.0473434065465997 0.00637362059486524 0.192491184348174 ENSG00000133226 SRRM1
ENST00000489130 0.970231038647234 0.934731476066781 0.00732641054416015 ENSG00000133226 SRRM1
ENST00000474843 0.345231072374654 0.142951978891127 0.111725539421528 ENSG00000133226 SRRM1
ENST00000374379 0.165713025816996 0.0441209163074621 0.104845565238866 ENSG00000169504 CLIC4
ENST00000497755 0.614091212431312 0.381953767251844 -0.0447679321294743 ENSG00000169504 CLIC4
ENST00000488683 0.165695399210343 0.0441130927009165 0.104838515168432 ENSG00000169504 CLIC4
ENST00000489758 0.302154714968689 0.115111686791096 -0.0920457767649221 ENSG00000169504 CLIC4
ENST00000236273 0.384724740890836 0.171155180112279 -0.0728624361909842 ENSG00000117614 SYF2
ENST00000354361 0.378124559385031 0.166133479694653 -0.0735425054401389 ENSG00000117614 SYF2
ENST00000474160 0.308921597833861 0.119393545207639 -0.0948034248942862 ENSG00000117614 SYF2
ENST00000476231 0.288958290645617 0.106729084077571 -0.0997483941083687 ENSG00000117614 SYF2
ENST00000243189 0.0121680261758322 0.000832511216481768 0.178921184474704 ENSG00000117616 C1orf63
ENST00000569495 0.107626644150312 0.0224365617604523 0.167434468416302 ENSG00000117616 C1orf63
ENST00000498238 0.0121490809420134 0.000830208660430999 0.178986737134612 ENSG00000117616 C1orf63
ENST00000566395 0.0579958385261425 0.00869010031814609 0.177336669613574 ENSG00000117616 C1orf63
ENST00000565733 0.0610054145948158 0.00940314400200749 0.174928123258703 ENSG00000117616 C1orf63
ENST00000568254 0.0121490809420134 0.000830208660430999 0.178986737134612 ENSG00000117616 C1orf63
ENST00000473314 0.0580202496839926 0.008695390820501 0.13581978059705 ENSG00000117616 C1orf63
ENST00000417642 0.0121490809420134 0.000830208660430999 0.178986737134612 ENSG00000117616 C1orf63
ENST00000570063 0.0600935703949349 0.00917015020762989 0.176180551520777 ENSG00000117616 C1orf63
ENST00000564223 0.334482186323923 0.135767005605718 0.124333791548148 ENSG00000117616 C1orf63
ENST00000475766 0.0737672882076722 0.012612962839677 0.171957944057644 ENSG00000117616 C1orf63
ENST00000491378 0.143170480858426 0.0348434729977568 0.159776407805082 ENSG00000117616 C1orf63
ENST00000431849 0.0524391254940698 0.00746691985516879 0.142392769659305 ENSG00000117616 C1orf63
ENST00000568212 0.0372255921054455 0.00440217846551682 0.151476301487908 ENSG00000117616 C1orf63
ENST00000568701 0.0920137356326917 0.0176560103755551 0.132533815826721 ENSG00000117616 C1orf63
ENST00000561867 0.28271409328174 0.103020034914593 0.085564903029053 ENSG00000117616 C1orf63
ENST00000568996 0.292282617772702 0.108779637545369 0.0846640104522004 ENSG00000117616 C1orf63
ENST00000450820 0.765720459341665 0.573469408526869 -0.0482389092063785 ENSG00000117616 C1orf63
ENST00000328664 0.982346924334694 0.96031724047976 -0.00452860510428372 ENSG00000187010 RHD
ENST00000454452 0.967659168886294 0.929257040575896 0.00813535835243749 ENSG00000187010 RHD
ENST00000342055 0.967659168886294 0.929257040575896 0.00813535835243749 ENSG00000187010 RHD
ENST00000423810 0.967659168886294 0.929257040575896 0.00813535835243749 ENSG00000187010 RHD
ENST00000568195 0.967659168886294 0.929257040575896 0.00813535835243749 ENSG00000187010 RHD
ENST00000417538 0.967659168886294 0.929257040575896 0.00813535835243749 ENSG00000187010 RHD
ENST00000357542 0.967659168886294 0.929257040575896 0.00813535835243749 ENSG00000187010 RHD
ENST00000423253 0.933309153755146 0.857900601383083 -0.0167058386897447 ENSG00000187010 RHD
ENST00000568399 0.608670211944302 0.375403820626693 -0.0792644881319165 ENSG00000117616 C1orf63
ENST00000562018 0.647075116802852 0.418641036293361 -0.0717768987244056 ENSG00000117616 C1orf63
ENST00000567741 0.683977762413852 0.464217100758025 -0.0648501873640406 ENSG00000117616 C1orf63
ENST00000374358 0.328802755268601 0.13205041435042 -0.0541835445220304 ENSG00000183726 TMEM50A
ENST00000498135 0.342041154916228 0.140953864240649 -0.0611004449087537 ENSG00000183726 TMEM50A
ENST00000491936 0.317531418422449 0.124861128447834 -0.0599463879055015 ENSG00000183726 TMEM50A
ENST00000480937 0.321353198266458 0.127434132121151 -0.059194392221337 ENSG00000183726 TMEM50A
ENST00000468704 0.206324231955238 0.0623096726159403 -0.083792843284975 ENSG00000183726 TMEM50A
ENST00000487234 0.939173486526688 0.87002631330403 -0.00890165349988296 ENSG00000183726 TMEM50A
ENST00000294413 0.568091705402757 0.332922929751572 0.0899164525594997 ENSG00000188672 RHCE
ENST00000374352 0.595078404554131 0.361040589326011 0.0848272762035015 ENSG00000188672 RHCE
ENST00000243186 0.597386753733157 0.363604254952344 0.0839217377005493 ENSG00000188672 RHCE
ENST00000413854 0.597386753733157 0.363604254952344 0.0839217377005493 ENSG00000188672 RHCE
ENST00000425135 0.597386753733157 0.363604254952344 0.0839217377005493 ENSG00000188672 RHCE
ENST00000455194 0.597386753733157 0.363604254952344 0.0839217377005493 ENSG00000188672 RHCE
ENST00000399763 0.762311300811131 0.568267673406099 0.023097551493335 ENSG00000204178 TMEM57
ENST00000399766 0.762311300811131 0.568267673406099 0.023097551493335 ENSG00000204178 TMEM57
ENST00000374343 0.762387151819403 0.568400363339654 0.0230922546473601 ENSG00000204178 TMEM57
ENST00000470035 0.729841202228533 0.525149933311567 0.0444454043050726 ENSG00000204178 TMEM57
ENST00000374338 0.451850750335273 0.222778309945616 -0.0641441092377556 ENSG00000157978 LDLRAP1
ENST00000485476 0.985707100559348 0.966872639746836 0.00336474613923688 ENSG00000157978 LDLRAP1
ENST00000488127 0.252420988956839 0.0854860129756742 -0.105954410594325 ENSG00000157978 LDLRAP1
ENST00000462394 0.750808112459739 0.553004997781114 -0.0545346176251308 ENSG00000157978 LDLRAP1
ENST00000484476 0.556445392180432 0.320969912177476 -0.086341171431387 ENSG00000157978 LDLRAP1
ENST00000474283 0.483147540827907 0.250191596435195 -0.0934001184046958 ENSG00000157978 LDLRAP1
ENST00000470950 0.58962888270932 0.354987482800682 -0.0768107245017179 ENSG00000157978 LDLRAP1
ENST00000354177 0.983924639622937 0.963370640613113 -0.00179858258996847 ENSG00000162430 SEPN1
ENST00000361547 0.983924639622937 0.963370640613113 -0.00179858258996847 ENSG00000162430 SEPN1
ENST00000374315 0.983924639622937 0.963370640613113 -0.00179858258996847 ENSG00000162430 SEPN1
ENST00000559265 0.802514130838798 0.630677477854873 0.0197816800719195 ENSG00000255054 RP1-317E23.6
ENST00000494537 0.857584233011654 0.721221874783039 0.0189380601239889 ENSG00000162430 SEPN1
ENST00000527604 0.810760681427505 0.643820351824241 0.0189840666136127 ENSG00000255054 RP1-317E23.6
ENST00000442055 0.540582664066689 0.304526831169858 0.0398170120461567 ENSG00000228172 RP1-317E23.3
ENST00000453649 0.550315158929111 0.31420122531743 0.0389450084092609 ENSG00000228172 RP1-317E23.3
ENST00000424294 0.20921040899094 0.063722713041435 -0.117625911190585 ENSG00000117640 MTFR1L
ENST00000374303 0.523856279537404 0.288760498004221 -0.0593851844331697 ENSG00000117640 MTFR1L
ENST00000533762 0.3961493185542 0.179565887763984 -0.0897526786501814 ENSG00000117640 MTFR1L
ENST00000529116 0.285793569457564 0.104921709844852 -0.107482857533177 ENSG00000117640 MTFR1L
ENST00000474295 0.52484221809557 0.289712589307175 -0.0593863111798191 ENSG00000117640 MTFR1L
ENST00000488327 0.211700989908518 0.0649625440362095 -0.11699277018181 ENSG00000117640 MTFR1L
ENST00000472643 0.482112218175687 0.249279969329221 -0.0682944940789711 ENSG00000117640 MTFR1L
ENST00000494293 0.791584493815902 0.612520532669869 -0.037992994308447 ENSG00000117640 MTFR1L
ENST00000469815 0.749044826346613 0.550643151357286 -0.0329899672660057 ENSG00000117640 MTFR1L
ENST00000526894 0.481912382850873 0.249064255961256 -0.0683128409894026 ENSG00000117640 MTFR1L
ENST00000478284 0.277239631948864 0.0996800875420936 -0.100947854237007 ENSG00000117640 MTFR1L
ENST00000524618 0.724148505103759 0.517351792979989 -0.036134082426246 ENSG00000117640 MTFR1L
ENST00000374307 0.524640002434113 0.289517305085022 -0.0593801580938035 ENSG00000117640 MTFR1L
ENST00000528624 0.646017327177055 0.417299890683584 -0.058801748436621 ENSG00000117640 MTFR1L
ENST00000525713 0.409710371375971 0.189480526043782 -0.0884496148456299 ENSG00000117640 MTFR1L
ENST00000374301 0.535861730342993 0.299925644097493 -0.0583320202305485 ENSG00000117640 MTFR1L
ENST00000464008 0.429593236309054 0.204686229082089 -0.0773739305114993 ENSG00000117640 MTFR1L
ENST00000526158 0.364140790357521 0.155965674191327 -0.0897296877715712 ENSG00000117640 MTFR1L
ENST00000530599 0.333444814733901 0.135173905638044 -0.0984069544237635 ENSG00000117640 MTFR1L
ENST00000374300 0.604374146049742 0.370741617858761 -0.0505612399276318 ENSG00000117640 MTFR1L
ENST00000466284 0.620376956148644 0.389060213280834 -0.0484001149278959 ENSG00000117640 MTFR1L
ENST00000531361 0.541375755447256 0.305384941228776 -0.0617145657880345 ENSG00000117640 MTFR1L
ENST00000497956 0.346706112659228 0.143967902625519 -0.0974665970718293 ENSG00000117640 MTFR1L
ENST00000606617 0.300514719621015 0.114078574222828 0.130629036364031 ENSG00000272478 RP1-317E23.7
ENST00000538789 0.928725808055605 0.848560951285152 0.0136786279905616 ENSG00000127423 AUNIP
ENST00000374298 0.76181906514691 0.567303555346438 -0.0536121290732961 ENSG00000127423 AUNIP
ENST00000455431 0.931935578251461 0.854876734814476 -0.0135179636578939 ENSG00000236528 RP1-125I3.2
ENST00000374296 0.699108739891888 0.483153593672793 -0.0479637610100676 ENSG00000182749 PAQR7
ENST00000426559 0.022410414486841 0.00205989898933987 -0.112040902090706 ENSG00000117632 STMN1
ENST00000455785 0.0213431413712117 0.00192295883826098 -0.112656009712836 ENSG00000117632 STMN1
ENST00000399728 0.021158956829939 0.00189743288240188 -0.112736499011012 ENSG00000117632 STMN1
ENST00000465604 0.0218095985214594 0.00198135170936556 -0.11243027004782 ENSG00000117632 STMN1
ENST00000357865 0.0223342553817089 0.0020503846597389 -0.112336743641888 ENSG00000117632 STMN1
ENST00000374291 0.0247596000021083 0.00238823873499563 -0.110378924526019 ENSG00000117632 STMN1
ENST00000485226 0.0498212147361212 0.00690510544612282 -0.105454131814062 ENSG00000117632 STMN1
ENST00000446334 0.150798715676457 0.0378443145310152 -0.0913899099813644 ENSG00000117632 STMN1
ENST00000580971 0.0186643641278844 0.00157778803943919 -0.202231634762661 ENSG00000264021 MIR3917
ENST00000374282 0.88938167946588 0.776330837228108 -0.0215733489091004 ENSG00000158006 PAFAH2
ENST00000374284 0.978366291590291 0.951596056309598 -0.00484646546343969 ENSG00000158006 PAFAH2
ENST00000493892 0.656848329096391 0.430579078001241 -0.0709863877194143 ENSG00000158006 PAFAH2
ENST00000464540 0.656848329096391 0.430579078001241 -0.0709863877194143 ENSG00000158006 PAFAH2
ENST00000439092 0.675406255405952 0.452600180850655 -0.069394411421119 ENSG00000158006 PAFAH2
ENST00000441420 0.645222696129062 0.416406292657257 -0.0756782332028594 ENSG00000158006 PAFAH2
ENST00000444713 0.926332716173297 0.843950128894422 0.0183489249324442 ENSG00000175087 PDIK1L
ENST00000374271 0.458339984680678 0.228251037191566 0.0971279498503053 ENSG00000175087 PDIK1L
ENST00000374269 0.377902926165187 0.165929611290687 0.116949943149736 ENSG00000175087 PDIK1L
ENST00000374268 0.0217589751126444 0.00197538751283929 -0.274128166274804 ENSG00000197245 FAM110D
ENST00000374266 0.764807124197838 0.572020169562612 -0.0498517528970232 ENSG00000142684 ZNF593
ENST00000270812 0.764807124197838 0.572020169562612 -0.0498517528970232 ENSG00000142684 ZNF593
ENST00000407889 0.725115659161009 0.518858966369743 -0.0567241353523397 ENSG00000236782 RP11-96L14.7
ENST00000414762 0.591989938408194 0.357924934291731 -0.0820927800281601 ENSG00000236782 RP11-96L14.7
ENST00000433939 0.662623052857938 0.437203049875031 -0.0691421294838078 ENSG00000236782 RP11-96L14.7
ENST00000444682 0.586975081551989 0.352432059967744 -0.0828270776832877 ENSG00000236782 RP11-96L14.7
ENST00000448923 0.597629050991582 0.363845876748783 -0.0821820027526696 ENSG00000236782 RP11-96L14.7
ENST00000451429 0.317941247105599 0.125113297037971 -0.103222065914284 ENSG00000130695 CEP85
ENST00000476272 0.203297223508842 0.0607105575396316 -0.123822058115973 ENSG00000130695 CEP85
ENST00000252992 0.203674376392213 0.0608996071728703 -0.123799327426125 ENSG00000130695 CEP85
ENST00000453146 0.251735571121988 0.0850933150820488 -0.126974353214584 ENSG00000130695 CEP85
ENST00000469609 0.338729611950596 0.138736471828583 -0.117074160760884 ENSG00000130695 CEP85
ENST00000468163 0.716461723416974 0.506723359246315 -0.0617908859283005 ENSG00000130695 CEP85
ENST00000491670 0.938163979495962 0.86735749043779 -0.0149564062955569 ENSG00000130695 CEP85
ENST00000270792 0.00456865124742217 0.000191776471828437 -0.254042572336499 ENSG00000142669 SH3BGRL3
ENST00000319041 0.00447050273495115 0.000185594401412474 -0.255357847695892 ENSG00000142669 SH3BGRL3
ENST00000314675 0.0981178838412912 0.0195401870415628 -0.112512323805038 ENSG00000158062 UBXN11
ENST00000472155 0.986884711640231 0.969702735700782 -0.00292912895391037 ENSG00000158062 UBXN11
ENST00000374223 0.986884711640231 0.969702735700782 -0.00292912895391037 ENSG00000158062 UBXN11
ENST00000475591 0.986884711640231 0.969702735700782 -0.00292912895391037 ENSG00000158062 UBXN11
ENST00000357089 0.986884711640231 0.969702735700782 -0.00292912895391037 ENSG00000158062 UBXN11
ENST00000494942 0.986884711640231 0.969702735700782 -0.00292912895391037 ENSG00000158062 UBXN11
ENST00000374221 0.986884711640231 0.969702735700782 -0.00292912895391037 ENSG00000158062 UBXN11
ENST00000374217 0.988367490449932 0.972739201388192 -0.0026283345587549 ENSG00000158062 UBXN11
ENST00000374222 0.988367490449932 0.972739201388192 -0.0026283345587549 ENSG00000158062 UBXN11
ENST00000496466 0.810200347963891 0.643007868709807 -0.0365576631168238 ENSG00000158062 UBXN11
ENST00000535108 0.678653257555155 0.456857467285115 0.0629742517267789 ENSG00000158062 UBXN11
ENST00000436301 0.64774391017902 0.419347148393871 0.0693976248363737 ENSG00000158062 UBXN11
ENST00000374215 0.448301790517665 0.219970927171496 0.107022814054465 ENSG00000158062 UBXN11
ENST00000452980 0.577328878567454 0.342226318648791 0.0845083946441419 ENSG00000158062 UBXN11
ENST00000442942 0.521905731482642 0.286907704124684 0.0950874721782576 ENSG00000158062 UBXN11
ENST00000450041 0.910549021469342 0.81424727564527 0.0217853356777238 ENSG00000158062 UBXN11
ENST00000423664 0.910654743132759 0.814416697125701 0.0217583553112217 ENSG00000158062 UBXN11
ENST00000421827 0.959425031715862 0.911807916115492 -0.0104204581276554 ENSG00000158062 UBXN11
ENST00000434391 0.000104619692749142 1.36505329400137e-06 0.200448380376151 ENSG00000117682 DHDDS
ENST00000427245 0.000415627312046044 7.05272456303333e-06 0.220515168269731 ENSG00000117682 DHDDS
ENST00000527611 0.044055446298927 0.00570947541968141 0.175656809377396 ENSG00000117682 DHDDS
ENST00000374186 0.00202388002464511 5.94974063357732e-05 0.206146351078431 ENSG00000117682 DHDDS
ENST00000525682 2.4906973530124e-05 2.54508376097315e-07 0.228670368588805 ENSG00000117682 DHDDS
ENST00000236342 3.19397988043654e-05 3.37652811283685e-07 0.226415280077412 ENSG00000117682 DHDDS
ENST00000526219 2.05223122416366e-05 2.0523509230185e-07 0.235533161565501 ENSG00000117682 DHDDS
ENST00000374185 0.00062747116530058 1.18364133070011e-05 0.214227000210011 ENSG00000117682 DHDDS
ENST00000487944 0.0124362273563221 0.000861029708340102 0.196319777891587 ENSG00000117682 DHDDS
ENST00000360009 0.000104649967851911 1.36644643644282e-06 0.200451704201834 ENSG00000117682 DHDDS
ENST00000533087 0.00107239256432811 2.3828640370019e-05 0.210029249109936 ENSG00000117682 DHDDS
ENST00000531312 0.00112433891556964 2.54987836842221e-05 0.210447402775383 ENSG00000117682 DHDDS
ENST00000525165 0.00140000080243508 3.47613395372317e-05 0.209009210744685 ENSG00000117682 DHDDS
ENST00000525546 0.00357444897349326 0.000135357439061153 0.205163701283776 ENSG00000117682 DHDDS
ENST00000528557 0.00231630708100066 7.21571361730768e-05 0.203544402697094 ENSG00000117682 DHDDS
ENST00000525326 0.00271701630835452 9.19572813516287e-05 0.210916853826536 ENSG00000117682 DHDDS
ENST00000526278 0.00113826658052223 2.60310666589736e-05 0.209510359190888 ENSG00000117682 DHDDS
ENST00000436153 0.0013505453874225 3.28239524497614e-05 0.207249102978968 ENSG00000117682 DHDDS
ENST00000529688 0.00112674189297514 2.5598402213605e-05 0.210379605178073 ENSG00000117682 DHDDS
ENST00000530781 0.0350377410478786 0.00401855844168218 0.172269369925673 ENSG00000117682 DHDDS
ENST00000531955 0.0483525369226146 0.00659610480048762 0.147501107805138 ENSG00000117682 DHDDS
ENST00000525410 0.0225548092769442 0.00207951842170856 0.160147589130688 ENSG00000117682 DHDDS
ENST00000430232 0.00565437877979834 0.000258514376848961 0.176357788004496 ENSG00000117682 DHDDS
ENST00000431933 0.00874609202916245 0.000497985860375173 0.172413052635284 ENSG00000117682 DHDDS
ENST00000416052 0.0166370241521909 0.00134070628093345 0.212524060362877 ENSG00000117682 DHDDS
ENST00000468388 0.0365383961247277 0.00427447473981074 -0.158090397743256 ENSG00000198830 HMGN2
ENST00000479815 0.0410694814971526 0.0051244875371704 -0.128503503320428 ENSG00000198830 HMGN2
ENST00000460563 0.0691647937731174 0.0114503685996393 -0.115949442976802 ENSG00000198830 HMGN2
ENST00000464888 0.0392579168216962 0.00479167886781291 -0.132351367613068 ENSG00000198830 HMGN2
ENST00000463817 0.0723055339355891 0.0122434948654615 -0.109819457447068 ENSG00000198830 HMGN2
ENST00000467700 0.0714546436850619 0.0120198122562704 -0.109932318717132 ENSG00000198830 HMGN2
ENST00000361427 0.0656351484144541 0.0105766620823389 -0.111855668046083 ENSG00000198830 HMGN2
ENST00000466194 0.0795800421453815 0.0141405793086754 -0.108466046294784 ENSG00000198830 HMGN2
ENST00000493418 0.0753201824115828 0.0129929381236599 -0.1167977428042 ENSG00000198830 HMGN2
ENST00000526040 0.163957863187376 0.04323835550808 -0.187795814465253 ENSG00000117676 RPS6KA1
ENST00000374168 0.223237722870975 0.0705183546280811 -0.144946500513826 ENSG00000117676 RPS6KA1
ENST00000524436 0.215344346036234 0.0665994822695857 -0.172587891938232 ENSG00000117676 RPS6KA1
ENST00000374166 0.232126809789854 0.0749093271286157 -0.142738264645348 ENSG00000117676 RPS6KA1
ENST00000526792 0.312670940006767 0.121757683861669 -0.128772943857517 ENSG00000117676 RPS6KA1
ENST00000529454 0.227761762429887 0.072782837531297 -0.167978544269207 ENSG00000117676 RPS6KA1
ENST00000374162 0.323320920639159 0.128655686534972 -0.126452044427935 ENSG00000117676 RPS6KA1
ENST00000530003 0.484204167218264 0.251065631256146 -0.0963728996639907 ENSG00000117676 RPS6KA1
ENST00000531113 0.364338528479417 0.156125554574514 -0.121289122392652 ENSG00000117676 RPS6KA1
ENST00000374163 0.525710772539634 0.290621053672374 -0.0897979919040192 ENSG00000117676 RPS6KA1
ENST00000531382 0.644358213393674 0.415462873113782 -0.0697943787828328 ENSG00000117676 RPS6KA1
ENST00000324856 0.850690661593912 0.709857137655794 -0.0165607115882923 ENSG00000117713 ARID1A
ENST00000457599 0.800802256666955 0.627784740201714 -0.0224669343661244 ENSG00000117713 ARID1A
ENST00000524572 0.913256420777495 0.819471576857654 0.0198135099712683 ENSG00000117713 ARID1A
ENST00000374152 0.408682971284476 0.188736217509954 -0.0530353634936021 ENSG00000117713 ARID1A
ENST00000430291 0.49012729014539 0.256500347114519 0.0823148043293759 ENSG00000117713 ARID1A
ENST00000430799 0.164841791367207 0.0436894839464615 -0.0967381498432528 ENSG00000117713 ARID1A
ENST00000466382 0.0960085922083318 0.0189023642149266 -0.111398816930918 ENSG00000117713 ARID1A
ENST00000540690 0.098498763726941 0.0196642733441564 -0.110597871061536 ENSG00000117713 ARID1A
ENST00000532781 0.0941040616038111 0.0183296672751615 -0.117564836056323 ENSG00000117713 ARID1A
ENST00000430292 0.44625908301647 0.218347013134429 -0.11343742249834 ENSG00000060642 PIGV
ENST00000472757 0.756527945382579 0.560331745992766 -0.0478059152957444 ENSG00000060642 PIGV
ENST00000078527 0.62111887730097 0.389878768561799 -0.0696197661003978 ENSG00000060642 PIGV
ENST00000431541 0.441515275664327 0.214480811640395 -0.114647563068416 ENSG00000060642 PIGV
ENST00000449950 0.672941270180654 0.449679572684058 -0.0619002285242514 ENSG00000060642 PIGV
ENST00000374145 0.637900309790141 0.408624659859616 -0.0676350465571312 ENSG00000060642 PIGV
ENST00000455364 0.626777735859494 0.396049308400979 -0.0793106959511521 ENSG00000060642 PIGV
ENST00000374142 0.864318221179193 0.732903454352497 -0.0191701749254071 ENSG00000204160 ZDHHC18
ENST00000374141 0.993496894360679 0.985351873061222 -0.00139677210483404 ENSG00000204160 ZDHHC18
ENST00000534643 0.842443642601524 0.696321667540367 0.0319293174011632 ENSG00000204160 ZDHHC18
ENST00000488397 0.628502721689085 0.398041308333977 -0.051822467766659 ENSG00000204160 ZDHHC18
ENST00000478902 0.810876788257304 0.644014519473771 -0.0433065409212527 ENSG00000204160 ZDHHC18
ENST00000374135 0.21470047729353 0.0663327774737164 0.0985740345488526 ENSG00000142751 GPN2
ENST00000448791 0.219333310864672 0.068625987247113 0.136886458588044 ENSG00000226698 RP1-50O24.6
ENST00000374133 0.478960731069693 0.246450898185185 0.0768061693466393 ENSG00000142751 GPN2
ENST00000477418 0.487033736211224 0.253696982631917 0.0773572237774497 ENSG00000142751 GPN2
ENST00000431781 0.972683790154242 0.939919454881287 -0.00530298841260148 ENSG00000142751 GPN2
ENST00000461282 0.927968833025397 0.847171680181166 0.0175526039202714 ENSG00000142751 GPN2
ENST00000445019 0.850341251598391 0.709233040047389 -0.0320233543175674 ENSG00000198746 GPATCH3
ENST00000361720 0.742958157546095 0.542679268434126 -0.04441253255975 ENSG00000198746 GPATCH3
ENST00000450844 0.980549641371199 0.956644564613352 0.00492670719839705 ENSG00000198746 GPATCH3
ENST00000435827 0.326961971811446 0.130911148468672 -0.0880181113629528 ENSG00000090273 NUDC
ENST00000321265 0.540309718450347 0.3041836298961 -0.0542299889806406 ENSG00000090273 NUDC
ENST00000452707 0.353632759517698 0.148632107232259 -0.0810279992427877 ENSG00000090273 NUDC
ENST00000484772 0.907836008901753 0.80932618480724 -0.0148353110196869 ENSG00000090273 NUDC
ENST00000522111 0.234359111220063 0.0760232140873696 -0.120189090704734 ENSG00000253368 TRNP1
ENST00000531285 0.444708941056795 0.217179749906103 -0.0893967598266442 ENSG00000253368 TRNP1
ENST00000374089 0.677301331913619 0.455264611061557 0.0434566457628614 ENSG00000090020 SLC9A1
ENST00000263980 0.829171258605833 0.674353527100874 -0.0217046483507134 ENSG00000090020 SLC9A1
ENST00000490329 0.734483549656338 0.53149416975141 0.0487965147873952 ENSG00000090020 SLC9A1
ENST00000545949 0.712179621309403 0.500737622246828 -0.036717053757091 ENSG00000090020 SLC9A1
ENST00000447808 0.904246655519727 0.802513159098849 0.0176708647235028 ENSG00000090020 SLC9A1
ENST00000374086 0.469836326657692 0.238557732196545 -0.0681281667237539 ENSG00000090020 SLC9A1
ENST00000374084 0.758598285719098 0.563042707205716 -0.0372319278946433 ENSG00000090020 SLC9A1
ENST00000319394 0.608586796048123 0.375318120819307 -0.0437160861316257 ENSG00000142784 WDTC1
ENST00000361771 0.640005885282565 0.41091287873878 -0.0405083003273505 ENSG00000142784 WDTC1
ENST00000447062 0.764688537146843 0.571817262445045 -0.031310672616304 ENSG00000142784 WDTC1
ENST00000491239 0.806049619846246 0.636430990380324 -0.0276248733372114 ENSG00000142784 WDTC1
ENST00000472249 0.444708941056795 0.217173147329023 -0.0970944740776762 ENSG00000142784 WDTC1
ENST00000374076 0.678799753543741 0.457096407434766 -0.041428817889285 ENSG00000186501 TMEM222
ENST00000464720 0.678799753543741 0.457096407434766 -0.041428817889285 ENSG00000186501 TMEM222
ENST00000608611 0.678799753543741 0.457096407434766 -0.041428817889285 ENSG00000186501 TMEM222
ENST00000466759 0.389859171141362 0.174916787967605 0.0830531880160857 ENSG00000186501 TMEM222
ENST00000486082 0.958350782819705 0.909267746300568 -0.00631221669174564 ENSG00000186501 TMEM222
ENST00000464813 0.930697647898747 0.852684814017077 0.0107395408571972 ENSG00000186501 TMEM222
ENST00000478104 0.804696683908768 0.634234906362833 -0.0259370435469559 ENSG00000186501 TMEM222
ENST00000498220 0.93218201856541 0.855338888384908 0.0100443284565187 ENSG00000186501 TMEM222
ENST00000471456 0.119783026575342 0.0263911949109146 -0.155367337530817 ENSG00000186501 TMEM222
ENST00000470223 0.0946620162896816 0.0184950066142592 -0.167538334704886 ENSG00000186501 TMEM222
ENST00000472410 0.859591398057876 0.72465272924244 -0.0290613531915717 ENSG00000142733 MAP3K6
ENST00000374040 0.680983134519498 0.460185423035219 -0.0560289339598773 ENSG00000142733 MAP3K6
ENST00000493901 0.680983134519498 0.460187466790913 -0.0560080368467015 ENSG00000142733 MAP3K6
ENST00000470890 0.0818838520234302 0.0147780662895569 -0.228559923118743 ENSG00000142733 MAP3K6
ENST00000357582 0.686870086173692 0.467657399153735 -0.0550814491996473 ENSG00000142733 MAP3K6
ENST00000430629 0.159863764352069 0.0415120363124525 -0.0582119036212774 ENSG00000158195 WASF2
ENST00000536657 0.466664256763815 0.235728769133248 -0.0421473560110147 ENSG00000158195 WASF2
ENST00000247087 0.168034474423508 0.0450889170069402 -0.11038125726516 ENSG00000126705 AHDC1
ENST00000374011 0.169145681565088 0.0455552713151745 -0.110410949525645 ENSG00000126705 AHDC1
ENST00000490295 0.0474008653563697 0.00638580738379349 -0.178226592304649 ENSG00000126705 AHDC1
ENST00000480033 0.0284297663201206 0.00293719405151452 -0.194998214234864 ENSG00000126705 AHDC1
ENST00000361157 0.322989870746635 0.128411855522859 0.0981362223547504 ENSG00000126709 IFI6
ENST00000339145 0.322989870746635 0.128411855522859 0.0981362223547504 ENSG00000126709 IFI6
ENST00000362020 0.322989870746635 0.128411855522859 0.0981362223547504 ENSG00000126709 IFI6
ENST00000373954 0.234619632382486 0.0761732597862139 -0.141941500396148 ENSG00000009780 FAM76A
ENST00000419687 0.411196049729671 0.19069603964688 -0.108015225169381 ENSG00000009780 FAM76A
ENST00000373949 0.380623305645604 0.168102348811166 -0.110908244274609 ENSG00000009780 FAM76A
ENST00000530324 0.244859632137883 0.0814460828614381 -0.146765503045229 ENSG00000009780 FAM76A
ENST00000234549 0.299343222649192 0.113413583953742 -0.132526742036645 ENSG00000009780 FAM76A
ENST00000010299 0.299343222649192 0.113413583953742 -0.132526742036645 ENSG00000009780 FAM76A
ENST00000446647 0.544919170880651 0.308707620750391 -0.0922550032544675 ENSG00000009780 FAM76A
ENST00000373943 0.262664461300022 0.0911921377398507 0.0800440549245325 ENSG00000117758 STX12
ENST00000440806 0.179274527958191 0.0500005623326782 0.0901257402802941 ENSG00000117758 STX12
ENST00000468761 0.657440337692191 0.431205674037478 0.0442057705408668 ENSG00000117758 STX12
ENST00000481874 0.899191978807057 0.793476892151571 -0.0179167699541554 ENSG00000117758 STX12
ENST00000472285 0.676955969694187 0.454895693368891 -0.0462066393205098 ENSG00000117758 STX12
ENST00000311772 0.623537983121831 0.392609061055803 -0.0383326859835864 ENSG00000117751 PPP1R8
ENST00000236412 0.624192079271069 0.393364102125639 -0.0383071510971335 ENSG00000117751 PPP1R8
ENST00000373931 0.623712683895517 0.392784477060694 -0.0383327666654862 ENSG00000117751 PPP1R8
ENST00000431586 0.780441812876704 0.595423083823898 -0.0287770900284195 ENSG00000117751 PPP1R8
ENST00000486634 0.721747731736908 0.513869598940921 -0.0339465605710093 ENSG00000117751 PPP1R8
ENST00000601459 0.494227978783479 0.260417381636934 -0.0816470275324173 ENSG00000268552 AL109927.1
ENST00000328928 0.712456673853697 0.501151415013209 0.0619728393914348 ENSG00000130775 THEMIS2
ENST00000373925 0.712456673853697 0.501151415013209 0.0619728393914348 ENSG00000130775 THEMIS2
ENST00000373927 0.712345925379822 0.500934735372672 0.061991267655481 ENSG00000130775 THEMIS2
ENST00000467258 0.498773070634374 0.264985183340155 0.104316095159011 ENSG00000130775 THEMIS2
ENST00000373921 0.712456673853697 0.501151415013209 0.0619728393914348 ENSG00000130775 THEMIS2
ENST00000456990 0.523544354264424 0.288514893662523 0.0999491305442418 ENSG00000130775 THEMIS2
ENST00000373912 0.0460749324689918 0.00611340326669753 -0.163475871066677 ENSG00000117748 RPA2
ENST00000419958 0.296648290733609 0.111500154865025 -0.110062494975804 ENSG00000117748 RPA2
ENST00000373909 0.0469198372376994 0.00627170524109314 -0.160693376896471 ENSG00000117748 RPA2
ENST00000313433 0.0445503490853295 0.00581569433927957 -0.168569680734288 ENSG00000117748 RPA2
ENST00000444045 0.0984385761655986 0.0196439471080412 -0.162243789782678 ENSG00000117748 RPA2
ENST00000373884 0.0249578467843967 0.00241578902856463 -0.223570142384891 ENSG00000158156 XKR8
ENST00000481387 0.0710896468604987 0.0119246095576788 -0.233889110098772 ENSG00000158156 XKR8
ENST00000373871 0.517339277440817 0.282411817140955 0.0464518398396204 ENSG00000158161 EYA3
ENST00000436342 0.517339277440817 0.282411817140955 0.0464518398396204 ENSG00000158161 EYA3
ENST00000373864 0.626555843176831 0.395797141419718 0.0445763012332607 ENSG00000158161 EYA3
ENST00000540618 0.627809390689788 0.397272425787548 0.0420342770465701 ENSG00000158161 EYA3
ENST00000545175 0.623008557941034 0.391967037795089 0.0426566929882952 ENSG00000158161 EYA3
ENST00000373863 0.644790207064892 0.415932830554887 0.0410426492638772 ENSG00000158161 EYA3
ENST00000495923 0.910775656898215 0.814863999072193 0.0167170684836037 ENSG00000158161 EYA3
ENST00000471498 0.763452575772248 0.569987747652629 0.0297920636823886 ENSG00000158161 EYA3
ENST00000468665 0.338460489311113 0.138531100121016 0.109998344410902 ENSG00000158161 EYA3
ENST00000543748 0.0272527131323555 0.00275500191757948 0.27953866470556 ENSG00000228589 SPCS2P4
ENST00000436160 0.0424013043179894 0.0053772116430244 0.259943533863702 ENSG00000228589 SPCS2P4
ENST00000603289 0.476528530165026 0.244394808847194 -0.0442731460815837 ENSG00000126698 DNAJC8
ENST00000263697 0.597170416726565 0.363398591224959 -0.030838159878966 ENSG00000126698 DNAJC8
ENST00000596102 0.96910182640651 0.932578992750994 -0.00556853509891548 ENSG00000269804 AL353354.2
ENST00000489277 0.597170416726565 0.363398591224959 -0.030838159878966 ENSG00000126698 DNAJC8
ENST00000470967 0.727239870052226 0.521579570050026 0.0318767147958156 ENSG00000126698 DNAJC8
ENST00000482674 0.789555685455342 0.609558622150371 -0.0271179610432027 ENSG00000126698 DNAJC8
ENST00000488868 0.813429955731054 0.64813722257101 -0.0241664051246064 ENSG00000126698 DNAJC8
ENST00000497986 0.0721698971721081 0.0122132422343936 -0.169620886963255 ENSG00000130770 ATPIF1
ENST00000335514 0.0719367942697373 0.0121501769829457 -0.169659131602836 ENSG00000130770 ATPIF1
ENST00000468425 0.0629625235195898 0.00991801342749043 -0.17296102495411 ENSG00000130770 ATPIF1
ENST00000465645 0.0719367942697373 0.0121501769829457 -0.169659131602836 ENSG00000130770 ATPIF1
ENST00000253063 0.00940800569289549 0.000555971332700869 -0.213617754739614 ENSG00000130766 SESN2
ENST00000479574 0.414219929325102 0.192835654699764 -0.0995487898465573 ENSG00000130772 MED18
ENST00000373842 0.518651396866377 0.283765419015873 -0.0766454498600382 ENSG00000130772 MED18
ENST00000398997 0.518651396866377 0.283765419015873 -0.0766454498600382 ENSG00000130772 MED18
ENST00000475655 0.31948718763157 0.126192149641113 -0.132669333980686 ENSG00000130772 MED18
ENST00000474683 0.338553836174635 0.138595366630665 -0.124628725276148 ENSG00000130772 MED18
ENST00000373839 0.95043697217402 0.89293938426017 0.00571026948705771 ENSG00000204138 PHACTR4
ENST00000463428 0.910233162810426 0.813776982256903 0.0137564557179859 ENSG00000204138 PHACTR4
ENST00000493669 0.862856565595149 0.730564292220013 0.0149817921298373 ENSG00000204138 PHACTR4
ENST00000373836 0.9191499080598 0.829853374081963 0.00935628308181315 ENSG00000204138 PHACTR4
ENST00000398958 0.367129835326378 0.158045023043788 0.0511468388618944 ENSG00000180198 RCC1
ENST00000413987 0.309182857291303 0.119535121015678 0.059776655067112 ENSG00000242125 SNHG3
ENST00000427469 0.165223529231615 0.0438606214285974 0.0723091765550022 ENSG00000180198 RCC1
ENST00000447507 0.821824332859942 0.661936442975649 0.0242946100779049 ENSG00000242125 SNHG3
ENST00000434290 0.17593040619327 0.0486202747217925 0.0716481811091691 ENSG00000180198 RCC1
ENST00000373833 0.363807647998018 0.155723622609146 0.0515128768629739 ENSG00000180198 RCC1
ENST00000437681 0.629881728665847 0.399762699548324 0.038003038993355 ENSG00000242125 SNHG3
ENST00000364938 0.486213229972247 0.253005831882338 -0.105191998179984 ENSG00000242125 SNHG3
ENST00000419074 0.168963032721217 0.0454617016760192 0.107073728957149 ENSG00000180198 RCC1
ENST00000373832 0.997552199615744 0.994966463826786 -0.000324756523255995 ENSG00000180198 RCC1
ENST00000373831 0.925338676527579 0.841891942909735 0.0115002145402549 ENSG00000180198 RCC1
ENST00000411533 0.944717524498971 0.881318357582884 0.00953043847943771 ENSG00000180198 RCC1
ENST00000486790 0.153816824148037 0.038997074517369 0.147643458422381 ENSG00000180198 RCC1
ENST00000430407 0.843839920131886 0.698393950050903 0.0240360667200361 ENSG00000180198 RCC1
ENST00000429051 0.622301571918119 0.391136971567959 -0.0620553919044075 ENSG00000180198 RCC1
ENST00000478232 0.356446320632896 0.150626088646173 -0.113211799323683 ENSG00000180198 RCC1
ENST00000373830 0.261908427920323 0.0907381867683098 -0.092777776906795 ENSG00000180098 TRNAU1AP
ENST00000495995 0.313122551826206 0.122036136634339 -0.107290801042739 ENSG00000180098 TRNAU1AP
ENST00000411406 0.908112787156451 0.809810592159076 -0.0208679258081535 ENSG00000180098 TRNAU1AP
ENST00000480930 0.246271632549699 0.0822068186508728 -0.0967346874421012 ENSG00000180098 TRNAU1AP
ENST00000491577 0.241353879646734 0.0796506063741724 -0.0972003062077329 ENSG00000180098 TRNAU1AP
ENST00000464880 0.876351121712132 0.753135695301642 0.0249970149021829 ENSG00000180098 TRNAU1AP
ENST00000497790 0.950118020369741 0.8922680098618 0.0109069715979581 ENSG00000180098 TRNAU1AP
ENST00000495215 0.332184054174157 0.134254497459338 -0.0947818423014018 ENSG00000180098 TRNAU1AP
ENST00000464093 0.31969437377611 0.126310670632444 -0.110053438246385 ENSG00000180098 TRNAU1AP
ENST00000484775 0.0874377401896178 0.0163430582515062 -0.136298223312914 ENSG00000180098 TRNAU1AP
ENST00000464612 0.340860711007013 0.140178555741832 0.0946702290915763 ENSG00000197989 SNHG12
ENST00000475441 0.499579870865996 0.265748730354853 0.0708986019366417 ENSG00000197989 SNHG12
ENST00000531126 0.846291128675507 0.702653359277113 0.0218614103730294 ENSG00000197989 SNHG12
ENST00000461448 0.842565118169784 0.696564335594996 0.0223293405304552 ENSG00000197989 SNHG12
ENST00000470977 0.849762167543903 0.708197578956101 0.0214104146469478 ENSG00000197989 SNHG12
ENST00000474814 0.849762167543903 0.708197578956101 0.0214104146469478 ENSG00000197989 SNHG12
ENST00000481368 0.633723202827957 0.404224654969196 0.0512417922464165 ENSG00000197989 SNHG12
ENST00000481220 0.850013051084934 0.708652280382144 0.0213785042658715 ENSG00000197989 SNHG12
ENST00000488745 0.879453495112268 0.758506719032524 0.0176099303021215 ENSG00000197989 SNHG12
ENST00000483436 0.846372700342465 0.702752842835967 0.0218401506157438 ENSG00000197989 SNHG12
ENST00000384581 0.179360431872465 0.0500488396279731 0.162244724642822 ENSG00000197989 SNHG12
ENST00000464115 0.311874731823409 0.121268131280731 -0.111183877160958 ENSG00000197989 SNHG12
ENST00000461832 0.312208583466552 0.121480993281642 -0.111148350388812 ENSG00000197989 SNHG12
ENST00000471683 0.904821475238695 0.803506796559769 0.0209445958192006 ENSG00000120656 TAF12
ENST00000373824 0.979210641693573 0.953629754536851 -0.00391650509862594 ENSG00000120656 TAF12
ENST00000263974 0.991118835759254 0.97979235780146 -0.00170714776064154 ENSG00000120656 TAF12
ENST00000495422 0.992662764589119 0.98341652254838 0.00144189206883149 ENSG00000120656 TAF12
ENST00000373816 0.447992664145759 0.219699498852837 0.0697230292208712 ENSG00000162419 GMEB1
ENST00000361872 0.942187380471575 0.875805534863669 -0.00968478271754811 ENSG00000162419 GMEB1
ENST00000294409 0.939456741448164 0.870522392013389 -0.0100835281920931 ENSG00000162419 GMEB1
ENST00000480454 0.95402318186281 0.900177210348101 0.00841479238111198 ENSG00000162419 GMEB1
ENST00000474884 0.350444686830642 0.146371837557445 -0.0728736826095303 ENSG00000198492 YTHDF2
ENST00000542507 0.875021411341963 0.750802794935449 -0.0101883819562178 ENSG00000198492 YTHDF2
ENST00000373812 0.88910507878133 0.775872555076375 -0.0091370542862279 ENSG00000198492 YTHDF2
ENST00000541996 0.891390713841157 0.779601107647218 -0.00901610271436486 ENSG00000198492 YTHDF2
ENST00000478283 0.681268602585229 0.460554807112473 -0.0255190870314466 ENSG00000198492 YTHDF2
ENST00000496288 0.26578048549419 0.092922324569113 -0.0795438031611943 ENSG00000198492 YTHDF2
ENST00000475796 0.625693180996114 0.394929680565512 -0.0558190804492024 ENSG00000198492 YTHDF2
ENST00000476976 0.453678778270456 0.224369002286466 -0.0652283442494531 ENSG00000198492 YTHDF2
ENST00000468863 0.34578204849277 0.143344169248637 -0.0847594796266036 ENSG00000198492 YTHDF2
ENST00000343067 0.000286215083520454 4.53469446392806e-06 0.211629916030239 ENSG00000159023 EPB41
ENST00000356093 0.000286215083520454 4.53469446392806e-06 0.211629916030239 ENSG00000159023 EPB41
ENST00000398863 0.000286215083520454 4.53469446392806e-06 0.211629916030239 ENSG00000159023 EPB41
ENST00000482464 0.0293570989863191 0.00307898846948169 0.203650160625636 ENSG00000159023 EPB41
ENST00000373800 0.0160200115360104 0.0012671582456519 0.186915031103942 ENSG00000159023 EPB41
ENST00000349460 0.0160200115360104 0.0012671582456519 0.186915031103942 ENSG00000159023 EPB41
ENST00000347529 0.0160149211775618 0.00126578672922168 0.186909375908716 ENSG00000159023 EPB41
ENST00000373798 0.000176552850579672 2.54212786814934e-06 0.213985012748096 ENSG00000159023 EPB41
ENST00000373797 0.00406459261638129 0.000163411820554093 0.216466702603724 ENSG00000159023 EPB41
ENST00000488277 0.13072185457394 0.0301805261138534 0.16117459868424 ENSG00000159023 EPB41
ENST00000490308 0.200106060904802 0.0591456656608882 0.150538911536914 ENSG00000159023 EPB41
ENST00000460378 0.00230991347577201 7.191462874002e-05 0.208603199621099 ENSG00000159023 EPB41
ENST00000521452 0.0859247457988143 0.0159304980040107 0.213397485508141 ENSG00000253304 TMEM200B
ENST00000420504 0.0332966882550026 0.00374016567255111 0.255847854765757 ENSG00000253304 TMEM200B
ENST00000373795 0.0826439881272549 0.0149772702601008 0.0923288790255659 ENSG00000116350 SRSF4
ENST00000546138 0.0815105981224415 0.014673055574578 0.0943134520321343 ENSG00000116350 SRSF4
ENST00000466448 0.112993330010145 0.0241372246130277 0.0880836375027532 ENSG00000116350 SRSF4
ENST00000497015 0.414033703183724 0.19264591019834 0.0752053310153066 ENSG00000116350 SRSF4
ENST00000605204 0.043516548066075 0.00559718317823427 0.135111495831364 ENSG00000116350 SRSF4
ENST00000477193 0.889765640779094 0.776958110309516 0.0191482522667922 ENSG00000116350 SRSF4
ENST00000489898 0.411403278589842 0.190840506420309 0.0895536060170972 ENSG00000116350 SRSF4
ENST00000472353 0.0657455373125776 0.0106117183725039 0.146446288459513 ENSG00000116350 SRSF4
ENST00000373791 0.993448931134401 0.985054505375041 0.00121064572619316 ENSG00000116353 MECR
ENST00000475773 0.860642189025292 0.726630943264012 0.0275462296666533 ENSG00000116353 MECR
ENST00000483435 0.753728178065356 0.556851810488687 0.0485140142652637 ENSG00000116353 MECR
ENST00000263702 0.988683807173349 0.973335174336182 0.00214804403464031 ENSG00000116353 MECR
ENST00000473030 0.828025060074849 0.672613563390413 0.0281355229332261 ENSG00000116353 MECR
ENST00000463412 0.46146622472965 0.230986339396321 0.0827692614223269 ENSG00000116353 MECR
ENST00000453185 0.595127292877245 0.361128111439483 0.0702616040716434 ENSG00000116353 MECR
ENST00000478505 0.921884961514185 0.835002052053978 0.0140442559932148 ENSG00000116353 MECR
ENST00000490529 0.933309153755146 0.857853045258656 -0.0119645427260306 ENSG00000116353 MECR
ENST00000464511 0.92074609433077 0.832814423102103 0.0198173240232917 ENSG00000116353 MECR
ENST00000463052 0.878513035902345 0.756859643618308 -0.0237707672563794 ENSG00000116353 MECR
ENST00000489248 0.869335817850133 0.7418595425595 -0.0255206637861344 ENSG00000116353 MECR
ENST00000475861 0.871685700361672 0.74562663817555 -0.0256853062886001 ENSG00000116353 MECR
ENST00000474946 0.734549027515342 0.531555331982877 -0.0503510722186515 ENSG00000116353 MECR
ENST00000464915 0.773045307187473 0.584916127586961 -0.049717810762213 ENSG00000116353 MECR
ENST00000482610 0.637994976889059 0.408744800261922 -0.0732017629519675 ENSG00000116353 MECR
ENST00000484012 0.393465532699008 0.177356324138036 -0.123141458732848 ENSG00000116353 MECR
ENST00000493928 0.905333226724438 0.804428319917758 -0.0231946209559384 ENSG00000116353 MECR
ENST00000345512 0.0385638068182683 0.00465737721524107 -0.254570691008959 ENSG00000060656 PTPRU
ENST00000373779 0.0468103489932781 0.00625092281246359 -0.240881891290045 ENSG00000060656 PTPRU
ENST00000323874 0.0468103489932781 0.00625092281246359 -0.240881891290045 ENSG00000060656 PTPRU
ENST00000356870 0.0468103489932781 0.00625092281246359 -0.240881891290045 ENSG00000060656 PTPRU
ENST00000428026 0.0468057547932958 0.0062485531176957 -0.240903716684365 ENSG00000060656 PTPRU
ENST00000460170 0.0498380978490754 0.00691001678477686 -0.238035311427762 ENSG00000060656 PTPRU
ENST00000294507 0.653433825524003 0.42588617735756 -0.0375236088260476 ENSG00000162511 LAPTM5
ENST00000464569 0.379625687545047 0.167363634087248 -0.0834694792437592 ENSG00000162511 LAPTM5
ENST00000476492 0.253692483114768 0.0861861197932299 -0.123721506216134 ENSG00000162511 LAPTM5
ENST00000336798 0.81335532067636 0.647797154952091 0.0251694427867844 ENSG00000162512 SDC3
ENST00000339394 0.327156177121046 0.131031868927129 -0.102946157497018 ENSG00000162512 SDC3
ENST00000471567 0.848854564647364 0.706668817361463 -0.0341716634361161 ENSG00000162512 SDC3
ENST00000424085 0.408649385932671 0.188713854801761 0.0423691529591932 ENSG00000134644 PUM1
ENST00000257075 0.408770858462661 0.188818190166799 0.0423692237201857 ENSG00000134644 PUM1
ENST00000373747 0.408770858462661 0.188818190166799 0.0423692237201857 ENSG00000134644 PUM1
ENST00000525843 0.34217393191475 0.141036675853479 0.048050616663726 ENSG00000134644 PUM1
ENST00000426105 0.390687130786345 0.175511815055481 0.0417723079617567 ENSG00000134644 PUM1
ENST00000440538 0.378087602429457 0.166042617938243 0.0425252213980317 ENSG00000134644 PUM1
ENST00000498419 0.994216199195035 0.987218736570937 -0.000696291286869388 ENSG00000134644 PUM1
ENST00000373741 0.384454880738638 0.170984637598479 0.0422429649180318 ENSG00000134644 PUM1
ENST00000423018 0.36987830883798 0.160216876429505 0.0431741229705203 ENSG00000134644 PUM1
ENST00000373742 0.32882596840107 0.132074955977404 0.046314254647414 ENSG00000134644 PUM1
ENST00000530669 0.418773472961984 0.196301422682233 0.0768577863046025 ENSG00000134644 PUM1
ENST00000529846 0.683399366233043 0.463225882009304 0.0435139380647349 ENSG00000134644 PUM1
ENST00000525997 0.662902095488595 0.437586145972811 0.0461953280122877 ENSG00000134644 PUM1
ENST00000527498 0.992934369655532 0.983909132999438 -0.00124213208337754 ENSG00000134644 PUM1
ENST00000498627 0.689834768681495 0.471470457670719 -0.0637331443513338 ENSG00000134644 PUM1
ENST00000471894 0.886275955910954 0.770437036798604 -0.0216183523468479 ENSG00000134644 PUM1
ENST00000490546 0.842503012247571 0.696453874836731 -0.0263230373958585 ENSG00000134644 PUM1
ENST00000532678 0.874431853636712 0.749804788020418 -0.0170572853522628 ENSG00000134644 PUM1
ENST00000526128 0.3767972065611 0.165154286969716 -0.106939808078061 ENSG00000134644 PUM1
ENST00000526215 0.131365607455448 0.0304080355584903 0.0791040019417789 ENSG00000134644 PUM1
ENST00000525948 0.138189632556041 0.0329213613672378 0.0810847526167076 ENSG00000134644 PUM1
ENST00000480602 0.0879449292967591 0.0164725050718779 0.0918097071673237 ENSG00000134644 PUM1
ENST00000524516 0.19965930621415 0.0589437744657083 0.088676440584125 ENSG00000134644 PUM1
ENST00000531867 0.646632205564346 0.418063336706942 0.0495840347842237 ENSG00000134644 PUM1
ENST00000263694 0.876782567416582 0.754041067926632 0.0149514863824765 ENSG00000060688 SNRNP40
ENST00000486941 0.860239715239087 0.725766585713271 0.0280675567191225 ENSG00000060688 SNRNP40
ENST00000489853 0.710816126599408 0.499085507595363 0.0409787377174597 ENSG00000060688 SNRNP40
ENST00000373720 0.455455058800735 0.225657609263895 0.0860479685793496 ENSG00000060688 SNRNP40
ENST00000491106 0.910141350318802 0.813579020621242 -0.0196682827374411 ENSG00000060688 SNRNP40
ENST00000446633 0.894505929305915 0.785561254133478 0.0129465177170122 ENSG00000060688 SNRNP40
ENST00000474025 0.876243545762464 0.752923075741362 -0.0210265692902549 ENSG00000060688 SNRNP40
ENST00000463988 0.618286272994943 0.386696154259379 -0.0588021070174969 ENSG00000060688 SNRNP40
ENST00000344147 0.981307713645613 0.958332261252623 -0.00272359827402199 ENSG00000121766 ZCCHC17
ENST00000479629 0.98812664131351 0.972323124999406 -0.00200614646640693 ENSG00000121766 ZCCHC17
ENST00000373714 0.981307713645613 0.958332261252623 -0.00272359827402199 ENSG00000121766 ZCCHC17
ENST00000546109 0.988454800585696 0.972859380260716 -0.00185932321166794 ENSG00000121766 ZCCHC17
ENST00000422613 0.954973066277174 0.902300712400695 0.00650218353026227 ENSG00000121766 ZCCHC17
ENST00000490049 0.90610095567792 0.805673328126111 -0.0157953052024768 ENSG00000121766 ZCCHC17
ENST00000430143 0.95483027930678 0.901990001455177 -0.00897236527323787 ENSG00000229044 RP11-266K22.2
ENST00000373713 0.959248511118075 0.911361218762316 0.0102650687801803 ENSG00000121769 FABP3
ENST00000497275 0.666031020206805 0.441513335878647 -0.0723721188485204 ENSG00000121769 FABP3
ENST00000498148 0.940411249383342 0.87234617673106 0.0148223452680154 ENSG00000121769 FABP3
ENST00000482018 0.861075689575211 0.727262328827863 0.0320527912046565 ENSG00000121769 FABP3
ENST00000373710 0.0107972367525564 0.00069083598534043 -0.228673883379173 ENSG00000168528 SERINC2
ENST00000536859 0.0112677130100731 0.000736686706128204 -0.227648886256173 ENSG00000168528 SERINC2
ENST00000487207 0.0724021384668564 0.0122728540901204 -0.183910056901269 ENSG00000168528 SERINC2
ENST00000373709 0.0115686917348134 0.000769137426263679 -0.226776442011574 ENSG00000168528 SERINC2
ENST00000536384 0.0103807509604219 0.000650068883016844 -0.229135145859662 ENSG00000168528 SERINC2
ENST00000491976 0.0103807509604219 0.000650068883016844 -0.229135145859662 ENSG00000168528 SERINC2
ENST00000441210 0.161148911268495 0.0420396690621657 -0.0974887868569212 ENSG00000142910 TINAGL1
ENST00000457433 0.0738381184982642 0.0126348309663949 -0.106176359157836 ENSG00000142910 TINAGL1
ENST00000271064 0.0755023998151301 0.0130349945932018 -0.105909191455214 ENSG00000142910 TINAGL1
ENST00000537531 0.0754076645654076 0.0130136877754216 -0.109668403968278 ENSG00000142910 TINAGL1
ENST00000461030 0.0755820914890361 0.0130556609407166 -0.109663575666527 ENSG00000142910 TINAGL1
ENST00000466998 0.335809344245972 0.136623666841557 -0.0901837990109857 ENSG00000142910 TINAGL1
ENST00000478398 0.0841417862898781 0.0154128791042684 -0.105241677143618 ENSG00000142910 TINAGL1
ENST00000481165 0.0743154223048819 0.0127571293884654 -0.105334092730281 ENSG00000142910 TINAGL1
ENST00000468635 0.0968424150433763 0.0191419266070148 -0.0933919099314765 ENSG00000142910 TINAGL1
ENST00000498429 0.10609989356149 0.0219421271900547 -0.0950128656340721 ENSG00000142910 TINAGL1
ENST00000463112 0.0709764437082652 0.0119020878945347 -0.116475452949352 ENSG00000142910 TINAGL1
ENST00000480586 0.294344706199669 0.110076587341998 -0.0833750304759761 ENSG00000142910 TINAGL1
ENST00000373705 0.407163554828271 0.187699240219079 -0.0746738543162839 ENSG00000121764 HCRTR1
ENST00000373703 0.241703260867002 0.079836926146417 -0.0907522762937675 ENSG00000162517 PEF1
ENST00000461006 0.248446354012539 0.0833685538669184 -0.107450535203712 ENSG00000162517 PEF1
ENST00000478502 0.29874618467977 0.112905191786167 -0.0934794763573203 ENSG00000162517 PEF1
ENST00000489164 0.27868909828352 0.100593361617435 -0.104716584357359 ENSG00000162517 PEF1
ENST00000492061 0.590443402255479 0.35586797234339 -0.0623065422339439 ENSG00000162517 PEF1
ENST00000496805 0.485075419425725 0.251972073781368 -0.0805553066998284 ENSG00000162517 PEF1
ENST00000472443 0.535799468141023 0.299801833595169 -0.0742062154050926 ENSG00000162517 PEF1
ENST00000471219 0.363968337824186 0.155830423369048 -0.110855037425685 ENSG00000162517 PEF1
ENST00000440872 0.583590607165958 0.348532899125219 -0.0680897625323281 ENSG00000162517 PEF1
ENST00000398556 0.60240919610885 0.36869994679252 -0.0841749634496109 ENSG00000121753 BAI2
ENST00000398547 0.550913956566879 0.31486334349211 -0.0938002818593452 ENSG00000121753 BAI2
ENST00000373655 0.527547665792492 0.292251305867142 -0.0982657364886428 ENSG00000121753 BAI2
ENST00000373658 0.527547665792492 0.292251305867142 -0.0982657364886428 ENSG00000121753 BAI2
ENST00000398542 0.480433787677595 0.247812747292422 -0.107763155534031 ENSG00000121753 BAI2
ENST00000257070 0.527547665792492 0.292251305867142 -0.0982657364886428 ENSG00000121753 BAI2
ENST00000527361 0.572474441547643 0.337302776524357 -0.0900728018086305 ENSG00000121753 BAI2
ENST00000527035 0.414856935909929 0.193286430245943 -0.111046100707592 ENSG00000254545 RP11-84A19.3
ENST00000257100 0.519657403450525 0.284817902047841 -0.049395124044941 ENSG00000134668 SPOCD1
ENST00000373648 0.525131046762345 0.289975465596122 -0.0488874642850121 ENSG00000134668 SPOCD1
ENST00000360482 0.525131046762345 0.289975465596122 -0.0488874642850121 ENSG00000134668 SPOCD1
ENST00000473361 0.513012462004794 0.278115341667105 -0.0507484724645161 ENSG00000134668 SPOCD1
ENST00000452755 0.526750093710077 0.291482187174809 -0.0494529447058739 ENSG00000134668 SPOCD1
ENST00000533231 0.516442201740982 0.281544250197289 -0.0498039402380205 ENSG00000134668 SPOCD1
ENST00000528579 0.694789723021206 0.478056935877114 -0.0375272077765121 ENSG00000134668 SPOCD1
ENST00000532604 0.741551750827646 0.541032907589317 -0.0339856972499701 ENSG00000134668 SPOCD1
ENST00000531039 0.858645181914623 0.723139720995369 -0.0203981507919817 ENSG00000134668 SPOCD1
ENST00000468720 0.840026616458186 0.692387698290401 -0.0235260021390235 ENSG00000134668 SPOCD1
ENST00000485944 0.83524083985967 0.684829012834934 -0.0238806787493674 ENSG00000134668 SPOCD1
ENST00000460061 0.805780607661258 0.636037259001264 -0.02807775406151 ENSG00000134668 SPOCD1
ENST00000602889 0.386499969018321 0.172401746852723 0.0462365241246587 ENSG00000269967 RP11-84A19.4
ENST00000602725 0.250320167912002 0.0843965011233885 0.0586225577117922 ENSG00000184007 PTP4A2
ENST00000344035 0.287456326473192 0.105856695050516 0.0460634720037855 ENSG00000184007 PTP4A2
ENST00000356536 0.206324231955238 0.0623074580756297 0.0597871789523223 ENSG00000184007 PTP4A2
ENST00000457805 0.151165698977438 0.037983217773418 0.0879314718026589 ENSG00000184007 PTP4A2
ENST00000489313 0.348793322508693 0.145328642514222 0.0697035565593288 ENSG00000184007 PTP4A2
ENST00000602683 0.115829389748295 0.0250635733367759 0.0962129466143576 ENSG00000184007 PTP4A2
ENST00000470404 0.130020986941646 0.0299345737474628 0.0932389759890154 ENSG00000184007 PTP4A2
ENST00000532001 0.193265397944042 0.0561277446451424 0.0847297564446919 ENSG00000184007 PTP4A2
ENST00000528253 0.216741032579026 0.0673459219767956 0.0857586348972174 ENSG00000184007 PTP4A2
ENST00000484483 0.495981122058194 0.262299095561444 0.0664356975429231 ENSG00000184007 PTP4A2
ENST00000468531 0.757374077483872 0.561535400662271 0.021819914796157 ENSG00000184007 PTP4A2
ENST00000534796 0.769830722792362 0.579595367128644 0.0280014464239338 ENSG00000184007 PTP4A2
ENST00000532289 0.852978422095003 0.714002746321437 0.0185444738131175 ENSG00000184007 PTP4A2
ENST00000526960 0.911091772691552 0.815340546047563 -0.00994774043503098 ENSG00000184007 PTP4A2
ENST00000524384 0.887621098031367 0.772604280672232 0.014248546197284 ENSG00000184007 PTP4A2
ENST00000528840 0.82478326082323 0.666853239775895 0.0210774998126654 ENSG00000184007 PTP4A2
ENST00000494444 0.850607946852965 0.709636803768509 0.0181948726094979 ENSG00000184007 PTP4A2
ENST00000529477 0.889743646241457 0.776905520253628 -0.0120761852123702 ENSG00000184007 PTP4A2
ENST00000533408 0.86729372935157 0.738111244820783 -0.01645970645605 ENSG00000184007 PTP4A2
ENST00000475464 0.875097566835373 0.750894376730994 0.0176265718347916 ENSG00000184007 PTP4A2
ENST00000327300 0.859294222176306 0.72415319979983 -0.0123028374312408 ENSG00000121774 KHDRBS1
ENST00000307714 0.867458997682323 0.738398362243381 -0.0117075739308484 ENSG00000121774 KHDRBS1
ENST00000492989 0.365116486455107 0.156613043164325 -0.0434913916835172 ENSG00000121774 KHDRBS1
ENST00000484270 0.927981918466167 0.84727442507023 0.00725849789156166 ENSG00000121774 KHDRBS1
ENST00000366152 0.717146804827314 0.507800615499352 0.0392022628552597 ENSG00000203325 RP11-277A4.4
ENST00000487305 0.269229097251333 0.0948654573259641 -0.0787661164834004 ENSG00000121775 TMEM39B
ENST00000336294 0.295802461443565 0.110955267873813 -0.0761804288745005 ENSG00000121775 TMEM39B
ENST00000438825 0.214408932195916 0.0662170371890995 -0.112864325233572 ENSG00000121775 TMEM39B
ENST00000441402 0.306147121900986 0.117700957143844 -0.0747910106408915 ENSG00000121775 TMEM39B
ENST00000472503 0.252505891327877 0.085526609227896 -0.100921678156349 ENSG00000121775 TMEM39B
ENST00000456834 0.165580191317632 0.0440660414573387 -0.106199338679532 ENSG00000121775 TMEM39B
ENST00000468135 0.310155999543571 0.120150993968091 -0.0743372152373948 ENSG00000121775 TMEM39B
ENST00000466321 0.229974886644193 0.0739107147392137 -0.109849030794841 ENSG00000121775 TMEM39B
ENST00000373634 0.311486400753308 0.121021759539261 -0.0741554676294349 ENSG00000121775 TMEM39B
ENST00000427288 0.354933196335314 0.149555416173396 -0.0744171240448379 ENSG00000121775 TMEM39B
ENST00000476968 0.27655496366002 0.099236762875331 -0.0787287425623169 ENSG00000121775 TMEM39B
ENST00000498613 0.819211593096598 0.657800620899706 -0.03201624612083 ENSG00000121775 TMEM39B
ENST00000373625 0.0226966377348406 0.00209917402429032 0.132171214596296 ENSG00000025800 KPNA6
ENST00000471599 0.027861487169547 0.00284295416145417 0.124752498008575 ENSG00000025800 KPNA6
ENST00000537234 0.129416614828933 0.0296994567104248 0.100920079186445 ENSG00000025800 KPNA6
ENST00000469790 0.395747806075137 0.179125154825663 0.0831392346620854 ENSG00000025800 KPNA6
ENST00000545542 0.314358342389298 0.122843644064611 0.080187916797857 ENSG00000025800 KPNA6
ENST00000446515 0.471869983940732 0.240416577220302 0.0661614709677884 ENSG00000025800 KPNA6
ENST00000515055 0.0347501869158088 0.00397221362345855 0.139796544741774 ENSG00000250135 RP4-622L5.2
ENST00000373610 0.00854103952484828 0.000479194005842034 0.140772206586516 ENSG00000084652 TXLNA
ENST00000373609 0.00807347783936945 0.000441134338404861 0.14138544056022 ENSG00000084652 TXLNA
ENST00000373602 0.225460449945355 0.0716011820667752 -0.155792114393584 ENSG00000160050 CCDC28B
ENST00000469003 0.255770739623273 0.0873066235321404 -0.158207814122969 ENSG00000160050 CCDC28B
ENST00000421922 0.230502994027236 0.0741647658983765 -0.154140563980839 ENSG00000160050 CCDC28B
ENST00000461819 0.227176729899724 0.0725085164348307 -0.155185829379666 ENSG00000160050 CCDC28B
ENST00000483009 0.206941395859065 0.0626020804264663 -0.163089220479294 ENSG00000160050 CCDC28B
ENST00000537469 0.83599333018824 0.686073339131942 -0.0378909257119449 ENSG00000160051 IQCC
ENST00000291358 0.789772611934728 0.609877780116827 -0.0478354374894607 ENSG00000160051 IQCC
ENST00000409358 0.447654495035029 0.219432879145324 0.110032813400404 ENSG00000222046 DCDC2B
ENST00000487056 0.445728882132701 0.217968849438036 0.110344605011706 ENSG00000222046 DCDC2B
ENST00000466796 0.483417853669894 0.250426654786023 -0.0862595944397122 ENSG00000160055 TMEM234
ENST00000491434 0.56005372016262 0.324615451354681 -0.0704527963504332 ENSG00000160055 TMEM234
ENST00000489170 0.543876914689526 0.307795754660092 -0.072852664239139 ENSG00000160055 TMEM234
ENST00000461402 0.543876914689526 0.307795754660092 -0.072852664239139 ENSG00000160055 TMEM234
ENST00000483001 0.535500741062083 0.29952078019651 -0.0768836590601786 ENSG00000160055 TMEM234
ENST00000545122 0.351974494101998 0.147449800731615 -0.10800459827846 ENSG00000160055 TMEM234
ENST00000309777 0.287233524289549 0.105730561409387 -0.12094566082481 ENSG00000160055 TMEM234
ENST00000373593 0.276818449578051 0.0994355895311116 -0.123002211409535 ENSG00000160055 TMEM234
ENST00000344461 0.271124795704351 0.0959072778598663 -0.124565229677758 ENSG00000160055 TMEM234
ENST00000484490 0.321222254585189 0.127368181833481 -0.115158908630783 ENSG00000160055 TMEM234
ENST00000485689 0.830341070248718 0.676433574496632 -0.0387507218928138 ENSG00000160055 TMEM234
ENST00000487174 0.248758497408352 0.0835368064455276 -0.136983531941387 ENSG00000160055 TMEM234
ENST00000355082 0.314299147388848 0.122783837752712 -0.0932109640222321 ENSG00000084623 EIF3I
ENST00000373586 0.187842433626067 0.0537183512710976 -0.0995790099794994 ENSG00000084623 EIF3I
ENST00000489353 0.28230325654479 0.102761944932709 -0.0988577167630506 ENSG00000084623 EIF3I
ENST00000471486 0.22524671378565 0.0714772579985343 -0.101105923678229 ENSG00000084623 EIF3I
ENST00000483517 0.193181365663884 0.0560865409888337 -0.104582443869862 ENSG00000084623 EIF3I
ENST00000474371 0.197958052443386 0.058209958332898 -0.101753330977188 ENSG00000084623 EIF3I
ENST00000423995 0.0520996830677689 0.00739659406259141 0.160071769584268 ENSG00000220785 MTMR9LP
ENST00000403496 0.0936999235921701 0.0182028726184049 0.143709124519328 ENSG00000220785 MTMR9LP
ENST00000441044 0.33294784981241 0.134810040026947 0.0896541230916239 ENSG00000220785 MTMR9LP
ENST00000426597 0.332662714254456 0.134638420853574 0.0901288927466364 ENSG00000220785 MTMR9LP
ENST00000373582 0.240175658824695 0.0790364841228807 -0.164958598495941 ENSG00000183615 FAM167B
ENST00000373548 0.458993077082236 0.228930332070382 -0.0396142752178961 ENSG00000116478 HDAC1
ENST00000481281 0.26916295108744 0.0948322889674587 -0.0912303880459692 ENSG00000116478 HDAC1
ENST00000463172 0.417178061874352 0.195102072386143 -0.073603791593977 ENSG00000116478 HDAC1
ENST00000428704 0.266346509626103 0.0932151572987695 -0.0806320246143036 ENSG00000116478 HDAC1
ENST00000472928 0.276585089528199 0.0992657340553473 -0.0899302062495064 ENSG00000116478 HDAC1
ENST00000373541 0.471479728519228 0.240027571415799 -0.0384764119148311 ENSG00000116478 HDAC1
ENST00000490081 0.345647778184144 0.143266172823542 -0.0713203310078623 ENSG00000116478 HDAC1
ENST00000482310 0.314964877297974 0.123222535304777 -0.0750252128907686 ENSG00000116478 HDAC1
ENST00000476391 0.93438313542103 0.859838981971858 -0.00718286874261275 ENSG00000116478 HDAC1
ENST00000484305 0.458635771280326 0.228515540847197 -0.0813933902122383 ENSG00000116478 HDAC1
ENST00000471488 0.652981161922741 0.425420531497406 -0.0421246849674872 ENSG00000116478 HDAC1
ENST00000329421 0.00807747545160752 0.000441731611271979 -0.212328752139532 ENSG00000175130 MARCKSL1
ENST00000574315 0.556221966811525 0.320730592235743 0.0845649207292583 ENSG00000162526 TSSK3
ENST00000416512 0.419911995649186 0.19719600167138 0.110584849625768 ENSG00000225828 FAM229A
ENST00000415596 0.464130503179064 0.233492876247969 0.101344598691496 ENSG00000225828 FAM229A
ENST00000373534 0.496862908737829 0.263205042886897 0.0972097772581818 ENSG00000162526 TSSK3
ENST00000455895 0.16122755271175 0.0420769762847757 -0.0793046134027406 ENSG00000160058 BSDC1
ENST00000413080 0.161565574398233 0.0422255577390186 -0.0793077230475777 ENSG00000160058 BSDC1
ENST00000444377 0.159514980810898 0.0413589500182356 -0.0795403565435751 ENSG00000160058 BSDC1
ENST00000341071 0.161192841439553 0.0420601017787203 -0.0795666434726356 ENSG00000160058 BSDC1
ENST00000526031 0.162610963104817 0.0426955403328761 -0.0860254520501458 ENSG00000160058 BSDC1
ENST00000419121 0.164810686950205 0.0436764354263378 -0.0853767810092075 ENSG00000160058 BSDC1
ENST00000446293 0.185888042854951 0.0529310216862391 -0.0839129608116034 ENSG00000160058 BSDC1
ENST00000463967 0.700973534564234 0.485586270390956 0.0474498410697508 ENSG00000160058 BSDC1
ENST00000373520 0.0748291884774893 0.0128805525320908 -0.116248758815314 ENSG00000160058 BSDC1
ENST00000449308 0.0669022923368253 0.0108931870363355 -0.122934514157906 ENSG00000160058 BSDC1
ENST00000527513 0.0360124239987863 0.00417865322975964 -0.164290509507717 ENSG00000160058 BSDC1
ENST00000527163 0.0444996249606363 0.00580266503310527 -0.158149193877361 ENSG00000160058 BSDC1
ENST00000530485 0.0771688206693923 0.0134841125951339 -0.144968704568052 ENSG00000160058 BSDC1
ENST00000474414 0.114354621935856 0.024587847364748 -0.137996547539504 ENSG00000160058 BSDC1
ENST00000530876 0.176608874710496 0.0489066351325414 -0.129896768757232 ENSG00000160058 BSDC1
ENST00000530753 0.200403565490193 0.0593163123010456 -0.124669904670587 ENSG00000160058 BSDC1
ENST00000533084 0.294887578139862 0.110362589629426 -0.109399482243516 ENSG00000160058 BSDC1
ENST00000531222 0.284820829770157 0.104348186782603 -0.115863630930235 ENSG00000160058 BSDC1
ENST00000480336 0.742478526374417 0.542119992256214 0.0412579482677626 ENSG00000254553 RP1-27O5.3
ENST00000373510 0.619870767170181 0.388456034053379 0.052090845111362 ENSG00000160062 ZBTB8A
ENST00000316459 0.87155938314945 0.745425497041822 0.0224933447670102 ENSG00000160062 ZBTB8A
ENST00000341885 0.922967115991496 0.837394974950132 0.00927591041519277 ENSG00000176261 ZBTB8OS
ENST00000468695 0.534360546287433 0.298485429388974 -0.0529194852258528 ENSG00000176261 ZBTB8OS
ENST00000492007 0.480131688979283 0.247548423003109 -0.0586324761321436 ENSG00000176261 ZBTB8OS
ENST00000373506 0.535321174149938 0.299352835676612 -0.0527544397721077 ENSG00000176261 ZBTB8OS
ENST00000467652 0.844845281302751 0.700084664144126 -0.0298420030872298 ENSG00000176261 ZBTB8OS
ENST00000498691 0.661594556621015 0.436052791340334 -0.0478838816213533 ENSG00000176261 ZBTB8OS
ENST00000478041 0.575392993662041 0.340277799203809 -0.0488753278487291 ENSG00000176261 ZBTB8OS
ENST00000473294 0.565559676768279 0.330565432092716 -0.0497040455062637 ENSG00000176261 ZBTB8OS
ENST00000436661 0.568814022423308 0.33347600440362 -0.0493348089217017 ENSG00000176261 ZBTB8OS
ENST00000373501 0.568902678198878 0.333554662459509 -0.0493403715337528 ENSG00000176261 ZBTB8OS
ENST00000476493 0.578173451664868 0.343095752616835 -0.0484425908784814 ENSG00000176261 ZBTB8OS
ENST00000465588 0.576212521890365 0.341132168681123 -0.0488753233828462 ENSG00000176261 ZBTB8OS
ENST00000483138 0.408770858462661 0.188814230262593 -0.0739576770576679 ENSG00000176261 ZBTB8OS
ENST00000479075 0.252332456415694 0.0854394615666635 -0.0980507252068954 ENSG00000176261 ZBTB8OS
ENST00000473383 0.323029292653809 0.128430558679371 -0.110850996976341 ENSG00000176261 ZBTB8OS
ENST00000466361 0.461313678004495 0.230784492472481 -0.0720497177559939 ENSG00000176261 ZBTB8OS
ENST00000414241 0.27943898104395 0.10105970506683 0.0761104929610513 ENSG00000162521 RBBP4
ENST00000373493 0.272605172342072 0.0968809943486271 0.0782513002514322 ENSG00000162521 RBBP4
ENST00000527118 0.264810003234044 0.0923048178841639 0.0750418208248444 ENSG00000162521 RBBP4
ENST00000401893 0.321938169168525 0.127761198823837 0.0740192785617384 ENSG00000162521 RBBP4
ENST00000524393 0.24739580868683 0.0827839699389842 0.0771970757823805 ENSG00000162521 RBBP4
ENST00000526193 0.255095858042674 0.0869091872065418 0.0758446230017756 ENSG00000162521 RBBP4
ENST00000492348 0.37434693795053 0.163598220878549 0.0653591777316009 ENSG00000162521 RBBP4
ENST00000544435 0.37434693795053 0.163598220878549 0.0653591777316009 ENSG00000162521 RBBP4
ENST00000525506 0.596736078740814 0.362999940963931 0.0472512788450548 ENSG00000162521 RBBP4
ENST00000465780 0.822092759942047 0.662319575317779 0.024143354775758 ENSG00000162521 RBBP4
ENST00000373485 0.336226190790464 0.136910136690968 0.0699629508258282 ENSG00000162521 RBBP4
ENST00000477563 0.347224222395836 0.144342640388682 0.0715713984567944 ENSG00000162521 RBBP4
ENST00000458695 0.244550200904578 0.0812336373633543 0.0823337865315734 ENSG00000162521 RBBP4
ENST00000490500 0.518770251834271 0.283914655675057 0.0560399233575385 ENSG00000162521 RBBP4
ENST00000445722 0.330130239144193 0.132916695194003 0.0788899006953933 ENSG00000162521 RBBP4
ENST00000475321 0.114625754532223 0.0246644233794654 0.124357854361593 ENSG00000162521 RBBP4
ENST00000531983 0.304644161270529 0.116677339242974 0.102105202742854 ENSG00000162521 RBBP4
ENST00000463378 0.628606511839896 0.398201384126482 0.0549158383646252 ENSG00000162521 RBBP4
ENST00000460669 0.509476372676962 0.275027491357852 0.0662388209946253 ENSG00000162521 RBBP4
ENST00000482190 0.492977736420868 0.259267991294275 0.0692972806108314 ENSG00000162521 RBBP4
ENST00000373484 0.403437912105901 0.185035661001792 0.0760163658226295 ENSG00000162520 SYNC
ENST00000409190 0.220475184035921 0.0691783357255019 0.105266278624724 ENSG00000162520 SYNC
ENST00000417633 0.793481390861492 0.615303260030218 -0.0451534539787816 ENSG00000162520 SYNC
ENST00000426909 0.753770676962585 0.556905208853837 -0.0535523729554004 ENSG00000162520 SYNC
ENST00000401073 0.000607510217718873 1.12775213716327e-05 -0.241622985260035 ENSG00000162522 KIAA1522
ENST00000468130 0.112367092696789 0.0239286591254547 -0.191506277599619 ENSG00000162522 KIAA1522
ENST00000373481 0.00087396396609817 1.81913574227944e-05 -0.241996965160963 ENSG00000162522 KIAA1522
ENST00000294521 0.0155851849971332 0.00121482223639701 -0.239818431538593 ENSG00000162522 KIAA1522
ENST00000373480 0.00170009903210093 4.62792067233567e-05 -0.242956169386272 ENSG00000162522 KIAA1522
ENST00000469100 0.752440009787635 0.555251560685353 0.0266112990426382 ENSG00000134684 YARS
ENST00000373477 0.602175555134775 0.368464893709202 0.0306309235767441 ENSG00000134684 YARS
ENST00000490826 0.971756257854432 0.937940322225199 0.00382175547117569 ENSG00000134684 YARS
ENST00000487404 0.977638979253825 0.950036354159591 -0.00264063706814981 ENSG00000134684 YARS
ENST00000478828 0.783024993582431 0.599565368204116 -0.0219785436792742 ENSG00000134684 YARS
ENST00000481895 0.55590771174869 0.32043669321334 0.0423287038504022 ENSG00000134684 YARS
ENST00000466052 0.365329993986012 0.156774004446757 0.0895087891982305 ENSG00000134684 YARS
ENST00000470377 0.128769096781142 0.0294577524964838 0.136005326250781 ENSG00000134684 YARS
ENST00000472692 0.707193808954129 0.494424494757129 -0.0474112849778835 ENSG00000134684 YARS
ENST00000530710 0.684232809976036 0.464596282516957 0.0455470572781655 ENSG00000116497 S100PBP
ENST00000373476 0.00856502648071165 0.000482352644908216 0.18547221972092 ENSG00000116497 S100PBP
ENST00000373475 0.0138766082524317 0.00100801179978203 0.166027137068131 ENSG00000116497 S100PBP
ENST00000529027 0.135382795481247 0.0319268342256591 0.156567827338765 ENSG00000116497 S100PBP
ENST00000531123 0.00961136905502873 0.000576830646629492 0.186530328766211 ENSG00000116497 S100PBP
ENST00000398243 0.0296711795054366 0.00313391692132052 0.177202685461299 ENSG00000116497 S100PBP
ENST00000356689 0.0235021636303145 0.00220941105089733 0.179416219672813 ENSG00000116497 S100PBP
ENST00000526230 0.0645644899271111 0.0103157105718056 0.174433077388184 ENSG00000116497 S100PBP
ENST00000531256 0.0929333177821836 0.0179675450052096 0.158411698853329 ENSG00000116497 S100PBP
ENST00000477248 0.77135481516717 0.581965358622652 0.051181520246477 ENSG00000116497 S100PBP
ENST00000482212 0.0875552737198361 0.0163704067859658 0.161980112852183 ENSG00000116497 S100PBP
ENST00000530552 0.184106806138496 0.0521889527095347 0.179763533957024 ENSG00000116497 S100PBP
ENST00000525203 0.563493877764492 0.32817747550879 0.0905242466274199 ENSG00000116497 S100PBP
ENST00000524535 0.510763991376804 0.276340629551824 0.101008263641713 ENSG00000116497 S100PBP
ENST00000470896 0.255155201876187 0.0869518799619059 -0.150944243930424 ENSG00000121905 HPCA
ENST00000329151 0.184966774499346 0.0525507111731518 -0.169991448700769 ENSG00000121900 TMEM54
ENST00000373463 0.182381645230234 0.0514026410535337 -0.170597536325931 ENSG00000121900 TMEM54
ENST00000474144 0.182605409797761 0.0515048482942155 -0.170550895931452 ENSG00000121900 TMEM54
ENST00000475208 0.174550899951594 0.0479845750617502 -0.173562589920137 ENSG00000121900 TMEM54
ENST00000463914 0.180799889748702 0.0506630437631955 -0.181505571498861 ENSG00000121900 TMEM54
ENST00000373456 0.236844955426772 0.0773427958133352 0.0961634834025128 ENSG00000116514 RNF19B
ENST00000356990 0.230723057064941 0.0742593782210571 0.0970820775951801 ENSG00000116514 RNF19B
ENST00000235150 0.25236397781202 0.0854548691458921 0.0937804117253493 ENSG00000116514 RNF19B
ENST00000427524 0.91624157339478 0.824511702815526 0.00790495318702342 ENSG00000236065 RP1-117O3.2
ENST00000373449 0.911211555420424 0.815789759448171 -0.00849993708281709 ENSG00000004455 AK2
ENST00000548033 0.9511295048966 0.894199134340769 -0.00548617493383521 ENSG00000004455 AK2
ENST00000482191 0.693652174378301 0.476464639368854 0.0416957830386145 ENSG00000004455 AK2
ENST00000491241 0.770614173596404 0.580732817546593 -0.029341288253817 ENSG00000004455 AK2
ENST00000467905 0.653940725844166 0.426468946913334 -0.0335018596517692 ENSG00000004455 AK2
ENST00000354858 0.572986722724632 0.337846477407909 -0.0441540635432063 ENSG00000004455 AK2
ENST00000480134 0.572986722724632 0.337846477407909 -0.0441540635432063 ENSG00000004455 AK2
ENST00000550338 0.572254143355894 0.337006226938827 -0.0441919786040211 ENSG00000004455 AK2
ENST00000469238 0.878141641968644 0.756230535647338 -0.0160309982905772 ENSG00000004455 AK2
ENST00000466029 0.844485124228322 0.699311577536903 -0.019871750158898 ENSG00000004455 AK2
ENST00000487289 0.57848603519646 0.343471165775515 -0.0468416553697329 ENSG00000004455 AK2
ENST00000548559 0.605747812417891 0.372192247758675 -0.0450928558782907 ENSG00000004455 AK2
ENST00000551979 0.707168216707399 0.494338596719389 -0.0353380174117273 ENSG00000004455 AK2
ENST00000291416 0.890501468058827 0.778175688721389 -0.0221856059438827 ENSG00000116525 TRIM62
ENST00000543586 0.547518597020566 0.311392115619838 -0.0870764185294458 ENSG00000116525 TRIM62
ENST00000485148 0.225460449945355 0.0715935565332141 -0.157422993701688 ENSG00000116525 TRIM62
ENST00000483388 0.329068676687522 0.132300998541408 -0.103348676113831 ENSG00000160094 ZNF362
ENST00000539719 0.264945587992322 0.0923898867289795 -0.088465568994323 ENSG00000160094 ZNF362
ENST00000490959 0.723923045655945 0.51708885983668 -0.0482562457756786 ENSG00000160094 ZNF362
ENST00000373428 0.179601041341352 0.0501788533243799 -0.107878349128937 ENSG00000160094 ZNF362
ENST00000543783 0.17164812935333 0.0466366004738826 -0.15265805146531 ENSG00000256142 AL513327.1
ENST00000588828 0.119494695430723 0.0262938321631216 -0.141700957414166 ENSG00000225313 RP11-415J8.3
ENST00000457957 0.122618080569602 0.0273869985290751 -0.140171793616527 ENSG00000225313 RP11-415J8.3
ENST00000587696 0.106929258364451 0.0221918620868854 -0.145547788519584 ENSG00000225313 RP11-415J8.3
ENST00000431992 0.811778451536125 0.645435713500099 0.0189743448729977 ENSG00000134686 PHC2
ENST00000485928 0.792562457102463 0.613945770934441 0.0207353900261212 ENSG00000134686 PHC2
ENST00000373418 0.790778294368077 0.61124038562958 0.0208894568225581 ENSG00000134686 PHC2
ENST00000373422 0.830655560029392 0.677099701004014 0.0171485130678527 ENSG00000134686 PHC2
ENST00000257118 0.811778451536125 0.645435713500099 0.0189743448729977 ENSG00000134686 PHC2
ENST00000419414 0.380152426247361 0.167738922394301 0.0572744527202012 ENSG00000134686 PHC2
ENST00000467894 0.197951433904928 0.0581968711383705 0.0828738903691054 ENSG00000134686 PHC2
ENST00000373416 0.0848665235432423 0.0156180769123498 0.103158940622105 ENSG00000134686 PHC2
ENST00000486897 0.0271308948521121 0.00273454337131656 0.141245152187421 ENSG00000134686 PHC2
ENST00000493483 0.0261268120564276 0.00258383576604647 0.140006897497037 ENSG00000134686 PHC2
ENST00000473158 0.814903764085469 0.650674573365071 -0.0299445279101146 ENSG00000134686 PHC2
ENST00000583214 0.719024231704616 0.510156686351792 -0.0592518313516507 ENSG00000266239 MIR3605
ENST00000484692 0.911479458565009 0.816436630187273 0.0213164280149747 ENSG00000134686 PHC2
ENST00000361328 0.273526122240715 0.0975084756310038 0.129887850773865 ENSG00000121903 ZSCAN20
ENST00000373413 0.543274503632292 0.307240798671671 0.0880456654568473 ENSG00000121903 ZSCAN20
ENST00000480917 0.696423535650872 0.479965075572075 0.063580834192869 ENSG00000121903 ZSCAN20
ENST00000426886 0.103702907225811 0.0211769610842244 -0.103918801373013 ENSG00000163866 SMIM12
ENST00000521580 0.0621454942982647 0.00969779135653318 -0.128970510154224 ENSG00000163866 SMIM12
ENST00000446026 0.0405667033681354 0.00502989604615533 -0.158546723489976 ENSG00000163866 SMIM12
ENST00000456842 0.046868018720845 0.00626079820542457 -0.158353491447721 ENSG00000163866 SMIM12
ENST00000423898 0.0493718787126991 0.00681018578958455 -0.160325097296305 ENSG00000163866 SMIM12
ENST00000417239 0.0673246269425463 0.0110080536197016 -0.167696171854781 ENSG00000163866 SMIM12
ENST00000417456 0.998627224819014 0.997207652925363 -0.000253311168235478 ENSG00000241014 RP11-244H3.1
ENST00000311990 0.820821430790768 0.660469134902596 0.0400521008103003 ENSG00000241014 RP11-244H3.1
ENST00000487874 0.571547599656051 0.336268805478316 0.0536807858751785 ENSG00000271741 RP11-244H3.4
ENST00000373337 0.620295042059458 0.388948341545836 -0.0698605833956551 ENSG00000243749 ZMYM6NB
ENST00000373340 0.573739259351737 0.338747645101883 0.0541493995467148 ENSG00000163867 ZMYM6
ENST00000493328 0.378356852894489 0.16637378815845 0.0870377352385378 ENSG00000163867 ZMYM6
ENST00000357182 0.376020460209673 0.164630418080299 0.0866503710462015 ENSG00000163867 ZMYM6
ENST00000466345 0.220765899778771 0.0693151124916284 0.15458108627959 ENSG00000163867 ZMYM6
ENST00000472971 0.519443229112427 0.28464562041329 -0.100473270824356 ENSG00000163867 ZMYM6
ENST00000415531 0.994689159025309 0.988388999645469 0.00104429209639933 ENSG00000163867 ZMYM6
ENST00000317538 0.958946978576399 0.910628631887489 0.00838336429674287 ENSG00000163867 ZMYM6
ENST00000460607 0.964119718740664 0.921312231467554 0.00736502595559863 ENSG00000163867 ZMYM6
ENST00000373333 0.964048460799722 0.921087920968857 -0.00747586660618713 ENSG00000163867 ZMYM6
ENST00000471566 0.700411480795722 0.484689317956099 -0.0592082001322949 ENSG00000163867 ZMYM6
ENST00000417119 0.0758943232635556 0.0131453720586974 0.184534750655137 ENSG00000197056 ZMYM1
ENST00000359858 0.092549777310117 0.0178554195526726 0.177556886522188 ENSG00000197056 ZMYM1
ENST00000466390 0.0707746910142714 0.0118609531237252 0.214605863310703 ENSG00000197056 ZMYM1
ENST00000488455 0.10827756765367 0.022614915731393 0.168534010099367 ENSG00000197056 ZMYM1
ENST00000475654 0.0899489402015553 0.0170512080119807 0.181371514998285 ENSG00000197056 ZMYM1
ENST00000373329 0.092549777310117 0.0178554195526726 0.177556886522188 ENSG00000197056 ZMYM1
ENST00000373330 0.0924356282154861 0.0178149621541114 0.177601292993155 ENSG00000197056 ZMYM1
ENST00000476269 0.265439271733348 0.0927308225272739 0.157547720729914 ENSG00000197056 ZMYM1
ENST00000463393 0.109098583196316 0.0228975326334085 0.209927995264344 ENSG00000197056 ZMYM1
ENST00000471991 0.813892747723977 0.649152231707162 -0.0424910293920108 ENSG00000116560 SFPQ
ENST00000468598 0.0195181707557259 0.0016860321975994 0.208308209141892 ENSG00000116560 SFPQ
ENST00000460428 0.162832544644824 0.0427827401155789 0.110130167344653 ENSG00000116560 SFPQ
ENST00000470472 0.159863764352069 0.0415107419120256 0.106078282995414 ENSG00000116560 SFPQ
ENST00000466745 0.0741481856077447 0.0127093886481218 0.167533495554166 ENSG00000116560 SFPQ
ENST00000466213 0.0919066719476419 0.0176200351983707 0.157133083389832 ENSG00000116560 SFPQ
ENST00000490668 0.0163135797046321 0.00130270530101713 0.206376612595596 ENSG00000116560 SFPQ
ENST00000485365 0.0165605838597912 0.00133256732644724 0.209921145776221 ENSG00000116560 SFPQ
ENST00000485454 0.300529074630823 0.114105561612915 0.137861898419916 ENSG00000116560 SFPQ
ENST00000357214 0.43337345636007 0.20766027270943 0.0561743975787381 ENSG00000116560 SFPQ
ENST00000373297 0.30755216827242 0.11853251604312 0.0797073637139218 ENSG00000146463 ZMYM4
ENST00000314607 0.30755216827242 0.11853251604312 0.0797073637139218 ENSG00000146463 ZMYM4
ENST00000441447 0.610038904440959 0.376810679407248 0.0621917990329596 ENSG00000146463 ZMYM4
ENST00000432683 0.0919066719476419 0.0176165931852931 0.168715596765117 ENSG00000227409 ZMYM4-AS1
ENST00000457946 0.284597936989571 0.104223813239373 0.0825548107067953 ENSG00000146463 ZMYM4
ENST00000482131 0.595479145191675 0.361532675882147 0.0712944422164869 ENSG00000146463 ZMYM4
ENST00000470175 0.245603900921836 0.0818710387409765 0.140913085249384 ENSG00000146463 ZMYM4
ENST00000492456 0.505189934211141 0.27073748741969 0.0893604653603349 ENSG00000146463 ZMYM4
ENST00000325722 0.019910069041484 0.00173146463256257 0.121311921169016 ENSG00000142687 KIAA0319L
ENST00000373266 0.120922353555107 0.0268076102312362 0.119729704677532 ENSG00000142687 KIAA0319L
ENST00000426982 0.0274484069925865 0.00278352425267374 0.11864496686737 ENSG00000142687 KIAA0319L
ENST00000461312 0.141044013612945 0.0339847372758834 0.142680439009343 ENSG00000142687 KIAA0319L
ENST00000485551 0.178902046273916 0.0498543434362238 0.0953867087480268 ENSG00000142687 KIAA0319L
ENST00000473423 0.283268161380627 0.103425946828816 0.147320558113209 ENSG00000142687 KIAA0319L
ENST00000473844 0.997509976998742 0.994770118665709 -0.000547042822080614 ENSG00000142687 KIAA0319L
ENST00000474856 0.965533352337643 0.924555463201616 0.00838402657324347 ENSG00000142687 KIAA0319L
ENST00000492544 0.0997050243934937 0.0200248039743084 0.190654216219447 ENSG00000142687 KIAA0319L
ENST00000440579 0.10985299257282 0.0231304710223728 0.114428937789911 ENSG00000142687 KIAA0319L
ENST00000467109 0.860642189025292 0.726581417082933 0.0325094713064161 ENSG00000142687 KIAA0319L
ENST00000431916 0.694367873234076 0.477477340289388 0.0433931878718787 ENSG00000142687 KIAA0319L
ENST00000482929 0.345590739135181 0.14322920284043 0.0777893591650247 ENSG00000142687 KIAA0319L
ENST00000478463 0.163404803434072 0.0430143330059974 0.115902797779433 ENSG00000142687 KIAA0319L
ENST00000470388 0.163290292794362 0.042962745622605 0.115899990913472 ENSG00000142687 KIAA0319L
ENST00000492888 0.173678348791213 0.047578606658076 0.122920006224329 ENSG00000142687 KIAA0319L
ENST00000469892 0.253592286355428 0.0861277018588927 0.11105920832853 ENSG00000142687 KIAA0319L
ENST00000494948 0.415496055825088 0.193719136254938 0.0887546308713691 ENSG00000142687 KIAA0319L
ENST00000476329 0.61767848264493 0.386023703004667 0.0668362383359641 ENSG00000142687 KIAA0319L
ENST00000373253 0.0545452059151902 0.00789830258531608 -0.178441944470859 ENSG00000020129 NCDN
ENST00000356090 0.0612125949281015 0.0094591939445397 -0.175268691258893 ENSG00000020129 NCDN
ENST00000373243 0.0635184249310086 0.010063374797947 -0.174018902603259 ENSG00000020129 NCDN
ENST00000459931 0.0997017766847238 0.020023216475653 -0.20497595333565 ENSG00000020129 NCDN
ENST00000437806 0.0468804580408129 0.00626336323013778 -0.245707318993274 ENSG00000020129 NCDN
ENST00000423723 0.39667566007002 0.1799509251016 -0.107253408851999 ENSG00000020129 NCDN
ENST00000373237 0.0587187558888714 0.00885290165008696 -0.119836942528953 ENSG00000126067 PSMB2
ENST00000270815 0.483023668176655 0.250050279994121 -0.0603225756547219 ENSG00000142686 C1orf216
ENST00000453178 0.144280417812875 0.035260420004001 -0.185088083247528 ENSG00000142686 C1orf216
ENST00000251195 0.970987025992001 0.936319601579857 -0.00472520711594394 ENSG00000092853 CLSPN
ENST00000466308 0.946894633503021 0.885610179028404 0.0134679672393692 ENSG00000092853 CLSPN
ENST00000318121 0.922535944029075 0.836549566703523 0.0122485499559625 ENSG00000092853 CLSPN
ENST00000373220 0.922535944029075 0.836549566703523 0.0122485499559625 ENSG00000092853 CLSPN
ENST00000520551 0.922535944029075 0.836549566703523 0.0122485499559625 ENSG00000092853 CLSPN
ENST00000373226 0.714279564984165 0.503788632741981 -0.0557958249212613 ENSG00000232335 RP11-435D7.3
ENST00000517467 0.858503630579984 0.722859299968586 0.0333885805042889 ENSG00000092853 CLSPN
ENST00000373210 0.823054043295454 0.664159788822819 0.0204847927918506 ENSG00000134698 AGO4
ENST00000488778 0.979515341425389 0.954156196694423 -0.00516321945541935 ENSG00000134698 AGO4
ENST00000496257 0.980378981227318 0.956113120620551 0.00505952676600257 ENSG00000134698 AGO4
ENST00000373206 0.929829168525797 0.85071694757571 -0.00980834608175168 ENSG00000092847 AGO1
ENST00000373204 0.21308648902695 0.0655947480971927 0.0883334509918424 ENSG00000092847 AGO1
ENST00000324350 0.435786526704498 0.20967477102117 0.0936334646646421 ENSG00000126070 AGO3
ENST00000373191 0.0304310633410881 0.00324540507446753 0.179092684990592 ENSG00000126070 AGO3
ENST00000397828 0.27355167781119 0.0975509500815897 0.12507055077751 ENSG00000126070 AGO3
ENST00000246314 0.152780289899773 0.0386077009412832 0.128436876160192 ENSG00000126070 AGO3
ENST00000491443 0.551230817277727 0.315180782169527 0.086032466134196 ENSG00000126070 AGO3
ENST00000466576 0.769571900843605 0.57927778433964 0.042511761845527 ENSG00000271554 RP4-665N4.8
ENST00000471099 0.162006976970755 0.0424412173012957 0.181347659641783 ENSG00000126070 AGO3
ENST00000373178 0.271345755653164 0.0960567080266282 -0.106720651366935 ENSG00000116863 ADPRHL2
ENST00000373166 0.904246655519727 0.802473254936782 -0.010163614379852 ENSG00000054116 TRAPPC3
ENST00000462715 0.932975504740986 0.856994627949019 -0.00811378323478173 ENSG00000054116 TRAPPC3
ENST00000373163 0.973403980596471 0.941353072952445 -0.0030109407724388 ENSG00000054116 TRAPPC3
ENST00000373162 0.996883386018272 0.993446396718983 -0.000347010330008337 ENSG00000054116 TRAPPC3
ENST00000469757 0.971530956126771 0.937493050551994 -0.00349812248461394 ENSG00000054116 TRAPPC3
ENST00000373159 0.983782511941804 0.963074603860746 -0.00228610818643659 ENSG00000054116 TRAPPC3
ENST00000497251 0.826319521158132 0.669623662164512 -0.0222950833988361 ENSG00000054116 TRAPPC3
ENST00000429533 0.107287217478168 0.022315301600614 -0.116861477830382 ENSG00000116871 MAP7D1
ENST00000316156 0.0479617860959304 0.00651760574044616 -0.137249656410778 ENSG00000116871 MAP7D1
ENST00000527764 0.365102647499805 0.156589983318484 -0.0780193569863375 ENSG00000116871 MAP7D1
ENST00000373150 0.0479054486287594 0.0065036588404517 -0.137107650924151 ENSG00000116871 MAP7D1
ENST00000373151 0.0480235883434828 0.00652971529553426 -0.13697346342594 ENSG00000116871 MAP7D1
ENST00000530729 0.185514404135279 0.0527672036225959 -0.106379860433867 ENSG00000116871 MAP7D1
ENST00000462118 0.0700558035511313 0.0116785846220308 -0.168890529094545 ENSG00000116871 MAP7D1
ENST00000474796 0.00794412492639262 0.00043160741390027 -0.188161881000064 ENSG00000116871 MAP7D1
ENST00000530975 0.0764699222527812 0.0132952808816991 -0.17945749541217 ENSG00000116871 MAP7D1
ENST00000487131 0.0910770788874485 0.0173735910448805 -0.166231764747972 ENSG00000116871 MAP7D1
ENST00000373148 0.100481173031193 0.0202591806326179 -0.135677203383683 ENSG00000116871 MAP7D1
ENST00000532131 0.0725024915183219 0.0122953703242727 -0.157791661555998 ENSG00000116871 MAP7D1
ENST00000487114 0.131365607455448 0.0304092645021953 -0.131665184336065 ENSG00000116871 MAP7D1
ENST00000354618 0.000272994702915258 4.29183001196894e-06 0.173015246965874 ENSG00000054118 THRAP3
ENST00000469141 0.00111427528244422 2.51061302581539e-05 0.163695982739676 ENSG00000054118 THRAP3
ENST00000478853 0.100947583516128 0.0203823082460314 0.137610049976747 ENSG00000054118 THRAP3
ENST00000466743 0.00957198706432074 0.000573738222922872 0.215115617591575 ENSG00000054118 THRAP3
ENST00000373139 0.948528054739074 0.888790726425566 -0.0130071144541764 ENSG00000214193 SH3D21
ENST00000453908 0.940943290562174 0.873598769967941 0.0142099668109997 ENSG00000214193 SH3D21
ENST00000426732 0.940943290562174 0.873598769967941 0.0142099668109997 ENSG00000214193 SH3D21
ENST00000312808 0.986216951362244 0.967983311815732 0.0036014656780481 ENSG00000214193 SH3D21
ENST00000505871 0.895458265917942 0.786960377215867 0.0242130552603678 ENSG00000214193 SH3D21
ENST00000480549 0.097812773036928 0.0194392415351093 -0.165142588704333 ENSG00000214193 SH3D21
ENST00000474766 0.0415376008474255 0.00521328898982763 -0.213758558864468 ENSG00000214193 SH3D21
ENST00000270824 0.030996036489663 0.00333665251583266 -0.228533591419691 ENSG00000142694 EVA1B
ENST00000490466 0.0217986843541441 0.0019799512283544 -0.242208744411098 ENSG00000142694 EVA1B
ENST00000373137 0.397192242050944 0.180330575923792 0.116957344313074 ENSG00000116883 RP11-268J15.5
ENST00000359297 0.204114296320402 0.0611402799478401 0.0909758081859204 ENSG00000196182 STK40
ENST00000373129 0.367143475616307 0.158064518280804 0.0672881452913046 ENSG00000196182 STK40
ENST00000373130 0.367143475616307 0.158064518280804 0.0672881452913046 ENSG00000196182 STK40
ENST00000373132 0.367143475616307 0.158064518280804 0.0672881452913046 ENSG00000196182 STK40
ENST00000460417 0.388129138405203 0.173598108730542 0.0940091211488001 ENSG00000196182 STK40
ENST00000473733 0.27250382115351 0.0968079244987163 0.123337599346517 ENSG00000196182 STK40
ENST00000482458 0.58500648467765 0.350004386956532 0.0592065244327515 ENSG00000196182 STK40
ENST00000460017 0.950182285259569 0.892411258969632 -0.0102279937500012 ENSG00000196182 STK40
ENST00000476041 0.117223182313036 0.0255338560761392 -0.18200665959431 ENSG00000181817 LSM10
ENST00000315732 0.126142483344103 0.028580796439651 -0.180425736343132 ENSG00000181817 LSM10
ENST00000489912 0.221027329524144 0.069463384924977 -0.15533826168194 ENSG00000181817 LSM10
ENST00000235532 0.938583884254242 0.868379602236708 0.0152778832231359 ENSG00000116885 OSCP1
ENST00000356637 0.938583884254242 0.868379602236708 0.0152778832231359 ENSG00000116885 OSCP1
ENST00000433045 0.982107679588005 0.959822853292139 -0.00467358540218267 ENSG00000116885 OSCP1
ENST00000445843 0.934564511818148 0.860207516599808 0.0162436738234948 ENSG00000116885 OSCP1
ENST00000315643 0.97388577155557 0.942414700396932 0.00665707292979202 ENSG00000116885 OSCP1
ENST00000373116 0.00328423851925054 0.000120393633938026 -0.196331273818379 ENSG00000116898 MRPS15
ENST00000488606 0.0908165298266056 0.0172948979761155 -0.156170026281018 ENSG00000116898 MRPS15
ENST00000477040 0.0321853089856548 0.00354984711839207 -0.225400929946451 ENSG00000116898 MRPS15
ENST00000462067 0.00347458717142187 0.000129978834782242 -0.195446989701809 ENSG00000116898 MRPS15
ENST00000373087 0.0834902559282668 0.0152267916497157 -0.214280201750092 ENSG00000163874 ZC3H12A
ENST00000373075 0.882229997907714 0.763012635540716 0.0167531406813624 ENSG00000163875 MEAF6
ENST00000296214 0.938688928403605 0.868670502233978 0.00926299827695545 ENSG00000163875 MEAF6
ENST00000373074 0.913600897898979 0.819950099994151 0.0127676109000446 ENSG00000163875 MEAF6
ENST00000475828 0.947426994025701 0.886729556408833 0.00794227585671989 ENSG00000163875 MEAF6
ENST00000487788 0.944748347790534 0.881508954626439 0.00825948690120607 ENSG00000163875 MEAF6
ENST00000373073 0.889187042581976 0.775977443503443 -0.0155330831698164 ENSG00000163875 MEAF6
ENST00000487792 0.957210904843093 0.906752024301835 -0.00629491249701905 ENSG00000163875 MEAF6
ENST00000448519 0.950310786228084 0.892689720799188 0.00731713069237327 ENSG00000163875 MEAF6
ENST00000485039 0.424150015827342 0.200498584530457 -0.0740166574918566 ENSG00000163875 MEAF6
ENST00000296215 0.825247882931948 0.667903726652578 0.0244659358077782 ENSG00000163877 SNIP1
ENST00000468040 0.395747806075137 0.179125375318165 0.106580303076846 ENSG00000163877 SNIP1
ENST00000493916 0.527111312170681 0.291810626147338 0.0965309606430549 ENSG00000163877 SNIP1
ENST00000296218 0.11612999913757 0.0251721933838393 -0.199596370129532 ENSG00000163879 DNALI1
ENST00000541606 0.205655354625605 0.0619414931090378 -0.174795179656335 ENSG00000163879 DNALI1
ENST00000497858 0.150308092194942 0.0376210832688064 -0.192853521655819 ENSG00000163879 DNALI1
ENST00000490029 0.837754554132463 0.688624716924179 0.0321974530584993 ENSG00000134697 GNL2
ENST00000373062 0.00373500385525919 0.000144485408079103 0.161106352923428 ENSG00000134697 GNL2
ENST00000462812 0.213009009730992 0.0655439247593834 0.0993313581144759 ENSG00000134697 GNL2
ENST00000479255 0.608537789375174 0.375242232312661 0.0671305802466833 ENSG00000134697 GNL2
ENST00000538069 0.192975839884885 0.0559967297194752 0.140045424972312 ENSG00000134697 GNL2
ENST00000469191 0.180300465699266 0.050467991164101 0.166667384251028 ENSG00000134697 GNL2
ENST00000489146 0.60898325765279 0.375711143162097 0.0745126723228377 ENSG00000134697 GNL2
ENST00000463351 0.043187443132865 0.00552394535068463 0.19351404040263 ENSG00000134697 GNL2
ENST00000488496 0.330166818178191 0.132962393070118 0.110545011735254 ENSG00000134697 GNL2
ENST00000358011 0.694876352529346 0.478160726971394 0.0471317918925031 ENSG00000116922 C1orf109
ENST00000494120 0.666745959896544 0.442482854469006 0.0502448671429207 ENSG00000116922 C1orf109
ENST00000609516 0.82931190714557 0.674724626584286 0.0350714098929006 ENSG00000116922 C1orf109
ENST00000464178 0.356413186759021 0.150593071602928 0.113148819755535 ENSG00000116922 C1orf109
ENST00000464085 0.511512875663158 0.276942524134454 0.082028088643251 ENSG00000116922 C1orf109
ENST00000491981 0.473439423730019 0.241793530109698 0.08668249435397 ENSG00000116922 C1orf109
ENST00000461359 0.610415987306238 0.377219181139465 0.0693825518363241 ENSG00000116922 C1orf109
ENST00000477060 0.604269988072654 0.370615373944773 0.0682481740139317 ENSG00000116922 C1orf109
ENST00000486637 0.746636535718288 0.547436846132573 0.0477964662532234 ENSG00000116922 C1orf109
ENST00000491797 0.886042206674037 0.769969229170482 0.0262385289002289 ENSG00000116922 C1orf109
ENST00000488137 0.87307609099137 0.748068976515845 0.0285381114564414 ENSG00000116922 C1orf109
ENST00000472584 0.902996670309843 0.800193338358503 0.0230874119788856 ENSG00000116922 C1orf109
ENST00000373055 0.0250037226080071 0.00242241792190525 -0.183372735759721 ENSG00000134690 CDCA8
ENST00000327331 0.0250037226080071 0.002422469810217 -0.183375744903473 ENSG00000134690 CDCA8
ENST00000373044 0.7815163820706 0.59725565496013 -0.0299015660063662 ENSG00000196449 YRDC
ENST00000373043 0.340405899615325 0.139841439808391 -0.10575743913095 ENSG00000197982 C1orf122
ENST00000419397 0.461416703007492 0.230913941131002 -0.0864310534907377 ENSG00000197982 C1orf122
ENST00000468084 0.322858763028225 0.128320360279052 -0.109364221487478 ENSG00000197982 C1orf122
ENST00000373042 0.257919189530699 0.0884327873390364 -0.123493381605048 ENSG00000197982 C1orf122
ENST00000446260 0.25461655933586 0.0866714223431766 -0.126934735540651 ENSG00000197982 C1orf122
ENST00000373036 0.503254619956039 0.269001672156377 0.0574683203286658 ENSG00000188786 MTF1
ENST00000468190 0.626477692239818 0.395689297412702 0.0785878332957865 ENSG00000188786 MTF1
ENST00000373027 0.845591010488466 0.701560726091627 0.0232861744297441 ENSG00000204084 INPP5B
ENST00000373023 0.770964376540753 0.581295004890352 0.0303796955802591 ENSG00000204084 INPP5B
ENST00000373026 0.808716805476893 0.640545893663138 0.0277238849575977 ENSG00000204084 INPP5B
ENST00000373024 0.820608894013763 0.66013881593723 0.0259759538916057 ENSG00000204084 INPP5B
ENST00000470364 0.775897094276638 0.588983233271552 0.0491704166908202 ENSG00000204084 INPP5B
ENST00000474758 0.948162387485258 0.888181268598125 -0.0129023374961082 ENSG00000204084 INPP5B
ENST00000458109 0.475753214789019 0.24378601389958 0.0924441571675656 ENSG00000204084 INPP5B
ENST00000467066 0.742895519766898 0.542612610261702 0.0563768811339346 ENSG00000204084 INPP5B
ENST00000373021 0.968207543032663 0.930586039035038 0.00800638190204849 ENSG00000204084 INPP5B
ENST00000373019 0.19813015652946 0.0582774434528963 0.0700371909860135 ENSG00000183431 SF3A3
ENST00000448721 0.0871673702498291 0.0162794407653728 0.0869796383279676 ENSG00000183431 SF3A3
ENST00000487062 0.764108029693246 0.570999367043415 0.0394710735266014 ENSG00000183431 SF3A3
ENST00000460925 0.808700757355336 0.640324226710377 0.0269789966477227 ENSG00000183431 SF3A3
ENST00000489537 0.131867907326176 0.0305749111051038 0.0874659215360493 ENSG00000183431 SF3A3
ENST00000461869 0.0847657464966276 0.0155868088265629 0.0966087145855399 ENSG00000183431 SF3A3
ENST00000470585 0.106497750328573 0.0220643654873245 0.0952172887542859 ENSG00000183431 SF3A3
ENST00000488934 0.548104487752568 0.312005269959641 0.076639156467385 ENSG00000183431 SF3A3
ENST00000462258 0.0746544891487462 0.0128304853357034 0.10765608339572 ENSG00000183431 SF3A3
ENST00000485803 0.279095020547802 0.10087077904553 -0.101461640294328 ENSG00000183386 FHL3
ENST00000373016 0.279095020547802 0.10087077904553 -0.101461640294328 ENSG00000183386 FHL3
ENST00000475084 0.435392112967964 0.209355267767741 -0.0775699783776232 ENSG00000183386 FHL3
ENST00000477194 0.669614360817198 0.445738397687222 -0.0481211608024671 ENSG00000183386 FHL3
ENST00000483132 0.292859985236988 0.109205427346478 -0.134595086668445 ENSG00000183386 FHL3
ENST00000483182 0.841732160758522 0.695261770347108 -0.021466458942459 ENSG00000183520 UTP11L
ENST00000486563 0.667343795937963 0.4432599565729 -0.0489187194833541 ENSG00000183520 UTP11L
ENST00000373014 0.949976124147427 0.891730454473334 -0.0067505037717182 ENSG00000183520 UTP11L
ENST00000537711 0.917492311200831 0.827027427463399 -0.0107873734287329 ENSG00000183520 UTP11L
ENST00000488453 0.781628649043315 0.597400755335478 0.0274674836636505 ENSG00000183520 UTP11L
ENST00000373001 0.829171057537545 0.674338925764145 0.0208402871779984 ENSG00000116954 RRAGC
ENST00000474456 0.646734036376602 0.41814130583633 0.0573411394481122 ENSG00000116954 RRAGC
ENST00000493015 0.990307482357242 0.976725091313775 0.00185556093779076 ENSG00000116954 RRAGC
ENST00000496778 0.693474288429016 0.475973494961906 0.0555923822387327 ENSG00000116954 RRAGC
ENST00000433671 0.219373453156922 0.0686536204721491 0.0910882288278904 ENSG00000228436 RP5-864K19.4
ENST00000456813 0.661001347083055 0.435426197156421 0.0412231577669204 ENSG00000228436 RP5-864K19.4
ENST00000397572 0.700310494911042 0.484560530687963 0.0388001656091963 ENSG00000214114 MYCBP
ENST00000494695 0.646117563631342 0.417439761408115 0.0491596996875244 ENSG00000214114 MYCBP
ENST00000495043 0.678108758500366 0.456274957874734 0.0463481943220805 ENSG00000214114 MYCBP
ENST00000489803 0.695863877678355 0.479318208613665 0.0443196596021173 ENSG00000214114 MYCBP
ENST00000454994 0.695863877678355 0.479318208613665 0.0443196596021173 ENSG00000131233 GJA9
ENST00000489575 0.695863877678355 0.479318208613665 0.0443196596021173 ENSG00000214114 MYCBP
ENST00000465771 0.813366937403732 0.647835684498141 0.029189848721988 ENSG00000214114 MYCBP
ENST00000462027 0.740380738882648 0.539178468992592 0.0425143371806414 ENSG00000214114 MYCBP
ENST00000372990 0.309236499509523 0.11955876068442 0.127173573460633 ENSG00000158315 RHBDL2
ENST00000289248 0.354718232270732 0.149347865107092 0.121152063664246 ENSG00000158315 RHBDL2
ENST00000538156 0.354710993110021 0.149339824657449 0.121155302611313 ENSG00000158315 RHBDL2
ENST00000372985 0.314901060653894 0.123181442413619 0.128542238030259 ENSG00000158315 RHBDL2
ENST00000432648 0.432361832676474 0.206833891445974 0.0596330271173894 ENSG00000174574 AKIRIN1
ENST00000446189 0.331856033926935 0.134053499983343 0.0713005556570634 ENSG00000174574 AKIRIN1
ENST00000372984 0.385119359918748 0.171443613972529 0.0645898386348661 ENSG00000174574 AKIRIN1
ENST00000531822 0.426498895910599 0.202281962482436 0.0692848593946841 ENSG00000174574 AKIRIN1
ENST00000372967 0.00336227509862051 0.000124326624318873 -0.243493230072858 ENSG00000168653 NDUFS5
ENST00000372969 0.00336227509862051 0.000124326624318873 -0.243493230072858 ENSG00000168653 NDUFS5
ENST00000545844 0.0266336403254389 0.00266064695629525 0.152636995821321 ENSG00000127603 MACF1
ENST00000567887 0.0266291013750137 0.00265848889786103 0.152654685911043 ENSG00000127603 MACF1
ENST00000372915 0.0265983851754511 0.00265287361659485 0.152677414989671 ENSG00000127603 MACF1
ENST00000539005 0.0266336403254389 0.00266069085018736 0.152636777333368 ENSG00000127603 MACF1
ENST00000317713 0.0266336403254389 0.00266069085018736 0.152636777333368 ENSG00000127603 MACF1
ENST00000361689 0.0265983851754511 0.00265287361659485 0.152677414989671 ENSG00000127603 MACF1
ENST00000524432 0.654919721291109 0.427813881555541 0.0488603682057121 ENSG00000127603 MACF1
ENST00000467673 0.590304372778999 0.355690725400712 -0.0741635252642329 ENSG00000127603 MACF1
ENST00000564288 0.0102395405833945 0.000636135312726387 0.172137041180077 ENSG00000127603 MACF1
ENST00000494012 0.911891519597093 0.817201056473998 -0.0168687036062248 ENSG00000127603 MACF1
ENST00000536367 0.850005294365817 0.708631427036277 0.0235220198932744 ENSG00000127603 MACF1
ENST00000480624 0.978302395872736 0.951460495172709 -0.00426611694455819 ENSG00000127603 MACF1
ENST00000469366 0.983813497239994 0.963141850595613 0.00342783121950505 ENSG00000127603 MACF1
ENST00000289890 0.929385055966161 0.849876457739789 -0.0145586617327642 ENSG00000226438 RP11-420K8.1
ENST00000496804 0.0171878910120859 0.00140363934029867 0.166520326722788 ENSG00000127603 MACF1
ENST00000530262 0.00926095135953998 0.000542412274445222 0.187586450673747 ENSG00000127603 MACF1
ENST00000485063 0.0133538411838084 0.000955626313387249 0.199048115423911 ENSG00000127603 MACF1
ENST00000472385 0.000291829865869625 4.64269187309355e-06 0.258682542885401 ENSG00000127603 MACF1
ENST00000484393 2.84453439741325e-05 2.9644185799489e-07 0.245586052314559 ENSG00000127603 MACF1
ENST00000476350 0.0105551224809767 0.000665641922571747 0.188578912035976 ENSG00000127603 MACF1
ENST00000372925 0.00968795689760663 0.000585964768502702 0.176319328325284 ENSG00000127603 MACF1
ENST00000528611 0.659035528313497 0.433204397368049 0.0597325380852614 ENSG00000127603 MACF1
ENST00000289893 0.00796747217924816 0.000433324300423807 0.179700896691107 ENSG00000127603 MACF1
ENST00000530275 0.273801817189111 0.0976992235582446 0.086662640387487 ENSG00000255103 KIAA0754
ENST00000482035 0.0117575489713284 0.00079032892707364 0.155023157211172 ENSG00000127603 MACF1
ENST00000473843 0.0123461001676 0.000852266263302814 0.178775832282555 ENSG00000127603 MACF1
ENST00000469490 0.00145464879992077 3.64184119897242e-05 0.218085700950805 ENSG00000127603 MACF1
ENST00000487656 0.0482210026937131 0.00656775783121854 0.160271292244098 ENSG00000127603 MACF1
ENST00000360115 0.0244729629481182 0.00234888287715765 0.150186406492807 ENSG00000127603 MACF1
ENST00000497964 0.0551395973180307 0.00802638996847498 0.12823732128444 ENSG00000127603 MACF1
ENST00000446276 0.0193413359971146 0.00166495108619059 0.154958246495969 ENSG00000127603 MACF1
ENST00000442046 0.0185632243171507 0.00156401437819887 0.159370307319557 ENSG00000127603 MACF1
ENST00000422234 0.102215885196384 0.0207352306439258 0.0973045795926702 ENSG00000127603 MACF1
ENST00000462496 0.0806029516305285 0.0144282782380449 0.100388041505463 ENSG00000127603 MACF1
ENST00000462103 0.37903378531489 0.166899021173577 0.0700724950963124 ENSG00000127603 MACF1
ENST00000496360 0.0159252702980622 0.00125421941732278 0.155677720836084 ENSG00000127603 MACF1
ENST00000497807 0.0144405797582777 0.00108622331630783 0.16243239804898 ENSG00000127603 MACF1
ENST00000331593 0.541896534157548 0.305837668033545 -0.0962693169664272 ENSG00000183682 BMP8A
ENST00000450157 0.581499191495293 0.346483926500122 0.087785537843512 ENSG00000182109 RP11-69E11.4
ENST00000431553 0.555094681126548 0.319575037794346 0.0928123255680288 ENSG00000182109 RP11-69E11.4
ENST00000417869 0.630149825259451 0.400212998759161 0.0777044177825016 ENSG00000182109 RP11-69E11.4
ENST00000440190 0.667510585708179 0.443475873148974 0.0700694141215354 ENSG00000182109 RP11-69E11.4
ENST00000427240 0.460926112213352 0.230374422289944 0.106004082123913 ENSG00000243970 PPIEL
ENST00000482028 0.792952888224404 0.614589240736492 0.0348630498870318 ENSG00000090621 PABPC4
ENST00000372856 0.444888423797635 0.217364696649705 0.0368231845477405 ENSG00000090621 PABPC4
ENST00000372857 0.446380550910577 0.218427573014372 0.0367820642800737 ENSG00000090621 PABPC4
ENST00000372858 0.467631854294139 0.236581616868499 0.0355662482857194 ENSG00000090621 PABPC4
ENST00000372862 0.451414037923274 0.222423381033554 0.0365978954047815 ENSG00000090621 PABPC4
ENST00000468476 0.808501567048629 0.639963569313755 0.0244222902063058 ENSG00000090621 PABPC4
ENST00000437136 0.793565177907925 0.615441298377752 0.0263836756166483 ENSG00000090621 PABPC4
ENST00000492468 0.772848317561958 0.584577425877217 0.0290342041369908 ENSG00000090621 PABPC4
ENST00000530186 0.841604152310195 0.695035702848236 0.0270752060496205 ENSG00000090621 PABPC4
ENST00000421687 0.0717833017384678 0.0120986648685057 0.0876513851573041 ENSG00000090621 PABPC4
ENST00000484555 0.839299828394437 0.691125111253802 0.0261232407260399 ENSG00000090621 PABPC4
ENST00000525045 0.693599815402005 0.476384250176253 0.0352488987301015 ENSG00000090621 PABPC4
ENST00000527718 0.157067967683658 0.040311955723288 0.0780092644574052 ENSG00000090621 PABPC4
ENST00000477556 0.933734977694853 0.858760807058141 0.0112181734220415 ENSG00000090621 PABPC4
ENST00000461578 0.969539014940007 0.933415599335575 -0.00571373530219786 ENSG00000090621 PABPC4
ENST00000483770 0.873070288392349 0.748004923215163 0.018599504164471 ENSG00000090621 PABPC4
ENST00000525669 0.197358615214557 0.0578892933649684 0.073418586769358 ENSG00000090621 PABPC4
ENST00000470443 0.09575482705289 0.0188245581000729 0.0891251093692722 ENSG00000090621 PABPC4
ENST00000415255 0.17013351569837 0.0459904851969911 0.0756350075660445 ENSG00000228060 RP11-69E11.8
ENST00000513632 0.430044637162927 0.205020201667513 0.0674563791667561 ENSG00000090621 PABPC4
ENST00000525751 0.070572244117507 0.0118058420328085 0.119823075803794 ENSG00000090621 PABPC4
ENST00000474378 0.128043960470765 0.0291903290429989 0.10391717197918 ENSG00000090621 PABPC4
ENST00000529216 0.0716838668353854 0.0120758539729726 0.122126647272677 ENSG00000090621 PABPC4
ENST00000492519 0.0956084179906484 0.0187760450913375 0.123929678798928 ENSG00000090621 PABPC4
ENST00000451091 0.351858454424897 0.147354981907886 -0.0760345749622732 ENSG00000090621 PABPC4
ENST00000531243 0.205071889625978 0.0616502573998234 -0.113980344756843 ENSG00000090621 PABPC4
ENST00000470018 0.552104388005586 0.316351614259113 -0.0570918549655737 ENSG00000084072 PPIE
ENST00000485507 0.539648595173936 0.30361896723669 -0.0651097542968575 ENSG00000084072 PPIE
ENST00000324379 0.58596141721115 0.351157815159611 -0.0453688705559771 ENSG00000084072 PPIE
ENST00000356511 0.733005737465444 0.529504827648629 -0.0301948639197254 ENSG00000084072 PPIE
ENST00000456578 0.495273145366043 0.261482118828302 -0.0743305785038941 ENSG00000084072 PPIE
ENST00000495526 0.586052030443155 0.351289285406948 -0.0453577739420505 ENSG00000084072 PPIE
ENST00000482751 0.586052030443155 0.351289285406948 -0.0453577739420505 ENSG00000084072 PPIE
ENST00000372830 0.733005737465444 0.529504827648629 -0.0301948639197254 ENSG00000084072 PPIE
ENST00000497370 0.620550368367353 0.389252164748094 -0.0420772379275139 ENSG00000084072 PPIE
ENST00000372835 0.571696788666418 0.336431657712687 -0.0464084779921102 ENSG00000084072 PPIE
ENST00000470213 0.585075974847346 0.350150581897513 -0.0457031855913066 ENSG00000084072 PPIE
ENST00000474804 0.733847726732658 0.530779373448039 -0.032483172686759 ENSG00000084072 PPIE
ENST00000475350 0.586052030443155 0.351289285406948 -0.0453577739420505 ENSG00000084072 PPIE
ENST00000480169 0.329591308596802 0.13259459550592 -0.083788258505625 ENSG00000084072 PPIE
ENST00000441669 0.171663180213227 0.0466535717196602 0.117974494003354 ENSG00000043514 TRIT1
ENST00000462797 0.171663180213227 0.0466535717196602 0.117974494003354 ENSG00000043514 TRIT1
ENST00000316891 0.171663180213227 0.0466535717196602 0.117974494003354 ENSG00000043514 TRIT1
ENST00000372818 0.171663180213227 0.0466535717196602 0.117974494003354 ENSG00000043514 TRIT1
ENST00000495175 0.233201366563768 0.0754548381683703 0.109744457790699 ENSG00000043514 TRIT1
ENST00000491865 0.214386967516796 0.0662070335704973 0.112961303160757 ENSG00000043514 TRIT1
ENST00000537223 0.148414575823333 0.036877604145887 0.132470697748692 ENSG00000043514 TRIT1
ENST00000537440 0.148414575823333 0.036877604145887 0.132470697748692 ENSG00000043514 TRIT1
ENST00000541099 0.148414575823333 0.036877604145887 0.132470697748692 ENSG00000043514 TRIT1
ENST00000545233 0.148414575823333 0.036877604145887 0.132470697748692 ENSG00000043514 TRIT1
ENST00000465417 0.965079906049761 0.923500910219407 -0.00730656005071739 ENSG00000043514 TRIT1
ENST00000492612 0.077078708477407 0.013460547322363 0.158171927270989 ENSG00000043514 TRIT1
ENST00000467774 0.98175507066147 0.959091462934981 -0.00475206121251225 ENSG00000043514 TRIT1
ENST00000489945 0.0861779518793386 0.0160069487674389 0.161420445350351 ENSG00000043514 TRIT1
ENST00000486825 0.0844368290145565 0.0154986058153484 0.166643037275698 ENSG00000043514 TRIT1
ENST00000469476 0.14420634589186 0.0352259701378042 0.158579703946866 ENSG00000043514 TRIT1
ENST00000544981 0.0803034444279795 0.0143549930160684 0.177852028969126 ENSG00000043514 TRIT1
ENST00000462243 0.323731965441063 0.12891044899327 0.132464249890262 ENSG00000043514 TRIT1
ENST00000372811 0.708974540396082 0.496629013939555 0.0625308589214943 ENSG00000168389 MFSD2A
ENST00000420632 0.766684198202968 0.574944409472343 0.051845507464401 ENSG00000168389 MFSD2A
ENST00000372809 0.708974540396082 0.496629013939555 0.0625308589214943 ENSG00000168389 MFSD2A
ENST00000483824 0.708974540396082 0.496629013939555 0.0625308589214943 ENSG00000168389 MFSD2A
ENST00000372797 0.0926160208269783 0.0178756295978304 -0.0618841193688627 ENSG00000131236 CAP1
ENST00000372802 0.0921809043592989 0.0177112334461294 -0.0620335811159765 ENSG00000131236 CAP1
ENST00000449311 0.0950784030388895 0.0186202303661667 -0.080654733296275 ENSG00000131236 CAP1
ENST00000421589 0.0861779518793386 0.0160078638155963 -0.0808861210993788 ENSG00000131236 CAP1
ENST00000414893 0.122608129065457 0.0273826010010549 -0.0760803773633389 ENSG00000131236 CAP1
ENST00000414281 0.0853770312044004 0.0157576750680329 -0.0810502033511659 ENSG00000131236 CAP1
ENST00000420216 0.0809010960587726 0.0145088789249081 -0.0828900937509385 ENSG00000131236 CAP1
ENST00000372792 0.0337528713558364 0.00381547039790243 -0.0792203807359286 ENSG00000131236 CAP1
ENST00000372798 0.0310732537030587 0.00335079426839103 -0.0784161926105576 ENSG00000131236 CAP1
ENST00000340450 0.0913328461112597 0.0174386305082658 -0.0622179708996364 ENSG00000131236 CAP1
ENST00000372805 0.0933381964395453 0.0181043198474483 -0.0618166326293577 ENSG00000131236 CAP1
ENST00000435719 0.114811175834128 0.0247290148721785 -0.0779043994442398 ENSG00000131236 CAP1
ENST00000427843 0.125613645492444 0.0283969963135147 -0.073793632057272 ENSG00000131236 CAP1
ENST00000417287 0.085213636706532 0.0157115315420525 -0.0820782421544244 ENSG00000131236 CAP1
ENST00000424977 0.0854691690998102 0.0157946371650677 -0.081030684012555 ENSG00000131236 CAP1
ENST00000446031 0.142221403711847 0.0344750862018587 -0.0779883052525009 ENSG00000131236 CAP1
ENST00000479759 0.0670015922466495 0.0109185528388371 -0.0854934768600687 ENSG00000131236 CAP1
ENST00000461993 0.0824424641901521 0.0149237355327657 -0.0797596133407075 ENSG00000131236 CAP1
ENST00000494114 0.203196900925162 0.0606634439178021 -0.0738596144839312 ENSG00000131236 CAP1
ENST00000433473 0.706755832007871 0.493704924700059 -0.02950709945368 ENSG00000131238 PPT1
ENST00000529905 0.719763383472578 0.511241503121845 -0.0284009266898277 ENSG00000131238 PPT1
ENST00000530704 0.545804639447917 0.309651115549283 -0.0454316582472525 ENSG00000131238 PPT1
ENST00000372775 0.9511295048966 0.894185482095861 0.00772570483701639 ENSG00000131238 PPT1
ENST00000449045 0.700551863211101 0.484903687253834 -0.0322247098110878 ENSG00000131238 PPT1
ENST00000439754 0.973098627387537 0.940630667332217 0.00397758700770154 ENSG00000131238 PPT1
ENST00000530076 0.854006027338138 0.715644334995818 0.0203521399612696 ENSG00000131238 PPT1
ENST00000527311 0.55854497023234 0.322944585441399 -0.0477831374453392 ENSG00000131238 PPT1
ENST00000372779 0.524107009172253 0.288957700442826 -0.0516716020799835 ENSG00000131238 PPT1
ENST00000526547 0.200570759722114 0.059432881131889 -0.1142383415363 ENSG00000131238 PPT1
ENST00000372771 0.2707430398719 0.0957341415761738 0.0877614335111652 ENSG00000117000 RLF
ENST00000567508 0.608567474228652 0.375277662402953 0.0834066405599991 ENSG00000259943 RP1-39G22.7
ENST00000372759 0.0949309397470454 0.0185815558049809 0.121434834404359 ENSG00000084073 ZMPSTE24
ENST00000479131 0.698674704572753 0.482656835789066 0.0389268915046939 ENSG00000084073 ZMPSTE24
ENST00000472583 0.665564441812862 0.440785808740412 0.0417537464301439 ENSG00000084073 ZMPSTE24
ENST00000474142 0.0309324598490358 0.00332777755690144 0.212209383638021 ENSG00000084073 ZMPSTE24
ENST00000435168 0.403172461423389 0.184828914902002 -0.101756494329133 ENSG00000084070 SMAP2
ENST00000372718 0.589591976356219 0.354915354112249 -0.0571703145601732 ENSG00000084070 SMAP2
ENST00000372708 0.651451544785132 0.423471484098642 -0.0505369327956589 ENSG00000084070 SMAP2
ENST00000539317 0.3100878542466 0.120114794911341 -0.116929156932451 ENSG00000084070 SMAP2
ENST00000469416 0.71926663065689 0.510450115617251 0.058587151400827 ENSG00000187801 ZFP69B
ENST00000361584 0.729193721219986 0.524130891355088 0.056726107161441 ENSG00000187801 ZFP69B
ENST00000484445 0.729193721219986 0.524130891355088 0.056726107161441 ENSG00000187801 ZFP69B
ENST00000411995 0.71926663065689 0.510450115617251 0.058587151400827 ENSG00000187801 ZFP69B
ENST00000565390 0.115929021935785 0.0250949190879784 0.21100457349892 ENSG00000260920 RP1-228H13.5
ENST00000372706 0.712179621309403 0.500733883668088 0.0565219139042628 ENSG00000187815 ZFP69
ENST00000372705 0.64801552506827 0.419772211300989 0.0680226946833869 ENSG00000187815 ZFP69
ENST00000450713 0.849622374306687 0.707881832625142 -0.0304666359170307 ENSG00000238287 RP11-656D10.3
ENST00000358527 0.239943548946649 0.0789083351235902 -0.129090459690234 ENSG00000164002 EXO5
ENST00000372703 0.239943548946649 0.0789083351235902 -0.129090459690234 ENSG00000164002 EXO5
ENST00000420209 0.378613912930204 0.166639022360629 -0.109759722650411 ENSG00000164002 EXO5
ENST00000296380 0.319303635149239 0.126032429297342 -0.11142029393809 ENSG00000164002 EXO5
ENST00000432259 0.569337049313546 0.333974895793634 -0.0824680781748617 ENSG00000164002 EXO5
ENST00000418186 0.367532436332344 0.158335503300763 -0.111946580531624 ENSG00000164002 EXO5
ENST00000415550 0.587100644329046 0.35257869981553 -0.0773072607913225 ENSG00000164002 EXO5
ENST00000443729 0.29930769377618 0.113350432155728 -0.123775678874856 ENSG00000164002 EXO5
ENST00000419161 0.299335480737338 0.113373730056019 -0.123742479116831 ENSG00000164002 EXO5
ENST00000471429 0.377369150124762 0.165574131377939 -0.124145747779665 ENSG00000164002 EXO5
ENST00000453437 0.821228997250087 0.661198123486329 -0.0400426644234076 ENSG00000227278 RP11-656D10.5
ENST00000372699 0.760442568997557 0.565422543704722 0.0496459481936169 ENSG00000117010 ZNF684
ENST00000465152 0.961266793841847 0.915558641225683 0.00944102724471383 ENSG00000117010 ZNF684
ENST00000372696 0.90290466163949 0.799907451416917 -0.022710647459679 ENSG00000117010 ZNF684
ENST00000372697 0.90290466163949 0.799907451416917 -0.022710647459679 ENSG00000117010 ZNF684
ENST00000493756 0.774186799402617 0.586571389883855 0.0469346294239765 ENSG00000117010 ZNF684
ENST00000606277 0.49480227163099 0.261035153027461 0.105245326952663 ENSG00000272145 NFYC-AS1
ENST00000467203 0.122106758108029 0.027205340348963 -0.127348642774719 ENSG00000066136 NFYC
ENST00000424419 0.0622116629637896 0.00971491001659495 -0.137442607824871 ENSG00000066136 NFYC
ENST00000427410 0.111049141414031 0.0235115979373257 -0.113996470590803 ENSG00000066136 NFYC
ENST00000447388 0.131480380002401 0.0304456992574527 -0.107569803832077 ENSG00000066136 NFYC
ENST00000425457 0.107423579525402 0.0223589614761615 -0.115114395240723 ENSG00000066136 NFYC
ENST00000453631 0.129619845447776 0.0297753467893345 -0.124264718519957 ENSG00000066136 NFYC
ENST00000456393 0.130166063674539 0.0299842576042325 -0.108051447687794 ENSG00000066136 NFYC
ENST00000372654 0.0721450279911783 0.0122036963790333 -0.127407885106531 ENSG00000066136 NFYC
ENST00000534399 0.0876601875747543 0.016402726103738 -0.154331867151138 ENSG00000066136 NFYC
ENST00000372653 0.087252073195379 0.016296078394413 -0.124988412211516 ENSG00000066136 NFYC
ENST00000372669 0.0470346209456417 0.00629606533982827 -0.151016287973365 ENSG00000066136 NFYC
ENST00000372652 0.142778687447985 0.03469990725834 -0.113315688109214 ENSG00000066136 NFYC
ENST00000372651 0.0906180617290047 0.0172430803945051 -0.1319453687155 ENSG00000066136 NFYC
ENST00000531464 0.475953150829001 0.243968760730822 -0.0984535104521008 ENSG00000066136 NFYC
ENST00000440226 0.338046245568624 0.138192659288856 -0.0939417942768589 ENSG00000066136 NFYC
ENST00000525290 0.34484933457008 0.142708446805747 -0.114588573604653 ENSG00000066136 NFYC
ENST00000530965 0.369496374524043 0.159843334721604 -0.11230550520485 ENSG00000066136 NFYC
ENST00000416859 0.285586504660479 0.10478943505402 -0.118158430484725 ENSG00000066136 NFYC
ENST00000308733 0.379556017086228 0.167268641272826 -0.0862130279358891 ENSG00000066136 NFYC
ENST00000414185 0.620470263769408 0.389176931416033 -0.0596692528277681 ENSG00000066136 NFYC
ENST00000525349 0.539894004832053 0.303855285261928 -0.0900728188637193 ENSG00000066136 NFYC
ENST00000488635 0.646188499866703 0.417546136762292 0.0707962394851716 ENSG00000066136 NFYC
ENST00000496608 0.622449314468131 0.391317413537278 0.0698966501178069 ENSG00000066136 NFYC
ENST00000372621 0.806885967427839 0.637514935914958 0.0189648233414882 ENSG00000171793 CTPS1
ENST00000541520 0.812334458958957 0.646220684016362 0.0191013975535881 ENSG00000171793 CTPS1
ENST00000470271 0.601722121044012 0.367963346826205 0.0544978954927929 ENSG00000171793 CTPS1
ENST00000475060 0.90443132629796 0.802846433175634 0.0166450135888882 ENSG00000171793 CTPS1
ENST00000479480 0.86265340655876 0.730068585446439 0.019366017950316 ENSG00000171793 CTPS1
ENST00000543104 0.849753436322166 0.708139539668648 0.0202651639115626 ENSG00000171793 CTPS1
ENST00000372616 0.822360372775689 0.662778350539871 0.0195927623826012 ENSG00000171793 CTPS1
ENST00000480420 0.953365319539592 0.898590985344314 -0.00755910721110995 ENSG00000171793 CTPS1
ENST00000463285 0.857159285183477 0.720529347814235 -0.0228270304646023 ENSG00000171793 CTPS1
ENST00000486889 0.407868326888927 0.188165693181979 -0.0908456248738233 ENSG00000171793 CTPS1
ENST00000497210 0.773506793263656 0.585593314906011 -0.0467299432444537 ENSG00000171793 CTPS1
ENST00000464283 0.963853819175414 0.920534055613174 0.00627058037101728 ENSG00000171793 CTPS1
ENST00000463423 0.720018305484552 0.511638698337602 0.0390799318331502 ENSG00000171793 CTPS1
ENST00000498694 0.795456765100616 0.618662065012498 0.0295132787898725 ENSG00000171793 CTPS1
ENST00000302946 0.597918621582839 0.364167982396782 -0.0785912503295978 ENSG00000171790 SLFNL1
ENST00000372613 0.61270096432685 0.380179587031271 -0.0758616038610703 ENSG00000171790 SLFNL1
ENST00000397197 0.61270096432685 0.380179587031271 -0.0758616038610703 ENSG00000171790 SLFNL1
ENST00000439569 0.61270096432685 0.380179587031271 -0.0758616038610703 ENSG00000171790 SLFNL1
ENST00000372611 0.614444069998401 0.382295809216434 -0.0753872338611303 ENSG00000171790 SLFNL1
ENST00000359345 0.861188710336516 0.727410338072697 -0.0291094283867121 ENSG00000171790 SLFNL1
ENST00000456518 0.754951173698256 0.558414736844694 0.0333572265156981 ENSG00000010803 SCMH1
ENST00000397174 0.715757957701668 0.505798172197465 0.0373190131009222 ENSG00000010803 SCMH1
ENST00000402904 0.715757957701668 0.505798172197465 0.0373190131009222 ENSG00000010803 SCMH1
ENST00000361191 0.715415496625457 0.505347082493303 0.0373440197337749 ENSG00000010803 SCMH1
ENST00000361705 0.715415496625457 0.505347082493303 0.0373440197337749 ENSG00000010803 SCMH1
ENST00000397171 0.715415496625457 0.505347082493303 0.0373440197337749 ENSG00000010803 SCMH1
ENST00000372597 0.252638365959855 0.0855928081808703 0.0927814621792994 ENSG00000010803 SCMH1
ENST00000372596 0.252638365959855 0.0855928081808703 0.0927814621792994 ENSG00000010803 SCMH1
ENST00000337495 0.252638365959855 0.0855928081808703 0.0927814621792994 ENSG00000010803 SCMH1
ENST00000326197 0.725590379637477 0.519321166121541 0.0365581501897981 ENSG00000010803 SCMH1
ENST00000372595 0.734527780622842 0.531533066648055 0.0350964280703042 ENSG00000010803 SCMH1
ENST00000472037 0.298142490988473 0.112508150599895 0.108251140921836 ENSG00000010803 SCMH1
ENST00000460215 0.216604361000612 0.0672689146492094 0.118150876055319 ENSG00000010803 SCMH1
ENST00000498793 0.333346575967798 0.135093431651887 0.095792478684551 ENSG00000010803 SCMH1
ENST00000489421 0.580149034920959 0.345265264420538 0.0726192248641298 ENSG00000010803 SCMH1
ENST00000482530 0.622557772160461 0.391430278691825 0.0686725800899117 ENSG00000010803 SCMH1
ENST00000488592 0.216335159180155 0.0671440740857561 0.147357248530881 ENSG00000010803 SCMH1
ENST00000372583 0.65897818786438 0.433100089955123 -0.0524296625392598 ENSG00000127124 HIVEP3
ENST00000372584 0.652714095821219 0.425117001095184 -0.0532425494999437 ENSG00000127124 HIVEP3
ENST00000247584 0.967073144305312 0.927685190488268 -0.00721709489970885 ENSG00000127124 HIVEP3
ENST00000460604 0.947282792828255 0.886495400014105 0.0131935041164282 ENSG00000127124 HIVEP3
ENST00000429157 0.929870669241771 0.850967688443502 -0.0149636745040634 ENSG00000127124 HIVEP3
ENST00000491442 0.804534567860555 0.633901569078253 -0.0370537669421354 ENSG00000127124 HIVEP3
ENST00000489103 0.611417757171264 0.378474858250292 -0.0668704077357952 ENSG00000127124 HIVEP3
ENST00000479350 0.99041494612294 0.976999699636297 -0.00268688944919775 ENSG00000127124 HIVEP3
ENST00000372571 0.0102461632465211 0.000637219528965593 0.234523982441253 ENSG00000198815 FOXJ3
ENST00000372572 0.0175861769712532 0.00144766418562607 0.168899219013616 ENSG00000198815 FOXJ3
ENST00000372573 0.0187658352402511 0.0015891762593379 0.167055435560168 ENSG00000198815 FOXJ3
ENST00000361346 0.0183596909978607 0.00153773843105892 0.167692957483353 ENSG00000198815 FOXJ3
ENST00000361776 0.0183596909978607 0.00153773843105892 0.167692957483353 ENSG00000198815 FOXJ3
ENST00000545068 0.019345031422465 0.00166566998527255 0.173768530842361 ENSG00000198815 FOXJ3
ENST00000445886 0.340633215304106 0.140005117815716 0.0826024463498636 ENSG00000198815 FOXJ3
ENST00000422278 0.594465626074483 0.360392032541895 0.0801276429191209 ENSG00000198815 FOXJ3
ENST00000454417 0.131284331790655 0.0303732096324324 0.198503595627721 ENSG00000198815 FOXJ3
ENST00000372562 0.745183539237248 0.545638459613507 -0.039402197391575 ENSG00000127125 PPCS
ENST00000455780 0.716651858662785 0.506974295198757 -0.0427607617574955 ENSG00000127125 PPCS
ENST00000372560 0.229789424400428 0.0737940182725174 -0.151771737459629 ENSG00000127125 PPCS
ENST00000472013 0.716651858662785 0.506974295198757 -0.0427607617574955 ENSG00000127125 PPCS
ENST00000372561 0.716651858662785 0.506974295198757 -0.0427607617574955 ENSG00000127125 PPCS
ENST00000372556 0.716651858662785 0.506974295198757 -0.0427607617574955 ENSG00000127125 PPCS
ENST00000471420 0.912123831740034 0.817649066011016 -0.0153348116177367 ENSG00000127125 PPCS
ENST00000482168 0.994124355287656 0.986962653852845 0.00121451069648163 ENSG00000127125 PPCS
ENST00000469615 0.89437358172037 0.785247288988504 -0.0202525680780616 ENSG00000127125 PPCS
ENST00000428554 0.839586370178135 0.691660335386274 -0.0369198555796656 ENSG00000186409 CCDC30
ENST00000477155 0.839586370178135 0.691660335386274 -0.0369198555796656 ENSG00000186409 CCDC30
ENST00000304979 0.285446687622363 0.104703324104279 -0.0950143967236659 ENSG00000171960 PPIH
ENST00000372550 0.00832944372470146 0.000462464729394017 -0.238316247406053 ENSG00000171960 PPIH
ENST00000440068 0.00810131432115584 0.000443667309923971 -0.240314840000836 ENSG00000171960 PPIH
ENST00000372549 0.0135762416411557 0.000977207944678787 -0.244315416385009 ENSG00000171960 PPIH
ENST00000455203 0.0130309415055062 0.000922987053934724 -0.227653336340472 ENSG00000171960 PPIH
ENST00000436387 0.0386592832906964 0.00467192257274547 -0.218219781860067 ENSG00000171960 PPIH
ENST00000461351 0.803477172518217 0.632142770810481 0.0315108207265092 ENSG00000171960 PPIH
ENST00000321358 0.0594158548648658 0.00902270277193161 -0.102252218521962 ENSG00000065978 YBX1
ENST00000332220 0.0568164717971552 0.00841425475563037 -0.118433464393653 ENSG00000065978 YBX1
ENST00000436427 0.0947028018602614 0.0185120272399185 -0.0935840208038048 ENSG00000065978 YBX1
ENST00000467957 0.103793554236141 0.0212003399729095 -0.107723014510898 ENSG00000065978 YBX1
ENST00000397054 4.31262983799749e-05 4.80183441772399e-07 0.218329997591457 ENSG00000117385 LEPRE1
ENST00000460031 4.47669846905218e-05 5.03490527300606e-07 0.217895077639588 ENSG00000117385 LEPRE1
ENST00000236040 4.43316164451761e-05 4.96930611047919e-07 0.218004510303923 ENSG00000117385 LEPRE1
ENST00000495874 4.43316164451761e-05 4.96930611047919e-07 0.218004510303923 ENSG00000117385 LEPRE1
ENST00000296388 4.43316164451761e-05 4.96930611047919e-07 0.218004510303923 ENSG00000117385 LEPRE1
ENST00000462474 0.006894520223125 0.000353110775261123 0.238313949716522 ENSG00000117385 LEPRE1
ENST00000472802 0.0331873387492299 0.0037232130295458 0.203098285350644 ENSG00000117385 LEPRE1
ENST00000431412 0.00380325394469362 0.000148873701644418 0.221654306839159 ENSG00000117385 LEPRE1
ENST00000460831 0.106194636022567 0.0219724716830919 0.182164809948225 ENSG00000117385 LEPRE1
ENST00000481465 0.0170150340695278 0.00138256698338664 0.209682668318434 ENSG00000117385 LEPRE1
ENST00000447502 0.0159564786458808 0.00125787468496423 0.223703362544985 ENSG00000117385 LEPRE1
ENST00000463465 0.00045060376772889 7.83221347192617e-06 0.22631347692247 ENSG00000117385 LEPRE1
ENST00000372526 0.0254013292988749 0.00248373424457561 0.165271749219085 ENSG00000117385 LEPRE1
ENST00000492956 0.0212131988253152 0.00190667471314426 0.183006609412821 ENSG00000117385 LEPRE1
ENST00000372525 0.0301991313257445 0.00320925787887706 -0.228069705974848 ENSG00000164008 C1orf50
ENST00000464081 0.173732846861341 0.0476022818090722 -0.127513105411138 ENSG00000164008 C1orf50
ENST00000603943 0.212085519458232 0.0651165942483231 -0.118805593591686 ENSG00000164008 C1orf50
ENST00000536543 0.153741984902761 0.0389668744664282 -0.131601371201092 ENSG00000164008 C1orf50
ENST00000468913 0.020141348375831 0.001757245595914 -0.26533246651292 ENSG00000164008 C1orf50
ENST00000494155 0.00676674742460126 0.00034352000395792 -0.334558565255353 ENSG00000164008 C1orf50
ENST00000372522 0.105628235025205 0.0218079249289894 -0.187632895044028 ENSG00000177868 CCDC23
ENST00000372521 0.106133498954349 0.0219500725556998 -0.18042922676691 ENSG00000177868 CCDC23
ENST00000537227 0.136142879924524 0.0321830341063712 -0.166144556492325 ENSG00000177868 CCDC23
ENST00000497437 0.0516078375300933 0.00728658690801696 -0.217672817394742 ENSG00000177868 CCDC23
ENST00000487556 0.944718347389996 0.881428347578259 -0.00936534424117339 ENSG00000164010 ERMAP
ENST00000372517 0.944718347389996 0.881428347578259 -0.00936534424117339 ENSG00000164010 ERMAP
ENST00000372514 0.835944709797157 0.685988363011112 0.0288164674343529 ENSG00000164010 ERMAP
ENST00000328249 0.705311207901137 0.491535229309661 0.051425095023932 ENSG00000164010 ERMAP
ENST00000414798 0.726310492112145 0.520371146144702 0.0492230813691274 ENSG00000228192 RP11-342M1.3
ENST00000416809 0.668022560525292 0.444078903606622 0.0599768433946884 ENSG00000228192 RP11-342M1.3
ENST00000425076 0.621967894263026 0.390763886254645 0.0719809889430533 ENSG00000228192 RP11-342M1.3
ENST00000444563 0.621967894263026 0.390763886254645 0.0719809889430533 ENSG00000228192 RP11-342M1.3
ENST00000372508 0.939103891268488 0.869675494984611 0.012857628750947 ENSG00000164011 ZNF691
ENST00000372507 0.939103891268488 0.869675494984611 0.012857628750947 ENSG00000164011 ZNF691
ENST00000372506 0.939103891268488 0.869675494984611 0.012857628750947 ENSG00000164011 ZNF691
ENST00000397044 0.979031887637094 0.95303322644317 -0.00472984247015678 ENSG00000164011 ZNF691
ENST00000372504 0.939103891268488 0.869675494984611 0.012857628750947 ENSG00000164011 ZNF691
ENST00000397034 0.772099246630629 0.58312117162305 0.0485297066824981 ENSG00000164011 ZNF691
ENST00000372503 0.964614005893717 0.92262981172873 0.00852723667430032 ENSG00000164011 ZNF691
ENST00000372502 0.964751056929141 0.922923790566458 -0.00874813502879541 ENSG00000164011 ZNF691
ENST00000426263 0.844681780922027 0.699732021681537 0.0238410530853052 ENSG00000117394 SLC2A1
ENST00000475162 0.413370452951115 0.192169741651648 0.0876604719579276 ENSG00000117394 SLC2A1
ENST00000439722 0.528743718086609 0.293354138974633 0.0822965858947555 ENSG00000117394 SLC2A1
ENST00000415851 0.770099820979802 0.580055293464395 0.0405028109773623 ENSG00000117394 SLC2A1
ENST00000372500 0.932783839644613 0.856678576038763 0.0136505016771406 ENSG00000117394 SLC2A1
ENST00000431635 0.00163108865455268 4.31957396756724e-05 -0.200502826785474 ENSG00000117395 EBNA1BP2
ENST00000236051 0.00166432455072198 4.45708703878812e-05 -0.200175926245701 ENSG00000117395 EBNA1BP2
ENST00000463906 0.0345567512631123 0.00393814959810592 -0.146982441409019 ENSG00000117395 EBNA1BP2
ENST00000491223 0.00239362205614869 7.56658224058559e-05 -0.224925369168597 ENSG00000117395 EBNA1BP2
ENST00000472982 0.00261387264818759 8.6919044132421e-05 -0.228239160204664 ENSG00000117395 EBNA1BP2
ENST00000483082 0.00271701630835452 9.18993760366136e-05 -0.232503655517675 ENSG00000117395 EBNA1BP2
ENST00000461557 0.00189115081177264 5.44956268703327e-05 -0.231134711755605 ENSG00000117395 EBNA1BP2
ENST00000372492 0.0977771151615354 0.0194284862201057 -0.176685174909379 ENSG00000243710 WDR65
ENST00000466927 0.478449298930935 0.245967828352817 -0.0918913257634676 ENSG00000117395 EBNA1BP2
ENST00000474566 0.383409419576126 0.170073710378638 -0.111768044539894 ENSG00000117395 EBNA1BP2
ENST00000372476 0.0815105981224415 0.0146721289926086 -0.0873049033908392 ENSG00000066056 TIE1
ENST00000538015 0.206121533877756 0.0621900919937528 -0.0806404755235586 ENSG00000066056 TIE1
ENST00000441333 0.193359214827277 0.0561829433197607 -0.0814800330563228 ENSG00000066056 TIE1
ENST00000485125 0.158043002478866 0.0407237918532033 -0.101987317346148 ENSG00000066056 TIE1
ENST00000480269 0.240174556755436 0.0790317897328447 -0.0865212039665763 ENSG00000066056 TIE1
ENST00000433781 0.064211047164344 0.0102309308688318 -0.0897420339981477 ENSG00000066056 TIE1
ENST00000488437 0.264776316560963 0.0922856247193496 -0.0881826982307629 ENSG00000066056 TIE1
ENST00000471187 0.0602714404279865 0.00920746929198072 -0.130557707396561 ENSG00000066056 TIE1
ENST00000461061 0.109511344060494 0.0230337543767593 -0.104134557782341 ENSG00000066056 TIE1
ENST00000473014 0.0615722121986979 0.00955923798719267 -0.085148233215771 ENSG00000066056 TIE1
ENST00000492599 0.0975732756818195 0.0193701327165075 -0.108201008294704 ENSG00000066056 TIE1
ENST00000492874 0.132508491380644 0.0308442565573947 -0.0949792971133916 ENSG00000066056 TIE1
ENST00000310955 0.19165810070578 0.0553952159414371 -0.124511453809894 ENSG00000117399 CDC20
ENST00000372462 0.194316155917399 0.0566104586986086 -0.123920963486722 ENSG00000117399 CDC20
ENST00000478882 0.273526122240715 0.0975217091851691 -0.121487893002509 ENSG00000117399 CDC20
ENST00000482046 0.456814109286577 0.226892296816572 -0.0954486696067281 ENSG00000117399 CDC20
ENST00000372458 1.76633482739376e-06 1.18631584831571e-08 -0.256716960272222 ENSG00000066322 ELOVL1
ENST00000413844 1.78217924081645e-06 1.20030081974562e-08 -0.256636460066468 ENSG00000066322 ELOVL1
ENST00000468865 0.000160138162852515 2.24419048750698e-06 -0.220350340155193 ENSG00000066322 ELOVL1
ENST00000464204 2.59956126674e-06 1.84834714436099e-08 -0.249681833308649 ENSG00000066322 ELOVL1
ENST00000470968 2.73520903426433e-06 1.96532133935527e-08 -0.248325457073768 ENSG00000066322 ELOVL1
ENST00000487209 1.60767954875811e-06 1.05713824015255e-08 -0.249517381324413 ENSG00000066322 ELOVL1
ENST00000470769 1.56164580101473e-06 1.0254036420782e-08 -0.245029870425748 ENSG00000066322 ELOVL1
ENST00000497569 3.45081827679188e-07 1.86124786285641e-09 -0.25392760468579 ENSG00000066322 ELOVL1
ENST00000482302 3.45081827679188e-07 1.86048931833067e-09 -0.255142908948037 ENSG00000066322 ELOVL1
ENST00000497050 1.8525995040253e-07 9.19287793136834e-10 -0.258702962408687 ENSG00000066322 ELOVL1
ENST00000478481 0.000662610493442972 1.28224736459412e-05 -0.210178963765538 ENSG00000066322 ELOVL1
ENST00000479439 6.02173420287097e-06 4.92478440329118e-08 -0.285484510554652 ENSG00000066322 ELOVL1
ENST00000465321 1.92494448638271e-06 1.31089862496257e-08 -0.294033201600528 ENSG00000066322 ELOVL1
ENST00000479686 3.52366207250302e-06 2.63761510394009e-08 -0.29152788511324 ENSG00000066322 ELOVL1
ENST00000496932 7.35524090937863e-06 6.20693664131555e-08 -0.279872645556376 ENSG00000066322 ELOVL1
ENST00000290663 0.524500738871141 0.289342054958978 0.0540386828795753 ENSG00000159479 MED8
ENST00000372457 0.520018847924519 0.285113563473206 0.0545779607778217 ENSG00000159479 MED8
ENST00000372455 0.74437001608842 0.544549506097532 0.0316376268620749 ENSG00000159479 MED8
ENST00000436713 0.847447804118035 0.704522352559547 0.0216063630523658 ENSG00000229431 RP1-92O14.6
ENST00000460803 0.57567669980012 0.340620549025786 0.0675668722672489 ENSG00000159479 MED8
ENST00000473560 0.900484377321569 0.795619683273779 -0.014896370775882 ENSG00000159479 MED8
ENST00000310739 0.994443039193023 0.987801416748855 0.00122832211691497 ENSG00000198198 SZT2
ENST00000372450 0.994443039193023 0.987801416748855 0.00122832211691497 ENSG00000198198 SZT2
ENST00000357658 0.898862376060733 0.792894640899522 -0.0194650063072688 ENSG00000198198 SZT2
ENST00000406439 0.941575496092186 0.874636449106701 -0.0111223932209385 ENSG00000198198 SZT2
ENST00000562955 0.550056628461093 0.313976061188425 -0.0392853652276066 ENSG00000198198 SZT2
ENST00000470139 0.236428551727052 0.0771358490307258 0.130913792534005 ENSG00000198198 SZT2
ENST00000372442 0.51822379285704 0.283390502646478 -0.044648310604532 ENSG00000198198 SZT2
ENST00000471177 0.994822411109853 0.988735314597265 -0.00131384193564937 ENSG00000198198 SZT2
ENST00000460536 0.162201325797703 0.0425164749790447 -0.0892911719678624 ENSG00000198198 SZT2
ENST00000396885 0.82717913468641 0.67109061298204 0.0365023073337566 ENSG00000229372 SZT2-AS1
ENST00000583037 0.112996273930998 0.0241420932145764 -0.105573150008053 ENSG00000178922 HYI
ENST00000483618 0.170441076789845 0.0461154011724112 -0.136701037717903 ENSG00000178922 HYI
ENST00000372425 0.112996273930998 0.0241420932145764 -0.105573150008053 ENSG00000178922 HYI
ENST00000372433 0.138930107535564 0.0331989877725524 -0.101063483630392 ENSG00000178922 HYI
ENST00000372434 0.129372071624914 0.0296808101513236 -0.103293328995699 ENSG00000178922 HYI
ENST00000470662 0.240894310425515 0.0794062956716071 -0.0848548277626751 ENSG00000178922 HYI
ENST00000487366 0.247173049344098 0.0826491477104605 -0.0836487193212512 ENSG00000178922 HYI
ENST00000372430 0.156485775157415 0.0400922015212085 -0.0976871747235112 ENSG00000178922 HYI
ENST00000372432 0.113424282856451 0.0242633295237777 -0.10539852669837 ENSG00000178922 HYI
ENST00000372427 0.114625581759558 0.0246597519022216 -0.104887268910868 ENSG00000178922 HYI
ENST00000372426 0.23847094554772 0.0781578586531591 -0.0849983773739784 ENSG00000178922 HYI
ENST00000486909 0.103017256383649 0.0209642132722892 -0.107108161177798 ENSG00000178922 HYI
ENST00000496142 0.093659613161438 0.0181912627699939 -0.147040323452747 ENSG00000178922 HYI
ENST00000469587 0.0328447115607836 0.00366061189478073 -0.165885610787455 ENSG00000178922 HYI
ENST00000496043 0.855465539008603 0.717797592370656 -0.0213011435498769 ENSG00000142949 PTPRF
ENST00000481019 0.882645595349197 0.763905614677271 -0.0174387144337994 ENSG00000142949 PTPRF
ENST00000359947 0.724280678448019 0.517558054958688 0.0252048505722764 ENSG00000142949 PTPRF
ENST00000438120 0.925032858207106 0.841398946103244 0.00806538414889268 ENSG00000142949 PTPRF
ENST00000436724 0.893282217567556 0.783294694379487 -0.0159411345021413 ENSG00000142949 PTPRF
ENST00000372405 0.914387609118588 0.821213684349528 -0.0133431881208113 ENSG00000142949 PTPRF
ENST00000372413 0.683570287823074 0.46360381501557 0.0283961776562151 ENSG00000142949 PTPRF
ENST00000372414 0.683570287823074 0.46360381501557 0.0283961776562151 ENSG00000142949 PTPRF
ENST00000437607 0.969183536518406 0.932700627027956 -0.00491316725079268 ENSG00000142949 PTPRF
ENST00000467464 0.970687499120712 0.93549336253807 -0.00525517304850426 ENSG00000142949 PTPRF
ENST00000412568 0.882645595349197 0.763892139513311 0.011595550619718 ENSG00000142949 PTPRF
ENST00000429895 0.554434561662974 0.318851750269638 0.0371881711651206 ENSG00000142949 PTPRF
ENST00000414879 0.750358401028464 0.552448530943776 0.0220426685880725 ENSG00000142949 PTPRF
ENST00000422171 0.750358401028464 0.552448530943776 0.0220426685880725 ENSG00000142949 PTPRF
ENST00000496447 0.575239056881207 0.340136152854588 0.037292062202247 ENSG00000142949 PTPRF
ENST00000372407 0.510218751431889 0.275776423526538 0.0420109867081343 ENSG00000142949 PTPRF
ENST00000463041 0.495830282182581 0.262135605861646 -0.0776038238332628 ENSG00000142949 PTPRF
ENST00000477970 0.682354867437237 0.461954635695102 0.0308527384549229 ENSG00000142949 PTPRF
ENST00000372396 0.946287045200595 0.884370192924503 0.00555675806433388 ENSG00000066135 KDM4A
ENST00000463151 0.973455469184565 0.941466577060383 -0.00401656957286505 ENSG00000066135 KDM4A
ENST00000485249 0.93603021970225 0.863152164977324 0.0104516117078875 ENSG00000066135 KDM4A
ENST00000472265 0.395702348762159 0.179088711304523 0.118421635906665 ENSG00000066135 KDM4A
ENST00000481296 0.419757767154305 0.19708905591215 0.112273660207697 ENSG00000066135 KDM4A
ENST00000398804 0.644328398151945 0.415368174044595 -0.0463239837213004 ENSG00000236200 KDM4A-AS1
ENST00000439057 0.733626551520433 0.530331972196223 -0.0361411390854469 ENSG00000236200 KDM4A-AS1
ENST00000434346 0.707049810476755 0.494162248328008 -0.0495325262999342 ENSG00000236200 KDM4A-AS1
ENST00000453015 0.594812472242413 0.36075853208748 -0.0634455061551283 ENSG00000236200 KDM4A-AS1
ENST00000418149 0.649173509744915 0.421125183275292 -0.0520977387136569 ENSG00000236200 KDM4A-AS1
ENST00000532911 0.713805733790752 0.502974214056711 -0.0461259409151704 ENSG00000126091 ST3GAL3
ENST00000489897 0.993691584625786 0.985813274181822 0.000970479937003237 ENSG00000126091 ST3GAL3
ENST00000372374 0.993448931134401 0.985289721502402 0.000955766648791899 ENSG00000126091 ST3GAL3
ENST00000372375 0.993448931134401 0.985289721502402 0.000955766648791899 ENSG00000126091 ST3GAL3
ENST00000545417 0.993448931134401 0.985289721502402 0.000955766648791899 ENSG00000126091 ST3GAL3
ENST00000372377 0.993448931134401 0.985289721502402 0.000955766648791899 ENSG00000126091 ST3GAL3
ENST00000361392 0.993448931134401 0.985289721502402 0.000955766648791899 ENSG00000126091 ST3GAL3
ENST00000361400 0.993448931134401 0.985289721502402 0.000955766648791899 ENSG00000126091 ST3GAL3
ENST00000353126 0.993448931134401 0.985289721502402 0.000955766648791899 ENSG00000126091 ST3GAL3
ENST00000530154 0.921986905341281 0.835389825569951 0.0117514458190875 ENSG00000126091 ST3GAL3
ENST00000262915 0.993448931134401 0.985289721502402 0.000955766648791899 ENSG00000126091 ST3GAL3
ENST00000330208 0.993448931134401 0.985289721502402 0.000955766648791899 ENSG00000126091 ST3GAL3
ENST00000335430 0.993448931134401 0.985289721502402 0.000955766648791899 ENSG00000126091 ST3GAL3
ENST00000351035 0.993448931134401 0.985289721502402 0.000955766648791899 ENSG00000126091 ST3GAL3
ENST00000479383 0.714141647622325 0.503540225882942 -0.0463506488178594 ENSG00000126091 ST3GAL3
ENST00000347631 0.994341402844557 0.987588533186285 0.000849336759483753 ENSG00000126091 ST3GAL3
ENST00000484868 0.549977733139887 0.313870797617725 -0.0739171819452868 ENSG00000126091 ST3GAL3
ENST00000461066 0.720825570536672 0.512612062509145 -0.0451574397048385 ENSG00000126091 ST3GAL3
ENST00000437753 0.741414001213881 0.54077681635461 -0.05518722589773 ENSG00000229444 RP11-184I16.4
ENST00000533997 0.94434800104632 0.880489110546232 0.00813122130026967 ENSG00000126091 ST3GAL3
ENST00000469715 0.94434800104632 0.880489110546232 0.00813122130026967 ENSG00000126091 ST3GAL3
ENST00000490541 0.94434800104632 0.880489110546232 0.00813122130026967 ENSG00000126091 ST3GAL3
ENST00000528371 0.94434800104632 0.880489110546232 0.00813122130026967 ENSG00000126091 ST3GAL3
ENST00000530581 0.94434800104632 0.880489110546232 0.00813122130026967 ENSG00000126091 ST3GAL3
ENST00000531816 0.94434800104632 0.880489110546232 0.00813122130026967 ENSG00000126091 ST3GAL3
ENST00000531993 0.94434800104632 0.880489110546232 0.00813122130026967 ENSG00000126091 ST3GAL3
ENST00000533212 0.94434800104632 0.880489110546232 0.00813122130026967 ENSG00000126091 ST3GAL3
ENST00000533933 0.94434800104632 0.880489110546232 0.00813122130026967 ENSG00000126091 ST3GAL3
ENST00000372369 0.94434800104632 0.880489110546232 0.00813122130026967 ENSG00000126091 ST3GAL3
ENST00000372372 0.94434800104632 0.880489110546232 0.00813122130026967 ENSG00000126091 ST3GAL3
ENST00000372368 0.94434800104632 0.880489110546232 0.00813122130026967 ENSG00000126091 ST3GAL3
ENST00000372367 0.94434800104632 0.880489110546232 0.00813122130026967 ENSG00000126091 ST3GAL3
ENST00000372366 0.94434800104632 0.880489110546232 0.00813122130026967 ENSG00000126091 ST3GAL3
ENST00000372365 0.94434800104632 0.880489110546232 0.00813122130026967 ENSG00000126091 ST3GAL3
ENST00000361746 0.94434800104632 0.880489110546232 0.00813122130026967 ENSG00000126091 ST3GAL3
ENST00000332628 0.94434800104632 0.880489110546232 0.00813122130026967 ENSG00000126091 ST3GAL3
ENST00000531451 0.947278930889042 0.886461568941645 0.00773175871733897 ENSG00000126091 ST3GAL3
ENST00000372362 0.947278930889042 0.886461568941645 0.00773175871733897 ENSG00000126091 ST3GAL3
ENST00000361812 0.947278930889042 0.886461568941645 0.00773175871733897 ENSG00000126091 ST3GAL3
ENST00000461375 0.746517092314306 0.547198325668918 0.0355438694570325 ENSG00000126091 ST3GAL3
ENST00000490502 0.838146672408148 0.689397199653431 0.0259125478020151 ENSG00000126091 ST3GAL3
ENST00000495482 0.210562632721396 0.0643536700153696 -0.155008027078509 ENSG00000126091 ST3GAL3
ENST00000372343 0.785158207123731 0.603007571812878 -0.0292462500987594 ENSG00000117408 IPO13
ENST00000489061 0.862407927300589 0.729680867679566 -0.0318005747731912 ENSG00000117408 IPO13
ENST00000489773 0.958946978576399 0.910687947367732 -0.00823056009064034 ENSG00000117408 IPO13
ENST00000492152 0.425488920533808 0.201454958421299 -0.10935421615018 ENSG00000117408 IPO13
ENST00000372339 0.952806755825002 0.897313428492675 0.0116037509958069 ENSG00000117408 IPO13
ENST00000471934 0.716838368867903 0.507429068149816 -0.0544697980714683 ENSG00000132768 DPH2
ENST00000476260 0.924275427468291 0.840012359568769 -0.0157164023735549 ENSG00000132768 DPH2
ENST00000255108 0.866403273570896 0.736630111654886 -0.0222476250323762 ENSG00000132768 DPH2
ENST00000412950 0.673944654175802 0.451102354329666 -0.0515129916515214 ENSG00000132768 DPH2
ENST00000524776 0.673944654175802 0.451102354329666 -0.0515129916515214 ENSG00000132768 DPH2
ENST00000495421 0.866403273570896 0.736630111654886 -0.0222476250323762 ENSG00000132768 DPH2
ENST00000530988 0.82850623890157 0.673272579837749 -0.0347718670452181 ENSG00000132768 DPH2
ENST00000527567 0.870986461550062 0.744399424720804 -0.0261677938843854 ENSG00000132768 DPH2
ENST00000492306 0.921740257074474 0.834647574516001 -0.016236175731379 ENSG00000132768 DPH2
ENST00000490861 0.890875678643642 0.77878814707773 -0.0217917182549639 ENSG00000132768 DPH2
ENST00000396758 0.866242279160428 0.736281966864877 -0.02226915016247 ENSG00000132768 DPH2
ENST00000477294 0.898790775590506 0.792676508681099 -0.0208791167004899 ENSG00000132768 DPH2
ENST00000529729 0.969058386456213 0.932446387182598 -0.00642134842092623 ENSG00000132768 DPH2
ENST00000532140 0.89215448528297 0.78128688164504 -0.0221861012861917 ENSG00000132768 DPH2
ENST00000534786 0.930572907291288 0.852430865342151 -0.0152958273301001 ENSG00000132768 DPH2
ENST00000534655 0.626201517930652 0.395444375980258 -0.0766510451067351 ENSG00000132768 DPH2
ENST00000459879 0.756342253385664 0.560060913678442 -0.0446884086713314 ENSG00000132768 DPH2
ENST00000527319 0.817306171438316 0.654581037534714 -0.0354922999360794 ENSG00000132768 DPH2
ENST00000472505 0.0561617833414392 0.00826777817367102 -0.171899804912718 ENSG00000117410 ATP6V0B
ENST00000472174 0.0679752893361405 0.0111724654079737 -0.16182922872477 ENSG00000117410 ATP6V0B
ENST00000532642 0.0671696236635484 0.0109650675904653 -0.162087855614971 ENSG00000117410 ATP6V0B
ENST00000236067 0.0662194038489542 0.0107298205754485 -0.162396317137204 ENSG00000117410 ATP6V0B
ENST00000471859 0.0702883979572905 0.0117385784913899 -0.160247778045713 ENSG00000117410 ATP6V0B
ENST00000472277 0.044784009163301 0.00586564784626874 -0.179478011046627 ENSG00000117410 ATP6V0B
ENST00000461670 0.0523144846329164 0.00744377402418893 -0.179401809778703 ENSG00000117410 ATP6V0B
ENST00000468183 0.0658120984828325 0.0106292524100426 -0.162820960365491 ENSG00000117410 ATP6V0B
ENST00000473485 0.0658120984828325 0.0106292524100426 -0.162820960365491 ENSG00000117410 ATP6V0B
ENST00000496131 0.0317421251462366 0.00345746111604397 -0.189290789613195 ENSG00000117410 ATP6V0B
ENST00000498208 0.0190041731891069 0.00161863566704898 -0.220650815695863 ENSG00000117410 ATP6V0B
ENST00000532072 0.540539615534571 0.30448736942304 -0.0726594315625229 ENSG00000117410 ATP6V0B
ENST00000498664 0.413985266015225 0.192599250405424 -0.0816996373300488 ENSG00000117410 ATP6V0B
ENST00000498543 0.693270893395626 0.475698273583255 -0.0589439397863334 ENSG00000117411 B4GALT2
ENST00000372324 0.578350904820326 0.343244456255049 -0.0611015625437267 ENSG00000117411 B4GALT2
ENST00000497866 0.625540294078355 0.39476279338525 -0.0665523424424041 ENSG00000117411 B4GALT2
ENST00000434555 0.700235055951417 0.484457275664382 -0.0451682962854279 ENSG00000117411 B4GALT2
ENST00000356836 0.731360366061334 0.527289780140481 -0.0411966966795816 ENSG00000117411 B4GALT2
ENST00000309519 0.976687809862727 0.948151246094956 0.00424199045369278 ENSG00000117411 B4GALT2
ENST00000485678 0.728907857727662 0.523696468539176 -0.0455204783814508 ENSG00000117411 B4GALT2
ENST00000481924 0.6815458365544 0.460972192677357 -0.0542140966508062 ENSG00000117411 B4GALT2
ENST00000486064 0.215466187786006 0.0666809915618664 -0.170259981026749 ENSG00000159214 CCDC24
ENST00000372307 0.515966868394747 0.280878999641411 -0.098852616338845 ENSG00000196517 SLC6A9
ENST00000372318 0.28230325654479 0.10277176345365 -0.151387859303646 ENSG00000159214 CCDC24
ENST00000460543 0.157837206974625 0.0406515162409811 -0.191836375593467 ENSG00000159214 CCDC24
ENST00000463846 0.28230325654479 0.10277176345365 -0.151387859303646 ENSG00000159214 CCDC24
ENST00000490563 0.28230325654479 0.10277176345365 -0.151387859303646 ENSG00000159214 CCDC24
ENST00000490064 0.241908980927236 0.079972217723213 -0.162933825268875 ENSG00000159214 CCDC24
ENST00000486504 0.252025247552587 0.0852763395435283 -0.159736968769033 ENSG00000159214 CCDC24
ENST00000485811 0.206235548476883 0.0622651173307282 -0.173930542221021 ENSG00000159214 CCDC24
ENST00000372306 0.533069352422557 0.29722415392375 -0.0954041967264816 ENSG00000196517 SLC6A9
ENST00000466180 0.203885421408798 0.0609995543501109 -0.174606583306851 ENSG00000159214 CCDC24
ENST00000479055 0.251849809366016 0.0851815413275905 -0.161742899376342 ENSG00000159214 CCDC24
ENST00000361745 0.106930587526648 0.0221971718739363 -0.133185023198951 ENSG00000178028 DMAP1
ENST00000446292 0.125718444305578 0.0284369184573688 -0.126760941253414 ENSG00000178028 DMAP1
ENST00000440641 0.207420723183406 0.062799991390723 -0.111528481608407 ENSG00000178028 DMAP1
ENST00000436069 0.00295988545510583 0.000103478130809229 -0.299397948404837 ENSG00000178028 DMAP1
ENST00000437511 0.129844935357184 0.0298806438518841 -0.127508346740262 ENSG00000178028 DMAP1
ENST00000475794 0.00405985158507192 0.000163106966136023 -0.273683360324964 ENSG00000178028 DMAP1
ENST00000471829 0.256860589153008 0.0878821339417951 -0.102499246910543 ENSG00000178028 DMAP1
ENST00000487922 0.289855673335324 0.107356470603668 -0.0989147343603176 ENSG00000178028 DMAP1
ENST00000315913 0.106930587526648 0.0221971718739363 -0.133185023198951 ENSG00000178028 DMAP1
ENST00000372289 0.106930587526648 0.0221971718739363 -0.133185023198951 ENSG00000178028 DMAP1
ENST00000463950 0.00831736483812109 0.000460935880979855 -0.272677067918022 ENSG00000178028 DMAP1
ENST00000372290 0.852141086972749 0.712473285270711 -0.0242484921678832 ENSG00000178028 DMAP1
ENST00000488433 0.65574277390363 0.429052742391212 -0.0504963031928429 ENSG00000178028 DMAP1
ENST00000483741 0.0733189427961022 0.0124915995948259 -0.200634978147521 ENSG00000178028 DMAP1
ENST00000494092 0.387301887806278 0.17297016312573 -0.125955308589761 ENSG00000178028 DMAP1
ENST00000372257 0.091052132119832 0.0173585555658021 0.126215297323335 ENSG00000117419 ERI3
ENST00000372259 0.100329847685788 0.02021334873503 0.134563335717156 ENSG00000117419 ERI3
ENST00000456170 0.102005292205993 0.0206752873074667 0.133120902364442 ENSG00000117419 ERI3
ENST00000537474 0.10649206669538 0.0220621890216793 0.127695161300954 ENSG00000117419 ERI3
ENST00000489710 0.0103479119430505 0.000646050212074676 0.19739730472623 ENSG00000117419 ERI3
ENST00000479101 0.00672886316242433 0.000341028709808724 0.205944752302139 ENSG00000117419 ERI3
ENST00000462341 0.0115459917495076 0.000765393394319193 0.200844644107026 ENSG00000117419 ERI3
ENST00000452396 0.469520192001698 0.238131832955002 0.0730179636645975 ENSG00000117419 ERI3
ENST00000495828 0.520857285577375 0.285793117898905 0.0652378666750839 ENSG00000117419 ERI3
ENST00000457571 0.587457596942093 0.352859190884182 0.0594598237503841 ENSG00000117419 ERI3
ENST00000355387 0.0976114188723009 0.0193818277851254 -0.116661530361003 ENSG00000187147 RNF220
ENST00000361799 0.0976114188723009 0.0193818277851254 -0.116661530361003 ENSG00000187147 RNF220
ENST00000372247 0.0960641100359409 0.0189236457530543 -0.116898678883905 ENSG00000187147 RNF220
ENST00000443020 0.0633509291839391 0.0100162450437144 -0.140083998886124 ENSG00000187147 RNF220
ENST00000453863 0.171792451509131 0.0467064302957652 -0.135186676368633 ENSG00000187147 RNF220
ENST00000335497 0.301314424401979 0.114609948708805 -0.0871734370333309 ENSG00000187147 RNF220
ENST00000440132 0.313570670210766 0.12232844454198 -0.0845371903062487 ENSG00000187147 RNF220
ENST00000474064 0.203853276401329 0.0609806075262827 -0.0945696237172817 ENSG00000187147 RNF220
ENST00000471494 0.599887451655376 0.366198274384518 -0.0527983585078047 ENSG00000187147 RNF220
ENST00000488865 0.13798512902945 0.0328320915414656 -0.145324679564531 ENSG00000187147 RNF220
ENST00000497469 0.790127905230174 0.610381659753076 -0.0306437828103944 ENSG00000187147 RNF220
ENST00000475378 0.200977259160221 0.0596357348628835 -0.102293516105579 ENSG00000187147 RNF220
ENST00000484745 0.272539360409727 0.0968363308707571 -0.0841471779275714 ENSG00000187147 RNF220
ENST00000372242 0.144593608138527 0.0353864871568862 -0.101733114117037 ENSG00000126106 TMEM53
ENST00000372243 0.144593608138527 0.0353864871568862 -0.101733114117037 ENSG00000126106 TMEM53
ENST00000372244 0.144593608138527 0.0353864871568862 -0.101733114117037 ENSG00000126106 TMEM53
ENST00000495630 0.110170157667826 0.0232302962691296 -0.111105231146234 ENSG00000126106 TMEM53
ENST00000474394 0.559010889378306 0.3233609741481 -0.0583412331609543 ENSG00000187147 RNF220
ENST00000480686 0.368621045453395 0.159219312803029 -0.0835563485290977 ENSG00000187147 RNF220
ENST00000474956 0.118118360266496 0.02582256797744 -0.141632563966358 ENSG00000187147 RNF220
ENST00000452259 0.632012930448369 0.402390478338193 -0.0516731386103884 ENSG00000142945 KIF2C
ENST00000372224 0.564833198604825 0.329780528302645 -0.0520382939949819 ENSG00000142945 KIF2C
ENST00000493027 0.63246553663726 0.402805445003831 -0.0516743814257621 ENSG00000142945 KIF2C
ENST00000372218 0.564741928904141 0.329721942638397 -0.0520403043422061 ENSG00000142945 KIF2C
ENST00000455186 0.463757025293719 0.233172683902264 -0.0763153561338326 ENSG00000142945 KIF2C
ENST00000372222 0.818846454151458 0.657284677564351 -0.0254245280964634 ENSG00000142945 KIF2C
ENST00000480574 0.327431545088182 0.131234300360463 -0.125523470340358 ENSG00000142945 KIF2C
ENST00000372217 0.867622424059101 0.738660258787585 -0.0182709614629199 ENSG00000142945 KIF2C
ENST00000440985 0.841354348009899 0.694635540939349 0.032081785802198 ENSG00000225721 RP11-269F19.2
ENST00000428791 0.296569819084276 0.111451186713568 -0.099092575854855 ENSG00000225721 RP11-269F19.2
ENST00000423289 0.885230006539443 0.768440895252889 -0.0240830700180788 ENSG00000142945 KIF2C
ENST00000472235 0.678017643986548 0.456124545212109 -0.0611872646058125 ENSG00000142945 KIF2C
ENST00000497035 0.0130583800650865 0.000925540722202044 -0.178799263874544 ENSG00000142937 RPS8
ENST00000396651 0.0150202932667349 0.00114968938877799 -0.177656617213558 ENSG00000142937 RPS8
ENST00000372209 0.0150474628546974 0.00115279576517712 -0.177626156653372 ENSG00000142937 RPS8
ENST00000470475 0.0067878888638937 0.000345781236999647 -0.212560877815311 ENSG00000142937 RPS8
ENST00000485390 0.0150871685611857 0.00115693718975014 -0.17764585014342 ENSG00000142937 RPS8
ENST00000464658 0.0781534361516324 0.0137382575114961 -0.132386888639179 ENSG00000142937 RPS8
ENST00000484599 0.0763529493920298 0.0132656329194066 -0.132812232593213 ENSG00000142937 RPS8
ENST00000474582 0.1539551917701 0.0390509285568046 -0.130845667373248 ENSG00000142937 RPS8
ENST00000372201 0.0711941788410027 0.0119466138741987 -0.120369745760219 ENSG00000173846 PLK3
ENST00000465443 0.0760624033898057 0.0131966025973702 -0.118208421225989 ENSG00000173846 PLK3
ENST00000476731 0.332640813571733 0.134588993711512 -0.106663547921374 ENSG00000173846 PLK3
ENST00000492398 0.320738781197344 0.127089661985969 -0.0864409861243188 ENSG00000173846 PLK3
ENST00000461358 0.734273694936148 0.531230560042588 -0.0427080494406296 ENSG00000173846 PLK3
ENST00000461769 0.381879896095516 0.169019085518436 -0.104001278929604 ENSG00000173846 PLK3
ENST00000493100 0.363745532058143 0.155676959727643 -0.104223803506941 ENSG00000173846 PLK3
ENST00000339355 0.818016108111164 0.655886333156655 -0.0417456746065554 ENSG00000188396 TCTEX1D4
ENST00000372200 0.851576710473747 0.711555059382409 -0.0315403834973111 ENSG00000188396 TCTEX1D4
ENST00000450269 0.64801552506827 0.419770596358991 0.039606553413363 ENSG00000222009 BTBD19
ENST00000453418 0.64801552506827 0.419770596358991 0.039606553413363 ENSG00000222009 BTBD19
ENST00000409335 0.536719529832932 0.300744583696193 0.0510439731452362 ENSG00000222009 BTBD19
ENST00000439563 0.541896534157548 0.305829641711425 0.051865042074382 ENSG00000222009 BTBD19
ENST00000485668 0.798049111247824 0.622998876109239 0.0229994108395814 ENSG00000222009 BTBD19
ENST00000482715 0.486281630659722 0.253096162154318 0.0555800611202144 ENSG00000222009 BTBD19
ENST00000475105 0.663059450087817 0.437719800883387 0.0399360472310763 ENSG00000222009 BTBD19
ENST00000495433 0.945598947506814 0.883234316667184 0.00910532177881058 ENSG00000222009 BTBD19
ENST00000489976 0.890370033390483 0.777961933740342 0.0231222055517913 ENSG00000222009 BTBD19
ENST00000464114 0.831888276578376 0.679036891944935 -0.0319632924078251 ENSG00000222009 BTBD19
ENST00000447098 0.272117456121529 0.0966024627946678 -0.151937454159742 ENSG00000117425 PTCH2
ENST00000372192 0.350900176779499 0.146661684911273 -0.135031270326991 ENSG00000117425 PTCH2
ENST00000439363 0.331066052788019 0.133566753875568 -0.0836348341136749 ENSG00000070785 EIF2B3
ENST00000360403 0.267819609805988 0.0940370565992757 -0.0815587471561482 ENSG00000070785 EIF2B3
ENST00000486491 0.867791874729729 0.739016101525496 -0.025441229868059 ENSG00000070785 EIF2B3
ENST00000372183 0.346009065221284 0.143483718285877 -0.078113876804262 ENSG00000070785 EIF2B3
ENST00000480675 0.637926127753353 0.408670771102416 -0.0524170467255733 ENSG00000070785 EIF2B3
ENST00000477953 0.61318019748832 0.380745939189701 -0.0565592083563789 ENSG00000070785 EIF2B3
ENST00000372182 0.772485623584227 0.583824896115847 -0.0357966192999063 ENSG00000070785 EIF2B3
ENST00000487532 0.722122632514995 0.514475205050127 -0.0442344487636054 ENSG00000070785 EIF2B3
ENST00000497010 0.659850551507922 0.434071492985412 -0.054487044329816 ENSG00000070785 EIF2B3
ENST00000372168 0.318691437631051 0.125635699806956 -0.0765236675852154 ENSG00000126107 HECTD3
ENST00000372172 0.208522708108188 0.063387914505258 -0.0815038513355925 ENSG00000126107 HECTD3
ENST00000486132 0.242781854324189 0.0804270260612629 -0.101820530832493 ENSG00000126107 HECTD3
ENST00000486296 0.408497833128953 0.188617045202844 -0.0743446475279374 ENSG00000126107 HECTD3
ENST00000466423 0.657561820136069 0.431353201643191 -0.0445182251684129 ENSG00000126107 HECTD3
ENST00000487488 0.636599400482399 0.407376905079223 -0.0564070048997481 ENSG00000126107 HECTD3
ENST00000484564 0.967176644991825 0.928002212233425 0.0071802589151955 ENSG00000126107 HECTD3
ENST00000246337 0.0303758371901969 0.00323598246802805 -0.157211685311276 ENSG00000126088 UROD
ENST00000491773 0.065312029238915 0.0104927361690592 -0.137757478563274 ENSG00000126088 UROD
ENST00000463092 0.0866425320530475 0.0161399724599836 -0.131150082368976 ENSG00000126088 UROD
ENST00000461035 0.0791534940048776 0.0140046451351225 -0.134753397646479 ENSG00000126088 UROD
ENST00000491300 0.0357819867859314 0.00414184544109105 -0.149574821330682 ENSG00000126088 UROD
ENST00000434478 0.0579545276089287 0.00868141406475206 -0.138765481211674 ENSG00000126088 UROD
ENST00000494399 0.0304816245949873 0.00325503184067734 -0.157196087980073 ENSG00000126088 UROD
ENST00000460334 0.0600908355029394 0.00916900772968557 -0.139577290180663 ENSG00000126088 UROD
ENST00000462688 0.0352653912540124 0.00405756928833675 -0.150016619020477 ENSG00000126088 UROD
ENST00000460906 0.063666220562364 0.0100963456886258 -0.137365653514245 ENSG00000126088 UROD
ENST00000490385 0.0631742091936988 0.00997565485912487 -0.138286284878587 ENSG00000126088 UROD
ENST00000469548 0.0383645933349235 0.00461768565060071 -0.148824423277232 ENSG00000126088 UROD
ENST00000486699 0.0390152498908382 0.00473861430850294 -0.14859139038572 ENSG00000126088 UROD
ENST00000478467 0.0367292245974679 0.0043148837211317 -0.149727511398799 ENSG00000126088 UROD
ENST00000428106 0.0383937505679622 0.00462464243362326 -0.148732236143587 ENSG00000126088 UROD
ENST00000496439 0.0685555015578331 0.0113070566087722 -0.136047382182855 ENSG00000126088 UROD
ENST00000473012 0.0655003664904501 0.0105395826425768 -0.137171894914628 ENSG00000126088 UROD
ENST00000472254 0.00822438855732415 0.000452815795669712 -0.23309957592296 ENSG00000126088 UROD
ENST00000466193 0.0319901868906577 0.00351208783070772 -0.219925341901615 ENSG00000126088 UROD
ENST00000465678 0.0393665872906165 0.00481304322179497 -0.216887916202808 ENSG00000126088 UROD
ENST00000359600 0.870808684189283 0.743910993378393 -0.0267270146312695 ENSG00000162415 ZSWIM5
ENST00000464588 0.691701659577532 0.473661246939497 0.0605576421198251 ENSG00000162415 ZSWIM5
ENST00000528332 0.0854392338618901 0.0157855488950576 -0.206231840108085 ENSG00000132781 MUTYH
ENST00000529984 0.0854392338618901 0.0157855488950576 -0.206231840108085 ENSG00000132781 MUTYH
ENST00000372110 0.0692964593846842 0.0114931071341022 -0.216084266146989 ENSG00000132781 MUTYH
ENST00000372115 0.0868970474742135 0.0162102074265263 -0.205478900300938 ENSG00000132781 MUTYH
ENST00000481571 0.0692964593846842 0.0114931071341022 -0.216084266146989 ENSG00000132781 MUTYH
ENST00000372098 0.0692964593846842 0.0114931071341022 -0.216084266146989 ENSG00000132781 MUTYH
ENST00000355498 0.10845930524859 0.0226803426783122 -0.197646354519423 ENSG00000132781 MUTYH
ENST00000475516 0.109474763312957 0.0230120575188151 -0.197102654306203 ENSG00000132781 MUTYH
ENST00000372104 0.100327922508256 0.0202120197708388 -0.201049644088037 ENSG00000132781 MUTYH
ENST00000448481 0.100327922508256 0.0202120197708388 -0.201049644088037 ENSG00000132781 MUTYH
ENST00000456914 0.100327922508256 0.0202120197708388 -0.201049644088037 ENSG00000132781 MUTYH
ENST00000354383 0.109474763312957 0.0230120575188151 -0.197102654306203 ENSG00000132781 MUTYH
ENST00000488731 0.108953628022527 0.0228449462657885 -0.197067769919465 ENSG00000132781 MUTYH
ENST00000372100 0.10845930524859 0.0226803426783122 -0.197646354519423 ENSG00000132781 MUTYH
ENST00000450313 0.0868970474742135 0.0162102074265263 -0.205478900300938 ENSG00000132781 MUTYH
ENST00000531105 0.0954230551702666 0.0187286861564278 -0.204677518655028 ENSG00000132781 MUTYH
ENST00000533178 0.210856783732804 0.064526641894988 -0.169929339260004 ENSG00000132781 MUTYH
ENST00000528013 0.0965974101528035 0.019080813295541 -0.203285928017799 ENSG00000132781 MUTYH
ENST00000412971 0.0661695540823982 0.0107168260977692 -0.219033754267964 ENSG00000132781 MUTYH
ENST00000470256 0.094067482929733 0.0183198953219499 -0.206359681713527 ENSG00000132781 MUTYH
ENST00000461495 0.0568023861364668 0.00840843899199473 -0.226124422744436 ENSG00000132781 MUTYH
ENST00000435155 0.0920011940404415 0.0176516778720271 -0.20899639312859 ENSG00000132781 MUTYH
ENST00000467940 0.0445356033359523 0.00581055377976831 -0.236873697589642 ENSG00000132781 MUTYH
ENST00000525160 0.056424645681818 0.00832341195223832 -0.228497537303931 ENSG00000132781 MUTYH
ENST00000479746 0.103560328709541 0.021133376529236 -0.207405304664562 ENSG00000132781 MUTYH
ENST00000492494 0.111031252948768 0.023501384560218 -0.204009214524426 ENSG00000132781 MUTYH
ENST00000483642 0.0642957500668938 0.0102558859163801 -0.227910272480003 ENSG00000132781 MUTYH
ENST00000481139 0.0815531349408073 0.0146975014748241 -0.215690785137482 ENSG00000132781 MUTYH
ENST00000485484 0.0974313137304626 0.0193314430387005 -0.209941308500728 ENSG00000132781 MUTYH
ENST00000476789 0.0797044487974259 0.0141738998405508 -0.216138546442743 ENSG00000132781 MUTYH
ENST00000462387 0.116455196610573 0.025300529949731 -0.199270633269343 ENSG00000132781 MUTYH
ENST00000474703 0.147244168612451 0.0363859819517144 -0.190256118226969 ENSG00000132781 MUTYH
ENST00000483127 0.118903855624346 0.0260779409265136 -0.206544457739554 ENSG00000132781 MUTYH
ENST00000534453 0.110674824103954 0.0233824687996674 -0.211426705748477 ENSG00000132781 MUTYH
ENST00000372090 0.382561401506991 0.169520640551237 -0.105692021819633 ENSG00000132773 TOE1
ENST00000477731 0.150812107548403 0.0378495346751838 -0.176965844321212 ENSG00000132773 TOE1
ENST00000539779 0.363958042283334 0.155815706752946 -0.110111133834957 ENSG00000132773 TOE1
ENST00000471337 0.143772413992765 0.0350668371555327 -0.175674547131332 ENSG00000132773 TOE1
ENST00000495703 0.475708049651157 0.243728742176512 -0.0907975044039643 ENSG00000132773 TOE1
ENST00000460057 0.721589689605457 0.513581090252081 -0.060243034071611 ENSG00000132773 TOE1
ENST00000372084 0.66504413996757 0.43996308348728 -0.0688472180546919 ENSG00000070759 TESK2
ENST00000372086 0.784849320860077 0.602448076600634 -0.0454859073920168 ENSG00000070759 TESK2
ENST00000341771 0.784849320860077 0.602448076600634 -0.0454859073920168 ENSG00000070759 TESK2
ENST00000486676 0.798520461352666 0.623746841695955 -0.0428979619866141 ENSG00000070759 TESK2
ENST00000538496 0.817541402371341 0.655125150522751 -0.0393815809085152 ENSG00000070759 TESK2
ENST00000401061 0.138460107988131 0.0330425169766154 -0.166798705583069 ENSG00000132763 MMACHC
ENST00000262746 0.976862135563747 0.948547822255128 -0.00261330813028202 ENSG00000117450 PRDX1
ENST00000319248 0.976590915473633 0.947949757774083 -0.00264359493827036 ENSG00000117450 PRDX1
ENST00000372079 0.976550659355332 0.947745453132135 -0.00265483257318545 ENSG00000117450 PRDX1
ENST00000447184 0.987958881641359 0.971922260246553 -0.00145645723309472 ENSG00000117450 PRDX1
ENST00000424390 0.987958881641359 0.971926455391305 -0.00145629433620173 ENSG00000117450 PRDX1
ENST00000483583 0.943761788663451 0.878736366869549 0.00665477674867604 ENSG00000117450 PRDX1
ENST00000372070 0.797147068678772 0.621322627761078 -0.0237380377439659 ENSG00000117448 AKR1A1
ENST00000434299 0.540630427268403 0.304558808896519 -0.0545770987161097 ENSG00000117448 AKR1A1
ENST00000496999 0.340733736380063 0.140072002747064 -0.0843825026821605 ENSG00000117448 AKR1A1
ENST00000476957 0.700586364868012 0.484980978118784 -0.0369377729324953 ENSG00000117448 AKR1A1
ENST00000481885 0.791670302502836 0.612666315565131 -0.0283539965474528 ENSG00000117448 AKR1A1
ENST00000351829 0.925712020596271 0.842672594921014 -0.00991637353529083 ENSG00000117448 AKR1A1
ENST00000471651 0.481442655506925 0.248624333763488 -0.0698528333195745 ENSG00000117448 AKR1A1
ENST00000497973 0.999237844459384 0.998404659469279 0.000108487030405405 ENSG00000117448 AKR1A1
ENST00000473038 0.689706291377416 0.471272665857744 0.0433917271022001 ENSG00000117448 AKR1A1
ENST00000495913 0.856739405147606 0.719887084659659 0.0217098209981856 ENSG00000117448 AKR1A1
ENST00000487654 0.753780697971738 0.556930891781319 0.0384368638929446 ENSG00000117448 AKR1A1
ENST00000475919 0.999531697439505 0.999025401308278 8.38729137606869e-05 ENSG00000117448 AKR1A1
ENST00000475985 0.86565153213154 0.735114006166578 0.0272317504876556 ENSG00000117448 AKR1A1
ENST00000437901 0.359875275821568 0.152870531880816 0.0760448649712684 ENSG00000132780 NASP
ENST00000437362 0.359261779222571 0.152475005952202 0.0760339076093335 ENSG00000132780 NASP
ENST00000464190 0.120444094557691 0.0266417045200119 0.121027310134947 ENSG00000132780 NASP
ENST00000528084 0.267072028910601 0.0936147504912649 0.0978227246656161 ENSG00000132780 NASP
ENST00000527359 0.366716801114731 0.157768481533229 0.074609159774767 ENSG00000132780 NASP
ENST00000525515 0.185910597862507 0.0529531391380962 0.0996765238590238 ENSG00000132780 NASP
ENST00000453748 0.34659694773971 0.143916070132787 0.0764278599915947 ENSG00000132780 NASP
ENST00000402363 0.485920653723335 0.252747135798253 0.0578596632985708 ENSG00000132780 NASP
ENST00000537798 0.485920653723335 0.252748751673086 0.0578620580594799 ENSG00000132780 NASP
ENST00000527470 0.0606675154507845 0.00930183432966735 0.137477164156795 ENSG00000132780 NASP
ENST00000529333 0.0615684880923491 0.0095551946447036 0.136387413170049 ENSG00000132780 NASP
ENST00000531532 0.224386093388779 0.0710558417994297 0.107376855557482 ENSG00000132780 NASP
ENST00000530840 0.314233734398927 0.122749440799468 0.114646951888716 ENSG00000132780 NASP
ENST00000528238 0.492803547361811 0.259083929000792 0.0591407630115099 ENSG00000132780 NASP
ENST00000534101 0.0596802184185095 0.00907964263631661 0.136634926675654 ENSG00000132780 NASP
ENST00000350030 0.473607110884983 0.241940242940698 0.0588634541569028 ENSG00000132780 NASP
ENST00000470768 0.0952650511587493 0.0186773367064923 0.119285828093082 ENSG00000132780 NASP
ENST00000372052 0.485804876119 0.252623117749996 0.0578578089230676 ENSG00000132780 NASP
ENST00000351223 0.485804876119 0.252623117749996 0.0578578089230676 ENSG00000132780 NASP
ENST00000530073 0.949399397098248 0.890301829404344 -0.00758831391518147 ENSG00000132780 NASP
ENST00000481782 0.953365319539592 0.89859959855635 0.00711041578694759 ENSG00000132780 NASP
ENST00000531612 0.9613587803095 0.915763830886425 0.00579259074864516 ENSG00000132780 NASP
ENST00000527932 0.745918944137171 0.546570152431072 -0.0393759811604372 ENSG00000132780 NASP
ENST00000534450 0.869566568383954 0.742223398933446 -0.0195742561038272 ENSG00000132780 NASP
ENST00000472408 0.950381891812539 0.892777544210262 0.0109588147810805 ENSG00000132780 NASP
ENST00000479235 0.318627986369443 0.125598730582449 0.0799376891946136 ENSG00000159592 GPBP1L1
ENST00000290795 0.120400918881551 0.0266197309561114 0.073654492985352 ENSG00000159592 GPBP1L1
ENST00000355105 0.120429416267428 0.0266305778060919 0.0736376953597423 ENSG00000159592 GPBP1L1
ENST00000467032 0.389832541270227 0.174901183308366 0.0943697304907659 ENSG00000159592 GPBP1L1
ENST00000487436 0.251742819445608 0.0850981266179649 0.110807509710473 ENSG00000159592 GPBP1L1
ENST00000468724 0.783757804116471 0.60077772846062 0.0332032062233756 ENSG00000159592 GPBP1L1
ENST00000498128 0.245126648480604 0.0816134242660294 0.0949498172257742 ENSG00000159592 GPBP1L1
ENST00000496278 0.990571870492531 0.977845701062435 -0.0021448049419024 ENSG00000159592 GPBP1L1
ENST00000495616 0.883829449456013 0.766170209907708 0.0258698155849347 ENSG00000159592 GPBP1L1
ENST00000488278 0.423389937754965 0.199830105978771 0.0685587598161573 ENSG00000159592 GPBP1L1
ENST00000480941 0.409086285560777 0.189053758484178 0.0702155363608158 ENSG00000159592 GPBP1L1
ENST00000480083 0.392431286749082 0.176667148920321 0.0723842327115562 ENSG00000159592 GPBP1L1
ENST00000493083 0.3491605474904 0.145540604733563 0.0793417908625454 ENSG00000159592 GPBP1L1
ENST00000460859 0.293299467100736 0.109457715493239 0.0893747948512092 ENSG00000159592 GPBP1L1
ENST00000372025 0.729845768007963 0.525174843642868 0.0390945640988545 ENSG00000159596 TMEM69
ENST00000496366 0.685908115740745 0.466496270711892 0.0470921988843967 ENSG00000159596 TMEM69
ENST00000359942 0.0320236860015337 0.00351876947875811 0.193519473974564 ENSG00000197429 IPP
ENST00000495072 0.048347011525714 0.00659367251768841 0.223153332087103 ENSG00000197429 IPP
ENST00000396478 0.154875116439991 0.0394353563627487 0.157575209434303 ENSG00000197429 IPP
ENST00000470809 0.219631082811649 0.0687713299814802 0.116669970166632 ENSG00000086015 MAST2
ENST00000372009 0.555263426763571 0.319771148449189 0.0379998029839113 ENSG00000086015 MAST2
ENST00000361297 0.552172828913866 0.316406368931592 0.0383564867666924 ENSG00000086015 MAST2
ENST00000372008 0.820736527690385 0.660341574095391 -0.021693590126746 ENSG00000086015 MAST2
ENST00000482881 0.721590710676768 0.513606368835949 0.042590531539102 ENSG00000086015 MAST2
ENST00000467367 0.973241874069199 0.940910944536139 0.00634619182242223 ENSG00000086015 MAST2
ENST00000498668 0.709624985279342 0.497477022145233 -0.0638575100363708 ENSG00000086015 MAST2
ENST00000477968 0.976273359320871 0.946941293228544 0.00567671373510699 ENSG00000086015 MAST2
ENST00000492813 0.867421532798056 0.738330201344978 0.0308194371697141 ENSG00000086015 MAST2
ENST00000262741 0.00368807500398791 0.000142220270164195 -0.269518904876628 ENSG00000117461 PIK3R3
ENST00000372006 0.00381189325760679 0.000149462172435172 -0.268710752294568 ENSG00000117461 PIK3R3
ENST00000340332 0.00378063071061439 0.000147097673374828 -0.268513914509575 ENSG00000117461 PIK3R3
ENST00000354242 0.00378063071061439 0.000147097673374828 -0.268513914509575 ENSG00000117461 PIK3R3
ENST00000420542 0.00378063071061439 0.000147097673374828 -0.268513914509575 ENSG00000117461 PIK3R3
ENST00000488808 0.00278814208021851 9.50416794348784e-05 -0.334483200091276 ENSG00000117461 PIK3R3
ENST00000540385 0.0138766082524317 0.00100891677436377 -0.256812562565679 ENSG00000117461 PIK3R3
ENST00000423209 0.0125259344340753 0.000870178041017584 -0.262563984705728 ENSG00000117461 PIK3R3
ENST00000493202 0.0308147381002817 0.0033072382558189 -0.242913862120166 ENSG00000117461 PIK3R3
ENST00000425892 0.0414176469856028 0.00519011207000869 -0.232125596302494 ENSG00000117461 PIK3R3
ENST00000396420 0.949739979226436 0.891270065660769 -0.00649054232841253 ENSG00000085998 POMGNT1
ENST00000371984 0.913254146866091 0.819418706689939 -0.0107268463989149 ENSG00000085998 POMGNT1
ENST00000371992 0.949976124147427 0.891756352378169 -0.00647708137524807 ENSG00000085998 POMGNT1
ENST00000475642 0.792706260623546 0.614158297261922 0.0393531800012227 ENSG00000085998 POMGNT1
ENST00000535522 0.938413326251489 0.868001737925341 0.00789275244883593 ENSG00000085998 POMGNT1
ENST00000371986 0.913254146866091 0.819413766892306 -0.0107198768786311 ENSG00000085998 POMGNT1
ENST00000480972 0.515310637531836 0.280231306577154 0.0859309507118539 ENSG00000085998 POMGNT1
ENST00000485714 0.95043697217402 0.892922224299053 0.00835355356690882 ENSG00000085998 POMGNT1
ENST00000463030 0.801180442740764 0.628344251663704 0.0430615757912126 ENSG00000085998 POMGNT1
ENST00000477114 0.791417625470344 0.612222048742374 -0.0351146597350867 ENSG00000085998 POMGNT1
ENST00000497439 0.764909371036887 0.572218432296643 -0.0368796291648262 ENSG00000085998 POMGNT1
ENST00000489985 0.444527166299325 0.216974224003915 -0.0894451859897426 ENSG00000085998 POMGNT1
ENST00000463715 0.26366256954593 0.0917309586826677 -0.152329969631146 ENSG00000085999 RAD54L
ENST00000442598 0.750804381828756 0.552981121806545 -0.0397247425804156 ENSG00000085999 RAD54L
ENST00000493985 0.375565840680013 0.164322165267558 -0.126737147593581 ENSG00000085999 RAD54L
ENST00000371975 0.749342606959833 0.551011812565669 -0.0399130632339457 ENSG00000085999 RAD54L
ENST00000469835 0.340911413341812 0.140230532441643 -0.134473552848094 ENSG00000085999 RAD54L
ENST00000493032 0.93743155634222 0.865844978536054 -0.0156759818231893 ENSG00000085999 RAD54L
ENST00000487700 0.980110960406059 0.955329777236067 0.00497273957559848 ENSG00000085999 RAD54L
ENST00000472889 0.957716780855943 0.908148080608462 -0.0106506967635012 ENSG00000085999 RAD54L
ENST00000473251 0.944876138588708 0.881757032682727 0.0130538183728428 ENSG00000085999 RAD54L
ENST00000496156 0.204415581576341 0.0612689125264598 0.0931728983246626 ENSG00000132128 LRRC41
ENST00000476687 0.969967256079574 0.93413723502616 0.00727117173426159 ENSG00000085999 RAD54L
ENST00000488942 0.927855430200384 0.846665026193409 0.0161309029902028 ENSG00000085999 RAD54L
ENST00000459678 0.9096088761046 0.812236165508427 0.0201892764057115 ENSG00000085999 RAD54L
ENST00000343304 0.0118773265724515 0.000803282379087443 0.12509226991213 ENSG00000132128 LRRC41
ENST00000472710 0.0252235722087364 0.0024566524735084 0.124669812982393 ENSG00000132128 LRRC41
ENST00000498402 0.0836139584814705 0.0152597257701386 0.100452375048241 ENSG00000132128 LRRC41
ENST00000469150 0.864162890899672 0.732666362377394 0.0235447345561605 ENSG00000132128 LRRC41
ENST00000311672 0.0712605501627747 0.0119717884699438 -0.154553432837832 ENSG00000173660 UQCRH
ENST00000489056 0.0712605501627747 0.0119686566131583 -0.154556633023517 ENSG00000173660 UQCRH
ENST00000486951 0.0502470711989855 0.00700443427812548 -0.168634401747833 ENSG00000173660 UQCRH
ENST00000496387 0.0712605501627747 0.0119686566131583 -0.154556633023517 ENSG00000173660 UQCRH
ENST00000460947 0.0670263507214217 0.0109240748148311 -0.169699134847318 ENSG00000173660 UQCRH
ENST00000474844 0.934739498994616 0.860652981972318 -0.0103589676939112 ENSG00000117481 NSUN4
ENST00000307089 0.672889387416369 0.449562848769132 0.0420078409280798 ENSG00000117481 NSUN4
ENST00000486270 0.95483027930678 0.902004583176588 -0.00760673013995295 ENSG00000117481 NSUN4
ENST00000536062 0.946775907768111 0.885374713213792 -0.0085782884483565 ENSG00000117481 NSUN4
ENST00000469918 0.957913616709828 0.908581304707234 -0.00818216213444476 ENSG00000117481 NSUN4
ENST00000472157 0.4835621385346 0.250561641808094 -0.107467226486527 ENSG00000117481 NSUN4
ENST00000471871 0.949189229639781 0.889917768087425 -0.00819359078531139 ENSG00000117481 NSUN4
ENST00000537428 0.973506128511084 0.94159987082615 -0.00432609378113819 ENSG00000117481 NSUN4
ENST00000498008 0.962139044280665 0.917383563678193 -0.00619333876407302 ENSG00000117481 NSUN4
ENST00000495427 0.977794603120081 0.950425489499865 -0.00377745202597974 ENSG00000117481 NSUN4
ENST00000475281 0.390535184029158 0.17540692151251 -0.119686174813945 ENSG00000117481 NSUN4
ENST00000602433 0.319410991898236 0.126123103585658 -0.110293805678585 ENSG00000269956 MKNK1-AS1
ENST00000342571 0.801321458220731 0.628747993445531 -0.0287863678449995 ENSG00000079277 MKNK1
ENST00000371946 0.995065377892402 0.989212985536004 -0.000713464616871731 ENSG00000079277 MKNK1
ENST00000341183 0.995065377892402 0.989212985536004 -0.000713464616871731 ENSG00000079277 MKNK1
ENST00000371944 0.801321458220731 0.628747993445531 -0.0287863678449995 ENSG00000079277 MKNK1
ENST00000371945 0.995065377892402 0.989212985536004 -0.000713464616871731 ENSG00000079277 MKNK1
ENST00000524749 0.796904175599183 0.62087167728284 -0.040532328628829 ENSG00000079277 MKNK1
ENST00000528077 0.8914379827074 0.77967271328919 0.0152372505415224 ENSG00000079277 MKNK1
ENST00000428112 0.840225187906596 0.692722543693065 0.0219065429701479 ENSG00000079277 MKNK1
ENST00000532897 0.379139794952207 0.166991933662713 -0.107265225012042 ENSG00000079277 MKNK1
ENST00000530528 0.691996079882916 0.474031627582519 -0.066388444515832 ENSG00000079277 MKNK1
ENST00000531355 0.86104788893861 0.727182310587578 0.0195045770865554 ENSG00000079277 MKNK1
ENST00000470237 0.469794496113002 0.238504204401474 -0.103101590999636 ENSG00000079277 MKNK1
ENST00000524417 0.319901832587486 0.126484135692862 -0.141344544523713 ENSG00000079277 MKNK1
ENST00000460098 0.47941133824022 0.246908395288825 -0.105626674723278 ENSG00000079277 MKNK1
ENST00000532783 0.950065748727599 0.892022860160593 0.00981600160958287 ENSG00000079277 MKNK1
ENST00000496619 0.789784033372258 0.609907228770231 0.0313584585118901 ENSG00000079277 MKNK1
ENST00000528237 0.939548355931593 0.870754325597274 0.0118984900889543 ENSG00000079277 MKNK1
ENST00000526513 0.780622180378717 0.595752817316053 0.0332795505886506 ENSG00000079277 MKNK1
ENST00000484301 0.910039430946673 0.813339151661411 0.0155250297909007 ENSG00000079277 MKNK1
ENST00000545730 0.937097465529162 0.865167211789491 0.00980075635913425 ENSG00000079277 MKNK1
ENST00000486716 0.773617433562114 0.585806194168631 -0.0368556191110071 ENSG00000079277 MKNK1
ENST00000480531 0.323669427918889 0.128876339042474 -0.126853186004008 ENSG00000079277 MKNK1
ENST00000529170 0.827956730262512 0.672479040401247 -0.0290208425551499 ENSG00000079277 MKNK1
ENST00000531769 0.98221863110898 0.959995781406476 -0.00305520651080924 ENSG00000079277 MKNK1
ENST00000465783 0.795694187205205 0.619059165014294 0.0367506472911004 ENSG00000079277 MKNK1
ENST00000474868 0.804472279553244 0.633764682893184 0.0352172985746329 ENSG00000079277 MKNK1
ENST00000532110 0.738868517308654 0.537096088852742 0.0463408950911495 ENSG00000079277 MKNK1
ENST00000525888 0.820598782736821 0.660122984501271 0.0343052031792095 ENSG00000079277 MKNK1
ENST00000468852 0.628315280726151 0.397881342562324 -0.07849003705724 ENSG00000079277 MKNK1
ENST00000319928 0.886896296520176 0.771457601026316 0.0245759254208598 ENSG00000142961 MOB3C
ENST00000271139 0.954215773990791 0.900645357345216 0.0107736501897065 ENSG00000142961 MOB3C
ENST00000371940 0.860273647067883 0.725882972637049 0.0297109352716744 ENSG00000142961 MOB3C
ENST00000477318 0.648869028119429 0.420726806867536 -0.0744682326122017 ENSG00000142961 MOB3C
ENST00000576409 0.623161950378554 0.392151226139429 -0.0473922807039665 ENSG00000123472 ATPAF1
ENST00000371937 0.623286161755153 0.39232456659901 -0.047350237231944 ENSG00000123472 ATPAF1
ENST00000574428 0.623286161755153 0.39232456659901 -0.047350237231944 ENSG00000123472 ATPAF1
ENST00000492233 0.69942994491426 0.483524239677726 -0.0497153885469053 ENSG00000123472 ATPAF1
ENST00000526821 0.621953486381371 0.390738243197319 -0.0569659052704242 ENSG00000123472 ATPAF1
ENST00000542495 0.566433888047569 0.331474898831556 -0.0652002774829857 ENSG00000123472 ATPAF1
ENST00000529214 0.566433888047569 0.331474898831556 -0.0652002774829857 ENSG00000123472 ATPAF1
ENST00000329231 0.308308157384596 0.118997399344358 -0.0957384629605796 ENSG00000123472 ATPAF1
ENST00000534216 0.552470329619283 0.316750268941902 -0.0744660358691348 ENSG00000123472 ATPAF1
ENST00000532925 0.679898216888499 0.4587353442323 -0.0515766071262156 ENSG00000123472 ATPAF1
ENST00000474020 0.604862900329126 0.371330796644126 -0.076887209333853 ENSG00000123472 ATPAF1
ENST00000487193 0.368322164411165 0.159008979621722 -0.116291377435645 ENSG00000123472 ATPAF1
ENST00000544071 0.159324154044902 0.0412780880685152 0.0803982956799533 ENSG00000159658 EFCAB14
ENST00000525633 0.295272512848623 0.110629817194645 -0.124279131515203 ENSG00000123472 ATPAF1
ENST00000442839 0.0675913966213875 0.0110700590487438 0.137769019086258 ENSG00000228237 EFCAB14-AS1
ENST00000418985 0.0678124047174945 0.0111233240179881 0.137530583889542 ENSG00000228237 EFCAB14-AS1
ENST00000371933 0.104970646260119 0.021594372256331 0.0942194885296049 ENSG00000159658 EFCAB14
ENST00000479745 0.356062784586759 0.150358179449067 0.0859789524969551 ENSG00000159658 EFCAB14
ENST00000487741 0.349899690472255 0.145993927892275 0.0878070141100787 ENSG00000159658 EFCAB14
ENST00000481623 0.465443655366062 0.234662504231571 0.0772855566999154 ENSG00000159658 EFCAB14
ENST00000459797 0.995211216957523 0.98944198480504 0.00106753461319484 ENSG00000159658 EFCAB14
ENST00000484461 0.0443910610273708 0.00578041946513392 0.154158807641987 ENSG00000159658 EFCAB14
ENST00000371884 0.67167027487474 0.448162409526485 -0.0310296826511666 ENSG00000162367 TAL1
ENST00000371883 0.7472928461885 0.548333933046134 -0.023453633529584 ENSG00000162367 TAL1
ENST00000294339 0.7472928461885 0.548333933046134 -0.023453633529584 ENSG00000162367 TAL1
ENST00000459729 0.211124274271871 0.0646573629852074 -0.103845436583937 ENSG00000162367 TAL1
ENST00000464796 0.735739956265857 0.533114189515404 -0.036195930746405 ENSG00000162367 TAL1
ENST00000422216 0.953114465857503 0.898119480096837 0.00826602949770689 ENSG00000226252 RP1-18D14.7
ENST00000481091 0.73995705005378 0.538573972498709 -0.0441849331491382 ENSG00000162367 TAL1
ENST00000465912 0.986325453530064 0.968278326389579 -0.00333830485313061 ENSG00000162367 TAL1
ENST00000337817 0.742821608718669 0.542494436674776 -0.038229628322733 ENSG00000123473 STIL
ENST00000360380 0.742821608718669 0.542494436674776 -0.038229628322733 ENSG00000123473 STIL
ENST00000371877 0.742821608718669 0.542494436674776 -0.038229628322733 ENSG00000123473 STIL
ENST00000243182 0.768383772719931 0.57764106200431 -0.0344639915162405 ENSG00000123473 STIL
ENST00000396221 0.768383772719931 0.57764106200431 -0.0344639915162405 ENSG00000123473 STIL
ENST00000447475 0.970231038647234 0.934742330048216 -0.00494870346084363 ENSG00000123473 STIL
ENST00000418131 0.470530034893198 0.23915747949408 0.0854018112633609 ENSG00000123473 STIL
ENST00000436811 0.630038404931945 0.399984988193598 0.0684456541922532 ENSG00000123473 STIL
ENST00000371873 0.0199334473230378 0.00173421295333565 0.169512798841217 ENSG00000162368 CMPK1
ENST00000371871 0.0245012673736511 0.00235297846643691 0.150183506112517 ENSG00000162368 CMPK1
ENST00000471289 0.996170673830854 0.991645270399776 0.000816529544540894 ENSG00000162368 CMPK1
ENST00000450808 0.0163826167092468 0.00131175266380379 0.160361841723337 ENSG00000162368 CMPK1
ENST00000371870 0.0162087410839346 0.00129144032042065 0.162765653585266 ENSG00000162368 CMPK1
ENST00000371847 0.32809654333783 0.131645479577098 -0.129055327621462 ENSG00000132122 SPATA6
ENST00000371843 0.209444454486983 0.0638449298588599 -0.161596939836953 ENSG00000132122 SPATA6
ENST00000603831 0.409045868646181 0.189030839737394 -0.122031269892863 ENSG00000132122 SPATA6
ENST00000396199 0.239724219162929 0.0787846789561115 -0.153556520332232 ENSG00000132122 SPATA6
ENST00000371841 0.429166104718222 0.204404110115356 -0.119013148527085 ENSG00000132122 SPATA6
ENST00000490850 0.353371539288422 0.148418913509899 -0.134880634708785 ENSG00000132122 SPATA6
ENST00000463938 0.242082354120547 0.0800658655054205 -0.164197586598139 ENSG00000132122 SPATA6
ENST00000487543 0.417161306760803 0.195069417758312 -0.121832936782223 ENSG00000132122 SPATA6
ENST00000396153 0.608326228937096 0.374934884187162 -0.0574526765359509 ENSG00000185104 FAF1
ENST00000371778 0.629641634911147 0.399441813489506 -0.0547510336227288 ENSG00000185104 FAF1
ENST00000545823 0.723486572814117 0.516329185070808 0.0425784230576588 ENSG00000185104 FAF1
ENST00000494400 0.930517892511405 0.852259170203865 0.0126334378590841 ENSG00000185104 FAF1
ENST00000472808 0.804343403959185 0.633514932925509 -0.0394693701585185 ENSG00000185104 FAF1
ENST00000487898 0.352294726152144 0.147686395888314 -0.106413249938297 ENSG00000185104 FAF1
ENST00000262662 0.976306077742523 0.947000502604154 -0.00536137606680137 ENSG00000123080 CDKN2C
ENST00000396148 0.981111995568191 0.957746029075947 -0.00428276100971748 ENSG00000123080 CDKN2C
ENST00000371761 0.466433683417601 0.235542294096884 0.104155154397324 ENSG00000123080 CDKN2C
ENST00000242719 0.840026616458186 0.69233177530032 0.0193139609800605 ENSG00000123091 RNF11
ENST00000494873 0.800215453196231 0.626779530196301 -0.0168339454195964 ENSG00000123091 RNF11
ENST00000486691 0.876641950852546 0.753807391126095 0.0131786085960869 ENSG00000123091 RNF11
ENST00000371730 0.670511034891904 0.446813262752378 0.0413271607491313 ENSG00000085832 EPS15
ENST00000371733 0.670511034891904 0.446813262752378 0.0413271607491313 ENSG00000085832 EPS15
ENST00000396122 0.776974741715098 0.590542200764952 0.0324316660777287 ENSG00000085832 EPS15
ENST00000486505 0.585680237328783 0.350835685797519 0.0827650240705854 ENSG00000085832 EPS15
ENST00000478657 0.624089051980631 0.393243951876959 0.0799139514579181 ENSG00000085832 EPS15
ENST00000493793 0.944126962694883 0.879665094464856 0.0104166973191853 ENSG00000085832 EPS15
ENST00000371727 0.74656582354638 0.547279173360204 0.0374968595492177 ENSG00000085832 EPS15
ENST00000464478 0.0859871335090914 0.0159493239469151 0.203655948191332 ENSG00000085832 EPS15
ENST00000471391 0.675444129832886 0.452657240254212 0.0473892749600763 ENSG00000085832 EPS15
ENST00000465467 0.762314966768942 0.568287798681401 0.0367641075837913 ENSG00000085832 EPS15
ENST00000371714 0.402394013642458 0.184176136368624 0.0512331458905779 ENSG00000117859 OSBPL9
ENST00000337809 0.406112112014359 0.186908204618275 0.0507109053371511 ENSG00000117859 OSBPL9
ENST00000371710 0.406112112014359 0.186908204618275 0.0507109053371511 ENSG00000117859 OSBPL9
ENST00000447887 0.409831289502276 0.18958257939727 0.0506788656795283 ENSG00000117859 OSBPL9
ENST00000495776 0.409831289502276 0.18958257939727 0.0506788656795283 ENSG00000117859 OSBPL9
ENST00000435686 0.409831289502276 0.18958257939727 0.0506788656795283 ENSG00000117859 OSBPL9
ENST00000435274 0.417714080590168 0.195517319757322 0.0502907902994679 ENSG00000117859 OSBPL9
ENST00000428468 0.409831289502276 0.18958257939727 0.0506788656795283 ENSG00000117859 OSBPL9
ENST00000453295 0.409831289502276 0.18958257939727 0.0506788656795283 ENSG00000117859 OSBPL9
ENST00000489990 0.459525522885028 0.22931662852799 0.0524240486487871 ENSG00000117859 OSBPL9
ENST00000530544 0.366792193441732 0.157816945613129 0.0595070741344141 ENSG00000117859 OSBPL9
ENST00000484890 0.537689518535356 0.30171774685767 0.0537009831037812 ENSG00000117859 OSBPL9
ENST00000534040 0.419282243715173 0.196785174917044 0.0693837150324103 ENSG00000117859 OSBPL9
ENST00000532975 0.474068800424009 0.242328413803089 0.0618381733412697 ENSG00000117859 OSBPL9
ENST00000527631 0.596847303306862 0.363112388472394 0.0484447440165788 ENSG00000117859 OSBPL9
ENST00000531828 0.321458898573585 0.127489585408943 0.0654723378653344 ENSG00000117859 OSBPL9
ENST00000361556 0.339967495365767 0.139527190294455 0.0625231626767994 ENSG00000117859 OSBPL9
ENST00000473207 0.463074380949449 0.23253425781358 0.0636570593932538 ENSG00000117859 OSBPL9
ENST00000533884 0.481045015855426 0.248294981028081 0.0618899879195753 ENSG00000117859 OSBPL9
ENST00000481937 0.483853490188382 0.250764079035196 0.0625428075353923 ENSG00000117859 OSBPL9
ENST00000526917 0.552174443734652 0.316447018311162 0.0536257717160752 ENSG00000117859 OSBPL9
ENST00000462759 0.340067807196063 0.139591684930625 0.0625228942487196 ENSG00000117859 OSBPL9
ENST00000486942 0.329144278918508 0.132346967422162 0.064093647843201 ENSG00000117859 OSBPL9
ENST00000467064 0.856869945535695 0.720109300143836 0.0298792900947676 ENSG00000117859 OSBPL9
ENST00000524620 0.465414173294711 0.23463454317 0.0831355684200651 ENSG00000117859 OSBPL9
ENST00000528603 0.276069906035046 0.0989744812415687 0.0918212965730296 ENSG00000117859 OSBPL9
ENST00000475697 0.356828397126043 0.150913466988139 0.0644201739672962 ENSG00000117859 OSBPL9
ENST00000531061 0.346162780102695 0.143577997969913 0.0820255371661973 ENSG00000117859 OSBPL9
ENST00000531819 0.419496342698132 0.196941781080968 0.0591577200499333 ENSG00000117859 OSBPL9
ENST00000533825 0.400940193105789 0.183067798967667 0.082575362964224 ENSG00000117859 OSBPL9
ENST00000440943 0.410336272215662 0.189952752555122 0.0639329201834114 ENSG00000078618 NRD1
ENST00000352171 0.378510062959271 0.166521492657893 0.0525795733346481 ENSG00000078618 NRD1
ENST00000354831 0.378510062959271 0.166521492657893 0.0525795733346481 ENSG00000078618 NRD1
ENST00000485608 0.168398244109057 0.0452449736510334 0.0880513805967165 ENSG00000078618 NRD1
ENST00000539524 0.231963766337715 0.0748480080881281 0.0767242819310382 ENSG00000078618 NRD1
ENST00000464385 0.50088291993625 0.266896631528637 0.0965638325161089 ENSG00000078618 NRD1
ENST00000588291 0.623561365610507 0.392636541590482 -0.0549753359602849 ENSG00000266993 RP4-657D16.3
ENST00000586761 0.687840783213653 0.469010800159311 -0.0464692284635998 ENSG00000266993 RP4-657D16.3
ENST00000475310 0.484354265165069 0.251220695995923 -0.0828297314416638 ENSG00000078618 NRD1
ENST00000497358 0.75372112619094 0.556790828472005 -0.0374168476633698 ENSG00000078618 NRD1
ENST00000544028 0.326917744779981 0.130878045475219 0.0595015549457211 ENSG00000078618 NRD1
ENST00000591675 0.94496045071091 0.881954102550762 0.0109947545518395 ENSG00000266993 RP4-657D16.3
ENST00000483007 0.0877116583244167 0.016414002678737 0.161025976098535 ENSG00000078618 NRD1
ENST00000473805 0.351647814031887 0.147192246431791 0.0779181097581549 ENSG00000078618 NRD1
ENST00000475715 0.121745819097955 0.0270803850429127 0.117081957104217 ENSG00000078618 NRD1
ENST00000491410 0.834405582780613 0.683471232907662 -0.0182967380968447 ENSG00000078618 NRD1
ENST00000468722 0.0428390185345888 0.00545619137263638 -0.158156680222368 ENSG00000078618 NRD1
ENST00000371655 0.470451714879747 0.239086285887111 0.0683622811391019 ENSG00000169213 RAB3B
ENST00000469458 0.369867965646888 0.160161515632157 -0.0862322197084498 ENSG00000117862 TXNDC12
ENST00000371626 0.389326814160354 0.174524553940259 -0.0655715420154858 ENSG00000117862 TXNDC12
ENST00000472624 0.225477506592285 0.0716214207860135 -0.0895222082567625 ENSG00000117862 TXNDC12
ENST00000471493 0.812697036285954 0.646783556892223 -0.0337467045522916 ENSG00000117862 TXNDC12
ENST00000371614 0.819767699502463 0.658808499018578 0.0353300545304029 ENSG00000198841 KTI12
ENST00000425802 0.83524083985967 0.684828017113906 -0.0305209029798072 ENSG00000223390 RP11-91A18.4
ENST00000610127 0.200956033785731 0.0596212105453571 -0.116029151877729 ENSG00000117862 TXNDC12
ENST00000313334 0.879227398793019 0.758106519501094 0.015731813128373 ENSG00000134717 BTF3L4
ENST00000477828 0.945627272971204 0.883305125083207 0.00757844388898477 ENSG00000134717 BTF3L4
ENST00000489308 0.891190947771462 0.779247660917807 0.0139889230245725 ENSG00000134717 BTF3L4
ENST00000526132 0.979297842098254 0.953829514084811 0.00297217129855465 ENSG00000134717 BTF3L4
ENST00000472944 0.990835561786465 0.979087588856938 -0.00130904228542279 ENSG00000134717 BTF3L4
ENST00000524414 0.89575222263831 0.787437178579004 -0.0192845895115582 ENSG00000134717 BTF3L4
ENST00000484036 0.946894117406223 0.885577673395932 0.00749391285700799 ENSG00000134717 BTF3L4
ENST00000533836 0.912422694813138 0.818136133624717 0.012204103200465 ENSG00000134717 BTF3L4
ENST00000361625 0.713168449236512 0.502048324953349 0.0417887564891987 ENSG00000157077 ZFYVE9
ENST00000357206 0.678599469704927 0.456773993635427 0.0381007458103383 ENSG00000157077 ZFYVE9
ENST00000287727 0.69871028754478 0.482732542292857 0.0361996803328304 ENSG00000157077 ZFYVE9
ENST00000371591 0.69721662011747 0.480894458399941 0.0376893399245404 ENSG00000157077 ZFYVE9
ENST00000469134 0.728352773710375 0.522917487540637 0.0537423598959077 ENSG00000157077 ZFYVE9
ENST00000470844 0.652956642389525 0.42538005731889 0.0475857129688732 ENSG00000154222 CC2D1B
ENST00000371586 0.783233725270348 0.60003078199888 -0.0270373709704711 ENSG00000154222 CC2D1B
ENST00000284376 0.648939223281845 0.420808844686315 -0.0432064341146443 ENSG00000154222 CC2D1B
ENST00000491136 0.654898194793825 0.427579713303876 -0.0426246619001464 ENSG00000154222 CC2D1B
ENST00000438021 0.841418028598288 0.694741212862682 -0.0226392430757599 ENSG00000154222 CC2D1B
ENST00000460261 0.397151298202755 0.180274733097541 -0.0749981912225278 ENSG00000154222 CC2D1B
ENST00000606527 0.97193225544021 0.938311933049227 -0.00683909535222262 ENSG00000272100 RP11-155O18.6
ENST00000450942 0.466963876592399 0.235989623714128 -0.0690711095074331 ENSG00000154222 CC2D1B
ENST00000460370 0.6584873661141 0.432547143004101 -0.0572828128914837 ENSG00000154222 CC2D1B
ENST00000438831 0.486580932446031 0.253302147213198 -0.0676209742709839 ENSG00000154222 CC2D1B
ENST00000492426 0.864993821935759 0.734174125376713 0.0314767369412818 ENSG00000154222 CC2D1B
ENST00000485966 0.678778375699004 0.457018340736754 0.0636729764694372 ENSG00000154222 CC2D1B
ENST00000494789 0.477924314655289 0.245509649157956 0.109364966074342 ENSG00000154222 CC2D1B
ENST00000371568 0.717965638464064 0.50886009090461 -0.0511205136641394 ENSG00000085840 ORC1
ENST00000371566 0.717965638464064 0.50886009090461 -0.0511205136641394 ENSG00000085840 ORC1
ENST00000257181 0.158890406265183 0.0410917777640795 0.0947690470620084 ENSG00000134748 PRPF38A
ENST00000487160 0.178028998271169 0.0494807959962735 0.123766578370832 ENSG00000134748 PRPF38A
ENST00000474048 0.211262388755824 0.0647365391865604 0.0943749453817008 ENSG00000134748 PRPF38A
ENST00000528457 0.23460407800721 0.0761556291646408 0.0949176692460448 ENSG00000134744 ZCCHC11
ENST00000527941 0.303512136743919 0.116016017450212 0.0848226606842782 ENSG00000134744 ZCCHC11
ENST00000257177 0.120839434226088 0.0267767590751347 0.128141255466255 ENSG00000134744 ZCCHC11
ENST00000371544 0.120839434226088 0.0267725203603385 0.128146821572881 ENSG00000134744 ZCCHC11
ENST00000466440 0.707444971861302 0.494741626747687 0.0594949598712576 ENSG00000134744 ZCCHC11
ENST00000494469 0.527310597717094 0.292009306651306 0.0927109053536516 ENSG00000134744 ZCCHC11
ENST00000471623 0.809961679585712 0.642716730691251 0.043016743515027 ENSG00000134744 ZCCHC11
ENST00000531722 0.61194735123631 0.379302082180278 0.0719180283653981 ENSG00000134744 ZCCHC11
ENST00000474453 0.605639671952098 0.372078507953323 0.0738246232210963 ENSG00000134744 ZCCHC11
ENST00000470212 0.433802176301272 0.208044536172626 0.11131472346024 ENSG00000134744 ZCCHC11
ENST00000469810 0.865809019773136 0.735469776801162 0.025598541276373 ENSG00000134744 ZCCHC11
ENST00000528642 0.0696673935579995 0.0115807436080733 0.140669738256919 ENSG00000134744 ZCCHC11
ENST00000497120 0.926074785032911 0.843567460858677 0.016560216780996 ENSG00000134744 ZCCHC11
ENST00000484723 0.0721171749344961 0.0121948494239981 0.141833261474881 ENSG00000134744 ZCCHC11
ENST00000371541 0.0406274767350605 0.00504253826089263 0.162579440279443 ENSG00000134744 ZCCHC11
ENST00000481133 0.461805344866312 0.23126029396071 0.110048219503333 ENSG00000134744 ZCCHC11
ENST00000473856 0.0489524809776834 0.00671835572884038 0.166003855274601 ENSG00000134744 ZCCHC11
ENST00000355809 0.118641664617943 0.0259848248910892 0.157850029129468 ENSG00000134744 ZCCHC11
ENST00000470626 0.231414963005534 0.0745949495691856 0.145378061725614 ENSG00000134744 ZCCHC11
ENST00000524582 0.367389364800277 0.1582358576282 0.115771269031912 ENSG00000134744 ZCCHC11
ENST00000361314 0.287980460261891 0.10613247069357 -0.150117333489447 ENSG00000116157 GPX7
ENST00000371538 0.932619539483478 0.856172573450584 0.0115404358131219 ENSG00000162377 COA7
ENST00000486918 0.99391245212206 0.986487253403971 0.00118371015478133 ENSG00000162377 COA7
ENST00000443756 0.425897924400627 0.201722273314014 0.077622322398724 ENSG00000162378 ZYG11B
ENST00000545132 0.484033358283528 0.250918040205436 0.070778604616564 ENSG00000162378 ZYG11B
ENST00000294353 0.391586017496596 0.176066229953609 0.0819643695466162 ENSG00000162378 ZYG11B
ENST00000371532 0.845792214693405 0.701921774466682 0.0356874015195798 ENSG00000203995 ZYG11A
ENST00000371528 0.845792214693405 0.701921774466682 0.0356874015195798 ENSG00000203995 ZYG11A
ENST00000371522 0.478526534891791 0.246053152359467 -0.0608642709305944 ENSG00000121310 ECHDC2
ENST00000460612 0.483174293970739 0.250237030576908 -0.0606071362101462 ENSG00000121310 ECHDC2
ENST00000539680 0.817657479530797 0.65531020525023 -0.0417286229440388 ENSG00000121310 ECHDC2
ENST00000479183 0.494183838792347 0.260379770793345 -0.10123896642824 ENSG00000121310 ECHDC2
ENST00000543419 0.314346731092664 0.122828964612042 -0.107326976249045 ENSG00000121310 ECHDC2
ENST00000463923 0.32164879253361 0.127601102496379 -0.105964419161085 ENSG00000121310 ECHDC2
ENST00000371520 0.474639752327951 0.242807614359696 -0.0615493592497869 ENSG00000121310 ECHDC2
ENST00000358358 0.474639752327951 0.242811808182827 -0.0615528218233097 ENSG00000121310 ECHDC2
ENST00000498544 0.307704549736203 0.118616840377486 -0.136045578504656 ENSG00000121310 ECHDC2
ENST00000476477 0.484003972279066 0.25089826671849 -0.0600847762819705 ENSG00000121310 ECHDC2
ENST00000536120 0.484003972279066 0.25089826671849 -0.0600847762819705 ENSG00000121310 ECHDC2
ENST00000479593 0.611557140077124 0.378721761523649 -0.0539488004044041 ENSG00000121310 ECHDC2
ENST00000467988 0.531575820737195 0.295932662816999 -0.0566095776001683 ENSG00000121310 ECHDC2
ENST00000487866 0.671141681821317 0.447570485309639 -0.0494452479962414 ENSG00000121310 ECHDC2
ENST00000486170 0.524317777414653 0.289174496366184 -0.081752751610408 ENSG00000121310 ECHDC2
ENST00000487851 0.673943623603233 0.451062313263843 -0.0476687320649338 ENSG00000121310 ECHDC2
ENST00000541281 0.572993807526942 0.337874158384195 -0.0526527961344943 ENSG00000121310 ECHDC2
ENST00000488268 0.729218991648378 0.524175611835007 -0.0388547419565878 ENSG00000121310 ECHDC2
ENST00000544365 0.584534028832334 0.349430798385245 -0.0547102954271932 ENSG00000121310 ECHDC2
ENST00000495920 0.633711494276393 0.404211242219558 -0.0495427255115857 ENSG00000121310 ECHDC2
ENST00000492992 0.380884776570005 0.168321438496216 -0.127266124823383 ENSG00000121310 ECHDC2
ENST00000480312 0.973418378839583 0.941405426254748 -0.0047245549853796 ENSG00000121310 ECHDC2
ENST00000544531 0.822656125660317 0.663233154946822 -0.0272049662374375 ENSG00000121310 ECHDC2
ENST00000493896 0.706509790405586 0.493351358983585 0.0599435191713157 ENSG00000121310 ECHDC2
ENST00000487040 0.410682333327857 0.190307559060188 0.122995980516125 ENSG00000121310 ECHDC2
ENST00000542552 0.761968528363554 0.567562683306926 -0.0366068712570542 ENSG00000121310 ECHDC2
ENST00000474789 0.65483441005775 0.427501072909209 -0.0502465032377782 ENSG00000121310 ECHDC2
ENST00000371514 0.968251744143463 0.930732182059766 -0.00346891045764951 ENSG00000116171 SCP2
ENST00000478631 0.982717522430454 0.960985685359006 -0.00194813547049871 ENSG00000116171 SCP2
ENST00000528311 0.990050101046213 0.976184737600455 -0.00123463392273467 ENSG00000116171 SCP2
ENST00000371509 0.950310786228084 0.892683669883917 0.00560467982082128 ENSG00000116171 SCP2
ENST00000407246 0.986283500585602 0.968187404389804 0.00158895186073667 ENSG00000116171 SCP2
ENST00000371513 0.941575496092186 0.874662807449448 -0.0112404088715958 ENSG00000116171 SCP2
ENST00000528809 0.786897621683119 0.605699786011963 -0.0443171882479787 ENSG00000116171 SCP2
ENST00000529363 0.772689838860252 0.584279157185913 -0.0442704294265074 ENSG00000116171 SCP2
ENST00000473584 0.392816951346452 0.176888671159847 -0.116676015004419 ENSG00000116171 SCP2
ENST00000430330 0.971634607105522 0.937656971347182 0.00363988870959811 ENSG00000116171 SCP2
ENST00000408941 0.984055968550548 0.963609994361803 -0.00211691505833973 ENSG00000116171 SCP2
ENST00000478274 0.68127100024542 0.460577231601863 -0.0489292452655802 ENSG00000116171 SCP2
ENST00000484100 0.883412052274281 0.765308022516145 0.0145323206051627 ENSG00000116171 SCP2
ENST00000533119 0.946884884591872 0.885537675848002 0.0069830016072649 ENSG00000116171 SCP2
ENST00000435345 0.961271201389907 0.915649293992742 0.00498218622524507 ENSG00000116171 SCP2
ENST00000488965 0.997810013427331 0.99552666755391 -0.00026202423082019 ENSG00000116171 SCP2
ENST00000371486 0.657733490527503 0.431589209553504 -0.0581298879182768 ENSG00000157184 CPT2
ENST00000452466 0.708347802953812 0.495797615173559 -0.060454087214092 ENSG00000236723 RP5-1024G6.2
ENST00000294360 0.544446333738912 0.308317180055267 -0.0593238724007649 ENSG00000162384 C1orf123
ENST00000483739 0.448092516934323 0.219778715728932 -0.0722224709760018 ENSG00000162384 C1orf123
ENST00000470385 0.538395842845058 0.302431328645712 -0.0600978736908711 ENSG00000162384 C1orf123
ENST00000478839 0.702532303990927 0.487754530732699 -0.0499812338330105 ENSG00000162384 C1orf123
ENST00000489755 0.0834877725240709 0.0152225117526492 -0.160628064170735 ENSG00000162384 C1orf123
ENST00000474227 0.275268614015456 0.0985737766624523 -0.116645088282601 ENSG00000162384 C1orf123
ENST00000602807 0.136207802986376 0.0322098803388759 -0.15803317108139 ENSG00000162384 C1orf123
ENST00000371470 0.317805381540706 0.125056851385299 -0.0770103359841259 ENSG00000162385 MAGOH
ENST00000371466 0.318409236342089 0.12544978045382 -0.0769721570449766 ENSG00000162385 MAGOH
ENST00000495868 0.165671923702959 0.0440972057027885 -0.11113435184322 ENSG00000162385 MAGOH
ENST00000462941 0.239796470464635 0.078835223736195 -0.086706661705613 ENSG00000162385 MAGOH
ENST00000602943 0.563206255356795 0.327800442113355 0.0841874920043438 ENSG00000270172 RP5-1024G6.8
ENST00000306052 0.0331346387713065 0.0037141926263483 -0.118660687961666 ENSG00000157193 LRP8
ENST00000529670 0.487225098942831 0.253856858562567 0.0745058053072653 ENSG00000157193 LRP8
ENST00000371454 0.0386577356601147 0.00467125939922892 -0.119466859129316 ENSG00000157193 LRP8
ENST00000465675 0.0438038488231454 0.00565221556193485 -0.11641018000969 ENSG00000157193 LRP8
ENST00000354412 0.0383797803318527 0.00462003171460285 -0.119305240888057 ENSG00000157193 LRP8
ENST00000480045 0.0280706377902142 0.00287442824024784 -0.129760199167139 ENSG00000157193 LRP8
ENST00000347547 0.0228807848022635 0.00212245050427817 -0.134401609447226 ENSG00000157193 LRP8
ENST00000459674 0.381979529773616 0.169074234280745 -0.0876820929446851 ENSG00000157193 LRP8
ENST00000460214 0.153519883046531 0.0388656291195028 -0.155288498224342 ENSG00000157193 LRP8
ENST00000481431 0.510403966206329 0.275975814951669 -0.0837536857925667 ENSG00000157193 LRP8
ENST00000475501 0.102626393377449 0.0208550863088639 -0.147431640084981 ENSG00000157193 LRP8
ENST00000496580 0.045245636617491 0.00595211470950342 -0.17127992679718 ENSG00000157193 LRP8
ENST00000446686 0.353371539288422 0.148419560096226 -0.135707251449367 ENSG00000232762 RP4-784A16.4
ENST00000371429 0.837559642659944 0.688309400822063 -0.0260549543696378 ENSG00000058804 NDC1
ENST00000540001 0.837559642659944 0.688309400822063 -0.0260549543696378 ENSG00000058804 NDC1
ENST00000537333 0.494864837765746 0.261091369844121 -0.0703517720285867 ENSG00000058804 NDC1
ENST00000234725 0.491006421212384 0.257316310245949 -0.0699552896613468 ENSG00000058804 NDC1
ENST00000480952 0.320416139329747 0.126856622854884 -0.121096910205015 ENSG00000058804 NDC1
ENST00000464950 0.0303943379795426 0.00324023423543952 -0.197322953671272 ENSG00000058799 YIPF1
ENST00000371399 0.0290616726922812 0.00303000385953347 -0.198639498312774 ENSG00000058799 YIPF1
ENST00000072644 0.0290616726922812 0.00303000385953347 -0.198639498312774 ENSG00000058799 YIPF1
ENST00000539954 0.170923554641334 0.0463449462996628 -0.140129048395305 ENSG00000058799 YIPF1
ENST00000469457 0.134043332266243 0.0314138716345063 -0.160669771552967 ENSG00000058799 YIPF1
ENST00000480151 0.134043332266243 0.0314138716345063 -0.160669771552967 ENSG00000058799 YIPF1
ENST00000412288 0.0958033326555986 0.0188367898523925 -0.180330356547552 ENSG00000058799 YIPF1
ENST00000465897 0.0733320280197548 0.0124945168417724 -0.191614061722123 ENSG00000058799 YIPF1
ENST00000472983 0.085177975412984 0.0157017604173831 -0.202741018837531 ENSG00000058799 YIPF1
ENST00000371378 0.11950673615979 0.0263000727379038 -0.127071431594502 ENSG00000081870 HSPB11
ENST00000194214 0.127409028068195 0.0289881382983249 -0.132950276317154 ENSG00000081870 HSPB11
ENST00000489675 0.926458347948189 0.844151639078837 -0.0164831267004995 ENSG00000081870 HSPB11
ENST00000371377 0.0868435681878884 0.0161961580638382 -0.148757374496943 ENSG00000081870 HSPB11
ENST00000371376 0.0294060941571555 0.00308909216529857 -0.202192017343534 ENSG00000081870 HSPB11
ENST00000488884 0.0160200115360104 0.00126673443375685 -0.22466699565365 ENSG00000081870 HSPB11
ENST00000371370 0.671134052725117 0.447546511413709 0.0442867012231832 ENSG00000116212 LRRC42
ENST00000371368 0.895798384481772 0.787569508858813 -0.0186630105536039 ENSG00000116212 LRRC42
ENST00000319223 0.643735208839285 0.414753220279485 0.0474831848108831 ENSG00000116212 LRRC42
ENST00000444987 0.963853819175414 0.920542583368094 0.00673273816069063 ENSG00000116212 LRRC42
ENST00000477905 0.0908478219172578 0.0173068223973809 0.196567816645857 ENSG00000116212 LRRC42
ENST00000371348 0.538458632667533 0.302485515120426 0.0523988686353165 ENSG00000116209 TMEM59
ENST00000371344 0.823874522002705 0.665269769828256 0.024007977985337 ENSG00000116209 TMEM59
ENST00000234831 0.986546462589663 0.968815703612093 -0.00161284024448345 ENSG00000116209 TMEM59
ENST00000371341 0.993806226008311 0.986207482336066 0.000709106631581794 ENSG00000116209 TMEM59
ENST00000470395 0.892038076268769 0.781059425659028 0.0181791706075353 ENSG00000116209 TMEM59
ENST00000420738 0.894131036857131 0.78486298552678 -0.0111074515294361 ENSG00000116209 TMEM59
ENST00000440019 0.893790993932261 0.784229138625323 -0.0111454863830832 ENSG00000116209 TMEM59
ENST00000452421 0.894113726229606 0.784831016344028 -0.0111107528711881 ENSG00000116209 TMEM59
ENST00000371337 0.858443163546373 0.722735915098832 0.0152797277226225 ENSG00000116209 TMEM59
ENST00000498272 0.701470093746438 0.486272410517595 -0.0482693663129437 ENSG00000116205 TCEANC2
ENST00000234827 0.456039360876485 0.226131220845826 -0.0880627248540518 ENSG00000116205 TCEANC2
ENST00000371331 0.0529007008777913 0.00755795187060549 -0.238907138964864 ENSG00000116205 TCEANC2
ENST00000525949 0.636543806332949 0.407262780641064 0.0779115881335326 ENSG00000256407 RP11-446E24.4
ENST00000311841 0.652976911689204 0.425411637363981 0.061844513169881 ENSG00000256407 RP11-446E24.4
ENST00000420054 0.605181857722406 0.371604975266944 0.0777919128921782 ENSG00000215883 CYB5RL
ENST00000421415 0.854667864363811 0.716703384753309 0.0299155904103028 ENSG00000215883 CYB5RL
ENST00000490863 0.829198607593324 0.674384669784413 0.0346690507251752 ENSG00000215883 CYB5RL
ENST00000401046 0.571773095163081 0.336503379361832 0.0837776456334272 ENSG00000215883 CYB5RL
ENST00000419823 0.766368951416371 0.574329215112593 0.0462542921499097 ENSG00000215883 CYB5RL
ENST00000528287 0.840578189858571 0.693305314435959 0.0330246066838111 ENSG00000215883 CYB5RL
ENST00000534324 0.547261261476169 0.311132783468946 0.0929126239193428 ENSG00000215883 CYB5RL
ENST00000287899 0.65483441005775 0.427509935188732 0.0720032179455092 ENSG00000215883 CYB5RL
ENST00000542737 0.903446725739697 0.801055655922164 0.0220598425518361 ENSG00000215883 CYB5RL
ENST00000537208 0.903446725739697 0.801055655922164 0.0220598425518361 ENSG00000215883 CYB5RL
ENST00000493530 0.822122106041407 0.66239719998149 0.0405741642849436 ENSG00000215883 CYB5RL
ENST00000487096 0.0515110038642628 0.00726669240380483 -0.144459081621326 ENSG00000116221 MRPL37
ENST00000360840 0.0922813897370651 0.0177452558425791 -0.137875051757521 ENSG00000116221 MRPL37
ENST00000605337 0.0969788932523951 0.0191765818799432 -0.133703550555026 ENSG00000116221 MRPL37
ENST00000490670 0.0281509657816752 0.00288931057643372 -0.166120205795902 ENSG00000116221 MRPL37
ENST00000336230 0.0922813897370651 0.0177452558425791 -0.137875051757521 ENSG00000116221 MRPL37
ENST00000398219 0.0979490458601335 0.0194916554807585 -0.163592728627647 ENSG00000116221 MRPL37
ENST00000326956 0.2744710525279 0.0981208202359208 -0.0835797042233773 ENSG00000157216 SSBP3
ENST00000528930 0.883294540249501 0.76505186965657 0.0210769691976995 ENSG00000157216 SSBP3
ENST00000417664 0.601347305243 0.367598761695534 -0.0496205262139955 ENSG00000157216 SSBP3
ENST00000371320 0.565880112887917 0.330899642199367 -0.0530704861543739 ENSG00000157216 SSBP3
ENST00000371319 0.588003135393806 0.353451620646917 -0.0512192079552664 ENSG00000157216 SSBP3
ENST00000533946 0.625184793964946 0.394385946316251 -0.0479479822379018 ENSG00000157216 SSBP3
ENST00000357475 0.519691202273205 0.284865675762727 -0.061847289100028 ENSG00000157216 SSBP3
ENST00000426150 0.217853576266042 0.0678792370324004 -0.109685580913403 ENSG00000157216 SSBP3
ENST00000444533 0.208917676714806 0.0635804881793424 -0.148857246516963 ENSG00000157216 SSBP3
ENST00000420121 0.0885829860701526 0.0166593215053466 -0.178788283822378 ENSG00000157216 SSBP3
ENST00000530618 0.31578948629021 0.123760774849788 -0.132557840555389 ENSG00000157216 SSBP3
ENST00000533209 0.0996569817381829 0.0200093418939281 -0.157305850415114 ENSG00000157216 SSBP3
ENST00000525990 0.496070902042916 0.262367929400166 -0.0705407612666924 ENSG00000157216 SSBP3
ENST00000528787 0.211858567138916 0.0650259755490023 -0.128934600839258 ENSG00000157216 SSBP3
ENST00000481208 0.955766977021163 0.903847179108923 -0.0103221751673427 ENSG00000162390 ACOT11
ENST00000498228 0.812813728807599 0.64693141966823 -0.0430214158472219 ENSG00000162390 ACOT11
ENST00000343744 0.76611961344595 0.574041747750608 -0.0488882216762588 ENSG00000162390 ACOT11
ENST00000371316 0.97979848891769 0.954698545450242 -0.00470471661597763 ENSG00000162390 ACOT11
ENST00000606515 0.562140742674958 0.326679349676303 -0.0561122317343771 ENSG00000271723 MROH7-TTC4
ENST00000425300 0.654748878330355 0.427376771201667 -0.0443670990868114 ENSG00000271723 MROH7-TTC4
ENST00000414150 0.654726232185524 0.427341505092779 -0.0445321798311243 ENSG00000271723 MROH7-TTC4
ENST00000460155 0.662251635920953 0.436774570413076 -0.0436907850094579 ENSG00000271723 MROH7-TTC4
ENST00000371281 0.636909580693968 0.407708879485385 -0.0468228646108007 ENSG00000243725 TTC4
ENST00000486621 0.0568506775802721 0.00842410019479383 -0.204381687600581 ENSG00000243725 TTC4
ENST00000371284 0.651477766503903 0.423512186366937 -0.0448808887359482 ENSG00000243725 TTC4
ENST00000486091 0.624121808253225 0.393300148410026 0.0679668150684377 ENSG00000243725 TTC4
ENST00000371279 0.584812973588051 0.349734460870427 -0.0869696027746073 ENSG00000162396 PARS2
ENST00000371269 6.86629088380363e-08 2.99494898174481e-10 -0.304601791061773 ENSG00000116133 DHCR24
ENST00000436604 6.74220849442132e-05 8.15842201525557e-07 -0.259842188857183 ENSG00000116133 DHCR24
ENST00000537443 7.93107420159465e-06 6.82206144330325e-08 -0.283270494447396 ENSG00000116133 DHCR24
ENST00000535035 5.80428718838945e-07 3.4137421249263e-09 -0.306758907289754 ENSG00000116133 DHCR24
ENST00000415336 9.57131410476857e-06 8.55615704582668e-08 -0.4026052725297 ENSG00000242396 RP11-67L3.5
ENST00000294383 0.116126321988965 0.0251692037282496 0.119165883804928 ENSG00000162402 USP24
ENST00000407756 0.114181488646919 0.0245305471486877 0.119910885949099 ENSG00000162402 USP24
ENST00000484447 0.670304505407466 0.446597206656988 0.0702628573187626 ENSG00000162402 USP24
ENST00000472566 0.887636448949461 0.772667599933035 -0.0259810677596131 ENSG00000162402 USP24
ENST00000512504 0.807874368040489 0.639057899170359 0.0436232603633931 ENSG00000162402 USP24
ENST00000482197 0.430017053504454 0.204998984055488 0.115267239740353 ENSG00000162402 USP24
ENST00000371250 0.835741040339672 0.685631109092906 -0.0242494373965426 ENSG00000162407 PPAP2B
ENST00000472957 0.545584095884469 0.30942579934523 0.0833249885597521 ENSG00000162407 PPAP2B
ENST00000459962 0.338416445415596 0.138498076660727 0.125491996786115 ENSG00000162407 PPAP2B
ENST00000461655 0.294126919550828 0.109962033502657 -0.105635551468049 ENSG00000162407 PPAP2B
ENST00000476206 0.686739392430559 0.467415932488123 -0.0633551022665779 ENSG00000162407 PPAP2B
ENST00000371244 0.901399297763255 0.797204042795602 0.023588936115638 ENSG00000162409 PRKAA2
ENST00000485760 0.785724528181542 0.603811098703215 -0.0419341900937075 ENSG00000173406 DAB1
ENST00000467509 0.957581645690607 0.907698595286031 0.0108891699509883 ENSG00000162600 OMA1
ENST00000421528 0.946884884591872 0.885545694735751 -0.0130409243383598 ENSG00000162600 OMA1
ENST00000358603 0.975078012288629 0.944572528205924 -0.00587257668947307 ENSG00000162600 OMA1
ENST00000371226 0.988592388820495 0.973143169540571 -0.00284859308280441 ENSG00000162600 OMA1
ENST00000456980 0.991904958928931 0.98166090966593 0.00203863215144822 ENSG00000162600 OMA1
ENST00000467063 0.999633815905709 0.999361888352534 7.08872495039042e-05 ENSG00000162600 OMA1
ENST00000419242 0.97357443556679 0.941821189415358 0.00646661228055438 ENSG00000162600 OMA1
ENST00000426139 0.934511518642485 0.860123675937971 0.0156539387317569 ENSG00000162600 OMA1
ENST00000453710 0.731217793673528 0.527029323725826 -0.0581173384509614 ENSG00000162600 OMA1
ENST00000482274 0.950056049256416 0.892000257522697 0.0126871890826259 ENSG00000162600 OMA1
ENST00000371225 0.895147460537723 0.786512064689897 -0.0181336334425517 ENSG00000184292 TACSTD2
ENST00000472487 0.0423121612467951 0.00535781387202812 0.179118183319124 ENSG00000162601 MYSM1
ENST00000493821 0.0506495039753956 0.00708110574422095 0.177540682023031 ENSG00000162601 MYSM1
ENST00000401044 0.0495808971779398 0.00684924885551155 0.18649459753068 ENSG00000162601 MYSM1
ENST00000481973 0.696028031914893 0.479497634607776 0.0602078904164074 ENSG00000162601 MYSM1
ENST00000466774 0.0395319966949092 0.00484253702701341 0.204032817639628 ENSG00000162601 MYSM1
ENST00000483003 0.380455247956213 0.167977467191573 0.102100083843254 ENSG00000162601 MYSM1
ENST00000489282 0.493754813457386 0.259996249854548 0.0863487804598058 ENSG00000162601 MYSM1
ENST00000371222 0.345647778184144 0.143269053836999 -0.0738510431617879 ENSG00000177606 JUN
ENST00000544621 0.986259140262495 0.968081226926113 0.00331981675887507 ENSG00000234807 LINC01135
ENST00000419531 0.992095929190361 0.982037211751395 0.00186906058288786 ENSG00000234807 LINC01135
ENST00000413489 0.622268964237132 0.391110639533136 0.0796971785095177 ENSG00000172456 FGGY
ENST00000474476 0.90609446554754 0.805633714671067 0.017800056619577 ENSG00000172456 FGGY
ENST00000371218 0.783625368383684 0.600541799011604 0.0335960619611064 ENSG00000172456 FGGY
ENST00000495718 0.9191499080598 0.829844052550352 0.0159775300762073 ENSG00000172456 FGGY
ENST00000303721 0.783625368383684 0.600541799011604 0.0335960619611064 ENSG00000172456 FGGY
ENST00000430447 0.845133873344165 0.700715356982733 0.02597958094689 ENSG00000172456 FGGY
ENST00000371212 0.907621061978667 0.808921624122628 0.0157434988988368 ENSG00000172456 FGGY
ENST00000475949 0.972784465753767 0.940106239256807 -0.00628543578211085 ENSG00000172456 FGGY
ENST00000485720 0.618522898896864 0.386980768931889 -0.0774471433784289 ENSG00000172456 FGGY
ENST00000371210 0.985824544823544 0.967154290937788 0.00334722271815058 ENSG00000172456 FGGY
ENST00000493891 0.811801735510451 0.645475389442189 0.0409568466773078 ENSG00000172456 FGGY
ENST00000476939 0.60709678590926 0.37360765931283 0.0796301588313501 ENSG00000172456 FGGY
ENST00000472783 0.836991842020712 0.68752873268879 0.0371059462596049 ENSG00000172456 FGGY
ENST00000471169 0.83612587722826 0.686252703909859 0.0372572733859669 ENSG00000172456 FGGY
ENST00000371191 0.609794056558555 0.376491645039107 -0.0665436234979835 ENSG00000162599 NFIA
ENST00000476646 0.612912359531347 0.380445936434854 -0.0682757605807108 ENSG00000162599 NFIA
ENST00000407417 0.617030582631728 0.385266490503171 -0.0652366999527856 ENSG00000162599 NFIA
ENST00000479364 0.596551485767927 0.362792534750379 -0.0697881093737993 ENSG00000162599 NFIA
ENST00000371189 0.622909867654342 0.391817300883593 -0.0643404172292789 ENSG00000162599 NFIA
ENST00000403491 0.782347398527903 0.598459674966183 -0.0361380822315132 ENSG00000162599 NFIA
ENST00000371187 0.616218619680903 0.384458993845357 -0.0640002577598371 ENSG00000162599 NFIA
ENST00000485903 0.666884202562724 0.442654421771023 -0.0580893829284673 ENSG00000162599 NFIA
ENST00000371185 0.665730189996238 0.441084170527051 -0.0582356391022153 ENSG00000162599 NFIA
ENST00000371184 0.666992708700727 0.442801523029306 -0.0580211151857564 ENSG00000162599 NFIA
ENST00000496712 0.766727378117918 0.574994462792253 -0.046765173984065 ENSG00000162599 NFIA
ENST00000482020 0.797147068678772 0.621297824673217 -0.0464252759473119 ENSG00000162599 NFIA
ENST00000357977 0.827518739915163 0.671751840317749 -0.0311694991457292 ENSG00000162599 NFIA
ENST00000493627 0.689412565732049 0.470933618902938 -0.0628755458423363 ENSG00000162599 NFIA
ENST00000606498 0.238120317745342 0.0780022668913634 0.111082851538103 ENSG00000162604 TM2D1
ENST00000294613 0.234833755202054 0.0763137562751035 0.111540311323012 ENSG00000162604 TM2D1
ENST00000472357 0.427722497990435 0.20322305259703 0.0977155961962199 ENSG00000162604 TM2D1
ENST00000371180 0.234833755202054 0.0763137562751035 0.111540311323012 ENSG00000162604 TM2D1
ENST00000488206 0.267925569419554 0.0941095882304596 0.106028634970453 ENSG00000162604 TM2D1
ENST00000472989 0.433031446286989 0.207390570535469 0.0865153869046609 ENSG00000162604 TM2D1
ENST00000488410 0.34820164787927 0.144964530826547 0.105022102583558 ENSG00000162604 TM2D1
ENST00000468586 0.293448158630285 0.109548620795708 0.103890863261737 ENSG00000162604 TM2D1
ENST00000371178 0.332802354228073 0.13472615495625 0.0971807387069366 ENSG00000162604 TM2D1
ENST00000494926 0.362269772119743 0.154600197759882 0.0919472994894087 ENSG00000162604 TM2D1
ENST00000496465 0.354376822187726 0.149145060703686 0.0931685878178528 ENSG00000162604 TM2D1
ENST00000371177 0.19759492843904 0.0580079091012048 0.121873954928581 ENSG00000162604 TM2D1
ENST00000316485 0.84434866637313 0.699108055119174 -0.0342927772633298 ENSG00000132849 INADL
ENST00000459752 0.851199749923162 0.710848257913803 -0.0326581268532183 ENSG00000132849 INADL
ENST00000484562 0.851541490399289 0.71150364829416 -0.0325912768556238 ENSG00000132849 INADL
ENST00000371158 0.972726011354266 0.939985413973189 -0.00608062696566357 ENSG00000132849 INADL
ENST00000484937 0.991266353130507 0.980243309855418 -0.00209259540989867 ENSG00000132849 INADL
ENST00000452143 0.626932432450352 0.39621174692009 0.060360149111501 ENSG00000162607 USP1
ENST00000442679 0.866770334602659 0.737205984282165 0.0260107671975414 ENSG00000162607 USP1
ENST00000371146 0.446834821144418 0.218813134576945 0.079327179610608 ENSG00000162607 USP1
ENST00000339950 0.42490184189144 0.201005568373821 0.082563777220468 ENSG00000162607 USP1
ENST00000251157 0.484382897348836 0.251293608497168 0.0562822464102942 ENSG00000116641 DOCK7
ENST00000454575 0.36844630172547 0.159099518897502 0.081688606932945 ENSG00000116641 DOCK7
ENST00000340370 0.502358473197597 0.268176611752052 0.0542788204444634 ENSG00000116641 DOCK7
ENST00000489185 0.753185435540481 0.556070108670957 0.0520179436095518 ENSG00000116641 DOCK7
ENST00000467758 0.929507745642311 0.85011352994751 0.0174248899409121 ENSG00000116641 DOCK7
ENST00000404627 0.904518354653273 0.803033986459741 0.0149991294208815 ENSG00000116641 DOCK7
ENST00000464312 0.786781348892803 0.605383328364731 0.0469143285885649 ENSG00000116641 DOCK7
ENST00000443289 0.635515084870389 0.406196238220599 -0.0726123946414794 ENSG00000125703 ATG4C
ENST00000317868 0.939134690576721 0.869875852626923 -0.0124865885929178 ENSG00000125703 ATG4C
ENST00000371120 0.939134690576721 0.869875852626923 -0.0124865885929178 ENSG00000125703 ATG4C
ENST00000371118 0.442736034654041 0.215402023316671 -0.108643103581901 ENSG00000125703 ATG4C
ENST00000414558 0.688702361701255 0.470017239252802 -0.067327942194381 ENSG00000125703 ATG4C
ENST00000371108 0.636477072985424 0.407181262531343 0.052480307336036 ENSG00000088035 ALG6
ENST00000487136 0.664729066811584 0.439658851951106 0.0664739897573512 ENSG00000088035 ALG6
ENST00000263440 0.693997637659037 0.476921144173169 0.0450159686637644 ENSG00000088035 ALG6
ENST00000603108 0.693652174378301 0.476474473388211 0.0450436412408909 ENSG00000088035 ALG6
ENST00000465969 0.704381614711081 0.49002844517759 0.0570404076817458 ENSG00000088035 ALG6
ENST00000462390 0.679320456366606 0.457806801575005 -0.0643986064917585 ENSG00000088035 ALG6
ENST00000494765 0.821587798174804 0.661643018157358 0.0402409938532135 ENSG00000088035 ALG6
ENST00000492655 0.837089090293268 0.687655012572789 -0.0368749197847695 ENSG00000142856 ITGB3BP
ENST00000371092 0.686521866688956 0.467151962379114 0.0454059618417494 ENSG00000142856 ITGB3BP
ENST00000271002 0.686521866688956 0.467151962379114 0.0454059618417494 ENSG00000142856 ITGB3BP
ENST00000489099 0.682456803878175 0.462087662858333 0.045638844337693 ENSG00000142856 ITGB3BP
ENST00000461681 0.67963871253946 0.458266872693805 0.0565355355342457 ENSG00000142856 ITGB3BP
ENST00000463803 0.550320044080965 0.31422450123587 0.0824748298397928 ENSG00000142856 ITGB3BP
ENST00000283568 0.658231827701701 0.432200228008399 0.0504457796127111 ENSG00000142856 ITGB3BP
ENST00000476508 0.522453700058835 0.287379674612831 0.0708071679517052 ENSG00000142856 ITGB3BP
ENST00000460394 0.89442984913388 0.785326640544041 0.018043459376253 ENSG00000142856 ITGB3BP
ENST00000462285 0.917215389867517 0.826454884950275 -0.0148900835606489 ENSG00000142856 ITGB3BP
ENST00000489863 0.891680542491129 0.780214401980275 -0.0190047299345161 ENSG00000142856 ITGB3BP
ENST00000465781 0.921793054670488 0.834807789819352 0.0156491466877099 ENSG00000142856 ITGB3BP
ENST00000460251 0.895437687596766 0.786933892833054 0.0204419710968998 ENSG00000142856 ITGB3BP
ENST00000478138 0.83796357286793 0.68902917070242 -0.0252842179101459 ENSG00000142856 ITGB3BP
ENST00000371088 0.876310265251971 0.753084143267558 -0.0256232632096387 ENSG00000203965 EFCAB7
ENST00000460678 0.763447557748412 0.569950500759916 0.0523463094096941 ENSG00000203965 EFCAB7
ENST00000461039 0.98125241586592 0.958066557192791 0.00494151516199551 ENSG00000203965 EFCAB7
ENST00000371084 0.795694187205205 0.619183222564194 -0.0326636799902236 ENSG00000079739 PGM1
ENST00000540265 0.953114465857503 0.898127247356018 -0.0085748695360237 ENSG00000079739 PGM1
ENST00000371083 0.923063714204517 0.837733549173276 0.0144981914019387 ENSG00000079739 PGM1
ENST00000483707 0.781541596415155 0.59729756552501 -0.0478497262091984 ENSG00000079739 PGM1
ENST00000371080 0.403647454784262 0.185177090893404 -0.0989827684064697 ENSG00000185483 ROR1
ENST00000371079 0.746817266522804 0.547699975352418 -0.0398942160794232 ENSG00000185483 ROR1
ENST00000482426 0.381018017934588 0.168433587658824 -0.105188934378845 ENSG00000185483 ROR1
ENST00000424995 0.00613528066342145 0.000293277085564697 0.289804527205982 ENSG00000223949 RP11-24J23.2
ENST00000545203 0.0251509206494715 0.00244532997393953 0.231863402765602 ENSG00000185483 ROR1
ENST00000371073 0.473976885541613 0.242270534909007 0.0710672739827467 ENSG00000158966 CACHD1
ENST00000290039 0.468735799907204 0.237452295571478 0.0715325704345336 ENSG00000158966 CACHD1
ENST00000495994 0.586181987356487 0.351482652900736 0.0581618054601219 ENSG00000158966 CACHD1
ENST00000470527 0.556905586514807 0.321359394464073 0.060402925858887 ENSG00000158966 CACHD1
ENST00000294428 0.796607361217905 0.620357370806107 0.0290941645815585 ENSG00000162437 RAVER2
ENST00000371072 0.660285516755873 0.434589228232755 0.0460863294531989 ENSG00000162437 RAVER2
ENST00000430964 0.702602197793433 0.487881029351304 0.0437354716541384 ENSG00000162437 RAVER2
ENST00000418058 0.953056249498606 0.898022206031353 -0.00981587958609847 ENSG00000162437 RAVER2
ENST00000342505 0.110596384892494 0.0233627302876824 0.0803254793640835 ENSG00000162434 JAK1
ENST00000481702 0.675750843148607 0.453135352501848 0.0343782464868389 ENSG00000162434 JAK1
ENST00000465376 0.19768298098061 0.0580528478602016 0.074478133065318 ENSG00000162434 JAK1
ENST00000471473 0.151315772516084 0.0380351079770887 0.0870918661557517 ENSG00000162434 JAK1
ENST00000494904 0.444098514009728 0.216594202420308 0.0596409254489939 ENSG00000162434 JAK1
ENST00000467764 0.985792858097905 0.967087903109463 -0.00267818374416848 ENSG00000162434 JAK1
ENST00000447748 0.957281129653971 0.906986762424878 -0.010811842681876 ENSG00000226891 RP11-182I10.3
ENST00000415842 0.713863226426206 0.503180262896159 0.0621332961879852 ENSG00000226891 RP11-182I10.3
ENST00000545314 0.814550659525028 0.650125082120034 0.0399331518859338 ENSG00000162433 AK4
ENST00000546702 0.585792982426294 0.35097465613435 0.0877421500308715 ENSG00000162433 AK4
ENST00000395334 0.838333191203917 0.689755074245305 0.0351083707483409 ENSG00000162433 AK4
ENST00000327299 0.816200965937201 0.652524527389816 0.0396047037668158 ENSG00000162433 AK4
ENST00000463018 0.833093671889655 0.681121957560351 -0.0383161589452277 ENSG00000116675 DNAJC6
ENST00000494710 0.921707009761292 0.834556181332461 -0.0185607958256651 ENSG00000116675 DNAJC6
ENST00000263441 0.91070847463877 0.814492831176929 -0.0199276675894445 ENSG00000116675 DNAJC6
ENST00000395325 0.961408406736388 0.915875270585741 0.00864704104775247 ENSG00000116675 DNAJC6
ENST00000483402 0.712048059524808 0.500580990970874 -0.063150361516106 ENSG00000116675 DNAJC6
ENST00000371069 0.706030014852035 0.492652084242247 0.0565136502050925 ENSG00000116675 DNAJC6
ENST00000344610 0.0497764350698095 0.00689545207617974 0.12186498323049 ENSG00000116678 LEPR
ENST00000371065 0.0878610717360815 0.0164518531990925 0.11928955218537 ENSG00000213625 LEPROT
ENST00000475108 0.466641293558453 0.235708415177513 0.0659529326584517 ENSG00000213625 LEPROT
ENST00000371059 0.0507870948786429 0.00711496676590216 0.121455084518885 ENSG00000116678 LEPR
ENST00000371060 0.0515784823331163 0.0072809907476157 0.123498913638687 ENSG00000116678 LEPR
ENST00000349533 0.0482614173197367 0.00657507316735164 0.125027477757317 ENSG00000116678 LEPR
ENST00000497874 0.944502514467323 0.880803489575429 -0.00835511471067979 ENSG00000213625 LEPROT
ENST00000488747 0.535123105619853 0.299166404495722 0.057096444695821 ENSG00000213625 LEPROT
ENST00000484243 0.65358249150367 0.426112708259974 0.0427124699688936 ENSG00000213625 LEPROT
ENST00000406510 0.0510671401891353 0.00717718189186038 0.123768880941271 ENSG00000116678 LEPR
ENST00000462765 0.377137357031041 0.165409507843766 0.108928918707179 ENSG00000116678 LEPR
ENST00000371058 0.105709187824388 0.0218370459300182 0.173673025659567 ENSG00000116678 LEPR
ENST00000329654 0.729609341668455 0.52491466120693 0.032191479864069 ENSG00000184588 PDE4B
ENST00000341517 0.796532176185414 0.620290456862466 0.0254441606269773 ENSG00000184588 PDE4B
ENST00000371049 0.939748629582442 0.871176818969656 0.00875419597763346 ENSG00000184588 PDE4B
ENST00000423207 0.733626551520433 0.530359089421653 0.0317668142494685 ENSG00000184588 PDE4B
ENST00000412480 0.813264489040695 0.647572390724108 0.0378224914561581 ENSG00000184588 PDE4B
ENST00000528771 0.901108232296999 0.79669000093409 0.0164511356037673 ENSG00000184588 PDE4B
ENST00000371045 0.733005737465444 0.529561055800997 0.0320560758580672 ENSG00000184588 PDE4B
ENST00000531025 0.841205528982687 0.694304074734179 0.0250538362769808 ENSG00000184588 PDE4B
ENST00000526197 0.819586291306323 0.658407614751794 0.0280718950146585 ENSG00000184588 PDE4B
ENST00000480109 0.860824604546964 0.726864543862074 -0.0176669086056358 ENSG00000184588 PDE4B
ENST00000534463 0.840110450821523 0.692572785749994 -0.0258161505638859 ENSG00000184588 PDE4B
ENST00000524999 0.904983347921884 0.803692988870378 -0.0172085701469205 ENSG00000184588 PDE4B
ENST00000483863 0.398347413948493 0.181122453344351 0.110294517468509 ENSG00000184588 PDE4B
ENST00000237247 0.367977975654233 0.158648153658013 0.0924058935346761 ENSG00000118473 SGIP1
ENST00000371039 0.356222345948847 0.150465656458549 0.0940677568996637 ENSG00000118473 SGIP1
ENST00000493564 0.948587153997813 0.888872797618969 0.0104281007496234 ENSG00000118473 SGIP1
ENST00000424320 0.6208859896229 0.389651053606631 0.059326991330281 ENSG00000118473 SGIP1
ENST00000371035 0.434974907291503 0.209059858168807 0.0835799923905004 ENSG00000118473 SGIP1
ENST00000468286 0.674417967763437 0.451608951238929 0.0523934718689669 ENSG00000118473 SGIP1
ENST00000497055 0.979087198240026 0.953270749843085 0.00439495918800237 ENSG00000118473 SGIP1
ENST00000371036 0.333375631195109 0.135108333840974 0.0983702632429487 ENSG00000118473 SGIP1
ENST00000371037 0.338583138975343 0.138613060281594 0.0978765784355724 ENSG00000118473 SGIP1
ENST00000484988 0.958333085803961 0.909241966256695 0.0107024375244165 ENSG00000118473 SGIP1
ENST00000483060 0.509773952552673 0.275345931654469 0.0836822718019829 ENSG00000118473 SGIP1
ENST00000502413 0.654927521265712 0.427839337071803 0.0683340942772673 ENSG00000248458 AL139147.1
ENST00000480548 0.681403421976403 0.460818343174564 0.0589131113044005 ENSG00000118473 SGIP1
ENST00000487507 0.817306171438316 0.654603578758929 0.0367623260623234 ENSG00000118473 SGIP1
ENST00000435165 0.14614467063123 0.035951147554138 0.154916436261193 ENSG00000118473 SGIP1
ENST00000320161 0.230216304832336 0.0740077385435196 0.152012305768692 ENSG00000118473 SGIP1
ENST00000468570 0.197545107406018 0.0579825483567698 0.165116896039152 ENSG00000118473 SGIP1
ENST00000282670 0.60603351727733 0.372453065792829 -0.0744552269098371 ENSG00000152760 TCTEX1D1
ENST00000528352 0.682795161633802 0.462592168845976 -0.0617171974338117 ENSG00000152760 TCTEX1D1
ENST00000371026 0.500303838985889 0.266391954713996 0.0945587073020064 ENSG00000152763 WDR78
ENST00000491297 0.374107981460799 0.163417603728334 0.130814298988772 ENSG00000152763 WDR78
ENST00000431318 0.500303838985889 0.266391954713996 0.0945587073020064 ENSG00000152763 WDR78
ENST00000371023 0.979169655006245 0.953493315737637 0.00514540448606242 ENSG00000152763 WDR78
ENST00000531980 0.877460300373658 0.755109541370455 -0.0281550881229029 ENSG00000152763 WDR78
ENST00000371022 0.909754505367149 0.812724206824685 -0.0213917723317117 ENSG00000152763 WDR78
ENST00000532629 0.897643128180826 0.790810735030884 -0.0246172078934766 ENSG00000152763 WDR78
ENST00000371018 0.153720833044209 0.0389576349464959 0.124317828809301 ENSG00000198160 MIER1
ENST00000355977 0.153720833044209 0.0389576349464959 0.124317828809301 ENSG00000198160 MIER1
ENST00000357692 0.150521335386376 0.037725285958601 0.125418040718511 ENSG00000198160 MIER1
ENST00000401041 0.218217895110896 0.0680975258149023 0.109354540774764 ENSG00000198160 MIER1
ENST00000371014 0.216066630300578 0.0669838969550792 0.111836521324757 ENSG00000198160 MIER1
ENST00000371016 0.216066630300578 0.0669838969550792 0.111836521324757 ENSG00000198160 MIER1
ENST00000371012 0.601762313371921 0.368017793536826 0.0665319136822293 ENSG00000198160 MIER1
ENST00000401042 0.215403346719105 0.0666292153555507 0.114148241150715 ENSG00000198160 MIER1
ENST00000355356 0.149153661826671 0.03718881156933 0.127973839786133 ENSG00000198160 MIER1
ENST00000479067 0.144741119662532 0.0354429533594454 0.136625666774493 ENSG00000198160 MIER1
ENST00000493357 0.273798784177298 0.0976955730047768 0.148456138101515 ENSG00000198160 MIER1
ENST00000235345 0.919528694167888 0.830609380162459 0.0140127476646108 ENSG00000116704 SLC35D1
ENST00000506472 0.729471215117774 0.524778894347345 -0.0522508714060646 ENSG00000116704 SLC35D1
ENST00000262345 0.932701839703794 0.856497578648148 0.0154658210979958 ENSG00000081985 IL12RB2
ENST00000371000 0.932701839703794 0.856497578648148 0.0154658210979958 ENSG00000081985 IL12RB2
ENST00000541374 0.909366093866903 0.811685986581999 0.0205402853293868 ENSG00000081985 IL12RB2
ENST00000544434 0.948542393129282 0.888821956922618 0.0120052000841887 ENSG00000081985 IL12RB2
ENST00000465396 0.734118599783202 0.531030380953236 -0.0582748368038542 ENSG00000081985 IL12RB2
ENST00000370994 0.563099878987554 0.327675144154436 0.0359260052968143 ENSG00000142864 SERBP1
ENST00000370995 0.605493988408038 0.371865899078292 0.032378380387873 ENSG00000142864 SERBP1
ENST00000361219 0.726201703507415 0.520134566984579 0.0223849606565537 ENSG00000142864 SERBP1
ENST00000370990 0.810642219606829 0.643665138679504 0.0160280721924777 ENSG00000142864 SERBP1
ENST00000493607 0.496677156629383 0.26303059116029 0.0499997656340292 ENSG00000142864 SERBP1
ENST00000462814 0.781391926426944 0.597070252597416 -0.0215566478353335 ENSG00000142864 SERBP1
ENST00000484880 0.594730597388744 0.36068655945268 0.0418791631238535 ENSG00000142864 SERBP1
ENST00000490406 0.54824904519652 0.312162588229936 0.0464501638564827 ENSG00000142864 SERBP1
ENST00000370986 0.265295837317571 0.0926363825937597 -0.101043326034238 ENSG00000116717 GADD45A
ENST00000370985 0.29830436934523 0.112609500688786 -0.10534206213316 ENSG00000116717 GADD45A
ENST00000460575 0.29115775994701 0.108086330348895 -0.115983191015306 ENSG00000116717 GADD45A
ENST00000484245 0.105770506933717 0.0218531727346427 -0.173096417106653 ENSG00000116717 GADD45A
ENST00000370982 0.17441073202101 0.0479179777516555 0.0969210082030016 ENSG00000172380 GNG12
ENST00000494936 0.906591394196223 0.806719816031183 0.0144277598214049 ENSG00000172380 GNG12
ENST00000420587 0.20208370749888 0.060147232723362 -0.0520326577494791 ENSG00000232284 GNG12-AS1
ENST00000413628 0.20208370749888 0.060147232723362 -0.0520326577494791 ENSG00000232284 GNG12-AS1
ENST00000414904 0.701861023533986 0.486909090231493 -0.0649573325241646 ENSG00000232284 GNG12-AS1
ENST00000540432 0.0115509161562086 0.000766146014244383 -0.0808743443279753 ENSG00000116729 WLS
ENST00000354777 0.0114394801530975 0.000754784426884613 -0.0809612047476897 ENSG00000116729 WLS
ENST00000262348 0.00589765797385055 0.000275777622479246 -0.0905538186782531 ENSG00000116729 WLS
ENST00000370976 0.0059287322359267 0.000278676608798941 -0.0907442601710144 ENSG00000116729 WLS
ENST00000498615 0.0765088667104297 0.0133099462700538 -0.130670859340043 ENSG00000116729 WLS
ENST00000434072 0.481744162895672 0.248868238325376 0.107704064127961 ENSG00000232284 GNG12-AS1
ENST00000491811 0.0471693158403952 0.00633602486548218 -0.113093974854468 ENSG00000116729 WLS
ENST00000497187 0.201474645896394 0.0598588844838155 -0.0734353475474341 ENSG00000116729 WLS
ENST00000534713 0.186145505674293 0.0530582793249317 -0.0636605208495784 ENSG00000116729 WLS
ENST00000533537 0.356446320632896 0.150621273920856 -0.0487271873584484 ENSG00000116729 WLS
ENST00000530486 0.0612726766126043 0.00947128191518147 -0.0798684030606464 ENSG00000116729 WLS
ENST00000370973 0.0635504409292525 0.01007262000039 -0.0793439973704837 ENSG00000116729 WLS
ENST00000471243 0.0795452331613543 0.0141269325601876 -0.0831764962449165 ENSG00000116729 WLS
ENST00000491076 0.107407354721688 0.0223535694580101 -0.0784259529483933 ENSG00000116729 WLS
ENST00000527864 0.679096354583117 0.457456638513846 -0.0309063925397588 ENSG00000116729 WLS
ENST00000370971 0.141880725435901 0.0343272913708123 -0.0989062120175557 ENSG00000116729 WLS
ENST00000456315 0.895318608679979 0.78676205671062 0.020272984081808 ENSG00000024526 DEPDC1
ENST00000370966 0.895318608679979 0.78676205671062 0.020272984081808 ENSG00000024526 DEPDC1
ENST00000488146 0.578853807994169 0.343901289625622 0.0769823746149268 ENSG00000024526 DEPDC1
ENST00000489862 0.55538190399348 0.319939716147879 0.0754230010221234 ENSG00000024526 DEPDC1
ENST00000425820 0.865499616032427 0.73492052423763 0.0297597406827839 ENSG00000233589 RP4-694A7.2
ENST00000525124 0.941539031048428 0.874522811029147 -0.0124858688264249 ENSG00000024526 DEPDC1
ENST00000588515 0.224077293517035 0.0709160168278936 0.163061289062374 ENSG00000033122 LRRC7
ENST00000608744 0.276809504495657 0.0994231663099021 0.150450468125559 ENSG00000033122 LRRC7
ENST00000609072 0.287233524289549 0.10573024132784 0.147763718713114 ENSG00000033122 LRRC7
ENST00000607936 0.281282878914214 0.102144614032997 0.148225253183734 ENSG00000033122 LRRC7
ENST00000370952 0.767413665254784 0.576045556953975 0.0374260786193179 ENSG00000066557 LRRC40
ENST00000441830 0.656776605343727 0.430334040367801 0.0689150291270732 ENSG00000033122 LRRC7
ENST00000370951 0.00114732809610058 2.64750637050797e-05 0.238447928509571 ENSG00000116754 SRSF11
ENST00000463877 0.0227377748951753 0.00210555886353777 0.18102589635139 ENSG00000116754 SRSF11
ENST00000405432 0.000902726817515327 1.89594055213712e-05 0.238496295527559 ENSG00000116754 SRSF11
ENST00000370950 0.0010520202134035 2.32791062821283e-05 0.239990969415868 ENSG00000116754 SRSF11
ENST00000454435 0.00264550548960648 8.87477924808362e-05 0.249225351515385 ENSG00000116754 SRSF11
ENST00000475204 0.00454921473564463 0.000190619210972305 0.232744676415239 ENSG00000116754 SRSF11
ENST00000395136 0.00306404749247943 0.000108527989077662 0.224598979068005 ENSG00000116754 SRSF11
ENST00000436161 0.00474604731853063 0.000203585828206784 0.229503390912081 ENSG00000116754 SRSF11
ENST00000473950 0.00325130793587613 0.000118297197209023 0.244045145985535 ENSG00000116754 SRSF11
ENST00000469170 0.00615090101463017 0.000294673819912069 0.236514612544395 ENSG00000116754 SRSF11
ENST00000486667 0.00460195382410182 0.000193781857419571 0.234885724263811 ENSG00000116754 SRSF11
ENST00000481648 0.00584085809568835 0.000271477969215303 0.247317617517377 ENSG00000116754 SRSF11
ENST00000463116 0.00429218855735787 0.000174856950337269 0.311711066200948 ENSG00000116754 SRSF11
ENST00000484162 0.000950307457701784 2.03598472275824e-05 0.241784104043275 ENSG00000116754 SRSF11
ENST00000370949 0.00131586789248551 3.18083386544519e-05 0.230418162443823 ENSG00000116754 SRSF11
ENST00000463859 0.00169218762808126 4.59527346543402e-05 0.234127296687974 ENSG00000116754 SRSF11
ENST00000460795 0.00455474464811185 0.000190936372212067 0.232330568100195 ENSG00000116754 SRSF11
ENST00000461935 0.00201072874680918 5.89976222951504e-05 0.248476137463489 ENSG00000116754 SRSF11
ENST00000489188 0.0019243604897471 5.58981129518321e-05 0.252090590453615 ENSG00000116754 SRSF11
ENST00000370944 0.719703141275898 0.511167787522274 0.0356284883856469 ENSG00000118454 ANKRD13C
ENST00000262346 0.734865726547894 0.531919521057168 0.0335860557212363 ENSG00000118454 ANKRD13C
ENST00000464236 0.161439735837069 0.0421835834558461 0.153339145289783 ENSG00000118454 ANKRD13C
ENST00000490846 0.647342225898459 0.418911004720918 -0.0612246816803906 ENSG00000118454 ANKRD13C
ENST00000498735 0.933008571062632 0.857068760627009 0.0148907120556133 ENSG00000118454 ANKRD13C
ENST00000411986 0.0203398422752204 0.00178391217531035 0.293682768071515 ENSG00000116761 CTH
ENST00000370938 0.0226365066630438 0.00209087284241178 0.289482173644269 ENSG00000116761 CTH
ENST00000450461 0.0202111126353699 0.00176522807834316 0.213154583921821 ENSG00000235079 ZRANB2-AS1
ENST00000426999 0.0129795474549956 0.000918248772646981 0.224806723746817 ENSG00000235079 ZRANB2-AS1
ENST00000370920 0.00135815147699516 3.31362104895964e-05 0.244591184023586 ENSG00000132485 ZRANB2
ENST00000477096 0.00829723473753144 0.000459586810670248 0.243401679479255 ENSG00000132485 ZRANB2
ENST00000254821 0.00136899286932987 3.36318658697359e-05 0.245023155775407 ENSG00000132485 ZRANB2
ENST00000487510 0.0272000118227087 0.00274563368514136 0.216338930182416 ENSG00000132485 ZRANB2
ENST00000479947 0.0479710001908148 0.00652020779840823 0.194727698157053 ENSG00000132485 ZRANB2
ENST00000473260 0.0795986510407955 0.0141474965134229 0.177767666262892 ENSG00000132485 ZRANB2
ENST00000583678 0.2991703920909 0.113248132603428 0.112819472264014 ENSG00000229956 ZRANB2-AS2
ENST00000599146 0.200561895188882 0.059402683131398 0.138177396893905 ENSG00000229956 ZRANB2-AS2
ENST00000594152 0.200561895188882 0.059402683131398 0.138177396893905 ENSG00000229956 ZRANB2-AS2
ENST00000600103 0.163509445604911 0.0430702696531857 0.148573847885473 ENSG00000229956 ZRANB2-AS2
ENST00000357731 0.222219648939209 0.0700175223753414 -0.127129912720197 ENSG00000172260 NEGR1
ENST00000608579 0.114629322031778 0.0246684167648753 0.169545942088863 ENSG00000229956 ZRANB2-AS2
ENST00000430605 0.114799471581669 0.0247190322413838 0.169539579410003 ENSG00000229956 ZRANB2-AS2
ENST00000306821 0.256057047824899 0.0874571953567796 -0.115769728232135 ENSG00000172260 NEGR1
ENST00000434200 0.0557519068068574 0.00817652107562861 -0.197130976858775 ENSG00000172260 NEGR1
ENST00000585415 0.423048769900119 0.199554110816067 -0.12019798146956 ENSG00000229956 ZRANB2-AS2
ENST00000590186 0.522274949304103 0.287251956977467 -0.0999393528335253 ENSG00000229956 ZRANB2-AS2
ENST00000467479 0.008021952276639 0.000437115018479049 -0.276472821364718 ENSG00000172260 NEGR1
ENST00000370898 0.792562457102463 0.61397749662642 -0.0372021314665656 ENSG00000254685 FPGT
ENST00000557284 0.957029872078743 0.906524276195592 -0.00871292459883915 ENSG00000259030 FPGT-TNNI3K
ENST00000467578 0.847396620239379 0.704415115600598 -0.0307856918600542 ENSG00000254685 FPGT
ENST00000524915 0.828990388025331 0.673910934439833 -0.0311631008194157 ENSG00000254685 FPGT
ENST00000370894 0.810876788257304 0.644011741689799 -0.0354029630093061 ENSG00000254685 FPGT
ENST00000370899 0.956323136161798 0.905020576145013 -0.00884004589469951 ENSG00000259030 FPGT-TNNI3K
ENST00000609362 0.797983371819481 0.622824708312507 -0.0362120345297715 ENSG00000254685 FPGT
ENST00000482102 0.880309473312306 0.759964371545503 -0.0254449542922747 ENSG00000254685 FPGT
ENST00000529485 0.791910105740264 0.612941658085579 -0.0423799722892303 ENSG00000254685 FPGT
ENST00000370895 0.940658680385625 0.872836643241263 -0.0118288110585806 ENSG00000259030 FPGT-TNNI3K
ENST00000534632 0.939103891268488 0.869536058430143 -0.0121451324043227 ENSG00000259030 FPGT-TNNI3K
ENST00000533006 0.822166108141569 0.662455789555512 -0.0322839201774253 ENSG00000259030 FPGT-TNNI3K
ENST00000370891 0.957029872078743 0.906524276195592 -0.00871292459883915 ENSG00000116783 TNNI3K
ENST00000370893 0.809277511739796 0.64170126372929 -0.0344023515567098 ENSG00000259030 FPGT-TNNI3K
ENST00000534056 0.812221298375153 0.646031618696922 -0.0352443239938125 ENSG00000254685 FPGT
ENST00000472069 0.925884148402215 0.843228566626909 -0.0161563667332095 ENSG00000254685 FPGT
ENST00000370872 0.944496662295818 0.880778332399736 -0.00943383418945904 ENSG00000116791 CRYZ
ENST00000340866 0.949468050789791 0.890658381031175 -0.00866353250806461 ENSG00000116791 CRYZ
ENST00000492102 0.554729765121603 0.319146403934106 -0.0738664330712015 ENSG00000116791 CRYZ
ENST00000417775 0.619397082867997 0.387928601582733 -0.0486366346928387 ENSG00000116791 CRYZ
ENST00000370871 0.968446276203299 0.931264378124373 0.00551454948692046 ENSG00000116791 CRYZ
ENST00000370870 0.878307717973233 0.756514374245351 -0.0207137862342606 ENSG00000116791 CRYZ
ENST00000441120 0.910434814391456 0.814102446851467 -0.0160464565110216 ENSG00000116791 CRYZ
ENST00000457880 0.49697134199825 0.263352957285218 0.0576750557644619 ENSG00000162623 TYW3
ENST00000370867 0.497063873322433 0.263426554681876 0.0576813970581797 ENSG00000162623 TYW3
ENST00000421739 0.822137094464102 0.662424700096457 0.0245663595437817 ENSG00000162623 TYW3
ENST00000479111 0.875735110598134 0.752014843629563 0.0180008698679401 ENSG00000162623 TYW3
ENST00000483990 0.773226903771179 0.585140376529399 0.0393490036745409 ENSG00000162623 TYW3
ENST00000485401 0.565974021166813 0.330988118506711 0.0813876818042488 ENSG00000162623 TYW3
ENST00000449696 0.785941826644232 0.604138808390813 0.0487641450788403 ENSG00000162623 TYW3
ENST00000486467 0.528586856985437 0.293172903091119 0.0895384099192491 ENSG00000162623 TYW3
ENST00000467646 0.425902577529999 0.201749449982977 0.0861682335715249 ENSG00000162623 TYW3
ENST00000370859 0.84760815489321 0.70485996000026 0.0316726736194345 ENSG00000137968 SLC44A5
ENST00000370855 0.887629610141144 0.772629580594367 0.0253651371641573 ENSG00000137968 SLC44A5
ENST00000535611 0.0938895374609894 0.0182526538020862 0.219683979551711 ENSG00000137968 SLC44A5
ENST00000469525 0.780555245842261 0.595634961820664 -0.0489605623335754 ENSG00000137968 SLC44A5
ENST00000370841 0.298635100238974 0.112819330212006 0.0764364056677449 ENSG00000117054 ACADM
ENST00000525881 0.968442722035013 0.931197281083212 0.00520486173937066 ENSG00000117054 ACADM
ENST00000526129 0.313724414627515 0.122444543452322 0.072745346158456 ENSG00000117054 ACADM
ENST00000526196 0.290963468140065 0.107949638315269 0.0779083460226675 ENSG00000117054 ACADM
ENST00000370834 0.30598826470996 0.117593959169352 0.076085356675587 ENSG00000117054 ACADM
ENST00000534146 0.944867311062435 0.881735529315479 0.00910060125275486 ENSG00000117054 ACADM
ENST00000532509 0.348310847896697 0.145045933020589 0.0687829131710564 ENSG00000117054 ACADM
ENST00000473018 0.962926754358008 0.918762157724031 0.00625806371958233 ENSG00000117054 ACADM
ENST00000541113 0.289138949391048 0.106879477278258 0.0787405132420925 ENSG00000117054 ACADM
ENST00000530953 0.367983484011942 0.158657891759605 0.0675805582355853 ENSG00000117054 ACADM
ENST00000534334 0.258096643418953 0.0885726612650426 0.0793426285048245 ENSG00000117054 ACADM
ENST00000525808 0.28230325654479 0.102770973428685 0.0802448946819363 ENSG00000117054 ACADM
ENST00000543667 0.28230325654479 0.102770973428685 0.0802448946819363 ENSG00000117054 ACADM
ENST00000420607 0.277194292647204 0.0996455849720825 0.0778367496270272 ENSG00000117054 ACADM
ENST00000529059 0.481282198289411 0.24844449179006 0.05808866063101 ENSG00000117054 ACADM
ENST00000526930 0.0956483278800659 0.0187865744039388 0.144815888261373 ENSG00000117054 ACADM
ENST00000532207 0.0785369715887627 0.013843143121506 0.165363185124023 ENSG00000117054 ACADM
ENST00000528016 0.327761411623316 0.13145748765196 0.0918467570316791 ENSG00000117054 ACADM
ENST00000481374 0.482978282162307 0.250021210178877 0.0829122850046308 ENSG00000117054 ACADM
ENST00000535300 0.209067062598799 0.0636396788990744 0.108879103675149 ENSG00000137955 RABGGTB
ENST00000496055 0.210095753678848 0.0641321879703537 0.109027152379275 ENSG00000137955 RABGGTB
ENST00000319942 0.216793127288533 0.0673711754958584 0.107866740852758 ENSG00000137955 RABGGTB
ENST00000473406 0.274513123167061 0.0981425251824477 0.103437339265259 ENSG00000137955 RABGGTB
ENST00000485459 0.296527507962033 0.111420956232907 0.0969818663494961 ENSG00000137955 RABGGTB
ENST00000370826 0.253016227441374 0.0857682931446937 0.123742932803925 ENSG00000137955 RABGGTB
ENST00000497648 0.215115328412059 0.0665138928067265 0.115378808159941 ENSG00000137955 RABGGTB
ENST00000462042 0.213215262130157 0.0656543886418967 0.135715372084684 ENSG00000137955 RABGGTB
ENST00000470201 0.277447734119091 0.0998017551192594 0.101528230301304 ENSG00000137955 RABGGTB
ENST00000471759 0.197055379263334 0.0577615311058367 0.113218795134568 ENSG00000137955 RABGGTB
ENST00000491266 0.279611266130175 0.101157028263703 0.100932349585078 ENSG00000137955 RABGGTB
ENST00000461653 0.365114052072349 0.15660034049273 0.0892788103799956 ENSG00000137955 RABGGTB
ENST00000489450 0.387588388243309 0.173180350608193 0.0931613735910597 ENSG00000137955 RABGGTB
ENST00000467748 0.516782698868073 0.281879503790694 0.0690507452269408 ENSG00000137955 RABGGTB
ENST00000459697 0.205421423008337 0.0618131438712695 0.134591675499506 ENSG00000137955 RABGGTB
ENST00000263187 0.807040195422098 0.637860551615472 0.0434238201583124 ENSG00000057468 MSH4
ENST00000328299 0.138418169701705 0.0330195247374381 -0.155054142288131 ENSG00000184005 ST6GALNAC3
ENST00000464140 0.0276374268556454 0.00281281793300395 -0.240020312853387 ENSG00000184005 ST6GALNAC3
ENST00000370812 0.0150202932667349 0.00114887056712043 0.201743648837155 ENSG00000142892 PIGK
ENST00000445065 0.0150202932667349 0.00114887056712043 0.201743648837155 ENSG00000142892 PIGK
ENST00000370813 0.0309149074991176 0.00332501927063779 0.179138872097837 ENSG00000142892 PIGK
ENST00000487906 0.0336682660320535 0.00380022179747765 0.201276108942173 ENSG00000142892 PIGK
ENST00000359130 0.495412117917524 0.261691601370842 0.0826696783168381 ENSG00000142892 PIGK
ENST00000478391 0.453126964990761 0.223917581797427 0.0902996275770781 ENSG00000142892 PIGK
ENST00000354567 0.303139927266728 0.115774676382161 0.105068979121679 ENSG00000154027 AK5
ENST00000317704 0.452603726457857 0.223452903749451 0.110290282953539 ENSG00000154027 AK5
ENST00000344720 0.342403408963045 0.141188772356473 0.101979079188667 ENSG00000154027 AK5
ENST00000478407 0.659850551507922 0.434081212000532 0.0735340975227268 ENSG00000154027 AK5
ENST00000465146 0.943095517192745 0.87753825159973 0.0140418458404529 ENSG00000154027 AK5
ENST00000530826 0.569066472915675 0.333713163665706 0.0798166088839914 ENSG00000154027 AK5
ENST00000527263 0.355237348665042 0.149782644335524 0.116997244955951 ENSG00000154027 AK5
ENST00000481346 0.378843320615269 0.166761849658209 0.0843016303481358 ENSG00000036549 ZZZ3
ENST00000370801 0.271650710799304 0.0962896551345994 0.0941833273811782 ENSG00000036549 ZZZ3
ENST00000476275 0.346749800638835 0.143992549028499 0.0862836563401105 ENSG00000036549 ZZZ3
ENST00000370798 0.261533694840652 0.0905224967021416 0.0943449496125721 ENSG00000036549 ZZZ3
ENST00000476195 0.0976283456082303 0.019387936109935 0.199472587675612 ENSG00000036549 ZZZ3
ENST00000474746 0.0606263889552802 0.00929183420544921 0.233392321729905 ENSG00000036549 ZZZ3
ENST00000433749 0.17701649165709 0.0490765093044261 0.130514352755773 ENSG00000036549 ZZZ3
ENST00000414381 0.17209896514149 0.0468619752979734 0.133314548447441 ENSG00000036549 ZZZ3
ENST00000463166 0.39575768212621 0.179177951576624 0.0911302550838759 ENSG00000036549 ZZZ3
ENST00000469944 0.481912382850873 0.249045042008372 0.0794570438285825 ENSG00000036549 ZZZ3
ENST00000458763 0.879342152321448 0.758296197690727 0.0278727652373568 ENSG00000036549 ZZZ3
ENST00000370794 0.281538139363179 0.102292516345956 0.090788143282695 ENSG00000077254 USP33
ENST00000481579 0.0485275568160314 0.00663773329604407 0.161442743539988 ENSG00000077254 USP33
ENST00000357428 0.194837062242803 0.0568316529704741 0.108417596314107 ENSG00000077254 USP33
ENST00000370793 0.281538139363179 0.102292516345956 0.090788143282695 ENSG00000077254 USP33
ENST00000533928 0.735930505209083 0.533466260016204 0.0542495231034554 ENSG00000077254 USP33
ENST00000477949 0.969589044674661 0.933572904862907 -0.00750152801763634 ENSG00000077254 USP33
ENST00000370792 0.500787981083103 0.266828246751924 0.0607646668632088 ENSG00000077254 USP33
ENST00000527390 0.309371316061119 0.119651511931824 0.104653523693399 ENSG00000077254 USP33
ENST00000472462 0.881243141871325 0.76155569685219 0.0257712521004881 ENSG00000077254 USP33
ENST00000498328 0.201938782189541 0.0600635889289744 0.151121180148101 ENSG00000077254 USP33
ENST00000461986 0.0599526943342265 0.00913796777169273 0.184183345782074 ENSG00000077254 USP33
ENST00000531637 0.103395615530972 0.0210794354892442 0.176398062214263 ENSG00000077254 USP33
ENST00000462192 0.11602692100138 0.0251332003041242 0.174539751654615 ENSG00000077254 USP33
ENST00000524536 0.611905979308905 0.379220472005247 -0.0567502527630998 ENSG00000077254 USP33
ENST00000525113 0.717308962241586 0.508064971623814 -0.0447197437149609 ENSG00000077254 USP33
ENST00000528150 0.795358681452647 0.618461934094647 -0.0337273933851171 ENSG00000077254 USP33
ENST00000530709 0.798980685475595 0.624567280641908 -0.0338872865186161 ENSG00000077254 USP33
ENST00000524778 0.745099885498554 0.545466163690577 -0.0420689267348711 ENSG00000077254 USP33
ENST00000370791 0.0323455844166815 0.00357446818701329 0.169222046702834 ENSG00000180488 FAM73A
ENST00000443751 0.06014808331526 0.00918128978199579 0.157083994278016 ENSG00000180488 FAM73A
ENST00000477627 0.248659303673327 0.0834889933651924 0.145454356708623 ENSG00000180488 FAM73A
ENST00000476203 0.0981627005643188 0.0195520630332224 0.157859083443462 ENSG00000180488 FAM73A
ENST00000421331 0.0791642232312657 0.0140108077119885 -0.22210696371136 ENSG00000235927 NEXN-AS1
ENST00000401035 0.962342562244992 0.917794262933699 -0.00657979966108728 ENSG00000162614 NEXN
ENST00000457030 0.908544255675811 0.8104943934571 -0.0141617033369435 ENSG00000162614 NEXN
ENST00000330010 0.862407927300589 0.729681869319211 -0.0206619832682709 ENSG00000162614 NEXN
ENST00000294624 0.951413976387043 0.894782509333964 0.00874291372930635 ENSG00000162614 NEXN
ENST00000334785 0.834857522152094 0.684234999053021 -0.0242362998911524 ENSG00000162614 NEXN
ENST00000440324 0.886572402962239 0.770984591385399 -0.0187210172995871 ENSG00000162614 NEXN
ENST00000342754 0.900068648186609 0.794836762559982 -0.0159997491977418 ENSG00000162614 NEXN
ENST00000464998 0.889974772109697 0.777268932925714 -0.0208625292609787 ENSG00000162614 NEXN
ENST00000480732 0.81419665573057 0.649535049104822 -0.0301331730653281 ENSG00000162614 NEXN
ENST00000470735 0.689453763421212 0.471003106139404 0.0517896246787904 ENSG00000162614 NEXN
ENST00000492724 0.0373267952416912 0.00441822269184281 0.204635610060026 ENSG00000162613 FUBP1
ENST00000488814 0.0138378551256772 0.00100415214059338 0.243411409988689 ENSG00000162613 FUBP1
ENST00000492405 0.0403507313339328 0.00499279125222459 0.205864326719835 ENSG00000162613 FUBP1
ENST00000489495 0.00531320465666748 0.0002373341391752 0.295968343905444 ENSG00000162613 FUBP1
ENST00000483894 0.0113605009190752 0.000746482960200757 0.299278441939622 ENSG00000162613 FUBP1
ENST00000480673 0.0221003072543126 0.00202144414566401 0.26611346635709 ENSG00000162613 FUBP1
ENST00000474632 0.0077367604559005 0.000415333703125672 0.291533863657981 ENSG00000162613 FUBP1
ENST00000294623 0.00253855000962071 8.20102095717356e-05 0.189424135710047 ENSG00000162613 FUBP1
ENST00000370768 0.00406182393172502 0.000163262408166834 0.174338653384464 ENSG00000162613 FUBP1
ENST00000370767 0.00406182393172502 0.000163262408166834 0.174338653384464 ENSG00000162613 FUBP1
ENST00000436586 0.00463164281152404 0.000195589013265341 0.172439353313152 ENSG00000162613 FUBP1
ENST00000487684 0.997471825271942 0.994666192296427 0.000476366104662749 ENSG00000162613 FUBP1
ENST00000470287 0.129569400102333 0.0297611798217687 0.123761663197682 ENSG00000162613 FUBP1
ENST00000421641 0.0310027361451002 0.00333795534508484 0.158072610133191 ENSG00000162613 FUBP1
ENST00000487931 0.000701651583566395 1.37951702904609e-05 0.254806288773715 ENSG00000162616 DNAJB4
ENST00000477671 0.00075040263900347 1.50985738334485e-05 0.25216372237766 ENSG00000162616 DNAJB4
ENST00000484662 0.0012939942870393 3.1048968512823e-05 0.245703706330693 ENSG00000162616 DNAJB4
ENST00000476882 0.00112724501558097 2.56309803086877e-05 0.259202777884847 ENSG00000137960 GIPC2
ENST00000426517 0.000432029278703467 7.39183547379744e-06 0.261526415199333 ENSG00000162616 DNAJB4
ENST00000370763 0.00127221219882058 3.0371176808262e-05 0.265730173464284 ENSG00000162616 DNAJB4
ENST00000476396 0.00128080511656128 3.06363845453982e-05 0.250110438560744 ENSG00000162616 DNAJB4
ENST00000370759 0.858522207767626 0.722918338652556 0.0284138637540525 ENSG00000137960 GIPC2
ENST00000470323 0.989403083179794 0.974822875091437 0.00291387760707958 ENSG00000137965 IFI44
ENST00000370747 0.997525388408718 0.994887680596791 -0.000591128445340324 ENSG00000137965 IFI44
ENST00000545124 0.987188454591941 0.970325864182194 -0.00343053592115962 ENSG00000137965 IFI44
ENST00000438486 0.942826324487392 0.876950393869102 -0.0143234474012115 ENSG00000137965 IFI44
ENST00000495254 0.997525388408718 0.994887680596791 -0.000591128445340324 ENSG00000137965 IFI44
ENST00000467790 0.83566657920273 0.685491634552135 -0.0374661631399574 ENSG00000137965 IFI44
ENST00000472152 0.997525388408718 0.994881825512196 -0.000591779747826262 ENSG00000137965 IFI44
ENST00000485662 0.968833931609691 0.931955226698455 0.00769141203469541 ENSG00000137965 IFI44
ENST00000476911 0.989080029153772 0.973934586186095 0.00278000431161567 ENSG00000137965 IFI44
ENST00000401034 0.105217497350186 0.021687593561145 0.13572523725358 ENSG00000162618 ELTD1
ENST00000370742 0.285010566570892 0.10444443427003 0.0798966369834735 ENSG00000162618 ELTD1
ENST00000370723 0.500027526216019 0.266179163776854 0.0523035193401619 ENSG00000117114 LPHN2
ENST00000370730 0.417697349127549 0.195497734033114 0.0629424894239761 ENSG00000117114 LPHN2
ENST00000370728 0.417697349127549 0.195497734033114 0.0629424894239761 ENSG00000117114 LPHN2
ENST00000370727 0.500027526216019 0.266179163776854 0.0523035193401619 ENSG00000117114 LPHN2
ENST00000370725 0.500027526216019 0.266179163776854 0.0523035193401619 ENSG00000117114 LPHN2
ENST00000370721 0.500027526216019 0.266179163776854 0.0523035193401619 ENSG00000117114 LPHN2
ENST00000469377 0.419291002441332 0.19680211599763 0.0628553006874687 ENSG00000117114 LPHN2
ENST00000359929 0.443214998207467 0.215801597568218 0.0582681965404525 ENSG00000117114 LPHN2
ENST00000370713 0.420591195028228 0.197704334286253 0.0629960484978393 ENSG00000117114 LPHN2
ENST00000394879 0.414033703183724 0.192656728733871 0.063957216993638 ENSG00000117114 LPHN2
ENST00000370717 0.414033703183724 0.192656728733871 0.063957216993638 ENSG00000117114 LPHN2
ENST00000335786 0.414033703183724 0.192656728733871 0.063957216993638 ENSG00000117114 LPHN2
ENST00000271029 0.414033703183724 0.192656728733871 0.063957216993638 ENSG00000117114 LPHN2
ENST00000370715 0.420591195028228 0.197704334286253 0.0629960484978393 ENSG00000117114 LPHN2
ENST00000319517 0.420591195028228 0.197704334286253 0.0629960484978393 ENSG00000117114 LPHN2
ENST00000449420 0.283304674152395 0.103450285294585 0.0872347258120101 ENSG00000117114 LPHN2
ENST00000468283 0.120429416267428 0.0266339391159788 0.149758864985285 ENSG00000117114 LPHN2
ENST00000402328 0.14693848918009 0.0362635816628193 0.128641284424136 ENSG00000117114 LPHN2
ENST00000464775 0.495332773076699 0.261556631316955 0.0753163069886913 ENSG00000117114 LPHN2
ENST00000472424 0.507439260162641 0.272956788710184 0.072936140904835 ENSG00000117114 LPHN2
ENST00000498776 0.460992205075914 0.230506452716335 0.105817138780616 ENSG00000117114 LPHN2
ENST00000464551 0.516172084901 0.281179111000739 0.082339339356468 ENSG00000117114 LPHN2
ENST00000472688 0.724239134515689 0.517480432276261 0.0536303462278297 ENSG00000137941 TTLL7
ENST00000260505 0.817211255116965 0.654323996681962 0.0351723490196789 ENSG00000137941 TTLL7
ENST00000474957 0.817211255116965 0.654323996681962 0.0351723490196789 ENSG00000137941 TTLL7
ENST00000488014 0.817211255116965 0.654323996681962 0.0351723490196789 ENSG00000137941 TTLL7
ENST00000477524 0.817092375422381 0.654014205397317 0.0351957240581782 ENSG00000137941 TTLL7
ENST00000480174 0.613674886525629 0.381356007697439 0.07177352458548 ENSG00000137941 TTLL7
ENST00000485638 0.543975610636084 0.307916476421071 0.0897501018609077 ENSG00000137941 TTLL7
ENST00000482783 0.990751058011061 0.978761566907275 -0.00227022100994867 ENSG00000137941 TTLL7
ENST00000370689 0.0204722507535325 0.00180194896647786 0.163681311699183 ENSG00000142875 PRKACB
ENST00000370688 0.743324440481748 0.543128099386774 0.0285213128853362 ENSG00000142875 PRKACB
[truncated: 9,666,464 more chars]
