# Supplementary material for: High-throughput allele-specific expression across 250 environmental conditions
Source: Genome Res. 2016 Dec;26(12):1627–38. doi: 10.1101/gr.209759.116 (PMC5131815; doi:10.1101/gr.209759.116)
Supplement: Supplemental Material [file supp_gr.209759.116_Supplemental_Table_S6.tar.gz › DEG_results/DP1_DEG_stats_T19C1.txt]

t.id padj pval logFC ensg g.id
ENST00000456328 0.68718156728791 0.548577740051867 -0.0998226513994037 ENSG00000223972 DDX11L1
ENST00000515242 0.68718156728791 0.548577740051867 -0.0998226513994037 ENSG00000223972 DDX11L1
ENST00000518655 0.68718156728791 0.548577740051867 -0.0998226513994037 ENSG00000223972 DDX11L1
ENST00000541675 0.172206979964446 0.0830907539316837 -0.19956701993185 ENSG00000227232 WASH7P
ENST00000423562 0.181941632030034 0.0890972751817558 -0.194090565701334 ENSG00000227232 WASH7P
ENST00000438504 0.181941632030034 0.0890972751817558 -0.194090565701334 ENSG00000227232 WASH7P
ENST00000488147 0.183206919710168 0.0899147980917788 -0.194029732877337 ENSG00000227232 WASH7P
ENST00000538476 0.182901425949101 0.0897145956079551 -0.194022979527538 ENSG00000227232 WASH7P
ENST00000466430 0.0511367684226995 0.0181057225909909 0.582860483013727 ENSG00000238009 RP11-34P13.7
ENST00000477740 0.0722633588507031 0.0277757984082004 0.561424282299067 ENSG00000238009 RP11-34P13.7
ENST00000471248 0.0482388591585821 0.0168621184261075 0.609749045488358 ENSG00000238009 RP11-34P13.7
ENST00000453576 0.486601118438451 0.332782090075596 -0.175347020340239 ENSG00000238009 RP11-34P13.7
ENST00000442987 0.440382770337804 0.289607280215949 -0.226854315210974 ENSG00000233750 CICP27
ENST00000423372 0.410527049200275 0.263053670749848 -0.271847261159026 ENSG00000237683 AL627309.1
ENST00000494149 0.686394945806958 0.547660209339667 -0.127079552436141 ENSG00000268903 RP11-34P13.15
ENST00000595919 0.466542901821426 0.313678724102812 -0.233338405979251 ENSG00000269981 RP11-34P13.16
ENST00000484859 0.874794880588221 0.797216008815974 -0.0621136391865944 ENSG00000241860 RP11-34P13.13
ENST00000490997 0.826527575130907 0.727653436012138 0.0806192663778282 ENSG00000241860 RP11-34P13.13
ENST00000466557 0.9593954848136 0.928886602918584 -0.0201567171832541 ENSG00000241860 RP11-34P13.13
ENST00000496488 0.325814498466563 0.191909542073273 0.240262337393985 ENSG00000241599 RP11-34P13.9
ENST00000491962 0.987988330484743 0.978136204372771 0.00607158153958684 ENSG00000241860 RP11-34P13.13
ENST00000442116 0.727231512880923 0.597054764055447 0.124251761796446 ENSG00000228463 AP006222.2
ENST00000448958 0.83766220453449 0.743201262021434 0.0828454029433477 ENSG00000228463 AP006222.2
ENST00000424587 0.641838902999232 0.49500193575657 -0.168197059629007 ENSG00000228463 AP006222.2
ENST00000335577 0.78937958093479 0.676463814112533 0.0690461170310882 ENSG00000228463 AP006222.2
ENST00000440038 0.466255101010388 0.313360049733686 -0.177219277514015 ENSG00000237094 RP4-669L17.10
ENST00000423728 0.357088509595505 0.217415285814279 -0.196068632356766 ENSG00000237094 RP4-669L17.10
ENST00000455464 0.847860950572753 0.757945829502527 -0.0460992432976191 ENSG00000237094 RP4-669L17.10
ENST00000419160 0.992092027566953 0.98536976411186 0.00249994357780488 ENSG00000237094 RP4-669L17.10
ENST00000601814 0.985949273572074 0.974769224153636 0.0043832603178628 ENSG00000237094 RP4-669L17.10
ENST00000455207 0.812122093002831 0.707714102709899 -0.0657942868919189 ENSG00000237094 RP4-669L17.10
ENST00000440200 1.14294555416452e-117 7.30568729251323e-123 -2.62678713390267 ENSG00000230021 RP5-857K21.4
ENST00000416931 5.03259783267082e-61 6.43365484917585e-66 -2.70737199200953 ENSG00000225972 MTND1P23
ENST00000457540 0.453251149636492 0.301326287154945 -0.244382927172011 ENSG00000225630 MTND2P28
ENST00000414273 7.40044696660852e-33 2.27056910625525e-36 -2.2287504534314 ENSG00000237973 hsa-mir-6723
ENST00000427426 0.00220602607344775 0.000420868927388331 -0.891160997085883 ENSG00000229344 RP5-857K21.7
ENST00000467115 9.51805395240992e-05 1.08859631675128e-05 -1.09740155629304 ENSG00000240409 MTATP8P1
ENST00000514057 1.11197476523295e-06 6.73883176890022e-08 -1.29257961442126 ENSG00000248527 MTATP6P1
ENST00000416718 1.43991485803778e-05 1.25127152468095e-06 -1.14010498025531 ENSG00000198744 RP5-857K21.11
ENST00000441245 0.875885134306811 0.798702256754469 0.0638966257649769 ENSG00000230021 RP5-857K21.4
ENST00000419394 0.924210736303789 0.872509739857239 0.0401947368200518 ENSG00000230021 RP5-857K21.4
ENST00000414688 0.942473286467634 0.90172510939908 -0.0311040529713047 ENSG00000230021 RP5-857K21.4
ENST00000447954 0.866933633977359 0.785230877119644 -0.0663179056861185 ENSG00000230021 RP5-857K21.4
ENST00000440782 0.520018444984728 0.365971493885525 -0.223588733336401 ENSG00000229376 CICP3
ENST00000506640 0.322952009311968 0.189666131851082 -0.329944029323211 ENSG00000224956 RP11-206L10.1
ENST00000416385 0.394832457969499 0.249320854515946 -0.286812059000825 ENSG00000235373 RP11-206L10.3
ENST00000417659 0.306064909617789 0.176671169144267 0.296639672854277 ENSG00000240618 RP11-206L10.5
ENST00000422528 0.0582136993894688 0.0212488226201732 0.528253887927835 ENSG00000229905 RP11-206L10.4
ENST00000428504 0.757256119182119 0.634354350379125 0.081768908609505 ENSG00000228327 RP11-206L10.2
ENST00000434264 0.209486789219883 0.107047368221203 0.227472028024248 ENSG00000237491 RP11-206L10.9
ENST00000457084 0.311426488628398 0.180711606970933 0.223556208346486 ENSG00000237491 RP11-206L10.9
ENST00000589899 0.207688584206266 0.105859500359177 0.228343277685031 ENSG00000237491 RP11-206L10.9
ENST00000609830 0.235791523816875 0.124884533087879 0.214752697163013 ENSG00000237491 RP11-206L10.9
ENST00000429505 0.726628549396243 0.596323778577426 -0.0579180667800737 ENSG00000237491 RP11-206L10.9
ENST00000591440 0.227955829366897 0.119460942603035 -0.192913898593939 ENSG00000237491 RP11-206L10.9
ENST00000587530 0.227955829366897 0.119460942603035 -0.192913898593939 ENSG00000237491 RP11-206L10.9
ENST00000593022 0.198104678969349 0.099575313753204 -0.199818734810343 ENSG00000237491 RP11-206L10.9
ENST00000589531 0.217841762043605 0.112578471663698 -0.19433927376891 ENSG00000237491 RP11-206L10.9
ENST00000588951 0.356845428123534 0.217212398792301 -0.157608162012703 ENSG00000237491 RP11-206L10.9
ENST00000585768 0.36090686333977 0.220618259502166 -0.158009748374114 ENSG00000237491 RP11-206L10.9
ENST00000585745 0.386762753358164 0.242350328384581 -0.166311887876935 ENSG00000237491 RP11-206L10.9
ENST00000586928 0.566777992460988 0.413670373281778 0.157816284114062 ENSG00000237491 RP11-206L10.9
ENST00000592547 0.636617032361046 0.489196440921342 -0.170484487009675 ENSG00000237491 RP11-206L10.9
ENST00000585826 0.828519860548578 0.730349207631025 -0.087289793024665 ENSG00000237491 RP11-206L10.9
ENST00000590848 0.206696299685486 0.105180652864001 -0.203411050869995 ENSG00000237491 RP11-206L10.9
ENST00000586288 0.219198909367922 0.113459527778247 -0.192967685439495 ENSG00000237491 RP11-206L10.9
ENST00000591702 0.329416040151622 0.194818405602882 0.267121945630353 ENSG00000237491 RP11-206L10.9
ENST00000358533 0.689979850618856 0.55183922138523 0.130271249460088 ENSG00000237491 RP11-206L10.9
ENST00000447500 0.648879992862248 0.503396551370152 -0.114815805874889 ENSG00000230092 RP11-206L10.8
ENST00000590817 0.648879992862248 0.503396551370152 -0.114815805874889 ENSG00000230092 RP11-206L10.8
ENST00000599533 0.920363899235529 0.866634922516929 0.0372426649259981 ENSG00000269831 AL669831.1
ENST00000587126 0.450554987313356 0.298852334990157 -0.258253832259249 ENSG00000237491 RP11-206L10.9
ENST00000443772 0.64607457804134 0.500011023885031 -0.153015973502749 ENSG00000237491 RP11-206L10.9
ENST00000412115 0.620509971764884 0.470965029897254 0.15246417266009 ENSG00000237491 RP11-206L10.9
ENST00000435300 0.590820336075474 0.438823245153586 0.134506874842754 ENSG00000240453 RP11-206L10.10
ENST00000326734 0.806388464888875 0.699892983553021 0.092912375835146 ENSG00000177757 FAM87B
ENST00000473798 0.0332869448813783 0.0107118829503662 0.612108141744136 ENSG00000225880 LINC00115
ENST00000536430 0.0332869448813783 0.0107118829503662 0.612108141744136 ENSG00000225880 LINC00115
ENST00000445118 0.416075423460392 0.26793070059746 -0.100632973740091 ENSG00000228794 LINC01128
ENST00000610067 0.617477204640597 0.467629080998031 -0.0718190419460926 ENSG00000228794 LINC01128
ENST00000441765 0.304153154274835 0.175151592082434 0.177814807520101 ENSG00000228794 LINC01128
ENST00000609139 0.563021452346785 0.409679357400587 -0.0810706979439012 ENSG00000228794 LINC01128
ENST00000449005 0.487735367672615 0.333969315460678 -0.0931324085461398 ENSG00000228794 LINC01128
ENST00000416570 0.507855959315623 0.353661169627858 -0.0898263570593685 ENSG00000228794 LINC01128
ENST00000448975 0.507855959315623 0.353661169627858 -0.0898263570593685 ENSG00000228794 LINC01128
ENST00000609009 0.249074543792722 0.134081185626008 -0.149300190149764 ENSG00000228794 LINC01128
ENST00000608189 0.249074543792722 0.134081185626008 -0.149300190149764 ENSG00000228794 LINC01128
ENST00000415295 0.752194887157101 0.627970175119222 -0.0684436945129912 ENSG00000228794 LINC01128
ENST00000425657 0.361977592782175 0.221528084088673 -0.284408291046541 ENSG00000228794 LINC01128
ENST00000427857 0.0857543686756021 0.0343557941109438 0.29962664941493 ENSG00000230368 FAM41C
ENST00000607769 0.241751357399164 0.128991438316705 -0.385411708879498 ENSG00000272438 RP11-54O7.16
ENST00000448179 0.493094476595758 0.339101341983716 -0.207408701102059 ENSG00000230699 RP11-54O7.1
ENST00000398216 0.854767047649393 0.767965952792344 0.0426395859943258 ENSG00000241180 RP11-54O7.2
ENST00000609207 0.957452403385821 0.925603827473239 0.0153888788348608 ENSG00000223764 RP11-54O7.3
ENST00000417705 0.996135239204202 0.992442217722423 0.00144531102879219 ENSG00000223764 RP11-54O7.3
ENST00000420190 0.536996245857518 0.383167987993538 0.111006886904825 ENSG00000187634 SAMD11
ENST00000342066 0.453116232440764 0.301193148076524 0.149806613447917 ENSG00000187634 SAMD11
ENST00000341065 0.451505493377964 0.299724195628364 0.149923846673395 ENSG00000187634 SAMD11
ENST00000455979 0.812868028604162 0.708818148490201 0.0812547992944866 ENSG00000187634 SAMD11
ENST00000474461 0.225850929071998 0.118017165358244 0.236942454566738 ENSG00000187634 SAMD11
ENST00000483767 0.84174991285087 0.749074073410992 0.0366088166349535 ENSG00000188976 NOC2L
ENST00000327044 0.0102326832520277 0.00258135763921434 -0.245276085841645 ENSG00000188976 NOC2L
ENST00000477976 0.0646748832273411 0.0242269241630118 -0.193165049702633 ENSG00000188976 NOC2L
ENST00000496938 0.923444243556385 0.871333529915532 0.0270684942885013 ENSG00000188976 NOC2L
ENST00000487214 1.08995380382929e-06 6.58308521303384e-08 -0.45220291647466 ENSG00000188976 NOC2L
ENST00000469563 2.42563729853123e-09 6.85304632877032e-11 -0.747463249394569 ENSG00000188976 NOC2L
ENST00000338591 0.755384462386837 0.631835265708402 -0.0674562710305772 ENSG00000187961 KLHL17
ENST00000463212 0.409461953764302 0.262085906089615 -0.250060184099328 ENSG00000187961 KLHL17
ENST00000466300 0.650161951539341 0.504940857777975 -0.109898356768067 ENSG00000187961 KLHL17
ENST00000481067 0.715075713559984 0.582351583341831 -0.110572591388626 ENSG00000187961 KLHL17
ENST00000379410 0.0982398874661128 0.0406947710208564 -0.495048636741195 ENSG00000187583 PLEKHN1
ENST00000379407 0.151786453803294 0.0707297651724829 -0.438830529256493 ENSG00000187583 PLEKHN1
ENST00000379409 0.151786453803294 0.0707297651724829 -0.438830529256493 ENSG00000187583 PLEKHN1
ENST00000480267 0.281220197873117 0.157882799301942 -0.258584867702553 ENSG00000187583 PLEKHN1
ENST00000491024 0.0602860898520036 0.0221752127035744 -0.577157276269677 ENSG00000187583 PLEKHN1
ENST00000433179 0.0189656897369373 0.00541094948243622 -0.704623309921487 ENSG00000187642 C1orf170
ENST00000341290 0.0201009725314022 0.00579955830204948 -0.699080544570586 ENSG00000187642 C1orf170
ENST00000479361 0.0140874130149667 0.00378573448969759 -0.733543363912702 ENSG00000187642 C1orf170
ENST00000606034 0.852148447820472 0.764360479233723 0.0748593065782461 ENSG00000272512 RP11-54O7.17
ENST00000428771 0.553627921997094 0.400105044199005 -0.193707872642581 ENSG00000188290 HES4
ENST00000304952 0.552749256377099 0.399187382440291 -0.19403619466212 ENSG00000188290 HES4
ENST00000481869 0.552592839381248 0.399031307223363 -0.193998563783993 ENSG00000188290 HES4
ENST00000484667 0.46201706195661 0.309542947502992 -0.236450449486767 ENSG00000188290 HES4
ENST00000423619 0.545558495509637 0.391846205495387 -0.153453715878451 ENSG00000231702 RP11-54O7.10
ENST00000458555 0.868430347792719 0.787385878277527 0.0593163435790199 ENSG00000224969 RP11-54O7.11
ENST00000379389 0.0586727202099608 0.0214497498158374 -0.40735542027789 ENSG00000187608 ISG15
ENST00000379370 2.3065642685903e-07 1.14739589543678e-08 -0.71366725742495 ENSG00000188157 AGRN
ENST00000477585 0.000102392629866453 1.18397573238314e-05 -0.738818488675987 ENSG00000188157 AGRN
ENST00000469403 1.76330874366688e-05 1.57602918340475e-06 -0.774612482782914 ENSG00000188157 AGRN
ENST00000479707 1.92632881693813e-07 9.35423086705889e-09 -0.957759474303455 ENSG00000188157 AGRN
ENST00000466223 2.2710056899973e-05 2.1045869171676e-06 -0.830314629434233 ENSG00000188157 AGRN
ENST00000478677 0.0028313204015498 0.00056542796431753 -0.717482045839956 ENSG00000188157 AGRN
ENST00000492947 5.72192382001074e-06 4.35162609529728e-07 -0.85510120992979 ENSG00000188157 AGRN
ENST00000419249 0.00598676690764388 0.00136713776346142 -0.486246805398569 ENSG00000188157 AGRN
ENST00000461111 0.00223085387677026 0.000426546744664797 -0.492153564510087 ENSG00000188157 AGRN
ENST00000418300 0.00110282592795637 0.000185662971827435 -0.573436243332931 ENSG00000242590 RP11-54O7.14
ENST00000427998 0.53467279750224 0.380852608619297 0.174879694107695 ENSG00000217801 RP11-465B22.3
ENST00000394517 0.548845604278466 0.395245594740836 0.172009204096763 ENSG00000217801 RP11-465B22.3
ENST00000442292 0.882851040982648 0.808835251166812 0.0593803208532998 ENSG00000273443 RP11-54O7.18
ENST00000456409 0.434056963436522 0.283896326698533 0.210581089134123 ENSG00000217801 RP11-465B22.3
ENST00000412397 0.415124920211266 0.267043552693797 0.211147357139824 ENSG00000217801 RP11-465B22.3
ENST00000433695 0.388591072550751 0.243990265373741 0.230064255943684 ENSG00000217801 RP11-465B22.3
ENST00000451054 0.43886452297396 0.288199970960904 0.210279398992498 ENSG00000217801 RP11-465B22.3
ENST00000453464 0.97293508104595 0.951641281795721 -0.0149950198759961 ENSG00000237330 RNF223
ENST00000379339 1.02358063540031e-06 6.13378958674428e-08 -0.512942195248779 ENSG00000131591 C1orf159
ENST00000294576 1.02358063540031e-06 6.13378958674428e-08 -0.512942195248779 ENSG00000131591 C1orf159
ENST00000448924 1.02358063540031e-06 6.13378958674428e-08 -0.512942195248779 ENSG00000131591 C1orf159
ENST00000465822 0.013442242444527 0.00357747214003763 -0.431479748015047 ENSG00000131591 C1orf159
ENST00000379325 1.02358063540031e-06 6.13378958674428e-08 -0.512942195248779 ENSG00000131591 C1orf159
ENST00000421241 1.02358063540031e-06 6.13378958674428e-08 -0.512942195248779 ENSG00000131591 C1orf159
ENST00000487177 0.117079872319423 0.0508429257739855 -0.308841626807969 ENSG00000131591 C1orf159
ENST00000467751 1.02358063540031e-06 6.13378958674428e-08 -0.512942195248779 ENSG00000131591 C1orf159
ENST00000477196 1.02358063540031e-06 6.13378958674428e-08 -0.512942195248779 ENSG00000131591 C1orf159
ENST00000464905 0.438690815088877 0.28805155759818 -0.2118892980604 ENSG00000131591 C1orf159
ENST00000379320 0.0297477273545834 0.00933031994146257 -0.392335335353796 ENSG00000131591 C1orf159
ENST00000379319 2.28779480675737e-05 2.1234846777114e-06 -0.521194128820065 ENSG00000131591 C1orf159
ENST00000434641 3.47705925508448e-06 2.45989618368479e-07 -0.523949680332822 ENSG00000131591 C1orf159
ENST00000482816 3.44541881160339e-06 2.43524596075183e-07 -0.533840955532359 ENSG00000131591 C1orf159
ENST00000437760 4.14172105890832e-06 3.00504172300144e-07 -0.546976871710867 ENSG00000131591 C1orf159
ENST00000462097 7.15428360477756e-06 5.6275401122683e-07 -0.550213505374085 ENSG00000131591 C1orf159
ENST00000473600 0.0115730479701191 0.00298806058740409 -0.585347984433374 ENSG00000131591 C1orf159
ENST00000475119 1.10933884136936e-05 9.28053561985741e-07 -0.539257553659695 ENSG00000131591 C1orf159
ENST00000442117 0.00207799581295282 0.000392458370845639 -0.712290429892163 ENSG00000131591 C1orf159
ENST00000427787 0.0788686626524026 0.0309413026792239 -0.489410006542779 ENSG00000131591 C1orf159
ENST00000472741 3.57378896573556e-05 3.55332110517473e-06 -0.525023355440431 ENSG00000131591 C1orf159
ENST00000480643 4.80928524026784e-05 4.97510146175005e-06 -0.514858753967235 ENSG00000131591 C1orf159
ENST00000606993 0.161992420951708 0.0767943437344734 -0.331988645828247 ENSG00000272141 RP11-465B22.8
ENST00000379290 0.631717083566659 0.483678707911667 0.140350446087618 ENSG00000162571 TTLL10
ENST00000379289 0.631717083566659 0.483678707911667 0.140350446087618 ENSG00000162571 TTLL10
ENST00000486379 0.533029607943678 0.379095933109107 0.168622775914314 ENSG00000162571 TTLL10
ENST00000328596 0.964387770644257 0.937202990793438 0.0197445815928951 ENSG00000186891 TNFRSF18
ENST00000379268 0.997007847058882 0.993846910428088 -0.00192837497703413 ENSG00000186891 TNFRSF18
ENST00000486728 0.910644396540323 0.850735249415043 -0.0477603746423057 ENSG00000186891 TNFRSF18
ENST00000379265 0.986016259011649 0.974892173402841 -0.00792012672177871 ENSG00000186891 TNFRSF18
ENST00000379236 0.0936296706104505 0.0383194236340074 -0.440161822258792 ENSG00000186827 TNFRSF4
ENST00000497869 0.0938692296387714 0.0384450674346077 -0.439933693961705 ENSG00000186827 TNFRSF4
ENST00000453580 0.768675631416856 0.648892810390358 -0.109135537495288 ENSG00000186827 TNFRSF4
ENST00000360001 2.00752100504021e-11 3.35557791709609e-13 -0.658586208545103 ENSG00000078808 SDF4
ENST00000465727 1.95651229175074e-11 3.26656488887726e-13 -0.658617233190073 ENSG00000078808 SDF4
ENST00000263741 1.95651229175074e-11 3.26656488887726e-13 -0.658617233190073 ENSG00000078808 SDF4
ENST00000494748 1.41179882645659e-05 1.22368050872194e-06 -0.503201094183998 ENSG00000078808 SDF4
ENST00000478938 3.37067480339477e-06 2.37364485566906e-07 -0.560591520949098 ENSG00000078808 SDF4
ENST00000403997 4.65457948225047e-11 8.45849012952589e-13 -0.728663826425013 ENSG00000078808 SDF4
ENST00000545427 3.93512947750252e-13 4.47728319672889e-15 -0.801656541069027 ENSG00000078808 SDF4
ENST00000459994 7.30881425910246e-15 6.10134578217904e-17 -0.953344231891932 ENSG00000078808 SDF4
ENST00000379198 0.000456634450436661 6.66361843924994e-05 -0.512921943454264 ENSG00000176022 B3GALT6
ENST00000462849 0.966539560515481 0.940866517741232 0.0132764738599239 ENSG00000184163 FAM132A
ENST00000478606 0.644052575840752 0.497590163949835 -0.10034999405712 ENSG00000184163 FAM132A
ENST00000330388 0.453730965281322 0.301784485332626 -0.257996458767718 ENSG00000184163 FAM132A
ENST00000468365 0.910690326996081 0.850808505832173 0.0405004342474967 ENSG00000184163 FAM132A
ENST00000486627 0.995419664633441 0.991035761248679 0.00194262489828951 ENSG00000184163 FAM132A
ENST00000565563 0.767309265012543 0.647123935222656 0.107696386293429 ENSG00000260179 RP5-902P8.12
ENST00000450390 3.42439026509171e-05 3.38179497051168e-06 -0.416926151776828 ENSG00000160087 UBE2J2
ENST00000347370 3.42439026509171e-05 3.38179497051168e-06 -0.416926151776828 ENSG00000160087 UBE2J2
ENST00000349431 2.91164231446652e-05 2.8026553324183e-06 -0.417747261398718 ENSG00000160087 UBE2J2
ENST00000348298 1.49751635421797e-05 1.30802711353365e-06 -0.419965888138387 ENSG00000160087 UBE2J2
ENST00000339385 6.57177112913175e-05 7.10962417451101e-06 -0.427590276095432 ENSG00000160087 UBE2J2
ENST00000400929 3.93234364362526e-05 3.96059591121558e-06 -0.404766673445037 ENSG00000160087 UBE2J2
ENST00000464036 5.13418291878491e-05 5.36174018684453e-06 -0.400678106896338 ENSG00000160087 UBE2J2
ENST00000360466 4.52328937370528e-05 4.63905616002335e-06 -0.406304484192778 ENSG00000160087 UBE2J2
ENST00000400930 3.08381552183362e-05 2.99341769777209e-06 -0.414753307673926 ENSG00000160087 UBE2J2
ENST00000467339 0.0614350461940469 0.0227144661864302 -0.288682005766837 ENSG00000160087 UBE2J2
ENST00000473215 4.3896044631014e-05 4.48399249100799e-06 -0.41240083204818 ENSG00000160087 UBE2J2
ENST00000435198 4.7323361531569e-05 4.88430716445447e-06 -0.399753547216452 ENSG00000160087 UBE2J2
ENST00000509720 2.13565578133242e-05 1.96261477878733e-06 -0.412542298843337 ENSG00000160087 UBE2J2
ENST00000491779 9.2158807174863e-05 1.04808655846437e-05 -0.382502184629089 ENSG00000160087 UBE2J2
ENST00000466752 8.95459396623916e-05 1.01405667687064e-05 -0.407498565493395 ENSG00000160087 UBE2J2
ENST00000503294 2.5732937333105e-05 2.43387669686637e-06 -0.430988443449661 ENSG00000160087 UBE2J2
ENST00000477894 1.42321204215336e-05 1.23548334533863e-06 -0.448484299706957 ENSG00000160087 UBE2J2
ENST00000471154 0.000374918139853818 5.31177567330573e-05 -0.462920779903396 ENSG00000160087 UBE2J2
ENST00000422076 7.00581437200362e-06 5.48973436000426e-07 -0.466926299891265 ENSG00000160087 UBE2J2
ENST00000502382 7.11082325313837e-06 5.58608195678193e-07 -0.480578433635655 ENSG00000160087 UBE2J2
ENST00000461142 0.00157556399988542 0.000283195861043287 -0.382660598530865 ENSG00000160087 UBE2J2
ENST00000488418 0.0325392172169107 0.0104128157367233 -0.3110180783821 ENSG00000160087 UBE2J2
ENST00000434139 0.540194127265893 0.386349673969984 -0.219807200609296 ENSG00000230415 RP5-902P8.10
ENST00000453732 0.457975479589206 0.305834155265093 -0.234501512046581 ENSG00000230415 RP5-902P8.10
ENST00000379116 0.107906047071166 0.0457796815658727 -0.479596614794878 ENSG00000162572 SCNN1D
ENST00000379101 0.0976455003058616 0.0403892587237296 -0.493493061778856 ENSG00000162572 SCNN1D
ENST00000338555 0.0979941738286135 0.0405660526933415 -0.493233279395073 ENSG00000162572 SCNN1D
ENST00000470022 0.0517734007985861 0.018376800597941 -0.595118193605178 ENSG00000162572 SCNN1D
ENST00000325425 0.0799633653649448 0.0314760618098515 -0.539044405631194 ENSG00000162572 SCNN1D
ENST00000467651 0.110300191457564 0.0471055935650966 -0.49882537091201 ENSG00000162572 SCNN1D
ENST00000400928 0.0989260516878944 0.0410612102093061 -0.513640674283748 ENSG00000162572 SCNN1D
ENST00000379099 0.931600777458982 0.884406018294513 -0.0330692589973331 ENSG00000162572 SCNN1D
ENST00000354700 0.00483406238322088 0.00106141976737034 -0.459306348064845 ENSG00000131584 ACAP3
ENST00000353662 0.00480986414353373 0.00105509196577599 -0.459382519720449 ENSG00000131584 ACAP3
ENST00000492936 0.00574559394730097 0.00130236792605236 -0.444862416898354 ENSG00000131584 ACAP3
ENST00000467278 0.163415734120389 0.0776605813679442 -0.257707069823945 ENSG00000131584 ACAP3
ENST00000470659 0.47217202870599 0.318897055374401 -0.207131452877897 ENSG00000131584 ACAP3
ENST00000379037 0.00478851952309634 0.00104903244323972 -0.614754030500916 ENSG00000131584 ACAP3
ENST00000476572 0.00536163717357252 0.00119881664172665 -0.535652057067213 ENSG00000131584 ACAP3
ENST00000493992 0.0050584836618965 0.00111943051117881 -0.713048264411296 ENSG00000131584 ACAP3
ENST00000472541 0.000880957987642716 0.000143006590479619 -0.567018527878179 ENSG00000131584 ACAP3
ENST00000354980 0.000452713723599222 6.598221669269e-05 -0.652193745990354 ENSG00000131584 ACAP3
ENST00000478065 6.44050349335703e-05 6.95032282566168e-06 -0.768255001770432 ENSG00000131584 ACAP3
ENST00000479108 0.000134139475816452 1.61323027593326e-05 -0.696737907765677 ENSG00000131584 ACAP3
ENST00000438966 1.92799161295342e-05 1.74454120098747e-06 -0.790861704528248 ENSG00000131584 ACAP3
ENST00000379031 0.958801971325438 0.927958040952788 -0.0144862775387321 ENSG00000169972 PUSL1
ENST00000470520 0.421481317881483 0.272701113584499 -0.198233819781418 ENSG00000169972 PUSL1
ENST00000463758 0.239845592614063 0.127675625793559 -0.307069192757513 ENSG00000169972 PUSL1
ENST00000467712 0.616813517262587 0.466921437571901 -0.127665354362438 ENSG00000169972 PUSL1
ENST00000493657 0.785105690506562 0.670937514528753 0.0692472995514818 ENSG00000169972 PUSL1
ENST00000470030 0.300504881692378 0.172480190299318 -0.152688234784691 ENSG00000127054 CPSF3L
ENST00000435064 0.0447066517771096 0.0153795385755613 -0.21197909890819 ENSG00000127054 CPSF3L
ENST00000497304 0.750749025171004 0.626129658522666 0.0617467414296538 ENSG00000127054 CPSF3L
ENST00000323275 0.0455514145708256 0.0157406849407469 -0.211295520636108 ENSG00000127054 CPSF3L
ENST00000411962 0.0455514145708256 0.0157406849407469 -0.211295520636108 ENSG00000127054 CPSF3L
ENST00000462432 0.168630741505768 0.0808629062281089 -0.175976514598553 ENSG00000127054 CPSF3L
ENST00000478641 0.331280404997275 0.196266146326223 -0.144254318358747 ENSG00000127054 CPSF3L
ENST00000458452 0.0459467093487103 0.0159098036308907 -0.211266086906903 ENSG00000127054 CPSF3L
ENST00000419704 0.0459467093487103 0.0159098036308907 -0.211266086906903 ENSG00000127054 CPSF3L
ENST00000540437 0.0459467093487103 0.0159098036308907 -0.211266086906903 ENSG00000127054 CPSF3L
ENST00000421495 0.0459467093487103 0.0159098036308907 -0.211266086906903 ENSG00000127054 CPSF3L
ENST00000532772 0.0481686005775087 0.0168337281513853 -0.209400111309612 ENSG00000127054 CPSF3L
ENST00000450926 0.0394553645401085 0.0131990332675244 -0.219438325444371 ENSG00000127054 CPSF3L
ENST00000545578 0.038546601346511 0.0128282525542749 -0.22010727611766 ENSG00000127054 CPSF3L
ENST00000527098 0.038546601346511 0.0128282525542749 -0.22010727611766 ENSG00000127054 CPSF3L
ENST00000485710 0.931112858518239 0.883637661670391 -0.0183949279338757 ENSG00000127054 CPSF3L
ENST00000461514 0.788246674930525 0.674891436109545 -0.0523279016323125 ENSG00000127054 CPSF3L
ENST00000525164 0.73349706706572 0.604755546256255 -0.0644680020302029 ENSG00000127054 CPSF3L
ENST00000528879 0.0163666499542032 0.00453748071835429 -0.252133785636316 ENSG00000127054 CPSF3L
ENST00000525769 0.69316842532923 0.555514815533335 -0.0737114640972484 ENSG00000127054 CPSF3L
ENST00000531377 0.0498033296800261 0.0175361864077951 -0.205457503077066 ENSG00000127054 CPSF3L
ENST00000527383 0.033089781625402 0.0106321487461853 -0.309681028265477 ENSG00000127054 CPSF3L
ENST00000531292 0.256088639870276 0.139114768981088 -0.176570105437408 ENSG00000127054 CPSF3L
ENST00000467408 0.00148974593321903 0.000265028023277349 -0.444621859949715 ENSG00000127054 CPSF3L
ENST00000434694 0.0014906396921497 0.00026519677429658 -0.321262475433265 ENSG00000127054 CPSF3L
ENST00000531020 0.000204720279253297 2.63427888322369e-05 -0.593010680816088 ENSG00000127054 CPSF3L
ENST00000533916 7.87451199209172e-05 8.74940727659806e-06 -0.609247610588121 ENSG00000127054 CPSF3L
ENST00000488042 0.00140186662352618 0.000246733041936473 -0.33287881847228 ENSG00000127054 CPSF3L
ENST00000526797 0.00176347244171853 0.000323114285707923 -0.322757706171927 ENSG00000127054 CPSF3L
ENST00000526332 0.00178344637947432 0.000327252823437924 -0.322333980597221 ENSG00000127054 CPSF3L
ENST00000430786 0.00159715274942639 0.000287679619643659 -0.32560179458093 ENSG00000127054 CPSF3L
ENST00000527719 0.00190660982880444 0.000354166857796849 -0.322525927195655 ENSG00000127054 CPSF3L
ENST00000530031 0.00178802578425037 0.000328230267938371 -0.324101906912164 ENSG00000127054 CPSF3L
ENST00000526113 0.00294307994947637 0.000591979595835766 -0.311459391075261 ENSG00000127054 CPSF3L
ENST00000526904 0.00268834885557137 0.000532150309751188 -0.314873903052448 ENSG00000127054 CPSF3L
ENST00000525603 0.0206858670043533 0.00600440987008096 -0.247322276818772 ENSG00000127054 CPSF3L
ENST00000444968 0.87597837782271 0.798848875281848 0.0334616176343431 ENSG00000240731 RP5-890O3.9
ENST00000429572 0.00168983562842069 0.000307418609747014 -0.415695062540318 ENSG00000127054 CPSF3L
ENST00000498173 0.00168983562842069 0.000307418609747014 -0.415695062540318 ENSG00000127054 CPSF3L
ENST00000496353 0.00167738262455155 0.000304745703550291 -0.416938411848061 ENSG00000127054 CPSF3L
ENST00000493534 0.000922011594046934 0.00015097331350562 -0.480500477560658 ENSG00000127054 CPSF3L
ENST00000534345 0.000801034380073979 0.000128110743978941 -0.492454537166688 ENSG00000127054 CPSF3L
ENST00000532952 0.000642751649892795 9.92644274258199e-05 -0.493915840267574 ENSG00000127054 CPSF3L
ENST00000490853 0.000989482712648044 0.000163741597405784 -0.484763153354341 ENSG00000127054 CPSF3L
ENST00000531019 0.000989482712648044 0.000163741597405784 -0.484763153354341 ENSG00000127054 CPSF3L
ENST00000498476 0.000704122231441187 0.00011032934919727 -0.498318121005568 ENSG00000127054 CPSF3L
ENST00000470679 0.00258898895753781 0.000508556245606177 -0.47885881909967 ENSG00000127054 CPSF3L
ENST00000525285 0.000365870581111051 5.16464844946911e-05 -0.572960819420423 ENSG00000127054 CPSF3L
ENST00000530233 0.000233355225980185 3.06646167897048e-05 -0.653247727459562 ENSG00000127054 CPSF3L
ENST00000464957 0.131971531080005 0.059181613502294 -0.342392462099129 ENSG00000224051 GLTPD1
ENST00000343938 0.081503467147764 0.0322344165162468 -0.332642585189904 ENSG00000224051 GLTPD1
ENST00000488011 0.37945615863857 0.236122601406386 -0.237860778574967 ENSG00000224051 GLTPD1
ENST00000339381 0.109055744376906 0.0464291695167906 -0.487989998387864 ENSG00000169962 TAS1R3
ENST00000378891 0.00241988168380708 0.000469564587735792 -0.416352031642099 ENSG00000107404 DVL1
ENST00000378888 0.00193248227258581 0.000359713998823693 -0.428823451244038 ENSG00000107404 DVL1
ENST00000472445 0.010298858392674 0.00260147454049123 -0.506213470086239 ENSG00000107404 DVL1
ENST00000474033 0.284621748330798 0.160402661662198 -0.332873454202042 ENSG00000162576 MXRA8
ENST00000309212 0.00829253867182119 0.00200950125658318 -0.656087201554273 ENSG00000162576 MXRA8
ENST00000477278 0.00422086847300259 0.000904926616551269 -0.692224333646168 ENSG00000162576 MXRA8
ENST00000342753 0.00826041080915253 0.00199992061298001 -0.656214363009245 ENSG00000162576 MXRA8
ENST00000445648 0.00826041080915253 0.00199992061298001 -0.656214363009245 ENSG00000162576 MXRA8
ENST00000473097 0.182213504501085 0.089260694156157 -0.417825650524225 ENSG00000162576 MXRA8
ENST00000478517 0.0244837952716126 0.00735581187985845 -0.675620010999932 ENSG00000162576 MXRA8
ENST00000476718 0.236459820937936 0.125369985601032 -0.388343034350662 ENSG00000162576 MXRA8
ENST00000464351 0.783555283844331 0.668650937795492 -0.0859692876009736 ENSG00000162576 MXRA8
ENST00000460473 0.694627180699541 0.557296608495478 -0.113528814624003 ENSG00000162576 MXRA8
ENST00000338370 0.134065205048157 0.0603998686282119 -0.206478816843685 ENSG00000175756 AURKAIP1
ENST00000338338 0.111523530347069 0.0477801719207268 -0.220114393236046 ENSG00000175756 AURKAIP1
ENST00000321751 0.135966028691786 0.0614613450203545 -0.205829445689894 ENSG00000175756 AURKAIP1
ENST00000378853 0.135925417517533 0.0614351678704777 -0.205828088639069 ENSG00000175756 AURKAIP1
ENST00000489799 0.0028847652092896 0.000577926640435388 -0.423308084030106 ENSG00000175756 AURKAIP1
ENST00000496905 0.000612271416462578 9.3766608715e-05 -0.489003362778781 ENSG00000175756 AURKAIP1
ENST00000435351 0.82297137631501 0.722797714631632 -0.0616824804283977 ENSG00000223663 RP5-890O3.3
ENST00000480479 0.398933971031918 0.252770044038604 0.10410726505594 ENSG00000221978 CCNL2
ENST00000482621 0.253210903553487 0.136978543328297 0.110490648555897 ENSG00000221978 CCNL2
ENST00000408952 0.253210903553487 0.136978543328297 0.110490648555897 ENSG00000221978 CCNL2
ENST00000463260 0.983674225991373 0.970922916719736 -0.00390170614642596 ENSG00000221978 CCNL2
ENST00000400809 0.345900830950647 0.208259718121619 0.0922520659347969 ENSG00000221978 CCNL2
ENST00000496007 0.345532701846497 0.207956592530706 0.0922567667320978 ENSG00000221978 CCNL2
ENST00000482365 0.15234115797447 0.071045669980807 0.151254750450882 ENSG00000221978 CCNL2
ENST00000481223 0.340739866117573 0.204057548704451 0.093003473912377 ENSG00000221978 CCNL2
ENST00000418865 0.159576202410625 0.0753290997650867 0.139245988824267 ENSG00000221978 CCNL2
ENST00000505849 0.459648151850875 0.30732429293017 0.0855728426777128 ENSG00000221978 CCNL2
ENST00000488340 0.517651703988022 0.363633416378103 0.0668433968468583 ENSG00000221978 CCNL2
ENST00000492998 0.639400050966472 0.492246314116684 -0.0727110097943329 ENSG00000221978 CCNL2
ENST00000469113 0.140874833992452 0.0643592486221607 0.151103380336583 ENSG00000221978 CCNL2
ENST00000480646 0.968149487310092 0.943872417658471 -0.00769143786417069 ENSG00000221978 CCNL2
ENST00000471930 0.217739079003397 0.112500704613749 0.129274316191921 ENSG00000221978 CCNL2
ENST00000408918 0.743981547292583 0.617513339293025 0.0434092726697354 ENSG00000221978 CCNL2
ENST00000473872 0.589062813614089 0.437066037346408 -0.0783018982152587 ENSG00000221978 CCNL2
ENST00000425598 0.399101191557539 0.252947976215918 -0.110065403928262 ENSG00000221978 CCNL2
ENST00000463895 0.877686485286206 0.801176203645112 -0.0295937898268574 ENSG00000221978 CCNL2
ENST00000497013 0.838370404084544 0.744158053895556 0.039596089010585 ENSG00000221978 CCNL2
ENST00000448629 0.0527726155388577 0.018811413847305 -0.35344729852885 ENSG00000224870 RP4-758J18.2
ENST00000444362 0.016657071785597 0.00463352161188766 0.277913979827524 ENSG00000224870 RP4-758J18.2
ENST00000418833 0.0474407158532186 0.0165281069351705 0.235096602082653 ENSG00000224870 RP4-758J18.2
ENST00000576232 0.466500902950352 0.313626623443147 -0.180113921079612 ENSG00000224870 RP4-758J18.2
ENST00000570344 0.404928547091412 0.257993574705845 -0.205114601212562 ENSG00000224870 RP4-758J18.2
ENST00000447725 0.0391604845913141 0.0130766071074674 0.247372121223849 ENSG00000224870 RP4-758J18.2
ENST00000572242 0.0244286160031781 0.00733579880488673 0.260396079108689 ENSG00000224870 RP4-758J18.2
ENST00000453521 0.00498211379300501 0.0011003922120316 0.326233814993407 ENSG00000224870 RP4-758J18.2
ENST00000344843 0.0213195154873873 0.00622104241408996 0.230391143976437 ENSG00000242485 MRPL20
ENST00000493287 3.95795123592814e-06 2.85298544466216e-07 0.4988413888059 ENSG00000242485 MRPL20
ENST00000487659 0.021856060805591 0.00640694427857029 0.229901071040194 ENSG00000242485 MRPL20
ENST00000492508 0.0586290216203357 0.0214307763086338 0.199215456229879 ENSG00000242485 MRPL20
ENST00000482352 0.238861104381083 0.126989718470221 0.139449474009352 ENSG00000242485 MRPL20
ENST00000582431 0.989307791156084 0.980417304635894 0.00609985113428121 ENSG00000264293 RN7SL657P
ENST00000477686 0.759826323025658 0.637668187459767 0.0470245569480403 ENSG00000242485 MRPL20
ENST00000607307 0.270980021690535 0.150063499085714 0.323206916111288 ENSG00000272455 RP4-758J18.13
ENST00000427211 0.402690511038645 0.255954456616846 -0.238369331075131 ENSG00000235098 ANKRD65
ENST00000520296 0.497844015918512 0.343697269853055 -0.194696480528305 ENSG00000235098 ANKRD65
ENST00000537107 0.479818564835697 0.32635550711173 -0.203878010934006 ENSG00000235098 ANKRD65
ENST00000454272 0.848952184392417 0.759605076022621 -0.0538715055502112 ENSG00000235098 ANKRD65
ENST00000442470 0.100340112927129 0.0418225974697482 -0.351600789916791 ENSG00000235098 ANKRD65
ENST00000428932 0.227542102543857 0.119187404453686 -0.283760866327949 ENSG00000225905 RP4-758J18.7
ENST00000430109 0.0303962511160815 0.00957666682121409 -0.654927405216405 ENSG00000225285 RP4-758J18.10
ENST00000434150 0.0197900195488559 0.00568947566092384 -0.672469614108593 ENSG00000225285 RP4-758J18.10
ENST00000454562 0.0343246740011584 0.0111313957240759 -0.641861695585855 ENSG00000225285 RP4-758J18.10
ENST00000417917 0.050061955956649 0.0176448507050713 -0.600369106046936 ENSG00000225285 RP4-758J18.10
ENST00000495558 0.332683064138098 0.197433553718003 -0.32535920992579 ENSG00000179403 VWA1
ENST00000338660 0.465338524535794 0.312523930129092 -0.253438386552333 ENSG00000179403 VWA1
ENST00000404702 0.480012633469484 0.326527392704763 -0.245917774941398 ENSG00000179403 VWA1
ENST00000476993 0.473031296501584 0.319812253864866 -0.249341371318136 ENSG00000179403 VWA1
ENST00000471398 0.399563723319206 0.253336773349774 -0.286912441967636 ENSG00000179403 VWA1
ENST00000378785 0.392472137355597 0.247278376459026 0.294317459784517 ENSG00000215915 ATAD3C
ENST00000475091 0.797324117217919 0.68713430214604 0.0593923516118485 ENSG00000215915 ATAD3C
ENST00000484537 0.859596378050071 0.774810916241739 -0.0687078429325843 ENSG00000215915 ATAD3C
ENST00000378741 0.690724965385575 0.55268681776416 -0.0717098585494701 ENSG00000160072 ATAD3B
ENST00000308647 0.758747382558498 0.636329618390616 -0.0504809529382532 ENSG00000160072 ATAD3B
ENST00000472194 0.756106735376384 0.632833177505539 -0.0491820371727043 ENSG00000160072 ATAD3B
ENST00000378736 0.207187226797288 0.105509929042225 -0.238505856055558 ENSG00000160072 ATAD3B
ENST00000485748 0.930166734348395 0.882060586436878 -0.0166633110625885 ENSG00000160072 ATAD3B
ENST00000474481 0.89853095270823 0.83299308851641 -0.0239440642276745 ENSG00000160072 ATAD3B
ENST00000378756 0.120883292575364 0.05292111468805 -0.201576652939924 ENSG00000197785 ATAD3A
ENST00000378755 0.120883292575364 0.05292111468805 -0.201576652939924 ENSG00000197785 ATAD3A
ENST00000339113 0.167867060151849 0.0804001305062323 -0.183942209125735 ENSG00000197785 ATAD3A
ENST00000536055 0.167867060151849 0.0804001305062323 -0.183942209125735 ENSG00000197785 ATAD3A
ENST00000439513 0.000432245405467548 6.25411132158279e-05 -0.941269386009074 ENSG00000197785 ATAD3A
ENST00000429957 0.00183671576836017 0.000338665466894868 -0.572026039006251 ENSG00000197785 ATAD3A
ENST00000400830 0.631678375087539 0.483592543013146 -0.093093485425442 ENSG00000197785 ATAD3A
ENST00000378733 0.275041732103196 0.153188712570548 0.34187803812668 ENSG00000205090 TMEM240
ENST00000425828 0.277031773863534 0.154725626125781 0.340086647400601 ENSG00000205090 TMEM240
ENST00000291386 0.316421829273421 0.184513413829426 -0.0894005947394268 ENSG00000160075 SSU72
ENST00000378726 0.789009090485703 0.675948695940591 -0.0375844693053123 ENSG00000160075 SSU72
ENST00000378725 0.403994837275357 0.257145608715101 -0.0823550860362291 ENSG00000160075 SSU72
ENST00000359060 0.848102238565916 0.758334106513373 0.0233600885808034 ENSG00000160075 SSU72
ENST00000539195 0.547523136406901 0.393831264864586 -0.0984020538886487 ENSG00000215791 AL645728.2
ENST00000366221 0.0169827627279093 0.00474074897314892 0.699883878018161 ENSG00000215014 AL645728.1
ENST00000422725 0.452766338600137 0.300879534319987 -0.247492627716 ENSG00000228594 C1orf233
ENST00000607222 0.995632644813673 0.991483273884289 0.00267048817381712 ENSG00000272106 RP11-345P4.9
ENST00000520777 2.50639973245191e-05 2.35939230532064e-06 -0.579406446146778 ENSG00000197530 MIB2
ENST00000378710 2.50639973245191e-05 2.35939230532064e-06 -0.579406446146778 ENSG00000197530 MIB2
ENST00000360522 2.50639973245191e-05 2.35939230532064e-06 -0.579406446146778 ENSG00000197530 MIB2
ENST00000357210 2.50639973245191e-05 2.35939230532064e-06 -0.579406446146778 ENSG00000197530 MIB2
ENST00000355826 2.50639973245191e-05 2.35939230532064e-06 -0.579406446146778 ENSG00000197530 MIB2
ENST00000518681 2.42911174041662e-05 2.27685556431416e-06 -0.57950864982012 ENSG00000197530 MIB2
ENST00000505820 2.79256255138838e-05 2.67089688815465e-06 -0.576520477398806 ENSG00000197530 MIB2
ENST00000479659 2.83321285530296e-05 2.71629569414936e-06 -0.576491383009115 ENSG00000197530 MIB2
ENST00000489635 2.88327849794465e-05 2.77056144993173e-06 -0.575430681396867 ENSG00000197530 MIB2
ENST00000511502 2.88327849794465e-05 2.77056144993173e-06 -0.575430681396867 ENSG00000197530 MIB2
ENST00000477990 0.0637099591898558 0.023765915970246 -0.410187323231756 ENSG00000197530 MIB2
ENST00000514363 0.00110243740170856 0.000185590515889178 -0.531652139784821 ENSG00000197530 MIB2
ENST00000487053 3.02473210778718e-05 2.92929932149646e-06 -0.579963534521082 ENSG00000197530 MIB2
ENST00000502470 0.00132414966950447 0.000230456177858608 -0.546227575523537 ENSG00000197530 MIB2
ENST00000378712 3.35467296665855e-05 3.30458209792356e-06 -0.577826211000573 ENSG00000197530 MIB2
ENST00000507082 0.215263834741179 0.110858549515023 -0.31053359143142 ENSG00000197530 MIB2
ENST00000463492 0.0571248443236467 0.0207571687692005 -0.519902317399386 ENSG00000197530 MIB2
ENST00000510793 0.00217595931579533 0.000414117412196478 -0.515512998590346 ENSG00000197530 MIB2
ENST00000504599 1.90670712596541e-05 1.72308818038806e-06 -0.583472362304097 ENSG00000197530 MIB2
ENST00000507229 2.40052290718134e-05 2.24468823806015e-06 -0.591489307043102 ENSG00000197530 MIB2
ENST00000503789 0.00346805112057772 0.000719475519792583 -0.505322275645241 ENSG00000197530 MIB2
ENST00000378708 6.85070132796505e-06 5.35371146821911e-07 -0.622016037924371 ENSG00000197530 MIB2
ENST00000506488 6.12285700538675e-06 4.70663860672571e-07 -0.629430419850007 ENSG00000197530 MIB2
ENST00000512004 0.0429298665040874 0.014641530541264 -0.553027134802306 ENSG00000197530 MIB2
ENST00000508455 0.108294365965057 0.0459914984664634 -0.493422841480925 ENSG00000197530 MIB2
ENST00000514234 0.000562826083283702 8.48955544617875e-05 -0.590717579063898 ENSG00000197530 MIB2
ENST00000467597 0.0111251277264893 0.00284994019594308 -0.637347754709616 ENSG00000197530 MIB2
ENST00000508148 0.0327795729116734 0.0105060745876349 -0.587060405961159 ENSG00000197530 MIB2
ENST00000486072 0.0294477150784966 0.00921419881954517 -0.568588078709296 ENSG00000197530 MIB2
ENST00000505370 0.0287182219949126 0.00893564303509425 -0.56318394064794 ENSG00000197530 MIB2
ENST00000473511 0.0440054712768652 0.0150899448857113 -0.457798284648488 ENSG00000197530 MIB2
ENST00000464570 0.0615732723834544 0.0227802694595248 -0.447541383715079 ENSG00000197530 MIB2
ENST00000483015 0.353575825711519 0.214530752489769 -0.255818298010096 ENSG00000197530 MIB2
ENST00000511910 0.148211092731311 0.0686116721000252 -0.415662797639803 ENSG00000197530 MIB2
ENST00000470373 0.29537776208385 0.16850462466576 -0.348116186107214 ENSG00000197530 MIB2
ENST00000513088 0.317219123685269 0.185135018802205 -0.14974053196898 ENSG00000248333 CDK11B
ENST00000341832 0.536640916717412 0.382779339436053 -0.0837154345751077 ENSG00000248333 CDK11B
ENST00000317673 0.672873320987162 0.531501893967877 -0.056220755151464 ENSG00000248333 CDK11B
ENST00000340677 0.672873320987162 0.531501893967877 -0.056220755151464 ENSG00000248333 CDK11B
ENST00000407249 0.672873320987162 0.531501893967877 -0.056220755151464 ENSG00000248333 CDK11B
ENST00000341028 0.31841185602828 0.186142896134349 0.204106828429429 ENSG00000248333 CDK11B
ENST00000607013 0.835705670510201 0.740439732564335 -0.0478185386102575 ENSG00000272004 RP11-345P4.10
ENST00000378662 1.55287481078036e-09 4.15629322982115e-11 -0.649350128206538 ENSG00000189339 SLC35E2B
ENST00000234800 1.38528017169006e-09 3.66331445054623e-11 -0.648842626789558 ENSG00000189339 SLC35E2B
ENST00000480991 1.16133584905165e-09 3.00418430711686e-11 -0.83987707774046 ENSG00000189339 SLC35E2B
ENST00000481276 6.91231094839368e-07 3.94424912342344e-08 -0.609889424987148 ENSG00000189339 SLC35E2B
ENST00000596308 0.365427514873522 0.224368186905968 -0.245209861996296 ENSG00000269737 RP11-345P4.7
ENST00000597891 0.143393985401972 0.0658098522931975 -0.423316534959587 ENSG00000269227 RP11-345P4.6
ENST00000356200 0.939268261954413 0.896659394644987 -0.0100579599990229 ENSG00000008128 CDK11A
ENST00000598846 0.698075044393741 0.561280964417398 -0.0449407083736881 ENSG00000268575 RP1-283E3.8
ENST00000463652 0.983783062811267 0.971074360959244 -0.00623079570943029 ENSG00000008128 CDK11A
ENST00000358779 0.975006853307323 0.955188374129093 -0.00442234871457628 ENSG00000008128 CDK11A
ENST00000460465 0.975006853307323 0.955188374129093 -0.00442234871457628 ENSG00000008128 CDK11A
ENST00000404249 0.975006853307323 0.955188374129093 -0.00442234871457628 ENSG00000008128 CDK11A
ENST00000378633 0.975006853307323 0.955188374129093 -0.00442234871457628 ENSG00000008128 CDK11A
ENST00000357760 0.975006853307323 0.955188374129093 -0.00442234871457628 ENSG00000008128 CDK11A
ENST00000509982 0.939268261954413 0.896659394644987 -0.0100579599990229 ENSG00000008128 CDK11A
ENST00000378638 0.939268261954413 0.896659394644987 -0.0100579599990229 ENSG00000008128 CDK11A
ENST00000356937 0.906617365692361 0.844830269387923 0.0177890786783379 ENSG00000008128 CDK11A
ENST00000478901 0.856093189723448 0.769890691623698 -0.0520311869556535 ENSG00000008128 CDK11A
ENST00000468397 0.996985452911391 0.993799096427648 0.00129600702460439 ENSG00000008128 CDK11A
ENST00000491311 0.975748944337139 0.956850926482151 0.00894167884618775 ENSG00000008128 CDK11A
ENST00000495016 0.773451518755017 0.655144276359509 0.0796528252345666 ENSG00000008128 CDK11A
ENST00000468800 0.809236683282688 0.70384959645911 -0.0477001511740344 ENSG00000008128 CDK11A
ENST00000464748 0.811987462051549 0.707550877405409 0.0730420297537709 ENSG00000008128 CDK11A
ENST00000489300 0.833679845927832 0.737626155057957 0.0645307203261311 ENSG00000008128 CDK11A
ENST00000492390 0.689193919817133 0.550880242890279 -0.0785546383642706 ENSG00000008128 CDK11A
ENST00000474916 0.581753070609282 0.429359245649171 -0.10562353697442 ENSG00000008128 CDK11A
ENST00000378635 0.955429206073281 0.92218833594137 -0.00795182186990027 ENSG00000008128 CDK11A
ENST00000479362 0.982195777465144 0.968207997706042 -0.00327594233268447 ENSG00000008128 CDK11A
ENST00000498810 0.641192683130836 0.49424125162312 0.0693079383377337 ENSG00000008128 CDK11A
ENST00000487462 0.458525914176863 0.306298452583521 -0.109089936283052 ENSG00000008128 CDK11A
ENST00000401096 0.532408771905373 0.378543607743503 -0.0964542084010609 ENSG00000008128 CDK11A
ENST00000577672 0.338106802423475 0.201897355387869 -0.153550846891249 ENSG00000227775 RP1-283E3.4
ENST00000417099 0.0444180950168213 0.0152572746507673 -0.331778523039085 ENSG00000227775 RP1-283E3.4
ENST00000355439 0.589749005298012 0.437729726207125 -0.0876885866302912 ENSG00000215790 SLC35E2
ENST00000400924 0.589256044703094 0.437234796129337 -0.0874880211047888 ENSG00000215790 SLC35E2
ENST00000246421 0.44593053380381 0.294592463403931 0.135986078028886 ENSG00000215790 SLC35E2
ENST00000475229 0.780645992705987 0.66461642807415 0.0707237969145478 ENSG00000215790 SLC35E2
ENST00000424604 0.616136529184382 0.466156911268938 0.112591850726481 ENSG00000227775 RP1-283E3.4
ENST00000418950 0.585873653249808 0.433651210635115 0.180522101582107 ENSG00000227775 RP1-283E3.4
ENST00000341426 9.18904426272162e-12 1.43081394372434e-13 -0.519982872386854 ENSG00000008130 NADK
ENST00000341991 9.81238220017287e-12 1.53665395027188e-13 -0.519268211024577 ENSG00000008130 NADK
ENST00000378625 9.86435137953931e-12 1.54734798697899e-13 -0.517379464025422 ENSG00000008130 NADK
ENST00000344463 9.18904426272162e-12 1.43081394372434e-13 -0.519982872386854 ENSG00000008130 NADK
ENST00000342348 1.88069493154482e-11 3.12194925867193e-13 -0.60752488641073 ENSG00000008130 NADK
ENST00000498806 3.27780940256156e-08 1.26506354733689e-09 -0.805697121947545 ENSG00000008130 NADK
ENST00000469045 1.7561442046478e-08 6.2939931704615e-10 -0.635778632697113 ENSG00000008130 NADK
ENST00000480499 6.36109960866154e-07 3.59231396408503e-08 -0.63571337526725 ENSG00000008130 NADK
ENST00000497747 1.5133232736603e-07 7.15134868399996e-09 -0.790832833243352 ENSG00000008130 NADK
ENST00000477235 3.32252035173781e-07 1.72618318262691e-08 -0.605937498962576 ENSG00000008130 NADK
ENST00000489538 3.07725818807736e-07 1.58538415785022e-08 -0.625873415425254 ENSG00000008130 NADK
ENST00000497615 9.35036584365898e-08 4.15024611804507e-09 -0.786823872517398 ENSG00000008130 NADK
ENST00000497186 4.48592877991091e-07 2.41492222136773e-08 -0.594437523041916 ENSG00000008130 NADK
ENST00000400922 2.36294484808228e-06 1.58183151975543e-07 -0.570064493660138 ENSG00000008130 NADK
ENST00000492845 1.0527176625561e-06 6.32723379377872e-08 -0.517275740569293 ENSG00000008130 NADK
ENST00000492768 1.94863501115519e-06 1.27022613833276e-07 -0.489678305468577 ENSG00000008130 NADK
ENST00000460602 5.01096199236964e-05 5.21351957543182e-06 -0.4613927812569 ENSG00000008130 NADK
ENST00000464373 0.000171591684016717 2.14448474610718e-05 -0.478655932777512 ENSG00000008130 NADK
ENST00000480542 0.466213045642467 0.313317228402267 -0.25313706585814 ENSG00000008130 NADK
ENST00000378609 0.150574132590562 0.0700406579706759 -0.0852368559237094 ENSG00000078369 GNB1
ENST00000461893 9.27588984817862e-11 1.81668604469397e-12 -0.541456923155039 ENSG00000078369 GNB1
ENST00000471354 8.15117088034437e-12 1.25409843070381e-13 -0.52783824278833 ENSG00000078369 GNB1
ENST00000439272 0.527328195742334 0.373103085504997 -0.0766634852884729 ENSG00000078369 GNB1
ENST00000434686 0.57314274130145 0.42038869363449 -0.0699510030872186 ENSG00000078369 GNB1
ENST00000437146 0.0019764011597217 0.000369683003317029 -0.318388246665917 ENSG00000078369 GNB1
ENST00000472614 0.563855023309818 0.410620935055467 0.0926862645501644 ENSG00000078369 GNB1
ENST00000607589 0.386979784355008 0.242553109023455 -0.157175431821404 ENSG00000078369 GNB1
ENST00000412228 0.155787075330719 0.0730831462593771 0.366808235912648 ENSG00000231050 RP1-140A9.1
ENST00000307786 0.741066117805418 0.613838225381606 -0.107485220488221 ENSG00000169885 CALML6
ENST00000378604 0.655010577417798 0.510413324385842 -0.140134474564259 ENSG00000169885 CALML6
ENST00000482402 0.651517452271358 0.506360066870834 -0.140179110676369 ENSG00000169885 CALML6
ENST00000462293 0.560418292818076 0.406831472934465 -0.166727177079028 ENSG00000169885 CALML6
ENST00000378602 0.785029568293266 0.670764662854772 0.0544938722312076 ENSG00000178821 TMEM52
ENST00000310991 0.720546586666406 0.589062471021695 0.080085972399811 ENSG00000178821 TMEM52
ENST00000378598 0.817213911971716 0.71493550027435 0.050488320891286 ENSG00000178821 TMEM52
ENST00000470931 0.639450172769468 0.492311458396103 0.0912208671030617 ENSG00000178821 TMEM52
ENST00000602604 0.674033514824168 0.532786600553458 0.0738291835084923 ENSG00000178821 TMEM52
ENST00000270720 0.10775468397261 0.0456948020326175 0.291714801313225 ENSG00000142609 C1orf222
ENST00000468610 0.10775468397261 0.0456948020326175 0.291714801313225 ENSG00000142609 C1orf222
ENST00000378567 0.111272994258004 0.0476246097329666 -0.358482610945071 ENSG00000067606 PRKCZ
ENST00000468310 0.225466011215874 0.117746852258027 -0.356109353240377 ENSG00000067606 PRKCZ
ENST00000484419 0.555233744967116 0.401695751830154 -0.184037058874817 ENSG00000067606 PRKCZ
ENST00000503297 0.342434661549854 0.205417895741218 -0.284781268461999 ENSG00000067606 PRKCZ
ENST00000479566 0.678103913620214 0.537880389287412 -0.154799419679056 ENSG00000067606 PRKCZ
ENST00000466651 0.248806161555719 0.133875291625218 -0.352565092946466 ENSG00000067606 PRKCZ
ENST00000400921 0.116764949337706 0.0506666107525292 -0.37494213859451 ENSG00000067606 PRKCZ
ENST00000495347 0.288146853282863 0.163016642741646 -0.340271374197204 ENSG00000067606 PRKCZ
ENST00000461106 0.204553120390425 0.103797182512268 -0.321007767867034 ENSG00000067606 PRKCZ
ENST00000461465 0.162247284502891 0.0769483513049936 -0.429432363357257 ENSG00000067606 PRKCZ
ENST00000470596 0.154476711193877 0.0723210421357728 -0.433060708281385 ENSG00000067606 PRKCZ
ENST00000496325 0.145277816938189 0.0668954359753094 -0.446054589156653 ENSG00000067606 PRKCZ
ENST00000481140 0.208703895346751 0.106517080832087 -0.397157791967649 ENSG00000067606 PRKCZ
ENST00000482686 0.334609810907919 0.199066807683654 -0.326340411922083 ENSG00000067606 PRKCZ
ENST00000400920 0.196983631781059 0.0988342953904492 -0.330113670297514 ENSG00000067606 PRKCZ
ENST00000486681 0.341369356036623 0.204558461196613 -0.321772226630866 ENSG00000067606 PRKCZ
ENST00000470986 0.529086211876765 0.374962450746025 -0.224361599752204 ENSG00000067606 PRKCZ
ENST00000470511 0.433237661834598 0.283161074095287 -0.268605504078837 ENSG00000067606 PRKCZ
ENST00000471018 0.183951233157591 0.0904070717643027 -0.376065996574895 ENSG00000067606 PRKCZ
ENST00000466352 0.823223157960034 0.723223586901186 -0.0733956946201019 ENSG00000067606 PRKCZ
ENST00000497183 0.448498506837455 0.296960999559198 -0.250345924077292 ENSG00000067606 PRKCZ
ENST00000419838 0.371201026144496 0.229232281668256 -0.279903703803325 ENSG00000067606 PRKCZ
ENST00000606533 0.94680155969382 0.908801438288878 0.0178072096013138 ENSG00000271806 RP5-892K4.1
ENST00000479263 0.275182201575837 0.153288056714326 -0.305362227738748 ENSG00000067606 PRKCZ
ENST00000503672 0.433842481130511 0.283686716037292 -0.248629696379057 ENSG00000067606 PRKCZ
ENST00000478770 0.573409094773522 0.42066102819025 -0.180496861242722 ENSG00000067606 PRKCZ
ENST00000505322 0.438360968866513 0.287770529285048 -0.238140602921278 ENSG00000067606 PRKCZ
ENST00000472017 0.250543293841887 0.135144698367035 -0.299558256755711 ENSG00000067606 PRKCZ
ENST00000333854 0.867051811884584 0.785389426989381 0.056323559526233 ENSG00000182873 RP11-181G12.2
ENST00000536678 0.843758303167291 0.752023870976168 0.0661723548568378 ENSG00000182873 RP11-181G12.2
ENST00000444529 0.592721080476578 0.440799506220731 0.159660162277085 ENSG00000182873 RP11-181G12.2
ENST00000469733 0.0613981606036173 0.0226984736895249 -0.245893232405008 ENSG00000162585 C1orf86
ENST00000414253 0.0206104335139207 0.00597816660058226 -0.300917134978969 ENSG00000162585 C1orf86
ENST00000428120 0.0206104335139207 0.00597816660058226 -0.300917134978969 ENSG00000162585 C1orf86
ENST00000400919 0.0206104335139207 0.00597816660058226 -0.300917134978969 ENSG00000162585 C1orf86
ENST00000400918 0.0213746191572209 0.00624094721809884 -0.306189267071419 ENSG00000162585 C1orf86
ENST00000497675 0.00282417475067907 0.000563805219910835 -0.385693282791031 ENSG00000162585 C1orf86
ENST00000378543 0.00442698580731182 0.000957124937336301 -0.368707917973017 ENSG00000162585 C1orf86
ENST00000378546 0.00442698580731182 0.000957124937336301 -0.368707917973017 ENSG00000162585 C1orf86
ENST00000401813 0.0211753158901739 0.00616872167081986 -0.306348645843157 ENSG00000162585 C1orf86
ENST00000487186 0.0214873804829424 0.00628183731861687 -0.304052713711943 ENSG00000162585 C1orf86
ENST00000378545 0.00747068509987169 0.00177347950042912 -0.345125301614515 ENSG00000162585 C1orf86
ENST00000476803 0.00279666207733929 0.000557201570833807 -0.38497924579957 ENSG00000162585 C1orf86
ENST00000440825 0.00410111619967191 0.000875215515631247 -0.371923962642384 ENSG00000162585 C1orf86
ENST00000597060 0.0255184059537647 0.00773727411641606 -0.620749198981782 ENSG00000269554 AL590822.2
ENST00000420515 0.0236009947305149 0.00702903716601006 -0.313201879830684 ENSG00000162585 C1orf86
ENST00000514625 0.2128720136234 0.10930724620449 0.406320993719801 ENSG00000162585 C1orf86
ENST00000442483 0.617490207101629 0.467646822020475 -0.11261535705999 ENSG00000234396 RP11-181G12.4
ENST00000378536 1.45365143793407e-06 9.08636680487662e-08 -0.443197800989002 ENSG00000157933 SKI
ENST00000508416 0.000429018788841021 6.20057005898797e-05 -0.441086320893087 ENSG00000157933 SKI
ENST00000478223 1.83311219576555e-05 1.64685526708799e-06 -0.546847068355911 ENSG00000157933 SKI
ENST00000507179 0.0240371078882796 0.00719257207965708 -0.65500314597743 ENSG00000157933 SKI
ENST00000378531 0.546814352689927 0.393073278342106 -0.127464980352508 ENSG00000116151 MORN1
ENST00000606372 0.603380598544645 0.4522041394812 -0.112804130288672 ENSG00000116151 MORN1
ENST00000602865 0.78035611973949 0.664259903237077 -0.091134700253575 ENSG00000269896 RP4-740C4.6
ENST00000417061 1 1 0 ENSG00000238240 RP4-740C4.5
ENST00000378529 0.728670160605859 0.598856895669422 -0.0784164771297857 ENSG00000116151 MORN1
ENST00000607342 0.647458303524251 0.50160367642541 0.134660702127401 ENSG00000116151 MORN1
ENST00000607858 0.314967050818376 0.183425745044523 0.254229285514995 ENSG00000272420 RP4-740C4.7
ENST00000469374 0.134110894101958 0.0604273106128705 -0.296646251379537 ENSG00000116151 MORN1
ENST00000419785 0.139729053696909 0.063704501770488 -0.313527069276287 ENSG00000116151 MORN1
ENST00000606642 0.73332857147467 0.604579125194837 0.0889899419907377 ENSG00000271921 RP4-740C4.9
ENST00000606280 0.581532226343059 0.429121910038915 -0.1886854986098 ENSG00000271847 RP4-740C4.8
ENST00000378525 0.772116142291207 0.653259692759953 -0.0751698633649841 ENSG00000116151 MORN1
ENST00000449373 0.510810963183108 0.356636469296763 -0.157322245946403 ENSG00000116151 MORN1
ENST00000317490 0.519672013202905 0.365596698650896 0.206222891872291 ENSG00000178642 AL513477.1
ENST00000607031 0.480550627071248 0.327068446747884 0.221805918738272 ENSG00000116151 MORN1
ENST00000475812 0.98955976307741 0.981027003400643 -0.00567461481436856 ENSG00000116151 MORN1
ENST00000494279 0.76266465054152 0.641322552842448 0.112356079658535 ENSG00000116151 MORN1
ENST00000378518 0.534232933922327 0.380440468160354 -0.0593699069954998 ENSG00000157916 RER1
ENST00000605895 0.150994668764476 0.0702725799768781 -0.118271716066809 ENSG00000157916 RER1
ENST00000378513 0.387051419164385 0.242672229414598 -0.0806979867302251 ENSG00000157916 RER1
ENST00000306256 0.480914539004372 0.327426793411469 -0.0667438674789589 ENSG00000157916 RER1
ENST00000493207 0.214018509245278 0.110057850600873 -0.131421278103228 ENSG00000157916 RER1
ENST00000378512 0.387022509381607 0.242632657044736 -0.0807008305008703 ENSG00000157916 RER1
ENST00000443438 0.433310915076738 0.283233879336399 -0.0751815469035742 ENSG00000157916 RER1
ENST00000488353 0.238892698349303 0.12701109629265 -0.109357593565605 ENSG00000157916 RER1
ENST00000462129 0.807449089673475 0.70133515006555 -0.03970121856293 ENSG00000157916 RER1
ENST00000288774 0.00325047697503592 0.000666206626573078 -0.40606113596729 ENSG00000157911 PEX10
ENST00000447513 0.00576251642977947 0.0013069404648341 -0.390493195319665 ENSG00000157911 PEX10
ENST00000507596 0.00554725983636791 0.00124883021257736 -0.391073971637536 ENSG00000157911 PEX10
ENST00000510434 0.00348875354707919 0.000724617809076558 -0.519657839762305 ENSG00000157911 PEX10
ENST00000508384 0.151061661074457 0.070309921076906 -0.331309906958516 ENSG00000157911 PEX10
ENST00000515760 0.0292179569427183 0.00912512545045075 -0.630752334803797 ENSG00000157911 PEX10
ENST00000502666 0.0563362047407863 0.0204025458509867 -0.52411105239002 ENSG00000157911 PEX10
ENST00000504111 0.0378915077779996 0.012571593210643 -0.541071823156122 ENSG00000157911 PEX10
ENST00000514502 0.0890987567087582 0.0360447714361333 -0.389593894392792 ENSG00000157911 PEX10
ENST00000609981 0.508690421416224 0.354495741038515 0.232266979346994 ENSG00000149527 PLCH2
ENST00000449969 1.73135495992377e-06 1.10833897470287e-07 -1.08912964702715 ENSG00000149527 PLCH2
ENST00000288766 6.68297939766273e-05 7.24702104760417e-06 -0.965752010880533 ENSG00000149527 PLCH2
ENST00000419816 8.79862288169621e-07 5.16570261741302e-08 -1.11763621628677 ENSG00000149527 PLCH2
ENST00000378488 8.79862288169621e-07 5.16570261741302e-08 -1.11763621628677 ENSG00000149527 PLCH2
ENST00000378486 8.79862288169621e-07 5.16570261741302e-08 -1.11763621628677 ENSG00000149527 PLCH2
ENST00000343889 7.39527265283136e-07 4.26237637974639e-08 -1.12643702466879 ENSG00000149527 PLCH2
ENST00000278878 5.33825930722657e-06 4.01104778367285e-07 -1.05507574940337 ENSG00000149527 PLCH2
ENST00000442305 0.949456382986789 0.91297010801321 -0.0183232714620468 ENSG00000229393 RP3-395M20.3
ENST00000473964 0.0002683698881887 3.59997089956155e-05 -0.951168538109901 ENSG00000149527 PLCH2
ENST00000462379 0.000829834660983355 0.000133424063653755 -0.892544262109482 ENSG00000149527 PLCH2
ENST00000378466 0.0842815473791818 0.0336380592559485 -0.190050987627199 ENSG00000157881 PANK4
ENST00000435556 0.0842815473791818 0.0336380592559485 -0.190050987627199 ENSG00000157881 PANK4
ENST00000505228 0.138786787578773 0.0631569216732649 -0.17470468146715 ENSG00000157881 PANK4
ENST00000502512 0.291549047269874 0.165551117810681 -0.204947950390955 ENSG00000157881 PANK4
ENST00000471361 0.535381560224886 0.381566289621143 -0.156280879791367 ENSG00000157881 PANK4
ENST00000487804 0.350244286218617 0.211706476753211 -0.221135835291591 ENSG00000157881 PANK4
ENST00000515423 0.44160885203118 0.290749491689884 -0.208990405183881 ENSG00000157881 PANK4
ENST00000468002 0.270980021690535 0.150067128864927 -0.195682894855847 ENSG00000157881 PANK4
ENST00000486396 0.0680826816097902 0.0258072381832951 -0.284372971860567 ENSG00000157881 PANK4
ENST00000502770 0.106357959979865 0.0449658552407107 -0.275801409132616 ENSG00000157881 PANK4
ENST00000491212 0.0679090818329384 0.0257312028354253 -0.354568554143925 ENSG00000157881 PANK4
ENST00000514922 0.0674547712671886 0.0255157591376557 -0.374461782856004 ENSG00000157881 PANK4
ENST00000378453 0.640405519833013 0.493398932465276 0.0919631068125632 ENSG00000197921 HES5
ENST00000606645 0.0737146631286778 0.0284457763556844 0.544685191155347 ENSG00000272449 RP3-395M20.12
ENST00000416860 0.00610487605510172 0.00139840161020816 -0.492753828256607 ENSG00000238164 RP3-395M20.8
ENST00000443892 0.0364967003454007 0.0120018435749115 -0.442691959586427 ENSG00000238164 RP3-395M20.8
ENST00000449660 0.286072246123219 0.161440666208959 -0.270914425442694 ENSG00000238164 RP3-395M20.8
ENST00000448624 0.254020112544366 0.13760139893436 -0.300843178763448 ENSG00000238164 RP3-395M20.8
ENST00000432521 0.0314979363349252 0.0100043607989074 -0.457203683318116 ENSG00000238164 RP3-395M20.8
ENST00000452793 0.00635620846685861 0.0014660078884066 -0.518250339298211 ENSG00000238164 RP3-395M20.8
ENST00000426449 0.0230112932595426 0.0068130219026761 -0.376537555336453 ENSG00000157873 TNFRSF14
ENST00000434817 0.0342151821073179 0.0110775167720348 -0.351148168901984 ENSG00000157873 TNFRSF14
ENST00000435221 0.0346937484529005 0.0112757010970953 -0.34994888706305 ENSG00000157873 TNFRSF14
ENST00000451778 0.0358058113724852 0.0117142582327315 -0.34811626229982 ENSG00000157873 TNFRSF14
ENST00000409119 0.030683922996666 0.0096916212044875 -0.355254277619609 ENSG00000157873 TNFRSF14
ENST00000355716 0.0909400478205473 0.0369564924656874 -0.274795281642872 ENSG00000157873 TNFRSF14
ENST00000475523 0.0991337576276488 0.041186075991232 -0.27089835789557 ENSG00000157873 TNFRSF14
ENST00000442392 0.0197881817913968 0.00568882083434453 -0.423155509927471 ENSG00000157873 TNFRSF14
ENST00000482074 0.0173630284937525 0.00486954117198192 -0.433910798443249 ENSG00000157873 TNFRSF14
ENST00000496064 0.0249700469076026 0.00752983075923941 -0.365442839983504 ENSG00000157873 TNFRSF14
ENST00000463471 0.102838115295342 0.0431306655139062 -0.26464791195842 ENSG00000157873 TNFRSF14
ENST00000466750 0.176036200755613 0.0854210921363431 -0.225177639944889 ENSG00000157873 TNFRSF14
ENST00000471768 0.0562667198849063 0.0203698286573095 -0.336185824346062 ENSG00000157873 TNFRSF14
ENST00000463835 0.116919323158257 0.0507507855555968 -0.252671406989306 ENSG00000157873 TNFRSF14
ENST00000482602 0.226708979429016 0.118588710044191 -0.207590519388156 ENSG00000157873 TNFRSF14
ENST00000480305 0.23024326747465 0.121026137458151 -0.215641619995269 ENSG00000157873 TNFRSF14
ENST00000456687 0.796706750525195 0.686310774035639 -0.100278786646793 ENSG00000225931 RP3-395M20.7
ENST00000424215 0.869611321786563 0.789295979825157 0.0536397789422327 ENSG00000228037 RP3-395M20.9
ENST00000493183 0.00304300480783247 0.000616610814038692 -0.561903842110571 ENSG00000157870 FAM213B
ENST00000474659 0.0029349377892612 0.000589891616567565 -0.559207516805419 ENSG00000157870 FAM213B
ENST00000419916 0.0386206040602508 0.0128583115176245 -0.368693818502788 ENSG00000157870 FAM213B
ENST00000378424 0.0386206040602508 0.0128583115176245 -0.368693818502788 ENSG00000157870 FAM213B
ENST00000537325 0.00352962124615643 0.000734685362743938 -0.536076445224244 ENSG00000157870 FAM213B
ENST00000378427 0.0386206040602508 0.0128583115176245 -0.368693818502788 ENSG00000157870 FAM213B
ENST00000378425 0.0386206040602508 0.0128583115176245 -0.368693818502788 ENSG00000157870 FAM213B
ENST00000464043 0.00576499610571314 0.00130761340533622 -0.518860072038461 ENSG00000157870 FAM213B
ENST00000444521 0.0386206040602508 0.0128583115176245 -0.368693818502788 ENSG00000157870 FAM213B
ENST00000465233 0.00349979536939769 0.00072732637451288 -0.602858394512571 ENSG00000157870 FAM213B
ENST00000498083 0.00297783707879459 0.000600379281920529 -0.612766638446786 ENSG00000157870 FAM213B
ENST00000481683 0.000968833213109629 0.000159810477081594 -0.65645571035299 ENSG00000157870 FAM213B
ENST00000484099 0.0270644348714651 0.00830576427380746 -0.393004992117775 ENSG00000157870 FAM213B
ENST00000477045 0.000498463136927285 7.37725187758994e-05 -0.739458793508003 ENSG00000157870 FAM213B
ENST00000476686 0.109912864794544 0.0468952470000575 -0.298644038286232 ENSG00000157870 FAM213B
ENST00000471840 0.823480898002059 0.723555291929222 -0.0660500992459642 ENSG00000142606 MMEL1
ENST00000288709 0.858892577445168 0.773822096984283 -0.0540411781467585 ENSG00000142606 MMEL1
ENST00000378412 0.858892577445168 0.773822096984283 -0.0540411781467585 ENSG00000142606 MMEL1
ENST00000502556 0.886589137657595 0.814166183164639 0.0504751785632732 ENSG00000142606 MMEL1
ENST00000504800 0.886589137657595 0.814166183164639 0.0504751785632732 ENSG00000142606 MMEL1
ENST00000427302 0.850040131486308 0.761185333641682 -0.0457794718154003 ENSG00000237058 RP13-436F16.1
ENST00000579787 0.558700714007114 0.405006770865556 0.193965086638108 ENSG00000215912 TTC34
ENST00000401094 0.441945390003086 0.291052986189535 0.264084989727157 ENSG00000215912 TTC34
ENST00000401095 0.642517161185422 0.495746800873983 0.1730448494551 ENSG00000215912 TTC34
ENST00000574621 0.545256604494504 0.391566638062673 -0.119313348437765 ENSG00000215912 TTC34
ENST00000511072 0.935821054729839 0.891008735503786 -0.034721384637732 ENSG00000142611 PRDM16
ENST00000378398 0.935821054729839 0.891008735503786 -0.034721384637732 ENSG00000142611 PRDM16
ENST00000441472 0.935821054729839 0.891008735503786 -0.034721384637732 ENSG00000142611 PRDM16
ENST00000442529 0.935821054729839 0.891008735503786 -0.034721384637732 ENSG00000142611 PRDM16
ENST00000607632 0.880721542256118 0.805604190584685 0.0551827508511775 ENSG00000142611 PRDM16
ENST00000378391 0.935821054729839 0.891008735503786 -0.034721384637732 ENSG00000142611 PRDM16
ENST00000514189 0.935821054729839 0.891008735503786 -0.034721384637732 ENSG00000142611 PRDM16
ENST00000270722 0.935821054729839 0.891008735503786 -0.034721384637732 ENSG00000142611 PRDM16
ENST00000512462 0.743553090742188 0.616924829254875 0.107307887027524 ENSG00000142611 PRDM16
ENST00000463591 0.82612409822929 0.727044758041135 0.0697259128716933 ENSG00000142611 PRDM16
ENST00000294599 0.426292626702812 0.276889404427929 -0.252597788450695 ENSG00000162591 MEGF6
ENST00000356575 0.0295615873224257 0.00925474236399631 -0.660053165882889 ENSG00000162591 MEGF6
ENST00000485002 0.0231452939124432 0.00686446756224802 -0.685405108738034 ENSG00000162591 MEGF6
ENST00000435049 1 0.999149618059316 -0.000245598824109936 ENSG00000238260 RP11-46F15.2
ENST00000378344 2.58942105734959e-06 1.75512450891266e-07 -0.500331194924216 ENSG00000158109 TPRG1L
ENST00000344579 2.58942105734959e-06 1.75512450891266e-07 -0.500331194924216 ENSG00000158109 TPRG1L
ENST00000378322 0.111523530347069 0.0477796424658781 -0.156025689807631 ENSG00000116213 WRAP73
ENST00000270708 0.111890248536725 0.0479878041373292 -0.15600964326939 ENSG00000116213 WRAP73
ENST00000471223 0.0302816543191674 0.0095341743911588 -0.272293128850183 ENSG00000116213 WRAP73
ENST00000424367 0.0324638292208663 0.0103839587290254 -0.213553848853572 ENSG00000116213 WRAP73
ENST00000497940 0.0592078942586944 0.0216896796841085 -0.263180205870709 ENSG00000116213 WRAP73
ENST00000469643 0.00942036136462879 0.00234139147886316 -0.425677655316016 ENSG00000116213 WRAP73
ENST00000494884 0.0648933563924304 0.0243295125847999 -0.381799571146237 ENSG00000116213 WRAP73
ENST00000465916 0.0614224156430181 0.0227090552486159 -0.20383068272573 ENSG00000116213 WRAP73
ENST00000419924 0.0745518134832115 0.0288368460912665 -0.21171126898651 ENSG00000116213 WRAP73
ENST00000479331 0.789458307744926 0.676584834293138 -0.0662355843667729 ENSG00000116213 WRAP73
ENST00000378295 5.98866102708914e-15 4.92656043738013e-17 -0.661864801721268 ENSG00000078900 TP73
ENST00000604074 5.98866102708914e-15 4.92656043738013e-17 -0.661864801721268 ENSG00000078900 TP73
ENST00000354437 3.41076472291881e-14 3.17648530565991e-16 -0.766002930717479 ENSG00000078900 TP73
ENST00000346387 3.2489167421528e-14 3.00291065872758e-16 -0.749212732417199 ENSG00000078900 TP73
ENST00000357733 3.2489167421528e-14 3.00291065872758e-16 -0.749212732417199 ENSG00000078900 TP73
ENST00000443034 0.0666973382178637 0.0251624618225797 -0.366347821393948 ENSG00000227589 RP5-1092A11.5
ENST00000603362 6.52381170284744e-17 3.67377760390716e-19 -0.942291443983917 ENSG00000078900 TP73
ENST00000604479 6.52381170284744e-17 3.67377760390716e-19 -0.942291443983917 ENSG00000078900 TP73
ENST00000378288 1.10381399239663e-14 9.46150469685312e-17 -0.702506560867128 ENSG00000078900 TP73
ENST00000378285 1.71924564987254e-18 7.39585749948364e-21 -0.936730754340062 ENSG00000078900 TP73
ENST00000378280 1.71924564987254e-18 7.39585749948364e-21 -0.936730754340062 ENSG00000078900 TP73
ENST00000603364 4.82667056679813e-16 3.24562944164225e-18 -0.962130970511768 ENSG00000078900 TP73
ENST00000604194 0.000904699469163083 0.000147681724323324 -0.721210069120974 ENSG00000078900 TP73
ENST00000378290 1.87647122941932e-15 1.39254637213852e-17 -0.916435839858679 ENSG00000078900 TP73
ENST00000416554 0.0531542997197063 0.0189868819352131 -0.44718229581242 ENSG00000235131 RP5-1092A11.2
ENST00000604566 2.44372810115358e-09 6.91196761029659e-11 -0.854613732504487 ENSG00000078900 TP73
ENST00000418088 0.0451851867281534 0.0155895046139806 -0.339467734533383 ENSG00000227372 TP73-AS1
ENST00000452079 0.0402191534568827 0.0135141867412488 -0.341330122961424 ENSG00000227372 TP73-AS1
ENST00000419973 0.117217709891962 0.0509162694694538 -0.400624809783014 ENSG00000227372 TP73-AS1
ENST00000423764 0.0063921383952758 0.00147572487989831 -0.442180814731561 ENSG00000227372 TP73-AS1
ENST00000587071 0.0209929059964353 0.00610762695670744 -0.429769068853949 ENSG00000227372 TP73-AS1
ENST00000608600 0.0107281769101221 0.00273110914820087 -0.472265003899839 ENSG00000227372 TP73-AS1
ENST00000544565 0.0837739483752776 0.0333765657302268 -0.442373786182528 ENSG00000227372 TP73-AS1
ENST00000294600 0.306907098044864 0.177318172264418 0.220952986598063 ENSG00000162592 CCDC27
ENST00000462521 0.306907098044864 0.177318172264418 0.220952986598063 ENSG00000162592 CCDC27
ENST00000444870 0.351153958556158 0.212466483061304 -0.229733126137741 ENSG00000235169 SMIM1
ENST00000452264 0.603833288699143 0.45269935056335 -0.123951091424835 ENSG00000235169 SMIM1
ENST00000561886 0.430063943949076 0.280278559996164 -0.188820567374468 ENSG00000235169 SMIM1
ENST00000378251 0.014201891154985 0.00382421454486565 -0.249136434578751 ENSG00000130764 LRRC47
ENST00000462356 0.337824628548478 0.201626753266028 -0.149617957333406 ENSG00000130764 LRRC47
ENST00000479239 0.773558961578467 0.65530450876337 -0.0610196969581858 ENSG00000130764 LRRC47
ENST00000581512 0.382265754260773 0.238493992881742 -0.245420258247967 ENSG00000266075 RN7SL574P
ENST00000607459 0.000302357118897566 4.13724789655229e-05 -0.673390470298001 ENSG00000272153 RP1-286D6.5
ENST00000378230 0.000409891703466164 5.88052570279342e-05 -0.278328130604741 ENSG00000116198 CEP104
ENST00000484420 0.00873263369997079 0.00213853126518595 -0.684357679589013 ENSG00000116198 CEP104
ENST00000438539 0.00557170151360658 0.00125565038585344 -0.38224367990987 ENSG00000116198 CEP104
ENST00000461667 0.0499581850272193 0.0176028469340248 -0.3102446790692 ENSG00000116198 CEP104
ENST00000495701 0.95148571730442 0.916226598343684 -0.0175358585640591 ENSG00000116198 CEP104
ENST00000460038 0.0173369950178917 0.0048600491027119 -0.352366526494298 ENSG00000116198 CEP104
ENST00000494653 0.00850184924106817 0.0020692981309934 -0.27566938612693 ENSG00000116198 CEP104
ENST00000443466 0.000242975691908224 3.20714370319779e-05 -0.597113649067148 ENSG00000116198 CEP104
ENST00000428079 0.126117521571433 0.0558494425838239 -0.195994250324706 ENSG00000116198 CEP104
ENST00000494951 0.172556405319107 0.0832913398084473 -0.26152973604248 ENSG00000116198 CEP104
ENST00000378223 0.368234128873651 0.226712803734899 -0.144942422613649 ENSG00000116198 CEP104
ENST00000378212 0.00170582338438669 0.0003108614134517 -0.52014094063355 ENSG00000169598 DFFB
ENST00000378209 0.0296261409860828 0.00927949682702036 -0.290106216383439 ENSG00000169598 DFFB
ENST00000491998 0.0296261409860828 0.00927949682702036 -0.290106216383439 ENSG00000169598 DFFB
ENST00000338895 0.00155246409406535 0.000278388886228534 -0.501420333347665 ENSG00000169598 DFFB
ENST00000341385 0.0536829352766547 0.0192275264007522 -0.471197360428272 ENSG00000169598 DFFB
ENST00000468793 0.0313428164932176 0.00994761686037184 -0.287393424140207 ENSG00000169598 DFFB
ENST00000339350 0.0351540365494113 0.0114538352213105 -0.282224410216752 ENSG00000169598 DFFB
ENST00000477548 0.0351540365494113 0.0114538352213105 -0.282224410216752 ENSG00000169598 DFFB
ENST00000378206 0.0347409943497254 0.0112946051886117 -0.282381834249516 ENSG00000169598 DFFB
ENST00000475969 0.0332946093842477 0.010714562239107 -0.284688233999261 ENSG00000169598 DFFB
ENST00000481945 0.554991538842163 0.401445275110873 -0.206789708885401 ENSG00000169598 DFFB
ENST00000461150 0.999119054410144 0.997652321395474 -0.000502520660073086 ENSG00000169598 DFFB
ENST00000579705 0.0846350892949434 0.0338121634047739 -0.53756953947575 ENSG00000264428 AL691523.1
ENST00000486765 0.946767613082512 0.908724422311399 -0.0118919397870804 ENSG00000198912 C1orf174
ENST00000361605 0.946767613082512 0.908724422311399 -0.0118919397870804 ENSG00000198912 C1orf174
ENST00000474140 0.946767613082512 0.908724422311399 -0.0118919397870804 ENSG00000198912 C1orf174
ENST00000413332 0.960151158831265 0.930060129774915 0.0212250190438066 ENSG00000236423 LINC01134
ENST00000442673 0.166311885864792 0.0794203410830111 -0.357932921954986 ENSG00000236423 LINC01134
ENST00000439488 0.13680032476372 0.0619635184882115 -0.384156281625695 ENSG00000236423 LINC01134
ENST00000378190 0.888083714983079 0.81692276550983 0.0495587761265268 ENSG00000196581 AJAP1
ENST00000378191 0.731978435268781 0.602878003965946 0.115780866822908 ENSG00000196581 AJAP1
ENST00000413887 0.866479149181935 0.784475836327738 -0.0548964965817001 ENSG00000236948 RP11-154H17.1
ENST00000478423 0.231266246189821 0.121740558799332 -0.172498888910436 ENSG00000131697 NPHP4
ENST00000460696 0.824199316709853 0.724500529075669 0.0674005461463776 ENSG00000131697 NPHP4
ENST00000378161 0.875648438523922 0.798363027830632 0.0472114087206768 ENSG00000131697 NPHP4
ENST00000489180 0.230778227522419 0.121420921364723 -0.172546825287934 ENSG00000131697 NPHP4
ENST00000378156 0.230778227522419 0.121420921364723 -0.172546825287934 ENSG00000131697 NPHP4
ENST00000378169 0.232076689762236 0.122313529870893 -0.172069686002135 ENSG00000131697 NPHP4
ENST00000468253 0.576933614219642 0.424411115747602 0.16618362019122 ENSG00000131697 NPHP4
ENST00000506941 0.93334949435666 0.88719935852053 -0.0357494352984088 ENSG00000131697 NPHP4
ENST00000470763 0.0359125845635146 0.0117528630777865 -0.5559238067657 ENSG00000131697 NPHP4
ENST00000466897 0.252506299174117 0.136498921208942 -0.294127885789394 ENSG00000131697 NPHP4
ENST00000378111 1.47568882093238e-05 1.28613176900739e-06 -0.451684195711222 ENSG00000069424 KCNAB2
ENST00000378097 2.60081883848209e-05 2.46240419285866e-06 -0.444604679117424 ENSG00000069424 KCNAB2
ENST00000493807 0.951437532773148 0.916083320115049 -0.018831840962612 ENSG00000069424 KCNAB2
ENST00000378092 0.000109967752203614 1.28442280869582e-05 -0.410918370868777 ENSG00000069424 KCNAB2
ENST00000478098 0.00815362368411225 0.00196932375725724 -0.324990257909591 ENSG00000069424 KCNAB2
ENST00000445501 0.00957427192836043 0.00238576516405151 -0.322972789911065 ENSG00000069424 KCNAB2
ENST00000428161 3.06531327598086e-06 2.12706243202435e-07 -0.507541154952137 ENSG00000069424 KCNAB2
ENST00000389632 3.75406181577496e-06 2.68418083372274e-07 -0.505125464980297 ENSG00000069424 KCNAB2
ENST00000602612 1.56205594534203e-06 9.86581618956355e-08 -0.495560280446053 ENSG00000069424 KCNAB2
ENST00000378087 3.42001938143721e-07 1.78405188831348e-08 -0.523452835876216 ENSG00000069424 KCNAB2
ENST00000341524 6.08542849018332e-07 3.41912969514793e-08 -0.524519238504535 ENSG00000069424 KCNAB2
ENST00000352527 6.08542849018332e-07 3.41912969514793e-08 -0.524519238504535 ENSG00000069424 KCNAB2
ENST00000435937 1.19331098516462e-05 1.01050739114205e-06 -0.499264412132953 ENSG00000069424 KCNAB2
ENST00000164247 6.34994304386066e-07 3.58479583775727e-08 -0.544944963269569 ENSG00000069424 KCNAB2
ENST00000459822 0.0281179325271119 0.00870644751210229 -0.394154928508479 ENSG00000069424 KCNAB2
ENST00000594544 0.102402542446563 0.04289431121031 -0.391142485259613 ENSG00000268332 AL035406.1
ENST00000472700 6.50459992986154e-07 3.68416322427567e-08 -0.59932612366694 ENSG00000069424 KCNAB2
ENST00000378083 1.1245513559045e-06 6.82367463636105e-08 -0.545863214877221 ENSG00000069424 KCNAB2
ENST00000458166 1.84328121818391e-07 8.90618023359636e-09 -0.572126066751857 ENSG00000069424 KCNAB2
ENST00000462676 0.0583554771545182 0.0213087796645882 -0.340660403634597 ENSG00000069424 KCNAB2
ENST00000481789 2.55881017474371e-05 2.41735036021637e-06 -0.590951297407423 ENSG00000069424 KCNAB2
ENST00000378021 0.381704920528651 0.237970861663206 0.290204618702739 ENSG00000116254 CHD5
ENST00000262450 0.381704920528651 0.237970861663206 0.290204618702739 ENSG00000116254 CHD5
ENST00000462991 0.858116268215512 0.772734532135415 0.0733182587893621 ENSG00000116254 CHD5
ENST00000377999 0.605543657343421 0.454504163864169 0.188401930450635 ENSG00000116254 CHD5
ENST00000496404 0.308611553092392 0.17858896830928 0.3353001476617 ENSG00000116254 CHD5
ENST00000491020 0.522048795936897 0.368006260066149 -0.136042732266791 ENSG00000116254 CHD5
ENST00000484532 1.23160436652915e-05 1.04757931205677e-06 0.417636310291566 ENSG00000116251 RPL22
ENST00000234875 4.05940638861323e-06 2.93649579407182e-07 0.429049064411303 ENSG00000116251 RPL22
ENST00000480661 5.54995960967345e-06 4.20133283416403e-07 0.446887501069993 ENSG00000116251 RPL22
ENST00000497965 5.26251906632542e-06 3.9480834461387e-07 0.448284251866651 ENSG00000116251 RPL22
ENST00000471204 6.58125066144985e-06 5.11789982148466e-07 0.446088863480748 ENSG00000116251 RPL22
ENST00000465387 5.93609461900615e-06 4.53992892860211e-07 0.44737372817194 ENSG00000116251 RPL22
ENST00000462296 7.38978217366072e-06 5.84490268954641e-07 0.455841099991082 ENSG00000116251 RPL22
ENST00000465335 8.99775098651036e-06 7.30823554361167e-07 0.453503641726765 ENSG00000116251 RPL22
ENST00000455744 0.694726106463315 0.557401738911163 -0.11620847213448 ENSG00000226944 RP1-120G22.11
ENST00000466994 0.128840828485843 0.0573756614501559 -0.473334447121365 ENSG00000158286 RNF207
ENST00000377948 0.0371341263244059 0.0122653749133078 -0.352203856923736 ENSG00000158286 RNF207
ENST00000484435 0.457621287785482 0.305504024001198 -0.260134007353782 ENSG00000158286 RNF207
ENST00000377939 0.0463856887047858 0.016089510879408 -0.337735945610336 ENSG00000158286 RNF207
ENST00000485539 0.935791154465019 0.890881601087347 -0.0331369125890021 ENSG00000158286 RNF207
ENST00000496676 0.121648380501336 0.0533439260034336 -0.292723543195541 ENSG00000158286 RNF207
ENST00000463453 0.492163350998286 0.338157207833102 -0.236184820222458 ENSG00000158286 RNF207
ENST00000496329 0.449497710582822 0.297856951668307 -0.259731175934637 ENSG00000158286 RNF207
ENST00000492476 0.231393701046087 0.121839404761851 -0.341843057719382 ENSG00000158286 RNF207
ENST00000483336 0.534946157342361 0.3811362289992 -0.149118383958739 ENSG00000158286 RNF207
ENST00000343813 6.91221932849124e-05 7.53934971947985e-06 -0.414600355989723 ENSG00000116237 ICMT
ENST00000495791 0.004834239332749 0.00106152042109051 -0.425939374917882 ENSG00000116237 ICMT
ENST00000489498 0.00026163344981359 3.493719494302e-05 -0.405304462314791 ENSG00000116237 ICMT
ENST00000474756 0.000908751880593515 0.000148436173227099 -0.385999405776509 ENSG00000116237 ICMT
ENST00000362035 0.0013124352191291 0.000228054276073638 -0.575181441976256 ENSG00000116237 ICMT
ENST00000441724 0.518682953346203 0.36467543286733 -0.223012961740882 ENSG00000225077 LINC00337
ENST00000429480 0.7398765424811 0.612488724650853 -0.107377548657405 ENSG00000225077 LINC00337
ENST00000377893 0.294914270085763 0.168128995529954 -0.298676986355071 ENSG00000158292 GPR153
ENST00000608083 0.840360721263284 0.747072656076706 0.0255862867857047 ENSG00000097021 ACOT7
ENST00000377845 0.371278572477279 0.229298394488471 -0.101538935325162 ENSG00000097021 ACOT7
ENST00000377855 0.631048636331393 0.482884550897923 -0.0573751119211232 ENSG00000097021 ACOT7
ENST00000377860 0.840360721263284 0.747072656076706 0.0255862867857047 ENSG00000097021 ACOT7
ENST00000418124 0.840360721263284 0.747072656076706 0.0255862867857047 ENSG00000097021 ACOT7
ENST00000545482 0.840360721263284 0.747072656076706 0.0255862867857047 ENSG00000097021 ACOT7
ENST00000361521 0.798806804468651 0.689113055657127 0.0314955384022577 ENSG00000097021 ACOT7
ENST00000377842 0.333654918360917 0.198244501497773 -0.109541381039924 ENSG00000097021 ACOT7
ENST00000473466 0.0113984570542637 0.00293394824487776 -0.270493027059776 ENSG00000097021 ACOT7
ENST00000481175 0.321539137142479 0.188552740118559 -0.184198436756688 ENSG00000097021 ACOT7
ENST00000541130 0.0355223051887846 0.0116024332539132 -0.251189695997428 ENSG00000097021 ACOT7
ENST00000607670 0.230087812953841 0.12092852590974 0.374446704698301 ENSG00000271746 RP1-202O8.3
ENST00000377837 0.0131633394239981 0.00348711246102758 -0.683527751814236 ENSG00000069812 HES2
ENST00000377836 0.0064187394900971 0.00148285084087218 -0.741511154618399 ENSG00000069812 HES2
ENST00000471190 0.0215954459916491 0.00631839963550206 -0.689655603473317 ENSG00000069812 HES2
ENST00000377834 0.00332614672810857 0.00068516760164373 -0.800792608059529 ENSG00000069812 HES2
ENST00000487437 0.146528897178552 0.0676475980697371 -0.441613479651579 ENSG00000069812 HES2
ENST00000489730 0.479148672341128 0.325654853312707 -0.203409247909583 ENSG00000069812 HES2
ENST00000377828 0.45748542414742 0.305381155984424 -0.256036053068822 ENSG00000187017 ESPN
ENST00000418286 0.198220256286144 0.0996650830300833 -0.375978230569594 ENSG00000187017 ESPN
ENST00000419034 0.274396571202191 0.152706327132131 -0.257158487896698 ENSG00000231868 RP1-202O8.2
ENST00000461727 0.610364294022946 0.459758357788779 -0.176002733399666 ENSG00000187017 ESPN
ENST00000475228 0.722637391963751 0.59165399498386 -0.126034973092705 ENSG00000187017 ESPN
ENST00000416731 0.66698684885614 0.524564781990332 -0.151442352344983 ENSG00000187017 ESPN
ENST00000475479 0.816004190156753 0.712991727792021 -0.0615932676555755 ENSG00000187017 ESPN
ENST00000434576 0.948515537239004 0.911454714431926 0.024630418677345 ENSG00000187017 ESPN
ENST00000477679 0.762147284622366 0.640634176455103 0.09809873922023 ENSG00000187017 ESPN
ENST00000356876 0.505256155250197 0.351103919295848 -0.151623018210625 ENSG00000215788 TNFRSF25
ENST00000485036 0.505256155250197 0.351103919295848 -0.151623018210625 ENSG00000215788 TNFRSF25
ENST00000480393 0.505256155250197 0.351103919295848 -0.151623018210625 ENSG00000215788 TNFRSF25
ENST00000513135 0.502284751478932 0.348093236605854 -0.144479366881067 ENSG00000215788 TNFRSF25
ENST00000473343 0.816988642198095 0.714581758842147 -0.0463747954585901 ENSG00000215788 TNFRSF25
ENST00000377782 0.505256155250197 0.351103919295848 -0.151623018210625 ENSG00000215788 TNFRSF25
ENST00000351959 0.505256155250197 0.351103919295848 -0.151623018210625 ENSG00000215788 TNFRSF25
ENST00000510563 0.517131387614594 0.363065595933575 -0.14213734598831 ENSG00000215788 TNFRSF25
ENST00000502730 0.517131387614594 0.363065595933575 -0.14213734598831 ENSG00000215788 TNFRSF25
ENST00000502588 0.517131387614594 0.363065595933575 -0.14213734598831 ENSG00000215788 TNFRSF25
ENST00000414040 0.517131387614594 0.363065595933575 -0.14213734598831 ENSG00000215788 TNFRSF25
ENST00000351748 0.517131387614594 0.363065595933575 -0.14213734598831 ENSG00000215788 TNFRSF25
ENST00000348333 0.517131387614594 0.363065595933575 -0.14213734598831 ENSG00000215788 TNFRSF25
ENST00000469691 0.466665519618603 0.313839785815423 -0.152930544703366 ENSG00000215788 TNFRSF25
ENST00000481401 0.44637026635479 0.29502115083728 -0.151001438859823 ENSG00000215788 TNFRSF25
ENST00000377748 0.161245067857463 0.0763390463226847 -0.406919199954309 ENSG00000171680 PLEKHG5
ENST00000400913 0.0362373051106042 0.0118853061109605 -0.618360036558128 ENSG00000171680 PLEKHG5
ENST00000489097 0.0796019449807362 0.0312986873528248 -0.536369596313329 ENSG00000171680 PLEKHG5
ENST00000340850 0.147115087499166 0.0679840479516235 -0.444401236381822 ENSG00000171680 PLEKHG5
ENST00000487949 0.204814544733421 0.103953403155162 -0.413541792110534 ENSG00000171680 PLEKHG5
ENST00000377725 0.11447576710218 0.0493762083293148 -0.48094665247664 ENSG00000171680 PLEKHG5
ENST00000377728 0.104343976345756 0.0439144951413711 -0.490671531421619 ENSG00000171680 PLEKHG5
ENST00000377732 0.1737282417391 0.0839846779254703 -0.412082573345055 ENSG00000171680 PLEKHG5
ENST00000400915 0.191096620135393 0.0949876479309709 -0.397882209874491 ENSG00000171680 PLEKHG5
ENST00000377740 0.130438194177685 0.0582972333910611 -0.437112511558045 ENSG00000171680 PLEKHG5
ENST00000377737 0.130438194177685 0.0582972333910611 -0.437112511558045 ENSG00000171680 PLEKHG5
ENST00000535355 0.0236824932685286 0.00706027310410093 -0.664778387374721 ENSG00000171680 PLEKHG5
ENST00000537245 0.168865343635624 0.0810088650729147 -0.416915717649461 ENSG00000171680 PLEKHG5
ENST00000544978 0.223880775236936 0.116665687848786 -0.378197849510012 ENSG00000171680 PLEKHG5
ENST00000377705 0.106710664942765 0.0451483938434127 0.203270996408583 ENSG00000162408 NOL9
ENST00000464383 0.0618072376635371 0.0228927693494965 0.304775416543646 ENSG00000162408 NOL9
ENST00000462798 0.0852952836316691 0.0341331611357547 0.372807761062996 ENSG00000162408 NOL9
ENST00000517213 0.370560740849358 0.228692392836802 -0.158001818798472 ENSG00000253022 RNU6-731P
ENST00000456162 0.770756312694137 0.65162966425989 0.101443839676378 ENSG00000229519 RP11-58A11.2
ENST00000460777 0.022360829486003 0.0065846429668427 0.523696969130383 ENSG00000162408 NOL9
ENST00000464665 0.0604069736703035 0.0222293368670039 0.39986349810938 ENSG00000162408 NOL9
ENST00000333172 0.393883872457734 0.248443978435094 -0.24030187243116 ENSG00000173662 TAS1R1
ENST00000328191 0.484124739641377 0.330382967305473 -0.200741983297426 ENSG00000173662 TAS1R1
ENST00000351136 0.484407305223986 0.330659400254239 -0.198582362652455 ENSG00000173662 TAS1R1
ENST00000411823 0.739226305852683 0.611673311760524 -0.0691749524703949 ENSG00000173662 TAS1R1
ENST00000415267 0.739226305852683 0.611673311760524 -0.0691749524703949 ENSG00000173662 TAS1R1
ENST00000319084 0.711838074615244 0.578339065940218 0.0891548811693254 ENSG00000204859 ZBTB48
ENST00000435905 0.883950617548388 0.810413312105025 0.0390788716494408 ENSG00000204859 ZBTB48
ENST00000377674 0.358030618524952 0.218194861243013 0.146242563277357 ENSG00000204859 ZBTB48
ENST00000488936 0.32122174755914 0.188309129884378 0.159009546086085 ENSG00000204859 ZBTB48
ENST00000482360 0.566635387854752 0.413489611646587 0.126563657652305 ENSG00000204859 ZBTB48
ENST00000498342 0.500046968946941 0.345879728377439 0.175943519411949 ENSG00000204859 ZBTB48
ENST00000466813 0.470027513750753 0.316995020491684 0.194933845518807 ENSG00000204859 ZBTB48
ENST00000466941 0.851511325244107 0.763431836155418 0.0746267455442211 ENSG00000204859 ZBTB48
ENST00000377658 0.866148764412922 0.784027236073834 -0.0380505789558679 ENSG00000162413 KLHL21
ENST00000377663 0.866120330748061 0.783988789206648 -0.0380615999979923 ENSG00000162413 KLHL21
ENST00000467612 0.703496002874034 0.568081363761825 0.0824516814994627 ENSG00000162413 KLHL21
ENST00000496707 0.746741631941133 0.621050036157886 0.085267055806637 ENSG00000162413 KLHL21
ENST00000463043 0.482001904258367 0.328478292985504 0.143711920940914 ENSG00000162413 KLHL21
ENST00000377648 0.115182739885127 0.0497753825308017 -0.230803947498266 ENSG00000116273 PHF13
ENST00000495385 0.063798330603094 0.0238047872788375 -0.288530255328245 ENSG00000116273 PHF13
ENST00000054650 0.792308272187702 0.680543744783802 -0.0613364910344358 ENSG00000041988 THAP3
ENST00000484676 0.909073397570127 0.848442529220866 -0.0421211283337136 ENSG00000041988 THAP3
ENST00000307896 0.886561127641984 0.814104365704763 -0.0355452095674598 ENSG00000041988 THAP3
ENST00000377627 0.287194157302191 0.162237181135317 -0.145430223231266 ENSG00000041988 THAP3
ENST00000484669 0.749106026664821 0.623897497899251 -0.0754453833171338 ENSG00000041988 THAP3
ENST00000487819 0.652032729533 0.506952258859133 -0.100838379546615 ENSG00000041988 THAP3
ENST00000472925 0.574464169413816 0.421819684681648 -0.124399467977368 ENSG00000041988 THAP3
ENST00000480647 0.135817241032821 0.0613706480388898 -0.365686330254858 ENSG00000041988 THAP3
ENST00000465508 0.0828953423107187 0.0329459787670881 -0.205712513245956 ENSG00000007923 DNAJC11
ENST00000349363 0.00537541993493359 0.00120220574322763 -0.24586907499289 ENSG00000007923 DNAJC11
ENST00000451196 0.00537541993493359 0.00120220574322763 -0.24586907499289 ENSG00000007923 DNAJC11
ENST00000377577 0.0266923800638451 0.00816727523411402 -0.192835755637652 ENSG00000007923 DNAJC11
ENST00000294401 0.0202116708879882 0.00583838811856959 -0.201906500868437 ENSG00000007923 DNAJC11
ENST00000542246 0.00224275518575486 0.000429238048731652 -0.272731974470667 ENSG00000007923 DNAJC11
ENST00000377573 0.0155579409219845 0.00426752949123097 -0.212960471163939 ENSG00000007923 DNAJC11
ENST00000472414 0.119319222236251 0.052043425640381 -0.222587757537002 ENSG00000007923 DNAJC11
ENST00000426784 0.0606388874503697 0.0223464567849364 -0.183764557311086 ENSG00000007923 DNAJC11
ENST00000473993 0.0570879335763389 0.0207421251401016 -0.186034723499758 ENSG00000007923 DNAJC11
ENST00000469318 0.0987618557110105 0.0409684814059232 -0.215037753578911 ENSG00000007923 DNAJC11
ENST00000485073 0.646068499206172 0.499946128439844 -0.0642168970820441 ENSG00000007923 DNAJC11
ENST00000460594 0.839097260793877 0.745290361020954 -0.0317607626385438 ENSG00000007923 DNAJC11
ENST00000465911 0.270909754295701 0.150012860761135 0.159791123425287 ENSG00000007923 DNAJC11
ENST00000442889 0.187673372433727 0.0927402474302892 0.398100640703216 ENSG00000237436 RP11-312B8.1
ENST00000303635 0.00179891849352318 0.000330413835517614 0.399109204898872 ENSG00000171735 CAMTA1
ENST00000490738 1.57199025773823e-05 1.38223990595865e-06 0.579502765405647 ENSG00000171735 CAMTA1
ENST00000476163 0.00033726713420808 4.70245835526689e-05 0.468258032152601 ENSG00000171735 CAMTA1
ENST00000473578 1.55990369504379e-05 1.36949984348762e-06 0.579826237983414 ENSG00000171735 CAMTA1
ENST00000557126 0.000389560410257784 5.54810957196329e-05 0.467009307254061 ENSG00000171735 CAMTA1
ENST00000467404 1.59210150710766e-05 1.40285589120074e-06 0.579390767250897 ENSG00000171735 CAMTA1
ENST00000439411 0.00182433022332993 0.000335998925682038 0.399281186401822 ENSG00000171735 CAMTA1
ENST00000461311 0.00041660886279973 5.99378206147574e-05 0.468381056103904 ENSG00000171735 CAMTA1
ENST00000486138 0.00158091254026 0.0002842582728706 0.445286371348569 ENSG00000171735 CAMTA1
ENST00000482934 0.0264665613256724 0.00808650672671171 0.324204648749974 ENSG00000171735 CAMTA1
ENST00000433407 0.976467409493709 0.958067284701848 0.0119410432231905 ENSG00000227950 RP11-312B8.2
ENST00000470648 0.382048574879594 0.238309654629713 0.148136692540375 ENSG00000171735 CAMTA1
ENST00000461580 0.379938592029129 0.23651426691541 0.14909116974277 ENSG00000171735 CAMTA1
ENST00000472283 0.0934041934104995 0.0382130690881729 0.31169835205758 ENSG00000171735 CAMTA1
ENST00000467267 0.870201334219371 0.790318156915064 0.0349833762227733 ENSG00000171735 CAMTA1
ENST00000456701 0.293311746024126 0.166906056262556 0.211810758870163 ENSG00000237365 RP11-334N17.1
ENST00000457311 0.547810361784489 0.394166716946811 0.115454126707283 ENSG00000237728 RP3-453P22.2
ENST00000495233 0.552469330167256 0.398889876752186 -0.195719942123196 ENSG00000171735 CAMTA1
ENST00000490905 0.888034211676313 0.816819369368481 -0.0521038899896914 ENSG00000171735 CAMTA1
ENST00000476864 0.989788570757614 0.981422123367484 0.00492992695031539 ENSG00000171735 CAMTA1
ENST00000054666 0.736028281948592 0.607915876154723 0.0618383203052842 ENSG00000049245 VAMP3
ENST00000470357 0.711252655885479 0.577645577077696 0.0762881344363347 ENSG00000049245 VAMP3
ENST00000602406 0.368205843349872 0.226672095453739 0.307911033414764 ENSG00000269925 RP3-467L1.6
ENST00000487194 0.581436064332325 0.429002635682246 -0.16915448787777 ENSG00000049245 VAMP3
ENST00000377541 0.198822539518641 0.100056871756658 0.414186040441748 ENSG00000049246 PER3
ENST00000377532 0.419780503841162 0.271212776208744 -0.180741181799286 ENSG00000049246 PER3
ENST00000361923 0.419780503841162 0.271212776208744 -0.180741181799286 ENSG00000049246 PER3
ENST00000473653 0.793080742573124 0.681494039777785 0.0943069554239763 ENSG00000049246 PER3
ENST00000602883 0.90833976502131 0.847410642550082 0.0330818821254603 ENSG00000049246 PER3
ENST00000463106 0.583061823888679 0.430666114394834 -0.200076278779742 ENSG00000049246 PER3
ENST00000451646 0.316420310132504 0.18450536524761 -0.320202375235585 ENSG00000236266 RP3-467L1.4
ENST00000494684 0.682154961583645 0.54267607785534 -0.154506305143094 ENSG00000049246 PER3
ENST00000377516 0.649308012424233 0.50397052869776 -0.143917242453983 ENSG00000049247 UTS2
ENST00000361696 0.592255038973185 0.44034344324631 0.189378417864555 ENSG00000049247 UTS2
ENST00000054668 0.720569642507227 0.58911182075015 0.136919384596481 ENSG00000049247 UTS2
ENST00000377507 0.00264593902166239 0.000521844269034638 0.633844602970843 ENSG00000049249 TNFRSF9
ENST00000474475 0.320886780134685 0.188058247516076 0.325106606238779 ENSG00000049249 TNFRSF9
ENST00000492571 0.644624549395856 0.498242208256823 0.172102917281855 ENSG00000049249 TNFRSF9
ENST00000493373 0.00241289767511417 0.000467739333656262 0.294897014616246 ENSG00000116288 PARK7
ENST00000460192 0.0620528039114229 0.0230071263623364 0.207559864578266 ENSG00000116288 PARK7
ENST00000338639 0.00219010252218681 0.000417201049347451 0.300100800216613 ENSG00000116288 PARK7
ENST00000493678 0.00218189598010468 0.00041535882080384 0.300053485189317 ENSG00000116288 PARK7
ENST00000377493 0.00219063838811557 0.000417331133550212 0.300095666502081 ENSG00000116288 PARK7
ENST00000465354 0.0619351830117642 0.022952035656329 0.205990503438523 ENSG00000116288 PARK7
ENST00000377491 0.00223657686352404 0.000427873151587714 0.299611015192336 ENSG00000116288 PARK7
ENST00000377488 0.00230578605454598 0.000443305887965394 0.298649106231836 ENSG00000116288 PARK7
ENST00000497113 0.0693117939355297 0.0263741552547338 0.200996837664753 ENSG00000116288 PARK7
ENST00000469225 0.00797655564535329 0.00191977583136985 0.278400748151235 ENSG00000116288 PARK7
ENST00000363474 0.107845270642766 0.0457442460311118 0.473677834120769 ENSG00000200344 Y_RNA
ENST00000474874 0.000186885616195719 2.37002583979333e-05 0.70864723149595 ENSG00000116285 ERRFI1
ENST00000377482 0.00111910734573747 0.000189000113693153 0.779116938203715 ENSG00000116285 ERRFI1
ENST00000467067 0.119872505845715 0.0523629059035726 -0.466000898624756 ENSG00000116285 ERRFI1
ENST00000469499 0.000333615352597252 4.64301233147538e-05 0.958173262166216 ENSG00000116285 ERRFI1
ENST00000487559 0.000445099123628606 6.46996354680729e-05 0.967307309529484 ENSG00000116285 ERRFI1
ENST00000445300 0.0351587414163258 0.0114560423560757 0.554221257550111 ENSG00000238290 RP11-431K24.1
ENST00000471889 0.981174589429176 0.966053640762455 -0.00924113895979912 ENSG00000162426 SLC45A1
ENST00000377479 0.981174589429176 0.966053640762455 -0.00924113895979912 ENSG00000162426 SLC45A1
ENST00000289877 0.766873077712923 0.646572887052222 -0.0914011866483772 ENSG00000162426 SLC45A1
ENST00000497660 0.762144898980533 0.640627299552165 -0.0852488794035196 ENSG00000162426 SLC45A1
ENST00000337907 0.697800420020337 0.560957567622552 0.0587914790801486 ENSG00000142599 RERE
ENST00000377464 0.0830693227808781 0.0330316427913842 -0.191287608259795 ENSG00000142599 RERE
ENST00000467350 9.53115717337492e-06 7.80461418599569e-07 -0.44167608914435 ENSG00000142599 RERE
ENST00000400907 0.764783923766605 0.643884812201813 -0.0467085023378584 ENSG00000142599 RERE
ENST00000476556 0.0274633052167232 0.00845512250721319 -0.262278101209282 ENSG00000142599 RERE
ENST00000400908 0.548070943699964 0.394481038469444 0.0918471798432882 ENSG00000142599 RERE
ENST00000505225 8.70041320315246e-11 1.6889632779345e-12 -0.810060841108072 ENSG00000142599 RERE
ENST00000464367 3.67812773219908e-10 8.37444931931344e-12 -0.944856439602716 ENSG00000142599 RERE
ENST00000488215 0.379716432334471 0.236354137543879 -0.144654911830671 ENSG00000142599 RERE
ENST00000460659 0.658006441156967 0.513846981850529 -0.0843743477374884 ENSG00000142599 RERE
ENST00000492766 0.643071034848893 0.496408451443702 -0.0877932094005695 ENSG00000142599 RERE
ENST00000465125 0.601974360053682 0.450841188875173 -0.0966408751186883 ENSG00000142599 RERE
ENST00000464972 0.457014613537312 0.304906212383637 0.106988105726805 ENSG00000142599 RERE
ENST00000449895 0.967755580715835 0.943046227619007 -0.0112368476486938 ENSG00000232912 RP5-1115A15.1
ENST00000444276 0.912125827847481 0.853199860934698 -0.0415861715306245 ENSG00000232912 RP5-1115A15.1
ENST00000480342 0.0571644481459943 0.0207755787472031 0.274017583580205 ENSG00000142599 RERE
ENST00000507012 0.191249305322811 0.0950886321185132 0.190776459966822 ENSG00000142599 RERE
ENST00000408156 0.67477878155879 0.533703494320862 0.0846138954122612 ENSG00000221083 SNORA77
ENST00000605785 0.662230555974857 0.519008160634553 -0.13094916851228 ENSG00000270282 RP5-1115A15.2
ENST00000469251 0.642808904929944 0.496106018610005 0.0963045923659266 ENSG00000142599 RERE
ENST00000514428 0.170682015272707 0.0821443883252236 0.224273947170846 ENSG00000142599 RERE
ENST00000468247 0.0113250828854107 0.00291122517238968 0.407842745539875 ENSG00000142599 RERE
ENST00000437586 0.385135458793675 0.240975288829197 0.298038596173607 ENSG00000234619 RPL7P11
ENST00000428803 0.08531890744275 0.0341437055416929 0.538357974760652 ENSG00000224315 RPL7P7
ENST00000410579 0.293994738972107 0.167458197617986 0.316021545697648 ENSG00000222511 Y_RNA
ENST00000445254 0.551703620589752 0.398109126099603 -0.214897822631544 ENSG00000226545 RP4-633I8.3
ENST00000433876 0.127019034500411 0.0563566485674101 0.476899207645103 ENSG00000228423 RP4-633I8.4
ENST00000234590 0.722510219544594 0.591499072515964 0.0630285706132879 ENSG00000074800 ENO1
ENST00000464920 0.705938680985379 0.570942787712048 0.0693343828726742 ENSG00000074800 ENO1
ENST00000497492 0.657770906203119 0.513595777758728 0.0708128006527853 ENSG00000074800 ENO1
ENST00000486051 0.698134524816837 0.561416473597741 0.0639406839650786 ENSG00000074800 ENO1
ENST00000492343 0.689797799569744 0.551595913630408 0.0640110509155086 ENSG00000074800 ENO1
ENST00000489867 0.964407439288235 0.937252927379559 -0.00838097903238576 ENSG00000074800 ENO1
ENST00000414948 5.75839245953536e-08 2.37997555983251e-09 0.987762424073895 ENSG00000236269 ENO1-IT1
ENST00000442636 0.29083314700303 0.165012294725189 0.354128677144934 ENSG00000230679 ENO1-AS1
ENST00000400906 0.494468698464946 0.340397225598457 0.10425749905151 ENSG00000197241 SLC2A7
ENST00000377424 0.828522273512768 0.730362778609996 0.0420865065488501 ENSG00000142583 SLC2A5
ENST00000536305 0.905606366267009 0.843143377540095 -0.0321480542579456 ENSG00000142583 SLC2A5
ENST00000535586 0.529810507200875 0.375709688774361 -0.130515853928905 ENSG00000142583 SLC2A5
ENST00000487492 0.620091231341505 0.47047664459507 -0.171427380445758 ENSG00000142583 SLC2A5
ENST00000377414 0.669429966780689 0.527453270043263 -0.0948260279865593 ENSG00000142583 SLC2A5
ENST00000484798 0.846873951945527 0.756554660380315 -0.0452915186804372 ENSG00000142583 SLC2A5
ENST00000474145 0.846873951945527 0.756554660380315 -0.0452915186804372 ENSG00000142583 SLC2A5
ENST00000479813 0.865500726243651 0.783043125088069 -0.0400865639374546 ENSG00000142583 SLC2A5
ENST00000486632 0.948715840871664 0.911730440711377 -0.0160815964203105 ENSG00000142583 SLC2A5
ENST00000487835 0.998483617925065 0.996578764576322 0.000619648332529265 ENSG00000142583 SLC2A5
ENST00000464985 0.870877959307321 0.791330728706976 0.0391962483165319 ENSG00000142583 SLC2A5
ENST00000473209 0.785074439884582 0.670885717388809 0.0750605659526966 ENSG00000142583 SLC2A5
ENST00000377411 0.60946877192212 0.458735830695047 -0.125400566880945 ENSG00000180758 GPR157
ENST00000414642 0.349914096982414 0.211443431422532 0.244924848956349 ENSG00000180758 GPR157
ENST00000465853 0.26453839521251 0.145299462832005 -0.362851325353345 ENSG00000180758 GPR157
ENST00000466131 0.13842306381213 0.0629515880502247 0.407327948341104 ENSG00000180758 GPR157
ENST00000385130 0.365700287625033 0.224582417152645 -0.301904229226111 ENSG00000207865 MIR34A
ENST00000437157 0.393229322972403 0.2479104697729 0.179579260154991 ENSG00000228526 RP3-510D11.1
ENST00000412639 0.223749835734733 0.116577431577502 0.25491391051273 ENSG00000234546 RP3-510D11.2
ENST00000377403 1.52168142973723e-12 1.99491748743404e-14 -0.801236450604143 ENSG00000049239 H6PD
ENST00000602477 1.33392671521083e-13 1.3787246068905e-15 -0.9601813016596 ENSG00000049239 H6PD
ENST00000495451 6.81076602429643e-09 2.14275790826145e-10 -0.824753622242945 ENSG00000049239 H6PD
ENST00000328089 0.0117324670430359 0.00303702055560274 -0.59504148485717 ENSG00000171621 SPSB1
ENST00000450402 0.0141827185549811 0.00381787331874559 -0.616909025244999 ENSG00000171621 SPSB1
ENST00000357898 0.0714357655924849 0.0273749358225835 -0.556955817763954 ENSG00000171621 SPSB1
ENST00000377399 0.0860727939042006 0.0345262785974592 -0.535326580492641 ENSG00000171621 SPSB1
ENST00000302692 0.339006512073664 0.202616013863799 0.17386431089802 ENSG00000171612 SLC25A33
ENST00000435277 0.750095176743522 0.625239383291789 -0.122547555854984 ENSG00000231181 RP13-15M17.1
ENST00000377376 0.111556820517485 0.0477984530951769 -0.231847038073693 ENSG00000188807 TMEM201
ENST00000340381 0.112110662668777 0.0481114818775017 -0.232918470869623 ENSG00000188807 TMEM201
ENST00000340305 0.0410480573223273 0.0138582031720236 -0.342428596405233 ENSG00000188807 TMEM201
ENST00000416541 0.121748854582266 0.0534082184340047 -0.231069099327922 ENSG00000188807 TMEM201
ENST00000510900 0.295873370268322 0.168910110334272 -0.331502146478174 ENSG00000188807 TMEM201
ENST00000508400 0.878284622943499 0.802120828358481 -0.0508157353192257 ENSG00000188807 TMEM201
ENST00000536656 0.00133877296323627 0.000233660149579832 -0.292692096829975 ENSG00000171608 PIK3CD
ENST00000377346 0.00152088635556545 0.000271948627069965 -0.29114965877303 ENSG00000171608 PIK3CD
ENST00000377320 0.0371119246477328 0.0122544834343942 0.472356725179702 ENSG00000179840 C1orf200
ENST00000426570 0.685682324416812 0.546758525553053 0.14440432688717 ENSG00000233268 RP11-558F24.2
ENST00000415330 0.790599323240852 0.678037740804313 -0.0527677299571259 ENSG00000231789 RP11-558F24.4
ENST00000484851 0.100577350924128 0.0419452671276016 -0.380834075227793 ENSG00000171608 PIK3CD
ENST00000361110 1.18136644097026e-08 4.03691049526803e-10 -0.646889663221673 ENSG00000171608 PIK3CD
ENST00000481137 5.42303097964058e-07 2.99364785247376e-08 -0.909233836013352 ENSG00000171608 PIK3CD
ENST00000479223 3.34961483337337e-06 2.35688736597766e-07 -0.828312278174737 ENSG00000171608 PIK3CD
ENST00000543390 2.9267121724181e-08 1.1106637541162e-09 -0.791069453890009 ENSG00000171608 PIK3CD
ENST00000377298 2.0914056537744e-11 3.51049643123607e-13 -0.558663570477813 ENSG00000171603 CLSTN1
ENST00000377288 2.0914056537744e-11 3.51049643123607e-13 -0.558663570477813 ENSG00000171603 CLSTN1
ENST00000477264 2.9193751102462e-08 1.10701808478307e-09 -0.69636942042113 ENSG00000171603 CLSTN1
ENST00000435891 2.7935914123502e-15 2.14814726426837e-17 -0.842330964396461 ENSG00000171603 CLSTN1
ENST00000361311 2.0914056537744e-11 3.51049643123607e-13 -0.558663570477813 ENSG00000171603 CLSTN1
ENST00000464286 4.63136729626932e-12 6.7200208139111e-14 -1.18009757781276 ENSG00000171603 CLSTN1
ENST00000603781 0.488642670286168 0.334824798911476 -0.159469551488576 ENSG00000271264 RP11-558F24.6
ENST00000377263 0.174205978766837 0.0842757583894076 -0.213285087130275 ENSG00000178585 CTNNBIP1
ENST00000454104 0.232450721122665 0.122608807978747 -0.335541953386133 ENSG00000223989 RP11-84A14.5
ENST00000537447 0.897784165064598 0.83191766609584 0.0357464674422393 ENSG00000178585 CTNNBIP1
ENST00000400904 0.32041625676383 0.187689465924946 -0.165229825954478 ENSG00000178585 CTNNBIP1
ENST00000377258 0.455320976052075 0.303298962941455 -0.161664824377725 ENSG00000178585 CTNNBIP1
ENST00000377256 0.330754661317851 0.195829947802364 -0.242067287885328 ENSG00000178585 CTNNBIP1
ENST00000488540 0.514851233008889 0.36067822402176 -0.0997775801005222 ENSG00000162441 LZIC
ENST00000377223 0.613330315926556 0.462845904840041 0.074778005562264 ENSG00000162441 LZIC
ENST00000400903 0.354004145013686 0.214917349687783 0.129857310598178 ENSG00000162441 LZIC
ENST00000541052 0.189743743397937 0.0940750367564806 0.173622909128598 ENSG00000162441 LZIC
ENST00000377213 0.26026677024623 0.142201460545635 0.154457494760917 ENSG00000162441 LZIC
ENST00000471853 0.927871722547434 0.878206037233573 0.0266498096586879 ENSG00000162441 LZIC
ENST00000445884 8.45806775588362e-05 9.49360608729635e-06 0.745293174714431 ENSG00000228150 RP11-84A14.4
ENST00000403197 0.000450825882542824 6.56790427042944e-05 0.520070151481112 ENSG00000173614 NMNAT1
ENST00000377205 0.0843295549658898 0.0336620711176051 0.232264386503879 ENSG00000173614 NMNAT1
ENST00000462686 0.00541668215997173 0.00121367376358506 0.375001918939774 ENSG00000173614 NMNAT1
ENST00000492735 0.00240467224772827 0.000465668348293825 0.474408458682561 ENSG00000173614 NMNAT1
ENST00000365545 0.63226749487244 0.484346662253989 0.157755186917104 ENSG00000202415 RN7SKP269
ENST00000496751 0.640722735937233 0.493723380498326 -0.0971277935017727 ENSG00000173614 NMNAT1
ENST00000413148 0.423901835881647 0.274863472648155 -0.207024364678884 ENSG00000241326 RP11-807G9.2
ENST00000315901 0.571475857863681 0.418647361505189 -0.141373876349419 ENSG00000162444 RBP7
ENST00000294435 0.571475857863681 0.418647361505189 -0.141373876349419 ENSG00000162444 RBP7
ENST00000253251 0.469033808564776 0.315968242144565 0.108258120501366 ENSG00000130939 UBE4B
ENST00000377157 0.385162619560211 0.24103253482226 0.124662038953528 ENSG00000130939 UBE4B
ENST00000377153 0.00508493303235233 0.00112635202755671 0.389349800944041 ENSG00000130939 UBE4B
ENST00000343090 0.245246056241857 0.13138439120043 0.166900583556164 ENSG00000130939 UBE4B
ENST00000456484 0.184844551427069 0.0909678208677302 -0.334138532270403 ENSG00000224340 RP11-496H15.2
ENST00000416729 0.672676428688676 0.531253826538418 0.155002573087534 ENSG00000233623 PGAM1P11
ENST00000462658 0.97518778485741 0.955508995774948 0.00899910952837212 ENSG00000130939 UBE4B
ENST00000475795 0.680879062530045 0.541187569810341 -0.0813117269558125 ENSG00000130939 UBE4B
ENST00000470736 0.893325529978312 0.825229781127746 -0.0285063311056965 ENSG00000130939 UBE4B
ENST00000466379 0.855096360740545 0.768469523228708 0.0355657780086561 ENSG00000130939 UBE4B
ENST00000488228 0.759449695325247 0.637162789460359 -0.0606659790162328 ENSG00000130939 UBE4B
ENST00000487244 0.540743262628249 0.386842654675438 -0.128634684111214 ENSG00000130939 UBE4B
ENST00000465408 0.00632846290823808 0.00145859731501763 -0.626998599954743 ENSG00000130939 UBE4B
ENST00000377093 0.851830073466735 0.763922446962251 -0.0322500342534634 ENSG00000054523 KIF1B
ENST00000263934 0.0762873235048965 0.0296816238076769 -0.202492238269675 ENSG00000054523 KIF1B
ENST00000377086 0.0145684630557178 0.00394182683576783 -0.250284309823483 ENSG00000054523 KIF1B
ENST00000377083 0.232539094595079 0.122677355977847 -0.16364198330987 ENSG00000054523 KIF1B
ENST00000377081 0.000850723630606558 0.000137304703685716 -0.332659745162141 ENSG00000054523 KIF1B
ENST00000495136 0.979652996166333 0.96327806433698 -0.0114104078710324 ENSG00000054523 KIF1B
ENST00000497835 0.0958230157116726 0.0394620844014653 -0.427710018198247 ENSG00000054523 KIF1B
ENST00000584329 0.192629408186834 0.0959603303996127 -0.420060660335073 ENSG00000264501 RN7SL731P
ENST00000465635 0.123769445867045 0.0545406440437855 -0.314941512563051 ENSG00000054523 KIF1B
ENST00000483340 0.114050502757956 0.0491359186964768 -0.322328415597182 ENSG00000054523 KIF1B
ENST00000470616 0.130494628671645 0.0583274605878203 -0.470392172226869 ENSG00000054523 KIF1B
ENST00000491493 0.0250325285244588 0.00755299257551202 -0.269235075737092 ENSG00000142657 PGD
ENST00000487775 0.000555224264480109 8.35466193455009e-05 -0.379377564058216 ENSG00000142657 PGD
ENST00000541529 0.265943984939718 0.146307779654268 -0.138021093264379 ENSG00000142657 PGD
ENST00000477958 0.0310874345324348 0.0098479215311821 -0.243672320495614 ENSG00000142657 PGD
ENST00000270776 0.376306300624349 0.233570838002425 -0.112066340830043 ENSG00000142657 PGD
ENST00000483936 0.143319559779522 0.0657692824057581 -0.171899962926071 ENSG00000142657 PGD
ENST00000538557 0.346686635053802 0.208912569404536 -0.117696979633587 ENSG00000142657 PGD
ENST00000465632 0.0205720570146549 0.00596387938229587 -0.254484142540465 ENSG00000142657 PGD
ENST00000460189 0.0572601374207883 0.0208165777060924 -0.226948508918561 ENSG00000142657 PGD
ENST00000493288 0.340422787040162 0.203797093531288 -0.152336383862331 ENSG00000142657 PGD
ENST00000498356 0.648447494100993 0.502844279356026 0.0654307800675897 ENSG00000142657 PGD
ENST00000496718 0.781683624579817 0.666074432235316 -0.0465012632149276 ENSG00000142657 PGD
ENST00000607572 0.995010654802881 0.990295136749058 -0.00308896847591646 ENSG00000271989 RP4-736L20.3
ENST00000400900 2.51411259431826e-05 2.36809910064009e-06 0.484015061522131 ENSG00000251503 APITD1-CORT
ENST00000602296 2.51411259431826e-05 2.36809910064009e-06 0.484015061522131 ENSG00000175279 APITD1
ENST00000602787 2.51411259431826e-05 2.36809910064009e-06 0.484015061522131 ENSG00000175279 APITD1
ENST00000470413 1.57959437121574e-05 1.38991703937179e-06 0.494407232266149 ENSG00000251503 APITD1-CORT
ENST00000309048 8.53178234188738e-06 6.8823167837221e-07 0.56469118786196 ENSG00000175279 APITD1
ENST00000602486 0.814848835683899 0.711501798382594 0.061822659883628 ENSG00000175279 APITD1
ENST00000477755 3.43254244247858e-05 3.39116218957014e-06 0.517463996708245 ENSG00000175279 APITD1
ENST00000462462 3.92847131196906e-06 2.8288712276076e-07 0.601450523870621 ENSG00000175279 APITD1
ENST00000465026 6.15940316504495e-06 4.73748758581145e-07 0.551930919583664 ENSG00000251503 APITD1-CORT
ENST00000602446 4.65879211299596e-06 3.43321109333127e-07 0.580727163019508 ENSG00000251503 APITD1-CORT
ENST00000464507 5.43305074811566e-07 3.00230461285239e-08 0.748540969560057 ENSG00000175279 APITD1
ENST00000377049 0.557965398039749 0.404270443466765 0.189369783464432 ENSG00000241563 CORT
ENST00000320498 0.716182187149564 0.583663350275464 0.124319544558627 ENSG00000241563 CORT
ENST00000377038 0.0100106913594251 0.00251582240631603 -0.203634233489682 ENSG00000160049 DFFA
ENST00000424487 0.00399759566202146 0.000849392617268932 -0.454813599561638 ENSG00000203469 RP5-1113E3.3
ENST00000476658 0.0611088189894559 0.0225668978963785 -0.204704573426542 ENSG00000160049 DFFA
ENST00000377036 0.108857549934737 0.0463120872924601 -0.18432045194975 ENSG00000160049 DFFA
ENST00000472851 0.0599714182314154 0.0220410659618649 -0.254333404487492 ENSG00000142655 PEX14
ENST00000356607 0.292806008523102 0.166510121732857 -0.153653226618378 ENSG00000142655 PEX14
ENST00000538836 0.282290924890263 0.158722108056755 -0.15825259445601 ENSG00000142655 PEX14
ENST00000491661 0.441134186853125 0.290312910589111 -0.12984759095573 ENSG00000142655 PEX14
ENST00000492696 0.814076677133266 0.710397885164165 -0.0946039401203288 ENSG00000142655 PEX14
ENST00000461850 0.188768240307608 0.0934296970424216 -0.349775433355949 ENSG00000243267 RN7SL614P
ENST00000377022 0.00771367261838048 0.00184368638520065 -0.422867801018344 ENSG00000130940 CASZ1
ENST00000478524 0.789138891004037 0.67614480430341 0.106353688832289 ENSG00000130940 CASZ1
ENST00000606802 0.21099445582339 0.108045269054347 -0.317248698647615 ENSG00000272078 RP4-734G22.3
ENST00000447850 0.623694737835888 0.474462637805137 0.177630958235178 ENSG00000130940 CASZ1
ENST00000344008 0.000276697442452561 3.73131044796395e-05 -0.556954359621122 ENSG00000130940 CASZ1
ENST00000490176 0.815307562457479 0.712074322203843 -0.0901409298654264 ENSG00000130940 CASZ1
ENST00000496432 0.00028477801362928 3.85848123627312e-05 -0.594441824847958 ENSG00000130940 CASZ1
ENST00000492173 0.0446676963507771 0.0153647099409427 -0.577708655267105 ENSG00000130940 CASZ1
ENST00000478728 0.00120218800516065 0.000205656632845291 -0.62838915616894 ENSG00000130940 CASZ1
ENST00000476357 0.179504025493829 0.0875569967928207 -0.433361109371085 ENSG00000175262 C1orf127
ENST00000418570 0.0434113486841747 0.0148434812981 -0.562386899584705 ENSG00000175262 C1orf127
ENST00000377004 0.0348286928967629 0.0113277960488986 -0.563070390753503 ENSG00000175262 C1orf127
ENST00000377008 0.0348286928967629 0.0113277960488986 -0.563070390753503 ENSG00000175262 C1orf127
ENST00000468348 0.388513991203071 0.243929450327408 -0.240993644913351 ENSG00000175262 C1orf127
ENST00000520253 0.0283408371595033 0.00878905434761911 -0.590312984316605 ENSG00000175262 C1orf127
ENST00000473118 0.540115326271093 0.386265695825964 -0.0662302235227846 ENSG00000120948 TARDBP
ENST00000240185 0.534498741930934 0.380687629075824 0.0636865491871594 ENSG00000120948 TARDBP
ENST00000476201 0.194533278844602 0.0972753435946795 -0.126488181615939 ENSG00000120948 TARDBP
ENST00000472476 0.704173744478795 0.568835697171811 -0.0412105953996026 ENSG00000120948 TARDBP
ENST00000439080 0.957223279258981 0.925262990960561 -0.00673058996998636 ENSG00000120948 TARDBP
ENST00000473869 0.439333288330205 0.288664374335725 0.0769191887475566 ENSG00000120948 TARDBP
ENST00000315091 0.548201878126639 0.394606817058124 0.0619742148460062 ENSG00000120948 TARDBP
ENST00000477447 0.208862171486555 0.106625896795806 0.12374180892082 ENSG00000120948 TARDBP
ENST00000496840 0.00703122387590823 0.00164879561709196 0.246017129180359 ENSG00000120948 TARDBP
ENST00000480464 0.000458860678035468 6.70109169366832e-05 0.524607553270166 ENSG00000120948 TARDBP
ENST00000400897 0.442448697498746 0.291455153659607 0.153715652839555 ENSG00000009724 MASP2
ENST00000607145 0.0913053329426708 0.0371462471412717 0.392916382799265 ENSG00000271895 RP4-635E18.8
ENST00000475189 0.834275105776497 0.738462999199874 0.0494498272149444 ENSG00000116649 SRM
ENST00000376957 0.454530541266635 0.30256906299036 -0.113305703349805 ENSG00000116649 SRM
ENST00000490101 0.964376599979578 0.937179806459067 0.0113904980286899 ENSG00000116649 SRM
ENST00000465788 0.320033794545704 0.187386239705016 -0.14733052421437 ENSG00000116649 SRM
ENST00000459997 0.256022491333812 0.139075562197261 -0.160278362556582 ENSG00000116649 SRM
ENST00000487300 0.419218728453198 0.270729360588018 -0.130767549356154 ENSG00000116649 SRM
ENST00000304457 0.167546138773682 0.0801885934240455 0.122177402448028 ENSG00000171824 EXOSC10
ENST00000376936 0.166519087320775 0.0795703783467725 0.122378463884102 ENSG00000171824 EXOSC10
ENST00000474216 0.0261447878271659 0.0079689746464493 0.22225622504076 ENSG00000171824 EXOSC10
ENST00000544779 0.167615354326348 0.080253862234697 0.122177178295359 ENSG00000171824 EXOSC10
ENST00000490565 0.00207789339626048 0.000392425746173837 0.615653012002218 ENSG00000171824 EXOSC10
ENST00000452378 0.0103937293113617 0.00263068726296608 0.331047827996849 ENSG00000226849 RP4-635E18.7
ENST00000469634 0.0228314964119542 0.0067494485368351 0.33632178331487 ENSG00000171824 EXOSC10
ENST00000478271 0.0376429597945558 0.0124709778847131 0.316261202222219 ENSG00000171824 EXOSC10
ENST00000470611 0.801239591706158 0.692673844643356 0.0373264973687221 ENSG00000171824 EXOSC10
ENST00000498576 0.950787235619913 0.915100655921102 -0.0136088043593457 ENSG00000171824 EXOSC10
ENST00000472078 0.441899629907132 0.291004726358153 0.144002581750556 ENSG00000171824 EXOSC10
ENST00000485606 0.569791408322961 0.416798183979831 0.093176001869776 ENSG00000171824 EXOSC10
ENST00000460196 0.334207652996649 0.198730996912496 -0.126778302933348 ENSG00000171824 EXOSC10
ENST00000447600 0.56099402238194 0.407456304235961 -0.171801566908839 ENSG00000230337 RP4-635E18.6
ENST00000435388 0.561523611217979 0.407987237703437 -0.171633030693322 ENSG00000230337 RP4-635E18.6
ENST00000376838 0.642556762980468 0.495797892476792 0.079161247527459 ENSG00000198793 MTOR
ENST00000361445 0.713711689824389 0.58070107895214 -0.056458720428235 ENSG00000198793 MTOR
ENST00000473471 0.0745518134832115 0.0288375661161302 0.32694998488385 ENSG00000198793 MTOR
ENST00000490931 0.0584304064421232 0.0213428631996672 0.323543703253819 ENSG00000198793 MTOR
ENST00000455339 0.159692224605276 0.0754017676346289 0.258097129254235 ENSG00000198793 MTOR
ENST00000495435 0.0147084169593028 0.00398693375345585 -0.402744839469858 ENSG00000198793 MTOR
ENST00000476768 0.0315622366703526 0.0100301683682543 -0.48823625123266 ENSG00000198793 MTOR
ENST00000445982 0.743286434636913 0.616627567929004 -0.0803435506250486 ENSG00000225602 MTOR-AS1
ENST00000420480 0.730662600683499 0.601157574959909 -0.0844703871912085 ENSG00000225602 MTOR-AS1
ENST00000517277 0.408444781955953 0.261184178350776 0.166883716650894 ENSG00000253086 RNU6-537P
ENST00000607349 0.670373734327624 0.528598198365787 -0.097652648494094 ENSG00000271794 snoU13
ENST00000376819 0.379200964541053 0.235939564382539 0.266003593989711 ENSG00000171819 ANGPTL7
ENST00000476934 0.173829137399921 0.0840445645969218 0.434551759726128 ENSG00000171819 ANGPTL7
ENST00000384720 0.21523720497395 0.110839332303295 0.273968236872003 ENSG00000207451 RNU6-291P
ENST00000448289 0.0790280525303326 0.0310240394398253 -0.305147375793772 ENSG00000238173 RPL39P6
ENST00000376810 0.0641744638351255 0.0239861523995189 -0.319913786269852 ENSG00000120942 UBIAD1
ENST00000376804 0.0904915833233058 0.0367378036076119 -0.296698374813651 ENSG00000120942 UBIAD1
ENST00000486588 0.143560194390382 0.0659063209126856 -0.272751540770421 ENSG00000120942 UBIAD1
ENST00000483738 0.122371018004744 0.0537570189291772 -0.286779975673111 ENSG00000120942 UBIAD1
ENST00000433562 0.892883181039152 0.824561174978149 -0.0552179968374939 ENSG00000238199 UBE2V2P3
ENST00000423056 0.317677181084581 0.185518470387543 0.157025815588133 ENSG00000204624 PTCHD2
ENST00000294484 0.633608869745393 0.485848070467745 0.1716748610689 ENSG00000204624 PTCHD2
ENST00000389575 0.633608869745393 0.485848070467745 0.1716748610689 ENSG00000204624 PTCHD2
ENST00000354287 0.703332403095574 0.567803416868944 -0.132841683516939 ENSG00000116661 FBXO2
ENST00000471501 0.300499156979349 0.172474983711975 -0.25409335658384 ENSG00000116661 FBXO2
ENST00000466919 0.919107864495229 0.864588599173548 0.0341690764894893 ENSG00000116661 FBXO2
ENST00000465901 0.719312680960691 0.58744159227707 -0.136971109952779 ENSG00000116661 FBXO2
ENST00000475961 1 1 0 ENSG00000116661 FBXO2
ENST00000251546 0.256199811216754 0.13918498622486 -0.24724607011509 ENSG00000132879 FBXO44
ENST00000425796 0.216990476204049 0.111980767081358 -0.29516789388417 ENSG00000132879 FBXO44
ENST00000376770 0.323784737375007 0.190324893149988 -0.208986935902989 ENSG00000132879 FBXO44
ENST00000376768 0.26583715189077 0.146235412165985 -0.255161593759978 ENSG00000132879 FBXO44
ENST00000251547 0.323784737375007 0.190324893149988 -0.208986935902989 ENSG00000132879 FBXO44
ENST00000376760 0.218271894079332 0.112855523568408 -0.28216181347558 ENSG00000132879 FBXO44
ENST00000376762 0.269245346011561 0.148693662030687 -0.240892357582423 ENSG00000132879 FBXO44
ENST00000475435 0.390584003457294 0.245683494804737 -0.192649358316191 ENSG00000132879 FBXO44
ENST00000471895 0.414037783232232 0.266102495611485 -0.184847219267992 ENSG00000132879 FBXO44
ENST00000376753 0.478957029963611 0.325463373294309 -0.116439985657432 ENSG00000116663 FBXO6
ENST00000474239 0.227970387106105 0.119475857543284 -0.198453930528601 ENSG00000116663 FBXO6
ENST00000449067 0.504140548286387 0.350023307434306 -0.114534910337708 ENSG00000116663 FBXO6
ENST00000235310 0.334871876460731 0.199271519955692 -0.15472284265272 ENSG00000116670 MAD2L2
ENST00000376692 0.329266368191088 0.194689900177368 -0.155995688202495 ENSG00000116670 MAD2L2
ENST00000376672 0.340574543881789 0.203921092575322 -0.153526068815288 ENSG00000116670 MAD2L2
ENST00000376669 0.335536824940044 0.199787315219405 -0.154284889566691 ENSG00000116670 MAD2L2
ENST00000376667 0.275527666176147 0.153572075750699 -0.172609265777079 ENSG00000116670 MAD2L2
ENST00000445656 0.213375369406957 0.109625506991696 -0.191992064593358 ENSG00000116670 MAD2L2
ENST00000456915 0.203846097464503 0.103310723033926 -0.194614410464552 ENSG00000116670 MAD2L2
ENST00000376664 0.191143546435729 0.0950146387614085 -0.198043349118793 ENSG00000116670 MAD2L2
ENST00000376655 0.185169889171444 0.0911871099391892 -0.214760859060448 ENSG00000116670 MAD2L2
ENST00000294485 0.900341171117189 0.835528761281707 0.0475252674298321 ENSG00000162490 DRAXIN
ENST00000376637 0.000270645309178841 3.63481878166053e-05 -0.691537455502787 ENSG00000177674 AGTRAP
ENST00000476512 0.000206385197932515 2.66058363390752e-05 -0.701702122938327 ENSG00000177674 AGTRAP
ENST00000400895 0.00019496937373151 2.48949043737816e-05 -0.70284718330711 ENSG00000177674 AGTRAP
ENST00000494437 0.00302855136329729 0.000612907742693042 -0.618760315360163 ENSG00000177674 AGTRAP
ENST00000491346 0.000217729904658512 2.83146575193832e-05 -0.70338523910838 ENSG00000177674 AGTRAP
ENST00000376629 0.000293454952499151 3.99686673219636e-05 -0.68855394781104 ENSG00000177674 AGTRAP
ENST00000376627 0.000292833718648598 3.98615935999676e-05 -0.687613090277025 ENSG00000177674 AGTRAP
ENST00000314340 0.000293454952499151 3.99686673219636e-05 -0.68855394781104 ENSG00000177674 AGTRAP
ENST00000452018 0.000173396958393847 2.17059306929235e-05 -0.708582508423015 ENSG00000177674 AGTRAP
ENST00000510878 0.000273825585977471 3.68698206960576e-05 -0.689906082541034 ENSG00000177674 AGTRAP
ENST00000476309 2.21480693022693e-05 2.0446963484696e-06 -0.899703544585376 ENSG00000177674 AGTRAP
ENST00000514733 4.71470260361033e-05 4.86309371377088e-06 -0.864392006835713 ENSG00000177674 AGTRAP
ENST00000513739 0.000303375668704084 4.15409379273289e-05 -0.824478921321166 ENSG00000177674 AGTRAP
ENST00000471765 0.00521302027461847 0.00115892285613714 -0.639252135819137 ENSG00000177674 AGTRAP
ENST00000433342 7.86593733440482e-05 8.73847786916609e-06 -0.759002745625491 ENSG00000215910 C1orf167
ENST00000312793 7.85121072976054e-05 8.72011030261683e-06 -0.759023705619537 ENSG00000215910 C1orf167
ENST00000444493 0.0002415695128228 3.18503147475544e-05 -0.718128024730118 ENSG00000215910 C1orf167
ENST00000449278 0.000217132018056788 2.82035957386702e-05 -0.724203012857376 ENSG00000215910 C1orf167
ENST00000475041 0.0964047834087931 0.039754270198817 -0.40807623107277 ENSG00000215910 C1orf167
ENST00000376592 2.84469340339412e-06 1.95506075408087e-07 -0.781117022664 ENSG00000177000 MTHFR
ENST00000376583 3.25597439428301e-06 2.27955253190122e-07 -0.782101198566992 ENSG00000177000 MTHFR
ENST00000376590 0.000194086465014667 2.47685225190661e-05 -0.625010625285009 ENSG00000177000 MTHFR
ENST00000482358 1.04822950014508e-05 8.69694265873412e-07 -0.9259954387842 ENSG00000215910 C1orf167
ENST00000376585 2.60101132208788e-05 2.46291894490175e-06 -0.679334304899518 ENSG00000177000 MTHFR
ENST00000418034 0.986710852438401 0.97612133579212 0.00532978443479498 ENSG00000177000 MTHFR
ENST00000413656 0.849144268378738 0.759874643191612 0.0573971008606877 ENSG00000177000 MTHFR
ENST00000423400 0.824865282630102 0.725356941170876 0.0646748885074913 ENSG00000177000 MTHFR
ENST00000431243 0.824865282630102 0.725356941170876 0.0646748885074913 ENSG00000177000 MTHFR
ENST00000376486 0.472399357893433 0.319150235437074 0.153538813962369 ENSG00000177000 MTHFR
ENST00000312413 0.658808858163603 0.51483575529261 -0.0762637045992041 ENSG00000011021 CLCN6
ENST00000346436 0.658808858163603 0.51483575529261 -0.0762637045992041 ENSG00000011021 CLCN6
ENST00000376497 0.243796834877625 0.130391397445224 0.193991829055852 ENSG00000011021 CLCN6
ENST00000376487 0.861527621456416 0.777586417885471 -0.0320616582135574 ENSG00000011021 CLCN6
ENST00000376496 0.874862058667813 0.797282821487581 -0.0288390785209275 ENSG00000011021 CLCN6
ENST00000376491 0.670233141175547 0.528385990693449 0.0741512252568449 ENSG00000011021 CLCN6
ENST00000376492 0.67894264113013 0.538923686516892 0.0726693612854775 ENSG00000011021 CLCN6
ENST00000376490 0.670233141175547 0.528385990693449 0.0741512252568449 ENSG00000011021 CLCN6
ENST00000494028 0.382146296916277 0.238382823864825 -0.151774938830952 ENSG00000011021 CLCN6
ENST00000446542 0.198674162328174 0.0999618826154853 -0.253105550973979 ENSG00000242349 NPPA-AS1
ENST00000400892 0.886589137657595 0.814161670367975 0.0506852504304652 ENSG00000242349 NPPA-AS1
ENST00000376480 0.72048078369885 0.588990254467233 0.129901099491132 ENSG00000175206 NPPA
ENST00000376476 0.738436516032314 0.610777425914254 -0.126086798603831 ENSG00000175206 NPPA
ENST00000364931 0.465304159376012 0.31249490186594 0.25458969876177 ENSG00000201801 RNU5E-4P
ENST00000376572 0.158773133113861 0.0748287629645448 -0.228416602091507 ENSG00000116685 KIAA2013
ENST00000376576 0.0104114585828889 0.00263590664862676 -0.451228962381522 ENSG00000116685 KIAA2013
ENST00000485046 0.0483686160825773 0.0169190912295806 -0.285413466963009 ENSG00000083444 PLOD1
ENST00000449038 0.379690534198894 0.236332363316059 -0.135511149026487 ENSG00000083444 PLOD1
ENST00000358133 0.22557646132254 0.117834812962057 -0.179578076544761 ENSG00000083444 PLOD1
ENST00000376369 0.0133731225936048 0.00355514470595619 -0.377510572143601 ENSG00000083444 PLOD1
ENST00000429000 0.0369088633130787 0.0121661990219766 -0.298086970907607 ENSG00000083444 PLOD1
ENST00000196061 0.023303216275939 0.00692068850985436 -0.346676680993184 ENSG00000083444 PLOD1
ENST00000465920 5.42264121404166e-06 4.08658194607412e-07 -0.86576521056245 ENSG00000083444 PLOD1
ENST00000491536 0.0636599581019633 0.0237442048704713 -0.352760810792659 ENSG00000083444 PLOD1
ENST00000470133 0.00132516937065249 0.000230684470298697 -0.674469226815477 ENSG00000083444 PLOD1
ENST00000481933 0.537266388736622 0.383438401119939 -0.14551602896751 ENSG00000083444 PLOD1
ENST00000444836 1.80260735596319e-11 2.97849738258878e-13 -0.428020490802223 ENSG00000116688 MFN2
ENST00000490079 0.00927959755096627 0.00230023645875556 -0.301929759684721 ENSG00000116688 MFN2
ENST00000235329 1.75949556301484e-11 2.8937665927139e-13 -0.428269088186043 ENSG00000116688 MFN2
ENST00000484391 0.00520427233667387 0.00115664541852237 -0.307710670340744 ENSG00000116688 MFN2
ENST00000497302 0.0127596027261273 0.00335803486853508 -0.261287143229451 ENSG00000116688 MFN2
ENST00000412236 0.00139516404136714 0.000245336593837142 -0.331338974129626 ENSG00000116688 MFN2
ENST00000478749 0.877364853609475 0.800803068830852 -0.0260332483706345 ENSG00000116691 MIIP
ENST00000235332 0.975715352203244 0.956727392298469 -0.00539506550665696 ENSG00000116691 MIIP
ENST00000436478 0.975680955585881 0.956527263755427 -0.00541985957096382 ENSG00000116691 MIIP
ENST00000466860 0.805351793724205 0.698159277452014 0.0434332783384102 ENSG00000116691 MIIP
ENST00000498685 0.621543496549477 0.47209412806474 0.0818435984545604 ENSG00000116691 MIIP
ENST00000365591 0.827444961108403 0.72899526916312 -0.0819604819343295 ENSG00000202461 Y_RNA
ENST00000492256 0.956181294010398 0.923371133039355 0.0150456792967901 ENSG00000116691 MIIP
ENST00000460823 0.421991807918701 0.273148565184711 0.143408687014467 ENSG00000116691 MIIP
ENST00000478299 0.661673253812612 0.518359917546805 0.126465549125676 ENSG00000116691 MIIP
ENST00000263932 0.0281739409299445 0.00872654427213929 -0.188079207752551 ENSG00000120949 TNFRSF8
ENST00000417814 0.0766893560388983 0.0298720439256629 -0.174179049199413 ENSG00000120949 TNFRSF8
ENST00000514649 0.0766893560388983 0.0298720439256629 -0.174179049199413 ENSG00000120949 TNFRSF8
ENST00000364265 0.731311565257989 0.601887845205716 -0.106549674498055 ENSG00000201135 RNU6-777P
ENST00000439324 0.713712655649187 0.580709028879061 0.137487872326848 ENSG00000227875 RP11-426M1.2
ENST00000413146 2.55865667682603e-05 2.4169252246868e-06 -0.35594000418469 ENSG00000120949 TNFRSF8
ENST00000479933 2.49035852326078e-05 2.34126747632535e-06 -0.355955466848487 ENSG00000120949 TNFRSF8
ENST00000536782 2.78701724098106e-05 2.66449889853617e-06 -0.588103801220006 ENSG00000028137 TNFRSF1B
ENST00000376259 1.30558382515997e-13 1.34353072433445e-15 -0.928589082793904 ENSG00000028137 TNFRSF1B
ENST00000492361 1.30558382515997e-13 1.34353072433445e-15 -0.928589082793904 ENSG00000028137 TNFRSF1B
ENST00000584158 0.156452819402138 0.0734612019971252 -0.302512774861904 ENSG00000263676 MIR4632
ENST00000489921 3.52417298359094e-08 1.37478923838612e-09 -1.20127105472164 ENSG00000028137 TNFRSF1B
ENST00000356315 0.811578007446006 0.706985778906277 -0.0314486228812985 ENSG00000048707 VPS13D
ENST00000358136 0.811578007446006 0.706985778906277 -0.0314486228812985 ENSG00000048707 VPS13D
ENST00000476169 0.715320745775121 0.582664105163194 0.0999905855273329 ENSG00000048707 VPS13D
ENST00000489961 0.271199993813821 0.15026025250746 -0.265138005181894 ENSG00000048707 VPS13D
ENST00000011700 0.903892262401995 0.840655741097585 -0.0180535391758135 ENSG00000048707 VPS13D
ENST00000460333 0.741530510311728 0.614432077204598 0.0489255335300798 ENSG00000048707 VPS13D
ENST00000487188 0.695899349962886 0.558726497003043 0.0705996560923257 ENSG00000048707 VPS13D
ENST00000469054 0.399137431690617 0.252982297975084 -0.214811771533474 ENSG00000048707 VPS13D
ENST00000496628 0.694604047720127 0.557255849516132 -0.0522161400953423 ENSG00000048707 VPS13D
ENST00000466732 0.221109297539621 0.114743748893224 -0.337348417189499 ENSG00000048707 VPS13D
ENST00000476045 0.811908962884137 0.707451497741925 -0.075476020147158 ENSG00000048707 VPS13D
ENST00000481484 0.972545375790379 0.950940952639822 -0.0129109071499556 ENSG00000048707 VPS13D
ENST00000543766 0.832781632078245 0.736336968989725 -0.0334637598817392 ENSG00000048707 VPS13D
ENST00000471923 0.207304636482752 0.105584295792683 -0.164540445380246 ENSG00000048707 VPS13D
ENST00000543710 0.263727813288491 0.144687356752817 -0.178473241895258 ENSG00000048707 VPS13D
ENST00000473099 0.348089292367736 0.210011455249772 -0.241960458614051 ENSG00000048707 VPS13D
ENST00000459326 0.830456243235321 0.733145197564675 0.0613922267998607 ENSG00000239149 SNORA59A
ENST00000376223 0.668183338361815 0.525989243899158 -0.141647249497593 ENSG00000162496 DHRS3
ENST00000464917 0.770457445765313 0.651165225390403 -0.1003429827979 ENSG00000162496 DHRS3
ENST00000430996 0.751550064244481 0.627153218600547 -0.119279440719707 ENSG00000162496 DHRS3
ENST00000482265 0.6234439486765 0.474153193889009 -0.162305311090324 ENSG00000162496 DHRS3
ENST00000606790 0.789599587874935 0.676806856901762 0.060497104518558 ENSG00000272482 RP11-474O21.5
ENST00000484063 0.003273747735322 0.000671862614179868 0.395320848520785 ENSG00000116731 PRDM2
ENST00000376048 0.18264237433308 0.08955133789274 0.108464425112115 ENSG00000116731 PRDM2
ENST00000311066 0.207532826082042 0.105753579050193 0.0972451441334389 ENSG00000116731 PRDM2
ENST00000235372 0.236808445979509 0.125622940495324 0.0959094554018741 ENSG00000116731 PRDM2
ENST00000491134 0.513566720922883 0.35946650372153 0.0507721152096533 ENSG00000116731 PRDM2
ENST00000502727 2.24901953664718e-05 2.08030641338362e-06 0.486402435492094 ENSG00000116731 PRDM2
ENST00000502724 1.6184456417585e-05 1.43020665260289e-06 0.498234006051842 ENSG00000116731 PRDM2
ENST00000413440 0.643479045359668 0.496945516410487 0.0368223643564723 ENSG00000116731 PRDM2
ENST00000343137 0.600917082433187 0.449629602243243 0.040869212222853 ENSG00000116731 PRDM2
ENST00000491815 3.16624330520129e-05 3.08783013792747e-06 0.497746227983019 ENSG00000116731 PRDM2
ENST00000503842 0.652908355587782 0.507987790998175 0.0383552618035649 ENSG00000116731 PRDM2
ENST00000407521 0.000350183184269578 4.91119571357453e-05 0.410363269585249 ENSG00000116731 PRDM2
ENST00000505823 0.650648784736385 0.505443719280661 0.0386013058873929 ENSG00000116731 PRDM2
ENST00000487453 0.0438531110091157 0.0150265402077263 -0.301353446742297 ENSG00000116731 PRDM2
ENST00000491547 0.184799878081277 0.0909387482835303 -0.371860903474128 ENSG00000189337 KAZN
ENST00000376030 0.233721462596026 0.123474418544172 -0.33746007232409 ENSG00000189337 KAZN
ENST00000503743 0.201183843472442 0.101601987839619 -0.359333538216333 ENSG00000189337 KAZN
ENST00000422387 0.189998566839502 0.0942589232327057 -0.367192632126048 ENSG00000189337 KAZN
ENST00000361144 0.2128720136234 0.109308389747403 -0.375629151167047 ENSG00000189337 KAZN
ENST00000376028 0.429837300014424 0.280095135381988 -0.273037153669784 ENSG00000189337 KAZN
ENST00000400798 0.279253267717947 0.156466152463803 -0.333587626320116 ENSG00000189337 KAZN
ENST00000400797 0.844802657906109 0.753520234374776 -0.0786514085223716 ENSG00000189337 KAZN
ENST00000404665 0.561335690401198 0.407835427236569 0.151865931971392 ENSG00000175147 TMEM51-AS1
ENST00000310916 0.561335690401198 0.407835427236569 0.151865931971392 ENSG00000175147 TMEM51-AS1
ENST00000428417 0.841756633537026 0.749096064051242 -0.0570471297281559 ENSG00000171729 TMEM51
ENST00000376014 0.841642370609001 0.74887855182958 -0.0571182841962394 ENSG00000171729 TMEM51
ENST00000451326 0.750182504244247 0.625379057444936 -0.0904560974868008 ENSG00000171729 TMEM51
ENST00000400796 0.841020424226391 0.747922539290039 -0.0573601747872708 ENSG00000171729 TMEM51
ENST00000434578 0.841020424226391 0.747922539290039 -0.0573601747872708 ENSG00000171729 TMEM51
ENST00000376008 0.841131135616884 0.748045790426902 -0.0573164816176867 ENSG00000171729 TMEM51
ENST00000424792 0.223643975962298 0.116502393669488 -0.39223501217265 ENSG00000204464 C1orf195
ENST00000376005 0.887630971753727 0.816017263985708 -0.0508009247208161 ENSG00000204464 C1orf195
ENST00000400795 0.248800892359315 0.133870866094514 0.204098852013153 ENSG00000215720 RP1-21O18.3
ENST00000417793 0.858799002890786 0.773694623666483 0.0678745052055405 ENSG00000142621 FHAD1
ENST00000358897 0.858799002890786 0.773694623666483 0.0678745052055405 ENSG00000142621 FHAD1
ENST00000375999 0.922310858022676 0.869464543439271 0.0386568623191144 ENSG00000142621 FHAD1
ENST00000433640 0.772001982590072 0.653132445336735 -0.113901359344026 ENSG00000142621 FHAD1
ENST00000375998 0.966539560515481 0.940846229772753 0.0175306772531543 ENSG00000142621 FHAD1
ENST00000462113 0.552069894732162 0.39849208584834 -0.126601595204537 ENSG00000142621 FHAD1
ENST00000375996 0.482463504336382 0.328897742867769 -0.24818405331396 ENSG00000142621 FHAD1
ENST00000375997 0.482463504336382 0.328897742867769 -0.24818405331396 ENSG00000142621 FHAD1
ENST00000524761 0.645825584942398 0.499636986706808 -0.171018889880298 ENSG00000142621 FHAD1
ENST00000375995 0.533541805935696 0.379647534349394 -0.223358805977994 ENSG00000142621 FHAD1
ENST00000401090 0.533541805935696 0.379647534349394 -0.223358805977994 ENSG00000142621 FHAD1
ENST00000483694 0.623318294342419 0.474004944056848 0.123420814958166 ENSG00000142621 FHAD1
ENST00000459961 0.74536906260913 0.619184311172834 -0.0743803966987213 ENSG00000142621 FHAD1
ENST00000428747 0.871669856058104 0.792657607558558 0.0517017619187989 ENSG00000233485 RP3-467K16.2
ENST00000471347 0.170131174082468 0.0818075107877596 0.414173812498076 ENSG00000142621 FHAD1
ENST00000444385 0.186717560622133 0.0921151582423126 0.339377205610111 ENSG00000142621 FHAD1
ENST00000314740 0.0797242085174639 0.0313564424689451 0.4521563571219 ENSG00000142621 FHAD1
ENST00000529606 0.0797242085174639 0.0313564424689451 0.4521563571219 ENSG00000142621 FHAD1
ENST00000314668 0.0441752081293651 0.0151566204745403 0.513585920210905 ENSG00000142621 FHAD1
ENST00000532408 0.458188645637939 0.30601750895144 0.15374820392985 ENSG00000142621 FHAD1
ENST00000481324 0.0711016569587932 0.0272192918765522 0.388003772216617 ENSG00000142621 FHAD1
ENST00000477846 0.325319045851819 0.191542853575985 0.218732486531477 ENSG00000142621 FHAD1
ENST00000495195 0.620533848287969 0.470989678995247 0.09360841251005 ENSG00000142621 FHAD1
ENST00000472086 0.19058796507007 0.0946544092531243 0.205127924714204 ENSG00000142621 FHAD1
ENST00000427824 0.832038269064821 0.735328964354732 -0.0702428783905216 ENSG00000228140 RP3-467K16.4
ENST00000375980 0.000112727286794743 1.3219945098137e-05 -0.437527734488982 ENSG00000142634 EFHD2
ENST00000445566 4.21720870083638e-06 3.0654729009314e-07 -0.60689942822555 ENSG00000142634 EFHD2
ENST00000375949 0.494112004670405 0.340028498157932 0.148476899811627 ENSG00000162438 CTRC
ENST00000375943 0.250131687276433 0.13483953554674 0.241604423105478 ENSG00000162438 CTRC
ENST00000476813 0.348138878848344 0.210050273271626 0.188209440087096 ENSG00000162438 CTRC
ENST00000483406 0.588803600645241 0.436772091702446 0.100334559890677 ENSG00000162438 CTRC
ENST00000359621 0.361178672251764 0.220866001020505 -0.20828768560918 ENSG00000142615 CELA2A
ENST00000494280 0.829958623587458 0.732448596787825 0.0774032066786139 ENSG00000215704 CELA2B
ENST00000375910 0.685504406419067 0.54656845587552 0.152407010841672 ENSG00000215704 CELA2B
ENST00000422901 0.980030828999125 0.964145209001843 -0.00876521260158433 ENSG00000215704 CELA2B
ENST00000488764 0.389149723648862 0.244455455820638 0.295287413959987 ENSG00000215704 CELA2B
ENST00000546424 0.576174688000472 0.423605960227069 0.119580864074827 ENSG00000132906 CASP9
ENST00000333868 0.456720387248903 0.304634010517514 0.151513017354004 ENSG00000132906 CASP9
ENST00000348549 0.456720387248903 0.304634010517514 0.151513017354004 ENSG00000132906 CASP9
ENST00000400777 0.447590915360545 0.296144249388833 0.154724818657762 ENSG00000132906 CASP9
ENST00000424908 0.234214102521098 0.123795860599736 0.275515358271779 ENSG00000132906 CASP9
ENST00000375890 0.253198636563949 0.13696705197813 0.232026224191591 ENSG00000132906 CASP9
ENST00000474305 0.259535357899712 0.141663975764724 0.229754677044 ENSG00000132906 CASP9
ENST00000447522 0.253253052320468 0.137019151065297 0.240291660676409 ENSG00000132906 CASP9
ENST00000440484 0.282033571458749 0.158517916545896 0.240048777058837 ENSG00000132906 CASP9
ENST00000546969 0.366330804192491 0.225117147030042 0.208488405410871 ENSG00000132906 CASP9
ENST00000469637 0.669917556718161 0.528021579339579 0.1489144241842 ENSG00000132906 CASP9
ENST00000375849 0.454848762209618 0.302853578954331 0.0852859345565366 ENSG00000116138 DNAJC16
ENST00000375847 0.430142135615262 0.280360233904307 0.0985646296805496 ENSG00000116138 DNAJC16
ENST00000475133 0.430142135615262 0.280360233904307 0.0985646296805496 ENSG00000116138 DNAJC16
ENST00000375838 0.101444097148062 0.0423822751122911 0.234449803258998 ENSG00000116138 DNAJC16
ENST00000483270 0.445327495538003 0.294091606873965 -0.0882435260955433 ENSG00000116138 DNAJC16
ENST00000472665 0.773794756600318 0.655598233209002 0.0779681634581363 ENSG00000116138 DNAJC16
ENST00000606186 0.410125220830264 0.2626362786449 -0.266264223591774 ENSG00000272510 RP4-680D5.8
ENST00000479655 0.585514920615839 0.433288376753237 0.185250919924421 ENSG00000116138 DNAJC16
ENST00000490811 0.987713942775958 0.977736717851201 -0.00609647936744681 ENSG00000116138 DNAJC16
ENST00000495523 0.193006356953356 0.0962194255480704 -0.237177163419478 ENSG00000116138 DNAJC16
ENST00000375826 0.165232476274337 0.0787549062190691 -0.230539510174672 ENSG00000116771 AGMAT
ENST00000428945 0.654335273128844 0.509659634750536 0.155263123711586 ENSG00000237301 RP4-680D5.2
ENST00000420030 0.102995487698344 0.0432091766111338 0.428256450487482 ENSG00000235084 CHCHD2P6
ENST00000454346 0.0673063343659986 0.0254475645126677 0.470377504610602 ENSG00000235084 CHCHD2P6
ENST00000480945 0.0413002973534559 0.013964318864693 -0.269377797744601 ENSG00000197312 DDI2
ENST00000486680 0.0165986654372927 0.00461538515006885 0.406987803663741 ENSG00000197312 DDI2
ENST00000546927 0.00807371298653069 0.00194635903306575 0.518796952174409 ENSG00000197312 DDI2
ENST00000320153 0.533926375836743 0.379996704708273 -0.109540117887799 ENSG00000197312 DDI2
ENST00000483899 0.827020967800762 0.728352121272239 0.0473107019864279 ENSG00000197312 DDI2
ENST00000548451 0.542385737138389 0.388568608091371 -0.155363905024184 ENSG00000197312 DDI2
ENST00000345034 0.010353059930302 0.00261774664525112 -0.353081007819083 ENSG00000215695 RSC1A1
ENST00000375799 3.86394387594938e-07 2.04155811453138e-08 -0.484369000027708 ENSG00000116786 PLEKHM2
ENST00000375793 3.86394387594938e-07 2.04155811453138e-08 -0.484369000027708 ENSG00000116786 PLEKHM2
ENST00000584345 0.0488357543203187 0.0171196404777958 -0.598930455905791 ENSG00000264048 AL121992.1
ENST00000462455 0.388118279617413 0.243616499879513 -0.123377529348298 ENSG00000116786 PLEKHM2
ENST00000453804 6.29445978235292e-09 1.96302042098231e-10 -0.702809425651316 ENSG00000237938 RP11-288I21.1
ENST00000477849 0.00279193893743691 0.000555975005157752 -0.457604086978096 ENSG00000116786 PLEKHM2
ENST00000294454 0.439875019329462 0.289183777608223 0.269856003120927 ENSG00000162461 SLC25A34
ENST00000489568 0.451766624011488 0.299949521044458 -0.229747170709034 ENSG00000162461 SLC25A34
ENST00000465495 0.103083066656186 0.0432583425062147 0.345528694942312 ENSG00000162461 SLC25A34
ENST00000418525 0.447758727828523 0.29630679808598 0.23858518432402 ENSG00000224459 RP11-169K16.4
ENST00000375771 0.660761996007543 0.51736906281805 -0.107215929267752 ENSG00000162458 FBLIM1
ENST00000375766 0.577817384529149 0.425305890087858 -0.12621601542883 ENSG00000162458 FBLIM1
ENST00000400773 0.577817384529149 0.425305890087858 -0.12621601542883 ENSG00000162458 FBLIM1
ENST00000332305 0.518681736503396 0.364670493476725 -0.122885008843892 ENSG00000162458 FBLIM1
ENST00000538385 0.281015957090289 0.157739394345914 0.358826397116141 ENSG00000233954 RP11-169K16.7
ENST00000483273 0.235278343910764 0.124543553511282 0.390109481948635 ENSG00000233954 RP11-169K16.7
ENST00000395968 0.903378733002699 0.83984391178627 -0.0490036516470092 ENSG00000178715 RP11-169K16.8
ENST00000321418 0.903378733002699 0.83984391178627 -0.0490036516470092 ENSG00000178715 RP11-169K16.8
ENST00000535249 0.882489591896685 0.80826568141726 0.0466090741955624 ENSG00000179743 RP11-169K16.9
ENST00000317122 0.860497268765306 0.776128428362924 0.042312602044172 ENSG00000179743 RP11-169K16.9
ENST00000375759 1.67160578006231e-08 5.95895416655426e-10 -0.310746551901318 ENSG00000065526 SPEN
ENST00000438066 0.00144363827285839 0.00025561678660017 0.35061239479733 ENSG00000065526 SPEN
ENST00000471538 0.562624810903968 0.409210777893521 -0.0857002557221445 ENSG00000065526 SPEN
ENST00000442985 0.00615706666316075 0.00141216692026344 0.310231859299369 ENSG00000065526 SPEN
ENST00000459258 0.472587074649781 0.319310284224941 -0.153545939296956 ENSG00000238818 snoU13
ENST00000604816 0.0951691627454212 0.0391234645360637 0.429272128496985 ENSG00000270620 RP1-134O19.3
ENST00000487496 0.0471592251719704 0.0164143620692719 -0.375842036401893 ENSG00000065526 SPEN
ENST00000462525 0.727658103803352 0.59757978780834 0.103288980990239 ENSG00000116809 ZBTB17
ENST00000440560 0.761946944580708 0.640413777054128 0.0892452103133133 ENSG00000116809 ZBTB17
ENST00000375743 0.750424043539234 0.625681143904335 -0.0466102691275267 ENSG00000116809 ZBTB17
ENST00000537142 0.750424043539234 0.625681143904335 -0.0466102691275267 ENSG00000116809 ZBTB17
ENST00000375733 0.750424043539234 0.625681143904335 -0.0466102691275267 ENSG00000116809 ZBTB17
ENST00000444358 0.670363885026065 0.52857904813904 -0.108347920516099 ENSG00000116809 ZBTB17
ENST00000488008 0.57759913319129 0.425108324872765 -0.190692760945427 ENSG00000116809 ZBTB17
ENST00000471805 0.284985686568216 0.160667179444132 -0.312572589088698 ENSG00000116809 ZBTB17
ENST00000472658 0.287441299431987 0.162402046288299 -0.31974427936663 ENSG00000116809 ZBTB17
ENST00000474511 0.188786617199914 0.093439999294587 -0.374097033758749 ENSG00000116809 ZBTB17
ENST00000487785 0.125850126071154 0.0556908085084052 -0.428142506300729 ENSG00000116809 ZBTB17
ENST00000448462 0.697704941892832 0.560845135590291 -0.0595258544761255 ENSG00000116809 ZBTB17
ENST00000492834 6.39504049475544e-06 4.95265526983476e-07 -0.908630965492071 ENSG00000116809 ZBTB17
ENST00000490899 0.000125831165964194 1.50036087205558e-05 -0.713113809509642 ENSG00000116809 ZBTB17
ENST00000464719 0.0165498732667956 0.00459959659972304 -0.519524572307486 ENSG00000116809 ZBTB17
ENST00000479282 0.294941119291546 0.168156470901929 0.160589039278983 ENSG00000116809 ZBTB17
ENST00000494020 0.361693762178045 0.221312766566455 -0.19123050891446 ENSG00000116809 ZBTB17
ENST00000416882 0.325306682051806 0.191523097834049 0.29012423597972 ENSG00000234607 RP11-5P18.1
ENST00000411503 0.510987643200988 0.356802284131751 -0.220151362633945 ENSG00000173641 HSPB7
ENST00000442459 0.510987643200988 0.356802284131751 -0.220151362633945 ENSG00000173641 HSPB7
ENST00000311890 0.542161679922934 0.388306640050228 -0.205930236522692 ENSG00000173641 HSPB7
ENST00000375718 0.328028219230121 0.193653815384806 -0.318631012394289 ENSG00000173641 HSPB7
ENST00000463576 0.434498552504126 0.284271245935082 -0.246131530523848 ENSG00000173641 HSPB7
ENST00000487046 0.352363267475777 0.21352701385637 -0.287723615863411 ENSG00000173641 HSPB7
ENST00000406363 0.313608560090271 0.182390742217337 -0.31042421121722 ENSG00000173641 HSPB7
ENST00000545268 0.769058110032186 0.649397572118762 -0.0820375356500084 ENSG00000173641 HSPB7
ENST00000464764 0.275018914636101 0.153171302635183 -0.360434533247542 ENSG00000186510 CLCNKA
ENST00000477360 0.807823141787036 0.701864809308289 0.0597836234162989 ENSG00000186510 CLCNKA
ENST00000375692 0.898333964821042 0.832707110290151 -0.0507410389340523 ENSG00000186510 CLCNKA
ENST00000495784 0.884435570451919 0.811080270713001 -0.0518116275114954 ENSG00000186510 CLCNKA
ENST00000420078 0.898333964821042 0.832707110290151 -0.0507410389340523 ENSG00000186510 CLCNKA
ENST00000439316 0.96938214580752 0.945830111647398 -0.0162751876177549 ENSG00000186510 CLCNKA
ENST00000331433 0.898333964821042 0.832707110290151 -0.0507410389340523 ENSG00000186510 CLCNKA
ENST00000491433 0.282523693982249 0.158881879987716 0.202612944827725 ENSG00000186510 CLCNKA
ENST00000358432 0.569880615907114 0.41688497684498 -0.200038387991032 ENSG00000142627 EPHA2
ENST00000462805 0.982900826496695 0.969562687748165 -0.00620597958397539 ENSG00000142627 EPHA2
ENST00000480202 0.922791907777264 0.870298690364133 0.0392617956830595 ENSG00000142627 EPHA2
ENST00000461614 0.799456857225004 0.690060928904907 -0.0943511650439162 ENSG00000142627 EPHA2
ENST00000424774 0.57836445594464 0.425845350346209 0.151981909275512 ENSG00000227959 RP11-276H7.2
ENST00000426353 0.660530353284991 0.516963420110998 -0.0841060607624499 ENSG00000224621 RP11-276H7.3
ENST00000457809 1 0.999341308850284 -0.000173461636440303 ENSG00000234166 ARHGEF19-AS1
ENST00000478117 0.787425835122789 0.673886645954003 -0.0866162458453074 ENSG00000142632 ARHGEF19
ENST00000270747 0.828917423844609 0.730859469259052 -0.0706374674459043 ENSG00000142632 ARHGEF19
ENST00000449495 0.799635430966674 0.690301708069125 -0.100275759043039 ENSG00000142632 ARHGEF19
ENST00000478210 0.829988576528399 0.732514814869065 -0.0859509683472506 ENSG00000142632 ARHGEF19
ENST00000471928 0.429281383434943 0.27963410061281 -0.274970585395074 ENSG00000142632 ARHGEF19
ENST00000441785 0.592860297213124 0.440969832403631 -0.195871947121061 ENSG00000142632 ARHGEF19
ENST00000442385 0.481250325625556 0.327763076047984 -0.205096804105953 ENSG00000237276 ANO7P1
ENST00000475369 0.203930610997652 0.103373107934666 -0.35034380297481 ENSG00000237276 ANO7P1
ENST00000602586 0.805595483952763 0.698591954578165 -0.0978677997219509 ENSG00000237276 ANO7P1
ENST00000375605 0.00328948798456029 0.000675922344780926 -0.85614279155468 ENSG00000204377 C1orf134
ENST00000375599 0.047962642782824 0.0167421341700652 -0.529672357644182 ENSG00000132881 RSG1
ENST00000434014 0.964628901417743 0.937739453051644 0.0198523450505414 ENSG00000132881 RSG1
ENST00000375592 0.0129408459126734 0.0034154946024839 0.231744147045853 ENSG00000037637 FBXO42
ENST00000456164 0.0828359075427193 0.032912826233048 -0.300689420229473 ENSG00000037637 FBXO42
ENST00000444116 0.0815422099246522 0.0322513028361716 -0.300286133758744 ENSG00000037637 FBXO42
ENST00000478089 0.132381545070653 0.0594213290176576 0.220272185989258 ENSG00000037637 FBXO42
ENST00000475078 0.000680418489438021 0.000105938365734703 -0.350602605823698 ENSG00000055070 SZRD1
ENST00000401088 2.04570293311642e-15 1.52859563607449e-17 -0.563967627469814 ENSG00000055070 SZRD1
ENST00000471507 2.03907625706725e-08 7.4305343323194e-10 -0.524805415307984 ENSG00000055070 SZRD1
ENST00000401089 2.04490921840307e-15 1.52669545216546e-17 -0.563967686575956 ENSG00000055070 SZRD1
ENST00000486763 2.35517604636339e-09 6.63591016220921e-11 -0.543398929580781 ENSG00000055070 SZRD1
ENST00000476423 0.000145499632644407 1.77208110172617e-05 -0.385725990699335 ENSG00000055070 SZRD1
ENST00000475554 2.18500844767137e-09 6.1145487797101e-11 -0.547122915547133 ENSG00000055070 SZRD1
ENST00000375590 1.20578873816214e-10 2.43167832280887e-12 -0.449429787306775 ENSG00000055070 SZRD1
ENST00000472351 1.34362178636694e-08 4.64804540085262e-10 -0.539975846311121 ENSG00000055070 SZRD1
ENST00000492354 2.04490921840307e-15 1.52669545216546e-17 -0.563967686575956 ENSG00000055070 SZRD1
ENST00000472461 6.68125287908717e-09 2.09774069915985e-10 -0.546407449544779 ENSG00000055070 SZRD1
ENST00000445689 0.000798899303267502 0.000127704599517493 0.977934111077606 ENSG00000226457 RP11-430L17.1
ENST00000491418 1.41181402017732e-13 1.46283735391601e-15 -0.613258201861837 ENSG00000187144 SPATA21
ENST00000466212 1.1688927710766e-12 1.48310097451328e-14 -0.584650370203251 ENSG00000187144 SPATA21
ENST00000335496 0.879704511836011 0.804254355617152 -0.0587647492498676 ENSG00000187144 SPATA21
ENST00000540400 0.867549592528471 0.786115961970447 -0.0643322565747662 ENSG00000187144 SPATA21
ENST00000375577 0.955224767769834 0.921911635232394 0.0189521819877636 ENSG00000187144 SPATA21
ENST00000337132 0.403837347060512 0.256991157323616 -0.104923351140601 ENSG00000157191 NECAP2
ENST00000504551 0.067489564350895 0.0255314960710501 -0.238313951467624 ENSG00000157191 NECAP2
ENST00000406746 0.405562685588782 0.25862054768031 -0.104551056005517 ENSG00000157191 NECAP2
ENST00000457722 0.0816862194993871 0.0323249694015031 -0.22532538841268 ENSG00000157191 NECAP2
ENST00000486390 0.00155831478645466 0.000279684017741472 -0.579900722808629 ENSG00000157191 NECAP2
ENST00000443980 0.405562685588782 0.25862054768031 -0.104551056005517 ENSG00000157191 NECAP2
ENST00000504858 0.0878604526750623 0.0354247576405762 -0.241571101692495 ENSG00000157191 NECAP2
ENST00000508680 0.0227206751165695 0.00670992311555263 -0.357652694410128 ENSG00000157191 NECAP2
ENST00000492095 0.405562685588782 0.25862054768031 -0.104551056005517 ENSG00000157191 NECAP2
ENST00000459640 0.0607315563410717 0.0223868179604033 -0.243308661351581 ENSG00000157191 NECAP2
ENST00000496239 0.405562685588782 0.25862054768031 -0.104551056005517 ENSG00000157191 NECAP2
ENST00000513161 0.067489564350895 0.0255314960710501 -0.238313951467624 ENSG00000157191 NECAP2
ENST00000509727 0.335401660838451 0.199691827843457 -0.201543537620659 ENSG00000157191 NECAP2
ENST00000457898 0.94281142880247 0.902271610069142 -0.0233434876494069 ENSG00000226029 RP4-798A10.2
ENST00000263511 0.493970930896344 0.339885866900759 -0.13278404940139 ENSG00000080947 CROCCP3
ENST00000591348 0.66525472342908 0.522539160054326 -0.0968365929296979 ENSG00000080947 CROCCP3
ENST00000420820 0.27532813558866 0.153416865191861 -0.294859250313836 ENSG00000080947 CROCCP3
ENST00000591316 0.830913394368924 0.733751942333406 -0.082209548072208 ENSG00000080947 CROCCP3
ENST00000590118 0.831298812112682 0.734298186880224 0.0759898679272642 ENSG00000080947 CROCCP3
ENST00000589964 0.831769364215854 0.734984095959085 0.0757718658103977 ENSG00000080947 CROCCP3
ENST00000383925 0.000322479141785547 4.45772593754665e-05 1.03081950414733 ENSG00000206652 RNU1-1
ENST00000562878 0.208946486230454 0.106676953675294 0.2867018356743 ENSG00000261135 RP4-798A10.7
ENST00000415386 0.542782454093132 0.389002303145048 -0.131535325177341 ENSG00000233421 U1
ENST00000430580 0.331985204806062 0.196866212113241 0.204010554831538 ENSG00000219481 NBPF1
ENST00000392963 0.322739679071732 0.189511126436891 0.231666101703554 ENSG00000219481 NBPF1
ENST00000420031 0.716626822060463 0.584120289047614 -0.13276773741379 ENSG00000219481 NBPF1
ENST00000432949 0.843665248064402 0.751840621402541 -0.0758050341024275 ENSG00000219481 NBPF1
ENST00000287968 0.648046943987718 0.502329643757138 -0.170612833114815 ENSG00000219481 NBPF1
ENST00000420513 0.328706419014016 0.194250658048935 0.253705519265225 ENSG00000219481 NBPF1
ENST00000599069 0.937288244087933 0.893413750358865 0.0254243420119793 ENSG00000219481 NBPF1
ENST00000599908 1 0.999530135022002 0.000148027848732179 ENSG00000219481 NBPF1
ENST00000449853 0.810474003352583 0.705578527470278 -0.0831494426341364 ENSG00000219481 NBPF1
ENST00000607700 0.183514573633667 0.0901296184618557 -0.353330312422866 ENSG00000271732 RP5-1182A14.5
ENST00000540383 0.0372010953025042 0.0122898726053375 -0.236745944836807 ENSG00000215908 CROCCP2
ENST00000412962 0.0254245903215394 0.00770265859328132 -0.246816445897768 ENSG00000215908 CROCCP2
ENST00000362058 0.838139319507226 0.743812082003143 -0.0341470051957934 ENSG00000215908 CROCCP2
ENST00000334429 0.988410433962089 0.978854276140788 -0.00675812932260329 ENSG00000186301 MST1P2
ENST00000418421 0.962294183378099 0.933889017769262 -0.0211836655600994 ENSG00000186301 MST1P2
ENST00000457982 0.946151840544341 0.907657686235092 -0.0295863781733765 ENSG00000186301 MST1P2
ENST00000419267 0.0312489878185303 0.00991324352637596 0.628235134627364 ENSG00000236698 EIF1AXP1
ENST00000270691 0.82618196726432 0.727180296258865 0.0513385329709078 ENSG00000268869 ESPNP
ENST00000492551 0.82618196726432 0.727180296258865 0.0513385329709078 ENSG00000268869 ESPNP
ENST00000466256 6.59548278569632e-07 3.74238399758551e-08 1.07215543650968 ENSG00000058453 CROCC
ENST00000455405 0.825042237029517 0.725580759993803 0.0763298457855854 ENSG00000186715 MST1L
ENST00000389184 0.9945352298767 0.989506802388413 0.00302204743067117 ENSG00000186715 MST1L
ENST00000442552 0.993281610096869 0.987351608538309 -0.00351484518863086 ENSG00000186715 MST1L
ENST00000544155 0.80604546266062 0.699384038475916 -0.062422063820095 ENSG00000186715 MST1L
ENST00000545160 0.109248213841807 0.0465292672007812 0.301279745793407 ENSG00000186715 MST1L
ENST00000438002 0.0635435135665456 0.0236938621432905 -0.486650939784246 ENSG00000228549 U1
ENST00000451828 0.088979492178803 0.0359885605710976 -0.443796423132893 ENSG00000228549 U1
ENST00000453554 0.088979492178803 0.0359885605710976 -0.443796423132893 ENSG00000228549 U1
ENST00000457856 0.285034565953368 0.160700202119485 -0.218552944320911 ENSG00000228549 U1
ENST00000422124 0.995502990277558 0.991228294374895 0.00170205174275797 ENSG00000238142 RP11-108M9.4
ENST00000457075 0.926437074471033 0.876001367816533 0.0260478003837301 ENSG00000238142 RP11-108M9.4
ENST00000416869 0.926437074471033 0.876001367816533 0.0260478003837301 ENSG00000238142 RP11-108M9.4
ENST00000453917 0.981620118060244 0.966851558385404 -0.00564910520797306 ENSG00000235241 RP11-108M9.5
ENST00000384278 0.00299241953275522 0.000604046181074683 0.781443823852077 ENSG00000207005 RNU1-2
ENST00000606899 5.30299429390577e-05 5.56820163289507e-06 0.999796880817327 ENSG00000272426 RP11-108M9.6
ENST00000375541 0.000448355615919526 6.52532440514406e-05 -0.651548199857301 ENSG00000058453 CROCC
ENST00000445545 0.00184603272776183 0.000340790248459466 -0.655208414670269 ENSG00000058453 CROCC
ENST00000467938 0.00240064933030618 0.00046476733122302 -0.675483138759132 ENSG00000058453 CROCC
ENST00000492631 0.159857327814583 0.075505269431822 -0.406100450059018 ENSG00000058453 CROCC
ENST00000467715 0.81498310648921 0.711672022416056 -0.0876457931427169 ENSG00000058453 CROCC
ENST00000494191 0.00619935583649072 0.00142378003290126 -0.685547333878675 ENSG00000058453 CROCC
ENST00000486318 0.0699904901647918 0.0266990684488233 -0.517427900662078 ENSG00000058453 CROCC
ENST00000498688 0.0710865907014973 0.0272117066421677 -0.547776501468936 ENSG00000058453 CROCC
ENST00000477773 0.221690059596136 0.115149993817941 -0.400232874580839 ENSG00000058453 CROCC
ENST00000497654 0.269931912528732 0.149200505427413 -0.338149009964864 ENSG00000058453 CROCC
ENST00000465021 0.107645943809759 0.0456264823958121 -0.494791265450861 ENSG00000058453 CROCC
ENST00000465291 0.918559361808754 0.863702733212438 -0.0413292419483453 ENSG00000058453 CROCC
ENST00000446261 3.03257612471064e-09 8.74419985079178e-11 -0.84991295512599 ENSG00000226526 RP1-37C10.3
ENST00000326735 1.531956033243e-08 5.39258394274652e-10 -0.811280213305448 ENSG00000159363 ATP13A2
ENST00000341676 8.95309281992309e-09 2.9249234497927e-10 -0.82004660142819 ENSG00000159363 ATP13A2
ENST00000452699 8.95309281992309e-09 2.9249234497927e-10 -0.82004660142819 ENSG00000159363 ATP13A2
ENST00000466561 0.0913059735760615 0.0371472195654906 -0.392547664945636 ENSG00000159363 ATP13A2
ENST00000502418 0.0447297656751685 0.0153917786671249 -0.493642236487707 ENSG00000159363 ATP13A2
ENST00000503552 2.8176852689073e-05 2.69918199447395e-06 -0.816357395175097 ENSG00000159363 ATP13A2
ENST00000463860 6.37963474536427e-09 1.99447691469112e-10 -1.24096791936819 ENSG00000159363 ATP13A2
ENST00000502860 6.38392336104225e-07 3.60724355442859e-08 -1.16601261434838 ENSG00000159363 ATP13A2
ENST00000509392 2.66219509199377e-06 1.81193851805413e-07 -1.25113508181193 ENSG00000159363 ATP13A2
ENST00000506174 6.84830865911273e-05 7.45602377061803e-06 -0.990942839071216 ENSG00000159363 ATP13A2
ENST00000510069 0.000567988516461197 8.58158378200357e-05 -0.740189711672466 ENSG00000159363 ATP13A2
ENST00000511957 0.00653813279484398 0.00151473750143257 -0.640108568738015 ENSG00000159363 ATP13A2
ENST00000508222 0.00633732261589321 0.00146100389135817 -0.636631931815757 ENSG00000159363 ATP13A2
ENST00000509619 0.0113079710167261 0.00290588675188524 -0.64010509724974 ENSG00000159363 ATP13A2
ENST00000375499 4.39754277289967e-09 1.31775056692748e-10 0.477178154941583 ENSG00000117118 SDHB
ENST00000485092 4.62034532573948e-07 2.49761965277341e-08 0.722981772367455 ENSG00000117118 SDHB
ENST00000475049 5.97251919384398e-07 3.34385638615749e-08 0.714075143805184 ENSG00000117118 SDHB
ENST00000485515 4.47083988445442e-08 1.79038210475863e-09 0.444041766092885 ENSG00000117118 SDHB
ENST00000491274 0.000165436367433734 2.05412822149514e-05 0.331388141214033 ENSG00000117118 SDHB
ENST00000475506 0.000735497120778056 0.000116149929470505 0.302056952908941 ENSG00000117118 SDHB
ENST00000463045 4.76096558415227e-05 4.91805132812262e-06 0.363826937945842 ENSG00000117118 SDHB
ENST00000466613 4.05550978357279e-06 2.93264015580833e-07 0.456170163945409 ENSG00000117118 SDHB
ENST00000375486 0.544705188509804 0.391041823580744 0.217070300064608 ENSG00000117115 PADI2
ENST00000479534 0.884488987697899 0.81116142250129 -0.0569712495286108 ENSG00000117115 PADI2
ENST00000466151 0.883428492179077 0.80958121762847 -0.0588745637618743 ENSG00000117115 PADI2
ENST00000444885 0.708179707653175 0.573642492951872 0.138617396867393 ENSG00000117115 PADI2
ENST00000375481 0.688761360372837 0.550417132400567 0.137246231478203 ENSG00000117115 PADI2
ENST00000375460 0.841208565979209 0.748149001328134 -0.0444780691304273 ENSG00000142619 PADI3
ENST00000375453 0.00426642102505158 0.000916657838685985 0.637966705536015 ENSG00000159339 PADI4
ENST00000375448 0.115707419619158 0.0500701622335976 0.48721741209086 ENSG00000159339 PADI4
ENST00000602074 0.314417705580065 0.182995984326139 0.273075740346552 ENSG00000269468 AC004824.2
ENST00000487048 0.53584623133733 0.382065220032577 -0.185007602523457 ENSG00000159339 PADI4
ENST00000467001 0.762493971371398 0.64107531657286 -0.104122340211309 ENSG00000159339 PADI4
ENST00000439577 0.00288006223230685 0.000576763546132043 0.330596696208407 ENSG00000227751 RP1-20B21.4
ENST00000375436 0.152893610014651 0.0713599939662874 -0.106340120159827 ENSG00000179051 RCC2
ENST00000474892 0.04000887375097 0.0134286971904902 -0.187423278822542 ENSG00000179051 RCC2
ENST00000375433 0.000676784002422124 0.000105311927150353 -0.23759712948184 ENSG00000179051 RCC2
ENST00000583469 0.000277006326458355 3.73636110921609e-05 -0.62073695077324 ENSG00000266727 AC004824.1
ENST00000361221 0.0202894822222248 0.0058665272894311 -0.575667462197782 ENSG00000074964 ARHGEF10L
ENST00000452522 0.0202894822222248 0.0058665272894311 -0.575667462197782 ENSG00000074964 ARHGEF10L
ENST00000434513 0.0314074900369381 0.00997276040982152 -0.56073977017966 ENSG00000074964 ARHGEF10L
ENST00000375415 0.00541668215997173 0.00121368636101689 -0.683359866022573 ENSG00000074964 ARHGEF10L
ENST00000375420 0.00332472246396439 0.000684767953375992 -0.819345833165269 ENSG00000074964 ARHGEF10L
ENST00000482892 0.617778479230581 0.467948065941357 -0.136633297106684 ENSG00000074964 ARHGEF10L
ENST00000469726 8.32598075399526e-05 9.32615042391983e-06 -1.01060693864084 ENSG00000074964 ARHGEF10L
ENST00000375408 0.000481812850806907 7.08986719917786e-05 -0.927493513994759 ENSG00000074964 ARHGEF10L
ENST00000167825 0.000481812850806907 7.08986719917786e-05 -0.927493513994759 ENSG00000074964 ARHGEF10L
ENST00000475356 0.000306208274525871 4.19894795226693e-05 -0.957941045595851 ENSG00000074964 ARHGEF10L
ENST00000482359 0.0636935016731251 0.0237579375000653 -0.522809304556808 ENSG00000074964 ARHGEF10L
ENST00000466782 0.215851501552253 0.111217760048998 -0.395643674116828 ENSG00000074964 ARHGEF10L
ENST00000495593 0.372819627338711 0.230629806541638 -0.249435532901922 ENSG00000074964 ARHGEF10L
ENST00000375406 0.198986905268681 0.100159939079253 0.352740479643002 ENSG00000117148 ACTL8
ENST00000251296 0.756254798290091 0.633010755597432 0.106123784880262 ENSG00000117154 IGSF21
ENST00000412684 0.962167838972693 0.933594198356333 0.0133725690059814 ENSG00000117154 IGSF21
ENST00000375375 0.265836182796995 0.146230655307831 0.229665155298036 ENSG00000009709 PAX7
ENST00000420770 0.575368021183051 0.422767473371356 0.133831630399147 ENSG00000009709 PAX7
ENST00000400661 0.265836182796995 0.146230655307831 0.229665155298036 ENSG00000009709 PAX7
ENST00000375371 0.598808472337167 0.447374747497832 -0.106416275784222 ENSG00000179002 TAS1R2
ENST00000494072 3.12430039936153e-06 2.1719884908183e-07 -0.533160621273911 ENSG00000255275 RP13-279N23.2
ENST00000538309 0.0276175823003766 0.00851232897309078 -0.362407114921494 ENSG00000159423 ALDH4A1
ENST00000538839 0.13388966133339 0.0602942511809823 -0.230503414428267 ENSG00000159423 ALDH4A1
ENST00000290597 0.137646652595007 0.0624876350983893 -0.228445170570214 ENSG00000159423 ALDH4A1
ENST00000375341 0.113604254802075 0.0488913697234165 -0.239901138421321 ENSG00000159423 ALDH4A1
ENST00000454547 0.493818779377748 0.339741487035559 -0.22111389904314 ENSG00000159423 ALDH4A1
ENST00000432718 0.424465203079009 0.275311181409772 -0.184142166792086 ENSG00000159423 ALDH4A1
ENST00000455833 7.79329877396229e-05 8.64383367588776e-06 -0.507003758692628 ENSG00000169991 IFFO2
ENST00000355609 0.0384167556581414 0.0127759544084335 -0.502170773579907 ENSG00000169991 IFFO2
ENST00000416166 0.0171142399020815 0.00478598363471145 -0.379882568040296 ENSG00000169991 IFFO2
ENST00000606379 0.0283357141636642 0.00878692224113115 0.443557685867767 ENSG00000272084 RP5-1126H10.2
ENST00000375254 0.957209702324429 0.925224944746987 0.00986367910760007 ENSG00000127481 UBR4
ENST00000375226 0.957209702324429 0.925226642706738 0.00986330770588959 ENSG00000127481 UBR4
ENST00000375267 0.957209702324429 0.925226642706738 0.00986330770588959 ENSG00000127481 UBR4
ENST00000375217 0.957209702324429 0.925226642706738 0.00986330770588959 ENSG00000127481 UBR4
ENST00000375225 0.0125897172878545 0.00330101251005326 0.410059569181668 ENSG00000127481 UBR4
ENST00000429347 0.170809798974928 0.0822233559886659 0.200202281741968 ENSG00000127481 UBR4
ENST00000375224 0.263093164518287 0.144239953810887 0.168678574130261 ENSG00000127481 UBR4
ENST00000459947 0.00483830996861308 0.0010625998249337 0.491065300596668 ENSG00000127481 UBR4
ENST00000486515 0.0158717132707814 0.00437266989046668 0.46226886465195 ENSG00000127481 UBR4
ENST00000543981 0.29994672469467 0.17200836296682 0.155559496086053 ENSG00000127481 UBR4
ENST00000582644 0.163415734120389 0.0776600630357819 0.412733760826765 ENSG00000266098 AL137127.1
ENST00000492606 0.637441741248711 0.49004612237912 -0.11761147987669 ENSG00000127481 UBR4
ENST00000467272 0.4797089834123 0.326256443399334 0.123454516056336 ENSG00000127481 UBR4
ENST00000483922 0.361262073144401 0.220937784502704 0.190544804361161 ENSG00000127481 UBR4
ENST00000494503 0.15583271846838 0.0731092775617381 -0.261440522947056 ENSG00000127481 UBR4
ENST00000466969 0.012922157880009 0.00340981886147638 -0.433771136411751 ENSG00000127481 UBR4
ENST00000375218 0.204708653503824 0.103888154842251 -0.212732575974087 ENSG00000127481 UBR4
ENST00000425413 0.621113479632293 0.471585866376658 -0.0794896408197115 ENSG00000127481 UBR4
ENST00000417040 0.393931749124688 0.248484248870994 -0.127228183309632 ENSG00000127481 UBR4
ENST00000475973 0.8971581413825 0.831023296139969 -0.0329797229079209 ENSG00000127481 UBR4
ENST00000465036 0.910712564449615 0.850852566110026 0.031781794772983 ENSG00000127481 UBR4
ENST00000419533 0.434582465765491 0.28435948041507 -0.118489961639041 ENSG00000127481 UBR4
ENST00000497018 0.548156950370575 0.394567469530578 -0.115525304254407 ENSG00000127481 UBR4
ENST00000437898 0.963557220380562 0.935927765548689 -0.00640335725259944 ENSG00000230424 RP1-43E13.2
ENST00000477853 0.138821872183621 0.0631746621205587 -0.152672648991309 ENSG00000127463 EMC1
ENST00000480380 0.820276940631985 0.71911997263272 0.0418624522961846 ENSG00000127463 EMC1
ENST00000375199 0.08770880587686 0.0353434318556499 -0.173428287066505 ENSG00000127463 EMC1
ENST00000375208 0.13551245373841 0.0612078066458539 -0.157407329470985 ENSG00000127463 EMC1
ENST00000461353 0.392780596953066 0.247534677626725 0.171746062775214 ENSG00000127463 EMC1
ENST00000486405 0.919312134175431 0.865001373883854 0.0235673164495091 ENSG00000127463 EMC1
ENST00000486238 0.556996507557462 0.403393984478882 0.134117477698152 ENSG00000127463 EMC1
ENST00000494770 0.744955390507348 0.618716865024176 -0.0664227934401437 ENSG00000127463 EMC1
ENST00000462505 0.784780984841468 0.670282171718318 -0.0664819688512681 ENSG00000127463 EMC1
ENST00000496654 0.641574344519331 0.494695378465201 0.117716760789096 ENSG00000127463 EMC1
ENST00000467423 4.43177066853363e-06 3.24806530594625e-07 -0.743794986024288 ENSG00000127463 EMC1
ENST00000475079 0.0171780512705053 0.00480778129789413 -0.364928450769005 ENSG00000127463 EMC1
ENST00000488681 0.0881238981700167 0.0355578740507722 -0.293023636669393 ENSG00000127463 EMC1
ENST00000356068 0.0867958194678519 0.0348712299249093 -0.297888045492166 ENSG00000127463 EMC1
ENST00000330263 0.0687424916653621 0.0261118297029378 0.239095623768656 ENSG00000053372 MRTO4
ENST00000493700 0.0623802687701212 0.0231535690841252 0.28215384193729 ENSG00000053372 MRTO4
ENST00000479559 0.475328300483031 0.321940235272762 0.119662498830517 ENSG00000053372 MRTO4
ENST00000457194 0.907677002418265 0.846316584270306 0.0466522136046623 ENSG00000211454 AKR7L
ENST00000420396 0.905950390070083 0.843704882080979 0.0475228859480204 ENSG00000211454 AKR7L
ENST00000429712 0.984010273773104 0.971481040265337 -0.00834650492166635 ENSG00000211454 AKR7L
ENST00000361640 0.848360513187398 0.758837972720909 -0.0749798870053762 ENSG00000162482 AKR7A3
ENST00000604801 0.958801971325438 0.927968759113312 0.0229265801350995 ENSG00000270728 RP4-657E11.10
ENST00000235835 0.652135741959172 0.507073689594799 -0.0720259131761998 ENSG00000053371 AKR7A2
ENST00000330072 0.651480464216239 0.506324201017211 -0.0719732182490989 ENSG00000053371 AKR7A2
ENST00000489286 0.858620334149637 0.773407571077665 -0.0310025756634415 ENSG00000053371 AKR7A2
ENST00000481966 0.204892384196615 0.104004697507164 -0.195347431318449 ENSG00000053371 AKR7A2
ENST00000363533 0.677858013523343 0.537534134191389 0.122345494479133 ENSG00000200403 RNU6-1099P
ENST00000492217 0.53487662991917 0.38105592209223 -0.122387486383159 ENSG00000053371 AKR7A2
ENST00000375155 0.522335141987816 0.36829158203081 -0.148958691204186 ENSG00000040487 PQLC2
ENST00000375153 0.53089674802148 0.37687442350522 -0.146290442627591 ENSG00000040487 PQLC2
ENST00000469076 0.53089674802148 0.37687442350522 -0.146290442627591 ENSG00000040487 PQLC2
ENST00000400548 0.522335141987816 0.36829158203081 -0.148958691204186 ENSG00000040487 PQLC2
ENST00000497827 0.481535942904798 0.328039471188224 -0.158215967494078 ENSG00000040487 PQLC2
ENST00000432465 0.0274427491398242 0.00844739060331689 -0.549815697957354 ENSG00000040487 PQLC2
ENST00000401084 0.100106211219117 0.0417005245650379 -0.126993764023302 ENSG00000077549 CAPZB
ENST00000264203 0.100106211219117 0.0417005245650379 -0.126993764023302 ENSG00000077549 CAPZB
ENST00000375144 0.160640341613568 0.0759901123803341 -0.131108763008378 ENSG00000077549 CAPZB
ENST00000375142 0.100432806846446 0.0418715045047659 -0.126904549214749 ENSG00000077549 CAPZB
ENST00000433834 0.0374039520745969 0.0123721904807809 -0.150732413200039 ENSG00000077549 CAPZB
ENST00000264202 0.0425755496341382 0.0144934740860444 -0.144492576836531 ENSG00000077549 CAPZB
ENST00000413711 0.0296878065850172 0.00930488416507761 -0.163988666905398 ENSG00000077549 CAPZB
ENST00000459967 0.00660802275442044 0.00153367491794617 -0.219752996009577 ENSG00000077549 CAPZB
ENST00000457768 0.0138452819001998 0.00370668337386682 -0.297210472991163 ENSG00000077549 CAPZB
ENST00000489607 0.0133881951590591 0.00355975067455469 -0.255722654012741 ENSG00000077549 CAPZB
ENST00000482808 0.0633462446211464 0.0236057343439156 -0.181443682083161 ENSG00000077549 CAPZB
ENST00000481521 0.772215089657677 0.65341086971616 0.0776298928601944 ENSG00000240490 RN7SL277P
ENST00000416470 0.43443975448618 0.284216395454581 0.167069389711597 ENSG00000235185 RP5-1056L3.1
ENST00000602662 7.17866861574359e-06 5.65085102865413e-07 0.385951638329496 ENSG00000270136 MINOS1-NBL1
ENST00000486890 0.000197809093007914 2.53295677756385e-05 0.343788930064158 ENSG00000173436 MINOS1
ENST00000322753 5.3497727097233e-06 4.02038260794248e-07 0.397777234542909 ENSG00000173436 MINOS1
ENST00000498067 0.980030828999125 0.964132057784282 0.00696918372661706 ENSG00000173436 MINOS1
ENST00000462646 0.000290660622861692 3.952491013359e-05 0.340979792475958 ENSG00000173436 MINOS1
ENST00000467029 5.35406375296277e-06 4.02394958051572e-07 0.40366417582236 ENSG00000173436 MINOS1
ENST00000481464 5.2578766615039e-06 3.94366996437356e-07 0.403681089412022 ENSG00000173436 MINOS1
ENST00000498642 5.41172337233218e-06 4.07544890349129e-07 0.40364565000929 ENSG00000173436 MINOS1
ENST00000479642 0.562786531376503 0.409380591811677 0.110960457281511 ENSG00000173436 MINOS1
ENST00000602293 5.90586066529295e-06 4.51152096000639e-07 0.392190092915645 ENSG00000270136 MINOS1-NBL1
ENST00000602384 6.00104881948254e-06 4.59651048948898e-07 0.392162833945593 ENSG00000270136 MINOS1-NBL1
ENST00000602450 5.90586066529295e-06 4.51152096000639e-07 0.392190092915645 ENSG00000270136 MINOS1-NBL1
ENST00000485362 5.51356308567635e-06 4.16884661419694e-07 0.403451891549425 ENSG00000173436 MINOS1
ENST00000457263 0.0866419375494799 0.0348005450553815 0.522631088334889 ENSG00000226396 RPS14P3
ENST00000428975 0.959590496385604 0.929228951473867 -0.0217183328140678 ENSG00000158747 NBL1
ENST00000289749 0.960536557910578 0.930863521057133 0.0216928913661853 ENSG00000158747 NBL1
ENST00000451758 0.995010654802881 0.990295415812735 0.002849326087979 ENSG00000158747 NBL1
ENST00000439664 0.948929147711334 0.91217805336579 -0.0259590913011735 ENSG00000158747 NBL1
ENST00000375136 0.637748464660916 0.49040829292943 -0.173115449145633 ENSG00000158747 NBL1
ENST00000548815 0.637748464660916 0.49040829292943 -0.173115449145633 ENSG00000158747 NBL1
ENST00000425400 0.866933633977359 0.78522677587717 -0.0640892204045733 ENSG00000158747 NBL1
ENST00000439278 0.783880431506904 0.669023604669319 -0.0992356221550565 ENSG00000158747 NBL1
ENST00000427894 0.917631992950409 0.862197274482859 0.0427667124365735 ENSG00000158747 NBL1
ENST00000289753 0.258670996283953 0.141030935455516 -0.37169114434875 ENSG00000158748 HTR6
ENST00000294543 0.000935918999661084 0.000153633431537376 -0.416964138028118 ENSG00000162542 TMCO4
ENST00000375127 0.00114601663061607 0.000194384626708437 -0.408970181880633 ENSG00000162542 TMCO4
ENST00000489814 0.081724584057865 0.0323547777686357 -0.285881571758365 ENSG00000162542 TMCO4
ENST00000375122 0.000934394103158328 0.000153359225463076 -0.416975713203117 ENSG00000162542 TMCO4
ENST00000494342 0.0757125585424688 0.0293895162239178 -0.532627931196506 ENSG00000162542 TMCO4
ENST00000489135 0.000846757387185889 0.000136513012922047 -0.477705968493392 ENSG00000162542 TMCO4
ENST00000496528 0.000598177046180048 9.12410598736592e-05 -0.487655855583905 ENSG00000162542 TMCO4
ENST00000462171 0.00186480078993215 0.000344850949551456 -0.540045974187923 ENSG00000162542 TMCO4
ENST00000488449 0.0138640050293665 0.00371267076630472 -0.372694380718592 ENSG00000162542 TMCO4
ENST00000375120 0.0730128294200978 0.0281176674753849 0.236577579421002 ENSG00000169914 OTUD3
ENST00000466697 0.138989131017851 0.0632720997785839 0.336029839651211 ENSG00000169914 OTUD3
ENST00000481686 0.258526759962612 0.140918450983545 -0.368405736859401 ENSG00000169914 OTUD3
ENST00000486277 0.544126066759269 0.390424504673392 0.154789148351626 ENSG00000127472 PLA2G5
ENST00000465698 0.544126066759269 0.390424504673392 0.154789148351626 ENSG00000127472 PLA2G5
ENST00000460175 0.492332064698522 0.338356742468683 0.164644748130277 ENSG00000127472 PLA2G5
ENST00000469069 0.414759129822005 0.26670926695699 0.196230160135013 ENSG00000127472 PLA2G5
ENST00000489871 0.414759129822005 0.26670926695699 0.196230160135013 ENSG00000127472 PLA2G5
ENST00000498348 0.620809550887999 0.471233586453424 0.0991669535346681 ENSG00000127472 PLA2G5
ENST00000375108 0.792937609763165 0.681289950712355 0.0567449473930494 ENSG00000127472 PLA2G5
ENST00000478803 0.554880875192964 0.401312026298745 0.110137278974356 ENSG00000127472 PLA2G5
ENST00000417884 0.554597750188782 0.401054084298144 0.117540235441404 ENSG00000227066 RP3-340N1.2
ENST00000431027 0.587523796335388 0.435390862354675 0.0785997572406945 ENSG00000227066 RP3-340N1.2
ENST00000289825 0.470516981809244 0.317405527982723 0.138097319395826 ENSG00000158816 VWA5B1
ENST00000375083 0.5295662783086 0.375471921869686 0.133064030535792 ENSG00000158816 VWA5B1
ENST00000485375 0.5295662783086 0.375471921869686 0.133064030535792 ENSG00000158816 VWA5B1
ENST00000375079 0.5295662783086 0.375471921869686 0.133064030535792 ENSG00000158816 VWA5B1
ENST00000289815 0.5295662783086 0.375471921869686 0.133064030535792 ENSG00000158816 VWA5B1
ENST00000473325 0.470516981809244 0.317405527982723 0.138097319395826 ENSG00000158816 VWA5B1
ENST00000375078 0.820398022117232 0.719310025796752 0.0523742174492789 ENSG00000162545 CAMK2N1
ENST00000264198 0.00290305401566996 0.000582295712333479 -0.355113054755987 ENSG00000090432 MUL1
ENST00000375071 0.334207652996649 0.198729502633046 0.210169121879453 ENSG00000158825 CDA
ENST00000461985 0.334207652996649 0.198729502633046 0.210169121879453 ENSG00000158825 CDA
ENST00000321556 0.00014160052148663 1.717721642361e-05 -0.57678551968015 ENSG00000158828 PINK1
ENST00000492302 0.000400766322215771 5.73050293901206e-05 -0.571031595372211 ENSG00000158828 PINK1
ENST00000451424 0.000513376176320767 7.62717005626451e-05 -0.405590792375591 ENSG00000117242 PINK1-AS
ENST00000400490 0.000391515372606284 5.5797059353577e-05 -0.551298003562292 ENSG00000158828 PINK1
ENST00000535128 0.203417981552747 0.103033939469227 -0.376824874495554 ENSG00000257033 AL391357.1
ENST00000602624 1.36914307126744e-05 1.18145759317019e-06 -0.414369190123141 ENSG00000244038 DDOST
ENST00000375048 1.36914307126744e-05 1.18145759317019e-06 -0.414369190123141 ENSG00000244038 DDOST
ENST00000415136 9.85313845835748e-06 8.10818458208546e-07 -0.422169020368802 ENSG00000244038 DDOST
ENST00000475210 0.0355651775929396 0.0116203010485452 -0.250956573698585 ENSG00000244038 DDOST
ENST00000464364 1.04717310510638e-06 6.28989278644686e-08 -0.551121778550859 ENSG00000244038 DDOST
ENST00000477229 1.63397831194343e-09 4.39707547222801e-11 -0.780336317773072 ENSG00000244038 DDOST
ENST00000477167 0.528088780235815 0.373904517200446 0.14218943997138 ENSG00000117245 KIF17
ENST00000490034 0.287080245359769 0.162152646673365 0.250751824586703 ENSG00000117245 KIF17
ENST00000375044 0.201656789196434 0.101912642666352 0.301988261540463 ENSG00000117245 KIF17
ENST00000400463 0.201656789196434 0.101912642666352 0.301988261540463 ENSG00000117245 KIF17
ENST00000247986 0.201656789196434 0.101912642666352 0.301988261540463 ENSG00000117245 KIF17
ENST00000462858 0.765692095138631 0.645036793638347 0.0664535978230235 ENSG00000117245 KIF17
ENST00000498225 0.915216631643432 0.858606009858425 0.020462285153224 ENSG00000117245 KIF17
ENST00000375031 0.797964239483329 0.687934413206782 -0.101795032297799 ENSG00000189410 SH2D5
ENST00000460804 0.883428492179077 0.809587277567647 -0.061011568357874 ENSG00000189410 SH2D5
ENST00000444387 0.15060215616706 0.0700588528690577 -0.442131827510102 ENSG00000189410 SH2D5
ENST00000447746 0.245508962710172 0.131558191777878 -0.347382543524346 ENSG00000189410 SH2D5
ENST00000518294 0.490274040377301 0.336403341334018 -0.222891620899205 ENSG00000189410 SH2D5
ENST00000517430 0.410278615615178 0.262789582068794 -0.244053417003626 ENSG00000189410 SH2D5
ENST00000519434 0.395338617645739 0.249754498607818 -0.221489925624615 ENSG00000189410 SH2D5
ENST00000312239 0.954495120305321 0.920951187117904 -0.00503517065626184 ENSG00000127483 HP1BP3
ENST00000375003 0.555942512269706 0.402353469898479 -0.0479984601604996 ENSG00000127483 HP1BP3
ENST00000413451 0.52852838354769 0.374402692269698 -0.0800715054575946 ENSG00000203394 RP5-930J4.4
ENST00000488722 0.725813262034508 0.595358388690681 -0.0332984338102956 ENSG00000127483 HP1BP3
ENST00000491748 0.238627721885802 0.126818357009775 -0.148524328636091 ENSG00000127483 HP1BP3
ENST00000419948 0.889910554635763 0.819816763559166 -0.0141365802047591 ENSG00000127483 HP1BP3
ENST00000438032 0.757798426810517 0.635031458479511 -0.025943848743701 ENSG00000127483 HP1BP3
ENST00000424732 0.787474422843212 0.67396346245089 -0.0230657033039003 ENSG00000127483 HP1BP3
ENST00000417710 0.963312188515447 0.935622027618052 0.00508130727618906 ENSG00000127483 HP1BP3
ENST00000487117 0.860468772916286 0.776073118233584 -0.0207742990355462 ENSG00000127483 HP1BP3
ENST00000375000 0.712337941700144 0.578950446960069 0.0372182562949023 ENSG00000127483 HP1BP3
ENST00000437575 0.549619946508511 0.39601401908824 -0.060353172516077 ENSG00000127483 HP1BP3
ENST00000419490 0.433104962274621 0.283021743018175 -0.0764616233236308 ENSG00000127483 HP1BP3
ENST00000414993 0.45918891325296 0.306906593218828 -0.0728025790443039 ENSG00000127483 HP1BP3
ENST00000443615 0.422550952622169 0.273637635959493 -0.0802078731326325 ENSG00000127483 HP1BP3
ENST00000264211 0.0892408079601873 0.0361153578511649 0.200524744072076 ENSG00000075151 EIF4G3
ENST00000400422 0.0252756127721421 0.00764604815753933 0.317324105105383 ENSG00000075151 EIF4G3
ENST00000602326 0.0252738435342667 0.0076451898509111 0.31732527439091 ENSG00000075151 EIF4G3
ENST00000374935 0.0919719909736855 0.0374916696646499 0.199180960963834 ENSG00000075151 EIF4G3
ENST00000537738 0.334794810211527 0.199212820286815 0.0981226740261206 ENSG00000075151 EIF4G3
ENST00000374937 0.105329279068434 0.0444474665094658 0.192991703977602 ENSG00000075151 EIF4G3
ENST00000536266 0.147943947810726 0.0684531311134513 0.148953921602915 ENSG00000075151 EIF4G3
ENST00000435383 0.0375616588745511 0.0124375606578524 0.274449425397981 ENSG00000075151 EIF4G3
ENST00000516105 0.417357967744963 0.269074053300771 -0.147915484383921 ENSG00000251914 RNU7-200P
ENST00000496705 0.514342228124559 0.36017369646862 -0.0977287324899831 ENSG00000075151 EIF4G3
ENST00000374933 0.429318179246212 0.279670088638193 0.124216416248625 ENSG00000075151 EIF4G3
ENST00000544689 0.416045055872314 0.267903167409693 0.127005052506145 ENSG00000075151 EIF4G3
ENST00000485722 0.0806271511763393 0.0317930081693899 0.410349777632914 ENSG00000075151 EIF4G3
ENST00000356916 0.0619505432110204 0.022958915822915 0.37495437944079 ENSG00000075151 EIF4G3
ENST00000374927 0.0502695112132189 0.0177379276395902 0.316712318091829 ENSG00000075151 EIF4G3
ENST00000438975 0.0489397184983818 0.0171670344512112 0.413564830532009 ENSG00000075151 EIF4G3
ENST00000411888 0.0569478523654832 0.0206808437690485 0.402593501986658 ENSG00000075151 EIF4G3
ENST00000476088 0.979551476318163 0.963134412469255 0.00798536996174631 ENSG00000075151 EIF4G3
ENST00000408881 0.0628517346036068 0.0233692299589456 0.459736066046275 ENSG00000221808 MIR1256
ENST00000420703 0.443043275079984 0.29199112185858 0.263311549117284 ENSG00000233072 RPS15AP6
ENST00000463775 0.00591857788496129 0.00134918274108238 0.525012534119883 ENSG00000075151 EIF4G3
ENST00000431514 0.243059808537112 0.129872918291569 0.320238802288131 ENSG00000236073 RP11-487E1.2
ENST00000430808 0.33669410373107 0.200655016819646 0.315452819222922 ENSG00000235112 HSPE1P27
ENST00000584440 0.746716917164903 0.621015162371205 -0.106233626728926 ENSG00000266867 AL031005.1
ENST00000415912 6.85137411411776e-05 7.46038831945856e-06 -0.496644358875654 ENSG00000117298 ECE1
ENST00000357071 4.93332736916336e-08 1.99640103129343e-09 -0.737381019542755 ENSG00000117298 ECE1
ENST00000531334 0.255308198851685 0.138547201373703 -0.336090389245957 ENSG00000117298 ECE1
ENST00000374893 6.51058341589674e-06 5.05545474708932e-07 -0.667148339694794 ENSG00000117298 ECE1
ENST00000436918 4.35496980217249e-06 3.17980773239433e-07 -0.677615393932216 ENSG00000117298 ECE1
ENST00000264205 3.86400585692089e-06 2.77538791750636e-07 -0.684912714950821 ENSG00000117298 ECE1
ENST00000526194 0.000175077142557619 2.19550006039476e-05 -0.658665444306958 ENSG00000117298 ECE1
ENST00000470394 0.180028163014902 0.0878921229236617 -0.398051871803701 ENSG00000117298 ECE1
ENST00000528294 0.0573904241649117 0.0208738933583014 -0.460478811652046 ENSG00000117298 ECE1
ENST00000473505 8.9336823689505e-06 7.24808234421183e-07 -1.065362819433 ENSG00000117298 ECE1
ENST00000416959 0.731120171252068 0.601620381308359 -0.0768660889443781 ENSG00000236936 RP3-329E20.2
ENST00000481130 0.517893679559761 0.363892095199665 -0.165986617814501 ENSG00000117298 ECE1
ENST00000527991 0.595220061874916 0.443563471828536 -0.14719697015949 ENSG00000117298 ECE1
ENST00000463334 0.42313484217284 0.274172423398877 -0.163157602330061 ENSG00000117298 ECE1
ENST00000449034 0.961984911420635 0.933287574437905 0.021204432566068 ENSG00000231105 RP5-1071N3.1
ENST00000454000 0.448168686694744 0.296655437143557 0.168812891462585 ENSG00000142794 NBPF3
ENST00000475869 0.645969159903784 0.499851287726323 -0.1708799224613 ENSG00000142794 NBPF3
ENST00000318220 0.441024611999468 0.290212608543019 0.171724778529716 ENSG00000142794 NBPF3
ENST00000478653 0.148316305049066 0.0686756653270414 0.40404905614 ENSG00000142794 NBPF3
ENST00000318249 0.441024611999468 0.290212608543019 0.171724778529716 ENSG00000142794 NBPF3
ENST00000485941 0.787201524931941 0.673614170676711 0.104262723818912 ENSG00000142794 NBPF3
ENST00000342104 0.441024611999468 0.290212608543019 0.171724778529716 ENSG00000142794 NBPF3
ENST00000486229 0.42895782768067 0.279321886283351 0.194955308593463 ENSG00000142794 NBPF3
ENST00000434838 0.465989731674134 0.313077449768844 0.165267181959352 ENSG00000142794 NBPF3
ENST00000467103 0.0695350971882311 0.0264822377093003 0.554311329235631 ENSG00000142794 NBPF3
ENST00000455962 0.926158757153578 0.875578499577913 -0.0184387927785439 ENSG00000176378 PFN1P10
ENST00000469876 0.972775864892454 0.951423370613018 -0.0148455505160356 ENSG00000142794 NBPF3
ENST00000477050 0.678168931334791 0.537971421796485 0.154538675998651 ENSG00000142794 NBPF3
ENST00000539907 0.0547962513796344 0.0197137782216069 0.566729782920683 ENSG00000162551 ALPL
ENST00000540617 0.0547962513796344 0.0197137782216069 0.566729782920683 ENSG00000162551 ALPL
ENST00000374840 0.0547962513796344 0.0197137782216069 0.566729782920683 ENSG00000162551 ALPL
ENST00000468526 0.0362488765366086 0.0118900281781101 0.528669716177435 ENSG00000162551 ALPL
ENST00000374832 0.793376505593507 0.681890183802169 0.0843181803205772 ENSG00000162551 ALPL
ENST00000425315 0.918808944121756 0.864113600702264 0.035204383546303 ENSG00000162551 ALPL
ENST00000374830 0.810670091671577 0.705811418550717 -0.0651198413066298 ENSG00000162551 ALPL
ENST00000374829 0.839615166106803 0.746050288731185 0.0461016329601812 ENSG00000162551 ALPL
ENST00000374761 0.60726591047494 0.456390728787645 -0.176503458192648 ENSG00000076864 RAP1GAP
ENST00000290101 0.851616740143224 0.763597841623724 0.073074253271266 ENSG00000076864 RAP1GAP
ENST00000374763 0.752495913777543 0.628349146948074 -0.113629683812605 ENSG00000076864 RAP1GAP
ENST00000471600 0.851616740143224 0.763597841623724 0.073074253271266 ENSG00000076864 RAP1GAP
ENST00000374765 0.887423788731659 0.815592819470076 0.0589892098315824 ENSG00000076864 RAP1GAP
ENST00000495204 0.887423788731659 0.815592819470076 0.0589892098315824 ENSG00000076864 RAP1GAP
ENST00000542643 0.887423788731659 0.815592819470076 0.0589892098315824 ENSG00000076864 RAP1GAP
ENST00000359708 0.564417807011162 0.411175085748834 0.176916666825369 ENSG00000076864 RAP1GAP
ENST00000374757 0.417080730038643 0.268796674930303 0.230485182492553 ENSG00000076864 RAP1GAP
ENST00000599760 0.931494518096891 0.884247480078177 0.0227213358907386 ENSG00000076864 RAP1GAP
ENST00000317967 0.658585822629084 0.514518332198935 0.156775897798516 ENSG00000076864 RAP1GAP
ENST00000447293 0.380535761139886 0.237001153256881 0.219209187909032 ENSG00000076864 RAP1GAP
ENST00000482984 0.85022391737732 0.761525542313593 0.0679758960961201 ENSG00000076864 RAP1GAP
ENST00000464457 0.476776585555921 0.323344768977687 0.233208954762312 ENSG00000076864 RAP1GAP
ENST00000400301 0.0010845380377145 0.000182119701295001 0.226979859451916 ENSG00000090686 USP48
ENST00000308271 0.00104664573877114 0.000174833444711314 0.227635844771656 ENSG00000090686 USP48
ENST00000374732 0.00521994623682699 0.00116069614908978 0.200756579729522 ENSG00000090686 USP48
ENST00000479177 0.197057435757283 0.098885879315383 0.229184887297593 ENSG00000090686 USP48
ENST00000529637 0.00125112774898234 0.000215644118426222 0.22229259149629 ENSG00000090686 USP48
ENST00000464577 3.32869922954907e-05 3.275804644295e-06 0.374649700235405 ENSG00000090686 USP48
ENST00000471752 0.876116832201428 0.79905354053578 -0.0287389961021783 ENSG00000090686 USP48
ENST00000487880 0.473872441013499 0.320596760378608 -0.0817235806519754 ENSG00000090686 USP48
ENST00000526044 0.164397235827621 0.0782401633201319 -0.126022369046867 ENSG00000090686 USP48
ENST00000534705 0.193053686410776 0.0962491941798941 -0.1208741231386 ENSG00000090686 USP48
ENST00000421625 0.000900309107913116 0.000146752238186629 0.280855218856925 ENSG00000090686 USP48
ENST00000374730 0.452452801434266 0.300636472742638 0.0875223740716439 ENSG00000090686 USP48
ENST00000527823 0.000167522254725847 2.08473900084216e-05 0.356206519711864 ENSG00000090686 USP48
ENST00000532737 5.86173748592438e-05 6.24368750018817e-06 0.371712342998907 ENSG00000090686 USP48
ENST00000489108 8.96880180498011e-05 1.01591690925976e-05 0.438822702349324 ENSG00000090686 USP48
ENST00000434488 0.985502558401754 0.973955914898243 0.00824661142574639 ENSG00000231978 RP11-132G19.3
ENST00000344642 0.233337576002607 0.12320896973028 -0.390866550799546 ENSG00000187942 LDLRAD2
ENST00000543870 0.437701447273796 0.287192089044496 -0.268063845695008 ENSG00000187942 LDLRAD2
ENST00000484271 0.800214211588929 0.691181352434749 0.0739677526005458 ENSG00000187942 LDLRAD2
ENST00000486901 0.184823792366546 0.0909549035684602 -0.42855794734022 ENSG00000142798 HSPG2
ENST00000374695 0.0480200062071675 0.0167686036019059 -0.530686061546482 ENSG00000142798 HSPG2
ENST00000481644 0.0674485483229537 0.0255129740875921 -0.450188467022128 ENSG00000142798 HSPG2
ENST00000469378 0.30900549586553 0.178882117398704 -0.181853614841055 ENSG00000142798 HSPG2
ENST00000426143 0.221163910299147 0.114779158335837 -0.332056486343749 ENSG00000142798 HSPG2
ENST00000471322 0.143493013117926 0.0658644725464268 -0.280952860681507 ENSG00000142798 HSPG2
ENST00000374676 0.108400690471931 0.0460553615579071 -0.349431714929944 ENSG00000142798 HSPG2
ENST00000453796 0.551847869660595 0.398254222084874 -0.109590864863615 ENSG00000142798 HSPG2
ENST00000430507 0.366780194486203 0.225505839504011 -0.291397391994748 ENSG00000142798 HSPG2
ENST00000493940 0.689255445910119 0.550982289869766 -0.124747614465382 ENSG00000142798 HSPG2
ENST00000412328 0.906617365692361 0.84482552186403 0.0356673967852562 ENSG00000142798 HSPG2
ENST00000439717 0.98057078068181 0.96495771409859 0.00753027879148311 ENSG00000142798 HSPG2
ENST00000455966 0.680848063218804 0.541137830110575 -0.120033241373472 ENSG00000228397 RP1-224A6.3
ENST00000434233 0.531395466681158 0.377404026328212 0.13763698342389 ENSG00000218510 LINC00339
ENST00000420503 0.73272617485215 0.603810843282116 0.083481701124127 ENSG00000218510 LINC00339
ENST00000404210 0.756752275702946 0.633675911315325 0.0764946077572429 ENSG00000218510 LINC00339
ENST00000416769 0.756752275702946 0.633675911315325 0.0764946077572429 ENSG00000218510 LINC00339
ENST00000452322 0.843258209389642 0.751211621801932 -0.0604753743454038 ENSG00000218510 LINC00339
ENST00000400259 5.562715920427e-17 3.07210574591164e-19 0.465725208158879 ENSG00000070831 CDC42
ENST00000344548 5.44706740653403e-17 2.9977915939211e-19 0.465728698519996 ENSG00000070831 CDC42
ENST00000315554 2.62922062848144e-16 1.67555128708692e-18 0.447152925016362 ENSG00000070831 CDC42
ENST00000498236 7.8865385101603e-16 5.49979770309557e-18 0.446540837674513 ENSG00000070831 CDC42
ENST00000421089 3.67302407831405e-14 3.43951285090708e-16 0.415731022255815 ENSG00000070831 CDC42
ENST00000411827 9.86435137953931e-12 1.54702447395766e-13 0.404594592266186 ENSG00000070831 CDC42
ENST00000431803 0.487257432166793 0.333517474822935 0.174496018858471 ENSG00000230068 CDC42-IT1
ENST00000604049 0.00210370380935407 0.000398222870642183 0.899386123913339 ENSG00000271428 RP1-224A6.8
ENST00000606754 0.0237712477250087 0.0070907550221301 0.672233556901228 ENSG00000271840 RP1-224A6.9
ENST00000290167 0.920111939184342 0.866278368913717 -0.0384190705076575 ENSG00000162552 WNT4
ENST00000542383 0.932163930997873 0.885372738265416 -0.0340381636049017 ENSG00000162552 WNT4
ENST00000415567 0.198326510054894 0.0997451290805721 0.402402281980239 ENSG00000162552 WNT4
ENST00000441048 0.236159817199071 0.125181139471232 0.389784213062858 ENSG00000162552 WNT4
ENST00000404138 0.423839114431991 0.274788601419802 0.0779282608588552 ENSG00000184677 ZBTB40
ENST00000400239 0.0450886379454677 0.0155515826773292 0.251990786551169 ENSG00000184677 ZBTB40
ENST00000375647 0.424444686368925 0.275286602488777 0.0779195621551483 ENSG00000184677 ZBTB40
ENST00000374651 0.592718779552171 0.440793870484546 0.0567110956683658 ENSG00000184677 ZBTB40
ENST00000438551 0.394270462390298 0.248796189024296 -0.265053323978199 ENSG00000237200 ZBTB40-IT1
ENST00000374644 0.889677242754751 0.819445252495996 -0.0415870577227363 ENSG00000070886 EPHA8
ENST00000166244 0.942513566038413 0.901799794645808 -0.0236286591809211 ENSG00000070886 EPHA8
ENST00000538803 0.889677242754751 0.819445252495996 -0.0415870577227363 ENSG00000070886 EPHA8
ENST00000544305 0.136579186332087 0.0618227992217108 -0.421200724455881 ENSG00000133216 EPHB2
ENST00000374630 0.137742849851292 0.0625427517430074 -0.410157684907639 ENSG00000133216 EPHB2
ENST00000400191 0.0507562540145286 0.0179469878397383 -0.500243598316753 ENSG00000133216 EPHB2
ENST00000374632 0.0659901103405165 0.0248406708261212 -0.482478887594152 ENSG00000133216 EPHB2
ENST00000374627 0.281156098953617 0.157830638548787 -0.338315956995635 ENSG00000133216 EPHB2
ENST00000465676 0.632066420153829 0.484099705941169 -0.173875887651621 ENSG00000133216 EPHB2
ENST00000490436 0.816173976988121 0.713292150697295 -0.0788855013020588 ENSG00000133216 EPHB2
ENST00000440767 0.622113994258211 0.472720952768471 0.101283187899038 ENSG00000227868 C1orf234
ENST00000566855 0.563192059579546 0.409848269357255 0.131334375419972 ENSG00000227868 C1orf234
ENST00000356634 0.0390046123956504 0.0130130891425219 0.155508134335546 ENSG00000004487 KDM1A
ENST00000400181 0.0390046123956504 0.0130130891425219 0.155508134335546 ENSG00000004487 KDM1A
ENST00000542151 0.0390046123956504 0.0130130891425219 0.155508134335546 ENSG00000004487 KDM1A
ENST00000427154 0.312249304170379 0.181302828402317 0.0812423442085109 ENSG00000240553 RP1-184J9.2
ENST00000577915 0.940796922469911 0.899024052701102 0.018197921150885 ENSG00000263793 MIR3115
ENST00000481879 0.6881424007441 0.549731850623198 0.071359979074791 ENSG00000004487 KDM1A
ENST00000583845 0.195935374839856 0.098169326294359 0.222179669504314 ENSG00000266802 MIR4419A
ENST00000465864 0.152611232477953 0.0711979598383364 0.162083089970525 ENSG00000004487 KDM1A
ENST00000494920 0.11720465715055 0.0509091013641032 0.167490464487638 ENSG00000004487 KDM1A
ENST00000602503 0.0871771533494672 0.0350584265687952 0.222075196741431 ENSG00000004487 KDM1A
ENST00000374623 2.3265190156315e-06 1.55268815068512e-07 -0.438699685631706 ENSG00000169641 LUZP1
ENST00000418342 0.105117013294871 0.0443424395152004 -0.151312212749992 ENSG00000169641 LUZP1
ENST00000302291 0.142645550291483 0.0653742716998134 -0.138988544912681 ENSG00000169641 LUZP1
ENST00000314174 0.966056377137542 0.940060709747168 -0.00658659317240143 ENSG00000169641 LUZP1
ENST00000471849 0.175808030278579 0.0852721651277046 0.173751650700308 ENSG00000169641 LUZP1
ENST00000475164 0.563136634399045 0.409802612742176 0.0969226036558871 ENSG00000169641 LUZP1
ENST00000450968 0.969856733700372 0.946605925126329 0.0155644695576762 ENSG00000229010 RP5-979D14.1
ENST00000384208 0.469826640587594 0.316766451187878 0.245803981888691 ENSG00000206935 RNU6-514P
ENST00000516769 0.462031393041601 0.309558611634906 0.201069342557055 ENSG00000252578 RNU6-135P
ENST00000566551 0.00200722472054007 0.000376564728710552 0.615817816627732 ENSG00000261326 RP5-1057J7.6
ENST00000604481 0.362054476814415 0.221586707876861 0.282041510943533 ENSG00000261326 RP5-1057J7.6
ENST00000464516 0.0169309198457531 0.00472292211362715 0.489389291721333 ENSG00000125944 HNRNPR
ENST00000478691 0.43528505878491 0.285000058432021 0.0730257638651387 ENSG00000125944 HNRNPR
ENST00000374616 0.635388004393477 0.487726395443121 0.0477178807223225 ENSG00000125944 HNRNPR
ENST00000476660 0.327807220772562 0.19348659010233 0.111553108287695 ENSG00000125944 HNRNPR
ENST00000374612 0.635898128508519 0.488351357962393 0.0476472934777936 ENSG00000125944 HNRNPR
ENST00000302271 0.635388004393477 0.487736221032286 0.0477176414871355 ENSG00000125944 HNRNPR
ENST00000427764 0.982938620901035 0.9696502326827 -0.00253906964043207 ENSG00000125944 HNRNPR
ENST00000606561 0.714204474699746 0.581325720080993 -0.0356772453375544 ENSG00000125944 HNRNPR
ENST00000426846 0.565808688017551 0.412575314824145 -0.0518897528178083 ENSG00000125944 HNRNPR
ENST00000463552 0.927508924986299 0.877652930094136 -0.0110505992290674 ENSG00000125944 HNRNPR
ENST00000470941 0.966708254939817 0.941166366701644 -0.00553560899670037 ENSG00000125944 HNRNPR
ENST00000476451 0.975715352203244 0.956736907137506 0.00393826776206572 ENSG00000125944 HNRNPR
ENST00000490652 0.399878049383452 0.253589742872815 -0.0857955107649183 ENSG00000125944 HNRNPR
ENST00000314011 0.198790760187018 0.100035796231565 0.264716906984518 ENSG00000125945 ZNF436
ENST00000374608 0.17898579719086 0.0872493695292263 0.270237404493148 ENSG00000125945 ZNF436
ENST00000458053 0.00722970106597622 0.00170508853042791 0.694038184694793 ENSG00000249087 C1orf213
ENST00000454117 0.00207439279754515 0.000391632037049803 0.798155636602334 ENSG00000249087 C1orf213
ENST00000335648 0.00207439279754515 0.000391632037049803 0.798155636602334 ENSG00000249087 C1orf213
ENST00000518821 0.00267541107762164 0.000528956573142906 0.79077731712669 ENSG00000249087 C1orf213
ENST00000437367 0.0030936590759287 0.000628555842830558 0.771641769568004 ENSG00000249087 C1orf213
ENST00000364535 0.550757298615808 0.397157387490523 0.152129194054604 ENSG00000201405 Y_RNA
ENST00000518600 0.0312686058353256 0.00992046617130758 0.636010959263709 ENSG00000249087 C1orf213
ENST00000450454 0.864972933900086 0.782308888311146 0.0687278392377188 ENSG00000204219 TCEA3
ENST00000374601 0.848102238565916 0.758250140780524 -0.0669875994342937 ENSG00000204219 TCEA3
ENST00000461794 0.878758812148722 0.802906703438647 0.0438569698424329 ENSG00000204219 TCEA3
ENST00000374602 0.876581702451102 0.799701644544019 -0.039556790517014 ENSG00000204219 TCEA3
ENST00000495646 0.994930734120849 0.990122892213766 -0.00185964601633013 ENSG00000088280 ASAP3
ENST00000336689 0.473679210530534 0.320429697976662 0.229909179552649 ENSG00000088280 ASAP3
ENST00000492982 0.445000453974752 0.293790297541875 0.240961507752358 ENSG00000088280 ASAP3
ENST00000437606 0.445000453974752 0.293790297541875 0.240961507752358 ENSG00000088280 ASAP3
ENST00000478858 0.30546626211057 0.17620064703081 0.276759290188582 ENSG00000088280 ASAP3
ENST00000608765 0.841011834262128 0.74789877300614 0.0598506797789088 ENSG00000088280 ASAP3
ENST00000449467 0.988427670958557 0.978895920437498 -0.0044272659992413 ENSG00000088280 ASAP3
ENST00000361729 0.001970357629977 0.000368376246878778 -0.289183465586632 ENSG00000007968 E2F2
ENST00000487237 0.112653483883798 0.048399391903696 -0.372983482401349 ENSG00000007968 E2F2
ENST00000451217 0.88304458589311 0.809097235882335 -0.0395026879418505 ENSG00000235052 RP1-150O5.3
ENST00000374561 0.0474708736791921 0.0165404343679381 -0.347447035899357 ENSG00000117318 ID3
ENST00000463312 0.985487397171558 0.973915439474079 0.00488033259839647 ENSG00000117318 ID3
ENST00000486541 0.0391367505051686 0.0130644289939144 -0.416018915329116 ENSG00000117318 ID3
ENST00000477916 0.0395018473573014 0.0132178656361132 0.603420047533665 ENSG00000197880 MDS2
ENST00000374555 0.721569580841788 0.590355404670022 0.107944471920904 ENSG00000197880 MDS2
ENST00000374550 0.0134968622168244 0.00359485542431801 0.3139194020131 ENSG00000142676 RPL11
ENST00000467075 0.00420146160727973 0.000900175086703458 0.300388676166571 ENSG00000142676 RPL11
ENST00000482370 0.0136893568972061 0.00365785118426745 0.313602445051929 ENSG00000142676 RPL11
ENST00000443624 0.0201924673374943 0.00583099022605871 0.299262121353313 ENSG00000142676 RPL11
ENST00000458455 0.0146490575294187 0.00396887713614883 0.311633713369628 ENSG00000142676 RPL11
ENST00000366398 0.564172330689453 0.410898890836125 0.203798424974648 ENSG00000203589 RP5-886K2.1
ENST00000466184 0.128320131234473 0.0570905898165772 -0.419108829194823 ENSG00000244609 RN7SL532P
ENST00000418390 0.126232004008758 0.0559106289312536 0.157644315227503 ENSG00000011007 TCEB3
ENST00000609199 0.416416315235856 0.268224745296348 0.0930683497199208 ENSG00000011007 TCEB3
ENST00000487554 0.0373477154692126 0.0123509629855072 0.307485323607183 ENSG00000011007 TCEB3
ENST00000427796 0.000582225327423806 8.83873766431573e-05 0.453091716094963 ENSG00000236810 RP5-886K2.3
ENST00000447961 0.233808221108996 0.123536692309747 0.375134008268509 ENSG00000236810 RP5-886K2.3
ENST00000246151 2.33413810664396e-05 2.17216909953782e-06 0.405015252669038 ENSG00000057757 PITHD1
ENST00000415372 0.000135739053033345 1.63654552900998e-05 0.502343685361687 ENSG00000057757 PITHD1
ENST00000374524 5.39173964007874e-06 4.0574352033703e-07 0.475228937648148 ENSG00000057757 PITHD1
ENST00000374514 3.20503168248464e-05 3.13218167249452e-06 -0.457668248236043 ENSG00000011009 LYPLA2
ENST00000400061 3.27715072703155e-05 3.21502047725607e-06 -0.457333532141513 ENSG00000011009 LYPLA2
ENST00000420982 1.83688478189533e-05 1.65106642566842e-06 -0.542051660172736 ENSG00000011009 LYPLA2
ENST00000374505 1.0009785984001e-05 8.25628512953666e-07 -0.518726802445911 ENSG00000011009 LYPLA2
ENST00000495365 7.60563409633258e-06 6.04090927738828e-07 -0.509398848580033 ENSG00000011009 LYPLA2
ENST00000374503 5.40158017503842e-06 4.06691208990818e-07 -0.508608079279563 ENSG00000011009 LYPLA2
ENST00000374502 7.73208952970689e-06 6.16012962289011e-07 -0.514008059609545 ENSG00000011009 LYPLA2
ENST00000492577 1.00349990612447e-05 8.27836428444475e-07 -0.534524836649735 ENSG00000011009 LYPLA2
ENST00000421070 3.30279260945482e-06 2.31845291263649e-07 -0.616187194703907 ENSG00000011009 LYPLA2
ENST00000374501 0.00176379922095845 0.000323259193698964 -0.351730752017684 ENSG00000011009 LYPLA2
ENST00000472213 0.00129625823202442 0.000224723647577862 -0.39733712555933 ENSG00000011009 LYPLA2
ENST00000481736 0.851311509356946 0.763168994824367 -0.0329344306038239 ENSG00000117308 GALE
ENST00000374497 0.768259899050864 0.648340522813554 -0.0508537328253436 ENSG00000117308 GALE
ENST00000456977 0.930018013473975 0.881604716222962 0.0229420838529422 ENSG00000117308 GALE
ENST00000459934 0.820966213710868 0.720117814294485 -0.0393024160075526 ENSG00000117308 GALE
ENST00000469556 0.772482579793084 0.653792880855133 0.0673316781847349 ENSG00000117308 GALE
ENST00000429356 0.745441626450808 0.619292239056531 -0.0584541809740006 ENSG00000117308 GALE
ENST00000418277 0.909774703626059 0.849585197129111 -0.0209834638106878 ENSG00000117308 GALE
ENST00000470949 0.441187058793391 0.290361806211369 -0.135003258625914 ENSG00000117308 GALE
ENST00000425913 0.492772992373105 0.338776313837934 -0.113598090739797 ENSG00000117308 GALE
ENST00000445705 0.378867558747792 0.235678840940493 -0.151283126707028 ENSG00000117308 GALE
ENST00000467493 0.239264219714668 0.127269796428132 -0.208416321234719 ENSG00000117308 GALE
ENST00000486382 0.169243241853042 0.0812366695454811 -0.272202500260929 ENSG00000117308 GALE
ENST00000470383 0.262131361147028 0.143540067798113 -0.20442113482011 ENSG00000117308 GALE
ENST00000466250 0.264175124840633 0.145030701470874 -0.204914008686796 ENSG00000117308 GALE
ENST00000467070 0.600667984405736 0.449392399387248 -0.112687881342729 ENSG00000117308 GALE
ENST00000374490 0.421380958684678 0.272609219338446 -0.17196236412489 ENSG00000117305 HMGCL
ENST00000374487 0.446116029733369 0.294773598807323 -0.162829786901956 ENSG00000117305 HMGCL
ENST00000374483 0.446116029733369 0.294773598807323 -0.162829786901956 ENSG00000117305 HMGCL
ENST00000436439 0.421380958684678 0.272609219338446 -0.17196236412489 ENSG00000117305 HMGCL
ENST00000235958 0.420955058519181 0.272246090445983 -0.172025769569468 ENSG00000117305 HMGCL
ENST00000509389 0.305258137004343 0.176057180764621 -0.20370610061817 ENSG00000117305 HMGCL
ENST00000496907 0.289004421795173 0.163660673615954 -0.237989610286622 ENSG00000117305 HMGCL
ENST00000513148 0.340791314737555 0.20409663042213 -0.20173610696749 ENSG00000117305 HMGCL
ENST00000479458 0.189476110382312 0.0939144882411542 -0.325785754548572 ENSG00000117305 HMGCL
ENST00000498698 0.329230070248706 0.194655811192775 -0.25881625372457 ENSG00000117305 HMGCL
ENST00000374479 0.757878172524604 0.635117662380874 -0.067299275855966 ENSG00000179163 FUCA1
ENST00000374472 0.86999957032448 0.789925318542079 0.0235013348516857 ENSG00000188822 CNR2
ENST00000536471 0.743340309758634 0.616677445696964 0.0439215431654171 ENSG00000188822 CNR2
ENST00000458849 0.774260458244599 0.65612642389218 -0.0978859382755555 ENSG00000238538 snoU13
ENST00000412176 0.918978431821982 0.864385093498437 -0.0398640729498342 ENSG00000229106 RP11-4M23.2
ENST00000411815 0.568874206977233 0.415886949328248 0.20577809948579 ENSG00000232557 RP11-4M23.3
ENST00000471915 1.01440340910441e-05 8.37868712044231e-07 -0.501086397992169 ENSG00000189266 PNRC2
ENST00000334351 0.00598906385740961 0.00136773885875977 -0.31625967489953 ENSG00000189266 PNRC2
ENST00000374468 0.000584517004699299 8.88212082937016e-05 -0.383826905954925 ENSG00000189266 PNRC2
ENST00000579103 0.374565204103824 0.232107358266864 -0.121468373166074 ENSG00000189266 PNRC2
ENST00000344989 0.00219229653869414 0.000417693081115767 -0.209395445772261 ENSG00000188529 SRSF10
ENST00000453840 0.00209544404403115 0.000396329655362756 -0.209679318479492 ENSG00000188529 SRSF10
ENST00000341154 0.0021880400206973 0.000416730439289459 -0.20956880636471 ENSG00000188529 SRSF10
ENST00000484146 0.00165567095135564 0.000300178958966775 -0.215156729344365 ENSG00000188529 SRSF10
ENST00000473858 0.00165071151272897 0.000299087663090238 -0.215161392197921 ENSG00000188529 SRSF10
ENST00000374452 0.00163521602828742 0.000295715658261046 -0.215117446991062 ENSG00000188529 SRSF10
ENST00000374453 0.00159010735365443 0.00028622664169274 -0.215264367720402 ENSG00000188529 SRSF10
ENST00000343255 0.00111111960528659 0.000187343319408931 -0.224269344204723 ENSG00000188529 SRSF10
ENST00000492112 0.00110202043469804 0.000185513277221581 -0.224469302941281 ENSG00000188529 SRSF10
ENST00000485841 0.00151949490838865 0.000271642599266156 -0.223662727519511 ENSG00000188529 SRSF10
ENST00000338597 0.00905966100709722 0.00223668452205952 -0.190237750486943 ENSG00000188529 SRSF10
ENST00000495785 0.0053726519605433 0.00120145116423307 -0.196962278653911 ENSG00000188529 SRSF10
ENST00000473754 0.0130785864792431 0.00345925333470702 -0.221066834344216 ENSG00000188529 SRSF10
ENST00000497214 0.0101524942440864 0.00255775416524822 0.475682423543091 ENSG00000188529 SRSF10
ENST00000485292 0.0453692037077101 0.0156680729320031 -0.201331776645494 ENSG00000188529 SRSF10
ENST00000469303 0.0077344505748343 0.00184914702102021 -0.279032470209864 ENSG00000188529 SRSF10
ENST00000439239 0.799599240287577 0.690248884599654 0.0638262541419446 ENSG00000225315 RP11-293P20.2
ENST00000374434 0.921921518469908 0.868873581742436 -0.0256297479516929 ENSG00000142661 MYOM3
ENST00000330966 0.921921518469908 0.868873581742436 -0.0256297479516929 ENSG00000142661 MYOM3
ENST00000448831 0.955756503224623 0.92268808497055 -0.0134713849527933 ENSG00000142661 MYOM3
ENST00000270800 0.947206518492093 0.909486815781856 -0.0188381219566683 ENSG00000142677 IL22RA1
ENST00000327535 3.89345153600952e-05 3.9154515306264e-06 -0.392821596822946 ENSG00000185436 IFNLR1
ENST00000327575 0.00188426939255014 0.00034942679018105 -0.374702435240652 ENSG00000185436 IFNLR1
ENST00000374421 0.00198001615806673 0.000370574339441045 -0.373285695767898 ENSG00000185436 IFNLR1
ENST00000374419 0.0231156568631281 0.00685360919164566 -0.296354508654518 ENSG00000185436 IFNLR1
ENST00000374418 0.0427091810892865 0.0145463355097704 -0.280568526515891 ENSG00000185436 IFNLR1
ENST00000439059 0.587384621873601 0.43526144375174 -0.116837707175224 ENSG00000230023 RP11-10N16.2
ENST00000437965 0.140994072121522 0.0644281427578557 0.35453457486476 ENSG00000232298 RP11-10N16.3
ENST00000361548 0.0965301038742158 0.0398247936264877 -0.51704117242502 ENSG00000158055 GRHL3
ENST00000342072 0.0965301038742158 0.0398247936264877 -0.51704117242502 ENSG00000158055 GRHL3
ENST00000350501 0.175476527344321 0.0850597806984941 -0.425621759745035 ENSG00000158055 GRHL3
ENST00000530984 0.582222761563764 0.429845165294979 -0.186698078010898 ENSG00000158055 GRHL3
ENST00000356046 0.0820993187303217 0.03254459270534 -0.536910472334759 ENSG00000158055 GRHL3
ENST00000524724 0.549075878342616 0.395464069518487 -0.198773156451813 ENSG00000158055 GRHL3
ENST00000236255 0.14767486774427 0.0682984228144959 -0.448436411513307 ENSG00000158055 GRHL3
ENST00000528064 0.14767486774427 0.0682984228144959 -0.448436411513307 ENSG00000158055 GRHL3
ENST00000528181 0.330214737843892 0.195442732001171 -0.221627448716413 ENSG00000158055 GRHL3
ENST00000374409 0.200019888358857 0.100842262981582 0.362250133651644 ENSG00000001460 STPG1
ENST00000440416 0.775507808758174 0.657604805604926 0.0967470249164108 ENSG00000001460 STPG1
ENST00000003583 0.211443827463743 0.108361650667811 0.353752859881194 ENSG00000001460 STPG1
ENST00000468303 0.125299558075086 0.0553919098988214 0.365464095479484 ENSG00000001460 STPG1
ENST00000337248 0.211443827463743 0.108361650667811 0.353752859881194 ENSG00000001460 STPG1
ENST00000497384 0.964867469434788 0.938100886605269 0.0183380435529809 ENSG00000001460 STPG1
ENST00000438866 0.786804169999871 0.673078010838198 0.106962284862433 ENSG00000001460 STPG1
ENST00000435187 0.865693545988088 0.783277634594083 0.0699235764604575 ENSG00000001460 STPG1
ENST00000483261 0.0690214946780938 0.0262466736394247 0.528868961169479 ENSG00000001460 STPG1
ENST00000498488 0.0665113262879756 0.0250789610327377 0.487507155265866 ENSG00000001460 STPG1
ENST00000483528 0.140051563147107 0.0638873467877504 0.460418916325748 ENSG00000001460 STPG1
ENST00000475760 0.0610339928421048 0.0225267812196465 0.580372633474098 ENSG00000001460 STPG1
ENST00000492753 0.814602664515787 0.711186579179568 -0.0940765019360309 ENSG00000001460 STPG1
ENST00000374399 0.115074397809428 0.0497198482022029 -0.221519491582 ENSG00000001461 NIPAL3
ENST00000003912 0.0226428009455424 0.00668330682319978 -0.271889400540321 ENSG00000001461 NIPAL3
ENST00000488155 0.100776684806797 0.0420509439946546 -0.419507278544598 ENSG00000001461 NIPAL3
ENST00000358028 0.0138223405902337 0.00369967160661269 -0.360982997836099 ENSG00000001461 NIPAL3
ENST00000339255 0.0391549618944364 0.0130740965028784 -0.280015100277114 ENSG00000001461 NIPAL3
ENST00000475663 0.386795989131636 0.242383516296416 -0.222212063774339 ENSG00000001461 NIPAL3
ENST00000428131 0.0771624236127031 0.0301017595560569 -0.304975487685051 ENSG00000001461 NIPAL3
ENST00000432012 0.791204079908545 0.678851977990918 -0.0798100184301187 ENSG00000001461 NIPAL3
ENST00000374395 0.794243888377621 0.682991056282795 -0.103299298591501 ENSG00000117602 RCAN3
ENST00000436717 0.970213373487038 0.947217078757715 -0.0168823003611349 ENSG00000117602 RCAN3
ENST00000425530 0.112107606885463 0.0481089723985429 -0.356558833788294 ENSG00000117602 RCAN3
ENST00000412742 0.152044136929256 0.0708750800521576 -0.413174359010372 ENSG00000117602 RCAN3
ENST00000538532 0.152044136929256 0.0708750800521576 -0.413174359010372 ENSG00000117602 RCAN3
ENST00000374393 0.183347610488037 0.0900049809620988 -0.382948115849912 ENSG00000117602 RCAN3
ENST00000482807 0.348878336471606 0.210610157699065 -0.240824835602905 ENSG00000117602 RCAN3
ENST00000577528 0.444810445735471 0.293613675710537 0.205227925755912 ENSG00000264443 RP4-594I10.3
ENST00000374392 0.232128762828528 0.122351721431752 0.21376187998348 ENSG00000184454 NCMAP
ENST00000478890 2.05539434056447e-13 2.18748422908853e-15 0.669497468781248 ENSG00000133226 SRRM1
ENST00000593639 1.62820161980349e-13 1.69745269415612e-15 0.668303989785732 ENSG00000133226 SRRM1
ENST00000323848 1.8848852581493e-12 2.53011201444175e-14 0.584159358496475 ENSG00000133226 SRRM1
ENST00000466910 6.7628104842962e-08 2.85692280344103e-09 0.623713407560929 ENSG00000133226 SRRM1
ENST00000468822 3.99652318272801e-12 5.70691023753523e-14 0.636406687748478 ENSG00000133226 SRRM1
ENST00000447431 4.8963586260662e-11 8.93541789334276e-13 0.525190544581455 ENSG00000133226 SRRM1
ENST00000600523 1.24731000706594e-13 1.27803711269493e-15 0.693583721689407 ENSG00000133226 SRRM1
ENST00000462710 2.56486527104511e-12 3.52975143407957e-14 0.653913847335297 ENSG00000133226 SRRM1
ENST00000374389 4.87528298389875e-11 8.8938404536051e-13 0.525912887824957 ENSG00000133226 SRRM1
ENST00000490543 2.56486527104511e-12 3.52975143407957e-14 0.653913847335297 ENSG00000133226 SRRM1
ENST00000479034 1.3545909373157e-10 2.76639737974998e-12 0.50915324127787 ENSG00000133226 SRRM1
ENST00000596378 5.15382110687555e-12 7.543977049426e-14 0.526764223286822 ENSG00000133226 SRRM1
ENST00000494934 7.45398588023604e-09 2.37275799212351e-10 0.643137009234626 ENSG00000133226 SRRM1
ENST00000495561 9.30207087658953e-10 2.34683365186063e-11 0.681995395531616 ENSG00000133226 SRRM1
ENST00000537199 2.67236297321895e-08 1.00440371006785e-09 0.461088380859978 ENSG00000133226 SRRM1
ENST00000485441 0.000285885079590542 3.87658749883906e-05 0.47198245233398 ENSG00000133226 SRRM1
ENST00000470243 0.00806091872778733 0.00194286247311326 0.386944402913091 ENSG00000133226 SRRM1
ENST00000496882 0.000330876413400382 4.59643397238057e-05 0.35376090972827 ENSG00000133226 SRRM1
ENST00000461768 0.00158626696267703 0.000285403541576219 0.292741386836552 ENSG00000133226 SRRM1
ENST00000485541 0.00338588146146555 0.00069950701658098 0.300315930615875 ENSG00000133226 SRRM1
ENST00000488317 0.00344363341741846 0.000713529402215696 0.3134635260765 ENSG00000133226 SRRM1
ENST00000489130 0.187211597286708 0.0924354718715194 0.250857047824387 ENSG00000133226 SRRM1
ENST00000459464 0.789510470850856 0.676666008087574 -0.0697412429099064 ENSG00000238986 snoU13
ENST00000474843 0.0430847013343048 0.0147053539058069 0.315600833010006 ENSG00000133226 SRRM1
ENST00000374379 0.314659584766114 0.183178999032086 -0.0987736950548408 ENSG00000169504 CLIC4
ENST00000497755 0.0648057003848984 0.0242883642686175 0.24421262893937 ENSG00000169504 CLIC4
ENST00000488683 0.31545901191535 0.183793599561972 -0.0986036624978628 ENSG00000169504 CLIC4
ENST00000489758 0.133154598577974 0.0598696085113832 0.220841446000356 ENSG00000169504 CLIC4
ENST00000459588 0.971574403731663 0.949371398870632 -0.0141384035266259 ENSG00000238482 RNU6-1208P
ENST00000399916 1.32710415544776e-07 6.16531774656708e-09 -0.362958264048925 ENSG00000020633 RUNX3
ENST00000308873 4.17348803647906e-07 2.22378304795836e-08 -0.36274991425145 ENSG00000020633 RUNX3
ENST00000338888 3.3692852991161e-08 1.3072601258987e-09 -0.416885611512204 ENSG00000020633 RUNX3
ENST00000540420 1.13112036420088e-08 3.81897655585861e-10 -0.4810271791355 ENSG00000020633 RUNX3
ENST00000496967 5.53235841154161e-06 4.18482603851702e-07 -0.430467720363072 ENSG00000020633 RUNX3
ENST00000479341 0.000121205543347152 1.43621975798008e-05 -0.405199527500103 ENSG00000020633 RUNX3
ENST00000456316 0.142688778535334 0.0654032037891046 -0.377019191288148 ENSG00000229162 RP11-84D1.1
ENST00000568143 0.112858601433542 0.0485146571109357 0.224604629634122 ENSG00000261025 RP11-84D1.2
ENST00000424084 0.361281078665308 0.220956335654317 0.275829999251884 ENSG00000233755 RP4-799D16.1
ENST00000236273 0.00338503217840754 0.000699266647544679 0.307566548539679 ENSG00000117614 SYF2
ENST00000354361 0.00246941442175073 0.00048068392535172 0.315827760347625 ENSG00000117614 SYF2
ENST00000474160 0.91092547182402 0.851254562378956 -0.0199062897149397 ENSG00000117614 SYF2
ENST00000476231 0.0370773171754286 0.0122385770495155 -0.28954688480542 ENSG00000117614 SYF2
ENST00000243189 7.35280062237056e-26 7.80182876720091e-29 1.04962572874935 ENSG00000117616 C1orf63
ENST00000569495 9.35224036133415e-18 4.45953959165161e-20 1.16333332127809 ENSG00000117616 C1orf63
ENST00000498238 7.35280062237056e-26 7.79371810627507e-29 1.04962270522622 ENSG00000117616 C1orf63
ENST00000566395 1.30121427412483e-28 6.82021723011366e-32 1.27798748258297 ENSG00000117616 C1orf63
ENST00000565733 4.47456966213463e-29 2.17370398937801e-32 1.2561437176289 ENSG00000117616 C1orf63
ENST00000568254 7.35280062237056e-26 7.79371810627507e-29 1.04962270522622 ENSG00000117616 C1orf63
ENST00000473314 1.44757507603999e-19 4.95954029350342e-22 0.821028590657477 ENSG00000117616 C1orf63
ENST00000417642 7.35280062237056e-26 7.79371810627507e-29 1.04962270522622 ENSG00000117616 C1orf63
ENST00000570063 6.05804780020489e-29 3.05911161816976e-32 1.25862864766529 ENSG00000117616 C1orf63
ENST00000564223 2.14005306953582e-14 1.90687775905612e-16 1.11280357471356 ENSG00000117616 C1orf63
ENST00000475766 5.48786120949365e-27 4.41986699817317e-30 1.27469660453516 ENSG00000117616 C1orf63
ENST00000491378 5.63331390332943e-28 3.49277992804517e-31 1.3366528812214 ENSG00000117616 C1orf63
ENST00000431849 8.06250618144995e-15 6.78721133232526e-17 0.794952331235223 ENSG00000117616 C1orf63
ENST00000568212 1.24233830772572e-10 2.51015135620022e-12 0.672735692823022 ENSG00000117616 C1orf63
ENST00000568701 0.595155923894345 0.44349285025938 0.0853357369765016 ENSG00000117616 C1orf63
ENST00000561867 0.620444358011898 0.470879536452365 0.0731605735656193 ENSG00000117616 C1orf63
ENST00000568996 0.644532228948307 0.498133773534439 0.0687531798204647 ENSG00000117616 C1orf63
ENST00000607698 0.145614261610319 0.0670913107742928 0.325147477006521 ENSG00000272432 RP3-465N24.6
ENST00000450820 0.529752248569884 0.375654570598454 -0.120317405060373 ENSG00000117616 C1orf63
ENST00000566714 0.95148571730442 0.91619489055229 0.022797204417894 ENSG00000261349 RP3-465N24.5
ENST00000564398 0.0199748356458892 0.00575333385985844 0.589087473494134 ENSG00000187010 RHD
ENST00000328664 0.0494799013880147 0.0173927433878995 0.398972323463915 ENSG00000187010 RHD
ENST00000454452 0.0607883631764595 0.0224209690268287 0.396763464999585 ENSG00000187010 RHD
ENST00000342055 0.0607883631764595 0.0224209690268287 0.396763464999585 ENSG00000187010 RHD
ENST00000423810 0.0607883631764595 0.0224209690268287 0.396763464999585 ENSG00000187010 RHD
ENST00000568195 0.0607883631764595 0.0224209690268287 0.396763464999585 ENSG00000187010 RHD
ENST00000417538 0.0607883631764595 0.0224209690268287 0.396763464999585 ENSG00000187010 RHD
ENST00000357542 0.0607883631764595 0.0224209690268287 0.396763464999585 ENSG00000187010 RHD
ENST00000423253 0.0443202847101923 0.0152171617887832 0.423530282531356 ENSG00000187010 RHD
ENST00000414693 0.379319197449049 0.236027676732371 0.236541124192947 ENSG00000224183 SDHDP6
ENST00000568399 0.275815726964968 0.153794098894053 0.179605790928975 ENSG00000117616 C1orf63
ENST00000562018 0.370446936505692 0.228581904098797 0.148514625494433 ENSG00000117616 C1orf63
ENST00000567741 0.403857075391093 0.257013753662934 0.140163903003302 ENSG00000117616 C1orf63
ENST00000566599 0.31817617373637 0.185921731935989 -0.266320187687689 ENSG00000117616 C1orf63
ENST00000564413 0.822210374045702 0.721638436182746 0.0812056612486646 ENSG00000117616 C1orf63
ENST00000570165 0.737990743091799 0.610116249248987 -0.11588605021257 ENSG00000259984 RP11-335G20.7
ENST00000374358 0.360995284721137 0.22069617000031 0.0927967590218514 ENSG00000183726 TMEM50A
ENST00000498135 0.440903291475884 0.29007359141006 0.0867138826199596 ENSG00000183726 TMEM50A
ENST00000491936 0.533920084145757 0.379988814088931 0.069722390156958 ENSG00000183726 TMEM50A
ENST00000480937 0.55352431455884 0.399977095689553 0.0666796537189281 ENSG00000183726 TMEM50A
ENST00000468704 0.883433251828073 0.8096187491474 -0.021526992674896 ENSG00000183726 TMEM50A
ENST00000516706 0.536050651573955 0.382245238537817 0.127757389795349 ENSG00000252515 RNU6-1171P
ENST00000487234 0.151062585511436 0.0703122825241407 0.182336392054866 ENSG00000183726 TMEM50A
ENST00000459565 0.611634065529254 0.461065417141132 -0.150156635795436 ENSG00000238889 snoU13
ENST00000294413 0.123608283260509 0.0544601443857967 0.37587961534032 ENSG00000188672 RHCE
ENST00000374352 0.0807509895216579 0.0318537119283975 0.43150429530179 ENSG00000188672 RHCE
ENST00000243186 0.0944003028357626 0.0387229141951998 0.409420842271531 ENSG00000188672 RHCE
ENST00000413854 0.0944003028357626 0.0387229141951998 0.409420842271531 ENSG00000188672 RHCE
ENST00000425135 0.0944003028357626 0.0387229141951998 0.409420842271531 ENSG00000188672 RHCE
ENST00000455194 0.0944003028357626 0.0387229141951998 0.409420842271531 ENSG00000188672 RHCE
ENST00000340849 0.714605071097505 0.581779681746263 0.116181933082927 ENSG00000188672 RHCE
ENST00000349320 0.255536414839311 0.1387169501509 0.308590216605505 ENSG00000188672 RHCE
ENST00000527747 0.542346724245819 0.388509277188458 0.200612630615274 ENSG00000188672 RHCE
ENST00000346452 0.857769439029076 0.77223154724346 -0.0670847336469842 ENSG00000188672 RHCE
ENST00000349438 0.855236801050181 0.768776135738126 -0.0680300927223558 ENSG00000188672 RHCE
ENST00000527187 0.900983202543226 0.836672741316357 -0.0517058240608957 ENSG00000188672 RHCE
ENST00000533771 0.930393949819124 0.882420092825018 -0.0371168567016693 ENSG00000188672 RHCE
ENST00000541879 0.868779484216696 0.787892552324221 0.0627356993126817 ENSG00000238084 RP3-469D22.1
ENST00000419297 0.87189920953623 0.792990373365105 0.0612799002959616 ENSG00000238084 RP3-469D22.1
ENST00000495048 0.207578658535176 0.105780914648239 -0.341247439336154 ENSG00000188672 RHCE
ENST00000399763 0.00168200195629892 0.000305778464384501 0.312641329216397 ENSG00000204178 TMEM57
ENST00000399766 0.00168200195629892 0.000305778464384501 0.312641329216397 ENSG00000204178 TMEM57
ENST00000374343 0.00168200195629892 0.000305778464384501 0.312641329216397 ENSG00000204178 TMEM57
ENST00000470035 0.386255020251952 0.241928481261704 0.13448950996869 ENSG00000204178 TMEM57
ENST00000374338 3.5595541779365e-08 1.39086679683251e-09 -0.507088280967708 ENSG00000157978 LDLRAP1
ENST00000485476 2.78613931908311e-07 1.41850447387728e-08 -0.709405108351018 ENSG00000157978 LDLRAP1
ENST00000488127 8.25924586017009e-08 3.58569716594066e-09 -0.573673644618267 ENSG00000157978 LDLRAP1
ENST00000462394 0.00721955330836535 0.00170218761318515 -0.587869696210095 ENSG00000157978 LDLRAP1
ENST00000484476 0.128289466913441 0.0570720268862205 -0.292647459448621 ENSG00000157978 LDLRAP1
ENST00000474283 0.0338272078729288 0.0109279053852308 -0.357362942236365 ENSG00000157978 LDLRAP1
ENST00000470950 0.214391029543166 0.110290480121877 -0.233608085408051 ENSG00000157978 LDLRAP1
ENST00000412797 0.569743347171491 0.416739160283639 -0.202221764158787 ENSG00000225643 RP11-70P17.1
ENST00000374332 0.0630603883150198 0.0234697861883994 -0.462041660897747 ENSG00000117643 MAN1C1
ENST00000263979 0.0955401562168245 0.0393138405367622 -0.421558316615031 ENSG00000117643 MAN1C1
ENST00000436991 0.276069989015524 0.154004169479495 -0.338042950804889 ENSG00000233478 RP1-187B23.1
ENST00000473891 0.181687845873213 0.0889265416450641 -0.429546756676313 ENSG00000117643 MAN1C1
ENST00000374329 0.0294021432059384 0.00919773671417609 -0.633153304174315 ENSG00000117643 MAN1C1
ENST00000496532 0.332442672292637 0.19724945894685 -0.31293160835483 ENSG00000117643 MAN1C1
ENST00000475314 0.278858636810447 0.156173352260211 -0.323768438954011 ENSG00000117643 MAN1C1
ENST00000487493 0.999797516016152 0.998844041968654 0.000312843505159753 ENSG00000117643 MAN1C1
ENST00000354177 0.000839275806594791 0.000135113716329573 -0.67866860080648 ENSG00000162430 SEPN1
ENST00000361547 0.000839275806594791 0.000135113716329573 -0.67866860080648 ENSG00000162430 SEPN1
ENST00000374315 0.000839275806594791 0.000135113716329573 -0.67866860080648 ENSG00000162430 SEPN1
ENST00000559265 0.00694565404119394 0.00162522248882034 -0.483475436665767 ENSG00000255054 RP1-317E23.6
ENST00000494537 0.0077519816195567 0.00185398248774231 -0.77442480212196 ENSG00000162430 SEPN1
ENST00000527604 0.0059912874513553 0.00136828496317882 -0.463797645867908 ENSG00000255054 RP1-317E23.6
ENST00000442055 0.122549765366394 0.05386060856182 -0.44561528258154 ENSG00000228172 RP1-317E23.3
ENST00000453649 0.122549765366394 0.05386060856182 -0.44561528258154 ENSG00000228172 RP1-317E23.3
ENST00000424294 0.203991804078145 0.103414558206933 -0.204690748481576 ENSG00000117640 MTFR1L
ENST00000536896 0.379564381382851 0.236219058746012 -0.293802824011123 ENSG00000223474 AL020996.1
ENST00000374303 0.691341959942798 0.553374946843236 -0.0592516574212734 ENSG00000117640 MTFR1L
ENST00000533762 0.109142474148121 0.0464737676760751 -0.264884618351127 ENSG00000117640 MTFR1L
ENST00000529116 0.104877421266577 0.0442192479295474 -0.267781374536141 ENSG00000117640 MTFR1L
ENST00000474295 0.691073407838803 0.553098145487288 -0.0592161636232868 ENSG00000117640 MTFR1L
ENST00000488327 0.100593103743665 0.0419544087171956 -0.271983466017582 ENSG00000117640 MTFR1L
ENST00000472643 0.440664506791117 0.289854525339989 -0.116502402490541 ENSG00000117640 MTFR1L
ENST00000494293 0.00925103257652159 0.00229108610752163 -0.440738210786085 ENSG00000117640 MTFR1L
ENST00000469815 0.390276494725514 0.245411125673545 -0.119637312416985 ENSG00000117640 MTFR1L
ENST00000526894 0.440664506791117 0.289854525339989 -0.116502402490541 ENSG00000117640 MTFR1L
ENST00000478284 0.343733733251218 0.206447649947911 -0.158167789786435 ENSG00000117640 MTFR1L
ENST00000524618 0.360719972739288 0.220456379540043 -0.123780904252513 ENSG00000117640 MTFR1L
ENST00000374307 0.687621894674998 0.549053641731571 -0.0598304601978026 ENSG00000117640 MTFR1L
ENST00000528624 0.128921959893371 0.0574250973190082 -0.263329916860324 ENSG00000117640 MTFR1L
ENST00000525713 0.0974000274880208 0.040258701724763 -0.272487007524032 ENSG00000117640 MTFR1L
ENST00000374301 0.679747710392032 0.539849491331125 -0.061243346656955 ENSG00000117640 MTFR1L
ENST00000464008 0.333315318096111 0.197940458324516 -0.152511551955129 ENSG00000117640 MTFR1L
ENST00000526158 0.255352473303041 0.138589181926594 -0.184989258575617 ENSG00000117640 MTFR1L
ENST00000530599 0.122070270014302 0.0535897895430518 -0.258258659198448 ENSG00000117640 MTFR1L
ENST00000374300 0.699824943643998 0.563517065210712 -0.0568602035034881 ENSG00000117640 MTFR1L
ENST00000466284 0.649229035369013 0.503863608455308 -0.0653155051124071 ENSG00000117640 MTFR1L
ENST00000531361 0.326888694046859 0.192717774299272 -0.152935240306065 ENSG00000117640 MTFR1L
ENST00000497956 0.552688796463128 0.399129588072611 0.0815651683475405 ENSG00000117640 MTFR1L
ENST00000606617 0.339404797408135 0.202986412079667 -0.186146834879398 ENSG00000272478 RP1-317E23.7
ENST00000538789 9.77914055038767e-05 1.12258277708866e-05 0.355196729712489 ENSG00000127423 AUNIP
ENST00000481602 0.000278507231261305 3.76105638677729e-05 0.581330341104827 ENSG00000127423 AUNIP
ENST00000374298 1.67266235778551e-07 7.99733737918233e-09 0.63640196564332 ENSG00000127423 AUNIP
ENST00000455431 0.0110092681557461 0.00281526393668601 -0.48016987610233 ENSG00000236528 RP1-125I3.2
ENST00000374296 0.00128032866440671 0.000221438279032489 -0.536458433168431 ENSG00000182749 PAQR7
ENST00000513116 0.202247858535596 0.102295174041287 -0.415108755873156 ENSG00000117632 STMN1
ENST00000426559 3.64724978267266e-06 2.59685228955619e-07 0.401878490286762 ENSG00000117632 STMN1
ENST00000455785 2.54800757497309e-06 1.72184243014302e-07 0.406381704671138 ENSG00000117632 STMN1
ENST00000399728 2.56029046043373e-06 1.73161559655404e-07 0.40632846441617 ENSG00000117632 STMN1
ENST00000465604 2.47664284472034e-06 1.66775963393943e-07 0.40622923988737 ENSG00000117632 STMN1
ENST00000357865 2.10738579372471e-06 1.38771770751262e-07 0.406730808300625 ENSG00000117632 STMN1
ENST00000374291 3.8827498252372e-06 2.79108475350073e-07 0.402617907666721 ENSG00000117632 STMN1
ENST00000485226 0.00287991809258597 0.000576716272212941 0.29681841227499 ENSG00000117632 STMN1
ENST00000446334 0.00404293884485338 0.000860551650624609 0.2890322280707 ENSG00000117632 STMN1
ENST00000580971 0.38037398269403 0.236871220037478 0.142751420574355 ENSG00000264021 MIR3917
ENST00000374282 0.191249305322811 0.0950892142626519 -0.175905725871005 ENSG00000158006 PAFAH2
ENST00000374284 0.153776408508431 0.0718968551471382 -0.200966194901407 ENSG00000158006 PAFAH2
ENST00000493892 0.659321602424268 0.515577810857293 -0.105118283697501 ENSG00000158006 PAFAH2
ENST00000464540 0.659321602424268 0.515577810857293 -0.105118283697501 ENSG00000158006 PAFAH2
ENST00000476611 0.216665721123023 0.111781319746127 -0.349564501146975 ENSG00000158006 PAFAH2
ENST00000439092 0.321446825144393 0.188476006228956 -0.233988789387076 ENSG00000158006 PAFAH2
ENST00000441420 0.500827411865261 0.346637772676721 -0.169065524693182 ENSG00000158006 PAFAH2
ENST00000481377 0.97834946152094 0.961139119515012 0.00591679806089834 ENSG00000158008 EXTL1
ENST00000374280 0.553747793393315 0.400244768043474 0.143082577641858 ENSG00000158008 EXTL1
ENST00000484339 0.993605919186502 0.987832759242876 0.00181293657360076 ENSG00000158008 EXTL1
ENST00000374272 0.0529480715843658 0.018898663546981 0.279184360997228 ENSG00000158022 TRIM63
ENST00000444713 0.0348976092009553 0.0113548949718461 -0.34698826169508 ENSG00000175087 PDIK1L
ENST00000374271 0.446963435846975 0.295562728926486 -0.116856278036549 ENSG00000175087 PDIK1L
ENST00000374269 0.266048520949231 0.146383995978094 -0.165456091032946 ENSG00000175087 PDIK1L
ENST00000374266 0.543732761145109 0.389982266485371 0.141840082733693 ENSG00000142684 ZNF593
ENST00000270812 0.543732761145109 0.389982266485371 0.141840082733693 ENSG00000142684 ZNF593
ENST00000407889 0.545933031299361 0.392247819587619 0.141373099437002 ENSG00000236782 RP11-96L14.7
ENST00000414762 0.552884835127974 0.399313567658776 0.140668843861221 ENSG00000236782 RP11-96L14.7
ENST00000433939 0.516312396162433 0.36220017876092 0.149171925997711 ENSG00000236782 RP11-96L14.7
ENST00000444682 0.542160493973568 0.388296644645797 0.13940164349585 ENSG00000236782 RP11-96L14.7
ENST00000448923 0.661908105591378 0.51865813666208 0.107230928567 ENSG00000236782 RP11-96L14.7
ENST00000361530 0.207376397403978 0.105648782085567 -0.381770425072132 ENSG00000142675 CNKSR1
ENST00000481077 0.00474455827903036 0.00103782473739628 -0.829242502910208 ENSG00000142675 CNKSR1
ENST00000480348 0.00758932652525082 0.00180887211864511 -0.78305557131858 ENSG00000142675 CNKSR1
ENST00000465415 0.71057939597455 0.576803556709638 -0.128616873193148 ENSG00000142675 CNKSR1
ENST00000374253 0.210571144522675 0.107766189339149 -0.381046728205911 ENSG00000142675 CNKSR1
ENST00000525687 0.00206360208184692 0.000389317818580928 -0.895698023238399 ENSG00000142675 CNKSR1
ENST00000482227 0.210571144522675 0.107766189339149 -0.381046728205911 ENSG00000142675 CNKSR1
ENST00000531191 0.27113343452369 0.150197378667371 -0.343067843935029 ENSG00000142675 CNKSR1
ENST00000524529 0.00477650337914231 0.0010457894113353 -0.758521175284548 ENSG00000142675 CNKSR1
ENST00000531150 0.0718611334381815 0.02758169259401 -0.522920444782136 ENSG00000142675 CNKSR1
ENST00000528001 0.0775152701627304 0.0302854874744432 -0.517034055746405 ENSG00000142675 CNKSR1
ENST00000528281 0.650892208620378 0.505691065217215 -0.168298570153838 ENSG00000142675 CNKSR1
ENST00000480617 0.56083190049712 0.407304499332564 -0.183921658071382 ENSG00000142675 CNKSR1
ENST00000484874 0.560617195688503 0.407082939916827 -0.178983240708516 ENSG00000142675 CNKSR1
ENST00000456354 0.263826702125269 0.144775337032934 0.143284968483953 ENSG00000188782 CATSPER4
ENST00000518899 0.263826702125269 0.144775337032934 0.143284968483953 ENSG00000188782 CATSPER4
ENST00000428812 0.98680657304684 0.976285413261085 0.00434832642850499 ENSG00000236155 RP11-231P20.2
ENST00000451482 0.622222788885161 0.47281788837974 -0.102433407006111 ENSG00000236155 RP11-231P20.2
ENST00000451429 0.27774175102004 0.155322838220369 0.113042592995559 ENSG00000130695 CEP85
ENST00000476272 0.413235954533984 0.265375847769328 0.0895277134831407 ENSG00000130695 CEP85
ENST00000252992 0.413235954533984 0.265375847769328 0.0895277134831407 ENSG00000130695 CEP85
ENST00000480446 0.568578622120446 0.415554557047633 0.158727103904111 ENSG00000130695 CEP85
ENST00000453146 0.74191582047935 0.614921434195159 0.0491375528807658 ENSG00000130695 CEP85
ENST00000603670 0.313549881284776 0.182312522858173 -0.295493364705839 ENSG00000270733 RP11-231P20.5
ENST00000469609 0.892932526932079 0.824635283044289 -0.0241905053346941 ENSG00000130695 CEP85
ENST00000468163 0.526180235610863 0.371907443546926 -0.150569511929012 ENSG00000130695 CEP85
ENST00000491670 0.540469961667572 0.386612590991256 -0.120179565381282 ENSG00000130695 CEP85
ENST00000270792 0.483691712137033 0.330007069340748 -0.113967914534338 ENSG00000142669 SH3BGRL3
ENST00000319041 0.456793886665303 0.304700553781141 -0.119054540118148 ENSG00000142669 SH3BGRL3
ENST00000314675 0.766425934079509 0.646028584476847 -0.042979615272054 ENSG00000158062 UBXN11
ENST00000472155 0.727297026734082 0.597170522538937 0.0582286188028282 ENSG00000158062 UBXN11
ENST00000374223 0.719620291152964 0.587863623550178 0.0596626068169474 ENSG00000158062 UBXN11
ENST00000475591 0.719671888358476 0.58791583170828 0.0596600527824256 ENSG00000158062 UBXN11
ENST00000357089 0.731413508929708 0.602009148871506 0.0573556139167094 ENSG00000158062 UBXN11
ENST00000494942 0.731413508929708 0.602009148871506 0.0573556139167094 ENSG00000158062 UBXN11
ENST00000374221 0.739319481237345 0.611782553071188 0.0558730192894404 ENSG00000158062 UBXN11
ENST00000374217 0.00825368659427341 0.00199797607488672 0.35199582155192 ENSG00000158062 UBXN11
ENST00000374222 0.00735851584830799 0.00174158346212303 0.356047193337951 ENSG00000158062 UBXN11
ENST00000496466 0.826294037682703 0.727352765883424 -0.0434164896409257 ENSG00000158062 UBXN11
ENST00000535108 0.680699313687964 0.540931572399606 0.078546573505262 ENSG00000158062 UBXN11
ENST00000436301 0.73332857147467 0.604576331760794 0.0674778522058956 ENSG00000158062 UBXN11
ENST00000374215 0.919401400296946 0.865140932602395 0.0228043359496555 ENSG00000158062 UBXN11
ENST00000452980 0.641607222798897 0.494744897605385 -0.0941549574827369 ENSG00000158062 UBXN11
ENST00000442942 0.513540169054882 0.359438071356951 -0.128864941301716 ENSG00000158062 UBXN11
ENST00000450041 0.841521021769184 0.748625913898392 0.0460569094370058 ENSG00000158062 UBXN11
ENST00000423664 0.967428044394978 0.942413315310027 0.0104908444528329 ENSG00000158062 UBXN11
ENST00000421827 0.994089709402158 0.988683330688206 -0.00218548419779728 ENSG00000158062 UBXN11
ENST00000374213 0.0990706945361109 0.0411472106597348 0.255554772901968 ENSG00000169442 CD52
ENST00000492808 0.199495225967255 0.100497412869011 0.206614173982591 ENSG00000169442 CD52
ENST00000470468 0.11037935471317 0.0471429612979851 0.248743198232713 ENSG00000169442 CD52
ENST00000308182 0.847542570415832 0.757531114388135 -0.0780728241930295 ENSG00000176092 AIM1L
ENST00000527815 0.847542570415832 0.757531114388135 -0.0780728241930295 ENSG00000176092 AIM1L
ENST00000374211 0.944211576655773 0.904480648353835 -0.0292171790776049 ENSG00000176092 AIM1L
ENST00000374208 0.950647769582034 0.914802358432088 -0.0260591336048289 ENSG00000176092 AIM1L
ENST00000326279 0.385336896597599 0.241174717407704 0.175941934292514 ENSG00000131914 LIN28A
ENST00000254231 0.385336896597599 0.241174717407704 0.175941934292514 ENSG00000131914 LIN28A
ENST00000434391 0.247444797971 0.132906503051533 0.105844779639208 ENSG00000117682 DHDDS
ENST00000427245 0.128385187561644 0.0571252783155441 0.171548389148228 ENSG00000117682 DHDDS
ENST00000527611 0.443980781941539 0.292850343569738 0.129628717144324 ENSG00000117682 DHDDS
ENST00000374186 0.225699728862614 0.117912188482922 0.155064395404596 ENSG00000117682 DHDDS
ENST00000525682 0.599828438443525 0.448477636201485 0.0593119520532968 ENSG00000117682 DHDDS
ENST00000236342 0.548289498550462 0.39471933173002 0.0663190535198212 ENSG00000117682 DHDDS
ENST00000526219 0.557668999498109 0.404016478990292 0.0644081587188794 ENSG00000117682 DHDDS
ENST00000374185 0.114256330775506 0.0492435831865309 0.178868213084487 ENSG00000117682 DHDDS
ENST00000487944 0.428888056476195 0.279263993089507 0.119054850174126 ENSG00000117682 DHDDS
ENST00000360009 0.247444797971 0.132906503051533 0.105844779639208 ENSG00000117682 DHDDS
ENST00000533087 0.151407602934198 0.0705086797474592 0.169615815074403 ENSG00000117682 DHDDS
ENST00000531312 0.15131330308992 0.0704570279214004 0.16946974748568 ENSG00000117682 DHDDS
ENST00000525165 0.151912962589677 0.0707993680141296 0.170788927297059 ENSG00000117682 DHDDS
ENST00000525546 0.196330842894218 0.0984289595178029 0.167300222305505 ENSG00000117682 DHDDS
ENST00000528557 0.23278376830045 0.122840657860094 0.153365707466613 ENSG00000117682 DHDDS
ENST00000525326 0.193930827266918 0.0968712038558216 0.169558283280629 ENSG00000117682 DHDDS
ENST00000526278 0.18076656072134 0.0883577649691325 0.158199524248232 ENSG00000117682 DHDDS
ENST00000436153 0.150492563734743 0.0699950200554496 0.169992069792699 ENSG00000117682 DHDDS
ENST00000529688 0.149630255510699 0.0694667494726461 0.169581867970789 ENSG00000117682 DHDDS
ENST00000530781 0.289016426052927 0.163678423075767 0.157594010758407 ENSG00000117682 DHDDS
ENST00000531955 0.945482095370591 0.906472308777221 0.013242137343338 ENSG00000117682 DHDDS
ENST00000525410 0.7989935700259 0.689358328679071 0.0432416774299847 ENSG00000117682 DHDDS
ENST00000430232 0.993453124647946 0.987628460061394 -0.00141014561864834 ENSG00000117682 DHDDS
ENST00000431933 0.619747461107707 0.47010502638043 0.058281463122884 ENSG00000117682 DHDDS
ENST00000416052 0.887764423817947 0.816289795801781 0.0242946647903823 ENSG00000117682 DHDDS
ENST00000446498 0.992346509255768 0.98579615537405 -0.00444085342242952 ENSG00000223583 RP3-476K8.4
ENST00000423060 0.832678741702186 0.736193051882202 -0.0581579388750991 ENSG00000225891 RP3-476K8.3
ENST00000468388 0.056555900120202 0.0205041034551787 -0.207918421327132 ENSG00000198830 HMGN2
ENST00000479815 0.877290047059061 0.800712359661246 -0.0235532687819926 ENSG00000198830 HMGN2
ENST00000460563 0.863200605983867 0.779786093875765 0.0267584897907048 ENSG00000198830 HMGN2
ENST00000464888 0.861351569919566 0.777343154326528 -0.0262920246475649 ENSG00000198830 HMGN2
ENST00000463817 0.603911406131879 0.452806811113431 0.0692421083498949 ENSG00000198830 HMGN2
ENST00000467700 0.53163707282328 0.377714944973859 0.0819641767862024 ENSG00000198830 HMGN2
ENST00000361427 0.395645372780876 0.250002678059051 0.106741625843402 ENSG00000198830 HMGN2
ENST00000466194 0.543568897144528 0.38979884356312 0.0803086353395331 ENSG00000198830 HMGN2
ENST00000493418 0.832518293953019 0.735982017086869 0.0325865418358163 ENSG00000198830 HMGN2
ENST00000525525 0.0292929486870238 0.00915285280970932 -0.334914862295387 ENSG00000117676 RPS6KA1
ENST00000526040 0.000268695140548702 3.60524295400801e-05 -0.416951807489892 ENSG00000117676 RPS6KA1
ENST00000374168 0.00172954495567183 0.00031601346507983 -0.298748359281395 ENSG00000117676 RPS6KA1
ENST00000524436 0.0153219027278563 0.00418877938503008 -0.315198583057309 ENSG00000117676 RPS6KA1
ENST00000374166 0.00172771259686932 0.00031557927443423 -0.298745709433668 ENSG00000117676 RPS6KA1
ENST00000526792 0.000396591588305162 5.65940146051209e-05 -0.340543823830141 ENSG00000117676 RPS6KA1
ENST00000529454 0.000179318815395434 2.25698758290496e-05 -0.430208375865998 ENSG00000117676 RPS6KA1
ENST00000374162 0.000376441197455145 5.33612244081385e-05 -0.341375013357886 ENSG00000117676 RPS6KA1
ENST00000530003 0.000904810872520493 0.000147711476702334 -0.316830983242994 ENSG00000117676 RPS6KA1
ENST00000366866 1.16137731715707e-05 9.79234252752953e-07 -0.517215312379758 ENSG00000117676 RPS6KA1
ENST00000531113 1.83504872946265e-05 1.6488296274789e-06 -0.408926997923326 ENSG00000117676 RPS6KA1
ENST00000374163 0.000731258183108488 0.000115344963658823 -0.322583107376136 ENSG00000117676 RPS6KA1
ENST00000530607 0.000984735881616826 0.000162823899528681 -0.441320646714353 ENSG00000117676 RPS6KA1
ENST00000531382 5.08226808482926e-05 5.29875322677793e-06 -0.386781848656348 ENSG00000117676 RPS6KA1
ENST00000525582 0.0384159247845986 0.0127754325375421 -0.403179259297214 ENSG00000117676 RPS6KA1
ENST00000527264 4.42941342242342e-06 3.244791207116e-07 -0.54795652063864 ENSG00000117676 RPS6KA1
ENST00000474934 1.25872674015661e-08 4.32459521390241e-10 -0.736983144760415 ENSG00000117676 RPS6KA1
ENST00000459548 0.829093406988032 0.731125924779597 0.063643630450242 ENSG00000238705 MIR1976
ENST00000488985 5.76595783251237e-05 6.12885313722546e-06 -0.598036814674747 ENSG00000117676 RPS6KA1
ENST00000403732 0.00850207859940217 0.00206940830054226 -0.312098219200513 ENSG00000117676 RPS6KA1
ENST00000530305 0.00195831101707901 0.000365698428620504 -0.480982894525432 ENSG00000117676 RPS6KA1
ENST00000438977 0.993293335377719 0.987369612930949 -0.0018390446699318 ENSG00000117676 RPS6KA1
ENST00000569378 0.864972933900086 0.782312127016821 -0.0699743506754483 ENSG00000260063 RP5-968P14.2
ENST00000324856 0.904410452030744 0.84138625998979 0.0147676684668668 ENSG00000117713 ARID1A
ENST00000457599 0.728201849875551 0.598248591584028 -0.0413599956679319 ENSG00000117713 ARID1A
ENST00000524572 0.703291154384742 0.567689308583191 0.0888333027035483 ENSG00000117713 ARID1A
ENST00000374152 0.00144390237028662 0.000255672778221751 -0.265343389032234 ENSG00000117713 ARID1A
ENST00000578818 0.729368629919554 0.599672433070615 -0.103859211990574 ENSG00000266138 RN7SL501P
ENST00000430291 0.000759348382086425 0.000120557221752315 -0.393836080510048 ENSG00000117713 ARID1A
ENST00000430799 0.00015245649348769 1.86889446333362e-05 -0.282611514563379 ENSG00000117713 ARID1A
ENST00000466382 0.000558306413168729 8.40924812389446e-05 -0.270403084122467 ENSG00000117713 ARID1A
ENST00000540690 0.000449560032577459 6.54486487477098e-05 -0.273348925521434 ENSG00000117713 ARID1A
ENST00000532781 0.00184371272656673 0.000340208755676262 -0.261265255387317 ENSG00000117713 ARID1A
ENST00000430292 0.663449008771529 0.520438059799985 0.0903137833307152 ENSG00000060642 PIGV
ENST00000472757 0.946815236749272 0.908820618438085 0.0123014428170256 ENSG00000060642 PIGV
ENST00000078527 0.926787718712442 0.876593579260807 -0.0157438524926989 ENSG00000060642 PIGV
ENST00000431541 0.972655100798647 0.951156044647887 0.0091292223960254 ENSG00000060642 PIGV
ENST00000449950 0.854917180653644 0.768183656082668 -0.0299654201210843 ENSG00000060642 PIGV
ENST00000374145 0.891924280782858 0.823128336519619 -0.0225000240391125 ENSG00000060642 PIGV
ENST00000455364 0.480393996753395 0.326918852922735 -0.146256195082662 ENSG00000060642 PIGV
ENST00000477476 0.69225903851895 0.554423177903368 -0.0954240617931055 ENSG00000241188 RN7SL165P
ENST00000374142 0.531994749011067 0.37810848556076 -0.0803206547081593 ENSG00000204160 ZDHHC18
ENST00000374141 0.975680955585881 0.956523598631755 -0.0061493657624319 ENSG00000204160 ZDHHC18
ENST00000534643 0.403127418187517 0.256359002982753 0.140078334952953 ENSG00000204160 ZDHHC18
ENST00000488397 0.0479114562106064 0.0167215104288721 -0.239303109839028 ENSG00000204160 ZDHHC18
ENST00000478902 0.222135681451369 0.115449698915012 -0.274269114135724 ENSG00000204160 ZDHHC18
ENST00000339276 0.121840556619081 0.0534602077890906 -0.472597620273678 ENSG00000175793 SFN
ENST00000374135 0.726064287395212 0.595638551558772 0.0444212891457538 ENSG00000142751 GPN2
ENST00000448791 0.957209702324429 0.925197739585445 0.0120234211143098 ENSG00000226698 RP1-50O24.6
ENST00000374133 0.647821307038656 0.502004990187735 0.0673510762803006 ENSG00000142751 GPN2
ENST00000477418 0.633238799238091 0.48544692040079 0.069718962506457 ENSG00000142751 GPN2
ENST00000431781 0.607922962583861 0.457036083806959 0.0824591872148937 ENSG00000142751 GPN2
ENST00000461282 0.749463203573124 0.624367434842028 0.0856051984653072 ENSG00000142751 GPN2
ENST00000445019 0.846534833403328 0.756140325399235 -0.053017476161819 ENSG00000198746 GPATCH3
ENST00000361720 0.637578133837363 0.490208032347437 -0.0923596516554144 ENSG00000198746 GPATCH3
ENST00000450844 0.0882599080302724 0.0356298195643218 -0.427710892247908 ENSG00000198746 GPATCH3
ENST00000435827 0.844239040798218 0.752754538422624 -0.0281807703690402 ENSG00000090273 NUDC
ENST00000254227 0.782013274502855 0.666535277829467 0.0661106523786773 ENSG00000131910 NR0B2
ENST00000321265 0.0317604208851848 0.0101057361085845 0.214831176830964 ENSG00000090273 NUDC
ENST00000452707 0.850182206597587 0.761426706381236 -0.0282572100235169 ENSG00000090273 NUDC
ENST00000484772 7.41163470786857e-05 8.15892850816975e-06 0.449019337249555 ENSG00000090273 NUDC
ENST00000320567 0.103918283863707 0.043696613436522 0.403772467535518 ENSG00000175707 C1orf172
ENST00000522111 0.19492691226485 0.0975220166892716 0.399040470994293 ENSG00000253368 TRNP1
ENST00000531285 0.028958273521949 0.00902384715792374 0.546278324544708 ENSG00000253368 TRNP1
ENST00000289166 0.0244121593507154 0.00732973033849415 0.388147358348309 ENSG00000158246 FAM46B
ENST00000374089 0.222003800154451 0.115359785036088 -0.212634375599653 ENSG00000090020 SLC9A1
ENST00000263980 0.821314925098211 0.720575934662473 -0.031947572593771 ENSG00000090020 SLC9A1
ENST00000490329 0.159738783155427 0.0754308984850386 -0.344853178668325 ENSG00000090020 SLC9A1
ENST00000545949 0.897859346200512 0.832003165808231 0.0192620170344124 ENSG00000090020 SLC9A1
ENST00000447808 0.441317957484037 0.290498731700802 -0.193477340969411 ENSG00000090020 SLC9A1
ENST00000374086 0.980219117186087 0.96441741811073 0.00441841589860227 ENSG00000090020 SLC9A1
ENST00000374084 0.677986911292011 0.537727356020761 0.0670236377883656 ENSG00000090020 SLC9A1
ENST00000446783 0.144063730159087 0.0661862917887603 0.267514132962546 ENSG00000214973 CHCHD3P3
ENST00000449818 0.0828453555601629 0.0329171097182113 0.51411648599449 ENSG00000225159 NPM1P39
ENST00000319394 0.0533071968687817 0.0190571712518958 -0.243174847327277 ENSG00000142784 WDTC1
ENST00000361771 0.0536647156037832 0.0192189425479 -0.243761673868764 ENSG00000142784 WDTC1
ENST00000516289 0.690179583073701 0.552065139704818 0.0755438877654774 ENSG00000252098 Y_RNA
ENST00000447062 0.000369144490734879 5.21841373834588e-05 -0.460738485068163 ENSG00000142784 WDTC1
ENST00000491239 5.9052895277034e-06 4.5095748045634e-07 -0.619053100654417 ENSG00000142784 WDTC1
ENST00000472249 0.000124278282986005 1.47827374381877e-05 -0.780424146503405 ENSG00000142784 WDTC1
ENST00000428741 0.878592188208681 0.802686421356545 -0.0436822459314444 ENSG00000243659 RP11-4K3__A.3
ENST00000374076 0.626423482351463 0.477539494622314 0.0680899893105588 ENSG00000186501 TMEM222
ENST00000464720 0.626687297899788 0.477836746893957 0.0680858349360418 ENSG00000186501 TMEM222
ENST00000608611 0.626687297899788 0.477836746893957 0.0680858349360418 ENSG00000186501 TMEM222
ENST00000466759 0.663254343328257 0.520150035715186 0.0739868343214272 ENSG00000186501 TMEM222
ENST00000486082 0.862941582287719 0.779408687089598 0.0286520313526629 ENSG00000186501 TMEM222
ENST00000464813 0.445200767329556 0.293973767742304 0.108240468826204 ENSG00000186501 TMEM222
ENST00000478104 0.7618812825225 0.640324890490165 0.0458852178161555 ENSG00000186501 TMEM222
ENST00000498220 0.608582790040815 0.457757764565811 0.0774302232570546 ENSG00000186501 TMEM222
ENST00000384161 0.626412089750483 0.477526805720965 -0.162638937500049 ENSG00000206888 RNU6-48P
ENST00000486001 0.779033416319329 0.6622575789946 0.108793479029035 ENSG00000241547 RP11-4K3__A.5
ENST00000471456 0.917831029412722 0.862513355734056 0.0218272111555029 ENSG00000186501 TMEM222
ENST00000470223 0.927076939393849 0.877008893063942 0.0206606574686506 ENSG00000186501 TMEM222
ENST00000318074 0.205257758366925 0.104249203970182 -0.236142789483799 ENSG00000142765 SYTL1
ENST00000483926 0.202922874205483 0.102733871933901 -0.237253391790666 ENSG00000142765 SYTL1
ENST00000473280 0.879628511643795 0.804111780376215 -0.04715629141815 ENSG00000142765 SYTL1
ENST00000543823 0.0899198412504174 0.0364482109677075 -0.294120806324518 ENSG00000142765 SYTL1
ENST00000490170 0.056379767788259 0.0204230074295823 -0.362708895124992 ENSG00000142765 SYTL1
ENST00000496001 0.0570367960649395 0.0207197064416006 -0.446230519463865 ENSG00000142765 SYTL1
ENST00000485269 0.0379376818908323 0.0125899579945044 -0.492041941974377 ENSG00000142765 SYTL1
ENST00000475199 0.704538419245309 0.569301412674757 -0.114304744586121 ENSG00000142765 SYTL1
ENST00000486046 0.0871714345180301 0.0350538979389936 -0.512487918548473 ENSG00000142733 MAP3K6
ENST00000472410 0.0159656089808406 0.0044042531402921 -0.708442018195936 ENSG00000142733 MAP3K6
ENST00000374040 0.0174264263577092 0.00488988335065821 -0.690941713772129 ENSG00000142733 MAP3K6
ENST00000493901 0.0174264263577092 0.00488988335065821 -0.690941713772129 ENSG00000142733 MAP3K6
ENST00000470890 0.15885681592365 0.0748814024665991 -0.442896273326189 ENSG00000142733 MAP3K6
ENST00000357582 0.0185824179704131 0.0052804160751485 -0.686090469785773 ENSG00000142733 MAP3K6
ENST00000476509 0.925894485191275 0.875091791220947 -0.038617758547438 ENSG00000142733 MAP3K6
ENST00000495230 0.823767341447605 0.723910889325097 0.0718139265372589 ENSG00000142733 MAP3K6
ENST00000374024 0.505471769886314 0.351328824731205 0.233518844110962 ENSG00000181773 GPR3
ENST00000430629 0.022012736097771 0.00645920421937459 -0.140190896126751 ENSG00000158195 WASF2
ENST00000536657 0.205425790466428 0.104354242650745 0.0985438967101775 ENSG00000158195 WASF2
ENST00000492975 0.68108728761805 0.54143579117703 0.145488587653159 ENSG00000241169 RP4-752I6.1
ENST00000443579 0.870936922260674 0.791501913574536 -0.063552718731061 ENSG00000237429 RP1-159A19.4
ENST00000247087 0.00792263728985962 0.00190406427432745 -0.423054572861826 ENSG00000126705 AHDC1
ENST00000374011 0.00844017851841324 0.00205180617856827 -0.420322464629225 ENSG00000126705 AHDC1
ENST00000487743 0.681709860527262 0.542081213201306 -0.151408950114102 ENSG00000126705 AHDC1
ENST00000490295 0.0324528270316458 0.0103785321583633 -0.370853076895477 ENSG00000126705 AHDC1
ENST00000480033 0.0769399498954198 0.0299948067967328 -0.319039020652775 ENSG00000126705 AHDC1
ENST00000374005 0.0161812961010031 0.00447502625254721 -0.435799758252847 ENSG00000000938 FGR
ENST00000399173 0.0298403959768196 0.00936663337658796 -0.402599329983504 ENSG00000000938 FGR
ENST00000545953 0.0150616494874383 0.00410386288368532 -0.43941113233648 ENSG00000000938 FGR
ENST00000374004 0.0437733921940917 0.0149933570282623 -0.383778834297096 ENSG00000000938 FGR
ENST00000374003 0.0233292642667593 0.00693319620072555 -0.423348250012337 ENSG00000000938 FGR
ENST00000457296 0.0273190232256418 0.0084009425496543 -0.434692289657667 ENSG00000000938 FGR
ENST00000475472 0.0236022439588836 0.00703016354678301 -0.497460179837504 ENSG00000000938 FGR
ENST00000468038 0.0643364381242403 0.0240619084609861 -0.428338636470756 ENSG00000000938 FGR
ENST00000433132 0.944110244250856 0.904299093557819 0.0256433067335873 ENSG00000235912 RP1-159A19.3
ENST00000440492 0.886928188023201 0.814730557694043 -0.0528706158885697 ENSG00000233975 RP11-288L9.1
ENST00000361157 0.000700251895349657 0.000109592949627783 -0.490139467332341 ENSG00000126709 IFI6
ENST00000339145 0.000677497081261662 0.000105440208983029 -0.491544651522621 ENSG00000126709 IFI6
ENST00000362020 0.000677497081261662 0.000105440208983029 -0.491544651522621 ENSG00000126709 IFI6
ENST00000430683 0.913214768057694 0.855332574584802 -0.0459119632113133 ENSG00000225886 RP11-288L9.4
ENST00000373954 0.364989685234247 0.223945386175648 0.158986584645863 ENSG00000009780 FAM76A
ENST00000419687 0.39736138670336 0.251452752282785 0.154556484862885 ENSG00000009780 FAM76A
ENST00000373949 0.475410309230635 0.322022523714947 0.132645293852229 ENSG00000009780 FAM76A
ENST00000530324 0.594756083429278 0.443035230652096 0.105064635321377 ENSG00000009780 FAM76A
ENST00000234549 0.610938699200364 0.460375099198628 0.100931338063542 ENSG00000009780 FAM76A
ENST00000010299 0.592089170543649 0.440178177508023 0.105803368004623 ENSG00000009780 FAM76A
ENST00000446554 0.498300801099846 0.34415273692149 0.154456140063014 ENSG00000231344 RP3-426I6.2
ENST00000425462 0.940463086687084 0.898449251160091 0.0242353927260272 ENSG00000230833 RPEP3
ENST00000446647 0.487915222573386 0.334176674468896 0.142473083749803 ENSG00000009780 FAM76A
ENST00000373943 0.293706618903999 0.167247151424016 0.114521119695998 ENSG00000117758 STX12
ENST00000440806 0.245601291539936 0.131624935683075 0.142636416398561 ENSG00000117758 STX12
ENST00000468761 0.0062274646228091 0.00143149765903546 0.341615379453989 ENSG00000117758 STX12
ENST00000602607 0.930603119831878 0.882865388545819 -0.0352050023050302 ENSG00000269971 RP3-426I6.5
ENST00000481874 0.450586812039582 0.298881723993105 -0.167596969177403 ENSG00000117758 STX12
ENST00000472285 0.41732553107357 0.269037135893254 -0.159828481632476 ENSG00000117758 STX12
ENST00000602843 0.863620986756434 0.780474985564167 0.0664995483201821 ENSG00000270031 RP3-426I6.6
ENST00000311772 0.929058161747419 0.880017839209865 0.0112744168049616 ENSG00000117751 PPP1R8
ENST00000236412 0.929496886462818 0.88072943258985 0.0112149504458272 ENSG00000117751 PPP1R8
ENST00000373931 0.929039160079853 0.879993902143571 0.0112776693666601 ENSG00000117751 PPP1R8
ENST00000431586 0.292699718585227 0.16643493929164 -0.114051483266751 ENSG00000117751 PPP1R8
ENST00000517138 0.75824950678925 0.635599003274667 0.111783821171953 ENSG00000252947 SCARNA1
ENST00000486634 0.907330679497903 0.845761687682518 0.0183394835785101 ENSG00000117751 PPP1R8
ENST00000601459 0.70069161542086 0.564594073024163 -0.0748769360327382 ENSG00000268552 AL109927.1
ENST00000328928 0.0457401597409146 0.0158198631056157 -0.294537447491533 ENSG00000130775 THEMIS2
ENST00000373925 0.0457401597409146 0.0158198631056157 -0.294537447491533 ENSG00000130775 THEMIS2
ENST00000373927 0.0464303550311705 0.0161105134839629 -0.294325785012843 ENSG00000130775 THEMIS2
ENST00000427466 0.0168210964504721 0.00468637299701031 -0.378664405711922 ENSG00000130775 THEMIS2
ENST00000442118 0.000287147834702015 3.89774837179091e-05 -0.537131777532437 ENSG00000130775 THEMIS2
ENST00000467258 0.00766863995092871 0.00183125627965397 -0.382182277149735 ENSG00000130775 THEMIS2
ENST00000373921 0.0456608672763419 0.0157854339940999 -0.294561794746462 ENSG00000130775 THEMIS2
ENST00000466068 0.000124079011013356 1.47566194016753e-05 -0.566921150428489 ENSG00000130775 THEMIS2
ENST00000482828 4.4254548092926e-06 3.24117338921255e-07 -0.683844455923523 ENSG00000130775 THEMIS2
ENST00000456990 0.0385550908555555 0.0128320636242404 -0.30872710865127 ENSG00000130775 THEMIS2
ENST00000492877 0.926871286284916 0.876702243597595 0.0219227996623422 ENSG00000130775 THEMIS2
ENST00000373912 2.00803569476315e-07 9.79720571834828e-09 0.474525116255904 ENSG00000117748 RPA2
ENST00000419958 1.72396456432581e-08 6.1731520712279e-10 0.642877707653438 ENSG00000117748 RPA2
ENST00000373909 7.23770415671026e-07 4.16276939020997e-08 0.448569121272631 ENSG00000117748 RPA2
ENST00000313433 2.15827477867364e-05 1.98560460034027e-06 0.383706736387341 ENSG00000117748 RPA2
ENST00000444045 0.0216508483910024 0.00633697853563858 0.206308621658206 ENSG00000117748 RPA2
ENST00000373894 0.318328095349216 0.186065443354983 -0.301174221174822 ENSG00000130768 SMPDL3B
ENST00000548116 0.318328095349216 0.186065443354983 -0.301174221174822 ENSG00000130768 SMPDL3B
ENST00000411604 0.510319919370292 0.356152012631056 -0.213364231328265 ENSG00000130768 SMPDL3B
ENST00000373888 0.415154791565842 0.267080456847319 -0.259219196271343 ENSG00000130768 SMPDL3B
ENST00000466793 0.907928848161787 0.846703071792626 0.0490533595919427 ENSG00000130768 SMPDL3B
ENST00000549094 0.292322775619334 0.166137755336777 -0.314589092101381 ENSG00000130768 SMPDL3B
ENST00000448015 0.133125387190791 0.0598513687371457 -0.447384040377064 ENSG00000227050 RP11-460I13.2
ENST00000373884 0.00161556256537929 0.00029162450204103 -0.689254421632014 ENSG00000158156 XKR8
ENST00000481387 0.340961550382978 0.204224735948425 -0.317618232134316 ENSG00000158156 XKR8
ENST00000373871 0.02587763830785 0.00786918658743372 0.204073905297505 ENSG00000158161 EYA3
ENST00000436342 0.02587763830785 0.00786918658743372 0.204073905297505 ENSG00000158161 EYA3
ENST00000373864 0.0459412913812191 0.0159067529469458 0.208536873375559 ENSG00000158161 EYA3
ENST00000540618 0.0240598405461708 0.00720029706436195 0.25434738696435 ENSG00000158161 EYA3
ENST00000545175 0.0239768818456997 0.00716780733953908 0.253102204181517 ENSG00000158161 EYA3
ENST00000373863 0.0263332270353499 0.00803903534259943 0.25474045839525 ENSG00000158161 EYA3
ENST00000495923 0.00185182069463344 0.000342048135540842 0.366917717932509 ENSG00000158161 EYA3
ENST00000471498 0.0138127446097658 0.00369691294312488 0.288967009974702 ENSG00000158161 EYA3
ENST00000426041 0.374382897171605 0.231951031500659 -0.236941876969028 ENSG00000238231 RP11-460I13.6
ENST00000468665 0.267716626625587 0.147565344360382 0.155819789159215 ENSG00000158161 EYA3
ENST00000476501 0.600517176340453 0.449226737541873 -0.188894080039111 ENSG00000240750 RN7SL559P
ENST00000543748 0.00743070251691329 0.00176250955370332 0.585930545693617 ENSG00000228589 SPCS2P4
ENST00000436160 0.0147909350845648 0.00401610863465495 0.5447233202003 ENSG00000228589 SPCS2P4
ENST00000373857 0.000451839733382008 6.58440755381602e-05 -0.604411593821925 ENSG00000169403 PTAFR
ENST00000539896 0.00010112583641337 1.16693601931054e-05 -0.63258154665286 ENSG00000169403 PTAFR
ENST00000305392 0.000624749787482344 9.59890993807007e-05 -0.530866446606882 ENSG00000169403 PTAFR
ENST00000603289 0.00447858691195758 0.000970084723709821 0.296186220276948 ENSG00000126698 DNAJC8
ENST00000321830 0.273349488777238 0.151898489934789 0.341667468895104 ENSG00000215902 AL353354.1
ENST00000263697 3.23850345534211e-05 3.17143500084564e-06 0.353101351599425 ENSG00000126698 DNAJC8
ENST00000596102 0.00268263859662112 0.000530728476305052 0.332493990040505 ENSG00000269804 AL353354.2
ENST00000489277 3.23850345534211e-05 3.17143500084564e-06 0.353101351599425 ENSG00000126698 DNAJC8
ENST00000470967 0.0742061745632924 0.0286757634544725 0.203907668115011 ENSG00000126698 DNAJC8
ENST00000482674 0.000187674225436367 2.38170619371133e-05 0.371513517470939 ENSG00000126698 DNAJC8
ENST00000488868 0.000172500810780353 2.15783137118974e-05 0.373757835224276 ENSG00000126698 DNAJC8
ENST00000497986 0.00508434043233702 0.00112615576404218 0.322218664051791 ENSG00000130770 ATPIF1
ENST00000335514 0.005040536186907 0.00111500348887342 0.322449297624861 ENSG00000130770 ATPIF1
ENST00000468425 0.00291915203719453 0.000585860524806221 0.293407086306251 ENSG00000130770 ATPIF1
ENST00000465645 0.005040536186907 0.00111500348887342 0.322449297624861 ENSG00000130770 ATPIF1
ENST00000604716 0.666356992503546 0.523864970801402 0.0951444401230585 ENSG00000270605 RP5-1092A3.4
ENST00000605846 0.00154510822942115 0.000276872301647806 0.69586997068126 ENSG00000271398 RP5-1092A3.5
ENST00000253063 0.00730398693509367 0.00172620337329272 0.343538865794775 ENSG00000130766 SESN2
ENST00000479574 0.346065686940178 0.208416724990199 -0.144538034224721 ENSG00000130772 MED18
ENST00000373842 0.320519833584302 0.187770625441589 -0.126958585719985 ENSG00000130772 MED18
ENST00000398997 0.320519833584302 0.187770625441589 -0.126958585719985 ENSG00000130772 MED18
ENST00000475655 0.508449160167151 0.354243566847209 -0.127021738859704 ENSG00000130772 MED18
ENST00000474683 0.00264878276771995 0.000522489780575007 -0.485548900320555 ENSG00000130772 MED18
ENST00000373839 0.981388804968341 0.966384846233406 -0.00400468113856435 ENSG00000204138 PHACTR4
ENST00000463428 0.397182695925427 0.251314287803191 0.147578925630136 ENSG00000204138 PHACTR4
ENST00000493669 0.780885031561505 0.664990773060498 0.044730621826515 ENSG00000204138 PHACTR4
ENST00000384052 0.107720295610977 0.0456712680917128 0.449020218655777 ENSG00000206779 Y_RNA
ENST00000373836 0.471139199334476 0.317967613250139 -0.0802902941651903 ENSG00000204138 PHACTR4
ENST00000438601 0.92383167238039 0.87194342400583 -0.0398228734009842 ENSG00000229820 RP1-308E4.1
ENST00000408289 0.726504192094554 0.596138748525077 0.0996979704610972 ENSG00000221216 RNU6ATAC27P
ENST00000398958 9.94864968268274e-05 1.14445782147988e-05 0.294902397546815 ENSG00000180198 RCC1
ENST00000413987 1.13786503459172e-06 6.91682528090671e-08 0.439185753912323 ENSG00000242125 SNHG3
ENST00000427469 7.84864775871136e-05 8.7157586331445e-06 0.331359062809442 ENSG00000180198 RCC1
ENST00000447507 1.69794063394577e-05 1.50935533003616e-06 0.40809670887689 ENSG00000242125 SNHG3
ENST00000434290 8.5432348982218e-05 9.60503679383451e-06 0.328258114175736 ENSG00000180198 RCC1
ENST00000373833 9.83981800138498e-05 1.13042870344331e-05 0.294598363606049 ENSG00000180198 RCC1
ENST00000437681 3.82584414629235e-07 2.01824858029932e-08 0.445539145549041 ENSG00000242125 SNHG3
ENST00000364938 0.924474283524282 0.872922223072332 0.0275375893937098 ENSG00000242125 SNHG3
ENST00000363217 0.0184866518627437 0.00524800367237368 0.50954691885411 ENSG00000200087 SNORA73B
ENST00000419074 0.485746314500637 0.331949106886031 0.0708890351858715 ENSG00000180198 RCC1
ENST00000459072 0.672136072075648 0.53067670392841 0.142969675307095 ENSG00000238821 snoU13
ENST00000373832 0.235934483077949 0.125012291983883 -0.0966646394194617 ENSG00000180198 RCC1
ENST00000373831 0.000395761207967753 5.64578106146805e-05 -0.260187443457826 ENSG00000180198 RCC1
ENST00000411533 5.35536555119985e-06 4.0256126000096e-07 -0.327261444552578 ENSG00000180198 RCC1
ENST00000486790 0.0251110211274639 0.00758243744761594 -0.235103360532905 ENSG00000180198 RCC1
ENST00000430407 6.3977587485165e-06 4.95557831549052e-07 -0.327987201323657 ENSG00000180198 RCC1
ENST00000447051 0.271402489766015 0.150431429998659 -0.354406497054506 ENSG00000231468 PRDX3P2
ENST00000429051 0.000101966517725652 1.17839678897497e-05 -0.421033300536204 ENSG00000180198 RCC1
ENST00000478232 0.0311210151745089 0.00986110839670399 -0.270893078367703 ENSG00000180198 RCC1
ENST00000373830 0.313080881949891 0.181927757163383 0.113832679419063 ENSG00000180098 TRNAU1AP
ENST00000495995 0.274624202421791 0.152864882576076 0.158335557646084 ENSG00000180098 TRNAU1AP
ENST00000411406 0.555105849002254 0.401551606887728 0.143004000859817 ENSG00000180098 TRNAU1AP
ENST00000480930 0.49545880430479 0.341297344913379 0.0836388308027652 ENSG00000180098 TRNAU1AP
ENST00000491577 0.506466095054052 0.352282589346649 0.0817284284588394 ENSG00000180098 TRNAU1AP
ENST00000464880 0.0312059366260234 0.00989366693283965 0.319609608397662 ENSG00000180098 TRNAU1AP
ENST00000497790 0.0391924611369623 0.0130910425908818 0.320901312285685 ENSG00000180098 TRNAU1AP
ENST00000495215 0.697393465865301 0.560413648448508 0.0587621798801517 ENSG00000180098 TRNAU1AP
ENST00000464093 0.215604832360193 0.111064478733288 0.171615500390917 ENSG00000180098 TRNAU1AP
ENST00000484775 0.770270314610936 0.650949702936472 0.0395329788616887 ENSG00000180098 TRNAU1AP
ENST00000464612 1.55297093534412e-22 3.2658389331029e-25 1.20464526714378 ENSG00000197989 SNHG12
ENST00000475441 1.34302639979446e-21 3.16771756084628e-24 1.17761192642791 ENSG00000197989 SNHG12
ENST00000531126 5.11466263692685e-19 1.97137770864508e-21 1.06126131245864 ENSG00000197989 SNHG12
ENST00000461448 5.0897607323077e-19 1.95852623962852e-21 1.06134935323044 ENSG00000197989 SNHG12
ENST00000470977 5.0897607323077e-19 1.95843238401369e-21 1.06134289915636 ENSG00000197989 SNHG12
ENST00000474814 5.04545348569507e-19 1.93502684083776e-21 1.06135776374846 ENSG00000197989 SNHG12
ENST00000481368 3.75456178591693e-21 9.69563275194277e-24 1.13686855099772 ENSG00000197989 SNHG12
ENST00000481220 4.3344579134778e-19 1.65126428060338e-21 1.06213445094309 ENSG00000197989 SNHG12
ENST00000488745 5.85619361412064e-19 2.27590716118364e-21 1.0591092340537 ENSG00000197989 SNHG12
ENST00000483436 4.4612178384003e-19 1.70466874085971e-21 1.06202917569478 ENSG00000197989 SNHG12
ENST00000408612 0.000353916727856437 4.97260626351095e-05 0.895736751549823 ENSG00000221539 SNORD99
ENST00000384581 1.63464922996824e-22 3.44805393483707e-25 1.44926440218402 ENSG00000197989 SNHG12
ENST00000464115 1.81312721601722e-11 2.99935647766805e-13 0.838725087160079 ENSG00000197989 SNHG12
ENST00000461832 1.81094595906293e-11 2.99459059106388e-13 0.838720094457381 ENSG00000197989 SNHG12
ENST00000384584 0.00389177328184809 0.000823176493292478 0.639257058923682 ENSG00000197989 SNHG12
ENST00000384342 0.0246258314836665 0.00740635505522336 0.44343403218549 ENSG00000197989 SNHG12
ENST00000471683 0.541307699168783 0.387422908758472 -0.0817570233926899 ENSG00000120656 TAF12
ENST00000373826 0.0936898858662791 0.0383518529125857 -0.477161989887873 ENSG00000188060 RAB42
ENST00000465518 0.149767854271292 0.0695555206767145 -0.429927249484572 ENSG00000188060 RAB42
ENST00000373824 1.47247244422733e-05 1.28304618588567e-06 0.438460269745357 ENSG00000120656 TAF12
ENST00000263974 1.90860249114293e-05 1.72548635049498e-06 0.436505231464776 ENSG00000120656 TAF12
ENST00000495422 8.31434045040288e-05 9.30996100955969e-06 0.440896910070919 ENSG00000120656 TAF12
ENST00000420776 0.00600739038742369 0.00137250012539589 0.792905383706347 ENSG00000229388 RP11-442N24__B.1
ENST00000427804 0.0972838825786512 0.0402048593643985 0.469937798644133 ENSG00000229388 RP11-442N24__B.1
ENST00000602813 1.93177340279524e-12 2.60491557874461e-14 1.80629675611785 ENSG00000270103 RNU11
ENST00000387069 1.74434486501242e-12 2.32696760114092e-14 1.80933852169388 ENSG00000270103 RNU11
ENST00000373816 0.181927601279762 0.0890846379341742 -0.140997818955808 ENSG00000162419 GMEB1
ENST00000361872 0.311218820859331 0.180555295997696 -0.118838652909311 ENSG00000162419 GMEB1
ENST00000294409 0.310260340791409 0.179882221029262 -0.118868167610215 ENSG00000162419 GMEB1
ENST00000480454 0.0107326202119571 0.00273251470579281 -0.286843638727013 ENSG00000162419 GMEB1
ENST00000516968 0.997398575574839 0.994574293912286 0.00110468980852816 ENSG00000252777 SCARNA24
ENST00000474884 0.914179088305484 0.857012947778449 0.0137585575111447 ENSG00000198492 YTHDF2
ENST00000542507 0.00342584536204714 0.000709383816163514 0.226401166432492 ENSG00000198492 YTHDF2
ENST00000373812 0.00334756202486399 0.000690456332653512 0.226978090296688 ENSG00000198492 YTHDF2
ENST00000541996 0.00328336859108331 0.000674361757850562 0.227402522889342 ENSG00000198492 YTHDF2
ENST00000478283 0.11208207076983 0.048096581178565 0.115638625966794 ENSG00000198492 YTHDF2
ENST00000496288 0.889057202603325 0.818478271464264 0.0174912605874968 ENSG00000198492 YTHDF2
ENST00000475796 0.0471592251719704 0.0164141569450207 0.224312008680586 ENSG00000198492 YTHDF2
ENST00000476976 0.198915688399252 0.100115098907726 0.138294327307385 ENSG00000198492 YTHDF2
ENST00000468863 0.484284097398506 0.330544542135403 0.0858199287253738 ENSG00000198492 YTHDF2
ENST00000234961 0.884296665542585 0.810860577187949 -0.0420797608814765 ENSG00000116329 OPRD1
ENST00000443593 0.773373626948165 0.655004148039955 0.0950257171767148 ENSG00000226852 RP1-212P9.2
ENST00000418471 0.719971343034786 0.588357492636234 0.119854362210274 ENSG00000233427 RP1-212P9.3
ENST00000343067 0.661964519978579 0.518731960719826 0.0589504762698342 ENSG00000159023 EPB41
ENST00000356093 0.661964519978579 0.518731960719826 0.0589504762698342 ENSG00000159023 EPB41
ENST00000398863 0.661964519978579 0.518731960719826 0.0589504762698342 ENSG00000159023 EPB41
ENST00000482464 0.311203470531235 0.180542412007245 0.16718547985196 ENSG00000159023 EPB41
ENST00000373800 0.225882731697563 0.118038115160956 0.162417041091912 ENSG00000159023 EPB41
ENST00000349460 0.225882731697563 0.118038115160956 0.162417041091912 ENSG00000159023 EPB41
ENST00000347529 0.225882731697563 0.118038115160956 0.162417041091912 ENSG00000159023 EPB41
ENST00000373798 0.779417188910361 0.662816129294135 0.0396852129939688 ENSG00000159023 EPB41
ENST00000373797 0.356417980532011 0.216863314048244 0.138742083745139 ENSG00000159023 EPB41
ENST00000425821 0.133073975145803 0.059822300333848 -0.399673794318543 ENSG00000225616 RP4-604A21.1
ENST00000488277 0.447049371485993 0.295645674908491 0.150616459495355 ENSG00000159023 EPB41
ENST00000490308 0.396270782390001 0.250537178048511 0.167685084760669 ENSG00000159023 EPB41
ENST00000460378 0.362552314367606 0.222025808155001 -0.111038046339161 ENSG00000159023 EPB41
ENST00000462032 0.300350892816574 0.172330848801421 0.270297036478108 ENSG00000159023 EPB41
ENST00000521452 0.345555576926175 0.207972568532515 0.201276389334416 ENSG00000253304 TMEM200B
ENST00000420504 0.35094245827241 0.212255515284467 0.198938736340733 ENSG00000253304 TMEM200B
ENST00000413004 0.149282872395696 0.0692634893738822 -0.461297204438033 ENSG00000225750 RP11-242O24.3
ENST00000373795 0.942172213475709 0.901290159363129 0.00585171575619232 ENSG00000116350 SRSF4
ENST00000546138 0.454059476771509 0.302052323910899 -0.0470811236275596 ENSG00000116350 SRSF4
ENST00000466448 0.00708823602220709 0.00166474730043565 -0.148469088235544 ENSG00000116350 SRSF4
ENST00000450108 0.0455228759026818 0.0157298724514988 0.614403985444295 ENSG00000227637 RP11-242O24.5
ENST00000497015 0.11907166079155 0.0519049593262053 -0.153624141824999 ENSG00000116350 SRSF4
ENST00000605204 0.295478049551743 0.168605275695982 -0.0850010081034655 ENSG00000116350 SRSF4
ENST00000477193 0.451304493107573 0.299530185705218 -0.0922228449055077 ENSG00000116350 SRSF4
ENST00000489898 0.486039465360618 0.332242642858208 -0.0833092303581108 ENSG00000116350 SRSF4
ENST00000472353 0.00108985567345052 0.000183145019080156 -0.274367279126018 ENSG00000116350 SRSF4
ENST00000373791 0.404741691180804 0.25780984499156 0.131889951583652 ENSG00000116353 MECR
ENST00000475773 0.742498445672471 0.615644238265348 0.0744564068710051 ENSG00000116353 MECR
ENST00000483435 0.725417937253775 0.594930286608803 0.0843853844855921 ENSG00000116353 MECR
ENST00000263702 0.40266903712968 0.255928518709028 0.131318561306218 ENSG00000116353 MECR
ENST00000473030 0.601418045270721 0.450211912840166 0.0910465145659025 ENSG00000116353 MECR
ENST00000463412 0.742958934003358 0.616222165557491 0.0635759037312027 ENSG00000116353 MECR
ENST00000453185 0.724057877107762 0.593353196532148 0.0790688216918954 ENSG00000116353 MECR
ENST00000478505 0.58318563882995 0.430778131807958 0.0979312967429528 ENSG00000116353 MECR
ENST00000490529 0.385877368698883 0.241632971508219 0.139794332983021 ENSG00000116353 MECR
ENST00000464511 0.782450806760677 0.667163272744848 -0.0894226774184417 ENSG00000116353 MECR
ENST00000463052 0.45817884070252 0.306008031707325 0.128713850793995 ENSG00000116353 MECR
ENST00000489248 0.297389736658883 0.170125725565116 0.177392356846225 ENSG00000116353 MECR
ENST00000475861 0.268487280624078 0.148115408777097 0.186775646503345 ENSG00000116353 MECR
ENST00000474946 0.361126393394643 0.220827106800378 0.165688085895782 ENSG00000116353 MECR
ENST00000464915 0.643114828204205 0.496520361815865 0.117069866037591 ENSG00000116353 MECR
ENST00000482610 0.283997740701068 0.159934117516499 0.226335558452624 ENSG00000116353 MECR
ENST00000484012 0.275263443934639 0.153363223266296 0.245606793108413 ENSG00000116353 MECR
ENST00000493928 0.225926369076563 0.118065250822798 0.273254370851883 ENSG00000116353 MECR
ENST00000427046 0.621167025221816 0.47166225573137 0.176305936868835 ENSG00000237934 RP11-467D18.2
ENST00000345512 0.652665173016035 0.507681774540994 -0.166622570513778 ENSG00000060656 PTPRU
ENST00000373779 0.722727929570667 0.591774318615195 -0.133865931492834 ENSG00000060656 PTPRU
ENST00000323874 0.722727929570667 0.591774318615195 -0.133865931492834 ENSG00000060656 PTPRU
ENST00000356870 0.722727929570667 0.591774318615195 -0.133865931492834 ENSG00000060656 PTPRU
ENST00000428026 0.722727929570667 0.591774318615195 -0.133865931492834 ENSG00000060656 PTPRU
ENST00000460170 0.722727929570667 0.591774318615195 -0.133865931492834 ENSG00000060656 PTPRU
ENST00000527027 0.703377403357393 0.567896983414623 0.0773495253249981 ENSG00000060656 PTPRU
ENST00000415600 0.824987655846396 0.7255225550156 0.0881734714427964 ENSG00000060656 PTPRU
ENST00000531385 0.44158747848041 0.290729506824 0.239611325011146 ENSG00000060656 PTPRU
ENST00000526080 0.697898410696199 0.561072029370542 -0.0727094191326796 ENSG00000060656 PTPRU
ENST00000493601 0.0567459475678117 0.0205867246658725 -0.556805083819305 ENSG00000060656 PTPRU
ENST00000465525 0.401369127556117 0.254825242982492 -0.271014880024555 ENSG00000060656 PTPRU
ENST00000492954 0.84507177851596 0.75396915975083 0.052129016931848 ENSG00000060656 PTPRU
ENST00000373765 0.000526872374677851 7.86439007291793e-05 0.887033269022736 ENSG00000162510 MATN1
ENST00000494561 0.19816700175602 0.0996231065102924 0.35099035087206 ENSG00000162510 MATN1
ENST00000477320 6.34004949095534e-08 2.65649178058143e-09 1.48382865958587 ENSG00000162510 MATN1
ENST00000414532 0.872293397641009 0.793553593737513 -0.0514294586361136 ENSG00000186056 MATN1-AS1
ENST00000454613 0.889522782727763 0.81916652616976 -0.0449713853503605 ENSG00000186056 MATN1-AS1
ENST00000414763 0.512595573453984 0.358475489948311 0.222827882349922 ENSG00000186056 MATN1-AS1
ENST00000443076 0.747287927033987 0.621757541326119 0.113181352788285 ENSG00000186056 MATN1-AS1
ENST00000294507 0.0153024966361724 0.00418259372984523 -0.204298933550276 ENSG00000162511 LAPTM5
ENST00000464569 1.61174557635442e-05 1.42346168188953e-06 -0.457132626321382 ENSG00000162511 LAPTM5
ENST00000583944 0.888249372972112 0.817193283952604 0.058738157115829 ENSG00000264773 MIR4420
ENST00000476492 6.72743536920426e-08 2.84025865880842e-09 -0.625270169399802 ENSG00000162511 LAPTM5
ENST00000336798 0.510046530636539 0.355903887369881 -0.2332585972617 ENSG00000162512 SDC3
ENST00000339394 0.0307542546883608 0.00971762597970192 -0.651776338602955 ENSG00000162512 SDC3
ENST00000471567 0.337201735040498 0.201091176981664 -0.26335842054219 ENSG00000162512 SDC3
ENST00000487984 0.303464202621894 0.174628765001606 -0.243435373644367 ENSG00000162512 SDC3
ENST00000424085 0.00475027583205308 0.001039287940756 0.263938470981127 ENSG00000134644 PUM1
ENST00000257075 0.00475027583205308 0.001039287940756 0.263938470981127 ENSG00000134644 PUM1
ENST00000373747 0.00475027583205308 0.001039287940756 0.263938470981127 ENSG00000134644 PUM1
ENST00000525843 0.00784277304629861 0.00187985724443675 0.255072695773739 ENSG00000134644 PUM1
ENST00000426105 0.0112129324747097 0.00287644694659835 0.247670132988483 ENSG00000134644 PUM1
ENST00000440538 0.0108886093640721 0.00277877177339516 0.248602893886625 ENSG00000134644 PUM1
ENST00000498419 0.0641710014588686 0.0239844481054448 0.169792829402505 ENSG00000134644 PUM1
ENST00000373741 0.0109562290220506 0.00279826932637509 0.248581431032382 ENSG00000134644 PUM1
ENST00000423018 0.0107371079925158 0.00273393181597399 0.249083810130778 ENSG00000134644 PUM1
ENST00000373742 0.00950263628386362 0.00236524204449874 0.251318777256006 ENSG00000134644 PUM1
ENST00000530669 0.498708903089196 0.344597695900472 -0.096758325155731 ENSG00000134644 PUM1
ENST00000363284 0.573640419847331 0.420962116522088 0.162421979948428 ENSG00000200154 SNORD103A
ENST00000529846 0.628116510181648 0.479524714662281 0.0545561567081601 ENSG00000134644 PUM1
ENST00000525997 0.622433155860941 0.473033443271714 0.0553887844217054 ENSG00000134644 PUM1
ENST00000527498 0.0132230147248534 0.00350771725768726 0.225186314029098 ENSG00000134644 PUM1
ENST00000365237 0.0111534162096498 0.00285797111471332 0.757922068288343 ENSG00000202107 SNORD103B
ENST00000498627 0.259516730309349 0.141635816376577 -0.250236821489547 ENSG00000134644 PUM1
ENST00000471894 0.815353487597861 0.712135279258398 0.0437333272671437 ENSG00000134644 PUM1
ENST00000490546 0.149921207051926 0.069639262238608 0.204909695725177 ENSG00000134644 PUM1
ENST00000532678 0.0701589760727189 0.0267799331089225 0.227780018883672 ENSG00000134644 PUM1
ENST00000363311 0.466331749327063 0.313474718798913 0.251372480168318 ENSG00000200181 SNORD85
ENST00000526128 0.461047526565334 0.308598831493394 0.134460445806391 ENSG00000134644 PUM1
ENST00000526215 0.00968952055565726 0.00241993369693466 0.308826644188856 ENSG00000134644 PUM1
ENST00000525948 0.00571302982231226 0.00129357914778289 0.317752992928849 ENSG00000134644 PUM1
ENST00000480602 0.00218027348548679 0.000415036016716837 0.358351829179227 ENSG00000134644 PUM1
ENST00000524516 0.0540181089063581 0.0193748523136576 0.227840359498327 ENSG00000134644 PUM1
ENST00000417263 0.78401639974626 0.66917974172889 -0.10847940127158 ENSG00000237329 RP11-201O14.1
ENST00000429616 0.0555126814728742 0.0200340436697549 0.568319565111771 ENSG00000232768 RP11-201O14.2
ENST00000531867 0.0220468284795438 0.00647132180183023 -0.326348208721207 ENSG00000134644 PUM1
ENST00000373736 0.268001665376386 0.147775562571293 0.287931125904378 ENSG00000084628 NKAIN1
ENST00000263694 3.31594657772663e-07 1.72234393276956e-08 0.410163100335295 ENSG00000060688 SNRNP40
ENST00000486941 1.20138849682654e-09 3.12238448288655e-11 0.723521680368979 ENSG00000060688 SNRNP40
ENST00000489853 3.67608607676262e-09 1.08041393074636e-10 0.560208343196393 ENSG00000060688 SNRNP40
ENST00000373720 7.20408753555145e-07 4.14205332078067e-08 0.497618665492121 ENSG00000060688 SNRNP40
ENST00000491106 1.61131862572478e-09 4.3330078483465e-11 0.764838150631874 ENSG00000060688 SNRNP40
ENST00000446633 3.41061820297325e-07 1.77871175473062e-08 0.4055217108334 ENSG00000060688 SNRNP40
ENST00000452686 0.863496645679826 0.780230148634674 0.0706851653923931 ENSG00000229447 RP11-490K7.4
ENST00000474025 1.90073805678021e-06 1.23280806554011e-07 0.496320938660555 ENSG00000060688 SNRNP40
ENST00000463988 0.651534440714077 0.506381599499546 -0.0699255520321798 ENSG00000060688 SNRNP40
ENST00000344147 3.5695734739516e-08 1.39523808810798e-09 0.518600777561346 ENSG00000121766 ZCCHC17
ENST00000479629 3.51761451847495e-06 2.49074431990118e-07 0.544910569718888 ENSG00000121766 ZCCHC17
ENST00000373714 3.5695734739516e-08 1.39523808810798e-09 0.518600777561346 ENSG00000121766 ZCCHC17
ENST00000546109 7.53382431483787e-07 4.34897927683524e-08 0.491107709384437 ENSG00000121766 ZCCHC17
ENST00000422613 6.21179989431811e-08 2.59556242468056e-09 0.512237780588607 ENSG00000121766 ZCCHC17
ENST00000490049 1.21927220459764e-06 7.47558837330488e-08 0.609740323985269 ENSG00000121766 ZCCHC17
ENST00000430143 0.0240840071049528 0.00720999241118639 0.315328806811992 ENSG00000229044 RP11-266K22.2
ENST00000373713 0.7002399967533 0.56404480854273 -0.0955433533266836 ENSG00000121769 FABP3
ENST00000497275 0.280963157820908 0.157701090855505 -0.250586126057557 ENSG00000121769 FABP3
ENST00000498148 0.615218003352902 0.4650923210344 -0.121489067572561 ENSG00000121769 FABP3
ENST00000482018 0.785131817042637 0.67097388144207 -0.0686295564028237 ENSG00000121769 FABP3
ENST00000373710 4.84936753611134e-05 5.02307511362926e-06 -0.556075054364658 ENSG00000168528 SERINC2
ENST00000536859 4.91715039480061e-05 5.10428661720733e-06 -0.554721405644615 ENSG00000168528 SERINC2
ENST00000487207 0.000229427533394801 3.00763795967553e-05 -0.647594815422989 ENSG00000168528 SERINC2
ENST00000373709 4.94570466098877e-05 5.13803726877329e-06 -0.55610889189122 ENSG00000168528 SERINC2
ENST00000536384 5.5342179190135e-05 5.84919354223746e-06 -0.55444800821643 ENSG00000168528 SERINC2
ENST00000491976 5.5342179190135e-05 5.84919354223746e-06 -0.55444800821643 ENSG00000168528 SERINC2
ENST00000596131 0.635792785605832 0.488242009830223 -0.16323917905245 ENSG00000268950 AC114494.1
ENST00000418618 0.402485422313337 0.255780944589421 -0.139186668036343 ENSG00000228682 RP11-439L8.3
ENST00000412068 0.215634475223015 0.111081126987574 -0.170925887408763 ENSG00000223907 RP11-439L8.4
ENST00000417514 0.524609086978676 0.370391197674064 -0.150349933169202 ENSG00000223907 RP11-439L8.4
ENST00000435872 0.307418706766423 0.177690394108941 -0.337394554501947 ENSG00000229167 RP11-73M7.1
ENST00000441210 0.200181392772619 0.100944850685302 -0.417066468689518 ENSG00000142910 TINAGL1
ENST00000457433 0.0684211199509126 0.0259635158905046 -0.51101476372118 ENSG00000142910 TINAGL1
ENST00000271064 0.0684211199509126 0.0259635158905046 -0.51101476372118 ENSG00000142910 TINAGL1
ENST00000537531 0.147936702942176 0.0684478877214464 -0.443276165203774 ENSG00000142910 TINAGL1
ENST00000461030 0.147936702942176 0.0684478877214464 -0.443276165203774 ENSG00000142910 TINAGL1
ENST00000466998 0.424591997858746 0.275415133290116 -0.237975041187069 ENSG00000142910 TINAGL1
ENST00000478398 0.130670357576841 0.0584260523302457 -0.459301982041403 ENSG00000142910 TINAGL1
ENST00000481165 0.101029953502367 0.0421766442938335 -0.468229395737766 ENSG00000142910 TINAGL1
ENST00000468635 0.217973154460642 0.112662051077317 -0.386151080041449 ENSG00000142910 TINAGL1
ENST00000498429 0.443775424067589 0.292621281281646 -0.26369089964386 ENSG00000142910 TINAGL1
ENST00000463112 0.0966681888753927 0.0398960341019744 -0.51986978755176 ENSG00000142910 TINAGL1
ENST00000480586 0.890819773339985 0.821379501584947 0.052767860121885 ENSG00000142910 TINAGL1
ENST00000485464 0.559112193337456 0.405458730542942 -0.19751825423273 ENSG00000121764 HCRTR1
ENST00000468521 0.324354963979188 0.190782230506897 -0.329641682933894 ENSG00000121764 HCRTR1
ENST00000403528 0.386926817102107 0.242514963487492 -0.295004105104761 ENSG00000121764 HCRTR1
ENST00000373706 0.295351592935158 0.168485920145552 -0.348342112943076 ENSG00000121764 HCRTR1
ENST00000373705 0.976156880978594 0.95745998233371 0.00571807937426959 ENSG00000121764 HCRTR1
ENST00000373703 0.413007522455796 0.26519147488591 0.093783984505863 ENSG00000162517 PEF1
ENST00000461006 0.579783569746988 0.42734236090833 0.0868036886101495 ENSG00000162517 PEF1
ENST00000478502 0.199918404866936 0.100762087973838 0.150451939361067 ENSG00000162517 PEF1
ENST00000489164 0.327797763691877 0.193467740294126 0.136333169564846 ENSG00000162517 PEF1
ENST00000492061 0.379938592029129 0.236515088523356 0.124584222356124 ENSG00000162517 PEF1
ENST00000496805 0.271333256783268 0.150379181076218 0.154426000151046 ENSG00000162517 PEF1
ENST00000472443 0.295378620034581 0.168510618316461 0.148445817288179 ENSG00000162517 PEF1
ENST00000471219 0.629111687975222 0.480638337787802 -0.092721524307346 ENSG00000162517 PEF1
ENST00000440872 0.762916653530385 0.641656375180753 0.0554814546088342 ENSG00000162517 PEF1
ENST00000609625 0.780445487706285 0.664365907190084 0.102595798477286 ENSG00000235790 RP11-73M7.6
ENST00000609549 0.780445487706285 0.664365907190084 0.102595798477286 ENSG00000235790 RP11-73M7.6
ENST00000610043 0.780445487706285 0.664365907190084 0.102595798477286 ENSG00000235790 RP11-73M7.6
ENST00000581333 0.948723013049897 0.911751489741688 0.0276661325174263 ENSG00000264078 RP11-73M7.9
ENST00000608332 0.778824458590512 0.661905705573773 -0.108207871202954 ENSG00000235790 RP11-73M7.6
ENST00000585660 0.857170961080981 0.771378066153168 -0.0732836935562735 ENSG00000235790 RP11-73M7.6
ENST00000591592 0.857170961080981 0.771378066153168 -0.0732836935562735 ENSG00000235790 RP11-73M7.6
ENST00000608246 0.855084934390624 0.768441093332411 -0.0742757256447383 ENSG00000235790 RP11-73M7.6
ENST00000608888 0.853698021770455 0.766539017763179 -0.0749010247089898 ENSG00000235790 RP11-73M7.6
ENST00000607926 0.853698021770455 0.766539017763179 -0.0749010247089898 ENSG00000235790 RP11-73M7.6
ENST00000610216 0.853698021770455 0.766539017763179 -0.0749010247089898 ENSG00000235790 RP11-73M7.6
ENST00000585413 0.777886708593909 0.660725870256091 -0.110853027304525 ENSG00000235790 RP11-73M7.6
ENST00000609033 0.777886708593909 0.660725870256091 -0.110853027304525 ENSG00000235790 RP11-73M7.6
ENST00000589462 0.777886708593909 0.660725870256091 -0.110853027304525 ENSG00000235790 RP11-73M7.6
ENST00000593188 0.776623101916957 0.658925421421846 -0.111406362326504 ENSG00000235790 RP11-73M7.6
ENST00000609373 0.73278392450347 0.603891220091171 -0.131100589219434 ENSG00000235790 RP11-73M7.6
ENST00000587445 0.73278392450347 0.603891220091171 -0.131100589219434 ENSG00000235790 RP11-73M7.6
ENST00000591929 0.829958623587458 0.732440697163445 -0.0866110333542416 ENSG00000235790 RP11-73M7.6
ENST00000609338 0.829958623587458 0.732440697163445 -0.0866110333542416 ENSG00000235790 RP11-73M7.6
ENST00000373672 0.119942915765583 0.0524040340839748 -0.399619178306852 ENSG00000084636 COL16A1
ENST00000271069 0.119826005421709 0.0523382073283472 -0.401035461049488 ENSG00000084636 COL16A1
ENST00000488128 0.0648557735665102 0.0243121057526658 -0.52750821011894 ENSG00000084636 COL16A1
ENST00000488897 0.304276971603673 0.175267979516025 -0.33893912466995 ENSG00000084636 COL16A1
ENST00000461217 0.477814738593647 0.324393622153978 -0.246311247002635 ENSG00000084636 COL16A1
ENST00000445166 0.976476188869144 0.958093406840926 0.0120997000048129 ENSG00000235790 RP11-73M7.6
ENST00000440437 0.162869663079779 0.0773163984246703 -0.447922205016423 ENSG00000084636 COL16A1
ENST00000588288 0.684166009726127 0.544941033771434 -0.126087433134255 ENSG00000235790 RP11-73M7.6
ENST00000466829 0.328345853205235 0.193935866076942 -0.275860256319209 ENSG00000084636 COL16A1
ENST00000470799 0.0568352782287665 0.0206268835717941 -0.586741204489615 ENSG00000084636 COL16A1
ENST00000482910 0.0838885434475449 0.0334297288054264 -0.539138286680225 ENSG00000084636 COL16A1
ENST00000468459 0.192987966753275 0.0962040931129874 -0.421317236135284 ENSG00000084636 COL16A1
ENST00000479100 0.380974623070125 0.237362147066024 -0.294670227523383 ENSG00000084636 COL16A1
ENST00000458715 0.245741025539529 0.131709247865011 -0.382507440461604 ENSG00000084636 COL16A1
ENST00000373668 0.251219797075046 0.135620802138773 -0.349911500766822 ENSG00000084636 COL16A1
ENST00000474000 0.510410255247975 0.356245610717194 -0.234364310045916 ENSG00000084636 COL16A1
ENST00000482478 0.492912840391443 0.338916567557285 -0.243008024974129 ENSG00000084636 COL16A1
ENST00000529928 0.593714583815385 0.441956764243112 -0.195531309943767 ENSG00000084636 COL16A1
ENST00000373667 0.709615011993947 0.575467357341729 -0.141982468382222 ENSG00000084636 COL16A1
ENST00000532877 0.489447828748697 0.33562369234434 -0.236763743433723 ENSG00000084636 COL16A1
ENST00000465239 0.563512022280685 0.410198254486334 -0.116166554825478 ENSG00000121753 BAI2
ENST00000398556 0.889894316403057 0.819781706659222 0.05773091300891 ENSG00000121753 BAI2
ENST00000398547 0.957209702324429 0.925168188288163 0.023792653751775 ENSG00000121753 BAI2
ENST00000373655 0.957209702324429 0.925168188288163 0.023792653751775 ENSG00000121753 BAI2
ENST00000373658 0.957209702324429 0.925168188288163 0.023792653751775 ENSG00000121753 BAI2
ENST00000398542 0.928672554828429 0.879468266263941 0.0384267763275828 ENSG00000121753 BAI2
ENST00000465256 0.609491079849294 0.458768282355515 -0.13549708945786 ENSG00000121753 BAI2
ENST00000257070 0.957209702324429 0.925168188288163 0.023792653751775 ENSG00000121753 BAI2
ENST00000530999 0.403756461933992 0.256912706001774 -0.199508511585639 ENSG00000121753 BAI2
ENST00000525655 0.418954545087597 0.270518596947377 -0.197598355388799 ENSG00000121753 BAI2
ENST00000527361 0.934818830874433 0.88942871890536 0.0351611167758345 ENSG00000121753 BAI2
ENST00000440175 0.226775770127959 0.118633794272863 -0.370838986950238 ENSG00000121753 BAI2
ENST00000398538 0.998237809102043 0.996119410724189 -0.00122562533206979 ENSG00000121753 BAI2
ENST00000484002 0.991325519477962 0.983689995073561 -0.0029025723313427 ENSG00000121753 BAI2
ENST00000420125 0.575578936011388 0.42297482520781 0.192479808692315 ENSG00000121753 BAI2
ENST00000530134 0.639234014882184 0.491991918821599 -0.155918326492329 ENSG00000121753 BAI2
ENST00000533175 0.56432168984163 0.411083422146374 0.193312545126161 ENSG00000121753 BAI2
ENST00000473952 0.910559629218082 0.850616558629399 -0.0396600314010986 ENSG00000121753 BAI2
ENST00000257100 0.982683700737047 0.969172632123689 0.00622925321076629 ENSG00000134668 SPOCD1
ENST00000373648 0.982683700737047 0.969172632123689 0.00622925321076629 ENSG00000134668 SPOCD1
ENST00000360482 0.982683700737047 0.969172632123689 0.00622925321076629 ENSG00000134668 SPOCD1
ENST00000473361 0.744775491566071 0.618496042495583 -0.0681441797725938 ENSG00000134668 SPOCD1
ENST00000452755 0.744775491566071 0.618496042495583 -0.0681441797725938 ENSG00000134668 SPOCD1
ENST00000533231 0.987913287437082 0.978011800440283 0.00433653348814757 ENSG00000134668 SPOCD1
ENST00000528579 0.708401517284894 0.573881029221922 -0.0778026684952214 ENSG00000134668 SPOCD1
ENST00000532604 0.676541310356932 0.536007590071983 -0.0845840077304342 ENSG00000134668 SPOCD1
ENST00000531039 0.810862204112637 0.706088958908316 -0.051145264704573 ENSG00000134668 SPOCD1
ENST00000468720 0.810862204112637 0.706088958908316 -0.051145264704573 ENSG00000134668 SPOCD1
ENST00000485944 0.894915049136424 0.827553022503397 0.0343522742362277 ENSG00000134668 SPOCD1
ENST00000460061 0.810862204112637 0.706088958908316 -0.051145264704573 ENSG00000134668 SPOCD1
ENST00000453837 0.0229987281481788 0.00680820920955765 0.524729328117817 ENSG00000203620 RP11-84A19.2
ENST00000602889 0.0144277543614463 0.00389729938326783 0.203549560191598 ENSG00000269967 RP11-84A19.4
ENST00000602725 0.00848312525441074 0.00206403591532634 0.211272396349831 ENSG00000184007 PTP4A2
ENST00000344035 0.000285885079590542 3.8765699538212e-05 0.280558141607694 ENSG00000184007 PTP4A2
ENST00000356536 0.00025975132568531 3.46460178788551e-05 0.283800611512763 ENSG00000184007 PTP4A2
ENST00000457805 0.016500037873375 0.00458184386518691 0.20631072337182 ENSG00000184007 PTP4A2
ENST00000489313 0.001625106561648 0.000293617363636926 0.313021546145263 ENSG00000184007 PTP4A2
ENST00000602683 0.00012528462259913 1.49280304377893e-05 0.308640751731049 ENSG00000184007 PTP4A2
ENST00000470404 0.000375014138095027 5.31361517658007e-05 0.285499198027031 ENSG00000184007 PTP4A2
ENST00000532001 0.0170352494947272 0.00475899402456473 0.204745966287486 ENSG00000184007 PTP4A2
ENST00000528253 0.0648153585729354 0.02429322693224 0.171350086902087 ENSG00000184007 PTP4A2
ENST00000391369 0.885231744338748 0.812295158011667 0.047403553152248 ENSG00000212673 AL136115.1
ENST00000484483 0.0120096097289384 0.00312219453930036 0.268288169217679 ENSG00000184007 PTP4A2
ENST00000468531 0.00171257353820477 0.000312222891327847 0.293686227294224 ENSG00000184007 PTP4A2
ENST00000534796 0.00744721371286406 0.00176709834351111 0.285556525325138 ENSG00000184007 PTP4A2
ENST00000532289 0.00687190145141549 0.0016048024208191 0.285411049746533 ENSG00000184007 PTP4A2
ENST00000526960 0.00821556807217433 0.00198722579667886 0.257797308175303 ENSG00000184007 PTP4A2
ENST00000524384 0.00416600420599189 0.000891087012420302 0.32233122671463 ENSG00000184007 PTP4A2
ENST00000528840 0.00447754541025353 0.000969773267971252 0.321144825143491 ENSG00000184007 PTP4A2
ENST00000494444 0.00431242839105038 0.000928387994647207 0.323654920112287 ENSG00000184007 PTP4A2
ENST00000529477 0.00647157001778212 0.00149695854034938 0.286341500567298 ENSG00000184007 PTP4A2
ENST00000533408 0.00155831478645466 0.00027969841557173 0.361979268467057 ENSG00000184007 PTP4A2
ENST00000475464 2.62439597142127e-05 2.48875258121051e-06 0.562536878261539 ENSG00000184007 PTP4A2
ENST00000447478 0.187300582791121 0.0924949722286056 0.380663553701845 ENSG00000228634 RP4-534N18.2
ENST00000327300 0.00874020781964171 0.00214090811853442 0.171001112145281 ENSG00000121774 KHDRBS1
ENST00000307714 0.00882647652683526 0.0021672106849988 0.17104380301632 ENSG00000121774 KHDRBS1
ENST00000492989 0.107869267831635 0.0457578723034057 -0.13345160829854 ENSG00000121774 KHDRBS1
ENST00000484270 0.000288225921468776 3.91514583762637e-05 0.215481142440159 ENSG00000121774 KHDRBS1
ENST00000366152 0.945927410772752 0.907194486994514 -0.0164631529155307 ENSG00000203325 RP11-277A4.4
ENST00000487305 0.740661458686334 0.613361010208157 0.0460714179595048 ENSG00000121775 TMEM39B
ENST00000336294 0.732954865559583 0.604081021483572 0.0474810351401973 ENSG00000121775 TMEM39B
ENST00000438825 0.867076988685147 0.785427229680062 0.0344623348740536 ENSG00000121775 TMEM39B
ENST00000441402 0.73805955835705 0.610253340905336 0.0465582029799489 ENSG00000121775 TMEM39B
ENST00000472503 0.943105275286399 0.902830123833576 0.0144773511467066 ENSG00000121775 TMEM39B
ENST00000456834 0.968574733766994 0.944540836342429 -0.00700540326689849 ENSG00000121775 TMEM39B
ENST00000468135 0.73805955835705 0.610253340905336 0.0465582029799489 ENSG00000121775 TMEM39B
ENST00000466321 0.857461122132025 0.771860801219647 0.0367473280201014 ENSG00000121775 TMEM39B
ENST00000373634 0.73805955835705 0.610253340905336 0.0465582029799489 ENSG00000121775 TMEM39B
ENST00000427288 0.982522446669412 0.968730983206709 -0.00381387909806986 ENSG00000121775 TMEM39B
ENST00000476968 0.698815270466031 0.562224548072484 0.0526494464913865 ENSG00000121775 TMEM39B
ENST00000498613 0.661085684643231 0.517792534486835 0.08999015376155 ENSG00000121775 TMEM39B
ENST00000577515 0.892011651678524 0.82323747693103 0.0417001260311376 ENSG00000266203 MIR5585
ENST00000373625 0.116314863258152 0.0504222396948763 0.165409913398971 ENSG00000025800 KPNA6
ENST00000471599 0.13894572205645 0.0632470098615879 0.153814988931825 ENSG00000025800 KPNA6
ENST00000537234 0.191860158112198 0.0954701915595055 0.140342691890083 ENSG00000025800 KPNA6
ENST00000469790 0.457934101421776 0.305802078426722 0.112742392133469 ENSG00000025800 KPNA6
ENST00000545542 0.6833537456472 0.544024180146726 0.0538914333461714 ENSG00000025800 KPNA6
ENST00000446515 0.785038640885892 0.67079490990492 0.0382753047989918 ENSG00000025800 KPNA6
ENST00000515055 0.21784718364256 0.112583016789721 0.150355574611644 ENSG00000250135 RP4-622L5.2
ENST00000373610 0.855500019406724 0.769100237330952 -0.0201078228266585 ENSG00000084652 TXLNA
ENST00000373609 0.855440898118977 0.769014279121569 -0.0201222311504447 ENSG00000084652 TXLNA
ENST00000373602 0.431391596313807 0.281521579494894 -0.140010277499489 ENSG00000160050 CCDC28B
ENST00000469003 0.0118598388116762 0.00307651099097616 -0.38779849051682 ENSG00000160050 CCDC28B
ENST00000421922 0.42830050719464 0.278729821289821 -0.141311523677355 ENSG00000160050 CCDC28B
ENST00000461819 0.428469822397317 0.278882966168188 -0.141306146919043 ENSG00000160050 CCDC28B
ENST00000483009 0.402704839136128 0.255995033154744 -0.14937232866517 ENSG00000160050 CCDC28B
ENST00000373604 0.83470423645859 0.739090592623202 -0.0509427741887323 ENSG00000224066 RP4-622L5.7
ENST00000421616 0.759922514141038 0.637858250690342 0.110568811120067 ENSG00000224066 RP4-622L5.7
ENST00000537469 0.483429117398771 0.329778468398244 0.159194011299401 ENSG00000160051 IQCC
ENST00000291358 0.469584790240198 0.316507783968347 0.16375902428979 ENSG00000160051 IQCC
ENST00000409358 0.684808307169027 0.545730743383518 -0.119998052933594 ENSG00000222046 DCDC2B
ENST00000487056 0.651374798215907 0.50620339664991 -0.13177827904632 ENSG00000222046 DCDC2B
ENST00000466796 0.374440623397064 0.232001156614727 0.173292780187252 ENSG00000160055 TMEM234
ENST00000491434 0.29340980346093 0.166983067819583 0.192379858635929 ENSG00000160055 TMEM234
ENST00000489170 0.29340980346093 0.166983067819583 0.192379858635929 ENSG00000160055 TMEM234
ENST00000495091 0.959604600092734 0.929337985114267 0.021360900300012 ENSG00000160055 TMEM234
ENST00000461402 0.29340980346093 0.166983067819583 0.192379858635929 ENSG00000160055 TMEM234
ENST00000483001 0.303358832648755 0.174539043787503 0.202421502818132 ENSG00000160055 TMEM234
ENST00000545122 0.273903610534196 0.152349976231189 0.221597783527707 ENSG00000160055 TMEM234
ENST00000309777 0.217491214140242 0.11233371302167 0.244187757613205 ENSG00000160055 TMEM234
ENST00000373593 0.217491214140242 0.11233371302167 0.244187757613205 ENSG00000160055 TMEM234
ENST00000344461 0.219746933674793 0.113858369301093 0.243759770534915 ENSG00000160055 TMEM234
ENST00000484490 0.148132534458059 0.068557823219609 0.283792372715291 ENSG00000160055 TMEM234
ENST00000485689 0.0536851379524592 0.0192286584838606 0.519601265808382 ENSG00000160055 TMEM234
ENST00000487174 0.220416503413601 0.114303919064377 0.260757335519005 ENSG00000160055 TMEM234
ENST00000355082 0.26825605222219 0.147955268770669 -0.151626803500731 ENSG00000084623 EIF3I
ENST00000373586 0.0653726025696794 0.0245501396403475 0.214916143846082 ENSG00000084623 EIF3I
ENST00000489353 0.684420313209371 0.545292851972367 -0.0580069009420494 ENSG00000084623 EIF3I
ENST00000471486 0.739319481237345 0.611786563552315 0.0503093793608432 ENSG00000084623 EIF3I
ENST00000483517 0.392276041582447 0.247121419238585 0.111010619582592 ENSG00000084623 EIF3I
ENST00000474371 0.220907255808793 0.11460359929914 0.147825254157045 ENSG00000084623 EIF3I
ENST00000423995 0.00186831514580483 0.000345644153669824 -0.569688522305793 ENSG00000220785 MTMR9LP
ENST00000403496 0.00132785889666594 0.000231330901580291 -0.595204691006395 ENSG00000220785 MTMR9LP
ENST00000441044 0.000814649949649076 0.000130592064272971 -0.611313135390337 ENSG00000220785 MTMR9LP
ENST00000426597 0.000413172684373016 5.93483793975584e-05 -0.647171200604976 ENSG00000220785 MTMR9LP
ENST00000373582 0.515192433290259 0.36100217102567 -0.23021137821719 ENSG00000183615 FAM167B
ENST00000336890 5.63350450435399e-06 4.27573939152802e-07 -0.527877811645666 ENSG00000182866 LCK
ENST00000482949 8.14804741167724e-07 4.74728993757834e-08 -0.579255501433301 ENSG00000182866 LCK
ENST00000495610 3.25106756884904e-07 1.68428100721792e-08 -0.591148125180257 ENSG00000182866 LCK
ENST00000355928 1.32318389108652e-05 1.13545528411315e-06 -0.553134559776798 ENSG00000182866 LCK
ENST00000476457 1.4849608684077e-06 9.30390449876143e-08 -0.570403650276088 ENSG00000182866 LCK
ENST00000469765 5.63350450435399e-06 4.27573939152802e-07 -0.527877811645666 ENSG00000182866 LCK
ENST00000461712 2.26085064194641e-05 2.09269512458139e-06 -0.78429786739445 ENSG00000182866 LCK
ENST00000373562 1.01404358565981e-06 6.06626818083565e-08 -0.78979777947429 ENSG00000182866 LCK
ENST00000477031 2.52875514187131e-05 2.38431580850541e-06 -0.823232603145195 ENSG00000182866 LCK
ENST00000373557 6.00781347344884e-07 3.36745690836921e-08 -0.795999958913657 ENSG00000182866 LCK
ENST00000333070 3.15355527193535e-05 3.07219973023066e-06 -0.56010797245945 ENSG00000182866 LCK
ENST00000373564 2.12531146196836e-06 1.40074444117176e-07 -0.631057974129408 ENSG00000182866 LCK
ENST00000469956 5.63050547422856e-08 2.32100084395254e-09 -0.799730233916737 ENSG00000182866 LCK
ENST00000373548 0.665810193810281 0.523188258989511 0.0465515866636062 ENSG00000116478 HDAC1
ENST00000481281 0.101641935658824 0.0424931976641485 -0.185693623611992 ENSG00000116478 HDAC1
ENST00000463172 0.111605511002735 0.0478257358010712 -0.18498367122286 ENSG00000116478 HDAC1
ENST00000428704 0.437001548739772 0.286582021237396 -0.0866392272343879 ENSG00000116478 HDAC1
ENST00000472928 0.0994802672648182 0.0413631023184304 -0.186623522521312 ENSG00000116478 HDAC1
ENST00000373541 0.721483058588768 0.590261557565508 0.0393773115878316 ENSG00000116478 HDAC1
ENST00000490081 0.975394020282888 0.955825218271236 0.00450134298858081 ENSG00000116478 HDAC1
ENST00000482310 0.985453919135505 0.973851154481582 0.00267244320126897 ENSG00000116478 HDAC1
ENST00000476391 0.261093699203359 0.142771587509102 0.118683500763603 ENSG00000116478 HDAC1
ENST00000484305 0.964580544791571 0.937667660631142 0.0071360536846274 ENSG00000116478 HDAC1
ENST00000471488 0.606093810555779 0.455099178117676 -0.0682759051930788 ENSG00000116478 HDAC1
ENST00000329421 0.193848192470112 0.0968139573944072 -0.150244725102373 ENSG00000175130 MARCKSL1
ENST00000421153 0.128490131435688 0.0571834716209411 0.449627214081049 ENSG00000162526 TSSK3
ENST00000574792 0.263860624075283 0.144799011535835 0.349742266144 ENSG00000162526 TSSK3
ENST00000574315 0.929374798335985 0.880495978546994 -0.0243461679663177 ENSG00000162526 TSSK3
ENST00000432622 0.964976352939147 0.938305439332478 -0.0184268437151496 ENSG00000225828 FAM229A
ENST00000416512 0.902792134377359 0.839026662042688 -0.0447036848371019 ENSG00000225828 FAM229A
ENST00000428500 0.798806804468651 0.689125501891179 0.0765799291085329 ENSG00000225828 FAM229A
ENST00000415596 0.97628375176936 0.957737318429686 -0.0115768451699763 ENSG00000225828 FAM229A
ENST00000373534 0.930270674444677 0.882254517456702 0.0320702176900705 ENSG00000162526 TSSK3
ENST00000455895 0.501531015791346 0.347333133713417 -0.109814640795559 ENSG00000160058 BSDC1
ENST00000413080 0.501531015791346 0.347333133713417 -0.109814640795559 ENSG00000160058 BSDC1
ENST00000444377 0.502890062028005 0.34872757474932 -0.110111493177248 ENSG00000160058 BSDC1
ENST00000341071 0.503333030094184 0.34926961217944 -0.110553129353436 ENSG00000160058 BSDC1
ENST00000526031 0.280595379800716 0.157426193518839 -0.179413627224431 ENSG00000160058 BSDC1
ENST00000419121 0.273513353755686 0.152050738845901 -0.181591146003428 ENSG00000160058 BSDC1
ENST00000446293 0.231288449390346 0.121755895493913 -0.193579638520554 ENSG00000160058 BSDC1
ENST00000463967 0.989393023486019 0.980635622353897 -0.0040808374119002 ENSG00000160058 BSDC1
ENST00000373520 0.0952754529053589 0.0391762947595262 -0.265927867607501 ENSG00000160058 BSDC1
ENST00000449308 0.101611843011219 0.0424747713943578 -0.270184051914297 ENSG00000160058 BSDC1
ENST00000527513 0.0677138548790917 0.0256336713074117 -0.318650988674849 ENSG00000160058 BSDC1
ENST00000527163 0.0974543109373478 0.0402852597230305 -0.297191619558138 ENSG00000160058 BSDC1
ENST00000530485 0.237057332512815 0.125779214919038 -0.219121028928854 ENSG00000160058 BSDC1
ENST00000474414 0.271646238333373 0.150623626971967 -0.20192623241105 ENSG00000160058 BSDC1
ENST00000530876 0.136789910651856 0.0619544296374377 -0.278900634350651 ENSG00000160058 BSDC1
ENST00000530753 0.14600459646482 0.0673374176950909 -0.273142917209901 ENSG00000160058 BSDC1
ENST00000533084 0.0425440960246684 0.0144812164728986 -0.377402357718585 ENSG00000160058 BSDC1
ENST00000531222 0.000481218106862491 7.07896239682278e-05 -0.672355244130496 ENSG00000160058 BSDC1
ENST00000480336 0.0428833106904141 0.0146231853720275 0.573909911777935 ENSG00000254553 RP1-27O5.3
ENST00000609129 0.0305987613545735 0.0096574021576053 0.621784695432306 ENSG00000273274 ZBTB8B
ENST00000373510 0.709777533515772 0.575744335654168 0.13963150098807 ENSG00000160062 ZBTB8A
ENST00000316459 0.315954958661767 0.184159293401496 0.325019828859703 ENSG00000160062 ZBTB8A
ENST00000341885 0.0366494695157728 0.012063125827731 0.229201594938503 ENSG00000176261 ZBTB8OS
ENST00000468695 0.0124536658743113 0.00325873285284814 0.26250764955005 ENSG00000176261 ZBTB8OS
ENST00000492007 0.016217314018809 0.00448747506407477 0.250009146509173 ENSG00000176261 ZBTB8OS
ENST00000373506 0.0151069126412865 0.00411870642195258 0.252312415319251 ENSG00000176261 ZBTB8OS
ENST00000467652 0.00148457589494079 0.000263946537654774 0.412345393137615 ENSG00000176261 ZBTB8OS
ENST00000498691 0.000474216637062006 6.95932728956045e-05 0.332817132138276 ENSG00000176261 ZBTB8OS
ENST00000478041 0.0175972702682992 0.00494951046470648 0.248636062266521 ENSG00000176261 ZBTB8OS
ENST00000473294 0.0173190635466705 0.00485445592352695 0.249134191091541 ENSG00000176261 ZBTB8OS
ENST00000436661 0.0170331519091562 0.00475819028857146 0.249402205260366 ENSG00000176261 ZBTB8OS
ENST00000373501 0.0171303622062039 0.00479169669090735 0.249372481119534 ENSG00000176261 ZBTB8OS
ENST00000476493 0.0172139678929841 0.00482003424517125 0.249138625347004 ENSG00000176261 ZBTB8OS
ENST00000465588 0.0176376804781086 0.004963560944276 0.248658317780795 ENSG00000176261 ZBTB8OS
ENST00000483138 0.0166739815762495 0.00463909844974887 0.25680530081901 ENSG00000176261 ZBTB8OS
ENST00000479075 0.0140741330338685 0.00378112547417459 0.278551892219126 ENSG00000176261 ZBTB8OS
ENST00000473383 0.00304362865957263 0.00061675668131989 0.329988222628356 ENSG00000176261 ZBTB8OS
ENST00000466361 0.0830406079253407 0.0330143291087042 0.199365473344176 ENSG00000176261 ZBTB8OS
ENST00000363721 0.765198962174444 0.644363399996315 0.107246974849067 ENSG00000200591 Y_RNA
ENST00000414241 8.23947652511378e-12 1.2692646936019e-13 0.367820800347254 ENSG00000162521 RBBP4
ENST00000373493 4.54782812074003e-10 1.05982596869204e-11 0.355650490639339 ENSG00000162521 RBBP4
ENST00000527118 0.0003656432865833 5.15980616261391e-05 0.249996686808231 ENSG00000162521 RBBP4
ENST00000401893 0.00204531356632435 0.00038499158751978 0.229810968209129 ENSG00000162521 RBBP4
ENST00000524393 0.000260107267030671 3.46984816673492e-05 0.254679675970482 ENSG00000162521 RBBP4
ENST00000526193 0.000799282650313703 0.000127786313805699 0.240736964541787 ENSG00000162521 RBBP4
ENST00000492348 7.01220857443023e-12 1.0609346161408e-13 0.377707004894713 ENSG00000162521 RBBP4
ENST00000544435 7.01220857443023e-12 1.0609346161408e-13 0.377707004894713 ENSG00000162521 RBBP4
ENST00000525506 0.212759236287714 0.109227360117359 0.138165996479274 ENSG00000162521 RBBP4
ENST00000465780 0.649965611736634 0.504739716211197 -0.0672297435577678 ENSG00000162521 RBBP4
ENST00000373485 1.8040809462469e-12 2.41011542491085e-14 0.387455924137009 ENSG00000162521 RBBP4
ENST00000477563 0.004722564936384 0.00103231754657813 0.224548486376924 ENSG00000162521 RBBP4
ENST00000458695 1.75787285153545e-11 2.88997415986934e-13 0.365418500021067 ENSG00000162521 RBBP4
ENST00000490500 0.25768818578879 0.140283467824423 0.12998847607418 ENSG00000162521 RBBP4
ENST00000445722 0.0212327582894595 0.00618880494227626 0.202020901821833 ENSG00000162521 RBBP4
ENST00000475321 2.92209174167048e-08 1.10834999904585e-09 0.374286866557711 ENSG00000162521 RBBP4
ENST00000531983 0.00210852145588783 0.000399315250597935 0.291582338776407 ENSG00000162521 RBBP4
ENST00000463378 2.01493222652405e-09 5.57678466745659e-11 0.431108421233178 ENSG00000162521 RBBP4
ENST00000460669 6.89218131636008e-11 1.30578125498199e-12 0.47344370568367 ENSG00000162521 RBBP4
ENST00000482190 2.21463772371506e-10 4.80735187204296e-12 0.457578569132921 ENSG00000162521 RBBP4
ENST00000373484 5.10621297421669e-06 3.81058233984761e-07 0.446461485349614 ENSG00000162520 SYNC
ENST00000409190 0.0921764703029765 0.0375926997891356 0.228993624649481 ENSG00000162520 SYNC
ENST00000417633 0.935204592445813 0.889970497927337 0.0242891877008815 ENSG00000162520 SYNC
ENST00000426909 0.678149154869035 0.537951398992061 0.105188610154777 ENSG00000162520 SYNC
ENST00000421619 0.236628809166891 0.125496711299538 0.299559859871646 ENSG00000224409 RP11-114B7.6
ENST00000401073 0.0757371444127824 0.0294019644399085 -0.54975790247971 ENSG00000162522 KIAA1522
ENST00000468130 0.965205856506104 0.938639652077002 0.00879164150981525 ENSG00000162522 KIAA1522
ENST00000373481 0.164368351568884 0.0782230605955754 -0.446020092438493 ENSG00000162522 KIAA1522
ENST00000294521 0.283336575584538 0.159465793182431 -0.323722331441071 ENSG00000162522 KIAA1522
ENST00000373480 0.182310345670778 0.0893256134813426 -0.430641815178049 ENSG00000162522 KIAA1522
ENST00000469100 0.169524795558939 0.0814205771544376 0.151435745036495 ENSG00000134684 YARS
ENST00000373477 0.000525330886263472 7.83701568241002e-05 0.237323598393354 ENSG00000134684 YARS
ENST00000490826 0.142934995440016 0.0655489513815883 0.171640330342747 ENSG00000134684 YARS
ENST00000487404 0.145634715831383 0.0671044585698648 0.151221464415016 ENSG00000134684 YARS
ENST00000478828 0.554016671926551 0.400470982819362 0.0697848670777508 ENSG00000134684 YARS
ENST00000481895 2.9058208564942e-05 2.79538012414748e-06 0.299186774696145 ENSG00000134684 YARS
ENST00000466052 2.45918434848796e-05 2.3094445654082e-06 0.37954818159827 ENSG00000134684 YARS
ENST00000470377 0.000760675987164913 0.000120821482205112 0.350787859849207 ENSG00000134684 YARS
ENST00000472692 0.667950975735607 0.525769975765553 -0.0671583568624011 ENSG00000134684 YARS
ENST00000530710 0.597127442571055 0.445611489931489 0.0555953868220995 ENSG00000116497 S100PBP
ENST00000373476 0.330650411866906 0.195753430238631 0.104501589396486 ENSG00000116497 S100PBP
ENST00000373475 0.219230924849 0.113490112509561 0.125846705626115 ENSG00000116497 S100PBP
ENST00000529027 0.936695617905472 0.892527000150536 0.0117633035335604 ENSG00000116497 S100PBP
ENST00000531123 0.373035418092881 0.230808601054387 0.0951960562316887 ENSG00000116497 S100PBP
ENST00000398243 0.0792286204258676 0.0311192275761498 0.175340161954914 ENSG00000116497 S100PBP
ENST00000356689 0.166882898286549 0.0797858255260008 0.139045128156479 ENSG00000116497 S100PBP
ENST00000526230 0.423839114431991 0.274778142293072 0.093607427245248 ENSG00000116497 S100PBP
ENST00000531256 0.28311532479285 0.15931593478557 0.121209713751094 ENSG00000116497 S100PBP
ENST00000477248 0.841445144743721 0.748542277395509 -0.0499133836815006 ENSG00000116497 S100PBP
ENST00000482212 0.305494952762839 0.17622275905317 0.115303787398151 ENSG00000116497 S100PBP
ENST00000474103 0.274443134849255 0.152734272392936 0.257514790235227 ENSG00000116497 S100PBP
ENST00000530552 0.451928849986602 0.300108996671462 -0.146082978654704 ENSG00000116497 S100PBP
ENST00000525203 0.243815900820487 0.130412503871357 0.195209593176777 ENSG00000116497 S100PBP
ENST00000524535 0.242225884769447 0.129305016047937 0.19218276980571 ENSG00000116497 S100PBP
ENST00000527692 0.261988978025808 0.143415210859531 0.231499345349282 ENSG00000116497 S100PBP
ENST00000475486 0.280795964185444 0.157580011452036 0.223314724982044 ENSG00000116497 S100PBP
ENST00000483143 0.91616267632725 0.85996878146566 0.039708676558857 ENSG00000160097 FNDC5
ENST00000481487 0.286650283020972 0.161852989214537 -0.35564657759159 ENSG00000160097 FNDC5
ENST00000373471 0.161689848001398 0.0766167994837811 -0.418291706438315 ENSG00000160097 FNDC5
ENST00000609187 0.161689848001398 0.0766167994837811 -0.418291706438315 ENSG00000160097 FNDC5
ENST00000497068 0.355534552364749 0.216137355200863 -0.299447458162577 ENSG00000160097 FNDC5
ENST00000496770 0.641157727452408 0.49421020897617 -0.172273343010512 ENSG00000160097 FNDC5
ENST00000470166 0.113544851180223 0.0488629118399227 0.387929827609959 ENSG00000121905 HPCA
ENST00000480118 0.115260791623405 0.0498164794702312 0.373123105982365 ENSG00000121905 HPCA
ENST00000373467 0.118249514226926 0.0514642299878738 0.38832218618455 ENSG00000121905 HPCA
ENST00000459874 0.108215523567456 0.0459504060863564 0.39034994927799 ENSG00000121905 HPCA
ENST00000470896 0.751536658286159 0.627132423983993 0.0877802215177852 ENSG00000121905 HPCA
ENST00000329151 0.78151364174593 0.665844667309849 0.0769261655511242 ENSG00000121900 TMEM54
ENST00000373463 0.78151364174593 0.665844667309849 0.0769261655511242 ENSG00000121900 TMEM54
ENST00000474144 0.785179511346422 0.671049171015338 0.0748799443461376 ENSG00000121900 TMEM54
ENST00000475208 0.788592919348786 0.675396607398397 0.0738801709512616 ENSG00000121900 TMEM54
ENST00000463914 0.848294220565584 0.758656868429907 0.0395278917368727 ENSG00000121900 TMEM54
ENST00000373456 0.00266763300846578 0.000527021403152618 0.381482895825655 ENSG00000116514 RNF19B
ENST00000356990 0.00267541107762164 0.000528943644727493 0.381452442701666 ENSG00000116514 RNF19B
ENST00000235150 0.00240032009723439 0.000464687462670429 0.384926186985767 ENSG00000116514 RNF19B
ENST00000594612 0.77740895122693 0.659962288721986 -0.0523556124750171 ENSG00000267885 FKSG48
ENST00000395888 0.870381553741083 0.790618182763327 -0.0556560044538737 ENSG00000217644 RP4-803A2.1
ENST00000401937 0.86516457741891 0.782594410681238 -0.0577268676377998 ENSG00000217644 RP4-803A2.1
ENST00000447420 0.614282380356238 0.464008689473747 0.17297725846939 ENSG00000239670 RP4-803A2.2
ENST00000427524 0.124370815854415 0.0548922980704619 0.139895502286949 ENSG00000236065 RP1-117O3.2
ENST00000373449 0.110380069308855 0.0471439720488116 0.146591297577515 ENSG00000004455 AK2
ENST00000548033 0.627082744475008 0.478395132229932 0.0559931391039831 ENSG00000004455 AK2
ENST00000482191 0.362445489691228 0.221927954655228 0.115856533462244 ENSG00000004455 AK2
ENST00000491241 0.849710350040181 0.760614760622369 0.0244213889185933 ENSG00000004455 AK2
ENST00000467905 0.910859327622475 0.851120596111566 0.0143769700467308 ENSG00000004455 AK2
ENST00000354858 0.946531052087933 0.908373163781418 -0.00936935724569687 ENSG00000004455 AK2
ENST00000480134 0.946501572007686 0.908301739952814 -0.00937681734817871 ENSG00000004455 AK2
ENST00000550338 0.947854824395394 0.910510486499957 -0.00916802405126813 ENSG00000004455 AK2
ENST00000469238 0.82523680648741 0.725852439542718 0.032641626371395 ENSG00000004455 AK2
ENST00000466029 0.787673632062768 0.674249756839943 0.039133572090539 ENSG00000004455 AK2
ENST00000487289 0.950700321233021 0.914889716674396 -0.00944067155579523 ENSG00000004455 AK2
ENST00000548559 0.766558275271114 0.646169535236781 -0.0436085437315915 ENSG00000004455 AK2
ENST00000551979 0.356565873959426 0.216980838964788 -0.111423264758439 ENSG00000004455 AK2
ENST00000478635 0.0162027674109367 0.00448293204928469 0.585539556530333 ENSG00000142920 ADC
ENST00000358680 0.00856955504071155 0.00208983076533262 0.710278497300502 ENSG00000142920 ADC
ENST00000294517 0.0189678179646331 0.00541260433245412 0.695387069012151 ENSG00000142920 ADC
ENST00000481886 0.0189678179646331 0.00541260433245412 0.695387069012151 ENSG00000142920 ADC
ENST00000475935 0.0189678179646331 0.00541260433245412 0.695387069012151 ENSG00000142920 ADC
ENST00000462920 0.0123489317080322 0.0032270647700771 0.565861514368124 ENSG00000142920 ADC
ENST00000471119 0.0189678179646331 0.00541260433245412 0.695387069012151 ENSG00000142920 ADC
ENST00000495135 0.000780194457322013 0.000124340592948428 0.590138862372083 ENSG00000142920 ADC
ENST00000477570 0.0169524795210737 0.00473034491781799 0.580723332201069 ENSG00000142920 ADC
ENST00000483027 0.0169524795210737 0.00473034491781799 0.580723332201069 ENSG00000142920 ADC
ENST00000492420 0.0162027674109367 0.00448293204928469 0.585539556530333 ENSG00000142920 ADC
ENST00000398167 0.0189678179646331 0.00541260433245412 0.695387069012151 ENSG00000142920 ADC
ENST00000373443 0.0189678179646331 0.00541260433245412 0.695387069012151 ENSG00000142920 ADC
ENST00000497710 0.0123489317080322 0.0032270647700771 0.565861514368124 ENSG00000142920 ADC
ENST00000473089 0.0169524795210737 0.00473034491781799 0.580723332201069 ENSG00000142920 ADC
ENST00000484656 0.0416355032262928 0.0141041918294141 0.608041263853621 ENSG00000142920 ADC
ENST00000373440 0.0462012768717176 0.016011241119325 0.531660946983246 ENSG00000142920 ADC
ENST00000373441 0.0910113909615584 0.0369933353107555 0.514532822104897 ENSG00000142920 ADC
ENST00000478204 0.149104354985105 0.0691594420677792 0.448616455827585 ENSG00000142920 ADC
ENST00000291416 0.0140317169704759 0.00376691050613641 -0.435263212151914 ENSG00000116525 TRIM62
ENST00000543586 0.0420053440468605 0.0142569433769112 -0.411497490179516 ENSG00000116525 TRIM62
ENST00000485148 0.111505020317831 0.047764141854694 -0.403765776297579 ENSG00000116525 TRIM62
ENST00000486583 0.429018487705739 0.27937783957714 -0.26227021725578 ENSG00000116525 TRIM62
ENST00000483388 0.00565571290851568 0.00127800541351901 -0.601356898923926 ENSG00000160094 ZNF362
ENST00000539719 2.44410951095406e-06 1.64366466159235e-07 -0.776045940618387 ENSG00000160094 ZNF362
ENST00000490959 0.0120620038570056 0.00313954282808912 -0.584934004832616 ENSG00000160094 ZNF362
ENST00000602618 0.904078226711481 0.840898041518912 0.0347520790528689 ENSG00000270115 RP11-415J8.7
ENST00000373428 0.000557117610449044 8.38956175585763e-05 -0.72403068208552 ENSG00000160094 ZNF362
ENST00000477934 0.573667853103753 0.420993865070643 -0.198863365814805 ENSG00000160094 ZNF362
ENST00000543783 0.0317781872867047 0.0101126078907009 -0.619854125255165 ENSG00000256142 AL513327.1
ENST00000330379 0.704237312296973 0.568952729359811 -0.0858579371176647 ENSG00000184389 A3GALT2
ENST00000442999 0.574651535435108 0.422024299197687 -0.180897017938704 ENSG00000184389 A3GALT2
ENST00000588828 0.00214159740396254 0.000406674352025102 -0.504493939652149 ENSG00000225313 RP11-415J8.3
ENST00000457957 0.00152017207549188 0.000271811190236467 -0.517691633939993 ENSG00000225313 RP11-415J8.3
ENST00000587696 0.00226748997484711 0.000434856127451886 -0.503136068902462 ENSG00000225313 RP11-415J8.3
ENST00000431992 0.00439216929614084 0.00094844646287873 -0.327116835561987 ENSG00000134686 PHC2
ENST00000485928 0.00129829804194583 0.000225234951078657 -0.375397313211825 ENSG00000134686 PHC2
ENST00000373418 0.00129829804194583 0.000225234951078657 -0.375397313211825 ENSG00000134686 PHC2
ENST00000373422 0.00239557037500125 0.00046361482072992 -0.345615578606023 ENSG00000134686 PHC2
ENST00000257118 0.00439216929614084 0.00094844646287873 -0.327116835561987 ENSG00000134686 PHC2
ENST00000419414 0.0293896958005822 0.00919254588112437 -0.271878213651609 ENSG00000134686 PHC2
ENST00000467894 0.00307504707485864 0.000624106047587739 -0.368245723813006 ENSG00000134686 PHC2
ENST00000373416 0.0271985713745731 0.0083560598196661 -0.291634767045939 ENSG00000134686 PHC2
ENST00000486897 0.0297355080973124 0.00932583852535205 -0.304759774770996 ENSG00000134686 PHC2
ENST00000493483 0.0278766591841042 0.00861196077257928 -0.306511918323877 ENSG00000134686 PHC2
ENST00000473158 0.000207540618429249 2.67816663057589e-05 -0.707187469466319 ENSG00000134686 PHC2
ENST00000583214 0.000470075338098545 6.88860514250748e-05 -0.929734815556573 ENSG00000266239 MIR3605
ENST00000410180 0.836417552222016 0.741498172869718 -0.0701145355490109 ENSG00000222112 RN7SKP16
ENST00000432703 0.0606601130536082 0.0223554419941631 0.580057511296477 ENSG00000233246 RP11-415J8.5
ENST00000459964 0.170646791330295 0.0821241637322648 0.350922434210846 ENSG00000134686 PHC2
ENST00000468406 0.230851475397493 0.121469417116398 0.258116434922745 ENSG00000134686 PHC2
ENST00000484692 0.211795819831157 0.108594669648034 0.362025766870923 ENSG00000134686 PHC2
ENST00000361328 0.171837776220879 0.0828609871797736 0.203971175593398 ENSG00000121903 ZSCAN20
ENST00000373413 0.0237387647652561 0.00707947668133279 0.362173852607889 ENSG00000121903 ZSCAN20
ENST00000480917 0.00167782938806985 0.000304837595889301 0.530414866552809 ENSG00000121903 ZSCAN20
ENST00000241312 0.0807340276746873 0.0318459721958353 0.471045244683349 ENSG00000121904 CSMD2
ENST00000373381 0.0807340276746873 0.0318459721958353 0.471045244683349 ENSG00000121904 CSMD2
ENST00000373380 0.0585309301305236 0.0213870640407002 0.335968488092198 ENSG00000121904 CSMD2
ENST00000373388 0.376172761074267 0.233458770879495 0.162280455120691 ENSG00000121904 CSMD2
ENST00000338325 0.954403480642243 0.920820064249778 0.0133970801916115 ENSG00000121904 CSMD2
ENST00000471438 0.798219556270001 0.68827724391618 0.0507240121226108 ENSG00000121904 CSMD2
ENST00000426886 0.41021137096009 0.262725534353445 0.0893519888636102 ENSG00000163866 SMIM12
ENST00000542839 0.845230278278323 0.754211048012577 0.0734306468561075 ENSG00000255811 RP1-34M23.5
ENST00000373366 0.949489468757018 0.913020129702258 0.0151221574987231 ENSG00000188910 GJB3
ENST00000373362 0.957266190753874 0.925325907744175 0.0118132120227797 ENSG00000188910 GJB3
ENST00000342280 0.666512810431865 0.524055634440016 0.106351962852027 ENSG00000187513 GJA4
ENST00000450137 0.70437467625598 0.569119574499426 0.0843013138428495 ENSG00000187513 GJA4
ENST00000429293 0.772296310171358 0.653548705623003 0.107299900140087 ENSG00000230163 RP5-997D16.2
ENST00000521580 0.915061550268849 0.858302302452933 -0.0173435728854535 ENSG00000163866 SMIM12
ENST00000446026 0.384878831037944 0.240729474545369 -0.122843491220426 ENSG00000163866 SMIM12
ENST00000456842 0.51550854913247 0.361395725264007 -0.0926465030330327 ENSG00000163866 SMIM12
ENST00000423898 0.384432026248703 0.240305910063544 -0.121093379905574 ENSG00000163866 SMIM12
ENST00000417239 0.00880030532128845 0.00215943469937833 -0.401473949433973 ENSG00000163866 SMIM12
ENST00000235180 0.805833850644782 0.699056203892124 0.0925074418046452 ENSG00000116544 DLGAP3
ENST00000373347 0.961453931615286 0.932446717897938 -0.0215631962864548 ENSG00000116544 DLGAP3
ENST00000495979 0.31531613835304 0.183684156737421 -0.300115053186093 ENSG00000116544 DLGAP3
ENST00000417456 0.455859216804573 0.303797361032208 -0.112418434496787 ENSG00000241014 RP11-244H3.1
ENST00000311990 0.643479045359668 0.496945390121808 -0.147730627706621 ENSG00000241014 RP11-244H3.1
ENST00000487874 0.070871323621585 0.0271139008521965 0.146015195276883 ENSG00000271741 RP11-244H3.4
ENST00000373337 0.822201839881522 0.721622094719278 -0.0442764534239013 ENSG00000243749 ZMYM6NB
ENST00000373340 0.147599921098138 0.0682543260412204 0.130186727624526 ENSG00000163867 ZMYM6
ENST00000493328 0.0287044849939013 0.00892986689153931 0.192309231336633 ENSG00000163867 ZMYM6
ENST00000357182 0.0305504383071117 0.00963930516418221 0.189156991896714 ENSG00000163867 ZMYM6
ENST00000466345 0.889733656814434 0.819537023304721 -0.0391073627228159 ENSG00000163867 ZMYM6
ENST00000472971 0.250437481291324 0.135068412880079 -0.256786960216178 ENSG00000163867 ZMYM6
ENST00000415531 0.572793895065495 0.420035812792142 0.0925860066920743 ENSG00000163867 ZMYM6
ENST00000317538 0.346462702206814 0.20873998006921 0.154357530162651 ENSG00000163867 ZMYM6
ENST00000460607 0.355802464669925 0.216352533551832 0.151985127255822 ENSG00000163867 ZMYM6
ENST00000373333 0.348362045897623 0.210218322405539 0.162473993280724 ENSG00000163867 ZMYM6
ENST00000471566 0.588761775197389 0.436718485629425 0.126275768506653 ENSG00000163867 ZMYM6
ENST00000417119 0.393872098667834 0.2484340344422 -0.235293379417361 ENSG00000197056 ZMYM1
ENST00000359858 0.481975865888813 0.328454386599018 -0.190340635632112 ENSG00000197056 ZMYM1
ENST00000466390 0.994375442493088 0.989258838481436 0.00315868824246849 ENSG00000197056 ZMYM1
ENST00000488455 0.5214510701035 0.367371588252417 -0.179926940337091 ENSG00000197056 ZMYM1
ENST00000475654 0.536996245857518 0.383164729635598 -0.183172106608653 ENSG00000197056 ZMYM1
ENST00000373329 0.481975865888813 0.328454386599018 -0.190340635632112 ENSG00000197056 ZMYM1
ENST00000373330 0.481975865888813 0.328454386599018 -0.190340635632112 ENSG00000197056 ZMYM1
ENST00000476269 0.767227820749023 0.646999216105294 0.115648339123149 ENSG00000197056 ZMYM1
ENST00000463393 0.705791414977823 0.570778569164946 -0.14386818209605 ENSG00000197056 ZMYM1
ENST00000471991 0.00131353677977739 0.000228273257025348 0.614925117306286 ENSG00000116560 SFPQ
ENST00000468598 0.527714459952829 0.373494440846918 -0.0670354002662365 ENSG00000116560 SFPQ
ENST00000460428 0.00248797568816835 0.000484869480565594 0.232628791056681 ENSG00000116560 SFPQ
ENST00000470472 0.000262986047619132 3.51463909823249e-05 0.26943043619239 ENSG00000116560 SFPQ
ENST00000466745 0.0664590378602513 0.0250562713659103 0.205247802379618 ENSG00000116560 SFPQ
ENST00000466213 0.0903620546149494 0.0366691785763907 0.184445900180579 ENSG00000116560 SFPQ
ENST00000490668 0.525968179165135 0.371707131053882 -0.0693018473660763 ENSG00000116560 SFPQ
ENST00000485365 0.33295789231913 0.197647325875337 -0.0995354942977759 ENSG00000116560 SFPQ
ENST00000485454 0.00319645116611341 0.000653529145593832 0.47896386150311 ENSG00000116560 SFPQ
ENST00000357214 1.5335668863919e-06 9.65843455992442e-08 0.354795439137229 ENSG00000116560 SFPQ
ENST00000373297 0.0645729382779622 0.0241734737617159 0.217314392021698 ENSG00000146463 ZMYM4
ENST00000314607 0.0645729382779622 0.0241734737617159 0.217314392021698 ENSG00000146463 ZMYM4
ENST00000441447 0.000623570498470915 9.57919652132461e-05 0.537005981700092 ENSG00000146463 ZMYM4
ENST00000475222 0.690743109299946 0.552718753958904 0.137218483272725 ENSG00000240374 RN7SL503P
ENST00000364672 0.859799496375386 0.77512958768538 0.0682229905066105 ENSG00000201542 SNORA62
ENST00000434805 0.26234638224735 0.143681287624596 0.369050195087094 ENSG00000229994 RPL5P4
ENST00000432683 0.0136141631800623 0.0036328531220178 0.369248842958617 ENSG00000227409 ZMYM4-AS1
ENST00000457946 0.876512023129243 0.799582049914283 0.0212966887430729 ENSG00000146463 ZMYM4
ENST00000482131 0.535546386186017 0.381743814922198 0.100696675466817 ENSG00000146463 ZMYM4
ENST00000470175 0.397533414481613 0.251612433056577 -0.149158812150856 ENSG00000146463 ZMYM4
ENST00000492456 0.946603445206318 0.908460008374563 -0.0177884836907351 ENSG00000146463 ZMYM4
ENST00000365259 0.678600699141629 0.538513460225466 0.0991407419221288 ENSG00000202129 RNY5P1
ENST00000325722 0.19364926737327 0.0966773351758553 -0.110876091321304 ENSG00000142687 KIAA0319L
ENST00000373266 5.82427018373022e-13 6.93173573345731e-15 -0.644847059406958 ENSG00000142687 KIAA0319L
ENST00000426982 0.323792723175247 0.190333726662013 -0.0932847056474594 ENSG00000142687 KIAA0319L
ENST00000461312 2.57886475089847e-13 2.82207052499788e-15 -0.756235632993775 ENSG00000142687 KIAA0319L
ENST00000485551 5.0406710858003e-10 1.18665811903165e-11 -0.485223355839259 ENSG00000142687 KIAA0319L
ENST00000473423 7.31835250440273e-05 8.0459495976712e-06 -0.639789586338572 ENSG00000142687 KIAA0319L
ENST00000473844 0.00227788779765742 0.000437170532481905 -0.413918815035014 ENSG00000142687 KIAA0319L
ENST00000474856 0.0252494509035076 0.00763619728243968 -0.341163719900028 ENSG00000142687 KIAA0319L
ENST00000492544 1.20525029050981e-05 1.0216962627834e-06 -0.684903143178298 ENSG00000142687 KIAA0319L
ENST00000440579 0.244648420216305 0.130979778201279 0.146231432886943 ENSG00000142687 KIAA0319L
ENST00000467109 0.000596858788475601 9.09994387703264e-05 -0.678941138914746 ENSG00000142687 KIAA0319L
ENST00000431916 0.633159977988355 0.485370306688349 0.0709186481026207 ENSG00000142687 KIAA0319L
ENST00000482929 0.0439060488468674 0.0150502389419414 0.269588171924608 ENSG00000142687 KIAA0319L
ENST00000478463 0.0271978661672204 0.00835539693792649 0.31512124947971 ENSG00000142687 KIAA0319L
ENST00000470388 0.0269423886089732 0.00826237154221078 0.315488550446431 ENSG00000142687 KIAA0319L
ENST00000492888 0.0267740904129345 0.0081998069235067 0.33832686148616 ENSG00000142687 KIAA0319L
ENST00000469892 0.0354348230696463 0.0115675175395338 0.325376100299456 ENSG00000142687 KIAA0319L
ENST00000494948 0.0206039162920032 0.00597495924686857 0.368946679497615 ENSG00000142687 KIAA0319L
ENST00000442276 0.579174055690762 0.426673448533734 -0.200176032699946 ENSG00000236274 RP4-728D4.3
ENST00000476329 0.000848743284756001 0.000136914553759043 0.52103257489307 ENSG00000142687 KIAA0319L
ENST00000473465 0.804667347569585 0.697139027457279 -0.0870370404237343 ENSG00000142687 KIAA0319L
ENST00000373253 0.000609298705147825 9.32412480980279e-05 -0.385537401098116 ENSG00000020129 NCDN
ENST00000356090 0.000426356660756565 6.15555392691954e-05 -0.397206083470535 ENSG00000020129 NCDN
ENST00000373243 0.000425206516808723 6.13623073136452e-05 -0.397211454695974 ENSG00000020129 NCDN
ENST00000459931 0.0133232846243684 0.00353925562624883 -0.427750167312081 ENSG00000020129 NCDN
ENST00000437806 0.0141354129445902 0.00380233807797699 -0.459194877327102 ENSG00000020129 NCDN
ENST00000423723 0.170282357385103 0.0818976222896548 -0.230659124393218 ENSG00000020129 NCDN
ENST00000425881 0.491138690227991 0.337188124345255 0.192903258212345 ENSG00000239636 RP4-728D4.2
ENST00000444348 0.830086030052524 0.7326432706217 0.0609475496746235 ENSG00000239636 RP4-728D4.2
ENST00000373235 0.184132830093708 0.0905269334253198 -0.221645238471999 ENSG00000116819 TFAP2E
ENST00000373237 3.17701746843495e-05 3.10155502827858e-06 0.324321484860912 ENSG00000126067 PSMB2
ENST00000270815 0.88357648248817 0.809827446345792 -0.0227132797180113 ENSG00000142686 C1orf216
ENST00000503824 0.614392901078918 0.464134749459954 -0.161764236008 ENSG00000142686 C1orf216
ENST00000453178 0.735474722870359 0.607253251218951 0.0951112569415918 ENSG00000142686 C1orf216
ENST00000251195 0.000318811571007025 4.40091449283952e-05 0.465898850266198 ENSG00000092853 CLSPN
ENST00000466308 0.262019303734115 0.143458608597531 0.260860865034436 ENSG00000092853 CLSPN
ENST00000318121 0.000197168709775948 2.52337030485537e-05 0.488390794053953 ENSG00000092853 CLSPN
ENST00000373220 0.000197168709775948 2.52337030485537e-05 0.488390794053953 ENSG00000092853 CLSPN
ENST00000520551 0.000197168709775948 2.52337030485537e-05 0.488390794053953 ENSG00000092853 CLSPN
ENST00000373226 0.0361010394024236 0.0118263060057413 0.367440541875743 ENSG00000232335 RP11-435D7.3
ENST00000517467 0.0254658564212748 0.00771710869613937 0.41259184691008 ENSG00000092853 CLSPN
ENST00000373210 0.212438690643265 0.109025800941382 -0.220539287935727 ENSG00000134698 AGO4
ENST00000488778 0.33146841569771 0.196430514604083 -0.314646950177656 ENSG00000134698 AGO4
ENST00000496257 0.00268601898773637 0.000531568936753293 -0.741571820572599 ENSG00000134698 AGO4
ENST00000373206 0.543405287772611 0.3896015079216 -0.0783050893429568 ENSG00000092847 AGO1
ENST00000373204 0.836004616320328 0.740886286861589 -0.0225569214660249 ENSG00000092847 AGO1
ENST00000606838 0.0613573495290578 0.0226790719728679 0.578305380143802 ENSG00000271914 RP4-789D17.5
ENST00000324350 0.00888038066566039 0.00218339773662878 0.480654193976152 ENSG00000126070 AGO3
ENST00000373191 0.0864946877717032 0.0347281318646163 0.254016025172184 ENSG00000126070 AGO3
ENST00000397828 0.0258360735605337 0.00785340934361493 0.4585526427291 ENSG00000126070 AGO3
ENST00000246314 0.0562850391771848 0.0203786192942822 0.286338004234188 ENSG00000126070 AGO3
ENST00000491443 0.200007237035501 0.100829492462274 0.25969664204826 ENSG00000126070 AGO3
ENST00000466576 0.369047718610447 0.227381196352605 0.168914401856112 ENSG00000271554 RP4-665N4.8
ENST00000479395 0.377651296416211 0.23466395962321 -0.225400372090463 ENSG00000271554 RP4-665N4.8
ENST00000471099 0.285133064162799 0.160768195734505 0.216655070945785 ENSG00000126070 AGO3
ENST00000207457 0.861055182230629 0.77687931351532 0.0536713978875755 ENSG00000092850 TEKT2
ENST00000469024 0.861055182230629 0.77687931351532 0.0536713978875755 ENSG00000092850 TEKT2
ENST00000373178 0.0650189565447318 0.0243869489325521 -0.27443155028391 ENSG00000116863 ADPRHL2
ENST00000303143 0.627671833486163 0.479028763296904 -0.161370732537999 ENSG00000171812 COL8A2
ENST00000397799 0.539669523350344 0.385822693952967 -0.208097064110331 ENSG00000171812 COL8A2
ENST00000481785 0.610977651608642 0.460423054440314 -0.0937860057323184 ENSG00000171812 COL8A2
ENST00000373166 0.490807825587006 0.336876266005732 0.0992936604401251 ENSG00000054116 TRAPPC3
ENST00000462715 0.636979053550591 0.489547917381773 0.0742468806708064 ENSG00000054116 TRAPPC3
ENST00000373163 0.548259435532439 0.394679930281184 0.087887176417286 ENSG00000054116 TRAPPC3
ENST00000373162 0.653038941238814 0.508222966471813 0.0695740559298595 ENSG00000054116 TRAPPC3
ENST00000469757 0.865102006691069 0.7825023953585 0.0286497079483383 ENSG00000054116 TRAPPC3
ENST00000373159 0.736754183410501 0.608811393854383 -0.0535546884087244 ENSG00000054116 TRAPPC3
ENST00000497251 0.289555136764643 0.164063873742741 -0.157492514425125 ENSG00000054116 TRAPPC3
ENST00000429533 0.00598776667094575 0.0013674043430505 -0.320458699056513 ENSG00000116871 MAP7D1
ENST00000316156 0.000124014175565775 1.47457377873167e-05 -0.406240170617699 ENSG00000116871 MAP7D1
ENST00000527764 0.634354617670717 0.486578042743846 -0.0767736037220696 ENSG00000116871 MAP7D1
ENST00000373150 0.000126566264951333 1.51050121633429e-05 -0.40591360201307 ENSG00000116871 MAP7D1
ENST00000373151 0.000126566264951333 1.51050121633429e-05 -0.40591360201307 ENSG00000116871 MAP7D1
ENST00000530729 0.0139192498096139 0.00373036561985259 -0.286388635138932 ENSG00000116871 MAP7D1
ENST00000462118 2.62222462311008e-09 7.47214845366754e-11 -1.0060864750544 ENSG00000116871 MAP7D1
ENST00000474796 3.97758886681711e-06 2.86968318395898e-07 -0.713233267858689 ENSG00000116871 MAP7D1
ENST00000530975 1.24400187554402e-07 5.72835963298463e-09 -0.765981002517755 ENSG00000116871 MAP7D1
ENST00000487131 3.47975228933623e-08 1.35590363165524e-09 -0.785709918955606 ENSG00000116871 MAP7D1
ENST00000373148 8.95041178840029e-05 1.01343335348761e-05 -0.465814798957512 ENSG00000116871 MAP7D1
ENST00000532131 6.91769172639575e-07 3.95085688194943e-08 -0.718584405527074 ENSG00000116871 MAP7D1
ENST00000487114 0.00116729427604006 0.000198617537465752 -0.468361037317642 ENSG00000116871 MAP7D1
ENST00000354618 0.102029245688165 0.0426922930675036 0.118161190224084 ENSG00000054118 THRAP3
ENST00000469141 0.352010833877977 0.213218166301234 0.0730500590307909 ENSG00000054118 THRAP3
ENST00000478853 0.0016589220624642 0.000300861611535588 0.392406736774724 ENSG00000054118 THRAP3
ENST00000447495 0.874757848248681 0.797171077718922 0.0604901538331684 ENSG00000231849 UBE2V2P4
ENST00000466743 0.17900654935726 0.0872663507304727 0.138715921027896 ENSG00000054118 THRAP3
ENST00000373139 0.372790119892973 0.230601548155228 0.242603866534243 ENSG00000214193 SH3D21
ENST00000453908 0.759664984363566 0.637440943559819 0.100256575348889 ENSG00000214193 SH3D21
ENST00000426732 0.759664984363566 0.637440943559819 0.100256575348889 ENSG00000214193 SH3D21
ENST00000312808 0.720187963081763 0.588663409605107 0.106586962755777 ENSG00000214193 SH3D21
ENST00000505871 0.726707152681527 0.59639819141582 0.104284348443634 ENSG00000214193 SH3D21
ENST00000480549 0.843769073446833 0.752049500064956 0.0654317472365982 ENSG00000214193 SH3D21
ENST00000496636 0.972107821327993 0.950221272471622 -0.0138400917296282 ENSG00000214193 SH3D21
ENST00000508854 0.278280604961972 0.155736176100607 -0.334705288074066 ENSG00000214193 SH3D21
ENST00000474766 0.458502814764048 0.306280091275786 -0.225193115771055 ENSG00000214193 SH3D21
ENST00000270824 0.70612476574715 0.571183558419749 -0.131692487163765 ENSG00000142694 EVA1B
ENST00000490466 0.5879325662008 0.435825367167237 -0.188166710238015 ENSG00000142694 EVA1B
ENST00000373137 0.119770557325933 0.0523045923006347 0.441883955746344 ENSG00000116883 RP11-268J15.5
ENST00000359297 3.87418372398829e-05 3.89384611150121e-06 -0.603695615090212 ENSG00000196182 STK40
ENST00000373129 0.00725228625239802 0.00171157404478887 -0.374344099425929 ENSG00000196182 STK40
ENST00000373130 0.00725228625239802 0.00171157404478887 -0.374344099425929 ENSG00000196182 STK40
ENST00000373132 0.00725228625239802 0.00171157404478887 -0.374344099425929 ENSG00000196182 STK40
ENST00000460417 0.00100680717859875 0.000167129759969635 -0.53958535968467 ENSG00000196182 STK40
ENST00000473733 0.000784807460418422 0.000125211218005215 -0.58366379100191 ENSG00000196182 STK40
ENST00000482458 0.635613812027921 0.487978396676492 -0.0858961660582178 ENSG00000196182 STK40
ENST00000460017 0.0596616991285613 0.0218944394255459 0.31821458585837 ENSG00000196182 STK40
ENST00000476041 0.0710751115978607 0.0272068581692692 -0.267990586345338 ENSG00000181817 LSM10
ENST00000315732 0.0461654983750187 0.0159970714010466 -0.304378068878778 ENSG00000181817 LSM10
ENST00000489912 0.00503382387042955 0.00111327612732423 -0.432614077204001 ENSG00000181817 LSM10
ENST00000468441 0.878472435029875 0.802521511668369 0.0636468345168524 ENSG00000116885 OSCP1
ENST00000495222 0.745794051448282 0.619694667322705 -0.125645628409436 ENSG00000116885 OSCP1
ENST00000235532 0.893171796652548 0.824959016355163 0.045920105470393 ENSG00000116885 OSCP1
ENST00000356637 0.893857051390955 0.826049018677381 0.045611010474065 ENSG00000116885 OSCP1
ENST00000471369 0.633780373631164 0.4860038854543 0.163665458695426 ENSG00000116885 OSCP1
ENST00000433045 0.884648940990648 0.811358892512709 0.0534710353774466 ENSG00000116885 OSCP1
ENST00000445843 0.784098369133139 0.669288843864839 0.0890855695888666 ENSG00000116885 OSCP1
ENST00000315643 0.824547204603131 0.724898034937998 0.0729515505044814 ENSG00000116885 OSCP1
ENST00000364578 0.264415387570423 0.145203167718894 0.184628127787723 ENSG00000201448 SNORA63
ENST00000475160 0.467063162225598 0.3141797854796 -0.252922917473614 ENSG00000116885 OSCP1
ENST00000525869 0.682587948479876 0.54318722903718 -0.126516250486998 ENSG00000116885 OSCP1
ENST00000528112 0.918543325684357 0.86368178345768 -0.0416174486777866 ENSG00000116885 OSCP1
ENST00000354267 0.41039565945316 0.262917201968007 0.267443339214962 ENSG00000116885 OSCP1
ENST00000524789 0.32421502927373 0.190669008912529 0.331139916543067 ENSG00000116885 OSCP1
ENST00000373116 0.000375417351336061 5.32028821220856e-05 0.442202221448566 ENSG00000116898 MRPS15
ENST00000488606 3.33333853469917e-08 1.29096929175193e-09 0.71231848833825 ENSG00000116898 MRPS15
ENST00000477040 5.41744079995349e-07 2.98945108382436e-08 0.763184467540287 ENSG00000116898 MRPS15
ENST00000462067 0.00037630460459673 5.33382419936112e-05 0.442866978603102 ENSG00000116898 MRPS15
ENST00000373106 0.346167401700459 0.208504534661391 0.250904715318301 ENSG00000119535 CSF3R
ENST00000373104 0.346167401700459 0.208504534661391 0.250904715318301 ENSG00000119535 CSF3R
ENST00000373103 0.346167401700459 0.208504534661391 0.250904715318301 ENSG00000119535 CSF3R
ENST00000480825 0.229109032663082 0.120245410959264 0.286440212245006 ENSG00000119535 CSF3R
ENST00000361632 0.384523633570894 0.24039439615438 0.23358820834757 ENSG00000119535 CSF3R
ENST00000464465 0.882804411786523 0.808756605536291 0.0360027975989087 ENSG00000119535 CSF3R
ENST00000331941 0.389298201321557 0.244597095121049 0.228570853149524 ENSG00000119535 CSF3R
ENST00000487540 0.971702179355399 0.949603075804356 -0.0096035668958653 ENSG00000119535 CSF3R
ENST00000338937 0.389298201321557 0.244597095121049 0.228570853149524 ENSG00000119535 CSF3R
ENST00000418048 0.389298201321557 0.244597095121049 0.228570853149524 ENSG00000119535 CSF3R
ENST00000440588 0.325591943674217 0.191730586930512 0.24949295345767 ENSG00000119535 CSF3R
ENST00000464365 0.205536258219315 0.104432109387676 0.229004735147363 ENSG00000119535 CSF3R
ENST00000373091 0.550796693371077 0.397203398911605 0.183902026763586 ENSG00000163873 GRIK3
ENST00000373093 0.473263373840809 0.320042518817114 0.213425925706233 ENSG00000163873 GRIK3
ENST00000413901 0.441558605457951 0.290688185657194 0.140892424953054 ENSG00000223944 RP5-1180C18.1
ENST00000424989 0.423175098279062 0.274212027648361 0.236354700928883 ENSG00000233621 LINC01137
ENST00000373087 0.681894919452139 0.542353667794451 0.0820995823726868 ENSG00000163874 ZC3H12A
ENST00000472312 0.213781162017821 0.109891382766649 -0.279826602704057 ENSG00000163874 ZC3H12A
ENST00000471012 0.111520341161919 0.0477742688510527 -0.412226369736293 ENSG00000163874 ZC3H12A
ENST00000373075 0.00288806586344837 0.000578717108479878 0.248619725275618 ENSG00000163875 MEAF6
ENST00000296214 0.00185311372965173 0.000342346196223582 0.25830677892146 ENSG00000163875 MEAF6
ENST00000373074 0.00240215557692715 0.000465134927654617 0.253982844339606 ENSG00000163875 MEAF6
ENST00000475828 0.00252003499777313 0.00049248654501819 0.252559409913821 ENSG00000163875 MEAF6
ENST00000487788 0.00249886253457627 0.000487470345631931 0.253035529634889 ENSG00000163875 MEAF6
ENST00000373073 0.0997825022664293 0.0415218350257517 0.163618414375734 ENSG00000163875 MEAF6
ENST00000487792 0.270438728788514 0.149639708750355 0.122885730516341 ENSG00000163875 MEAF6
ENST00000448519 0.511400476679567 0.357195152881695 0.0812916310975505 ENSG00000163875 MEAF6
ENST00000580821 0.15658048567304 0.0735331570151891 0.453626537152856 ENSG00000263675 MIR5581
ENST00000485039 0.269638824645112 0.148986800038336 0.147376774412496 ENSG00000163875 MEAF6
ENST00000296215 1.4464438617821e-05 1.25796218397449e-06 0.468916491327122 ENSG00000163877 SNIP1
ENST00000468040 2.26962233906832e-05 2.10263689488983e-06 0.620059008407329 ENSG00000163877 SNIP1
ENST00000437933 0.193426143252638 0.0965085741348368 0.420035095976158 ENSG00000232273 FTH1P1
ENST00000493916 0.468655360857207 0.315584322741298 0.196405773925466 ENSG00000163877 SNIP1
ENST00000296218 0.0161986852022317 0.00448097426266561 0.557825639456105 ENSG00000163879 DNALI1
ENST00000466723 0.776081406316572 0.658314428663226 0.0738400064178479 ENSG00000163879 DNALI1
ENST00000541606 0.866816472029013 0.785044735993241 -0.0652602738164174 ENSG00000163879 DNALI1
ENST00000497858 0.0149539833079949 0.00406936534888247 0.571019211166422 ENSG00000163879 DNALI1
ENST00000467277 0.344389371110349 0.207059360009272 -0.278331301546017 ENSG00000163879 DNALI1
ENST00000490029 0.000186701756386895 2.36757484688622e-05 0.676435692778294 ENSG00000134697 GNL2
ENST00000373062 0.000230953672738476 3.03089235582479e-05 0.356562784284702 ENSG00000134697 GNL2
ENST00000462812 6.58422237634834e-06 5.12105249577532e-07 0.601692263082808 ENSG00000134697 GNL2
ENST00000479255 1.50594986105529e-05 1.3163766627567e-06 0.708635661223858 ENSG00000134697 GNL2
ENST00000538069 0.00139130497475251 0.000244533531280887 0.388375725156464 ENSG00000134697 GNL2
ENST00000469191 0.000147055031492841 1.7931866815316e-05 0.492568895156678 ENSG00000134697 GNL2
ENST00000489146 0.0564775681601554 0.0204670987231378 0.347167637465864 ENSG00000134697 GNL2
ENST00000463351 0.875222104176775 0.797795554940575 0.0306622924177346 ENSG00000134697 GNL2
ENST00000488496 0.0137757951921917 0.00368464613871407 -0.365958775401015 ENSG00000134697 GNL2
ENST00000373059 0.612183396353726 0.46166231152339 0.0365434873172636 ENSG00000169218 RSPO1
ENST00000401070 0.612183396353726 0.46166231152339 0.0365434873172636 ENSG00000169218 RSPO1
ENST00000401071 0.612183396353726 0.46166231152339 0.0365434873172636 ENSG00000169218 RSPO1
ENST00000356545 0.612183396353726 0.46166231152339 0.0365434873172636 ENSG00000169218 RSPO1
ENST00000401069 0.612183396353726 0.46166231152339 0.0365434873172636 ENSG00000169218 RSPO1
ENST00000401068 0.612183396353726 0.46166231152339 0.0365434873172636 ENSG00000169218 RSPO1
ENST00000358011 0.679476618004099 0.539546838823327 0.0738117591365696 ENSG00000116922 C1orf109
ENST00000494120 0.635388004393477 0.487715983138125 0.0812407569535101 ENSG00000116922 C1orf109
ENST00000609516 0.207456937745344 0.105700321565789 0.24782895437133 ENSG00000116922 C1orf109
ENST00000464178 0.74123648137707 0.61407580296844 0.0647091232546183 ENSG00000116922 C1orf109
ENST00000464085 0.708779718935952 0.574386755341382 -0.0659654050164071 ENSG00000116922 C1orf109
ENST00000491981 0.74130522913744 0.614154745784244 -0.057320477666774 ENSG00000116922 C1orf109
ENST00000461359 0.619357379380543 0.469702241790938 -0.0891811870175311 ENSG00000116922 C1orf109
ENST00000477060 0.608076140988883 0.457201771783116 -0.0857695059756378 ENSG00000116922 C1orf109
ENST00000486637 0.106471016706356 0.0450259032847915 -0.24641427720529 ENSG00000116922 C1orf109
ENST00000491797 0.0122429578016352 0.00319428461927532 -0.466420223619463 ENSG00000116922 C1orf109
ENST00000488137 0.039577216692105 0.013248144797239 -0.387200656769916 ENSG00000116922 C1orf109
ENST00000472584 0.00841959282211513 0.00204594071261348 -0.510804716227507 ENSG00000116922 C1orf109
ENST00000498448 0.942843791071433 0.902350793920922 -0.030886124745228 ENSG00000116922 C1orf109
ENST00000373055 0.175279959931233 0.0849387285217047 -0.11803204376079 ENSG00000134690 CDCA8
ENST00000327331 0.175279959931233 0.0849387285217047 -0.11803204376079 ENSG00000134690 CDCA8
ENST00000432874 0.311220361367052 0.180566136306231 0.239662983317277 ENSG00000183317 EPHA10
ENST00000534097 0.311220361367052 0.180566136306231 0.239662983317277 ENSG00000183317 EPHA10
ENST00000437645 0.155547163025757 0.0729345441297154 0.384169752534585 ENSG00000183317 EPHA10
ENST00000540011 0.155547163025757 0.0729345441297154 0.384169752534585 ENSG00000183317 EPHA10
ENST00000330210 0.155547163025757 0.0729345441297154 0.384169752534585 ENSG00000183317 EPHA10
ENST00000427468 0.303792196895609 0.174883531983019 0.297643907219324 ENSG00000183317 EPHA10
ENST00000446149 0.168879178809784 0.0810198200373825 0.373615267799533 ENSG00000183317 EPHA10
ENST00000373048 0.413775295252016 0.26586767322027 0.238382767158914 ENSG00000183317 EPHA10
ENST00000525749 0.397945306369991 0.251931637618111 0.210240938315674 ENSG00000183317 EPHA10
ENST00000373045 0.75475850015195 0.631017396062377 -0.074124058718687 ENSG00000185090 MANEAL
ENST00000397631 0.75475850015195 0.631017396062377 -0.074124058718687 ENSG00000185090 MANEAL
ENST00000532512 0.498378496912775 0.344245152534346 -0.173720680455955 ENSG00000185090 MANEAL
ENST00000525897 0.234338222773788 0.123889243497932 -0.256341647424257 ENSG00000185090 MANEAL
ENST00000329006 0.750954855783233 0.62644052522178 -0.0742802969970172 ENSG00000185090 MANEAL
ENST00000433474 0.233775263135976 0.123511214158932 -0.261054560685425 ENSG00000233728 RP11-109P14.9
ENST00000373044 0.851559353760896 0.763489154817802 0.0283063498819697 ENSG00000196449 YRDC
ENST00000373043 0.448435107821928 0.296900582106256 -0.118863324113896 ENSG00000197982 C1orf122
ENST00000419397 0.0411991012914278 0.0139200957209745 -0.337719297586928 ENSG00000197982 C1orf122
ENST00000468084 0.291720939161649 0.165689423130579 -0.16148906031699 ENSG00000197982 C1orf122
ENST00000373042 0.974058166229826 0.953555414217024 0.00790374884601288 ENSG00000197982 C1orf122
ENST00000446260 0.938782502293332 0.895967645065516 0.0178183211867505 ENSG00000197982 C1orf122
ENST00000373036 0.91942421279797 0.865168275717118 -0.016392174607857 ENSG00000188786 MTF1
ENST00000448796 0.458932292572107 0.306652053769513 0.22788861213053 ENSG00000230610 AL929472.1
ENST00000447422 0.846441609385473 0.755921032753597 -0.062681080110015 ENSG00000235673 RP11-109P14.8
ENST00000468190 0.728955495508619 0.599179919860452 0.0905833219819162 ENSG00000188786 MTF1
ENST00000419993 0.344640321340386 0.207282161406792 0.174657980486275 ENSG00000230955 RP11-109P14.10
ENST00000373027 0.168697801250834 0.0809026113447858 0.141054406486167 ENSG00000204084 INPP5B
ENST00000373023 0.161245067857463 0.0763389475603728 0.142966796930629 ENSG00000204084 INPP5B
ENST00000373026 0.197188774505743 0.0989915885681636 0.13984984793099 ENSG00000204084 INPP5B
ENST00000373024 0.192193383277799 0.0956704033093966 0.14090220369835 ENSG00000204084 INPP5B
ENST00000487328 0.924073997709566 0.872276309397416 -0.0266385732163277 ENSG00000204084 INPP5B
ENST00000470364 0.714841222530374 0.58204047791803 0.0717194052385961 ENSG00000204084 INPP5B
ENST00000474758 0.638105976532963 0.490809649809781 0.0895608891918529 ENSG00000204084 INPP5B
ENST00000458109 0.342327361537171 0.205302753944542 0.114645979277047 ENSG00000204084 INPP5B
ENST00000516639 0.0497859078005648 0.0175246420916438 0.602861945729326 ENSG00000252448 SNORA63
ENST00000410350 0.570933918648121 0.418071531304157 0.184909694714561 ENSG00000222282 RNU6-584P
ENST00000467066 0.639299804868071 0.492054813824445 -0.0939271544601676 ENSG00000204084 INPP5B
ENST00000373021 0.965537971174231 0.939147845756565 0.0103782820459191 ENSG00000204084 INPP5B
ENST00000491406 0.596412073831156 0.444871118185999 0.142836697297254 ENSG00000204084 INPP5B
ENST00000373019 9.60705646708099e-06 7.87743504849692e-07 0.385278420636976 ENSG00000183431 SF3A3
ENST00000448721 2.63503619668937e-05 2.49985344663741e-06 0.364675521108038 ENSG00000183431 SF3A3
ENST00000487062 6.12087052879935e-08 2.55091698399267e-09 0.678593359147886 ENSG00000183431 SF3A3
ENST00000460925 5.55942392968232e-07 3.08218457216167e-08 0.578589777170083 ENSG00000183431 SF3A3
ENST00000489537 0.12462203784928 0.0550294645993121 0.15530698943919 ENSG00000183431 SF3A3
ENST00000461869 0.198651271892592 0.0999478258599235 0.134842514424588 ENSG00000183431 SF3A3
ENST00000470585 0.2114094807011 0.108332604148858 0.130628018534111 ENSG00000183431 SF3A3
ENST00000488934 0.0519775963587233 0.0184609460891153 0.289450168859735 ENSG00000183431 SF3A3
ENST00000462258 0.603880662386862 0.452758027016778 0.0627357526085966 ENSG00000183431 SF3A3
ENST00000391239 0.311220361367052 0.180563268301915 0.28332646126909 ENSG00000212541 RNU6-510P
ENST00000485803 0.80171295988091 0.693344424011654 0.0498953268404026 ENSG00000183386 FHL3
ENST00000373016 0.80171295988091 0.693344424011654 0.0498953268404026 ENSG00000183386 FHL3
ENST00000475084 0.893691782740081 0.825793463002609 0.0273770988540218 ENSG00000183386 FHL3
ENST00000477194 0.813864157835407 0.710105499485189 0.0508443097934886 ENSG00000183386 FHL3
ENST00000483132 0.115720010500636 0.0500778297362289 -0.400359746462725 ENSG00000183386 FHL3
ENST00000483182 2.39132344264153e-05 2.23532171005905e-06 0.426399891507928 ENSG00000183520 UTP11L
ENST00000486563 0.0147035595504702 0.00398542911124406 0.291778549591248 ENSG00000183520 UTP11L
ENST00000373014 1.76094677746958e-09 4.79615600194182e-11 0.547420895057013 ENSG00000183520 UTP11L
ENST00000537711 2.52240704855088e-10 5.54798630458023e-12 0.564071035364897 ENSG00000183520 UTP11L
ENST00000488453 3.76490358602382e-09 1.10772095205168e-10 0.628993266266311 ENSG00000183520 UTP11L
ENST00000373012 0.686181148002779 0.54737997309453 -0.0952653249115739 ENSG00000185668 POU3F1
ENST00000432922 0.02399395305829 0.00717563846975196 -0.41871078388197 ENSG00000224592 RP5-884C9.2
ENST00000428151 0.0612157888985859 0.022616965688654 -0.354580613662863 ENSG00000224592 RP5-884C9.2
ENST00000424719 0.0180945614616056 0.0051168994173681 -0.490854583636503 ENSG00000223589 RP5-884C9.3
ENST00000431311 0.317931110565631 0.185717566452714 0.166912501505495 ENSG00000237290 RP11-214L19.1
ENST00000452971 0.454377607068807 0.302399134408397 0.171029747055881 ENSG00000238063 RP11-329N22.1
ENST00000442006 0.5105280087145 0.356356886794735 0.193390992429004 ENSG00000215895 RP11-334L9.1
ENST00000373001 0.0141867934090752 0.00381924228174591 0.265402314911605 ENSG00000116954 RRAGC
ENST00000474456 0.73315479009105 0.604337334458057 0.0595505824163639 ENSG00000116954 RRAGC
ENST00000493015 0.000407821258049886 5.84467511265005e-05 0.450498748544665 ENSG00000116954 RRAGC
ENST00000496778 0.228597572812239 0.119909761947834 0.226855150485521 ENSG00000116954 RRAGC
ENST00000433671 0.00135790533794617 0.000237487875981905 0.289824864463793 ENSG00000228436 RP5-864K19.4
ENST00000456813 0.00686223547713345 0.00160228193590253 0.278824635321166 ENSG00000228436 RP5-864K19.4
ENST00000397572 0.028049046216873 0.00867866312448994 0.246776187614878 ENSG00000214114 MYCBP
ENST00000494695 0.169464379607013 0.0813818112311907 0.176857533413723 ENSG00000214114 MYCBP
ENST00000495043 0.137230821951095 0.0622550010579567 0.185783552880458 ENSG00000214114 MYCBP
ENST00000489803 0.0156982974901229 0.0043142573193807 0.283756012091536 ENSG00000214114 MYCBP
ENST00000454994 0.0154257991911071 0.00422348947170114 0.284551483479277 ENSG00000131233 GJA9
ENST00000489575 0.0154257991911071 0.00422348947170114 0.284551483479277 ENSG00000214114 MYCBP
ENST00000465771 0.150214264755984 0.0698239733065113 0.206222238988066 ENSG00000214114 MYCBP
ENST00000462027 0.0857670585717198 0.0343614262886763 0.22719429970719 ENSG00000214114 MYCBP
ENST00000443161 0.000122737462410942 1.45743185457479e-05 1.02491155210681 ENSG00000228436 RP5-864K19.4
ENST00000357771 3.53498456395141e-05 3.50818623294361e-06 0.945768265074824 ENSG00000131233 GJA9
ENST00000360786 0.0039186470222681 0.00082963723375199 0.839301259947151 ENSG00000131233 GJA9
ENST00000372990 0.191316807095504 0.0951313364200646 0.374335894635255 ENSG00000158315 RHBDL2
ENST00000289248 0.170630656363275 0.0821120360697334 0.392917774988682 ENSG00000158315 RHBDL2
ENST00000538156 0.170630656363275 0.0821120360697334 0.392917774988682 ENSG00000158315 RHBDL2
ENST00000372985 0.180063507544098 0.0879139824395694 0.385629284204571 ENSG00000158315 RHBDL2
ENST00000540558 0.0374100959446242 0.0123751792012975 0.62330067223165 ENSG00000158315 RHBDL2
ENST00000432648 0.625686896410106 0.476722015041536 0.0497913149280945 ENSG00000174574 AKIRIN1
ENST00000446189 0.506426690976554 0.352232087100602 0.066366920631943 ENSG00000174574 AKIRIN1
ENST00000372984 0.626979226929152 0.478220706008683 0.0500879216227485 ENSG00000174574 AKIRIN1
ENST00000531822 0.00404375352437148 0.00086085429559843 0.267506896214969 ENSG00000174574 AKIRIN1
ENST00000372967 0.00013813579991208 1.66994514640014e-05 0.372327687193048 ENSG00000168653 NDUFS5
ENST00000372969 0.00013813579991208 1.66994514640014e-05 0.372327687193048 ENSG00000168653 NDUFS5
ENST00000484793 0.526886453314091 0.372664340681177 0.191536114549156 ENSG00000127603 MACF1
ENST00000602421 0.0985560436214205 0.0408635332673706 0.470711557078745 ENSG00000127603 MACF1
ENST00000545844 0.0986195153532782 0.0408966532874271 -0.135013172523156 ENSG00000127603 MACF1
ENST00000567887 0.098610303310355 0.0408910730664636 -0.135047661479392 ENSG00000127603 MACF1
ENST00000372915 0.0984806857539529 0.0408203279667526 -0.135081017365362 ENSG00000127603 MACF1
ENST00000539005 0.0985392606612641 0.0408534253720149 -0.135047093470374 ENSG00000127603 MACF1
ENST00000317713 0.0985392606612641 0.0408534253720149 -0.135047093470374 ENSG00000127603 MACF1
ENST00000361689 0.0984806857539529 0.0408203279667526 -0.135081017365362 ENSG00000127603 MACF1
ENST00000524432 0.0502600433746916 0.0177336230666363 0.212394966799184 ENSG00000127603 MACF1
ENST00000467673 0.00566897163584854 0.00128166604937143 0.442739140185834 ENSG00000127603 MACF1
ENST00000383927 0.149076655579587 0.0691392231114127 0.367112142727838 ENSG00000206654 RNU6-608P
ENST00000410446 0.943799020730112 0.903892404248197 -0.0256824159334331 ENSG00000222378 RNA5SP44
ENST00000564288 0.00282687638616675 0.00056439591885966 -0.21553567370837 ENSG00000127603 MACF1
ENST00000494012 0.0946778469355825 0.038863291151731 0.276051141698208 ENSG00000127603 MACF1
ENST00000536367 0.000412720740482666 5.92729094841961e-05 0.416669488176387 ENSG00000127603 MACF1
ENST00000602528 0.0943784579282604 0.0387097305772131 0.44144140913181 ENSG00000270040 RP11-416A14.1
ENST00000480624 0.0101283801701716 0.00255070791406998 0.370740242400449 ENSG00000127603 MACF1
ENST00000469366 0.0848595637181251 0.0339234979024951 0.288355837731471 ENSG00000127603 MACF1
ENST00000289890 0.959123081869423 0.9284444951004 -0.0146043519518296 ENSG00000226438 RP11-420K8.1
ENST00000496804 0.683796963168975 0.54456457279887 -0.0397797992390252 ENSG00000127603 MACF1
ENST00000530262 0.000264459623870988 3.53737427868756e-05 -0.258950226234892 ENSG00000127603 MACF1
ENST00000485063 0.715912460502138 0.583347939592926 -0.0689355734607216 ENSG00000127603 MACF1
ENST00000472385 0.0776851069339039 0.0303647539023575 -0.227678489541375 ENSG00000127603 MACF1
ENST00000484393 0.0146465730994941 0.00396792316630569 -0.306465310454387 ENSG00000127603 MACF1
ENST00000476350 7.57286590998434e-09 2.41979703437683e-10 -0.40040052332307 ENSG00000127603 MACF1
ENST00000372925 3.10593820598583e-05 3.01965662995823e-06 -0.295412151306552 ENSG00000127603 MACF1
ENST00000406997 0.900734570773161 0.836200732288671 -0.0466449372871607 ENSG00000217897 HSPE1P8
ENST00000528611 0.105941879453343 0.0447554092463271 0.27945325912509 ENSG00000127603 MACF1
ENST00000289893 5.80256549917189e-06 4.41888992733172e-07 -0.328852304852634 ENSG00000127603 MACF1
ENST00000530275 0.116974450768265 0.0507814439028689 -0.292745543871164 ENSG00000255103 KIAA0754
ENST00000482035 0.0126618736666928 0.00332478526354455 -0.275730825242192 ENSG00000127603 MACF1
ENST00000473843 0.000153043666046236 1.87736311536093e-05 -0.492775760451125 ENSG00000127603 MACF1
ENST00000469490 1.43116730065451e-07 6.71737307998036e-09 -0.427582724386058 ENSG00000127603 MACF1
ENST00000487656 0.0817185191050188 0.0323422368724368 -0.328658371700739 ENSG00000127603 MACF1
ENST00000360115 0.660246238674788 0.516638683193821 0.0535474449351308 ENSG00000127603 MACF1
ENST00000497964 0.184007588420827 0.0904418362349916 -0.157709122427269 ENSG00000127603 MACF1
ENST00000446276 0.53584623133733 0.382059945842382 0.0718140608214802 ENSG00000127603 MACF1
ENST00000442046 0.360652693945492 0.220403735236059 0.102833138801393 ENSG00000127603 MACF1
ENST00000422234 0.349018148199169 0.210721329967865 -0.122463991721758 ENSG00000127603 MACF1
ENST00000462496 0.386062317069858 0.241773234949563 -0.112259961573196 ENSG00000127603 MACF1
ENST00000462103 0.255998131294418 0.139055784087798 -0.183879746750183 ENSG00000127603 MACF1
ENST00000496360 0.303972262114333 0.175013125102484 0.135192000979891 ENSG00000127603 MACF1
ENST00000497807 0.168619881884478 0.080854465306418 0.166381144612886 ENSG00000127603 MACF1
ENST00000331593 0.0909466472862086 0.036959755705883 -0.362143462737067 ENSG00000183682 BMP8A
ENST00000447263 0.0778102215093242 0.0304243041894411 -0.548265020795876 ENSG00000237624 OXCT2P1
ENST00000441741 0.967725006732074 0.94295478693377 0.0164726913854213 ENSG00000182109 RP11-69E11.4
ENST00000331856 0.999317728571209 0.99801585791417 -0.000514869971912989 ENSG00000182109 RP11-69E11.4
ENST00000458207 0.481166430852003 0.327690560162143 -0.142252577131899 ENSG00000182109 RP11-69E11.4
ENST00000450157 0.218547290182249 0.113027889759619 -0.214511482589212 ENSG00000182109 RP11-69E11.4
ENST00000431553 0.208916269443311 0.106658855814189 -0.216387060113758 ENSG00000182109 RP11-69E11.4
ENST00000417869 0.203751959896055 0.103255199138866 -0.212490706451783 ENSG00000182109 RP11-69E11.4
ENST00000440190 0.131040997904635 0.0586298135096952 -0.235867041423003 ENSG00000182109 RP11-69E11.4
ENST00000427240 0.190477422229463 0.0945727231702679 0.187118298817407 ENSG00000243970 PPIEL
ENST00000482028 2.32278518795766e-13 2.52105470843109e-15 0.828130963366768 ENSG00000090621 PABPC4
ENST00000372856 0.116255980435999 0.050387796846348 0.0984378796108679 ENSG00000090621 PABPC4
ENST00000372857 0.11626425646011 0.0503936133270267 0.0984374194487505 ENSG00000090621 PABPC4
ENST00000372858 0.0457716390507123 0.0158349686817239 0.121517347770049 ENSG00000090621 PABPC4
ENST00000372862 0.0413373054751843 0.0139801866069713 0.123595141460823 ENSG00000090621 PABPC4
ENST00000468476 6.81549328473707e-08 2.88179231674416e-09 0.498757733109252 ENSG00000090621 PABPC4
ENST00000437136 5.80697165302444e-08 2.40190951297708e-09 0.502912334220615 ENSG00000090621 PABPC4
ENST00000492468 2.3912247555822e-09 6.74817975269129e-11 0.540066051597551 ENSG00000090621 PABPC4
ENST00000530186 2.74782318565768e-12 3.79031898204446e-14 0.673831588200454 ENSG00000090621 PABPC4
ENST00000421687 0.0279053068491596 0.00862330810389924 0.140204725065752 ENSG00000090621 PABPC4
ENST00000484555 0.904390787915575 0.841333281078819 -0.0217124657458609 ENSG00000090621 PABPC4
ENST00000525045 0.0509669287208355 0.018032557167046 -0.19138037393924 ENSG00000090621 PABPC4
ENST00000527718 0.872705025463505 0.794218752121464 0.0148837891572453 ENSG00000090621 PABPC4
ENST00000477556 0.239942329273814 0.127745525547949 -0.163923081163707 ENSG00000090621 PABPC4
ENST00000461578 0.320569149187618 0.187810628016178 -0.151397805819418 ENSG00000090621 PABPC4
ENST00000483770 0.239888293563101 0.127707556714115 -0.138439635953056 ENSG00000090621 PABPC4
ENST00000525669 0.73167927877082 0.602433694978529 0.0308017773001468 ENSG00000090621 PABPC4
ENST00000470443 0.45700404516788 0.304896240328276 0.0534421151799781 ENSG00000090621 PABPC4
ENST00000415255 0.655283064026452 0.51072449517019 0.0340536785719768 ENSG00000228060 RP11-69E11.8
ENST00000513632 0.351208840616255 0.212522138779257 0.0816277079714501 ENSG00000090621 PABPC4
ENST00000364587 0.167558293718141 0.0802102200728772 0.437515847344478 ENSG00000201457 SNORA55
ENST00000525751 0.43376274202317 0.283615167524013 0.0779595304498876 ENSG00000090621 PABPC4
ENST00000474378 0.558225310302328 0.40453369280714 0.0563731637370031 ENSG00000090621 PABPC4
ENST00000529216 0.655972163122634 0.51148967293198 0.0485498681599346 ENSG00000090621 PABPC4
ENST00000492519 0.563845922738217 0.410605385250868 0.0669181475652638 ENSG00000090621 PABPC4
ENST00000451091 0.00504383182421099 0.0011158937083696 -0.240844299350505 ENSG00000090621 PABPC4
ENST00000531243 5.12203176079024e-07 2.8022109763499e-08 -0.590275768882811 ENSG00000090621 PABPC4
ENST00000372852 0.115892883028055 0.0501743819927661 0.38779400874719 ENSG00000163909 HEYL
ENST00000235628 0.160173135920735 0.0757086974542694 -0.40647618458757 ENSG00000116981 NT5C1A
ENST00000372844 0.183447995999027 0.0900706372593306 -0.429384483631842 ENSG00000116983 HPCAL4
ENST00000470018 0.000794776525215656 0.000126964287474206 0.37701866972334 ENSG00000084072 PPIE
ENST00000485507 0.00114372305626235 0.000193885936202483 0.421127847177471 ENSG00000084072 PPIE
ENST00000324379 0.0139263509338092 0.00373266013420918 0.268089365776927 ENSG00000084072 PPIE
ENST00000356511 0.147906655565653 0.0684311490428207 0.150244029151053 ENSG00000084072 PPIE
ENST00000456578 0.0165171856914288 0.00458850598503758 0.336856477861062 ENSG00000084072 PPIE
ENST00000495526 0.0138963672564645 0.00372373539831957 0.268089246899046 ENSG00000084072 PPIE
ENST00000482751 0.0138963672564645 0.00372373539831957 0.268089246899046 ENSG00000084072 PPIE
ENST00000372830 0.147906655565653 0.0684311490428207 0.150244029151053 ENSG00000084072 PPIE
ENST00000497370 0.00398940956000799 0.000847210360990451 0.296282527748475 ENSG00000084072 PPIE
ENST00000372835 0.0114498221275153 0.00294987747000007 0.270784851660199 ENSG00000084072 PPIE
ENST00000470213 0.00375889011031683 0.0007911770990797 0.296570084474662 ENSG00000084072 PPIE
ENST00000474804 0.00731286889672594 0.00172895692284941 0.296748611038588 ENSG00000084072 PPIE
ENST00000475350 0.0138963672564645 0.00372373539831957 0.268089246899046 ENSG00000084072 PPIE
ENST00000480169 0.00405789450730546 0.000864383457908508 0.333942578772943 ENSG00000084072 PPIE
ENST00000372827 2.53757657790564e-08 9.48716196270286e-10 -0.749275543339162 ENSG00000116985 BMP8B
ENST00000467741 0.209949639066437 0.107335110787582 -0.366220458561521 ENSG00000084072 PPIE
ENST00000397360 5.62611453416958e-07 3.12402087354941e-08 -0.843552661218029 ENSG00000116985 BMP8B
ENST00000327582 0.0338637560312344 0.0109427426869529 -0.615972031791821 ENSG00000198754 OXCT2
ENST00000566366 0.954742043046831 0.921280972632594 0.0231399042209333 ENSG00000261798 RP1-118J21.25
ENST00000441669 8.46038852995042e-05 9.49837414443636e-06 0.344910932274683 ENSG00000043514 TRIT1
ENST00000462797 8.46038852995042e-05 9.49837414443636e-06 0.344910932274683 ENSG00000043514 TRIT1
ENST00000316891 8.46038852995042e-05 9.49837414443636e-06 0.344910932274683 ENSG00000043514 TRIT1
ENST00000372818 8.46038852995042e-05 9.49837414443636e-06 0.344910932274683 ENSG00000043514 TRIT1
ENST00000495175 0.00172420613524546 0.000314795519482864 0.282439262689484 ENSG00000043514 TRIT1
ENST00000491865 0.00214698737342607 0.000407848828035548 0.278827540438343 ENSG00000043514 TRIT1
ENST00000537223 0.00293455467126988 0.000589795856261835 0.275882070549397 ENSG00000043514 TRIT1
ENST00000537440 0.00293455467126988 0.000589795856261835 0.275882070549397 ENSG00000043514 TRIT1
ENST00000541099 0.00293455467126988 0.000589795856261835 0.275882070549397 ENSG00000043514 TRIT1
ENST00000545233 0.00293455467126988 0.000589795856261835 0.275882070549397 ENSG00000043514 TRIT1
ENST00000465417 0.0332836533628912 0.0107097599829203 0.276052396512359 ENSG00000043514 TRIT1
ENST00000492612 0.00151686461108907 0.00027105497786844 0.311740932215044 ENSG00000043514 TRIT1
ENST00000467774 0.104251877289842 0.0438605176080889 0.345860443036402 ENSG00000043514 TRIT1
ENST00000489945 0.0076700092151472 0.00183173033696182 0.289120433269027 ENSG00000043514 TRIT1
ENST00000486825 0.0120620038570056 0.00313959359178966 0.275586144478086 ENSG00000043514 TRIT1
ENST00000469476 0.538789155091391 0.384960921729956 -0.0855606392234232 ENSG00000043514 TRIT1
ENST00000544981 0.0157507203482385 0.0043326914730095 0.312651520370256 ENSG00000043514 TRIT1
ENST00000462243 0.026155545164291 0.00797308942948391 -0.324118889070382 ENSG00000043514 TRIT1
ENST00000365352 0.104589406392064 0.0440530726412139 0.403372152516861 ENSG00000202222 Y_RNA
ENST00000397332 0.658020579622227 0.513866434898856 0.150756275184955 ENSG00000116990 MYCL
ENST00000372816 0.120339263148274 0.0526252552848214 0.4873185897893 ENSG00000116990 MYCL
ENST00000418255 0.623369052054682 0.474071434912429 0.16397389754103 ENSG00000236546 RP1-118J21.5
ENST00000372815 0.00156647956249226 0.000281327732929911 0.900365897358174 ENSG00000116990 MYCL
ENST00000429311 0.00156647956249226 0.000281327732929911 0.900365897358174 ENSG00000116990 MYCL
ENST00000450953 0.874892372281435 0.797332816197092 0.0525717254311877 ENSG00000116990 MYCL
ENST00000372811 0.0152999806658129 0.00418131926266462 0.358008270787203 ENSG00000168389 MFSD2A
ENST00000420632 0.0143482925898579 0.0038710656305225 0.362682752344433 ENSG00000168389 MFSD2A
ENST00000434861 0.188931565220228 0.0935479707800426 0.224492984471614 ENSG00000168389 MFSD2A
ENST00000372809 0.0152999806658129 0.00418131926266462 0.358008270787203 ENSG00000168389 MFSD2A
ENST00000483824 0.0152999806658129 0.00418131926266462 0.358008270787203 ENSG00000168389 MFSD2A
ENST00000469745 0.187664541345618 0.0927334843831465 0.22443679752814 ENSG00000168389 MFSD2A
ENST00000438210 0.65835586987897 0.51426241893724 0.161578711829009 ENSG00000228477 RP3-342P20.2
ENST00000480630 0.0304167865624206 0.00958629954351259 0.394976346055144 ENSG00000168389 MFSD2A
ENST00000491515 0.0137961304183469 0.0036914962059907 0.549545936375566 ENSG00000168389 MFSD2A
ENST00000459917 0.0331046243036338 0.0106392455247332 0.504021239322026 ENSG00000168389 MFSD2A
ENST00000481612 0.0336817270328049 0.0108705736250232 0.503004413188942 ENSG00000168389 MFSD2A
ENST00000372797 0.924731921736335 0.87334873139811 -0.0105315479250753 ENSG00000131236 CAP1
ENST00000372802 0.924568999710897 0.873064845993445 -0.010552173855255 ENSG00000131236 CAP1
ENST00000449311 1.50197811444746e-05 1.3127883574495e-06 -0.413762399867371 ENSG00000131236 CAP1
ENST00000421589 2.3870658626035e-05 2.22996865256703e-06 -0.402192595952785 ENSG00000131236 CAP1
ENST00000414893 2.60313966911209e-05 2.46510068636434e-06 -0.377747372549259 ENSG00000131236 CAP1
ENST00000414281 2.40660320365998e-05 2.25160445725497e-06 -0.40269132998928 ENSG00000131236 CAP1
ENST00000420216 4.09146349319667e-05 4.13968881491442e-06 -0.391472612452852 ENSG00000131236 CAP1
ENST00000372792 0.0539772516060673 0.0193536424810525 -0.177766345721781 ENSG00000131236 CAP1
ENST00000372798 0.0892317639698121 0.0361094925324036 -0.158679279563412 ENSG00000131236 CAP1
ENST00000340450 0.930162091551342 0.882000502063959 -0.00981608519224011 ENSG00000131236 CAP1
ENST00000372805 0.71444291691575 0.581621574944007 -0.0378619511581349 ENSG00000131236 CAP1
ENST00000435719 1.54705236405911e-05 1.35678889968539e-06 -0.397979858261842 ENSG00000131236 CAP1
ENST00000427843 2.61240866757082e-05 2.47554801635948e-06 -0.39553297734501 ENSG00000131236 CAP1
ENST00000417287 4.45001834841942e-05 4.55679876389803e-06 -0.389792228845462 ENSG00000131236 CAP1
ENST00000424977 2.63167271395897e-05 2.49598965328121e-06 -0.400928738328287 ENSG00000131236 CAP1
ENST00000446031 0.00247024303460223 0.000480908378001867 -0.305236824686034 ENSG00000131236 CAP1
ENST00000479759 0.71809843433438 0.586023697047793 0.0453996919736358 ENSG00000131236 CAP1
ENST00000461993 0.517160916398369 0.363122689902765 0.0725132891586269 ENSG00000131236 CAP1
ENST00000494114 0.0707404294086403 0.0270552321774707 0.172970275073593 ENSG00000131236 CAP1
ENST00000433473 0.868343023359022 0.787212991855872 0.0215274279851361 ENSG00000131238 PPT1
ENST00000529905 0.913564567735161 0.855876264009558 0.0144756842948049 ENSG00000131238 PPT1
ENST00000530704 0.0750885904329874 0.0290983526813744 -0.168465519046796 ENSG00000131238 PPT1
ENST00000372775 0.104440663367508 0.0439690079092732 -0.220735275729785 ENSG00000131238 PPT1
ENST00000449045 0.0293835518093586 0.00918982786727375 -0.197324206892137 ENSG00000131238 PPT1
ENST00000439754 0.00600255651840486 0.00137112716043693 -0.292365705950869 ENSG00000131238 PPT1
ENST00000530076 0.00126525991648624 0.000218516661874012 -0.384285422504894 ENSG00000131238 PPT1
ENST00000527311 0.00455473796100936 0.000989578150254452 -0.244035244985932 ENSG00000131238 PPT1
ENST00000372779 0.000905936651307179 0.000147930005844146 -0.292439156382747 ENSG00000131238 PPT1
ENST00000526547 0.412939013071343 0.265127086067807 -0.106474917838787 ENSG00000131238 PPT1
ENST00000372771 0.0439644354357519 0.0150736250996401 0.213774687777606 ENSG00000117000 RLF
ENST00000384777 0.736651480224975 0.60868414786701 -0.126642982217533 ENSG00000207508 RNU6-1237P
ENST00000468258 0.623470424285792 0.474188630999279 0.134703304420814 ENSG00000188800 TMCO2
ENST00000372766 0.570828864542669 0.417916022890882 0.126026557872614 ENSG00000188800 TMCO2
ENST00000567508 0.12286773954796 0.0540404119667848 0.347492679758573 ENSG00000259943 RP1-39G22.7
ENST00000372759 0.49498675851165 0.34088991304068 0.0953532210268635 ENSG00000084073 ZMPSTE24
ENST00000479131 0.126824067658674 0.0562423302027535 -0.22204460129102 ENSG00000084073 ZMPSTE24
ENST00000472583 0.700498778622632 0.564370004518397 -0.0655957781636199 ENSG00000084073 ZMPSTE24
ENST00000447743 0.400622837956747 0.254200345521473 -0.279857562999207 ENSG00000231296 RP1-39G22.4
ENST00000474142 0.945925924787953 0.907168876490836 0.0176562238432738 ENSG00000084073 ZMPSTE24
ENST00000372748 0.224529790441734 0.117098616340025 -0.215315003673462 ENSG00000049089 COL9A2
ENST00000482722 0.22156863341011 0.115072760142189 -0.21561882589869 ENSG00000049089 COL9A2
ENST00000466267 0.0934858965016056 0.0382504232832049 -0.346971980597602 ENSG00000049089 COL9A2
ENST00000427563 0.0736718549185339 0.0284269025351381 -0.383932835279423 ENSG00000049089 COL9A2
ENST00000488463 0.0300561081852791 0.00945048142964388 -0.403071969090048 ENSG00000049089 COL9A2
ENST00000417105 0.130265508847049 0.0581934095330748 -0.312262881263371 ENSG00000049089 COL9A2
ENST00000496215 0.0311956264978991 0.00988933623207564 -0.456708582523061 ENSG00000049089 COL9A2
ENST00000372736 0.0220485538722577 0.00647196918375554 -0.484522239344178 ENSG00000049089 COL9A2
ENST00000461118 0.000196172096242982 2.50748079757291e-05 -0.784398474334633 ENSG00000049089 COL9A2
ENST00000490132 0.450775331279121 0.299055083757079 -0.230072128669439 ENSG00000049089 COL9A2
ENST00000495948 0.298755684840716 0.171098900295582 -0.307174997201226 ENSG00000049089 COL9A2
ENST00000435168 0.0693495160838446 0.0263938284562359 0.214241249419618 ENSG00000084070 SMAP2
ENST00000372718 0.0202245945245449 0.00584375804359031 0.231705903170843 ENSG00000084070 SMAP2
ENST00000372708 0.00761678926992672 0.0018163427463352 0.263916638397518 ENSG00000084070 SMAP2
ENST00000539317 0.117355377924017 0.0509961616812307 0.168510641021224 ENSG00000084070 SMAP2
ENST00000487871 0.303479930361729 0.174641695220946 -0.158732938714767 ENSG00000084070 SMAP2
ENST00000469416 0.22704220760032 0.118822518885007 0.236580449965499 ENSG00000187801 ZFP69B
ENST00000361584 0.219347578732889 0.113564813284021 0.239747818431651 ENSG00000187801 ZFP69B
ENST00000484445 0.219347578732889 0.113564813284021 0.239747818431651 ENSG00000187801 ZFP69B
ENST00000411995 0.226406343506571 0.11837541183416 0.236669303897999 ENSG00000187801 ZFP69B
ENST00000565390 0.608465539793678 0.457640268438576 0.134715444035825 ENSG00000260920 RP1-228H13.5
ENST00000372706 0.211584225725793 0.108452367340497 0.18401002959022 ENSG00000187815 ZFP69
ENST00000372705 0.190223484037666 0.0943967898397161 0.194373463598643 ENSG00000187815 ZFP69
ENST00000482712 0.949601444774368 0.913188503138267 -0.023919228829035 ENSG00000187815 ZFP69
ENST00000450713 0.796241877824634 0.685584584524305 0.0505713023388245 ENSG00000238287 RP11-656D10.3
ENST00000358527 0.820440911111059 0.71942032616606 -0.046650362150404 ENSG00000164002 EXO5
ENST00000372703 0.820440911111059 0.71942032616606 -0.046650362150404 ENSG00000164002 EXO5
ENST00000420209 0.618580184475966 0.468832109570514 -0.101930826256802 ENSG00000164002 EXO5
ENST00000296380 0.786481788342228 0.672671520222367 -0.0547333114912374 ENSG00000164002 EXO5
ENST00000432259 0.613572644446319 0.463079761837022 -0.112979434505476 ENSG00000164002 EXO5
ENST00000418186 0.62090735643318 0.471338082469379 -0.10188122976909 ENSG00000164002 EXO5
ENST00000415550 0.678003974473069 0.537762558176401 -0.0963516844911517 ENSG00000164002 EXO5
ENST00000443729 0.514811635446333 0.360647193344744 -0.127027288032787 ENSG00000164002 EXO5
ENST00000419161 0.514811635446333 0.360647193344744 -0.127027288032787 ENSG00000164002 EXO5
ENST00000471429 0.771308433060494 0.652313378278984 -0.0825295579175375 ENSG00000164002 EXO5
ENST00000453437 0.863931947177736 0.78088301940965 -0.0500734387774994 ENSG00000227278 RP11-656D10.5
ENST00000437060 0.787141537962968 0.673522588227726 0.090515062779688 ENSG00000238186 RP11-656D10.6
ENST00000372699 0.0529414056672091 0.0188952690911877 0.339633501029338 ENSG00000117010 ZNF684
ENST00000465152 0.256179677127874 0.139172410536384 0.228957898348919 ENSG00000117010 ZNF684
ENST00000372696 0.298755684840716 0.171101917633198 0.216448892484616 ENSG00000117010 ZNF684
ENST00000372697 0.298755684840716 0.171101917633198 0.216448892484616 ENSG00000117010 ZNF684
ENST00000493756 0.0630396022488102 0.0234604382478953 0.326302031192992 ENSG00000117010 ZNF684
ENST00000472043 0.925807558727511 0.87495637459915 0.0352262329039573 ENSG00000117010 ZNF684
ENST00000372684 4.55442378954146e-05 4.67739200916372e-06 -0.748782608760914 ENSG00000117016 RIMS3
ENST00000372683 0.277311407076325 0.154943053539521 -0.274452731239178 ENSG00000117016 RIMS3
ENST00000440100 0.0417140191406447 0.0141370012326105 0.515007557305325 ENSG00000237899 RP4-739H11.3
ENST00000606277 0.189495089418933 0.0939263177645396 0.27547942292072 ENSG00000272145 NFYC-AS1
ENST00000467203 0.906265470238457 0.844166306047898 0.0182325429322151 ENSG00000066136 NFYC
ENST00000424419 0.984938346380552 0.973032449835721 0.00281275698295909 ENSG00000066136 NFYC
ENST00000427410 0.989223625517306 0.980272783689508 0.00185816189159717 ENSG00000066136 NFYC
ENST00000447388 0.938746925529453 0.895920513842211 0.00957318360875194 ENSG00000066136 NFYC
ENST00000425457 0.996965478482517 0.993765711707643 -0.000587143870604154 ENSG00000066136 NFYC
ENST00000453631 0.955177424827469 0.921847626928301 0.00928011402224105 ENSG00000066136 NFYC
ENST00000456393 0.936980052429118 0.892881870781549 0.00987392674660254 ENSG00000066136 NFYC
ENST00000372654 0.972474017290081 0.950836887761793 0.00468109498113944 ENSG00000066136 NFYC
ENST00000534399 0.793969690124088 0.68265376524789 0.0431050400754097 ENSG00000066136 NFYC
ENST00000372653 0.965537971174231 0.939172463504771 0.00579734937631143 ENSG00000066136 NFYC
ENST00000372669 0.936794370202492 0.892657023752199 0.0115445647316818 ENSG00000066136 NFYC
ENST00000372652 0.936274211598219 0.891774048556339 0.0100522422234857 ENSG00000066136 NFYC
ENST00000372651 0.80528738045598 0.698036521634529 -0.0302791542471016 ENSG00000066136 NFYC
ENST00000531464 0.256214441024259 0.139194571839324 0.15971466490582 ENSG00000066136 NFYC
ENST00000440226 0.830488763701628 0.733195141230466 0.0232998173109585 ENSG00000066136 NFYC
ENST00000525290 0.532408771905373 0.378526453489962 0.0821325820437157 ENSG00000066136 NFYC
ENST00000530965 0.616307477175537 0.466333195066819 0.0730025153854566 ENSG00000066136 NFYC
ENST00000416859 0.777886708593909 0.660715065944583 0.0382158750610118 ENSG00000066136 NFYC
ENST00000308733 0.750631376613372 0.625983558624809 0.0321985723495437 ENSG00000066136 NFYC
ENST00000414185 0.873204902568132 0.795004207146173 -0.0207734810503327 ENSG00000066136 NFYC
ENST00000385227 0.198769906165876 0.100024031504895 -0.258220868829397 ENSG00000207962 MIR30C1
ENST00000525349 0.373115559656953 0.230886806504415 -0.14456852689363 ENSG00000066136 NFYC
ENST00000483091 0.915999298840866 0.859738114390245 -0.0296102364404269 ENSG00000066136 NFYC
ENST00000488635 0.946861223588195 0.908942750214818 0.014851488266111 ENSG00000066136 NFYC
ENST00000496608 0.4962201050429 0.342107232461789 0.104666094547147 ENSG00000066136 NFYC
ENST00000347132 0.0113233627178091 0.00291057321319432 -0.669060982343587 ENSG00000117013 KCNQ4
ENST00000509682 0.00411513810014723 0.000878773949842947 -0.762274329285812 ENSG00000117013 KCNQ4
ENST00000443478 0.0174926575640143 0.00491238138026797 -0.674626438530314 ENSG00000117013 KCNQ4
ENST00000506017 0.0304997859543191 0.00961864438473463 -0.61118545660986 ENSG00000117013 KCNQ4
ENST00000372638 0.96691102012749 0.941517184933964 0.0109006181657677 ENSG00000179862 CITED4
ENST00000372621 0.00636459474018199 0.00146818620852197 0.332862706287082 ENSG00000171793 CTPS1
ENST00000541520 0.0106787878060858 0.00271614694130733 0.314529174853016 ENSG00000171793 CTPS1
ENST00000470271 0.654403092159837 0.509739054177149 0.0782846981582941 ENSG00000171793 CTPS1
ENST00000475060 0.955240075677655 0.921938621036782 0.0116730448043794 ENSG00000171793 CTPS1
ENST00000479480 0.185987760549577 0.0916695232106757 0.185178306434662 ENSG00000171793 CTPS1
ENST00000543104 0.0813901125489552 0.0321744979775139 0.236549030553639 ENSG00000171793 CTPS1
ENST00000372616 0.0192889683414849 0.00552064512009465 0.290654335455065 ENSG00000171793 CTPS1
ENST00000480420 0.00946432674811727 0.00235401277388197 0.357080379033635 ENSG00000171793 CTPS1
ENST00000463285 0.0375368757195947 0.0124274717014076 0.300986118527367 ENSG00000171793 CTPS1
ENST00000486889 0.0725050792672298 0.0278812810378651 0.306326718579805 ENSG00000171793 CTPS1
ENST00000497210 0.0853102087364714 0.0341396791120531 0.307803716081436 ENSG00000171793 CTPS1
ENST00000464283 0.0681305306344748 0.0258301660862061 0.271344083650521 ENSG00000171793 CTPS1
ENST00000463423 0.0183676116998473 0.00520841820883734 0.340942692323127 ENSG00000171793 CTPS1
ENST00000498694 0.0155224433080268 0.00425587690944023 0.354113223310893 ENSG00000171793 CTPS1
ENST00000302946 0.302683368504368 0.174063348466771 -0.233276071469417 ENSG00000171790 SLFNL1
ENST00000372613 0.304276971603673 0.175273462581209 -0.233050681281415 ENSG00000171790 SLFNL1
ENST00000397197 0.304276971603673 0.175273462581209 -0.233050681281415 ENSG00000171790 SLFNL1
ENST00000439569 0.304276971603673 0.175273462581209 -0.233050681281415 ENSG00000171790 SLFNL1
ENST00000372611 0.295713904948596 0.168775772936733 -0.236915270509327 ENSG00000171790 SLFNL1
ENST00000359345 0.930427878769129 0.882548419200335 -0.0239735622569174 ENSG00000171790 SLFNL1
ENST00000456518 0.795930170766452 0.685137409356369 0.0561097442432405 ENSG00000010803 SCMH1
ENST00000397174 0.836433038603786 0.741543312460475 0.0450863213181916 ENSG00000010803 SCMH1
ENST00000402904 0.836433038603786 0.741543312460475 0.0450863213181916 ENSG00000010803 SCMH1
ENST00000361191 0.835220917164807 0.739828722107722 0.0455078894953223 ENSG00000010803 SCMH1
ENST00000361705 0.835220917164807 0.739828722107722 0.0455078894953223 ENSG00000010803 SCMH1
ENST00000397171 0.835220917164807 0.739828722107722 0.0455078894953223 ENSG00000010803 SCMH1
ENST00000372597 0.362544715967317 0.222010383904136 0.195562999414263 ENSG00000010803 SCMH1
ENST00000372596 0.362544715967317 0.222010383904136 0.195562999414263 ENSG00000010803 SCMH1
ENST00000337495 0.362544715967317 0.222010383904136 0.195562999414263 ENSG00000010803 SCMH1
ENST00000326197 0.815122288129842 0.711834353379922 0.0511141811356451 ENSG00000010803 SCMH1
ENST00000372595 0.820893760340247 0.719969605480332 0.0488195658258243 ENSG00000010803 SCMH1
ENST00000472037 0.893305505615576 0.825178499692535 0.027080855006068 ENSG00000010803 SCMH1
ENST00000460215 0.781731826110322 0.666141741816442 0.0511513537547091 ENSG00000010803 SCMH1
ENST00000498793 0.724705859323879 0.594107235569241 0.0616315130348255 ENSG00000010803 SCMH1
ENST00000489421 0.69091756985408 0.552911592453762 0.0769843884494358 ENSG00000010803 SCMH1
ENST00000482530 0.924200753222355 0.872470813751627 -0.0210926516515686 ENSG00000010803 SCMH1
ENST00000401064 0.628194111564799 0.479608050531958 0.179265023239574 ENSG00000215893 RP4-635E8.1
ENST00000488592 0.498891003660219 0.344758601611506 0.175572335373534 ENSG00000010803 SCMH1
ENST00000425554 0.0874557654923292 0.0352201042223563 0.449300288477364 ENSG00000235358 RP11-399E6.1
ENST00000445073 0.00953437799345942 0.00237448343441932 0.634005104566932 ENSG00000235358 RP11-399E6.1
ENST00000422305 0.966952101943638 0.941580162881734 -0.015206329159563 ENSG00000235358 RP11-399E6.1
ENST00000372591 0.175292852916979 0.0849472172573786 -0.427867614185213 ENSG00000204060 FOXO6
ENST00000372587 0.787153972671737 0.673543291012073 0.10717265737766 ENSG00000127129 EDN2
ENST00000490783 0.947013988146218 0.90915235555369 0.0290563760784358 ENSG00000127129 EDN2
ENST00000467046 0.647869958206279 0.502078489870594 0.165514355609515 ENSG00000127129 EDN2
ENST00000467872 0.647869958206279 0.502078489870594 0.165514355609515 ENSG00000127129 EDN2
ENST00000460255 0.647869958206279 0.502078489870594 0.165514355609515 ENSG00000127129 EDN2
ENST00000372583 8.91717758996506e-07 5.25012609981516e-08 -0.545252145422255 ENSG00000127124 HIVEP3
ENST00000372584 8.82932421562687e-07 5.1882424296088e-08 -0.545112405339075 ENSG00000127124 HIVEP3
ENST00000247584 5.93023252572969e-07 3.31790683671759e-08 -0.602507111810082 ENSG00000127124 HIVEP3
ENST00000460604 3.72108936781882e-07 1.95704098017292e-08 -0.718390839343773 ENSG00000127124 HIVEP3
ENST00000429157 4.23553417904898e-07 2.26090446091546e-08 -0.607966617668571 ENSG00000127124 HIVEP3
ENST00000440249 0.347082794263938 0.209217850442111 -0.2611391689573 ENSG00000230881 RP11-486B10.3
ENST00000434240 0.903012441015866 0.839317988702543 0.0515947946805995 ENSG00000230638 RP11-486B10.4
ENST00000455975 0.849401337868892 0.760207845043827 0.0777042361548587 ENSG00000230638 RP11-486B10.4
ENST00000491442 0.0618616253428262 0.0229168681741229 -0.351014113424626 ENSG00000127124 HIVEP3
ENST00000489103 0.545537506204788 0.391827642906864 -0.118078521999285 ENSG00000127124 HIVEP3
ENST00000479350 0.0263650467743761 0.00805060308003223 -0.527866203511871 ENSG00000127124 HIVEP3
ENST00000372571 0.796078904351849 0.685324426844545 0.0300373399817014 ENSG00000198815 FOXJ3
ENST00000372572 0.00586602665320968 0.00133536602551302 0.258395192880336 ENSG00000198815 FOXJ3
ENST00000372573 0.00569764659118369 0.00128923127141026 0.258953623356128 ENSG00000198815 FOXJ3
ENST00000361346 0.00578356690627653 0.00131265257287546 0.258613129059034 ENSG00000198815 FOXJ3
ENST00000361776 0.00578356690627653 0.00131265257287546 0.258613129059034 ENSG00000198815 FOXJ3
ENST00000545068 0.00801411871147402 0.00193035319154517 0.234626254726552 ENSG00000198815 FOXJ3
ENST00000445886 0.00303236199886063 0.000613892136762295 0.416378148047946 ENSG00000198815 FOXJ3
ENST00000422278 0.856230501880426 0.770140730621564 -0.0383023125012683 ENSG00000198815 FOXJ3
ENST00000454417 0.000298019421765853 4.07008358503843e-05 0.704450636310137 ENSG00000198815 FOXJ3
ENST00000436207 0.441788494012516 0.290912948085483 0.262987178681988 ENSG00000227527 RP11-223A3.1
ENST00000410070 0.512437028411092 0.358279664450655 0.230283742370075 ENSG00000177181 RIMKLA
ENST00000431473 0.876845575377566 0.800109186212586 0.0633519783369699 ENSG00000177181 RIMKLA
ENST00000411908 0.696767245643319 0.559686086306195 0.0759445265660011 ENSG00000235002 RP11-157D18.2
ENST00000372565 0.528347779438682 0.374192590170448 0.226327980291338 ENSG00000066185 ZMYND12
ENST00000433602 0.528347779438682 0.374192590170448 0.226327980291338 ENSG00000066185 ZMYND12
ENST00000475426 0.913150267536615 0.855224888706627 0.0245943316286141 ENSG00000066185 ZMYND12
ENST00000461083 0.586412628113619 0.434241313643907 0.196701659351388 ENSG00000066185 ZMYND12
ENST00000372562 0.0234005617039593 0.00695812440015395 0.283641584694309 ENSG00000127125 PPCS
ENST00000455780 0.0177632757491217 0.00500544110688821 0.293118890258478 ENSG00000127125 PPCS
ENST00000372560 0.987710645723751 0.977703794281019 0.00410450684103805 ENSG00000127125 PPCS
ENST00000472013 0.0177632757491217 0.00500552274522857 0.293124170019227 ENSG00000127125 PPCS
ENST00000372561 0.0177632757491217 0.00500544110688821 0.293118890258478 ENSG00000127125 PPCS
ENST00000372556 0.0177632757491217 0.00500544110688821 0.293118890258478 ENSG00000127125 PPCS
ENST00000471420 0.00120266618622523 0.000205810265279959 0.364399600389981 ENSG00000127125 PPCS
ENST00000482168 0.00144256471316421 0.000255375817024339 0.409163340894373 ENSG00000127125 PPCS
ENST00000469615 0.00682090314603795 0.00159162835898177 0.356121703031593 ENSG00000127125 PPCS
ENST00000475614 0.519950819250401 0.365885901149769 0.186112318690523 ENSG00000186409 CCDC30
ENST00000428554 0.644308551033324 0.497893069000715 0.0994718234567887 ENSG00000186409 CCDC30
ENST00000477155 0.644308551033324 0.497893069000715 0.0994718234567887 ENSG00000186409 CCDC30
ENST00000468651 0.916804985337189 0.860963131245182 0.0403692175830035 ENSG00000186409 CCDC30
ENST00000492422 0.816424666980129 0.713665771786223 0.0854307500275325 ENSG00000186409 CCDC30
ENST00000462063 0.471508412131713 0.318337346579651 -0.251445104011953 ENSG00000186409 CCDC30
ENST00000495044 0.381902877031333 0.238162877092643 0.227927038114654 ENSG00000186409 CCDC30
ENST00000507855 0.760080591156746 0.638018431707202 0.0783088296806004 ENSG00000186409 CCDC30
ENST00000509712 0.854645145989812 0.767823652917339 0.0540974389967978 ENSG00000186409 CCDC30
ENST00000424567 0.717968261516403 0.585821091947575 0.0839910745458769 ENSG00000236876 TMSB4XP1
ENST00000536927 0.717968261516403 0.585821091947575 0.0839910745458769 ENSG00000236876 TMSB4XP1
ENST00000471390 0.763448229085567 0.642225459192348 -0.0850213465808756 ENSG00000186409 CCDC30
ENST00000342022 0.809990610933627 0.704919535557542 -0.0701510380797573 ENSG00000186409 CCDC30
ENST00000340612 0.86774992579527 0.786394621733772 -0.0513190537048886 ENSG00000186409 CCDC30
ENST00000514642 0.853098810013699 0.765627362923778 -0.0629773666058503 ENSG00000186409 CCDC30
ENST00000390640 0.580906364211061 0.42845234391429 -0.154101221143416 ENSG00000186409 CCDC30
ENST00000471699 0.534024986726482 0.380087367187445 -0.220724753343545 ENSG00000186409 CCDC30
ENST00000304979 1.96492755736728e-11 3.28187087391221e-13 0.509779232192391 ENSG00000171960 PPIH
ENST00000372550 3.84550763722503e-15 3.0774679837169e-17 0.6637629680197 ENSG00000171960 PPIH
ENST00000440068 2.81477539425644e-15 2.17163359936817e-17 0.658689085284297 ENSG00000171960 PPIH
ENST00000372549 5.27650822602944e-08 2.15922463105739e-09 0.515926455110156 ENSG00000171960 PPIH
ENST00000455203 3.6274461831391e-17 1.93937870810813e-19 0.698156595225177 ENSG00000171960 PPIH
ENST00000436387 1.28966939097134e-05 1.1033982842739e-06 0.421971485442387 ENSG00000171960 PPIH
ENST00000461351 6.79097742647824e-08 2.87012405199712e-09 0.503606536552758 ENSG00000171960 PPIH
ENST00000414339 0.010479631190687 0.00265658242071677 0.72791138314206 ENSG00000234917 RP5-994D16.3
ENST00000321358 0.0510297392749333 0.0180606513663057 0.191313015173532 ENSG00000065978 YBX1
ENST00000332220 0.592702254429671 0.440766562806699 -0.0709504200607102 ENSG00000065978 YBX1
ENST00000436427 0.0211142448545808 0.00614899780000482 0.219352561876486 ENSG00000065978 YBX1
ENST00000467957 0.802454924861639 0.694345146079767 -0.0345635106419369 ENSG00000065978 YBX1
ENST00000397054 0.201874857736175 0.102064141572205 0.198674419748118 ENSG00000117385 LEPRE1
ENST00000460031 0.201011902951275 0.10147698257344 0.198760915605832 ENSG00000117385 LEPRE1
ENST00000236040 0.201011902951275 0.10147698257344 0.198760915605832 ENSG00000117385 LEPRE1
ENST00000495874 0.201011902951275 0.10147698257344 0.198760915605832 ENSG00000117385 LEPRE1
ENST00000296388 0.201011902951275 0.10147698257344 0.198760915605832 ENSG00000117385 LEPRE1
ENST00000462474 0.0632818984302733 0.023574879538711 0.343949266364417 ENSG00000117385 LEPRE1
ENST00000472802 0.108130031349476 0.0459016634620342 0.335897057233999 ENSG00000117385 LEPRE1
ENST00000431412 0.777616582895136 0.660332402475096 0.0657861679442896 ENSG00000117385 LEPRE1
ENST00000460831 0.522753737129623 0.36865021513046 -0.173419635764835 ENSG00000117385 LEPRE1
ENST00000481465 0.869744683844059 0.789556404598196 -0.0467254980206027 ENSG00000117385 LEPRE1
ENST00000447502 0.944581476394473 0.905064417709676 -0.0209140053374664 ENSG00000117385 LEPRE1
ENST00000463465 0.334217459275784 0.19873896436449 0.181003418442207 ENSG00000117385 LEPRE1
ENST00000372526 0.370058075196137 0.228270997588485 0.199475605748923 ENSG00000117385 LEPRE1
ENST00000492956 0.613714249701079 0.463218017930806 0.131437572161227 ENSG00000117385 LEPRE1
ENST00000372525 0.0186929832120078 0.0053169723735419 0.359504568053622 ENSG00000164008 C1orf50
ENST00000464081 0.115306628914271 0.0498421869547804 0.179256263261685 ENSG00000164008 C1orf50
ENST00000603943 0.162201534384165 0.0769217296173525 0.164119025711255 ENSG00000164008 C1orf50
ENST00000536543 0.106387296375258 0.0449843782680266 0.180907473309707 ENSG00000164008 C1orf50
ENST00000468913 0.0176343460922912 0.00496209032940979 0.432906134971403 ENSG00000164008 C1orf50
ENST00000494155 0.109025486054255 0.0464114091778714 0.379155161910058 ENSG00000164008 C1orf50
ENST00000447572 0.783128825974921 0.668168014303819 -0.100336007166604 ENSG00000228452 RP5-994D16.9
ENST00000421630 0.414908495339078 0.266829184667936 0.282657234778806 ENSG00000164008 C1orf50
ENST00000438946 0.843963451951047 0.752346975310644 0.0701598647135361 ENSG00000164008 C1orf50
ENST00000605272 0.489010202775955 0.33522358006539 0.192976962582055 ENSG00000164008 C1orf50
ENST00000372522 0.233722405219456 0.123476410478972 0.238750033446573 ENSG00000177868 CCDC23
ENST00000372521 0.293166342986535 0.166776468298702 0.207061430926633 ENSG00000177868 CCDC23
ENST00000537227 0.271286125058285 0.150346123357602 0.213786723463869 ENSG00000177868 CCDC23
ENST00000497437 0.652998953921066 0.508154281005371 0.104124224473341 ENSG00000177868 CCDC23
ENST00000487556 0.0520334109382408 0.0184865149543189 -0.217865013191627 ENSG00000164010 ERMAP
ENST00000372517 0.0520334109382408 0.0184865149543189 -0.217865013191627 ENSG00000164010 ERMAP
ENST00000470938 0.14545761579891 0.0670005131467734 -0.451926787722695 ENSG00000164010 ERMAP
ENST00000372514 0.074227675074042 0.0286859698233038 -0.224529566291848 ENSG00000164010 ERMAP
ENST00000328249 0.24331433866243 0.130054022650817 -0.168794508235795 ENSG00000164010 ERMAP
ENST00000414798 0.805833850644782 0.699055725316744 0.0459931494562909 ENSG00000228192 RP11-342M1.3
ENST00000416809 0.701108453472466 0.565077835900248 0.0740046326812022 ENSG00000228192 RP11-342M1.3
ENST00000425076 0.830594550828797 0.733394718064945 0.0468184375388961 ENSG00000228192 RP11-342M1.3
ENST00000444563 0.830594550828797 0.733394718064945 0.0468184375388961 ENSG00000228192 RP11-342M1.3
ENST00000372508 0.00257137514195221 0.000504492212054517 0.406279691766962 ENSG00000164011 ZNF691
ENST00000372507 0.00257137514195221 0.000504492212054517 0.406279691766962 ENSG00000164011 ZNF691
ENST00000372506 0.00257137514195221 0.000504492212054517 0.406279691766962 ENSG00000164011 ZNF691
ENST00000397044 0.00278028985402936 0.000553086565569602 0.423523235435025 ENSG00000164011 ZNF691
ENST00000372504 0.00257137514195221 0.000504492212054517 0.406279691766962 ENSG00000164011 ZNF691
ENST00000397034 0.0411586606960664 0.0139045903066138 0.334599620365887 ENSG00000164011 ZNF691
ENST00000372503 0.201220244619318 0.101627503473088 0.231817657260263 ENSG00000164011 ZNF691
ENST00000372502 0.63240630865696 0.484517677421806 0.0991585321808954 ENSG00000164011 ZNF691
ENST00000426263 0.898362324112299 0.832739140138561 0.0302914744267696 ENSG00000117394 SLC2A1
ENST00000475162 0.14866785954485 0.0688916632292512 -0.265006100597596 ENSG00000117394 SLC2A1
ENST00000439722 0.00290524631855101 0.000582791156150277 -0.542839134583812 ENSG00000117394 SLC2A1
ENST00000415851 0.922849129272952 0.870437980930456 -0.0239119145355177 ENSG00000117394 SLC2A1
ENST00000372500 0.915282723227515 0.858696971600395 0.0264765142936147 ENSG00000117394 SLC2A1
ENST00000460369 0.000433401411941744 6.27388477573392e-05 0.641969652019846 ENSG00000117394 SLC2A1
ENST00000431759 0.232646954700142 0.122750616031878 0.346536234265733 ENSG00000227533 SLC2A1-AS1
ENST00000416689 0.258569199526391 0.140948195131935 0.353984526166918 ENSG00000227533 SLC2A1-AS1
ENST00000410048 0.924201121014175 0.872487068795786 0.0305974721930786 ENSG00000186973 FAM183A
ENST00000409337 0.7618812825225 0.640324738381113 0.0807145266177372 ENSG00000186973 FAM183A
ENST00000410025 0.766118754401993 0.645676345417699 0.0793153174834048 ENSG00000186973 FAM183A
ENST00000409396 0.766118754401993 0.645676345417699 0.0793153174834048 ENSG00000186973 FAM183A
ENST00000335282 0.766118754401993 0.645676345417699 0.0793153174834048 ENSG00000186973 FAM183A
ENST00000481753 0.241342516443839 0.128708501172665 0.217402008060466 ENSG00000186973 FAM183A
ENST00000431635 0.277810398787633 0.155375364490753 0.157459397167075 ENSG00000117395 EBNA1BP2
ENST00000236051 0.281463208836252 0.158081171850663 0.156521284090596 ENSG00000117395 EBNA1BP2
ENST00000463906 0.00127562004650615 0.000220534212430179 0.450985819343533 ENSG00000117395 EBNA1BP2
ENST00000491223 0.0359892566230054 0.0117820957804001 -0.281137697182278 ENSG00000117395 EBNA1BP2
ENST00000472982 0.0131107304273093 0.00346955083812325 -0.331277364243568 ENSG00000117395 EBNA1BP2
ENST00000483082 0.00529615269973722 0.00118122966488073 -0.378514778736025 ENSG00000117395 EBNA1BP2
ENST00000461557 0.00473140483463914 0.00103455439310264 -0.339199354358624 ENSG00000117395 EBNA1BP2
ENST00000372492 0.317066651000805 0.185012667681793 -0.14270941598961 ENSG00000243710 WDR65
ENST00000528956 0.816747047275986 0.714224269356412 0.0728840216997192 ENSG00000243710 WDR65
ENST00000529956 0.00073292364716364 0.000115682622882092 0.535492592518726 ENSG00000243710 WDR65
ENST00000525227 0.000578890026987295 8.77885397534841e-05 0.542467829599318 ENSG00000243710 WDR65
ENST00000533339 0.810474003352583 0.705578509947777 0.076066889484099 ENSG00000243710 WDR65
ENST00000466927 0.927861844622466 0.878190757162811 -0.0175556072508988 ENSG00000117395 EBNA1BP2
ENST00000474566 0.977277116623433 0.959302609607767 -0.00579726273238968 ENSG00000117395 EBNA1BP2
ENST00000428122 0.724900873341565 0.594322708916533 -0.106840988757426 ENSG00000243710 WDR65
ENST00000372476 0.717094922447752 0.584686800637362 -0.13868649470268 ENSG00000066056 TIE1
ENST00000538015 0.253054199723282 0.136864051005026 -0.345073180512606 ENSG00000066056 TIE1
ENST00000441333 0.137495220369365 0.0624039484699308 -0.454096915999153 ENSG00000066056 TIE1
ENST00000485125 0.413438565642291 0.265561459051866 -0.205542615298035 ENSG00000066056 TIE1
ENST00000480269 0.311508149266424 0.180768948003155 -0.270901436265753 ENSG00000066056 TIE1
ENST00000433781 0.839259545036419 0.745589454935804 -0.0825135569502514 ENSG00000066056 TIE1
ENST00000488437 0.773817001841496 0.655636865404649 -0.0956372889034534 ENSG00000066056 TIE1
ENST00000471187 0.791402800424461 0.679258584090351 -0.0674875283843629 ENSG00000066056 TIE1
ENST00000461061 0.786254150184379 0.672371282976665 0.0802085555933026 ENSG00000066056 TIE1
ENST00000473014 0.369043155071003 0.227373666786872 0.288559261568725 ENSG00000066056 TIE1
ENST00000492599 0.948951204946731 0.91220830013311 0.0182154149266629 ENSG00000066056 TIE1
ENST00000492874 0.777327331349865 0.659868156215244 -0.0769777413244873 ENSG00000066056 TIE1
ENST00000372470 0.0880697792407603 0.0355322372952811 -0.53010243758237 ENSG00000117400 MPL
ENST00000413998 0.020086730250992 0.00579416516092944 -0.677158712190585 ENSG00000117400 MPL
ENST00000424948 0.0449608328989936 0.0154962931027104 0.51420447201796 ENSG00000234694 RP1-92O14.3
ENST00000310955 0.0075002408824396 0.00178250934028346 -0.294594120492915 ENSG00000117399 CDC20
ENST00000372462 0.00753705578398978 0.00179318584902064 -0.294592353208678 ENSG00000117399 CDC20
ENST00000478882 0.00295194442138858 0.00059425320946021 -0.379289061012451 ENSG00000117399 CDC20
ENST00000482046 0.204520985083057 0.103773274529347 -0.183209533139683 ENSG00000117399 CDC20
ENST00000372458 0.00277967580360727 0.000552893341195371 -0.329681113729607 ENSG00000066322 ELOVL1
ENST00000413844 0.00277878218009428 0.000552609022839148 -0.329678263717467 ENSG00000066322 ELOVL1
ENST00000468865 0.064055068408297 0.0239243301665342 -0.240802791734391 ENSG00000066322 ELOVL1
ENST00000464204 0.00139290931537976 0.00024484490605668 -0.369645274097531 ENSG00000066322 ELOVL1
ENST00000470968 0.00155691252838844 0.000279345810515216 -0.368184605725633 ENSG00000066322 ELOVL1
ENST00000487209 0.00291528438868159 0.00058499113313144 -0.352057657832449 ENSG00000066322 ELOVL1
ENST00000470769 0.00591950812960411 0.001349470471871 -0.337138621170229 ENSG00000066322 ELOVL1
ENST00000497569 0.00740496936689679 0.00175541783689005 -0.32543226398479 ENSG00000066322 ELOVL1
ENST00000482302 0.00804544221139774 0.0019384123165451 -0.325294124233291 ENSG00000066322 ELOVL1
ENST00000497050 0.00450528214766843 0.000976759775798791 -0.340220067134801 ENSG00000066322 ELOVL1
ENST00000478481 0.213915866214204 0.109977033835794 -0.19255263934855 ENSG00000066322 ELOVL1
ENST00000479439 0.00868267699463448 0.00212374440942359 -0.371718151990285 ENSG00000066322 ELOVL1
ENST00000465321 0.00255609619725649 0.000501086088961426 -0.401245338969798 ENSG00000066322 ELOVL1
ENST00000479686 0.00188790999472004 0.000350180003809815 -0.422301363885096 ENSG00000066322 ELOVL1
ENST00000496932 0.000699909651079982 0.000109518864390511 -0.455389510944179 ENSG00000066322 ELOVL1
ENST00000290663 0.048390333579806 0.0169279313020782 0.214370358115895 ENSG00000159479 MED8
ENST00000372457 0.0471144347247684 0.0163975675717431 0.215332305738374 ENSG00000159479 MED8
ENST00000372455 0.179996766584116 0.0878721926278837 0.163826172640407 ENSG00000159479 MED8
ENST00000436713 0.339360134139083 0.202948839536023 0.143304748622637 ENSG00000229431 RP1-92O14.6
ENST00000460803 0.412613001059782 0.264843922761983 0.150342668622555 ENSG00000159479 MED8
ENST00000473560 0.919694691628252 0.865646182910674 0.0188970491058347 ENSG00000159479 MED8
ENST00000310739 0.0844606323022607 0.0337278484525106 0.289203317841503 ENSG00000198198 SZT2
ENST00000372450 0.0844606323022607 0.0337278484525106 0.289203317841503 ENSG00000198198 SZT2
ENST00000357658 0.0406038282211384 0.0136714729387564 0.32224789817292 ENSG00000198198 SZT2
ENST00000406439 0.0606881157843164 0.0223684774329228 0.27418280860002 ENSG00000198198 SZT2
ENST00000562955 0.050234381638486 0.0177216787710116 -0.151005502830641 ENSG00000198198 SZT2
ENST00000470139 0.00258265162120172 0.000507067788226173 -0.391004954865573 ENSG00000198198 SZT2
ENST00000372442 0.00101480587967391 0.00016869106085678 -0.284169587589362 ENSG00000198198 SZT2
ENST00000478140 0.815986914818841 0.712906873234744 -0.0786328619679367 ENSG00000198198 SZT2
ENST00000470897 0.0888113666751373 0.035908071715922 -0.440174200023035 ENSG00000198198 SZT2
ENST00000471177 0.449859273640688 0.298252386293821 -0.189159885505097 ENSG00000198198 SZT2
ENST00000460536 0.125572288056991 0.0555373595696876 -0.180085918315354 ENSG00000198198 SZT2
ENST00000396885 0.832220840133539 0.735586066589531 0.0655247666354589 ENSG00000229372 SZT2-AS1
ENST00000583037 0.0735058465687058 0.0283529800134778 -0.326611633431566 ENSG00000178922 HYI
ENST00000483618 0.586917171699342 0.434738732155907 0.189550625594948 ENSG00000178922 HYI
ENST00000372425 0.0735058465687058 0.0283529800134778 -0.326611633431566 ENSG00000178922 HYI
ENST00000372433 0.0744426621458158 0.0287865495646631 -0.328492492974687 ENSG00000178922 HYI
ENST00000372434 0.0738861396532037 0.0285294218079767 -0.3273535592761 ENSG00000178922 HYI
ENST00000470662 0.0610823242861138 0.0225536778599643 -0.344781303455939 ENSG00000178922 HYI
ENST00000487366 0.0603416309124414 0.0221991138614319 -0.345072607387277 ENSG00000178922 HYI
ENST00000372430 0.050031473918205 0.0176325079960763 -0.359091405105987 ENSG00000178922 HYI
ENST00000372432 0.0605242860414232 0.022283720107807 -0.335843418686866 ENSG00000178922 HYI
ENST00000372427 0.0470585932699289 0.0163718159268738 -0.350879145588635 ENSG00000178922 HYI
ENST00000372426 0.0582634280047872 0.0212692087799075 -0.348460273338495 ENSG00000178922 HYI
ENST00000486909 0.0472728228016673 0.0164605488291221 -0.365613588258471 ENSG00000178922 HYI
ENST00000496142 0.258265345061386 0.140705328602939 -0.356917753360243 ENSG00000178922 HYI
ENST00000469587 0.362138662983535 0.221668324179777 -0.290862773678534 ENSG00000178922 HYI
ENST00000444386 0.24191309739902 0.129102478906086 0.382338532349391 ENSG00000229348 HYI-AS1
ENST00000496043 0.688220920212996 0.549825370631026 -0.0977480359274251 ENSG00000142949 PTPRF
ENST00000481019 0.688220920212996 0.549825370631026 -0.0977480359274251 ENSG00000142949 PTPRF
ENST00000359947 0.0279274903558229 0.00863159135532456 -0.647812479816971 ENSG00000142949 PTPRF
ENST00000438120 0.0516447139576558 0.0183225407073733 -0.586410364682284 ENSG00000142949 PTPRF
ENST00000436724 0.351044175528345 0.212368572657329 -0.259011266879385 ENSG00000142949 PTPRF
ENST00000372405 0.257369839766342 0.140055874285744 -0.304530508480324 ENSG00000142949 PTPRF
ENST00000372413 0.027444056258989 0.00844829345958048 -0.652070510946194 ENSG00000142949 PTPRF
ENST00000372414 0.027444056258989 0.00844829345958048 -0.652070510946194 ENSG00000142949 PTPRF
ENST00000437607 0.422201882221052 0.273325023531111 -0.212943293296188 ENSG00000142949 PTPRF
ENST00000467464 0.649687235738809 0.50445497420324 -0.118936124143999 ENSG00000142949 PTPRF
[truncated: 14,519,348 more chars]
