# Supplementary material for: High-throughput allele-specific expression across 250 environmental conditions
Source: Genome Res. 2016 Dec;26(12):1627–38. doi: 10.1101/gr.209759.116 (PMC5131815; doi:10.1101/gr.209759.116)
Supplement: Supplemental Material [file supp_gr.209759.116_Supplemental_Table_S6.tar.gz › DEG_results/DP1_DEG_stats_CO2.txt]

t.id padj pval logFC ensg g.id
ENST00000541675 0.999753691216143 0.994093899979851 -0.000667411719856794 ENSG00000227232 WASH7P
ENST00000423562 0.998209470132328 0.955060621493726 0.00503979320660307 ENSG00000227232 WASH7P
ENST00000438504 0.998209470132328 0.955060621493726 0.00503979320660307 ENSG00000227232 WASH7P
ENST00000488147 0.998209470132328 0.940208496643502 0.00672159640479596 ENSG00000227232 WASH7P
ENST00000538476 0.998209470132328 0.928973438173893 0.00798235043114896 ENSG00000227232 WASH7P
ENST00000466430 0.998209470132328 0.936384255632293 -0.0203138675625615 ENSG00000238009 RP11-34P13.7
ENST00000477740 0.998209470132328 0.964841401046072 -0.0110873916005703 ENSG00000238009 RP11-34P13.7
ENST00000471248 0.998209470132328 0.505186642172342 0.169154456367317 ENSG00000238009 RP11-34P13.7
ENST00000423372 0.998209470132328 0.801414255157879 0.056091122327544 ENSG00000237683 AL627309.1
ENST00000484859 0.998209470132328 0.57160979396923 -0.143499472748378 ENSG00000241860 RP11-34P13.13
ENST00000466557 0.998209470132328 0.105331284776113 -0.332784061461363 ENSG00000241860 RP11-34P13.13
ENST00000442116 0.998209470132328 0.522673674372259 0.160464024281936 ENSG00000228463 AP006222.2
ENST00000448958 0.998209470132328 0.34632095651777 0.22776511692956 ENSG00000228463 AP006222.2
ENST00000424587 0.998209470132328 0.922100543412704 -0.0223695434325897 ENSG00000228463 AP006222.2
ENST00000440200 0.998209470132328 0.246932303879463 -0.0916285045820119 ENSG00000230021 RP5-857K21.4
ENST00000416931 0.998209470132328 0.0402968123269055 -0.237289571851582 ENSG00000225972 MTND1P23
ENST00000414273 0.998209470132328 0.572495481751735 -0.077007773861035 ENSG00000237973 hsa-mir-6723
ENST00000427426 0.998209470132328 0.370131796994447 0.220798668062127 ENSG00000229344 RP5-857K21.7
ENST00000467115 0.998209470132328 0.138163802600807 -0.349996866796372 ENSG00000240409 MTATP8P1
ENST00000514057 0.998209470132328 0.40367736029327 -0.177957777519739 ENSG00000248527 MTATP6P1
ENST00000416718 0.110408020857766 4.72960310601355e-05 0.822227147414024 ENSG00000198744 RP5-857K21.11
ENST00000441245 0.998209470132328 0.226944732265558 -0.289072584074804 ENSG00000230021 RP5-857K21.4
ENST00000419394 0.998209470132328 0.19770360583837 -0.308111593415474 ENSG00000230021 RP5-857K21.4
ENST00000414688 0.998209470132328 0.229909234425861 -0.290977927326006 ENSG00000230021 RP5-857K21.4
ENST00000447954 0.998209470132328 0.288854543026714 0.269679325907693 ENSG00000230021 RP5-857K21.4
ENST00000440782 0.998209470132328 0.87376089999285 0.0406139201974194 ENSG00000229376 CICP3
ENST00000506640 0.998209470132328 0.584439731909716 -0.131464105021321 ENSG00000224956 RP11-206L10.1
ENST00000416385 0.998209470132328 0.0681422653683347 -0.432759980041327 ENSG00000235373 RP11-206L10.3
ENST00000417659 0.998209470132328 0.0602608783801623 -0.38230699741812 ENSG00000240618 RP11-206L10.5
ENST00000428504 0.998209470132328 0.973036268188535 0.00488128851131398 ENSG00000228327 RP11-206L10.2
ENST00000434264 0.998209470132328 0.232616958972654 0.140894333213365 ENSG00000237491 RP11-206L10.9
ENST00000457084 0.998209470132328 0.241487511223327 0.167124253190435 ENSG00000237491 RP11-206L10.9
ENST00000589899 0.998209470132328 0.211761777333299 0.147464475751641 ENSG00000237491 RP11-206L10.9
ENST00000609830 0.998209470132328 0.198605101867729 0.151042511057902 ENSG00000237491 RP11-206L10.9
ENST00000429505 0.998209470132328 0.827574044669213 0.01867396520814 ENSG00000237491 RP11-206L10.9
ENST00000591440 0.998209470132328 0.80705802768903 -0.0238814371470764 ENSG00000237491 RP11-206L10.9
ENST00000587530 0.998209470132328 0.80705802768903 -0.0238814371470764 ENSG00000237491 RP11-206L10.9
ENST00000593022 0.99943263349471 0.988171652332916 0.001415931541089 ENSG00000237491 RP11-206L10.9
ENST00000589531 0.998209470132328 0.945876030862989 -0.00653836825891974 ENSG00000237491 RP11-206L10.9
ENST00000588951 0.998209470132328 0.773883859084031 -0.0287529453711542 ENSG00000237491 RP11-206L10.9
ENST00000585768 0.998209470132328 0.544311672020949 -0.0620911026220946 ENSG00000237491 RP11-206L10.9
ENST00000585745 0.998209470132328 0.766231052959062 0.0337782394211851 ENSG00000237491 RP11-206L10.9
ENST00000586928 0.998209470132328 0.807044829242319 -0.0406026557090618 ENSG00000237491 RP11-206L10.9
ENST00000592547 0.998209470132328 0.912490102237894 -0.025313639769721 ENSG00000237491 RP11-206L10.9
ENST00000585826 0.998209470132328 0.966711874860069 0.0101687994868114 ENSG00000237491 RP11-206L10.9
ENST00000590848 0.998209470132328 0.723387261878333 -0.0350731998987924 ENSG00000237491 RP11-206L10.9
ENST00000586288 0.998209470132328 0.924894947081354 -0.00904240763302682 ENSG00000237491 RP11-206L10.9
ENST00000591702 0.998209470132328 0.461969144283731 0.133516236712453 ENSG00000237491 RP11-206L10.9
ENST00000358533 0.998209470132328 0.703010105915215 0.0743313500430108 ENSG00000237491 RP11-206L10.9
ENST00000447500 0.998209470132328 0.661013960170857 0.0632156169185582 ENSG00000230092 RP11-206L10.8
ENST00000590817 0.998209470132328 0.661013960170857 0.0632156169185582 ENSG00000230092 RP11-206L10.8
ENST00000587126 0.998209470132328 0.847212229599141 -0.0493037121936627 ENSG00000237491 RP11-206L10.9
ENST00000443772 0.998209470132328 0.569730164229422 0.115021478829061 ENSG00000237491 RP11-206L10.9
ENST00000412115 0.998209470132328 0.770425205884816 0.054100208997581 ENSG00000237491 RP11-206L10.9
ENST00000435300 0.998209470132328 0.603686251888168 0.0760931116268024 ENSG00000240453 RP11-206L10.10
ENST00000326734 0.998209470132328 0.584020989439261 -0.122853594309639 ENSG00000177757 FAM87B
ENST00000473798 0.998209470132328 0.933602063159264 -0.0185445559056306 ENSG00000225880 LINC00115
ENST00000536430 0.998209470132328 0.933602063159264 -0.0185445559056306 ENSG00000225880 LINC00115
ENST00000445118 0.998209470132328 0.0861126944539784 -0.125113672349108 ENSG00000228794 LINC01128
ENST00000610067 0.998209470132328 0.368989100201095 -0.07222342392419 ENSG00000228794 LINC01128
ENST00000441765 0.998456663856434 0.976971377325936 -0.00315889747421979 ENSG00000228794 LINC01128
ENST00000609139 0.998209470132328 0.315883867257945 -0.0802146816933445 ENSG00000228794 LINC01128
ENST00000449005 0.998209470132328 0.195431648834504 -0.101439683738022 ENSG00000228794 LINC01128
ENST00000416570 0.998209470132328 0.297658162759053 -0.0819748536644605 ENSG00000228794 LINC01128
ENST00000448975 0.998209470132328 0.297658162759053 -0.0819748536644605 ENSG00000228794 LINC01128
ENST00000609009 0.998209470132328 0.438949501238089 -0.0627563148692953 ENSG00000228794 LINC01128
ENST00000608189 0.998209470132328 0.438949501238089 -0.0627563148692953 ENSG00000228794 LINC01128
ENST00000415295 0.998209470132328 0.499301772924903 0.0799692401634113 ENSG00000228794 LINC01128
ENST00000425657 0.998209470132328 0.105867926114807 -0.343138576200285 ENSG00000228794 LINC01128
ENST00000607769 0.998209470132328 0.342685108920461 0.236180886146031 ENSG00000272438 RP11-54O7.16
ENST00000342066 0.998209470132328 0.432648599402755 -0.0929104143534557 ENSG00000187634 SAMD11
ENST00000341065 0.998209470132328 0.394111084538444 -0.100739239629709 ENSG00000187634 SAMD11
ENST00000455979 0.998209470132328 0.058099278613722 -0.372910263635091 ENSG00000187634 SAMD11
ENST00000483767 0.998209470132328 0.490889549946154 -0.0605994342347431 ENSG00000188976 NOC2L
ENST00000327044 0.998209470132328 0.42080403879576 -0.0486259905299539 ENSG00000188976 NOC2L
ENST00000477976 0.998209470132328 0.245377303782856 -0.0741522091368309 ENSG00000188976 NOC2L
ENST00000496938 0.998209470132328 0.619835328067432 -0.0673554984339196 ENSG00000188976 NOC2L
ENST00000487214 0.998209470132328 0.957486807490118 -0.00337707152956389 ENSG00000188976 NOC2L
ENST00000469563 0.998209470132328 0.363290745297152 0.0794794241590513 ENSG00000188976 NOC2L
ENST00000338591 0.998209470132328 0.340259356050236 -0.10823839594404 ENSG00000187961 KLHL17
ENST00000463212 0.998209470132328 0.331835267107466 -0.189842041913901 ENSG00000187961 KLHL17
ENST00000466300 0.998209470132328 0.482613031574952 -0.0964202246806548 ENSG00000187961 KLHL17
ENST00000481067 0.998209470132328 0.511759978826891 -0.115144083084913 ENSG00000187961 KLHL17
ENST00000379410 0.998209470132328 0.147499323108844 -0.321454191645602 ENSG00000187583 PLEKHN1
ENST00000379407 0.998209470132328 0.156223605673519 -0.317710597980297 ENSG00000187583 PLEKHN1
ENST00000379409 0.998209470132328 0.156223605673519 -0.317710597980297 ENSG00000187583 PLEKHN1
ENST00000491024 0.998209470132328 0.5151646113155 -0.158176887828553 ENSG00000187583 PLEKHN1
ENST00000433179 0.998209470132328 0.339764738638569 -0.235280730917866 ENSG00000187642 C1orf170
ENST00000341290 0.998209470132328 0.344109462911567 -0.233818835741691 ENSG00000187642 C1orf170
ENST00000479361 0.998209470132328 0.259562328836933 -0.282723875168192 ENSG00000187642 C1orf170
ENST00000606034 0.998209470132328 0.215951562396873 -0.316603802369322 ENSG00000272512 RP11-54O7.17
ENST00000428771 0.998209470132328 0.0338438555726569 -0.444899795326272 ENSG00000188290 HES4
ENST00000304952 0.998209470132328 0.0338085136280137 -0.444866989825282 ENSG00000188290 HES4
ENST00000481869 0.998209470132328 0.0335703357917913 -0.44520596672822 ENSG00000188290 HES4
ENST00000484667 0.998209470132328 0.0188711675140801 -0.500143167103533 ENSG00000188290 HES4
ENST00000379389 0.998209470132328 0.398100465579373 -0.11691223093343 ENSG00000187608 ISG15
ENST00000379370 0.998209470132328 0.718111639219679 -0.0335359084065534 ENSG00000188157 AGRN
ENST00000477585 0.998209470132328 0.95087616761156 -0.00813534576453858 ENSG00000188157 AGRN
ENST00000469403 0.998209470132328 0.930629098717885 -0.0109052650669287 ENSG00000188157 AGRN
ENST00000479707 0.998209470132328 0.252898119455784 -0.150183117603602 ENSG00000188157 AGRN
ENST00000466223 0.998209470132328 0.526244239619476 -0.0887377388508713 ENSG00000188157 AGRN
ENST00000478677 0.998209470132328 0.504408011709784 0.116163314765046 ENSG00000188157 AGRN
ENST00000492947 0.998209470132328 0.427772808804721 -0.107374924049075 ENSG00000188157 AGRN
ENST00000419249 0.998209470132328 0.330656556221387 -0.11435280199064 ENSG00000188157 AGRN
ENST00000461111 0.998209470132328 0.36947908378579 -0.0955096703960334 ENSG00000188157 AGRN
ENST00000418300 0.998209470132328 0.443532881601993 -0.091445282906802 ENSG00000242590 RP11-54O7.14
ENST00000427998 0.998209470132328 0.679057122507988 -0.0684869726324546 ENSG00000217801 RP11-465B22.3
ENST00000394517 0.998209470132328 0.758114593915628 -0.0519857244156233 ENSG00000217801 RP11-465B22.3
ENST00000442292 0.998209470132328 0.757315886968207 -0.0707277414953911 ENSG00000273443 RP11-54O7.18
ENST00000456409 0.998209470132328 0.627541782187052 -0.0795920188599384 ENSG00000217801 RP11-465B22.3
ENST00000412397 0.998209470132328 0.642832971005286 -0.0731305863517239 ENSG00000217801 RP11-465B22.3
ENST00000433695 0.998209470132328 0.843347804906166 -0.0327317371950537 ENSG00000217801 RP11-465B22.3
ENST00000451054 0.998209470132328 0.80003880582327 -0.042043612448072 ENSG00000217801 RP11-465B22.3
ENST00000453464 0.998209470132328 0.0953526740989501 0.426125811859821 ENSG00000237330 RNF223
ENST00000379339 0.998209470132328 0.424959721316573 0.0573509997057334 ENSG00000131591 C1orf159
ENST00000294576 0.998209470132328 0.424959721316573 0.0573509997057334 ENSG00000131591 C1orf159
ENST00000448924 0.998209470132328 0.424959721316573 0.0573509997057334 ENSG00000131591 C1orf159
ENST00000465822 0.998209470132328 0.727986023518381 0.0410319127665498 ENSG00000131591 C1orf159
ENST00000379325 0.998209470132328 0.424959721316573 0.0573509997057334 ENSG00000131591 C1orf159
ENST00000421241 0.998209470132328 0.424959721316573 0.0573509997057334 ENSG00000131591 C1orf159
ENST00000487177 0.998209470132328 0.667737715961889 0.0554131543102517 ENSG00000131591 C1orf159
ENST00000467751 0.998209470132328 0.424959721316573 0.0573509997057334 ENSG00000131591 C1orf159
ENST00000477196 0.998209470132328 0.424959721316573 0.0573509997057334 ENSG00000131591 C1orf159
ENST00000464905 0.998209470132328 0.597705625944801 0.0891272390273753 ENSG00000131591 C1orf159
ENST00000379320 0.998209470132328 0.64290969086746 0.0558800926018758 ENSG00000131591 C1orf159
ENST00000379319 0.998209470132328 0.594397474849576 0.0449780157428058 ENSG00000131591 C1orf159
ENST00000434641 0.998209470132328 0.438951458306289 0.059563097308402 ENSG00000131591 C1orf159
ENST00000482816 0.998209470132328 0.481209011424619 0.0552253589757244 ENSG00000131591 C1orf159
ENST00000437760 0.998209470132328 0.549175179388301 0.0484878495165007 ENSG00000131591 C1orf159
ENST00000462097 0.998209470132328 0.612966236374153 0.04220714324123 ENSG00000131591 C1orf159
ENST00000473600 0.998209470132328 0.687127459650821 -0.0660565052016453 ENSG00000131591 C1orf159
ENST00000475119 0.998209470132328 0.543586582535736 0.0506820478545139 ENSG00000131591 C1orf159
ENST00000442117 0.998209470132328 0.950808104407485 -0.010284618139642 ENSG00000131591 C1orf159
ENST00000427787 0.998209470132328 0.773034352624803 0.0571137024740333 ENSG00000131591 C1orf159
ENST00000472741 0.998209470132328 0.574706128286802 0.0483963987513343 ENSG00000131591 C1orf159
ENST00000480643 0.998209470132328 0.549698740920799 0.0514197572570275 ENSG00000131591 C1orf159
ENST00000328596 0.998209470132328 0.39252894171252 0.202293500183843 ENSG00000186891 TNFRSF18
ENST00000379268 0.998209470132328 0.457126448279361 0.17507316575864 ENSG00000186891 TNFRSF18
ENST00000486728 0.998209470132328 0.383779361051528 0.216649686221987 ENSG00000186891 TNFRSF18
ENST00000379265 0.998209470132328 0.430545323558072 0.188558940072559 ENSG00000186891 TNFRSF18
ENST00000379236 0.998209470132328 0.0993336101423914 -0.306063077219436 ENSG00000186827 TNFRSF4
ENST00000497869 0.998209470132328 0.106782733182166 -0.299448478985714 ENSG00000186827 TNFRSF4
ENST00000453580 0.998209470132328 0.247052887806883 -0.257450881193595 ENSG00000186827 TNFRSF4
ENST00000360001 0.998209470132328 0.715946447354306 -0.0244875735400606 ENSG00000078808 SDF4
ENST00000465727 0.998209470132328 0.71578372861785 -0.0244913569434781 ENSG00000078808 SDF4
ENST00000263741 0.998209470132328 0.71578372861785 -0.0244913569434781 ENSG00000078808 SDF4
ENST00000494748 0.998209470132328 0.804302009297302 -0.0196379204968502 ENSG00000078808 SDF4
ENST00000478938 0.998209470132328 0.760314037496977 -0.0252697515418481 ENSG00000078808 SDF4
ENST00000403997 0.998209470132328 0.7505207227576 -0.0242067447645191 ENSG00000078808 SDF4
ENST00000545427 0.998209470132328 0.81946683823088 -0.0174092286258068 ENSG00000078808 SDF4
ENST00000459994 0.998209470132328 0.184772616022947 -0.114242343715234 ENSG00000078808 SDF4
ENST00000379198 0.998209470132328 0.847383882090266 0.019621451534981 ENSG00000176022 B3GALT6
ENST00000330388 0.998209470132328 0.5291515505666 0.160743498831803 ENSG00000184163 FAM132A
ENST00000565563 0.998209470132328 0.648693357328706 -0.114372706764576 ENSG00000260179 RP5-902P8.12
ENST00000450390 0.998209470132328 0.655338232781613 0.0300153527212645 ENSG00000160087 UBE2J2
ENST00000347370 0.998209470132328 0.655338232781613 0.0300153527212645 ENSG00000160087 UBE2J2
ENST00000349431 0.998209470132328 0.625856508259378 0.0326078751228734 ENSG00000160087 UBE2J2
ENST00000348298 0.998209470132328 0.797629958673241 0.0167445550160425 ENSG00000160087 UBE2J2
ENST00000339385 0.998209470132328 0.463753478486879 0.0529899078514115 ENSG00000160087 UBE2J2
ENST00000400929 0.998209470132328 0.715396184508843 0.0240900222139095 ENSG00000160087 UBE2J2
ENST00000464036 0.998209470132328 0.784121036319301 0.0181764178701489 ENSG00000160087 UBE2J2
ENST00000360466 0.998209470132328 0.811521528488547 0.0159474015335286 ENSG00000160087 UBE2J2
ENST00000400930 0.998209470132328 0.887802944755159 0.00944092291116406 ENSG00000160087 UBE2J2
ENST00000467339 0.998209470132328 0.639600742529819 0.0471752803766649 ENSG00000160087 UBE2J2
ENST00000473215 0.998209470132328 0.741229325874359 0.0223854906782185 ENSG00000160087 UBE2J2
ENST00000435198 0.998209470132328 0.89774909557099 0.00851312896367612 ENSG00000160087 UBE2J2
ENST00000509720 0.998209470132328 0.885746007896647 0.00944180877394549 ENSG00000160087 UBE2J2
ENST00000491779 0.998209470132328 0.951343533076167 0.00403399137075875 ENSG00000160087 UBE2J2
ENST00000466752 0.998209470132328 0.868253181059161 0.0116604119119226 ENSG00000160087 UBE2J2
ENST00000503294 0.998209470132328 0.877453865158795 0.0107381478990924 ENSG00000160087 UBE2J2
ENST00000477894 0.998209470132328 0.755805989085801 0.0218823002309878 ENSG00000160087 UBE2J2
ENST00000471154 0.998209470132328 0.265238338786767 0.0994335705124095 ENSG00000160087 UBE2J2
ENST00000422076 0.998209470132328 0.920692188240869 0.00706945336930814 ENSG00000160087 UBE2J2
ENST00000502382 0.998209470132328 0.863462586415209 0.0125576967787907 ENSG00000160087 UBE2J2
ENST00000461142 0.998209470132328 0.658379350652741 -0.0360188472335992 ENSG00000160087 UBE2J2
ENST00000488418 0.998209470132328 0.44458840297479 -0.072937748416939 ENSG00000160087 UBE2J2
ENST00000434139 0.998209470132328 0.971636411223439 0.00894277521583831 ENSG00000230415 RP5-902P8.10
ENST00000379116 0.998209470132328 0.637295731379091 -0.103036766701357 ENSG00000162572 SCNN1D
ENST00000379101 0.998209470132328 0.537637157391919 -0.135533461556397 ENSG00000162572 SCNN1D
ENST00000338555 0.998209470132328 0.569585408886391 -0.124938432040493 ENSG00000162572 SCNN1D
ENST00000470022 0.998209470132328 0.0443384274373448 -0.510866803715451 ENSG00000162572 SCNN1D
ENST00000325425 0.998209470132328 0.233340875860709 -0.284198032154849 ENSG00000162572 SCNN1D
ENST00000467651 0.998209470132328 0.09286646171704 -0.429475790518348 ENSG00000162572 SCNN1D
ENST00000400928 0.998209470132328 0.291786990801854 -0.253473456184224 ENSG00000162572 SCNN1D
ENST00000354700 0.998209470132328 0.719259459537375 -0.0383660291636669 ENSG00000131584 ACAP3
ENST00000353662 0.998209470132328 0.708221703290084 -0.0399312807836913 ENSG00000131584 ACAP3
ENST00000492936 0.998209470132328 0.689766213979377 -0.0420654507421824 ENSG00000131584 ACAP3
ENST00000467278 0.998209470132328 0.969608590063529 -0.00435252136055432 ENSG00000131584 ACAP3
ENST00000470659 0.998209470132328 0.604717857320641 0.0925785614121674 ENSG00000131584 ACAP3
ENST00000379037 0.998209470132328 0.902205384990219 0.0189756994037737 ENSG00000131584 ACAP3
ENST00000476572 0.998209470132328 0.57337943199049 -0.0745179623310831 ENSG00000131584 ACAP3
ENST00000493992 0.998209470132328 0.762272978944066 -0.0566393350535614 ENSG00000131584 ACAP3
ENST00000472541 0.998209470132328 0.715065359382439 -0.0418458844917926 ENSG00000131584 ACAP3
ENST00000354980 0.998209470132328 0.689561327420377 -0.0508586177075485 ENSG00000131584 ACAP3
ENST00000478065 0.998209470132328 0.394354920097427 -0.115459720662338 ENSG00000131584 ACAP3
ENST00000479108 0.998209470132328 0.820329585328708 -0.0286398534366268 ENSG00000131584 ACAP3
ENST00000438966 0.998209470132328 0.81590197636653 -0.0301170166625047 ENSG00000131584 ACAP3
ENST00000379031 0.998209470132328 0.372146476528531 0.116364017581118 ENSG00000169972 PUSL1
ENST00000470520 0.998209470132328 0.590964391130877 0.0800146244237106 ENSG00000169972 PUSL1
ENST00000463758 0.998209470132328 0.202319521685532 0.216315385893543 ENSG00000169972 PUSL1
ENST00000467712 0.998209470132328 0.440182867169227 0.111661819436045 ENSG00000169972 PUSL1
ENST00000493657 0.998209470132328 0.404647514448992 0.112276101694924 ENSG00000169972 PUSL1
ENST00000470030 0.998209470132328 0.883112710834717 -0.0125560573371957 ENSG00000127054 CPSF3L
ENST00000435064 0.998209470132328 0.847942650511962 -0.0125339035989866 ENSG00000127054 CPSF3L
ENST00000497304 0.998209470132328 0.469159272126989 0.0745112731828673 ENSG00000127054 CPSF3L
ENST00000323275 0.998209470132328 0.856414393271362 -0.0118308099686723 ENSG00000127054 CPSF3L
ENST00000411962 0.998209470132328 0.856414393271362 -0.0118308099686723 ENSG00000127054 CPSF3L
ENST00000462432 0.998209470132328 0.865250708392978 -0.0129573779670836 ENSG00000127054 CPSF3L
ENST00000478641 0.998209470132328 0.790979931005531 -0.0226219210220742 ENSG00000127054 CPSF3L
ENST00000458452 0.998209470132328 0.852863061818571 -0.0121441734542594 ENSG00000127054 CPSF3L
ENST00000419704 0.998209470132328 0.852863061818571 -0.0121441734542594 ENSG00000127054 CPSF3L
ENST00000540437 0.998209470132328 0.852863061818571 -0.0121441734542594 ENSG00000127054 CPSF3L
ENST00000421495 0.998209470132328 0.852863061818571 -0.0121441734542594 ENSG00000127054 CPSF3L
ENST00000532772 0.998209470132328 0.865385532066106 -0.0110986947745521 ENSG00000127054 CPSF3L
ENST00000450926 0.998209470132328 0.873101838476406 -0.0105663384360821 ENSG00000127054 CPSF3L
ENST00000545578 0.998209470132328 0.86649895019789 -0.0111099818375517 ENSG00000127054 CPSF3L
ENST00000527098 0.998209470132328 0.86649895019789 -0.0111099818375517 ENSG00000127054 CPSF3L
ENST00000485710 0.998209470132328 0.937770206689378 0.00766065087503458 ENSG00000127054 CPSF3L
ENST00000461514 0.998930640727765 0.982256897459216 0.00217505445405391 ENSG00000127054 CPSF3L
ENST00000525164 0.998209470132328 0.949138496087332 0.00623199127825401 ENSG00000127054 CPSF3L
ENST00000528879 0.998209470132328 0.697173487484252 -0.0258497646830688 ENSG00000127054 CPSF3L
ENST00000525769 0.998209470132328 0.968667252124237 0.00385685021727894 ENSG00000127054 CPSF3L
ENST00000531377 0.998209470132328 0.657729824528165 -0.0290917547084769 ENSG00000127054 CPSF3L
ENST00000527383 0.998209470132328 0.568603432675584 -0.0532010784616118 ENSG00000127054 CPSF3L
ENST00000531292 0.998209470132328 0.885638202066236 0.0137202460654446 ENSG00000127054 CPSF3L
ENST00000467408 0.998209470132328 0.32063702968599 -0.0940059617484772 ENSG00000127054 CPSF3L
ENST00000434694 0.998209470132328 0.619530178484913 -0.0329568420101976 ENSG00000127054 CPSF3L
ENST00000531020 0.998209470132328 0.376675114988224 -0.0985153901459568 ENSG00000127054 CPSF3L
ENST00000533916 0.998209470132328 0.356386757420279 -0.0987264422715806 ENSG00000127054 CPSF3L
ENST00000488042 0.998209470132328 0.63227671067101 -0.0328192678227646 ENSG00000127054 CPSF3L
ENST00000526797 0.998209470132328 0.593621390472676 -0.036272559254476 ENSG00000127054 CPSF3L
ENST00000526332 0.998209470132328 0.598037691926205 -0.0358266170698308 ENSG00000127054 CPSF3L
ENST00000430786 0.998209470132328 0.547115967608895 -0.0409721385976275 ENSG00000127054 CPSF3L
ENST00000527719 0.998209470132328 0.641420662891791 -0.0318713409285903 ENSG00000127054 CPSF3L
ENST00000530031 0.998209470132328 0.641182033073766 -0.0318724449452964 ENSG00000127054 CPSF3L
ENST00000526113 0.998209470132328 0.717561996508792 -0.0248761376462721 ENSG00000127054 CPSF3L
ENST00000526904 0.998209470132328 0.709607452224057 -0.0256751707886598 ENSG00000127054 CPSF3L
ENST00000525603 0.998209470132328 0.767855279452649 -0.0205036739935018 ENSG00000127054 CPSF3L
ENST00000444968 0.998209470132328 0.145671306702338 0.158104060779506 ENSG00000240731 RP5-890O3.9
ENST00000429572 0.998209470132328 0.514702329464461 -0.0577735351516603 ENSG00000127054 CPSF3L
ENST00000498173 0.998209470132328 0.514702329464461 -0.0577735351516603 ENSG00000127054 CPSF3L
ENST00000496353 0.998209470132328 0.483787450008931 -0.0622425148921027 ENSG00000127054 CPSF3L
ENST00000493534 0.998209470132328 0.367838549774668 -0.0881229985550758 ENSG00000127054 CPSF3L
ENST00000534345 0.998209470132328 0.484511661392364 -0.0694255876834459 ENSG00000127054 CPSF3L
ENST00000532952 0.998209470132328 0.419625307314044 -0.0792277431406764 ENSG00000127054 CPSF3L
ENST00000490853 0.998209470132328 0.454881045387637 -0.0744402759933515 ENSG00000127054 CPSF3L
ENST00000531019 0.998209470132328 0.454881045387637 -0.0744402759933515 ENSG00000127054 CPSF3L
ENST00000498476 0.998209470132328 0.390966540132536 -0.08566108141372 ENSG00000127054 CPSF3L
ENST00000470679 0.998209470132328 0.568425691953888 -0.0611072031232459 ENSG00000127054 CPSF3L
ENST00000525285 0.998209470132328 0.343109795694482 -0.104589380405715 ENSG00000127054 CPSF3L
ENST00000530233 0.998209470132328 0.100597136778986 -0.207250262398929 ENSG00000127054 CPSF3L
ENST00000464957 0.998209470132328 0.180375040841706 0.19939205552772 ENSG00000224051 GLTPD1
ENST00000343938 0.998209470132328 0.0837446493632646 0.21571811819192 ENSG00000224051 GLTPD1
ENST00000488011 0.998209470132328 0.176007178694176 0.231580846411565 ENSG00000224051 GLTPD1
ENST00000339381 0.998209470132328 0.835679020842373 -0.0469313329345953 ENSG00000169962 TAS1R3
ENST00000378891 0.998209470132328 0.566030839135215 -0.0533674865801837 ENSG00000107404 DVL1
ENST00000378888 0.998209470132328 0.576209450681326 -0.0523571835169297 ENSG00000107404 DVL1
ENST00000472445 0.998209470132328 0.798814667214995 -0.0349983501969613 ENSG00000107404 DVL1
ENST00000474033 0.998209470132328 0.590939166969163 0.114824796056705 ENSG00000162576 MXRA8
ENST00000309212 0.998209470132328 0.91980789878411 -0.0181848494898495 ENSG00000162576 MXRA8
ENST00000477278 0.998209470132328 0.78635529373492 0.0475077088578196 ENSG00000162576 MXRA8
ENST00000342753 0.998209470132328 0.919392791542941 -0.0182732460150054 ENSG00000162576 MXRA8
ENST00000445648 0.998209470132328 0.919392791542941 -0.0182732460150054 ENSG00000162576 MXRA8
ENST00000473097 0.998209470132328 0.836134480839889 0.046978464951435 ENSG00000162576 MXRA8
ENST00000478517 0.998209470132328 0.863376674064374 0.0411877386334262 ENSG00000162576 MXRA8
ENST00000476718 0.998209470132328 0.40162684899689 0.204767480380218 ENSG00000162576 MXRA8
ENST00000338370 0.998209470132328 0.567793968577289 -0.04749242426837 ENSG00000175756 AURKAIP1
ENST00000338338 0.998209470132328 0.556252527276973 -0.0494332337695603 ENSG00000175756 AURKAIP1
ENST00000321751 0.998209470132328 0.571833390869067 -0.0470406786454165 ENSG00000175756 AURKAIP1
ENST00000378853 0.998209470132328 0.571726902894815 -0.0470486970908939 ENSG00000175756 AURKAIP1
ENST00000489799 0.999753691216143 0.99365477835285 -0.000743040481531209 ENSG00000175756 AURKAIP1
ENST00000496905 0.998209470132328 0.963777042232247 -0.00434691645843888 ENSG00000175756 AURKAIP1
ENST00000480479 0.998209470132328 0.890489857783252 -0.00958456534701329 ENSG00000221978 CCNL2
ENST00000482621 0.998209470132328 0.526559476228967 0.0350363290167832 ENSG00000221978 CCNL2
ENST00000408952 0.998209470132328 0.526559476228967 0.0350363290167832 ENSG00000221978 CCNL2
ENST00000463260 0.998209470132328 0.529393396771736 -0.0524051351299321 ENSG00000221978 CCNL2
ENST00000400809 0.998209470132328 0.503007436837676 0.0365066921564857 ENSG00000221978 CCNL2
ENST00000496007 0.998209470132328 0.503896144437705 0.0364094441716155 ENSG00000221978 CCNL2
ENST00000482365 0.998209470132328 0.734602063310873 0.0215685458238758 ENSG00000221978 CCNL2
ENST00000481223 0.998209470132328 0.512845422850368 0.0356362542732763 ENSG00000221978 CCNL2
ENST00000418865 0.998209470132328 0.570485863852984 0.0334073156858414 ENSG00000221978 CCNL2
ENST00000505849 0.998209470132328 0.663157985534851 0.0279052161627217 ENSG00000221978 CCNL2
ENST00000488340 0.998209470132328 0.405333787190716 0.0456140080928265 ENSG00000221978 CCNL2
ENST00000492998 0.998209470132328 0.499409383585384 -0.0557311871719463 ENSG00000221978 CCNL2
ENST00000469113 0.998209470132328 0.272772604891693 0.0677898565866855 ENSG00000221978 CCNL2
ENST00000480646 0.998209470132328 0.938018677340492 0.00671859005247049 ENSG00000221978 CCNL2
ENST00000471930 0.998209470132328 0.297132008677193 0.0639945116545564 ENSG00000221978 CCNL2
ENST00000408918 0.998209470132328 0.521647442059278 0.042369595926554 ENSG00000221978 CCNL2
ENST00000473872 0.998209470132328 0.881805021365555 0.0116593686156772 ENSG00000221978 CCNL2
ENST00000425598 0.998209470132328 0.655625894211975 0.0333182301271163 ENSG00000221978 CCNL2
ENST00000463895 0.998209470132328 0.779793795076207 -0.0262444088731687 ENSG00000221978 CCNL2
ENST00000497013 0.998209470132328 0.607062470792299 -0.0501551213368147 ENSG00000221978 CCNL2
ENST00000448629 0.998209470132328 0.375140236833039 -0.109970794584493 ENSG00000224870 RP4-758J18.2
ENST00000444362 0.998209470132328 0.772646230541225 -0.0222505734848443 ENSG00000224870 RP4-758J18.2
ENST00000418833 0.998209470132328 0.838281740603505 -0.0157509062208635 ENSG00000224870 RP4-758J18.2
ENST00000576232 0.998209470132328 0.719108613425827 0.0541835606534759 ENSG00000224870 RP4-758J18.2
ENST00000570344 0.998209470132328 0.856189657412517 0.0277474999528474 ENSG00000224870 RP4-758J18.2
ENST00000447725 0.998209470132328 0.715455049244539 -0.028647845181617 ENSG00000224870 RP4-758J18.2
ENST00000572242 0.998209470132328 0.798057322017751 -0.0196196650667403 ENSG00000224870 RP4-758J18.2
ENST00000453521 0.998209470132328 0.701130548779344 -0.0302801247334118 ENSG00000224870 RP4-758J18.2
ENST00000344843 0.998209470132328 0.472297367131904 0.0453345242236649 ENSG00000242485 MRPL20
ENST00000493287 0.998209470132328 0.603682623735832 0.0384574144340561 ENSG00000242485 MRPL20
ENST00000487659 0.998209470132328 0.467870187784739 0.0458510066787704 ENSG00000242485 MRPL20
ENST00000492508 0.998209470132328 0.457061603246675 0.0485078666888517 ENSG00000242485 MRPL20
ENST00000482352 0.998209470132328 0.637872973890701 0.0323454170671485 ENSG00000242485 MRPL20
ENST00000582431 0.998209470132328 0.0699951727328565 0.41844337638454 ENSG00000264293 RN7SL657P
ENST00000477686 0.998209470132328 0.727563891786432 0.026275852495373 ENSG00000242485 MRPL20
ENST00000607307 0.998209470132328 0.537291298234958 -0.123617183429546 ENSG00000272455 RP4-758J18.13
ENST00000430109 0.998209470132328 0.20020266138614 -0.317110859910428 ENSG00000225285 RP4-758J18.10
ENST00000434150 0.998209470132328 0.0717193164902208 -0.459615516662473 ENSG00000225285 RP4-758J18.10
ENST00000454562 0.998209470132328 0.237888187780771 -0.291641731768759 ENSG00000225285 RP4-758J18.10
ENST00000417917 0.998209470132328 0.299967458196584 -0.256705195052309 ENSG00000225285 RP4-758J18.10
ENST00000495558 0.998209470132328 0.695063611138626 0.0954240848150979 ENSG00000179403 VWA1
ENST00000338660 0.998209470132328 0.685122991951253 0.097575718913089 ENSG00000179403 VWA1
ENST00000404702 0.998209470132328 0.67530066397997 0.10027555691193 ENSG00000179403 VWA1
ENST00000476993 0.998209470132328 0.671293177695928 0.101562974222871 ENSG00000179403 VWA1
ENST00000471398 0.998209470132328 0.883693539520408 0.0372262116490757 ENSG00000179403 VWA1
ENST00000378785 0.998209470132328 0.935329316733746 -0.0200954523557944 ENSG00000215915 ATAD3C
ENST00000484537 0.998209470132328 0.796152577045386 -0.0653524113840048 ENSG00000215915 ATAD3C
ENST00000378741 0.998209470132328 0.182482018437804 0.124294142415722 ENSG00000160072 ATAD3B
ENST00000308647 0.998209470132328 0.28987586362111 0.0851495618709509 ENSG00000160072 ATAD3B
ENST00000472194 0.998209470132328 0.321749301006282 0.0776668440163376 ENSG00000160072 ATAD3B
ENST00000378736 0.998209470132328 0.41139124583853 0.0991848751807569 ENSG00000160072 ATAD3B
ENST00000485748 0.998209470132328 0.347336181480486 0.0815490054635814 ENSG00000160072 ATAD3B
ENST00000474481 0.998209470132328 0.482883513833796 0.0620372127318586 ENSG00000160072 ATAD3B
ENST00000378756 0.998209470132328 0.273864406882576 0.0860970905157502 ENSG00000197785 ATAD3A
ENST00000378755 0.998209470132328 0.273864406882576 0.0860970905157502 ENSG00000197785 ATAD3A
ENST00000339113 0.998209470132328 0.311109512987478 0.0806201911843286 ENSG00000197785 ATAD3A
ENST00000536055 0.998209470132328 0.311109512987478 0.0806201911843286 ENSG00000197785 ATAD3A
ENST00000439513 0.998209470132328 0.789680059077228 0.0550486501761793 ENSG00000197785 ATAD3A
ENST00000429957 0.998209470132328 0.182633116101331 0.167075398957028 ENSG00000197785 ATAD3A
ENST00000400830 0.998209470132328 0.396502959066393 0.0884438735401021 ENSG00000197785 ATAD3A
ENST00000291386 0.998209470132328 0.349604604132155 0.0474334773578449 ENSG00000160075 SSU72
ENST00000378726 0.998209470132328 0.304947350508074 -0.070420211614048 ENSG00000160075 SSU72
ENST00000378725 0.998209470132328 0.0143487389945362 0.135349406555197 ENSG00000160075 SSU72
ENST00000359060 0.998209470132328 0.0533374632876765 0.116194977099078 ENSG00000160075 SSU72
ENST00000539195 0.998209470132328 0.0550889619151233 0.176729016641709 ENSG00000215791 AL645728.2
ENST00000366221 0.998209470132328 0.311042512458538 -0.256996368492893 ENSG00000215014 AL645728.1
ENST00000607222 0.998209470132328 0.544124219451675 -0.144014082857152 ENSG00000272106 RP11-345P4.9
ENST00000520777 0.998209470132328 0.0689997193415819 -0.17361390639649 ENSG00000197530 MIB2
ENST00000378710 0.998209470132328 0.0689997193415819 -0.17361390639649 ENSG00000197530 MIB2
ENST00000360522 0.998209470132328 0.0689997193415819 -0.17361390639649 ENSG00000197530 MIB2
ENST00000357210 0.998209470132328 0.0689997193415819 -0.17361390639649 ENSG00000197530 MIB2
ENST00000355826 0.998209470132328 0.0689997193415819 -0.17361390639649 ENSG00000197530 MIB2
ENST00000518681 0.998209470132328 0.0675509377227424 -0.174305312016094 ENSG00000197530 MIB2
ENST00000505820 0.998209470132328 0.0727608355851028 -0.17139704328407 ENSG00000197530 MIB2
ENST00000479659 0.998209470132328 0.0730194069138945 -0.171355395964131 ENSG00000197530 MIB2
ENST00000489635 0.998209470132328 0.0702006185239766 -0.172933648667003 ENSG00000197530 MIB2
ENST00000511502 0.998209470132328 0.0702006185239766 -0.172933648667003 ENSG00000197530 MIB2
ENST00000477990 0.998209470132328 0.0775810886749519 -0.271752899546582 ENSG00000197530 MIB2
ENST00000514363 0.998209470132328 0.158750002222287 -0.160842946762787 ENSG00000197530 MIB2
ENST00000487053 0.998209470132328 0.0756912918713241 -0.171353080024979 ENSG00000197530 MIB2
ENST00000502470 0.998209470132328 0.0842769261261683 -0.206294495829679 ENSG00000197530 MIB2
ENST00000378712 0.998209470132328 0.0796080266216684 -0.169383115935609 ENSG00000197530 MIB2
ENST00000507082 0.998209470132328 0.113513441067739 -0.268329384150436 ENSG00000197530 MIB2
ENST00000463492 0.998209470132328 0.186412322156487 -0.263142960131836 ENSG00000197530 MIB2
ENST00000510793 0.998209470132328 0.153184327367871 -0.168456807426558 ENSG00000197530 MIB2
ENST00000504599 0.998209470132328 0.083968727195396 -0.164158288366972 ENSG00000197530 MIB2
ENST00000507229 0.998209470132328 0.0987838719136811 -0.161035277911563 ENSG00000197530 MIB2
ENST00000503789 0.998209470132328 0.314083890917971 -0.122832429835081 ENSG00000197530 MIB2
ENST00000378708 0.998209470132328 0.117726583759022 -0.15146661878075 ENSG00000197530 MIB2
ENST00000506488 0.998209470132328 0.107219840979121 -0.156995204743223 ENSG00000197530 MIB2
ENST00000512004 0.998209470132328 0.384396525045673 -0.174767572455276 ENSG00000197530 MIB2
ENST00000508455 0.998209470132328 0.504731908132281 -0.154427249091671 ENSG00000197530 MIB2
ENST00000514234 0.998209470132328 0.16080702864866 -0.167430249189013 ENSG00000197530 MIB2
ENST00000467597 0.998209470132328 0.514756615382945 -0.11984822347534 ENSG00000197530 MIB2
ENST00000508148 0.998209470132328 0.836599454147519 -0.0417635915478164 ENSG00000197530 MIB2
ENST00000486072 0.998209470132328 0.693104719035174 -0.0740291575632019 ENSG00000197530 MIB2
ENST00000505370 0.998209470132328 0.884345368296085 -0.0269365108223333 ENSG00000197530 MIB2
ENST00000473511 0.998209470132328 0.525135258608031 -0.101004905047856 ENSG00000197530 MIB2
ENST00000464570 0.998209470132328 0.366845669463228 -0.151502705384984 ENSG00000197530 MIB2
ENST00000483015 0.998209470132328 0.877574308086997 -0.0276032785007298 ENSG00000197530 MIB2
ENST00000511910 0.998209470132328 0.490445047732269 -0.140695729816658 ENSG00000197530 MIB2
ENST00000470373 0.998209470132328 0.431017349303193 -0.192139591713076 ENSG00000197530 MIB2
ENST00000513088 0.998209470132328 0.775171050357082 -0.0249178420741137 ENSG00000248333 CDK11B
ENST00000341832 0.998209470132328 0.894481773258665 -0.00984073960577639 ENSG00000248333 CDK11B
ENST00000317673 0.998209470132328 0.913151845228967 0.00759078618698661 ENSG00000248333 CDK11B
ENST00000340677 0.998209470132328 0.913151845228967 0.00759078618698661 ENSG00000248333 CDK11B
ENST00000407249 0.998209470132328 0.913151845228967 0.00759078618698661 ENSG00000248333 CDK11B
ENST00000341028 0.998209470132328 0.92992602165 0.0115721931071823 ENSG00000248333 CDK11B
ENST00000607013 0.998209470132328 0.961533019880411 0.0057514559301069 ENSG00000272004 RP11-345P4.10
ENST00000378662 0.998209470132328 0.364689911240101 -0.066394262023885 ENSG00000189339 SLC35E2B
ENST00000234800 0.998209470132328 0.363229080665333 -0.0663576520229303 ENSG00000189339 SLC35E2B
ENST00000480991 0.998209470132328 0.460063264762433 -0.0708072607794522 ENSG00000189339 SLC35E2B
ENST00000481276 0.998209470132328 0.0955449304659376 -0.1424205663768 ENSG00000189339 SLC35E2B
ENST00000596308 0.998209470132328 0.14357334564354 -0.256090737980326 ENSG00000269737 RP11-345P4.7
ENST00000597891 0.998209470132328 0.959765589911277 -0.0102387128811667 ENSG00000269227 RP11-345P4.6
ENST00000356200 0.998209470132328 0.555390202392827 -0.0353891127547834 ENSG00000008128 CDK11A
ENST00000598846 0.998209470132328 0.550678738551444 -0.0349830475078246 ENSG00000268575 RP1-283E3.8
ENST00000463652 0.998209470132328 0.381774276232811 -0.129534276106166 ENSG00000008128 CDK11A
ENST00000358779 0.998209470132328 0.567982095865451 -0.0347237297854654 ENSG00000008128 CDK11A
ENST00000460465 0.998209470132328 0.567982095865451 -0.0347237297854654 ENSG00000008128 CDK11A
ENST00000404249 0.998209470132328 0.567982095865451 -0.0347237297854654 ENSG00000008128 CDK11A
ENST00000378633 0.998209470132328 0.567982095865451 -0.0347237297854654 ENSG00000008128 CDK11A
ENST00000357760 0.998209470132328 0.567982095865451 -0.0347237297854654 ENSG00000008128 CDK11A
ENST00000509982 0.998209470132328 0.555390202392827 -0.0353891127547834 ENSG00000008128 CDK11A
ENST00000378638 0.998209470132328 0.555390202392827 -0.0353891127547834 ENSG00000008128 CDK11A
ENST00000356937 0.998209470132328 0.478501701625589 -0.0499705898623062 ENSG00000008128 CDK11A
ENST00000478901 0.998209470132328 0.226456552512756 -0.186018654377181 ENSG00000008128 CDK11A
ENST00000468397 0.998209470132328 0.401388493398553 -0.119944038093255 ENSG00000008128 CDK11A
ENST00000491311 0.998209470132328 0.383534091067924 -0.123315191505405 ENSG00000008128 CDK11A
ENST00000495016 0.998209470132328 0.421991884098218 -0.124408169355266 ENSG00000008128 CDK11A
ENST00000468800 0.998209470132328 0.223095474228964 -0.124964521424272 ENSG00000008128 CDK11A
ENST00000464748 0.998209470132328 0.936025757118168 -0.0136039643616099 ENSG00000008128 CDK11A
ENST00000489300 0.998209470132328 0.832673022148234 0.0348538790005542 ENSG00000008128 CDK11A
ENST00000492390 0.998209470132328 0.247127793158409 -0.124536828848937 ENSG00000008128 CDK11A
ENST00000474916 0.998209470132328 0.261292046437037 -0.123132877506224 ENSG00000008128 CDK11A
ENST00000378635 0.998209470132328 0.733056616430006 -0.0215257861060839 ENSG00000008128 CDK11A
ENST00000479362 0.998209470132328 0.52011554811455 -0.0421593760151757 ENSG00000008128 CDK11A
ENST00000498810 0.998209470132328 0.596893840408249 -0.0431885645510195 ENSG00000008128 CDK11A
ENST00000487462 0.998209470132328 0.795522950374053 -0.0222056275750289 ENSG00000008128 CDK11A
ENST00000401096 0.999440634011873 0.990634274273494 -0.00102961934317101 ENSG00000008128 CDK11A
ENST00000577672 0.998209470132328 0.435915397194673 -0.0737300808661343 ENSG00000227775 RP1-283E3.4
ENST00000417099 0.998209470132328 0.259518541363106 -0.123207567774014 ENSG00000227775 RP1-283E3.4
ENST00000355439 0.998209470132328 0.915920055939698 -0.00926514254013306 ENSG00000215790 SLC35E2
ENST00000400924 0.998209470132328 0.873278227368286 -0.0139557256296818 ENSG00000215790 SLC35E2
ENST00000246421 0.998209470132328 0.375463103916646 0.0922576308299771 ENSG00000215790 SLC35E2
ENST00000475229 0.998209470132328 0.552494468382287 0.0816854154878582 ENSG00000215790 SLC35E2
ENST00000424604 0.998209470132328 0.840291034030677 0.0258865430590212 ENSG00000227775 RP1-283E3.4
ENST00000418950 0.998209470132328 0.159929222499213 0.288158591070411 ENSG00000227775 RP1-283E3.4
ENST00000341426 0.998209470132328 0.389066127135194 -0.0453946252882502 ENSG00000008130 NADK
ENST00000341991 0.998209470132328 0.385932136594767 -0.0456928259376746 ENSG00000008130 NADK
ENST00000378625 0.998209470132328 0.401743043999201 -0.0440425438713553 ENSG00000008130 NADK
ENST00000344463 0.998209470132328 0.389066127135194 -0.0453946252882502 ENSG00000008130 NADK
ENST00000342348 0.998209470132328 0.237277295907309 -0.0743003629209515 ENSG00000008130 NADK
ENST00000498806 0.998209470132328 0.458833173429045 -0.0764900671974689 ENSG00000008130 NADK
ENST00000469045 0.998209470132328 0.17534613259001 -0.105970310621291 ENSG00000008130 NADK
ENST00000480499 0.998209470132328 0.419326378483344 -0.0715482615829201 ENSG00000008130 NADK
ENST00000497747 0.998209470132328 0.254797399408371 -0.12169772144039 ENSG00000008130 NADK
ENST00000477235 0.998209470132328 0.224492861362012 -0.0997231479240411 ENSG00000008130 NADK
ENST00000489538 0.998209470132328 0.26565641122914 -0.0943311546293415 ENSG00000008130 NADK
ENST00000497615 0.998209470132328 0.184223473010802 -0.139310455746762 ENSG00000008130 NADK
ENST00000497186 0.998209470132328 0.175368974426168 -0.110433351478701 ENSG00000008130 NADK
ENST00000400922 0.998209470132328 0.167719139097305 -0.11503184739352 ENSG00000008130 NADK
ENST00000492845 0.998209470132328 0.50076975510692 -0.0487138822761813 ENSG00000008130 NADK
ENST00000492768 0.998209470132328 0.436966721466746 -0.0550751871587676 ENSG00000008130 NADK
ENST00000460602 0.998209470132328 0.467980038646226 -0.0562593785733673 ENSG00000008130 NADK
ENST00000464373 0.998209470132328 0.599808513820609 -0.0457204190280215 ENSG00000008130 NADK
ENST00000480542 0.998209470132328 0.603436441336845 0.12326633219678 ENSG00000008130 NADK
ENST00000378609 0.998209470132328 0.218305138970057 0.0424383963288972 ENSG00000078369 GNB1
ENST00000461893 0.998209470132328 0.88743957117514 0.00817741283620013 ENSG00000078369 GNB1
ENST00000471354 0.998209470132328 0.883007315723721 0.00775726346929808 ENSG00000078369 GNB1
ENST00000439272 0.998209470132328 0.0855403954004966 0.108379132377783 ENSG00000078369 GNB1
ENST00000434686 0.998209470132328 0.103246127072214 0.103641073512078 ENSG00000078369 GNB1
ENST00000437146 0.998209470132328 0.465725719729716 0.049009581501672 ENSG00000078369 GNB1
ENST00000472614 0.998209470132328 0.128330279139048 0.127102581606204 ENSG00000078369 GNB1
ENST00000607589 0.998209470132328 0.733583536841997 -0.0356274377461324 ENSG00000078369 GNB1
ENST00000378567 0.998209470132328 0.265515478448884 0.166330622201869 ENSG00000067606 PRKCZ
ENST00000468310 0.998209470132328 0.103453283839766 0.323630053863726 ENSG00000067606 PRKCZ
ENST00000479566 0.998209470132328 0.710446545123083 0.0947030386286025 ENSG00000067606 PRKCZ
ENST00000466651 0.998209470132328 0.0685096751499455 0.379625882507576 ENSG00000067606 PRKCZ
ENST00000400921 0.998209470132328 0.363825976970937 0.145377883846776 ENSG00000067606 PRKCZ
ENST00000495347 0.998209470132328 0.0944031919742826 0.370757512918413 ENSG00000067606 PRKCZ
ENST00000461106 0.998209470132328 0.208369741337601 0.208431772409372 ENSG00000067606 PRKCZ
ENST00000461465 0.998209470132328 0.161309319887338 0.307842335237077 ENSG00000067606 PRKCZ
ENST00000470596 0.998209470132328 0.125832626826987 0.331700072008618 ENSG00000067606 PRKCZ
ENST00000496325 0.998209470132328 0.176138700916421 0.298689471800004 ENSG00000067606 PRKCZ
ENST00000481140 0.998209470132328 0.123551149454924 0.346888911441155 ENSG00000067606 PRKCZ
ENST00000482686 0.998209470132328 0.64930957085356 0.113379893413945 ENSG00000067606 PRKCZ
ENST00000400920 0.998209470132328 0.882924114680864 0.0251160409944369 ENSG00000067606 PRKCZ
ENST00000486681 0.998209470132328 0.631210398735882 0.117302413532914 ENSG00000067606 PRKCZ
ENST00000470986 0.998209470132328 0.769404608592622 0.0744195105196332 ENSG00000067606 PRKCZ
ENST00000470511 0.998209470132328 0.752248198767696 -0.0807092166708562 ENSG00000067606 PRKCZ
ENST00000471018 0.998209470132328 0.343153378281129 -0.231455030860204 ENSG00000067606 PRKCZ
ENST00000497183 0.998209470132328 0.960228619628522 0.0126569334578622 ENSG00000067606 PRKCZ
ENST00000419838 0.998209470132328 0.843357123393046 -0.0494793766645848 ENSG00000067606 PRKCZ
ENST00000479263 0.998209470132328 0.815901922389687 -0.0432900356036113 ENSG00000067606 PRKCZ
ENST00000478770 0.998209470132328 0.871342247246804 0.0321045908814728 ENSG00000067606 PRKCZ
ENST00000505322 0.998209470132328 0.824971865637749 0.0437789477040081 ENSG00000067606 PRKCZ
ENST00000469733 0.998209470132328 0.501794178741219 -0.0579988875561329 ENSG00000162585 C1orf86
ENST00000414253 0.998209470132328 0.354779754417117 -0.0810057002106451 ENSG00000162585 C1orf86
ENST00000428120 0.998209470132328 0.354779754417117 -0.0810057002106451 ENSG00000162585 C1orf86
ENST00000400919 0.998209470132328 0.354779754417117 -0.0810057002106451 ENSG00000162585 C1orf86
ENST00000400918 0.998209470132328 0.358256096395194 -0.0822910617793685 ENSG00000162585 C1orf86
ENST00000497675 0.998209470132328 0.203018702833402 -0.115275041977003 ENSG00000162585 C1orf86
ENST00000378543 0.998209470132328 0.158610574183722 -0.127204231109966 ENSG00000162585 C1orf86
ENST00000378546 0.998209470132328 0.158610574183722 -0.127204231109966 ENSG00000162585 C1orf86
ENST00000401813 0.998209470132328 0.270888388415326 -0.099547664312735 ENSG00000162585 C1orf86
ENST00000487186 0.998209470132328 0.216666548896185 -0.110951704237271 ENSG00000162585 C1orf86
ENST00000378545 0.998209470132328 0.164330194134003 -0.124345530793079 ENSG00000162585 C1orf86
ENST00000476803 0.998209470132328 0.179538548604374 -0.121177057760979 ENSG00000162585 C1orf86
ENST00000440825 0.998209470132328 0.178400863080435 -0.121527386407788 ENSG00000162585 C1orf86
ENST00000597060 0.998209470132328 0.947874179063478 -0.0134850509168334 ENSG00000269554 AL590822.2
ENST00000420515 0.998209470132328 0.161942437366599 -0.133201457399853 ENSG00000162585 C1orf86
ENST00000514625 0.998209470132328 0.56490070918299 0.146836659617838 ENSG00000162585 C1orf86
ENST00000378536 0.998209470132328 0.151164763103785 0.0897122328668141 ENSG00000157933 SKI
ENST00000508416 0.998209470132328 0.286976158819349 0.0889209149370114 ENSG00000157933 SKI
ENST00000478223 0.998209470132328 0.39056270083524 0.0748695717942552 ENSG00000157933 SKI
ENST00000507179 0.998209470132328 0.203920715004443 0.279228071819753 ENSG00000157933 SKI
ENST00000378531 0.998209470132328 0.714645571386783 0.0437321811382966 ENSG00000116151 MORN1
ENST00000606372 0.998209470132328 0.651218385807615 0.0543966700052902 ENSG00000116151 MORN1
ENST00000378529 0.998209470132328 0.579584541881955 0.0664801544628515 ENSG00000116151 MORN1
ENST00000607342 0.998209470132328 0.563543624949978 0.101080540866948 ENSG00000116151 MORN1
ENST00000469374 0.998209470132328 0.932927188521557 0.0108570170131922 ENSG00000116151 MORN1
ENST00000419785 0.998265865620903 0.974618919208109 0.00444644385829803 ENSG00000116151 MORN1
ENST00000606280 0.998209470132328 0.882435060326612 -0.0373786775901957 ENSG00000271847 RP4-740C4.8
ENST00000378525 0.998209470132328 0.951279971534684 0.00840932148377613 ENSG00000116151 MORN1
ENST00000449373 0.998209470132328 0.842389779516051 -0.0282270696300602 ENSG00000116151 MORN1
ENST00000317490 0.998209470132328 0.260132665463574 0.229248580230856 ENSG00000178642 AL513477.1
ENST00000607031 0.998209470132328 0.274600577689323 0.220760376368112 ENSG00000116151 MORN1
ENST00000475812 0.998209470132328 0.474350002694527 0.155306049471783 ENSG00000116151 MORN1
ENST00000494279 0.998209470132328 0.258062190917193 0.248469800876099 ENSG00000116151 MORN1
ENST00000378518 0.998209470132328 0.360256623549549 0.0471557657021352 ENSG00000157916 RER1
ENST00000605895 0.998209470132328 0.712301994276263 0.0181128317010331 ENSG00000157916 RER1
ENST00000378513 0.998209470132328 0.438436520857888 0.0403108024367683 ENSG00000157916 RER1
ENST00000306256 0.998209470132328 0.362417939955525 0.0471682331765538 ENSG00000157916 RER1
ENST00000493207 0.998209470132328 0.560424338150605 0.0368651523175215 ENSG00000157916 RER1
ENST00000378512 0.998209470132328 0.438428110232496 0.0403097241187331 ENSG00000157916 RER1
ENST00000443438 0.998209470132328 0.33723966824198 0.0513426817160549 ENSG00000157916 RER1
ENST00000488353 0.998209470132328 0.514034783125327 0.0356089907095443 ENSG00000157916 RER1
ENST00000462129 0.998209470132328 0.415648077997351 -0.0663205699240519 ENSG00000157916 RER1
ENST00000288774 0.998209470132328 0.592563561259919 -0.0503576783222278 ENSG00000157911 PEX10
ENST00000447513 0.998209470132328 0.705145395379851 -0.0362366563648775 ENSG00000157911 PEX10
ENST00000507596 0.998209470132328 0.704017841152115 -0.0363008953300289 ENSG00000157911 PEX10
ENST00000510434 0.998209470132328 0.61864825084559 -0.0620626377202778 ENSG00000157911 PEX10
ENST00000508384 0.998209470132328 0.384552017586622 -0.133093992190099 ENSG00000157911 PEX10
ENST00000515760 0.998209470132328 0.579418882384302 -0.121975904593829 ENSG00000157911 PEX10
ENST00000502666 0.998209470132328 0.693022842006182 0.0775934727983751 ENSG00000157911 PEX10
ENST00000504111 0.998209470132328 0.820301561770709 0.0422613198078431 ENSG00000157911 PEX10
ENST00000514502 0.998209470132328 0.683605700919113 -0.063783803074928 ENSG00000157911 PEX10
ENST00000609981 0.998209470132328 0.050631049613888 0.497828334251225 ENSG00000149527 PLCH2
ENST00000449969 0.998209470132328 0.0851347887808363 -0.292911654658058 ENSG00000149527 PLCH2
ENST00000288766 0.998209470132328 0.0467932858460424 -0.365938066005885 ENSG00000149527 PLCH2
ENST00000419816 0.998209470132328 0.0710412195348172 -0.307029703898409 ENSG00000149527 PLCH2
ENST00000378488 0.998209470132328 0.0710412195348172 -0.307029703898409 ENSG00000149527 PLCH2
ENST00000378486 0.998209470132328 0.0710412195348172 -0.307029703898409 ENSG00000149527 PLCH2
ENST00000343889 0.998209470132328 0.0547366446783304 -0.327564207273151 ENSG00000149527 PLCH2
ENST00000278878 0.998209470132328 0.0903354686600842 -0.294282318895226 ENSG00000149527 PLCH2
ENST00000473964 0.998209470132328 0.296151855997413 -0.210056344044442 ENSG00000149527 PLCH2
ENST00000462379 0.998209470132328 0.428169407142941 -0.163224064979087 ENSG00000149527 PLCH2
ENST00000378466 0.998209470132328 0.580987046493626 0.038952368237866 ENSG00000157881 PANK4
ENST00000435556 0.998209470132328 0.580987046493626 0.038952368237866 ENSG00000157881 PANK4
ENST00000505228 0.998209470132328 0.510632341188741 0.0495608993045554 ENSG00000157881 PANK4
ENST00000502512 0.998209470132328 0.884664766433425 -0.0176088625334269 ENSG00000157881 PANK4
ENST00000471361 0.998209470132328 0.882174726156715 0.0221487892280562 ENSG00000157881 PANK4
ENST00000487804 0.998209470132328 0.60467161962222 -0.0783268445911075 ENSG00000157881 PANK4
ENST00000515423 0.998209470132328 0.464924773024274 -0.123744608669409 ENSG00000157881 PANK4
ENST00000468002 0.998209470132328 0.719841371536549 0.0399397468757686 ENSG00000157881 PANK4
ENST00000486396 0.998209470132328 0.90056872611774 -0.0128525571257456 ENSG00000157881 PANK4
ENST00000502770 0.998433794731223 0.976222390939102 -0.00333980836390257 ENSG00000157881 PANK4
ENST00000491212 0.998209470132328 0.759594543202127 0.0398933550667244 ENSG00000157881 PANK4
ENST00000514922 0.998209470132328 0.800543504710996 0.0348282178813335 ENSG00000157881 PANK4
ENST00000606645 0.99943263349471 0.989183688741367 -0.00319050371700412 ENSG00000272449 RP3-395M20.12
ENST00000416860 0.999077068575692 0.984155122108993 0.00236388358028148 ENSG00000238164 RP3-395M20.8
ENST00000443892 0.998209470132328 0.81475778701484 0.0331245981193995 ENSG00000238164 RP3-395M20.8
ENST00000449660 0.998209470132328 0.722591672268781 -0.0571008738332739 ENSG00000238164 RP3-395M20.8
ENST00000448624 0.998209470132328 0.444688810604376 -0.131380727256753 ENSG00000238164 RP3-395M20.8
ENST00000432521 0.998209470132328 0.666751570189049 0.061460350500479 ENSG00000238164 RP3-395M20.8
ENST00000452793 0.998209470132328 0.784379200672134 -0.0348710129275004 ENSG00000238164 RP3-395M20.8
ENST00000426449 0.998209470132328 0.877574892487921 -0.0163007062600531 ENSG00000157873 TNFRSF14
ENST00000434817 0.998209470132328 0.949949555548828 -0.00657147457409169 ENSG00000157873 TNFRSF14
ENST00000435221 0.998209470132328 0.955217364866863 -0.0058729801429973 ENSG00000157873 TNFRSF14
ENST00000451778 0.999077068575692 0.984119981441365 0.00208196476409565 ENSG00000157873 TNFRSF14
ENST00000409119 0.999753691216143 0.995104104904585 0.000639158833268008 ENSG00000157873 TNFRSF14
ENST00000355716 0.998209470132328 0.807586876048075 -0.0241569507511468 ENSG00000157873 TNFRSF14
ENST00000475523 0.998209470132328 0.826009167844714 -0.0219772213617573 ENSG00000157873 TNFRSF14
ENST00000442392 0.998209470132328 0.824185728593318 -0.0262808078358257 ENSG00000157873 TNFRSF14
ENST00000482074 0.998209470132328 0.876561645128724 -0.0185500306720777 ENSG00000157873 TNFRSF14
ENST00000496064 0.998209470132328 0.94840820560597 0.00672093502779314 ENSG00000157873 TNFRSF14
ENST00000463471 0.998209470132328 0.811065212864041 -0.0235642505125855 ENSG00000157873 TNFRSF14
ENST00000466750 0.998209470132328 0.857641997890038 -0.0177509442736331 ENSG00000157873 TNFRSF14
ENST00000471768 0.998209470132328 0.696181162674686 0.0440155839020616 ENSG00000157873 TNFRSF14
ENST00000463835 0.998209470132328 0.484817586800406 -0.068958403839468 ENSG00000157873 TNFRSF14
ENST00000482602 0.998209470132328 0.378362469764204 -0.0895389387830973 ENSG00000157873 TNFRSF14
ENST00000480305 0.998209470132328 0.490006219492643 -0.074582962063821 ENSG00000157873 TNFRSF14
ENST00000456687 0.998209470132328 0.1986254995563 0.296784403718025 ENSG00000225931 RP3-395M20.7
ENST00000424215 0.998209470132328 0.378657730804346 -0.155095055321024 ENSG00000228037 RP3-395M20.9
ENST00000493183 0.998209470132328 0.251283392238748 -0.15255180796199 ENSG00000157870 FAM213B
ENST00000474659 0.998209470132328 0.280589294979851 -0.142114463684251 ENSG00000157870 FAM213B
ENST00000419916 0.998209470132328 0.318979468370594 -0.116278320665449 ENSG00000157870 FAM213B
ENST00000378424 0.998209470132328 0.318979468370594 -0.116278320665449 ENSG00000157870 FAM213B
ENST00000537325 0.998209470132328 0.375181737129266 -0.112632847470878 ENSG00000157870 FAM213B
ENST00000378427 0.998209470132328 0.318979468370594 -0.116278320665449 ENSG00000157870 FAM213B
ENST00000378425 0.998209470132328 0.318979468370594 -0.116278320665449 ENSG00000157870 FAM213B
ENST00000464043 0.998209470132328 0.339146705257653 -0.12433160316799 ENSG00000157870 FAM213B
ENST00000444521 0.998209470132328 0.318979468370594 -0.116278320665449 ENSG00000157870 FAM213B
ENST00000465233 0.998209470132328 0.172762726397121 -0.20062971224802 ENSG00000157870 FAM213B
ENST00000498083 0.998209470132328 0.167242819250379 -0.203235302005166 ENSG00000157870 FAM213B
ENST00000481683 0.998209470132328 0.425798678326812 -0.112232584017915 ENSG00000157870 FAM213B
ENST00000484099 0.998209470132328 0.336411750280231 -0.1126399684395 ENSG00000157870 FAM213B
ENST00000477045 0.998209470132328 0.199918110268516 -0.197437769132784 ENSG00000157870 FAM213B
ENST00000476686 0.998209470132328 0.565426220130115 -0.0688501062463411 ENSG00000157870 FAM213B
ENST00000471840 0.998209470132328 0.541368431348412 -0.0968598699836825 ENSG00000142606 MMEL1
ENST00000288709 0.998209470132328 0.502123309194637 -0.107101625605434 ENSG00000142606 MMEL1
ENST00000378412 0.998209470132328 0.502123309194637 -0.107101625605434 ENSG00000142606 MMEL1
ENST00000502556 0.998209470132328 0.815700041318775 0.0437278707152109 ENSG00000142606 MMEL1
ENST00000504800 0.998209470132328 0.815700041318775 0.0437278707152109 ENSG00000142606 MMEL1
ENST00000579787 0.998209470132328 0.949404940185214 0.0159163583228063 ENSG00000215912 TTC34
ENST00000401094 0.998209470132328 0.772928417520689 -0.0684417217810915 ENSG00000215912 TTC34
ENST00000401095 0.998209470132328 0.576422238709123 -0.140235043010891 ENSG00000215912 TTC34
ENST00000511072 0.998209470132328 0.159297059588188 -0.357934324380634 ENSG00000142611 PRDM16
ENST00000378398 0.998209470132328 0.159297059588188 -0.357934324380634 ENSG00000142611 PRDM16
ENST00000441472 0.998209470132328 0.159297059588188 -0.357934324380634 ENSG00000142611 PRDM16
ENST00000442529 0.998209470132328 0.159297059588188 -0.357934324380634 ENSG00000142611 PRDM16
ENST00000378391 0.998209470132328 0.159297059588188 -0.357934324380634 ENSG00000142611 PRDM16
ENST00000514189 0.998209470132328 0.159297059588188 -0.357934324380634 ENSG00000142611 PRDM16
ENST00000270722 0.998209470132328 0.159297059588188 -0.357934324380634 ENSG00000142611 PRDM16
ENST00000356575 0.998209470132328 0.471252769912056 0.177022169334726 ENSG00000162591 MEGF6
ENST00000485002 0.998209470132328 0.713265530292146 0.090913968310725 ENSG00000162591 MEGF6
ENST00000378344 0.998209470132328 0.0614735780723709 -0.140712166689627 ENSG00000158109 TPRG1L
ENST00000344579 0.998209470132328 0.0614735780723709 -0.140712166689627 ENSG00000158109 TPRG1L
ENST00000378322 0.998209470132328 0.422595800726757 0.0498618363964068 ENSG00000116213 WRAP73
ENST00000270708 0.998209470132328 0.415058069426807 0.050709709735215 ENSG00000116213 WRAP73
ENST00000471223 0.998209470132328 0.190414291348539 0.107871907511459 ENSG00000116213 WRAP73
ENST00000424367 0.998209470132328 0.503038883147871 0.0439662065498243 ENSG00000116213 WRAP73
ENST00000497940 0.998209470132328 0.167020826816338 0.124881829123154 ENSG00000116213 WRAP73
ENST00000469643 0.998209470132328 0.797667388335927 0.028799036443131 ENSG00000116213 WRAP73
ENST00000494884 0.998209470132328 0.840338702923274 0.0280532205188534 ENSG00000116213 WRAP73
ENST00000465916 0.998209470132328 0.664670074909919 0.0307906002520207 ENSG00000116213 WRAP73
ENST00000419924 0.998209470132328 0.623114559137565 0.0377579236706655 ENSG00000116213 WRAP73
ENST00000479331 0.998209470132328 0.952574180068324 0.00776031364277425 ENSG00000116213 WRAP73
ENST00000378295 0.998209470132328 0.486025623919921 -0.0406800714193741 ENSG00000078900 TP73
ENST00000604074 0.998209470132328 0.486025623919921 -0.0406800714193741 ENSG00000078900 TP73
ENST00000354437 0.998209470132328 0.612129280024127 -0.0351846988846472 ENSG00000078900 TP73
ENST00000346387 0.998209470132328 0.630517317809536 -0.0325998044019438 ENSG00000078900 TP73
ENST00000357733 0.998209470132328 0.630517317809536 -0.0325998044019438 ENSG00000078900 TP73
ENST00000443034 0.998209470132328 0.902073251247618 0.0160727747347271 ENSG00000227589 RP5-1092A11.5
ENST00000603362 0.998209470132328 0.320411578939126 -0.0779182620593845 ENSG00000078900 TP73
ENST00000604479 0.998209470132328 0.320411578939126 -0.0779182620593845 ENSG00000078900 TP73
ENST00000378288 0.998209470132328 0.24500584994401 -0.0735873437933908 ENSG00000078900 TP73
ENST00000378285 0.998209470132328 0.335898447476545 -0.0717756607328455 ENSG00000078900 TP73
ENST00000378280 0.998209470132328 0.335898447476545 -0.0717756607328455 ENSG00000078900 TP73
ENST00000603364 0.998209470132328 0.485688539033044 -0.0576902642191239 ENSG00000078900 TP73
ENST00000604194 0.998209470132328 0.76201922019118 -0.0471121862911102 ENSG00000078900 TP73
ENST00000378290 0.998209470132328 0.309831542993251 -0.0816881151870651 ENSG00000078900 TP73
ENST00000416554 0.998209470132328 0.558456969742782 -0.095129374311726 ENSG00000235131 RP5-1092A11.2
ENST00000604566 0.998209470132328 0.356895504717396 -0.0935574466607568 ENSG00000078900 TP73
ENST00000418088 0.998209470132328 0.150557540208352 -0.156966748190558 ENSG00000227372 TP73-AS1
ENST00000452079 0.998209470132328 0.139492943677378 -0.158633797943667 ENSG00000227372 TP73-AS1
ENST00000419973 0.998209470132328 0.551594086921709 -0.104175204846893 ENSG00000227372 TP73-AS1
ENST00000423764 0.998209470132328 0.0513237268867557 -0.211346232116304 ENSG00000227372 TP73-AS1
ENST00000587071 0.998209470132328 0.00542298142348781 -0.350155981955997 ENSG00000227372 TP73-AS1
ENST00000608600 0.998209470132328 0.00691383534824537 -0.341405989565961 ENSG00000227372 TP73-AS1
ENST00000544565 0.998209470132328 0.77742531894605 -0.0498063655971845 ENSG00000227372 TP73-AS1
ENST00000378251 0.998209470132328 0.497999795068486 -0.0452702165926836 ENSG00000130764 LRRC47
ENST00000462356 0.998209470132328 0.332261161609694 -0.0927856235575176 ENSG00000130764 LRRC47
ENST00000479239 0.998209470132328 0.220725853028084 -0.137003444139201 ENSG00000130764 LRRC47
ENST00000607459 0.998209470132328 0.769673560095649 -0.0390971345157549 ENSG00000272153 RP1-286D6.5
ENST00000378230 0.998209470132328 0.911434303070127 -0.0059918049582445 ENSG00000116198 CEP104
ENST00000484420 0.998209470132328 0.936710597592013 -0.0153551321417282 ENSG00000116198 CEP104
ENST00000438539 0.998209470132328 0.878138245564937 0.0145160910969274 ENSG00000116198 CEP104
ENST00000461667 0.998209470132328 0.799271564437502 0.0267018481766242 ENSG00000116198 CEP104
ENST00000495701 0.998209470132328 0.706656365219905 0.0533975564542982 ENSG00000116198 CEP104
ENST00000460038 0.998209470132328 0.204046985069193 -0.128986633281793 ENSG00000116198 CEP104
ENST00000494653 0.998209470132328 0.479836857731541 -0.0497837276139642 ENSG00000116198 CEP104
ENST00000443466 0.998209470132328 0.607975554885807 -0.0582856378489542 ENSG00000116198 CEP104
ENST00000428079 0.998209470132328 0.742858494446618 -0.0272884702872248 ENSG00000116198 CEP104
ENST00000494951 0.998209470132328 0.517621375429698 -0.0795265282656266 ENSG00000116198 CEP104
ENST00000378223 0.998209470132328 0.706224828253032 -0.0369606917998556 ENSG00000116198 CEP104
ENST00000378212 0.998209470132328 0.74029790633788 0.038528189607305 ENSG00000169598 DFFB
ENST00000378209 0.998209470132328 0.953599824395821 0.00517499018209816 ENSG00000169598 DFFB
ENST00000491998 0.998209470132328 0.953599824395821 0.00517499018209816 ENSG00000169598 DFFB
ENST00000338895 0.998209470132328 0.601827236877873 0.0573513267269101 ENSG00000169598 DFFB
ENST00000341385 0.998209470132328 0.498277226053329 -0.116628855778813 ENSG00000169598 DFFB
ENST00000468793 0.998209470132328 0.905607261664923 0.0105468402412417 ENSG00000169598 DFFB
ENST00000339350 0.998209470132328 0.859616403565457 0.0157493064468493 ENSG00000169598 DFFB
ENST00000477548 0.998209470132328 0.859616403565457 0.0157493064468493 ENSG00000169598 DFFB
ENST00000378206 0.998209470132328 0.860667076214918 0.0156112109670424 ENSG00000169598 DFFB
ENST00000475969 0.998209470132328 0.844447839248525 0.0174633774971475 ENSG00000169598 DFFB
ENST00000481945 0.998209470132328 0.625021023953891 0.111651802017855 ENSG00000169598 DFFB
ENST00000461150 0.998209470132328 0.470538229384978 -0.104930993066243 ENSG00000169598 DFFB
ENST00000579705 0.998209470132328 0.371618519864346 0.223425843722197 ENSG00000264428 AL691523.1
ENST00000486765 0.998209470132328 0.385975833948393 -0.0697620843988714 ENSG00000198912 C1orf174
ENST00000361605 0.998209470132328 0.385975833948393 -0.0697620843988714 ENSG00000198912 C1orf174
ENST00000474140 0.998209470132328 0.385975833948393 -0.0697620843988714 ENSG00000198912 C1orf174
ENST00000413332 0.998209470132328 0.872779563257493 -0.0357828716784975 ENSG00000236423 LINC01134
ENST00000442673 0.998209470132328 0.382033936845047 -0.152825176196064 ENSG00000236423 LINC01134
ENST00000439488 0.998209470132328 0.255722090789901 -0.201446899348545 ENSG00000236423 LINC01134
ENST00000478423 0.998209470132328 0.892039428411562 -0.0116373105039399 ENSG00000131697 NPHP4
ENST00000460696 0.998209470132328 0.00890521153593663 0.423741201545728 ENSG00000131697 NPHP4
ENST00000378161 0.820232289311391 0.00190656255870049 0.482122347911311 ENSG00000131697 NPHP4
ENST00000489180 0.998209470132328 0.8878657368209 -0.0120836059222648 ENSG00000131697 NPHP4
ENST00000378156 0.998209470132328 0.8878657368209 -0.0120836059222648 ENSG00000131697 NPHP4
ENST00000378169 0.998209470132328 0.959913051680358 -0.00430780848194593 ENSG00000131697 NPHP4
ENST00000468253 0.998209470132328 0.369830477942597 0.163331787451564 ENSG00000131697 NPHP4
ENST00000506941 0.998209470132328 0.378642799668089 -0.213239829442855 ENSG00000131697 NPHP4
ENST00000470763 0.998209470132328 0.0473943502174237 -0.383476342768559 ENSG00000131697 NPHP4
ENST00000466897 0.998209470132328 0.367316304185052 0.150458289191558 ENSG00000131697 NPHP4
ENST00000378111 0.998209470132328 0.747887351491466 -0.0219269172970279 ENSG00000069424 KCNAB2
ENST00000378097 0.998209470132328 0.669339810279682 -0.029462907542194 ENSG00000069424 KCNAB2
ENST00000493807 0.998209470132328 0.500277611477615 0.09717362437276 ENSG00000069424 KCNAB2
ENST00000378092 0.99935706074078 0.986593869903479 -0.00116120874407351 ENSG00000069424 KCNAB2
ENST00000478098 0.998209470132328 0.752766599898048 0.0245991396603633 ENSG00000069424 KCNAB2
ENST00000445501 0.998209470132328 0.745437668125024 0.02569413413375 ENSG00000069424 KCNAB2
ENST00000428161 0.998209470132328 0.919342549332501 0.00729673996387886 ENSG00000069424 KCNAB2
ENST00000389632 0.998209470132328 0.946080058507327 0.00489222202281437 ENSG00000069424 KCNAB2
ENST00000602612 0.998209470132328 0.893248910631192 -0.00916215155522563 ENSG00000069424 KCNAB2
ENST00000378087 0.998209470132328 0.680433777536406 -0.0280063021290825 ENSG00000069424 KCNAB2
ENST00000341524 0.998209470132328 0.656350727697826 -0.0309407647923839 ENSG00000069424 KCNAB2
ENST00000352527 0.998209470132328 0.656350727697826 -0.0309407647923839 ENSG00000069424 KCNAB2
ENST00000435937 0.998209470132328 0.634029853753845 0.0360075036363459 ENSG00000069424 KCNAB2
ENST00000164247 0.998209470132328 0.610216158787076 -0.0369284440390273 ENSG00000069424 KCNAB2
ENST00000459822 0.998209470132328 0.58844866650765 -0.0647582801135485 ENSG00000069424 KCNAB2
ENST00000594544 0.998209470132328 0.861819007890623 -0.0277152364730598 ENSG00000268332 AL035406.1
ENST00000472700 0.998209470132328 0.413536255217465 0.0661120506406634 ENSG00000069424 KCNAB2
ENST00000378083 0.998209470132328 0.569792465968612 -0.04218619254204 ENSG00000069424 KCNAB2
ENST00000458166 0.998209470132328 0.782147897752488 -0.0202325766500106 ENSG00000069424 KCNAB2
ENST00000462676 0.998209470132328 0.825184917635808 -0.0258175947824134 ENSG00000069424 KCNAB2
ENST00000481789 0.998209470132328 0.414424549208312 -0.0772727383006426 ENSG00000069424 KCNAB2
ENST00000378021 0.998209470132328 0.134903633947742 0.341346098181017 ENSG00000116254 CHD5
ENST00000262450 0.998209470132328 0.134903633947742 0.341346098181017 ENSG00000116254 CHD5
ENST00000462991 0.998209470132328 0.573649959415622 0.137753852543436 ENSG00000116254 CHD5
ENST00000377999 0.998209470132328 0.589759361549672 0.137623218962758 ENSG00000116254 CHD5
ENST00000496404 0.998209470132328 0.180192723308872 0.313747465857475 ENSG00000116254 CHD5
ENST00000484532 0.998209470132328 0.38839389009378 -0.0535656663581027 ENSG00000116251 RPL22
ENST00000234875 0.998209470132328 0.390104582564455 -0.0521797051630468 ENSG00000116251 RPL22
ENST00000480661 0.998209470132328 0.358234760058756 -0.0590250791720416 ENSG00000116251 RPL22
ENST00000497965 0.998209470132328 0.359123702381008 -0.0589642994778286 ENSG00000116251 RPL22
ENST00000471204 0.998209470132328 0.358910684002432 -0.0592885042151051 ENSG00000116251 RPL22
ENST00000465387 0.998209470132328 0.354331208668669 -0.059754212280848 ENSG00000116251 RPL22
ENST00000462296 0.998209470132328 0.321867207055384 -0.065817463326646 ENSG00000116251 RPL22
ENST00000465335 0.998209470132328 0.321995075656366 -0.0660401807903054 ENSG00000116251 RPL22
ENST00000466994 0.998209470132328 0.222032685463233 -0.28726749781691 ENSG00000158286 RNF207
ENST00000377948 0.998209470132328 0.15814146544937 -0.158871798196237 ENSG00000158286 RNF207
ENST00000484435 0.998209470132328 0.941646821119914 0.0181643198067264 ENSG00000158286 RNF207
ENST00000377939 0.998209470132328 0.149830415940534 -0.161858494359398 ENSG00000158286 RNF207
ENST00000485539 0.998209470132328 0.58328992430046 0.122334363557979 ENSG00000158286 RNF207
ENST00000496676 0.998209470132328 0.301030088832137 -0.127314700897006 ENSG00000158286 RNF207
ENST00000463453 0.998209470132328 0.576588747334096 -0.12889932261432 ENSG00000158286 RNF207
ENST00000496329 0.998209470132328 0.249619318994834 -0.272993180791016 ENSG00000158286 RNF207
ENST00000492476 0.998209470132328 0.503584376291027 -0.131224305049798 ENSG00000158286 RNF207
ENST00000483336 0.998209470132328 0.0904726689206172 -0.24549424490751 ENSG00000158286 RNF207
ENST00000343813 0.998209470132328 0.94753343014045 -0.00450914872137616 ENSG00000116237 ICMT
ENST00000495791 0.998209470132328 0.559032659178714 -0.0584139486696644 ENSG00000116237 ICMT
ENST00000489498 0.998209470132328 0.816064342939675 0.0169986012102596 ENSG00000116237 ICMT
ENST00000474756 0.998209470132328 0.733513575202312 0.026264580373372 ENSG00000116237 ICMT
ENST00000362035 0.998209470132328 0.884020584249227 -0.0182108333546288 ENSG00000116237 ICMT
ENST00000441724 0.998209470132328 0.895791085307182 0.033424323895226 ENSG00000225077 LINC00337
ENST00000377893 0.998209470132328 0.527959037785668 -0.11873683214574 ENSG00000158292 GPR153
ENST00000608083 0.998209470132328 0.030940475739474 0.131677636529995 ENSG00000097021 ACOT7
ENST00000377845 0.998209470132328 0.228377556915458 0.0782635141347601 ENSG00000097021 ACOT7
ENST00000377855 0.998209470132328 0.0428433082900982 0.127005243926998 ENSG00000097021 ACOT7
ENST00000377860 0.998209470132328 0.030940475739474 0.131677636529995 ENSG00000097021 ACOT7
ENST00000418124 0.998209470132328 0.030940475739474 0.131677636529995 ENSG00000097021 ACOT7
ENST00000545482 0.998209470132328 0.030940475739474 0.131677636529995 ENSG00000097021 ACOT7
ENST00000361521 0.998209470132328 0.0307919573240242 0.13087735338403 ENSG00000097021 ACOT7
ENST00000377842 0.998209470132328 0.231052211242808 0.0783865695299399 ENSG00000097021 ACOT7
ENST00000473466 0.998209470132328 0.776643548750356 0.0199473570130366 ENSG00000097021 ACOT7
ENST00000481175 0.998209470132328 0.890965169315977 0.0155848347557612 ENSG00000097021 ACOT7
ENST00000541130 0.998209470132328 0.31170569054638 0.0790917116393931 ENSG00000097021 ACOT7
ENST00000377837 0.998209470132328 0.225275934666131 -0.253198813008916 ENSG00000069812 HES2
ENST00000377836 0.998209470132328 0.306400774933018 -0.212135660687501 ENSG00000069812 HES2
ENST00000471190 0.998209470132328 0.10150398825608 -0.399636487431234 ENSG00000069812 HES2
ENST00000377834 0.998209470132328 0.314277238020842 -0.21197098079228 ENSG00000069812 HES2
ENST00000487437 0.998209470132328 0.725320843889235 0.0894170648538251 ENSG00000069812 HES2
ENST00000377828 0.998209470132328 0.396234428252274 -0.200867018282416 ENSG00000187017 ESPN
ENST00000377748 0.998209470132328 0.789688568746854 -0.0548236382077525 ENSG00000171680 PLEKHG5
ENST00000400913 0.998209470132328 0.41675174893572 -0.18531576593367 ENSG00000171680 PLEKHG5
ENST00000489097 0.998209470132328 0.512224697181374 -0.153590638285193 ENSG00000171680 PLEKHG5
ENST00000340850 0.998209470132328 0.539205108420538 -0.138159069133608 ENSG00000171680 PLEKHG5
ENST00000487949 0.998209470132328 0.590589043057351 -0.135457411640581 ENSG00000171680 PLEKHG5
ENST00000377725 0.998209470132328 0.369267734988176 -0.204069671759994 ENSG00000171680 PLEKHG5
ENST00000377728 0.998209470132328 0.284443790570545 -0.241316241007611 ENSG00000171680 PLEKHG5
ENST00000377732 0.998209470132328 0.449562246989578 -0.164825914115479 ENSG00000171680 PLEKHG5
ENST00000400915 0.998209470132328 0.447674766426409 -0.165425440493002 ENSG00000171680 PLEKHG5
ENST00000377740 0.998209470132328 0.648213559122115 -0.0945308080803402 ENSG00000171680 PLEKHG5
ENST00000377737 0.998209470132328 0.648213559122115 -0.0945308080803402 ENSG00000171680 PLEKHG5
ENST00000535355 0.998209470132328 0.288866125948512 -0.244091236655334 ENSG00000171680 PLEKHG5
ENST00000537245 0.998209470132328 0.463835845649111 -0.160114729824516 ENSG00000171680 PLEKHG5
ENST00000544978 0.998209470132328 0.499437577011334 -0.149734165925366 ENSG00000171680 PLEKHG5
ENST00000377705 0.99935706074078 0.986755407274213 0.00127018998005581 ENSG00000162408 NOL9
ENST00000464383 0.998209470132328 0.149541540384714 -0.157030464514162 ENSG00000162408 NOL9
ENST00000462798 0.998209470132328 0.161006480642515 -0.212028457826068 ENSG00000162408 NOL9
ENST00000456162 0.998209470132328 0.13915797431525 0.294059260047747 ENSG00000229519 RP11-58A11.2
ENST00000460777 0.998209470132328 0.588593685579879 -0.0899971044923546 ENSG00000162408 NOL9
ENST00000464665 0.998446596476122 0.976432294116737 0.00432869039012311 ENSG00000162408 NOL9
ENST00000319084 0.998209470132328 0.0424944399490652 0.267485716802564 ENSG00000204859 ZBTB48
ENST00000435905 0.998209470132328 0.0745868410332843 0.238596353961246 ENSG00000204859 ZBTB48
ENST00000377674 0.998209470132328 0.013502662456333 0.231287430421784 ENSG00000204859 ZBTB48
ENST00000488936 0.998209470132328 0.0106596389762326 0.244239894855517 ENSG00000204859 ZBTB48
ENST00000482360 0.998209470132328 0.187148467742186 0.170301445471079 ENSG00000204859 ZBTB48
ENST00000498342 0.998209470132328 0.174811962496268 0.216381256550398 ENSG00000204859 ZBTB48
ENST00000466813 0.998209470132328 0.558904356485661 0.100001021053167 ENSG00000204859 ZBTB48
ENST00000466941 0.998209470132328 0.240737346961906 0.271148480474732 ENSG00000204859 ZBTB48
ENST00000377658 0.998209470132328 0.732575019144968 -0.03727819507107 ENSG00000162413 KLHL21
ENST00000377663 0.998209470132328 0.738280747280975 -0.0364549717665397 ENSG00000162413 KLHL21
ENST00000467612 0.998209470132328 0.409580768478269 -0.0977872849044358 ENSG00000162413 KLHL21
ENST00000496707 0.998209470132328 0.778121486664936 0.0406879746287112 ENSG00000162413 KLHL21
ENST00000463043 0.998209470132328 0.539108267360135 -0.075399991537004 ENSG00000162413 KLHL21
ENST00000377648 0.998209470132328 0.778812120119222 0.0254438349584528 ENSG00000116273 PHF13
ENST00000495385 0.998209470132328 0.752263694462861 0.0314033000702314 ENSG00000116273 PHF13
ENST00000054650 0.998209470132328 0.881322947911422 -0.0182858442662162 ENSG00000041988 THAP3
ENST00000484676 0.998209470132328 0.705888296600188 0.0735012517542512 ENSG00000041988 THAP3
ENST00000307896 0.998209470132328 0.895857426042811 -0.0162965639507939 ENSG00000041988 THAP3
ENST00000377627 0.998209470132328 0.628543404388068 -0.0393672195465977 ENSG00000041988 THAP3
ENST00000484669 0.998209470132328 0.728983986330658 -0.0438698317515273 ENSG00000041988 THAP3
ENST00000487819 0.998209470132328 0.703636489733214 -0.047986157444969 ENSG00000041988 THAP3
ENST00000472925 0.998209470132328 0.564752719763657 -0.0741732867013111 ENSG00000041988 THAP3
ENST00000480647 0.998209470132328 0.180596797663367 -0.224454939737285 ENSG00000041988 THAP3
ENST00000465508 0.998209470132328 0.23481774322159 -0.0876804835190815 ENSG00000007923 DNAJC11
ENST00000349363 0.998209470132328 0.913958514150221 0.00608695249399016 ENSG00000007923 DNAJC11
ENST00000451196 0.998209470132328 0.913958514150221 0.00608695249399016 ENSG00000007923 DNAJC11
ENST00000377577 0.998209470132328 0.801168391274836 0.013628679418784 ENSG00000007923 DNAJC11
ENST00000294401 0.998209470132328 0.765716493132034 0.0162167740139851 ENSG00000007923 DNAJC11
ENST00000542246 0.998209470132328 0.850685152700717 0.0108282635896832 ENSG00000007923 DNAJC11
ENST00000377573 0.998209470132328 0.709709169119108 0.0206139914690964 ENSG00000007923 DNAJC11
ENST00000472414 0.998209470132328 0.721633973824372 -0.0320146925735853 ENSG00000007923 DNAJC11
ENST00000426784 0.998209470132328 0.259955406824669 0.0678861907371777 ENSG00000007923 DNAJC11
ENST00000473993 0.998209470132328 0.265499339975097 0.0671336265002558 ENSG00000007923 DNAJC11
ENST00000469318 0.998209470132328 0.0979362052052658 0.135114359898429 ENSG00000007923 DNAJC11
ENST00000485073 0.998209470132328 0.0397177407614691 0.149521377096901 ENSG00000007923 DNAJC11
ENST00000460594 0.998209470132328 0.034916717649156 0.158394951336342 ENSG00000007923 DNAJC11
ENST00000465911 0.998209470132328 0.106787262192269 0.141624873363151 ENSG00000007923 DNAJC11
ENST00000442889 0.998683859449119 0.979331856537048 0.00648632147505114 ENSG00000237436 RP11-312B8.1
ENST00000303635 0.998209470132328 0.249117872670039 0.0958198545658524 ENSG00000171735 CAMTA1
ENST00000490738 0.998209470132328 0.217200421041731 0.112248180895049 ENSG00000171735 CAMTA1
ENST00000476163 0.998209470132328 0.335079674054803 0.0833978799921331 ENSG00000171735 CAMTA1
ENST00000473578 0.998209470132328 0.215841716741197 0.112601059707743 ENSG00000171735 CAMTA1
ENST00000557126 0.998209470132328 0.35230201517039 0.0810540947883159 ENSG00000171735 CAMTA1
ENST00000467404 0.998209470132328 0.215987843878123 0.112592429141017 ENSG00000171735 CAMTA1
ENST00000439411 0.998209470132328 0.255284005442859 0.0947438086680627 ENSG00000171735 CAMTA1
ENST00000461311 0.998209470132328 0.33805848724739 0.0841276628182202 ENSG00000171735 CAMTA1
ENST00000486138 0.998209470132328 0.24286580050533 0.109207831670751 ENSG00000171735 CAMTA1
ENST00000482934 0.998209470132328 0.640805000118923 0.0433031869445215 ENSG00000171735 CAMTA1
ENST00000470648 0.998714099453166 0.979934644175381 0.00243857404771342 ENSG00000171735 CAMTA1
ENST00000461580 0.99943263349471 0.989636669933794 0.00126269172533353 ENSG00000171735 CAMTA1
ENST00000472283 0.998209470132328 0.833100916402315 0.0253394545395392 ENSG00000171735 CAMTA1
ENST00000467267 0.998209470132328 0.82258510070497 -0.0236083719429515 ENSG00000171735 CAMTA1
ENST00000054666 0.998209470132328 0.235539866904194 0.111675375420391 ENSG00000049245 VAMP3
ENST00000470357 0.998209470132328 0.0724752898272668 0.196783423988759 ENSG00000049245 VAMP3
ENST00000602406 0.998209470132328 0.68649837979272 0.101639829904126 ENSG00000269925 RP3-467L1.6
ENST00000487194 0.998209470132328 0.773991008690956 0.0526116079356828 ENSG00000049245 VAMP3
ENST00000377541 0.998209470132328 0.934405018428643 0.0198457762702606 ENSG00000049246 PER3
ENST00000377532 0.998209470132328 0.772874614863145 0.0392118428306069 ENSG00000049246 PER3
ENST00000361923 0.998209470132328 0.772874614863145 0.0392118428306069 ENSG00000049246 PER3
ENST00000473653 0.998209470132328 0.972813393932792 -0.00847275987319738 ENSG00000049246 PER3
ENST00000463106 0.998209470132328 0.82879405683798 -0.0548893820240885 ENSG00000049246 PER3
ENST00000451646 0.998209470132328 0.41463530195083 -0.180542951867974 ENSG00000236266 RP3-467L1.4
ENST00000494684 0.998209470132328 0.208602785339895 0.307291723465527 ENSG00000049246 PER3
ENST00000377516 0.998209470132328 0.781251108361766 0.0522903377215793 ENSG00000049247 UTS2
ENST00000361696 0.998209470132328 0.416487763140492 -0.206733489611895 ENSG00000049247 UTS2
ENST00000054668 0.998209470132328 0.570515523299878 -0.144680462975758 ENSG00000049247 UTS2
ENST00000377507 0.998209470132328 0.425147331690524 0.13013538698805 ENSG00000049249 TNFRSF9
ENST00000474475 0.998209470132328 0.535024890582175 -0.145341343433895 ENSG00000049249 TNFRSF9
ENST00000492571 0.998209470132328 0.930301035993277 -0.0220440645348789 ENSG00000049249 TNFRSF9
ENST00000493373 0.998209470132328 0.692457498504452 -0.0243334214706427 ENSG00000116288 PARK7
ENST00000460192 0.998209470132328 0.455725517670587 -0.0499039047325756 ENSG00000116288 PARK7
ENST00000338639 0.998209470132328 0.647403859669643 -0.0283907316723593 ENSG00000116288 PARK7
ENST00000493678 0.998209470132328 0.645798433826121 -0.0285153043709162 ENSG00000116288 PARK7
ENST00000377493 0.998209470132328 0.646318304177797 -0.0284847291129589 ENSG00000116288 PARK7
ENST00000465354 0.998209470132328 0.446633328788885 -0.050501541736467 ENSG00000116288 PARK7
ENST00000377491 0.998209470132328 0.648976740750199 -0.0282625011159838 ENSG00000116288 PARK7
ENST00000377488 0.998209470132328 0.655560062382789 -0.0276804643111007 ENSG00000116288 PARK7
ENST00000497113 0.998209470132328 0.435229900237124 -0.0517404402206444 ENSG00000116288 PARK7
ENST00000469225 0.998209470132328 0.672731438773209 -0.0277355908151472 ENSG00000116288 PARK7
ENST00000474874 0.998209470132328 0.0924635604741798 0.234727026299886 ENSG00000116285 ERRFI1
ENST00000377482 0.998209470132328 0.267649489634785 0.199857675767751 ENSG00000116285 ERRFI1
ENST00000467067 0.998209470132328 0.915030688114154 -0.0233290040082151 ENSG00000116285 ERRFI1
ENST00000469499 0.998209470132328 0.637903168798407 0.100693755823862 ENSG00000116285 ERRFI1
ENST00000487559 0.998209470132328 0.697518482760289 0.0868310105545393 ENSG00000116285 ERRFI1
ENST00000337907 0.998209470132328 0.457707871312665 0.054848031267823 ENSG00000142599 RERE
ENST00000377464 0.998209470132328 0.804699571566806 0.0161834462141038 ENSG00000142599 RERE
ENST00000467350 0.998209470132328 0.127748221846402 -0.102790019862847 ENSG00000142599 RERE
ENST00000400907 0.998209470132328 0.58747888853645 0.0401024883574997 ENSG00000142599 RERE
ENST00000476556 0.998209470132328 0.914934085990838 -0.00780929452441265 ENSG00000142599 RERE
ENST00000400908 0.998209470132328 0.416887223759857 0.0642027152867086 ENSG00000142599 RERE
ENST00000505225 0.998209470132328 0.0828635736428679 -0.149382910652125 ENSG00000142599 RERE
ENST00000464367 0.998209470132328 0.0466383773782537 -0.214365632716175 ENSG00000142599 RERE
ENST00000488215 0.998209470132328 0.628621683389001 0.0439682097638681 ENSG00000142599 RERE
ENST00000460659 0.998209470132328 0.499867780580082 0.0652210312721006 ENSG00000142599 RERE
ENST00000492766 0.998209470132328 0.512859423724788 0.063173232221722 ENSG00000142599 RERE
ENST00000465125 0.998209470132328 0.509095539624001 0.0632465737759738 ENSG00000142599 RERE
ENST00000464972 0.998209470132328 0.205178206941594 0.0994035389093408 ENSG00000142599 RERE
ENST00000449895 0.998209470132328 0.13081213316999 -0.200225539584723 ENSG00000232912 RP5-1115A15.1
ENST00000444276 0.998209470132328 0.193586490286023 -0.260453177016916 ENSG00000232912 RP5-1115A15.1
ENST00000480342 0.998209470132328 0.246240825450547 0.102003374778342 ENSG00000142599 RERE
ENST00000507012 0.998209470132328 0.152962429709129 0.131472453283956 ENSG00000142599 RERE
ENST00000469251 0.998209470132328 0.0458397555893433 0.217305150418796 ENSG00000142599 RERE
ENST00000514428 0.998209470132328 0.147609989905742 0.141769584644995 ENSG00000142599 RERE
ENST00000468247 0.998209470132328 0.724352761843087 0.0374127770841794 ENSG00000142599 RERE
ENST00000437586 0.999753691216143 0.994820963871254 -0.00164333748933288 ENSG00000234619 RPL7P11
ENST00000428803 0.998209470132328 0.0101236876814007 0.647319587667141 ENSG00000224315 RPL7P7
ENST00000445254 0.998209470132328 0.420350733331937 -0.201914249118999 ENSG00000226545 RP4-633I8.3
ENST00000433876 0.998209470132328 0.458043565298487 0.175645632817381 ENSG00000228423 RP4-633I8.4
ENST00000234590 0.998209470132328 0.132494815656836 -0.12989942830207 ENSG00000074800 ENO1
ENST00000464920 0.998209470132328 0.122558990561688 -0.139416313711265 ENSG00000074800 ENO1
ENST00000497492 0.998209470132328 0.166729734145367 -0.109680656624178 ENSG00000074800 ENO1
ENST00000486051 0.998209470132328 0.162913347664776 -0.112641908466115 ENSG00000074800 ENO1
ENST00000492343 0.998209470132328 0.140304463244934 -0.116131972229383 ENSG00000074800 ENO1
ENST00000489867 0.998209470132328 0.192028868819658 -0.101820754508228 ENSG00000074800 ENO1
ENST00000414948 0.998209470132328 0.844565213385926 -0.0271812254241035 ENSG00000236269 ENO1-IT1
ENST00000442636 0.998209470132328 0.664519507403491 0.109686287262422 ENSG00000230679 ENO1-AS1
ENST00000377424 0.998209470132328 0.0250359584570238 -0.229767394728538 ENSG00000142583 SLC2A5
ENST00000536305 0.998209470132328 0.0933313853781758 -0.228716105245532 ENSG00000142583 SLC2A5
ENST00000535586 0.998209470132328 0.0414898627349856 -0.246372019110291 ENSG00000142583 SLC2A5
ENST00000487492 0.998209470132328 0.198358905633931 -0.281883968901364 ENSG00000142583 SLC2A5
ENST00000377414 0.998209470132328 0.0416383538229486 -0.257846182595592 ENSG00000142583 SLC2A5
ENST00000484798 0.998209470132328 0.00644979532963813 -0.345159498999387 ENSG00000142583 SLC2A5
ENST00000474145 0.998209470132328 0.00644979532963813 -0.345159498999387 ENSG00000142583 SLC2A5
ENST00000479813 0.998209470132328 0.00627575791359249 -0.345420899562483 ENSG00000142583 SLC2A5
ENST00000486632 0.998209470132328 0.0126813135364648 -0.313494254103527 ENSG00000142583 SLC2A5
ENST00000487835 0.998209470132328 0.0137699236497553 -0.309595045520813 ENSG00000142583 SLC2A5
ENST00000464985 0.998209470132328 0.00946145721903395 -0.337211559853326 ENSG00000142583 SLC2A5
ENST00000473209 0.998209470132328 0.177306668496051 -0.21106550743098 ENSG00000142583 SLC2A5
ENST00000377411 0.998209470132328 0.416218156013671 -0.112720358029196 ENSG00000180758 GPR157
ENST00000414642 0.998209470132328 0.411329362494787 0.139060750299711 ENSG00000180758 GPR157
ENST00000465853 0.998209470132328 0.224034418087905 0.282007514009178 ENSG00000180758 GPR157
ENST00000466131 0.998263618206672 0.974227418721178 0.00631081199725175 ENSG00000180758 GPR157
ENST00000385130 0.998209470132328 0.9367730260882 -0.0202920004413432 ENSG00000207865 MIR34A
ENST00000437157 0.998209470132328 0.241378339975073 0.146537901490257 ENSG00000228526 RP3-510D11.1
ENST00000412639 0.998209470132328 0.076836423027563 0.233729352624385 ENSG00000234546 RP3-510D11.2
ENST00000377403 0.998209470132328 0.784623735032049 0.0213685402933128 ENSG00000049239 H6PD
ENST00000602477 0.998209470132328 0.877386255798242 -0.0139335044238236 ENSG00000049239 H6PD
ENST00000495451 0.998209470132328 0.414198635402502 -0.0810381971661906 ENSG00000049239 H6PD
ENST00000328089 0.998209470132328 0.697574884514244 0.0647125466290722 ENSG00000171621 SPSB1
ENST00000450402 0.998209470132328 0.706956426304353 0.067828155733361 ENSG00000171621 SPSB1
ENST00000357898 0.998209470132328 0.559057602132011 0.141042662913188 ENSG00000171621 SPSB1
ENST00000377399 0.998209470132328 0.571815928066317 0.13824222682198 ENSG00000171621 SPSB1
ENST00000302692 0.998209470132328 0.757489637781755 0.0325485525753059 ENSG00000171612 SLC25A33
ENST00000435277 0.998209470132328 0.469379024420122 0.184582023515181 ENSG00000231181 RP13-15M17.1
ENST00000377376 0.998209470132328 0.443114336733529 0.0696665038300789 ENSG00000188807 TMEM201
ENST00000340381 0.998209470132328 0.452305946302128 0.0686686790796309 ENSG00000188807 TMEM201
ENST00000340305 0.998209470132328 0.338991455307469 0.104712993976314 ENSG00000188807 TMEM201
ENST00000416541 0.998209470132328 0.69132117153684 0.0371289615988814 ENSG00000188807 TMEM201
ENST00000510900 0.998209470132328 0.0597683961338604 -0.421332842003611 ENSG00000188807 TMEM201
ENST00000508400 0.998209470132328 0.390918974223438 0.148531601822374 ENSG00000188807 TMEM201
ENST00000536656 0.998209470132328 0.90412922848516 -0.00701800181592774 ENSG00000171608 PIK3CD
ENST00000377346 0.998209470132328 0.888759829510949 -0.00819494011915503 ENSG00000171608 PIK3CD
ENST00000377320 0.998209470132328 0.0748134408416961 0.292055643037111 ENSG00000179840 C1orf200
ENST00000426570 0.998209470132328 0.195525979537883 -0.289265070430831 ENSG00000233268 RP11-558F24.2
ENST00000415330 0.998209470132328 0.0827009601273289 0.175041937888269 ENSG00000231789 RP11-558F24.4
ENST00000484851 0.998209470132328 0.832593728248674 -0.0329709704778587 ENSG00000171608 PIK3CD
ENST00000361110 0.998209470132328 0.382001162729463 -0.0668816836546106 ENSG00000171608 PIK3CD
ENST00000481137 0.998209470132328 0.73681874128952 -0.0434948657547942 ENSG00000171608 PIK3CD
ENST00000479223 0.998209470132328 0.0239134751037818 -0.287189931972727 ENSG00000171608 PIK3CD
ENST00000543390 0.998209470132328 0.419769201078286 -0.0793655935459103 ENSG00000171608 PIK3CD
ENST00000377298 0.998209470132328 0.85162954291631 -0.0105371116473708 ENSG00000171603 CLSTN1
ENST00000377288 0.998209470132328 0.85162954291631 -0.0105371116473708 ENSG00000171603 CLSTN1
ENST00000477264 0.998209470132328 0.350138688704918 -0.0802208771280319 ENSG00000171603 CLSTN1
ENST00000435891 0.998209470132328 0.393827433489321 -0.0622179709018596 ENSG00000171603 CLSTN1
ENST00000361311 0.998209470132328 0.85162954291631 -0.0105371116473708 ENSG00000171603 CLSTN1
ENST00000464286 0.998209470132328 0.258526464502141 -0.136916810369339 ENSG00000171603 CLSTN1
ENST00000377263 0.998209470132328 0.931960964847504 -0.00846364420515156 ENSG00000178585 CTNNBIP1
ENST00000454104 0.998209470132328 0.269607715642439 -0.212184006663357 ENSG00000223989 RP11-84A14.5
ENST00000537447 0.998209470132328 0.91426314576025 -0.0151771578360001 ENSG00000178585 CTNNBIP1
ENST00000400904 0.998209470132328 0.848227083872275 0.0194060597270978 ENSG00000178585 CTNNBIP1
ENST00000377258 0.998209470132328 0.648456694010719 0.0584087508550728 ENSG00000178585 CTNNBIP1
ENST00000377256 0.998209470132328 0.528966438427544 -0.0994773336490265 ENSG00000178585 CTNNBIP1
ENST00000488540 0.998209470132328 0.553505112560377 0.0494874455056444 ENSG00000162441 LZIC
ENST00000377223 0.998209470132328 0.414684979339639 0.0638414916253966 ENSG00000162441 LZIC
ENST00000400903 0.998209470132328 0.42273142181255 0.0649532804885287 ENSG00000162441 LZIC
ENST00000541052 0.998209470132328 0.241086296822145 0.0944705431498911 ENSG00000162441 LZIC
ENST00000377213 0.998209470132328 0.327599899940369 0.0801887131086359 ENSG00000162441 LZIC
ENST00000471853 0.998209470132328 0.599161856718303 0.075601678610906 ENSG00000162441 LZIC
ENST00000445884 0.997257945115776 0.00374175590402707 0.42341581098991 ENSG00000228150 RP11-84A14.4
ENST00000403197 0.998209470132328 0.0468295634573854 0.213854722520703 ENSG00000173614 NMNAT1
ENST00000377205 0.998209470132328 0.287745179601168 0.0933003536776457 ENSG00000173614 NMNAT1
ENST00000462686 0.998209470132328 0.0572685515951371 0.180425674236394 ENSG00000173614 NMNAT1
ENST00000492735 0.998209470132328 0.0912851271979258 0.192500591817634 ENSG00000173614 NMNAT1
ENST00000496751 0.999352791700912 0.986457287057549 -0.00195438696110437 ENSG00000173614 NMNAT1
ENST00000413148 0.998209470132328 0.834821905168363 0.0333093470354902 ENSG00000241326 RP11-807G9.2
ENST00000253251 0.998209470132328 0.275040257780236 0.0873705475887048 ENSG00000130939 UBE4B
ENST00000377157 0.998209470132328 0.26986627759029 0.0869095861691223 ENSG00000130939 UBE4B
ENST00000377153 0.998209470132328 0.260626991576722 0.105594870154012 ENSG00000130939 UBE4B
ENST00000343090 0.998209470132328 0.250490983200478 0.0944003512228127 ENSG00000130939 UBE4B
ENST00000416729 0.998209470132328 0.801707818811478 -0.0640582750718158 ENSG00000233623 PGAM1P11
ENST00000462658 0.998209470132328 0.263920358921609 0.148204298082497 ENSG00000130939 UBE4B
ENST00000475795 0.998209470132328 0.234761272957067 0.12190926660743 ENSG00000130939 UBE4B
ENST00000470736 0.998209470132328 0.817193294633669 0.0230211621549405 ENSG00000130939 UBE4B
ENST00000466379 0.998209470132328 0.530250006032736 0.059144330798967 ENSG00000130939 UBE4B
ENST00000488228 0.998209470132328 0.138799591036471 0.151086330859124 ENSG00000130939 UBE4B
ENST00000487244 0.998209470132328 0.625628231885514 -0.0582106823859877 ENSG00000130939 UBE4B
ENST00000465408 0.998209470132328 0.0704218191671989 -0.299768753547999 ENSG00000130939 UBE4B
ENST00000377093 0.998209470132328 0.336578621849846 0.0791877719337032 ENSG00000054523 KIF1B
ENST00000263934 0.998209470132328 0.252951097827976 0.0803718453344422 ENSG00000054523 KIF1B
ENST00000377086 0.998209470132328 0.270162119782137 0.0720328968809901 ENSG00000054523 KIF1B
ENST00000377083 0.998209470132328 0.297437029666037 0.0850382862320318 ENSG00000054523 KIF1B
ENST00000377081 0.998209470132328 0.396251533220833 0.05562839141556 ENSG00000054523 KIF1B
ENST00000495136 0.998209470132328 0.66501185634252 0.100184372865429 ENSG00000054523 KIF1B
ENST00000497835 0.998209470132328 0.788589278700433 0.0469693279613481 ENSG00000054523 KIF1B
ENST00000584329 0.998209470132328 0.86177525654663 -0.0441668665510029 ENSG00000264501 RN7SL731P
ENST00000465635 0.998209470132328 0.289227683092867 0.14354543603847 ENSG00000054523 KIF1B
ENST00000483340 0.998209470132328 0.234163980196205 0.161043823506319 ENSG00000054523 KIF1B
ENST00000470616 0.998209470132328 0.337946208994495 0.220841100088475 ENSG00000054523 KIF1B
ENST00000491493 0.998209470132328 0.502613231573246 -0.050099562270605 ENSG00000142657 PGD
ENST00000487775 0.998209470132328 0.0914692554553593 -0.12672551377012 ENSG00000142657 PGD
ENST00000541529 0.998209470132328 0.618963487955368 -0.0347526774362491 ENSG00000142657 PGD
ENST00000477958 0.998209470132328 0.217140116511652 -0.0872754144203496 ENSG00000142657 PGD
ENST00000270776 0.998209470132328 0.639019717486822 -0.0324250433272248 ENSG00000142657 PGD
ENST00000483936 0.998209470132328 0.60449440763132 -0.0356634818169784 ENSG00000142657 PGD
ENST00000538557 0.998209470132328 0.64495047637639 -0.0317131390949598 ENSG00000142657 PGD
ENST00000465632 0.998209470132328 0.323333934804983 -0.0682313236933023 ENSG00000142657 PGD
ENST00000460189 0.998209470132328 0.454100859235699 -0.0543663046818991 ENSG00000142657 PGD
ENST00000493288 0.998209470132328 0.671598458668363 -0.0385978620347151 ENSG00000142657 PGD
ENST00000498356 0.998209470132328 0.84232176766518 -0.0146708525785479 ENSG00000142657 PGD
ENST00000496718 0.998209470132328 0.894929240118001 -0.0109243259327207 ENSG00000142657 PGD
ENST00000607572 0.998209470132328 0.533229664065256 -0.15749825292403 ENSG00000271989 RP4-736L20.3
ENST00000400900 0.998209470132328 0.294295880542063 0.0868483969759068 ENSG00000251503 APITD1-CORT
ENST00000602296 0.998209470132328 0.294295880542063 0.0868483969759068 ENSG00000175279 APITD1
ENST00000602787 0.998209470132328 0.294295880542063 0.0868483969759068 ENSG00000175279 APITD1
ENST00000470413 0.998209470132328 0.294261677206285 0.0869527753245144 ENSG00000251503 APITD1-CORT
ENST00000309048 0.998209470132328 0.258305578988808 0.10411800838491 ENSG00000175279 APITD1
ENST00000602486 0.998209470132328 0.64916989457047 -0.065710413259357 ENSG00000175279 APITD1
ENST00000477755 0.998209470132328 0.44487037731467 0.0707671353957655 ENSG00000175279 APITD1
ENST00000462462 0.998209470132328 0.44439668812281 0.0730768203402296 ENSG00000175279 APITD1
ENST00000465026 0.998209470132328 0.256670485382248 0.100443823111085 ENSG00000251503 APITD1-CORT
ENST00000602446 0.998209470132328 0.171066070627618 0.127764775695594 ENSG00000251503 APITD1-CORT
ENST00000464507 0.998209470132328 0.145144012592144 0.163573288782191 ENSG00000175279 APITD1
ENST00000377049 0.998209470132328 0.154968429344615 0.287582705141139 ENSG00000241563 CORT
ENST00000320498 0.998209470132328 0.425266103532579 0.161844815965509 ENSG00000241563 CORT
ENST00000377038 0.998209470132328 0.579038892387942 -0.0283316073143555 ENSG00000160049 DFFA
ENST00000424487 0.998209470132328 0.767859387833456 0.0321663199326048 ENSG00000203469 RP5-1113E3.3
ENST00000476658 0.998209470132328 0.555665217489037 -0.0407232640316377 ENSG00000160049 DFFA
ENST00000377036 0.998209470132328 0.635202428937534 -0.0338746292621812 ENSG00000160049 DFFA
ENST00000472851 0.99914343951653 0.985336502874419 -0.00156430447829822 ENSG00000142655 PEX14
ENST00000356607 0.998209470132328 0.502292597093054 0.0556771448326438 ENSG00000142655 PEX14
ENST00000538836 0.998209470132328 0.49881707322205 0.0567691724013689 ENSG00000142655 PEX14
ENST00000491661 0.998209470132328 0.504376355820797 0.0616033251902573 ENSG00000142655 PEX14
ENST00000492696 0.998209470132328 0.387411547307243 0.214704472808727 ENSG00000142655 PEX14
ENST00000377022 0.998209470132328 0.973327592449489 0.00359290190067138 ENSG00000130940 CASZ1
ENST00000478524 0.998209470132328 0.401828446938872 0.206234895733492 ENSG00000130940 CASZ1
ENST00000606802 0.998209470132328 0.449258823136923 0.125630689413438 ENSG00000272078 RP4-734G22.3
ENST00000447850 0.998209470132328 0.332474470547914 0.247164078177365 ENSG00000130940 CASZ1
ENST00000344008 0.998209470132328 0.575208986874106 -0.0600368654403723 ENSG00000130940 CASZ1
ENST00000490176 0.998209470132328 0.24788444246465 0.2945765017231 ENSG00000130940 CASZ1
ENST00000496432 0.998209470132328 0.258754579731314 -0.130641318568378 ENSG00000130940 CASZ1
ENST00000492173 0.998209470132328 0.92150931142018 -0.0212298567016354 ENSG00000130940 CASZ1
ENST00000478728 0.998209470132328 0.628610062240196 -0.0665721046432417 ENSG00000130940 CASZ1
ENST00000476357 0.998209470132328 0.394987914935832 -0.215222113513398 ENSG00000175262 C1orf127
ENST00000418570 0.998209470132328 0.345336707927186 -0.19239618715567 ENSG00000175262 C1orf127
ENST00000377004 0.998209470132328 0.492027963307475 -0.132359019143725 ENSG00000175262 C1orf127
ENST00000377008 0.998209470132328 0.492027963307475 -0.132359019143725 ENSG00000175262 C1orf127
ENST00000520253 0.998209470132328 0.363947248533757 -0.178218445573052 ENSG00000175262 C1orf127
ENST00000473118 0.998209470132328 0.214174188036486 -0.0711508903798688 ENSG00000120948 TARDBP
ENST00000240185 0.998209470132328 0.074116753191578 -0.0945545761053968 ENSG00000120948 TARDBP
ENST00000476201 0.998209470132328 0.23499396491612 -0.0681088957688804 ENSG00000120948 TARDBP
ENST00000472476 0.998209470132328 0.238254867111918 -0.0638045019380475 ENSG00000120948 TARDBP
ENST00000439080 0.998209470132328 0.0722642060354667 -0.0946876113642083 ENSG00000120948 TARDBP
ENST00000473869 0.998209470132328 0.086874485903313 -0.0904212176236637 ENSG00000120948 TARDBP
ENST00000315091 0.998209470132328 0.073365837110262 -0.0949950479018304 ENSG00000120948 TARDBP
ENST00000477447 0.998209470132328 0.0788304913429209 -0.0987932164716783 ENSG00000120948 TARDBP
ENST00000496840 0.998209470132328 0.161160684000666 -0.0822651152286259 ENSG00000120948 TARDBP
ENST00000480464 0.998209470132328 0.569439781897939 0.0615735955646816 ENSG00000120948 TARDBP
ENST00000400897 0.998209470132328 0.314279723106077 0.118347144127164 ENSG00000009724 MASP2
ENST00000607145 0.998209470132328 0.881201019324893 0.0250474721155504 ENSG00000271895 RP4-635E18.8
ENST00000475189 0.998209470132328 0.835272872765775 -0.0243238255866143 ENSG00000116649 SRM
ENST00000376957 0.998209470132328 0.781000346705881 -0.0227038315384903 ENSG00000116649 SRM
ENST00000490101 0.998209470132328 0.59963277125934 -0.0593564392033126 ENSG00000116649 SRM
ENST00000465788 0.998209470132328 0.913452104669716 -0.00908689535490274 ENSG00000116649 SRM
ENST00000459997 0.998209470132328 0.835170070755734 -0.016794231333818 ENSG00000116649 SRM
ENST00000487300 0.998209470132328 0.769802353804522 -0.0261493500596851 ENSG00000116649 SRM
ENST00000304457 0.998209470132328 0.323439591770125 -0.0518287611591924 ENSG00000171824 EXOSC10
ENST00000376936 0.998209470132328 0.325793820529158 -0.0515575305946071 ENSG00000171824 EXOSC10
ENST00000474216 0.998209470132328 0.648647129169501 -0.0293460337392026 ENSG00000171824 EXOSC10
ENST00000544779 0.998209470132328 0.323532490235508 -0.0518291164820016 ENSG00000171824 EXOSC10
ENST00000490565 0.998209470132328 0.604526932039916 -0.07524749732118 ENSG00000171824 EXOSC10
ENST00000452378 0.998209470132328 0.165229250253968 -0.122211413998419 ENSG00000226849 RP4-635E18.7
ENST00000469634 0.998209470132328 0.15314918021401 -0.141552663850572 ENSG00000171824 EXOSC10
ENST00000478271 0.998209470132328 0.142050688564993 -0.148369122714784 ENSG00000171824 EXOSC10
ENST00000470611 0.998209470132328 0.228151182464235 -0.0915170455018778 ENSG00000171824 EXOSC10
ENST00000498576 0.998209470132328 0.573624916889978 -0.058037784845007 ENSG00000171824 EXOSC10
ENST00000472078 0.998209470132328 0.263414374905065 0.123152897724466 ENSG00000171824 EXOSC10
ENST00000485606 0.998209470132328 0.0164103084188438 0.225103483749941 ENSG00000171824 EXOSC10
ENST00000460196 0.998209470132328 0.105768182365536 -0.128220527027067 ENSG00000171824 EXOSC10
ENST00000447600 0.998209470132328 0.541691320736225 -0.110345131242684 ENSG00000230337 RP4-635E18.6
ENST00000435388 0.998209470132328 0.54130965492579 -0.110467194135056 ENSG00000230337 RP4-635E18.6
ENST00000376838 0.998209470132328 0.594552119747966 -0.046917837862271 ENSG00000198793 MTOR
ENST00000361445 0.998209470132328 0.934758043317071 0.00617588305235932 ENSG00000198793 MTOR
ENST00000473471 0.998209470132328 0.853975833710081 -0.0218820988076705 ENSG00000198793 MTOR
ENST00000490931 0.998209470132328 0.913704430325487 -0.012040250418577 ENSG00000198793 MTOR
ENST00000455339 0.998209470132328 0.744108055601517 0.0382769259717485 ENSG00000198793 MTOR
ENST00000495435 0.998209470132328 0.554739782159492 0.0649527866552226 ENSG00000198793 MTOR
ENST00000476768 0.998209470132328 0.757191960213668 0.0487846645312671 ENSG00000198793 MTOR
ENST00000445982 0.998209470132328 0.812146529255962 0.0313005444141404 ENSG00000225602 MTOR-AS1
ENST00000420480 0.998209470132328 0.869499379248634 0.0217990105490418 ENSG00000225602 MTOR-AS1
ENST00000376819 0.998209470132328 0.442255729475969 0.152437232753158 ENSG00000171819 ANGPTL7
ENST00000476934 0.998209470132328 0.239423544520263 0.300214041104778 ENSG00000171819 ANGPTL7
ENST00000376810 0.998209470132328 0.973862943671478 -0.00357248270273056 ENSG00000120942 UBIAD1
ENST00000376804 0.999753691216143 0.993705106925526 -0.000862365205442001 ENSG00000120942 UBIAD1
ENST00000486588 0.998209470132328 0.737181171404376 -0.038598612217266 ENSG00000120942 UBIAD1
ENST00000483738 0.998209470132328 0.763149921334702 -0.0347157044113502 ENSG00000120942 UBIAD1
ENST00000433562 0.998209470132328 0.655611814162932 -0.114154691725458 ENSG00000238199 UBE2V2P3
ENST00000294484 0.998209470132328 0.5174838689594 0.164855331518536 ENSG00000204624 PTCHD2
ENST00000389575 0.998209470132328 0.5174838689594 0.164855331518536 ENSG00000204624 PTCHD2
ENST00000465901 0.998209470132328 0.934519536699145 -0.0198664872894742 ENSG00000116661 FBXO2
ENST00000251546 0.998209470132328 0.635084635111475 -0.0637611411824293 ENSG00000132879 FBXO44
ENST00000425796 0.998209470132328 0.627396287121755 -0.0749270892727956 ENSG00000132879 FBXO44
ENST00000376770 0.998209470132328 0.583680222248702 -0.0700220603606461 ENSG00000132879 FBXO44
ENST00000376768 0.998209470132328 0.682393388031676 -0.058853140427319 ENSG00000132879 FBXO44
ENST00000251547 0.998209470132328 0.583680222248702 -0.0700220603606461 ENSG00000132879 FBXO44
ENST00000376760 0.998209470132328 0.791053710764066 -0.0386909344797956 ENSG00000132879 FBXO44
ENST00000376762 0.998209470132328 0.663686878121934 -0.0582897856788361 ENSG00000132879 FBXO44
ENST00000475435 0.998209470132328 0.377889967556272 -0.11854216178558 ENSG00000132879 FBXO44
ENST00000471895 0.998209470132328 0.494193411951546 -0.0928789143396895 ENSG00000132879 FBXO44
ENST00000376753 0.998209470132328 0.885370360395941 0.0135143978005604 ENSG00000116663 FBXO6
ENST00000474239 0.998209470132328 0.791921716195315 0.0270558917609368 ENSG00000116663 FBXO6
ENST00000449067 0.998209470132328 0.84604552152834 -0.0189656858474463 ENSG00000116663 FBXO6
ENST00000235310 0.998209470132328 0.26781782605737 -0.104393455693128 ENSG00000116670 MAD2L2
ENST00000376692 0.998209470132328 0.259978972882075 -0.105920195749387 ENSG00000116670 MAD2L2
ENST00000376672 0.998209470132328 0.274642384137021 -0.103168461066386 ENSG00000116670 MAD2L2
ENST00000376669 0.998209470132328 0.272015070262938 -0.103375023580278 ENSG00000116670 MAD2L2
ENST00000376667 0.998209470132328 0.289471796579831 -0.100167189279896 ENSG00000116670 MAD2L2
ENST00000445656 0.998209470132328 0.333514928556037 -0.091372011615884 ENSG00000116670 MAD2L2
ENST00000456915 0.998209470132328 0.330517842977873 -0.0915419395824884 ENSG00000116670 MAD2L2
ENST00000376664 0.998209470132328 0.3973398266679 -0.0793025050216177 ENSG00000116670 MAD2L2
ENST00000376655 0.998209470132328 0.34040144989252 -0.0958907811193878 ENSG00000116670 MAD2L2
ENST00000376637 0.998209470132328 0.707486274956964 -0.049694008471358 ENSG00000177674 AGTRAP
ENST00000476512 0.998209470132328 0.741644669929585 -0.0435927972222421 ENSG00000177674 AGTRAP
ENST00000400895 0.998209470132328 0.740571067640726 -0.0436861795493204 ENSG00000177674 AGTRAP
ENST00000494437 0.998209470132328 0.247112022022082 -0.16986849853222 ENSG00000177674 AGTRAP
ENST00000491346 0.998209470132328 0.744745113322526 -0.0432579206988817 ENSG00000177674 AGTRAP
ENST00000376629 0.998209470132328 0.713417584838715 -0.0486956196162014 ENSG00000177674 AGTRAP
ENST00000376627 0.998209470132328 0.716398015140252 -0.0480903032375692 ENSG00000177674 AGTRAP
ENST00000314340 0.998209470132328 0.713417584838715 -0.0486956196162014 ENSG00000177674 AGTRAP
ENST00000452018 0.998209470132328 0.721723709911162 -0.0469766992848169 ENSG00000177674 AGTRAP
ENST00000510878 0.998209470132328 0.703447690860022 -0.0503330264339208 ENSG00000177674 AGTRAP
ENST00000476309 0.998209470132328 0.87962936055541 0.0231983597072985 ENSG00000177674 AGTRAP
ENST00000514733 0.998209470132328 0.710436270357732 0.0567947038910911 ENSG00000177674 AGTRAP
ENST00000513739 0.998209470132328 0.577038886546071 0.0925029384617673 ENSG00000177674 AGTRAP
ENST00000471765 0.998209470132328 0.916066060100584 0.017162082883699 ENSG00000177674 AGTRAP
ENST00000433342 0.998209470132328 0.6066519714899 -0.0692777330921152 ENSG00000215910 C1orf167
ENST00000312793 0.998209470132328 0.60669009251264 -0.0692645195298586 ENSG00000215910 C1orf167
ENST00000444493 0.998209470132328 0.661921580194652 -0.0597023881306853 ENSG00000215910 C1orf167
ENST00000449278 0.998209470132328 0.662448767189746 -0.0597142243363669 ENSG00000215910 C1orf167
ENST00000475041 0.998209470132328 0.61556751416534 -0.0825228217485068 ENSG00000215910 C1orf167
ENST00000376592 0.998209470132328 0.35248116393649 -0.106849526106356 ENSG00000177000 MTHFR
ENST00000376583 0.998209470132328 0.345510795159076 -0.109211717838941 ENSG00000177000 MTHFR
ENST00000376590 0.998209470132328 0.386550158553304 -0.0983046692184964 ENSG00000177000 MTHFR
ENST00000482358 0.998209470132328 0.808707154865282 -0.0366680487499882 ENSG00000215910 C1orf167
ENST00000376585 0.998209470132328 0.287551179964511 -0.117465203229634 ENSG00000177000 MTHFR
ENST00000418034 0.998209470132328 0.971490378721016 0.00524296090837046 ENSG00000177000 MTHFR
ENST00000413656 0.998209470132328 0.629695157353425 -0.0767645879602392 ENSG00000177000 MTHFR
ENST00000423400 0.998209470132328 0.656839528326097 -0.0692825825283978 ENSG00000177000 MTHFR
ENST00000431243 0.998209470132328 0.656839528326097 -0.0692825825283978 ENSG00000177000 MTHFR
ENST00000376486 0.998209470132328 0.924197740358321 -0.0122162262112753 ENSG00000177000 MTHFR
ENST00000312413 0.998209470132328 0.558707925088743 0.0512120108922587 ENSG00000011021 CLCN6
ENST00000346436 0.998209470132328 0.558707925088743 0.0512120108922587 ENSG00000011021 CLCN6
ENST00000376497 0.998209470132328 0.739733182882064 0.033765105456684 ENSG00000011021 CLCN6
ENST00000376487 0.998209470132328 0.372374476613163 0.0760416851979145 ENSG00000011021 CLCN6
ENST00000376496 0.998209470132328 0.299567126222668 0.0876084589582675 ENSG00000011021 CLCN6
ENST00000376491 0.998209470132328 0.331214866287165 0.0876424949974543 ENSG00000011021 CLCN6
ENST00000376492 0.998209470132328 0.254717967949662 0.102909530904756 ENSG00000011021 CLCN6
ENST00000376490 0.998209470132328 0.331214866287165 0.0876424949974543 ENSG00000011021 CLCN6
ENST00000494028 0.998209470132328 0.709945347201162 0.0382615289302937 ENSG00000011021 CLCN6
ENST00000446542 0.998209470132328 0.657942824960734 -0.0534566468687226 ENSG00000242349 NPPA-AS1
ENST00000400892 0.998209470132328 0.732602902693482 -0.064433051712008 ENSG00000242349 NPPA-AS1
ENST00000376480 0.998209470132328 0.24358463502724 -0.25988216183582 ENSG00000175206 NPPA
ENST00000376476 0.998209470132328 0.318532880038554 -0.23201707652346 ENSG00000175206 NPPA
ENST00000364931 0.998209470132328 0.231333733501829 0.287849299831176 ENSG00000201801 RNU5E-4P
ENST00000376572 0.998209470132328 0.493618361759561 -0.0670524351201916 ENSG00000116685 KIAA2013
ENST00000376576 0.998209470132328 0.306357875599938 -0.118871766697719 ENSG00000116685 KIAA2013
ENST00000485046 0.998209470132328 0.287084286418209 -0.0963190568661579 ENSG00000083444 PLOD1
ENST00000449038 0.998209470132328 0.689266624797732 -0.0351104422419785 ENSG00000083444 PLOD1
ENST00000358133 0.998209470132328 0.587435291703092 -0.0476134767452639 ENSG00000083444 PLOD1
ENST00000376369 0.998209470132328 0.155432432850489 -0.138155353188494 ENSG00000083444 PLOD1
ENST00000429000 0.998209470132328 0.315748571285134 -0.0903607298448456 ENSG00000083444 PLOD1
ENST00000196061 0.998209470132328 0.183294079128653 -0.128155120658884 ENSG00000083444 PLOD1
ENST00000465920 0.998209470132328 0.0482058580591704 -0.266775175684773 ENSG00000083444 PLOD1
ENST00000491536 0.998209470132328 0.170961911050325 -0.165298503829199 ENSG00000083444 PLOD1
ENST00000470133 0.998209470132328 0.244854298336353 -0.171247518880268 ENSG00000083444 PLOD1
ENST00000481933 0.998209470132328 0.275877282537071 -0.144407876607458 ENSG00000083444 PLOD1
ENST00000444836 0.998209470132328 0.00972707424968365 -0.113881614367285 ENSG00000116688 MFN2
ENST00000490079 0.998209470132328 0.032220832601152 -0.16889212528069 ENSG00000116688 MFN2
ENST00000235329 0.998209470132328 0.00966807128972379 -0.113978501848503 ENSG00000116688 MFN2
ENST00000484391 0.998209470132328 0.0340187419564227 -0.159751596050613 ENSG00000116688 MFN2
ENST00000497302 0.998209470132328 0.0448837740976333 -0.141960216799257 ENSG00000116688 MFN2
ENST00000412236 0.998209470132328 0.0249582186835342 -0.160442518855085 ENSG00000116688 MFN2
ENST00000478749 0.998209470132328 0.764037338456925 0.0242206444194955 ENSG00000116691 MIIP
ENST00000235332 0.998209470132328 0.707724690400007 0.0290307405101739 ENSG00000116691 MIIP
ENST00000436478 0.998209470132328 0.707850654493982 0.0290167270584071 ENSG00000116691 MIIP
ENST00000466860 0.998209470132328 0.370139901396179 0.0791657040129086 ENSG00000116691 MIIP
ENST00000498685 0.998209470132328 0.326552264520442 0.0887860114007246 ENSG00000116691 MIIP
ENST00000365591 0.998209470132328 0.900432654282783 -0.0316020616710528 ENSG00000202461 Y_RNA
ENST00000492256 0.998209470132328 0.301865592836711 0.134518131254594 ENSG00000116691 MIIP
ENST00000460823 0.998209470132328 0.292104261851278 0.112834103282013 ENSG00000116691 MIIP
ENST00000478299 0.998209470132328 0.947805267995182 0.0111771528498329 ENSG00000116691 MIIP
ENST00000263932 0.998209470132328 0.890204114845647 0.00733800301623068 ENSG00000120949 TNFRSF8
ENST00000417814 0.998209470132328 0.825881249407318 0.0130842923886619 ENSG00000120949 TNFRSF8
ENST00000514649 0.998209470132328 0.825881249407318 0.0130842923886619 ENSG00000120949 TNFRSF8
ENST00000439324 0.998209470132328 0.205357531982235 -0.324072311799065 ENSG00000227875 RP11-426M1.2
ENST00000413146 0.998209470132328 0.680676379444172 0.0236562025456951 ENSG00000120949 TNFRSF8
ENST00000479933 0.998209470132328 0.694410421945546 0.0225571021323471 ENSG00000120949 TNFRSF8
ENST00000536782 0.998209470132328 0.607144815438873 0.0491079019421179 ENSG00000028137 TNFRSF1B
ENST00000376259 0.998209470132328 0.462144385177695 -0.0632089356235078 ENSG00000028137 TNFRSF1B
ENST00000492361 0.998209470132328 0.462144385177695 -0.0632089356235078 ENSG00000028137 TNFRSF1B
ENST00000489921 0.998209470132328 0.131029162424943 -0.243355539525246 ENSG00000028137 TNFRSF1B
ENST00000356315 0.998209470132328 0.675373568959548 0.025842408763004 ENSG00000048707 VPS13D
ENST00000358136 0.998209470132328 0.675373568959548 0.025842408763004 ENSG00000048707 VPS13D
ENST00000476169 0.998209470132328 0.0931931881344764 0.259948540168824 ENSG00000048707 VPS13D
ENST00000489961 0.998209470132328 0.622578249195694 0.0746792881622712 ENSG00000048707 VPS13D
ENST00000011700 0.998209470132328 0.655189385863478 0.0297616522398551 ENSG00000048707 VPS13D
ENST00000460333 0.998209470132328 0.946450885814874 0.0050010178830842 ENSG00000048707 VPS13D
ENST00000487188 0.998209470132328 0.587227482738738 0.0521627481380224 ENSG00000048707 VPS13D
ENST00000469054 0.998209470132328 0.472250106403578 -0.114360091214029 ENSG00000048707 VPS13D
ENST00000496628 0.998209470132328 0.365993962521704 0.0612853403496516 ENSG00000048707 VPS13D
ENST00000466732 0.998209470132328 0.411687363612895 -0.154839056792789 ENSG00000048707 VPS13D
ENST00000476045 0.998209470132328 0.0598737626568994 -0.332249208851436 ENSG00000048707 VPS13D
ENST00000481484 0.998209470132328 0.129682691649115 -0.281959108161629 ENSG00000048707 VPS13D
ENST00000543766 0.998209470132328 0.524974147129897 0.0488188657652534 ENSG00000048707 VPS13D
ENST00000471923 0.998209470132328 0.756453946796243 -0.025088457350167 ENSG00000048707 VPS13D
ENST00000543710 0.998209470132328 0.671288327682719 -0.0420676525992412 ENSG00000048707 VPS13D
ENST00000473099 0.998209470132328 0.364853730078104 0.14753568996798 ENSG00000048707 VPS13D
ENST00000376223 0.998209470132328 0.48988453405347 0.133754397483218 ENSG00000162496 DHRS3
ENST00000464917 0.998209470132328 0.406629897903667 0.160120243356879 ENSG00000162496 DHRS3
ENST00000430996 0.998209470132328 0.765828608244492 0.0678055753979464 ENSG00000162496 DHRS3
ENST00000482265 0.998209470132328 0.716470719512866 0.0725797471331889 ENSG00000162496 DHRS3
ENST00000484063 0.998209470132328 0.365426115243052 0.080748629721468 ENSG00000116731 PRDM2
ENST00000376048 0.998209470132328 0.372184252341754 0.0418689510445948 ENSG00000116731 PRDM2
ENST00000311066 0.998209470132328 0.489298871826531 0.0306740737460887 ENSG00000116731 PRDM2
ENST00000235372 0.998209470132328 0.3414206687289 0.0437986487207459 ENSG00000116731 PRDM2
ENST00000491134 0.998209470132328 0.578465875939179 0.0229213221604214 ENSG00000116731 PRDM2
ENST00000502727 0.998209470132328 0.0767774421271167 0.136606060384468 ENSG00000116731 PRDM2
ENST00000502724 0.998209470132328 0.0837317377748198 0.134675435353528 ENSG00000116731 PRDM2
ENST00000413440 0.998209470132328 0.689471202095895 0.0161699918725823 ENSG00000116731 PRDM2
ENST00000343137 0.998209470132328 0.724951882405147 0.0142098528421104 ENSG00000116731 PRDM2
ENST00000491815 0.998209470132328 0.0720321610133127 0.145108127026547 ENSG00000116731 PRDM2
ENST00000503842 0.998209470132328 0.445532019856567 0.0327657660759729 ENSG00000116731 PRDM2
ENST00000407521 0.998209470132328 0.0939196090626831 0.127463779656071 ENSG00000116731 PRDM2
ENST00000505823 0.998209470132328 0.44219404244903 0.0330200446336675 ENSG00000116731 PRDM2
ENST00000487453 0.998209470132328 0.499685608327437 0.0660187901138646 ENSG00000116731 PRDM2
ENST00000491547 0.998209470132328 0.626435201294086 -0.0907616957794278 ENSG00000189337 KAZN
ENST00000376030 0.998209470132328 0.583715028637482 -0.101591517568175 ENSG00000189337 KAZN
ENST00000503743 0.998209470132328 0.664460676863818 -0.0806314687104465 ENSG00000189337 KAZN
ENST00000422387 0.998209470132328 0.594640139914617 -0.0988680095255444 ENSG00000189337 KAZN
ENST00000361144 0.998209470132328 0.14415582579745 -0.314994672437688 ENSG00000189337 KAZN
ENST00000376028 0.998209470132328 0.636107696875363 -0.11498515879108 ENSG00000189337 KAZN
ENST00000400798 0.998209470132328 0.158397364355672 -0.306276410731921 ENSG00000189337 KAZN
ENST00000400797 0.998209470132328 0.528141187962142 -0.151008989503437 ENSG00000189337 KAZN
ENST00000428417 0.998209470132328 0.854238900155913 0.0274352157825452 ENSG00000171729 TMEM51
ENST00000376014 0.998209470132328 0.853877298170275 0.0275134247208572 ENSG00000171729 TMEM51
ENST00000451326 0.998209470132328 0.577152829205911 -0.0874915422834513 ENSG00000171729 TMEM51
ENST00000400796 0.998209470132328 0.853724608198582 0.0275504888140615 ENSG00000171729 TMEM51
ENST00000434578 0.998209470132328 0.853724608198582 0.0275504888140615 ENSG00000171729 TMEM51
ENST00000376008 0.998209470132328 0.853947452986212 0.027501172358105 ENSG00000171729 TMEM51
ENST00000424792 0.998209470132328 0.499060407430451 -0.172914276130854 ENSG00000204464 C1orf195
ENST00000417793 0.998209470132328 0.734211417950505 -0.0726700981050775 ENSG00000142621 FHAD1
ENST00000358897 0.998209470132328 0.734211417950505 -0.0726700981050775 ENSG00000142621 FHAD1
ENST00000375999 0.998209470132328 0.713788735235158 -0.0781200850817711 ENSG00000142621 FHAD1
ENST00000433640 0.998209470132328 0.36711170827332 -0.226328095272801 ENSG00000142621 FHAD1
ENST00000375998 0.998209470132328 0.531014638767404 -0.13444950442524 ENSG00000142621 FHAD1
ENST00000375996 0.998209470132328 0.147826578987662 0.363458955431218 ENSG00000142621 FHAD1
ENST00000375997 0.998209470132328 0.147826578987662 0.363458955431218 ENSG00000142621 FHAD1
ENST00000524761 0.998209470132328 0.0523239725902834 0.49047455305694 ENSG00000142621 FHAD1
ENST00000375995 0.998209470132328 0.118515398230951 0.392163364486849 ENSG00000142621 FHAD1
ENST00000401090 0.998209470132328 0.118515398230951 0.392163364486849 ENSG00000142621 FHAD1
ENST00000375980 0.998209470132328 0.936630891597654 -0.00597874761067759 ENSG00000142634 EFHD2
ENST00000445566 0.998209470132328 0.898291624690191 -0.0114783471946774 ENSG00000142634 EFHD2
ENST00000375910 0.998209470132328 0.220626772348357 -0.300944414030381 ENSG00000215704 CELA2B
ENST00000488764 0.998209470132328 0.549620046657161 -0.152842649282266 ENSG00000215704 CELA2B
ENST00000546424 0.998209470132328 0.611657273863286 -0.0623629794549678 ENSG00000132906 CASP9
ENST00000333868 0.998209470132328 0.747146954817853 -0.0392894213276924 ENSG00000132906 CASP9
ENST00000348549 0.998209470132328 0.747146954817853 -0.0392894213276924 ENSG00000132906 CASP9
ENST00000400777 0.998209470132328 0.768124367516205 -0.036042493081295 ENSG00000132906 CASP9
ENST00000424908 0.998209470132328 0.478652762694382 0.110101825338053 ENSG00000132906 CASP9
ENST00000375890 0.998209470132328 0.895251478411653 -0.0171102038735362 ENSG00000132906 CASP9
ENST00000474305 0.998209470132328 0.919675185448876 -0.0131421845802408 ENSG00000132906 CASP9
ENST00000447522 0.998209470132328 0.555940135034678 -0.0802235827702941 ENSG00000132906 CASP9
ENST00000440484 0.998209470132328 0.841201168242733 -0.0291817606216353 ENSG00000132906 CASP9
ENST00000546969 0.998209470132328 0.402873582715465 -0.125371052078457 ENSG00000132906 CASP9
ENST00000469637 0.998209470132328 0.524771219261877 -0.138265603306992 ENSG00000132906 CASP9
ENST00000375849 0.998209470132328 0.325828437506983 0.063210379863932 ENSG00000116138 DNAJC16
ENST00000375847 0.998209470132328 0.434216737683947 0.055648652558079 ENSG00000116138 DNAJC16
ENST00000475133 0.998209470132328 0.434216737683947 0.055648652558079 ENSG00000116138 DNAJC16
ENST00000375838 0.998209470132328 0.245124920480199 0.106982344719935 ENSG00000116138 DNAJC16
ENST00000483270 0.998209470132328 0.674917523388604 0.0276172268929987 ENSG00000116138 DNAJC16
ENST00000472665 0.998209470132328 0.143829308038035 -0.219344748704795 ENSG00000116138 DNAJC16
ENST00000606186 0.998209470132328 0.534820746574659 -0.134693266651393 ENSG00000272510 RP4-680D5.8
ENST00000479655 0.998209470132328 0.820027418687922 -0.0489294033433856 ENSG00000116138 DNAJC16
ENST00000490811 0.998209470132328 0.110184745793183 -0.306889970961897 ENSG00000116138 DNAJC16
ENST00000495523 0.998209470132328 0.665978097459658 0.0499659682231706 ENSG00000116138 DNAJC16
ENST00000375826 0.998209470132328 0.681155956723259 0.0433329593848222 ENSG00000116771 AGMAT
ENST00000428945 0.998209470132328 0.293429949056624 0.224826138454918 ENSG00000237301 RP4-680D5.2
ENST00000480945 0.998209470132328 0.855101626420088 -0.0147912081363546 ENSG00000197312 DDI2
ENST00000486680 0.998209470132328 0.420789159052001 0.0932511571636928 ENSG00000197312 DDI2
ENST00000546927 0.998209470132328 0.371435463568695 0.126050963791645 ENSG00000197312 DDI2
ENST00000320153 0.998209470132328 0.832767252792525 -0.0200043889204112 ENSG00000197312 DDI2
ENST00000483899 0.998209470132328 0.720448736034659 -0.0383623763463994 ENSG00000197312 DDI2
ENST00000548451 0.998209470132328 0.479082966949282 0.10418522651593 ENSG00000197312 DDI2
ENST00000345034 0.998209470132328 0.497735485444317 -0.0612587030270893 ENSG00000215695 RSC1A1
ENST00000375799 0.998209470132328 0.523719233267201 -0.0410774087116799 ENSG00000116786 PLEKHM2
ENST00000375793 0.998209470132328 0.523719233267201 -0.0410774087116799 ENSG00000116786 PLEKHM2
ENST00000584345 0.998209470132328 0.503046885845727 -0.170795355585246 ENSG00000264048 AL121992.1
ENST00000462455 0.998209470132328 0.785763745021626 0.0225185607772671 ENSG00000116786 PLEKHM2
ENST00000453804 0.998209470132328 0.240085215492905 -0.0971295410478553 ENSG00000237938 RP11-288I21.1
ENST00000477849 0.998209470132328 0.296143106500838 -0.108127918681215 ENSG00000116786 PLEKHM2
ENST00000294454 0.998209470132328 0.667474296860931 0.106225756877335 ENSG00000162461 SLC25A34
ENST00000538385 0.998209470132328 0.477604330580699 -0.181552599981241 ENSG00000233954 RP11-169K16.7
ENST00000483273 0.998209470132328 0.560023951823605 -0.148993835554243 ENSG00000233954 RP11-169K16.7
ENST00000395968 0.998209470132328 0.0287914286808691 -0.490885843121719 ENSG00000178715 RP11-169K16.8
ENST00000321418 0.998209470132328 0.0287914286808691 -0.490885843121719 ENSG00000178715 RP11-169K16.8
ENST00000535249 0.998209470132328 0.695656235614688 -0.0659057910188265 ENSG00000179743 RP11-169K16.9
ENST00000317122 0.998209470132328 0.683441307664539 0.0501446281588747 ENSG00000179743 RP11-169K16.9
ENST00000375759 0.998209470132328 0.370348391328336 -0.0329536261013419 ENSG00000065526 SPEN
ENST00000438066 0.998209470132328 0.64254906188143 0.034057450062747 ENSG00000065526 SPEN
ENST00000471538 0.998209470132328 0.90210246794329 -0.0101120210310013 ENSG00000065526 SPEN
ENST00000442985 0.998209470132328 0.923442015065781 -0.00712992917214017 ENSG00000065526 SPEN
ENST00000487496 0.998209470132328 0.482429419241356 -0.0889702312432045 ENSG00000065526 SPEN
ENST00000462525 0.998209470132328 0.580881556856089 0.093248042765846 ENSG00000116809 ZBTB17
ENST00000440560 0.998209470132328 0.552471681315493 0.0973131967336193 ENSG00000116809 ZBTB17
ENST00000375743 0.998209470132328 0.216736285546617 0.0929668387194092 ENSG00000116809 ZBTB17
ENST00000537142 0.998209470132328 0.216736285546617 0.0929668387194092 ENSG00000116809 ZBTB17
ENST00000375733 0.998209470132328 0.216736285546617 0.0929668387194092 ENSG00000116809 ZBTB17
ENST00000444358 0.998209470132328 0.202636815855674 0.182697382618904 ENSG00000116809 ZBTB17
ENST00000488008 0.998209470132328 0.224543870309637 0.262659222841287 ENSG00000116809 ZBTB17
ENST00000471805 0.998209470132328 0.323926348151983 0.191284166361673 ENSG00000116809 ZBTB17
ENST00000472658 0.998209470132328 0.401826629685179 0.169112552750714 ENSG00000116809 ZBTB17
ENST00000474511 0.998209470132328 0.628527188214594 0.0941555936277759 ENSG00000116809 ZBTB17
ENST00000487785 0.998209470132328 0.938050946875536 0.015246120916229 ENSG00000116809 ZBTB17
ENST00000448462 0.998209470132328 0.309711326619034 0.0823234980762787 ENSG00000116809 ZBTB17
ENST00000492834 0.998209470132328 0.123957988126647 -0.225388129081178 ENSG00000116809 ZBTB17
ENST00000490899 0.998209470132328 0.366310031730328 -0.119826283085089 ENSG00000116809 ZBTB17
ENST00000464719 0.998209470132328 0.711029635953281 -0.0563539078122192 ENSG00000116809 ZBTB17
ENST00000479282 0.998209470132328 0.0873439609368784 0.159848682313955 ENSG00000116809 ZBTB17
ENST00000494020 0.999900631514306 0.99707679614673 0.000466871930142965 ENSG00000116809 ZBTB17
ENST00000411503 0.998209470132328 0.436903906066157 -0.197885951238665 ENSG00000173641 HSPB7
ENST00000442459 0.998209470132328 0.436903906066157 -0.197885951238665 ENSG00000173641 HSPB7
ENST00000311890 0.998209470132328 0.411090245227388 -0.209280291881405 ENSG00000173641 HSPB7
ENST00000375718 0.998209470132328 0.355136957667221 -0.236831963174263 ENSG00000173641 HSPB7
ENST00000463576 0.998209470132328 0.291482544821653 -0.263309221960657 ENSG00000173641 HSPB7
ENST00000487046 0.998209470132328 0.237050299725038 -0.296211469674855 ENSG00000173641 HSPB7
ENST00000406363 0.998209470132328 0.303150848225775 -0.258612839763104 ENSG00000173641 HSPB7
ENST00000464764 0.998209470132328 0.854526097831376 -0.0464220299727446 ENSG00000186510 CLCNKA
ENST00000375692 0.998209470132328 0.488760143758313 0.175570542977854 ENSG00000186510 CLCNKA
ENST00000420078 0.998209470132328 0.488760143758313 0.175570542977854 ENSG00000186510 CLCNKA
ENST00000439316 0.998209470132328 0.401378972788785 0.212527290963218 ENSG00000186510 CLCNKA
ENST00000331433 0.998209470132328 0.488760143758313 0.175570542977854 ENSG00000186510 CLCNKA
ENST00000358432 0.998209470132328 0.0858958538995134 -0.397906937201165 ENSG00000142627 EPHA2
ENST00000478117 0.998209470132328 0.423594177529208 0.14116761175111 ENSG00000142632 ARHGEF19
ENST00000270747 0.998209470132328 0.327567369745804 0.172028754645058 ENSG00000142632 ARHGEF19
ENST00000449495 0.998209470132328 0.775075543159086 0.0684506691698258 ENSG00000142632 ARHGEF19
ENST00000478210 0.998209470132328 0.957577053280364 -0.0127461134825879 ENSG00000142632 ARHGEF19
ENST00000471928 0.998209470132328 0.64068239347048 -0.116471795124124 ENSG00000142632 ARHGEF19
ENST00000441785 0.998209470132328 0.789711979519688 0.0674349640289346 ENSG00000142632 ARHGEF19
ENST00000602586 0.998209470132328 0.715468282903666 -0.0928894171932764 ENSG00000237276 ANO7P1
ENST00000375605 0.998209470132328 0.644783387896549 0.109820281752266 ENSG00000204377 C1orf134
ENST00000375599 0.998209470132328 0.407324841772366 -0.159711424649167 ENSG00000132881 RSG1
ENST00000434014 0.998209470132328 0.435919590400465 0.193005347561834 ENSG00000132881 RSG1
ENST00000375592 0.998209470132328 0.412356508572892 0.0491939310565265 ENSG00000037637 FBXO42
ENST00000456164 0.998209470132328 0.840971462185876 -0.0228862381928401 ENSG00000037637 FBXO42
ENST00000444116 0.998209470132328 0.745925570324784 -0.0367434518556065 ENSG00000037637 FBXO42
ENST00000478089 0.998209470132328 0.331286895620014 -0.0943126650061961 ENSG00000037637 FBXO42
ENST00000475078 0.998209470132328 0.393971907760759 0.0589230826608016 ENSG00000055070 SZRD1
ENST00000401088 0.998209470132328 0.811956561636028 -0.0114940964831371 ENSG00000055070 SZRD1
ENST00000471507 0.998209470132328 0.834504422067002 -0.0133055331429836 ENSG00000055070 SZRD1
ENST00000401089 0.998209470132328 0.811957435075778 -0.011493852888175 ENSG00000055070 SZRD1
ENST00000486763 0.998209470132328 0.91491927476662 0.00667191305902288 ENSG00000055070 SZRD1
ENST00000476423 0.998209470132328 0.383336065165 0.0597240485634479 ENSG00000055070 SZRD1
ENST00000475554 0.998209470132328 0.960400873950153 -0.00311039908533229 ENSG00000055070 SZRD1
ENST00000375590 0.998209470132328 0.708917519260787 0.0178223592334357 ENSG00000055070 SZRD1
ENST00000472351 0.998209470132328 0.804562817175262 -0.0160078110338379 ENSG00000055070 SZRD1
ENST00000492354 0.998209470132328 0.811957435075778 -0.011493852888175 ENSG00000055070 SZRD1
ENST00000472461 0.998209470132328 0.814973176889091 -0.015034306162171 ENSG00000055070 SZRD1
ENST00000445689 0.998209470132328 0.0115469539362946 0.628810256427424 ENSG00000226457 RP11-430L17.1
ENST00000491418 0.998209470132328 0.51056210245754 -0.0369013151337785 ENSG00000187144 SPATA21
ENST00000466212 0.998209470132328 0.902481019356198 -0.006841187160468 ENSG00000187144 SPATA21
ENST00000335496 0.998209470132328 0.127517613608384 0.322811138287763 ENSG00000187144 SPATA21
ENST00000540400 0.998209470132328 0.116668704333874 0.332196064736986 ENSG00000187144 SPATA21
ENST00000337132 0.998209470132328 0.370181355447863 -0.0622806240571315 ENSG00000157191 NECAP2
ENST00000504551 0.998209470132328 0.0835105791355479 -0.140306875451225 ENSG00000157191 NECAP2
ENST00000406746 0.998209470132328 0.373015209599909 -0.0619052478452657 ENSG00000157191 NECAP2
ENST00000457722 0.998209470132328 0.0711166815404178 -0.144278734470758 ENSG00000157191 NECAP2
ENST00000486390 0.998209470132328 0.185345414670073 -0.168792283968208 ENSG00000157191 NECAP2
ENST00000443980 0.998209470132328 0.373015209599909 -0.0619052478452657 ENSG00000157191 NECAP2
ENST00000504858 0.998209470132328 0.160529019249811 -0.123371418444334 ENSG00000157191 NECAP2
ENST00000508680 0.998209470132328 0.155897113312995 -0.14431453720409 ENSG00000157191 NECAP2
ENST00000492095 0.998209470132328 0.373015209599909 -0.0619052478452657 ENSG00000157191 NECAP2
ENST00000459640 0.998209470132328 0.100411923065878 -0.133085572480218 ENSG00000157191 NECAP2
ENST00000496239 0.998209470132328 0.373015209599909 -0.0619052478452657 ENSG00000157191 NECAP2
ENST00000513161 0.998209470132328 0.0835105791355479 -0.140306875451225 ENSG00000157191 NECAP2
ENST00000509727 0.998209470132328 0.313151700031269 -0.129160191417467 ENSG00000157191 NECAP2
ENST00000457898 0.998209470132328 0.112502049576815 -0.255344136608971 ENSG00000226029 RP4-798A10.2
ENST00000263511 0.998209470132328 0.95012032172436 0.00711571399924081 ENSG00000080947 CROCCP3
ENST00000591348 0.998209470132328 0.651213694462671 0.0562819121316901 ENSG00000080947 CROCCP3
ENST00000420820 0.998209470132328 0.6269484805129 -0.0875558191161736 ENSG00000080947 CROCCP3
ENST00000591316 0.998209470132328 0.923068029203504 -0.0215685478401572 ENSG00000080947 CROCCP3
ENST00000590118 0.998209470132328 0.326335566457594 0.194087596634349 ENSG00000080947 CROCCP3
ENST00000589964 0.998209470132328 0.325878116633209 0.194228581476045 ENSG00000080947 CROCCP3
ENST00000383925 0.998209470132328 0.425241539124294 -0.204104132561588 ENSG00000206652 RNU1-1
ENST00000430580 0.998209470132328 0.0255826358141868 -0.29662811289114 ENSG00000219481 NBPF1
ENST00000392963 0.998209470132328 0.0322817326417585 -0.326917006664786 ENSG00000219481 NBPF1
ENST00000420031 0.998209470132328 0.358523875975538 -0.207547256599473 ENSG00000219481 NBPF1
ENST00000432949 0.998209470132328 0.360904693765066 -0.202068494457078 ENSG00000219481 NBPF1
ENST00000287968 0.998209470132328 0.523235643088853 -0.161175022972273 ENSG00000219481 NBPF1
ENST00000420513 0.998209470132328 0.711138211963502 -0.0632190018828272 ENSG00000219481 NBPF1
ENST00000599069 0.998209470132328 0.569342503094522 -0.0937150041083418 ENSG00000219481 NBPF1
ENST00000599908 0.998209470132328 0.668040317863075 -0.102933191607213 ENSG00000219481 NBPF1
ENST00000449853 0.998209470132328 0.840837726271626 0.0392775760374813 ENSG00000219481 NBPF1
ENST00000540383 0.998209470132328 0.510281535555485 0.0477521834681109 ENSG00000215908 CROCCP2
ENST00000412962 0.998209470132328 0.54230442125896 0.0430875173417274 ENSG00000215908 CROCCP2
ENST00000362058 0.998209470132328 0.13247895826318 0.125560430813504 ENSG00000215908 CROCCP2
ENST00000334429 0.998209470132328 0.250161618239454 0.283153734358702 ENSG00000186301 MST1P2
ENST00000418421 0.998209470132328 0.224655751795516 0.304806396090626 ENSG00000186301 MST1P2
ENST00000457982 0.998209470132328 0.246396475719512 0.285836356742873 ENSG00000186301 MST1P2
ENST00000419267 0.998209470132328 0.0118152618223376 0.560844443156924 ENSG00000236698 EIF1AXP1
ENST00000466256 0.998209470132328 0.829938710339671 0.0356402584363544 ENSG00000058453 CROCC
ENST00000606899 0.998209470132328 0.6493635529675 -0.108430182517494 ENSG00000272426 RP11-108M9.6
ENST00000375541 0.998209470132328 0.690538404920766 -0.0525568833699616 ENSG00000058453 CROCC
ENST00000445545 0.998209470132328 0.825555284778337 -0.0331484188099852 ENSG00000058453 CROCC
ENST00000467938 0.998209470132328 0.566843500534206 -0.0920548721053445 ENSG00000058453 CROCC
ENST00000492631 0.998209470132328 0.462109392618685 -0.149683928887921 ENSG00000058453 CROCC
ENST00000467715 0.998209470132328 0.647835143723516 -0.115005611227992 ENSG00000058453 CROCC
ENST00000494191 0.998209470132328 0.735922003936157 -0.0622492918448639 ENSG00000058453 CROCC
ENST00000486318 0.998209470132328 0.587571849935097 0.112488681294802 ENSG00000058453 CROCC
ENST00000498688 0.998209470132328 0.484191784453494 0.160509306137779 ENSG00000058453 CROCC
ENST00000477773 0.998209470132328 0.661082328350625 0.110883461768403 ENSG00000058453 CROCC
ENST00000465021 0.998209470132328 0.287650986074666 -0.246780846257492 ENSG00000058453 CROCC
ENST00000465291 0.998209470132328 0.773933473529073 0.0729354491384743 ENSG00000058453 CROCC
ENST00000446261 0.998209470132328 0.175480749651151 -0.137149927435555 ENSG00000226526 RP1-37C10.3
ENST00000326735 0.998209470132328 0.14732130855484 -0.146451658795126 ENSG00000159363 ATP13A2
ENST00000341676 0.998209470132328 0.133036155003947 -0.151056290348736 ENSG00000159363 ATP13A2
ENST00000452699 0.998209470132328 0.133036155003947 -0.151056290348736 ENSG00000159363 ATP13A2
ENST00000466561 0.998209470132328 0.125694994495927 -0.244626852120523 ENSG00000159363 ATP13A2
ENST00000502418 0.998209470132328 0.124465145320774 -0.268485783694117 ENSG00000159363 ATP13A2
ENST00000503552 0.998209470132328 0.497526785460979 -0.0953918628260236 ENSG00000159363 ATP13A2
ENST00000463860 0.998209470132328 0.03014724184248 -0.343658318031444 ENSG00000159363 ATP13A2
ENST00000502860 0.998209470132328 0.0732790503601427 -0.317229292862803 ENSG00000159363 ATP13A2
ENST00000509392 0.998209470132328 0.00530449914499723 -0.607774226609981 ENSG00000159363 ATP13A2
ENST00000506174 0.998209470132328 0.110281397504742 -0.302891234606853 ENSG00000159363 ATP13A2
ENST00000510069 0.998209470132328 0.954305474860312 -0.00881581907143821 ENSG00000159363 ATP13A2
ENST00000511957 0.998209470132328 0.855128934396124 -0.03083340834755 ENSG00000159363 ATP13A2
ENST00000508222 0.998209470132328 0.886382967072503 -0.0238560160974316 ENSG00000159363 ATP13A2
ENST00000509619 0.998209470132328 0.899100799927957 0.0231970223216609 ENSG00000159363 ATP13A2
ENST00000375499 0.998209470132328 0.36957801837619 0.0516278141855627 ENSG00000117118 SDHB
ENST00000485092 0.998209470132328 0.255178000956879 0.119692028773977 ENSG00000117118 SDHB
ENST00000475049 0.998209470132328 0.284292546332805 0.112260903816435 ENSG00000117118 SDHB
ENST00000485515 0.998209470132328 0.528971239974628 0.0361464996645395 ENSG00000117118 SDHB
ENST00000491274 0.998209470132328 0.736914857471421 0.0203289923118092 ENSG00000117118 SDHB
ENST00000475506 0.998209470132328 0.906103642932263 0.00729769765541711 ENSG00000117118 SDHB
ENST00000463045 0.998209470132328 0.590519654252475 0.0336734807336394 ENSG00000117118 SDHB
ENST00000466613 0.998209470132328 0.132479953376795 0.108974759571482 ENSG00000117118 SDHB
ENST00000375486 0.99943263349471 0.988744745287148 -0.00358194862736383 ENSG00000117115 PADI2
ENST00000479534 0.998209470132328 0.908024008572758 -0.0291816519822384 ENSG00000117115 PADI2
ENST00000466151 0.998209470132328 0.877976063142817 -0.0391450319061006 ENSG00000117115 PADI2
ENST00000444885 0.998209470132328 0.809534493525216 -0.0616798286984845 ENSG00000117115 PADI2
ENST00000375481 0.999936205607911 0.998119802056835 0.000586920869756135 ENSG00000117115 PADI2
ENST00000375448 0.998209470132328 0.788142070119508 0.0687762955037728 ENSG00000159339 PADI4
ENST00000439577 0.998209470132328 0.269872313046886 0.0824343066545153 ENSG00000227751 RP1-20B21.4
ENST00000375436 0.998209470132328 0.387038015770753 0.0374090550407746 ENSG00000179051 RCC2
ENST00000474892 0.998209470132328 0.5574645440207 0.0337180386134 ENSG00000179051 RCC2
ENST00000375433 0.998209470132328 0.519708054521148 0.0292470454489426 ENSG00000179051 RCC2
ENST00000583469 0.998209470132328 0.71090068676219 -0.0444284488186078 ENSG00000266727 AC004824.1
ENST00000361221 0.998209470132328 0.861033729071845 -0.0306885146350421 ENSG00000074964 ARHGEF10L
ENST00000452522 0.998209470132328 0.861033729071845 -0.0306885146350421 ENSG00000074964 ARHGEF10L
ENST00000434513 0.999753691216143 0.993240012395674 -0.00156758271070184 ENSG00000074964 ARHGEF10L
ENST00000375415 0.998209470132328 0.641366463000989 -0.0827514663707149 ENSG00000074964 ARHGEF10L
ENST00000375420 0.998209470132328 0.310043025759385 -0.221714201673909 ENSG00000074964 ARHGEF10L
ENST00000469726 0.998209470132328 0.4298793849692 -0.155552967402051 ENSG00000074964 ARHGEF10L
ENST00000375408 0.998209470132328 0.610298010961221 -0.104379468019861 ENSG00000074964 ARHGEF10L
ENST00000167825 0.998209470132328 0.610298010961221 -0.104379468019861 ENSG00000074964 ARHGEF10L
ENST00000475356 0.998209470132328 0.482008992411834 -0.14459043375154 ENSG00000074964 ARHGEF10L
ENST00000466782 0.998209470132328 0.596496970985178 0.135322587914473 ENSG00000074964 ARHGEF10L
ENST00000494072 0.998209470132328 0.679656133604205 -0.0320812331699151 ENSG00000255275 RP13-279N23.2
ENST00000538309 0.998209470132328 0.284950858372875 0.118835411692826 ENSG00000159423 ALDH4A1
ENST00000538839 0.998209470132328 0.251719389724185 0.113894434125046 ENSG00000159423 ALDH4A1
ENST00000290597 0.998209470132328 0.251646456863085 0.113874818020726 ENSG00000159423 ALDH4A1
ENST00000375341 0.998209470132328 0.289965624056302 0.104403680282877 ENSG00000159423 ALDH4A1
ENST00000454547 0.998209470132328 0.708679167951338 0.0780648087958307 ENSG00000159423 ALDH4A1
ENST00000432718 0.998209470132328 0.840128623374706 0.0284271251365298 ENSG00000159423 ALDH4A1
ENST00000455833 0.998209470132328 0.52221876371918 -0.0552387818430612 ENSG00000169991 IFFO2
ENST00000355609 0.998209470132328 0.415403592382836 0.136596676741816 ENSG00000169991 IFFO2
ENST00000416166 0.999753691216143 0.992763663253827 0.00094974899129138 ENSG00000169991 IFFO2
ENST00000606379 0.998209470132328 0.0273913287634799 -0.317403732313345 ENSG00000272084 RP5-1126H10.2
ENST00000375254 0.998209470132328 0.517480928159385 -0.0497536724912722 ENSG00000127481 UBR4
ENST00000375226 0.998209470132328 0.517474454300807 -0.0497536610193601 ENSG00000127481 UBR4
ENST00000375267 0.998209470132328 0.517474454300807 -0.0497536610193601 ENSG00000127481 UBR4
ENST00000375217 0.998209470132328 0.517474454300807 -0.0497536610193601 ENSG00000127481 UBR4
ENST00000375225 0.998209470132328 0.623363371158337 -0.053543701614348 ENSG00000127481 UBR4
ENST00000429347 0.998209470132328 0.678186707620215 -0.0356883395968458 ENSG00000127481 UBR4
ENST00000375224 0.998209470132328 0.514778438365334 -0.0559725322418354 ENSG00000127481 UBR4
ENST00000459947 0.998209470132328 0.436881366403616 -0.0927412250126459 ENSG00000127481 UBR4
ENST00000486515 0.998209470132328 0.106729691350955 -0.213925498825335 ENSG00000127481 UBR4
ENST00000543981 0.998209470132328 0.591029220733909 -0.0455885838811394 ENSG00000127481 UBR4
ENST00000492606 0.998209470132328 0.475121923012189 -0.0982957442359984 ENSG00000127481 UBR4
ENST00000467272 0.998209470132328 0.224708048118986 -0.116886903074308 ENSG00000127481 UBR4
ENST00000483922 0.998209470132328 0.841471034557067 -0.0251312770973795 ENSG00000127481 UBR4
ENST00000494503 0.998209470132328 0.281858324730265 -0.123229134346626 ENSG00000127481 UBR4
ENST00000466969 0.998209470132328 0.883485744891132 0.0172277842315705 ENSG00000127481 UBR4
ENST00000375218 0.998209470132328 0.604557622428988 -0.0516034041905031 ENSG00000127481 UBR4
ENST00000425413 0.998209470132328 0.57458927680982 -0.0460282953939289 ENSG00000127481 UBR4
ENST00000417040 0.998209470132328 0.349486896033891 -0.0759871756513347 ENSG00000127481 UBR4
ENST00000475973 0.998209470132328 0.344735087775299 -0.114792136161473 ENSG00000127481 UBR4
ENST00000465036 0.998209470132328 0.172653982096968 -0.184148935919492 ENSG00000127481 UBR4
ENST00000419533 0.998209470132328 0.293077110812173 -0.0859881580657025 ENSG00000127481 UBR4
ENST00000497018 0.998209470132328 0.83504885543789 0.0229750377011535 ENSG00000127481 UBR4
ENST00000437898 0.998209470132328 0.692260125465875 -0.0238599854036607 ENSG00000230424 RP1-43E13.2
ENST00000477853 0.998209470132328 0.412606883340366 -0.0505238030427772 ENSG00000127463 EMC1
ENST00000480380 0.998209470132328 0.37703930851365 -0.0798799912972308 ENSG00000127463 EMC1
ENST00000375199 0.998209470132328 0.378391959548778 -0.0545363536496978 ENSG00000127463 EMC1
ENST00000375208 0.998209470132328 0.341225652646158 -0.0603550510432325 ENSG00000127463 EMC1
ENST00000461353 0.998209470132328 0.442983060577889 -0.0915523611088879 ENSG00000127463 EMC1
ENST00000486405 0.998209470132328 0.132355766837965 -0.168427301865562 ENSG00000127463 EMC1
ENST00000486238 0.998209470132328 0.794728215664783 -0.0340626770362035 ENSG00000127463 EMC1
ENST00000494770 0.998209470132328 0.607298164561694 -0.0542138717969671 ENSG00000127463 EMC1
ENST00000462505 0.998209470132328 0.442550869571622 -0.0979060543228011 ENSG00000127463 EMC1
ENST00000496654 0.998209470132328 0.910491521589965 0.0161079252701695 ENSG00000127463 EMC1
ENST00000467423 0.998209470132328 0.546546764278464 -0.0691980486325389 ENSG00000127463 EMC1
ENST00000475079 0.998209470132328 0.216205517445681 -0.128470337905497 ENSG00000127463 EMC1
ENST00000488681 0.998209470132328 0.547814369173018 -0.0680152576419688 ENSG00000127463 EMC1
ENST00000356068 0.998209470132328 0.481182704863681 -0.0806973484675253 ENSG00000127463 EMC1
ENST00000330263 0.998209470132328 0.414845596599738 0.06564888699604 ENSG00000053372 MRTO4
ENST00000493700 0.998209470132328 0.973152912216217 0.00328207743309127 ENSG00000053372 MRTO4
ENST00000479559 0.998209470132328 0.653053657082734 0.0424406622877229 ENSG00000053372 MRTO4
ENST00000457194 0.998209470132328 0.706873586645038 0.0951650844049145 ENSG00000211454 AKR7L
ENST00000420396 0.998209470132328 0.708559920422149 0.0946384290619502 ENSG00000211454 AKR7L
ENST00000361640 0.998209470132328 0.261505100200931 -0.286566611267588 ENSG00000162482 AKR7A3
ENST00000604801 0.998209470132328 0.0588349691176506 0.47416665004757 ENSG00000270728 RP4-657E11.10
ENST00000235835 0.998209470132328 0.297823412615574 -0.0892586727917325 ENSG00000053371 AKR7A2
ENST00000330072 0.998209470132328 0.283434993222446 -0.0917677721237021 ENSG00000053371 AKR7A2
ENST00000489286 0.998209470132328 0.32772564839257 -0.0839477541499471 ENSG00000053371 AKR7A2
ENST00000481966 0.998209470132328 0.324818539562643 -0.0947994051337594 ENSG00000053371 AKR7A2
ENST00000492217 0.998209470132328 0.773168672583735 -0.0326803253055908 ENSG00000053371 AKR7A2
ENST00000375155 0.998209470132328 0.269291776132851 0.147100462762587 ENSG00000040487 PQLC2
ENST00000375153 0.998209470132328 0.260232574579776 0.149907202799824 ENSG00000040487 PQLC2
ENST00000469076 0.998209470132328 0.260232574579776 0.149907202799824 ENSG00000040487 PQLC2
ENST00000400548 0.998209470132328 0.269291776132851 0.147100462762587 ENSG00000040487 PQLC2
ENST00000497827 0.998209470132328 0.13064976471376 0.19684953254642 ENSG00000040487 PQLC2
ENST00000432465 0.998209470132328 0.72456784369703 -0.0625599766011815 ENSG00000040487 PQLC2
ENST00000401084 0.998209470132328 0.368955686534988 -0.0409299536962775 ENSG00000077549 CAPZB
ENST00000264203 0.998209470132328 0.368955686534988 -0.0409299536962775 ENSG00000077549 CAPZB
ENST00000375144 0.998209470132328 0.0998661208767531 -0.0889912823710172 ENSG00000077549 CAPZB
ENST00000375142 0.998209470132328 0.369670628312156 -0.0408742383500041 ENSG00000077549 CAPZB
ENST00000433834 0.998209470132328 0.623647429399686 -0.0216389880267698 ENSG00000077549 CAPZB
ENST00000264202 0.999753691216143 0.993399141036717 -0.000359042043217527 ENSG00000077549 CAPZB
ENST00000413711 0.998209470132328 0.703243453895764 0.0176375390419771 ENSG00000077549 CAPZB
ENST00000459967 0.998209470132328 0.479153765659 0.0360332266380066 ENSG00000077549 CAPZB
ENST00000457768 0.998209470132328 0.72108781030267 -0.0272337051294961 ENSG00000077549 CAPZB
ENST00000489607 0.998209470132328 0.970451266098298 0.00240876303383 ENSG00000077549 CAPZB
ENST00000482808 0.998209470132328 0.502778623775598 0.039584126429154 ENSG00000077549 CAPZB
ENST00000602662 0.999900631514306 0.996799648521879 0.000233630135018285 ENSG00000270136 MINOS1-NBL1
ENST00000486890 0.998209470132328 0.815527992394729 0.0143886539934546 ENSG00000173436 MINOS1
ENST00000322753 0.998338727260585 0.975537520354393 -0.0018167234886378 ENSG00000173436 MINOS1
ENST00000498067 0.998209470132328 0.165919819139881 -0.168397339138242 ENSG00000173436 MINOS1
ENST00000462646 0.998209470132328 0.799616888971762 0.0159115934341495 ENSG00000173436 MINOS1
ENST00000467029 0.998209470132328 0.903945773012479 -0.00725413373960427 ENSG00000173436 MINOS1
ENST00000481464 0.998209470132328 0.903960227257258 -0.00724819935068267 ENSG00000173436 MINOS1
ENST00000498642 0.998209470132328 0.904044292302054 -0.00724957863882338 ENSG00000173436 MINOS1
ENST00000479642 0.998209470132328 0.199082304305511 -0.133739984776716 ENSG00000173436 MINOS1
ENST00000602293 0.998209470132328 0.973861141109321 0.00192253810991932 ENSG00000270136 MINOS1-NBL1
ENST00000602384 0.998456663856434 0.977602852854484 0.0016482421390258 ENSG00000270136 MINOS1-NBL1
ENST00000602450 0.998209470132328 0.973861141109321 0.00192253810991932 ENSG00000270136 MINOS1-NBL1
ENST00000485362 0.998209470132328 0.902012270594624 -0.00740645768158399 ENSG00000173436 MINOS1
ENST00000457263 0.998209470132328 0.0532671918110609 0.447414033839071 ENSG00000226396 RPS14P3
ENST00000428975 0.998209470132328 0.682078030635168 0.104574144595273 ENSG00000158747 NBL1
ENST00000289749 0.998209470132328 0.532997668548371 0.15934303298377 ENSG00000158747 NBL1
ENST00000451758 0.998209470132328 0.616585116412094 0.126137394822905 ENSG00000158747 NBL1
ENST00000439664 0.998209470132328 0.72434040298464 0.0889544398157004 ENSG00000158747 NBL1
ENST00000375136 0.998209470132328 0.815053771120657 -0.0558373055561142 ENSG00000158747 NBL1
ENST00000548815 0.998209470132328 0.815053771120657 -0.0558373055561142 ENSG00000158747 NBL1
ENST00000425400 0.998209470132328 0.629014903183885 0.121870114134677 ENSG00000158747 NBL1
ENST00000439278 0.998209470132328 0.827567309969755 0.054569380177606 ENSG00000158747 NBL1
ENST00000427894 0.998209470132328 0.399301711914102 0.21527754510496 ENSG00000158747 NBL1
ENST00000289753 0.998209470132328 0.676677192961398 0.105926179173383 ENSG00000158748 HTR6
ENST00000294543 0.998209470132328 0.288522470112084 0.0876999169078126 ENSG00000162542 TMCO4
ENST00000375127 0.998209470132328 0.23986671738557 0.0967790368548715 ENSG00000162542 TMCO4
ENST00000489814 0.998209470132328 0.580586490430694 0.0581022138273882 ENSG00000162542 TMCO4
ENST00000375122 0.998209470132328 0.289917352484388 0.0874391776456481 ENSG00000162542 TMCO4
ENST00000494342 0.998209470132328 0.535343397981997 0.138440327280074 ENSG00000162542 TMCO4
ENST00000489135 0.998209470132328 0.0928888548364656 0.159807862030625 ENSG00000162542 TMCO4
ENST00000496528 0.998209470132328 0.281811111433589 0.102007923778678 ENSG00000162542 TMCO4
ENST00000462171 0.998209470132328 0.396091237410184 0.0996731392709467 ENSG00000162542 TMCO4
ENST00000488449 0.998209470132328 0.322860028961849 0.0999789433331009 ENSG00000162542 TMCO4
ENST00000375120 0.998209470132328 0.715213848712778 0.0302892888736606 ENSG00000169914 OTUD3
ENST00000466697 0.998209470132328 0.26239572318689 0.170872941345428 ENSG00000169914 OTUD3
ENST00000481686 0.998209470132328 0.886755202670629 -0.0336365928109215 ENSG00000169914 OTUD3
ENST00000264198 0.998209470132328 0.899628026265381 -0.0103454486934666 ENSG00000090432 MUL1
ENST00000321556 0.998209470132328 0.525937625823218 -0.0672226583274346 ENSG00000158828 PINK1
ENST00000492302 0.998209470132328 0.446042918661579 -0.0858082225880578 ENSG00000158828 PINK1
ENST00000451424 0.998209470132328 0.553589034387952 -0.0464894445496221 ENSG00000117242 PINK1-AS
ENST00000400490 0.998209470132328 0.672639530435206 -0.0459512706482813 ENSG00000158828 PINK1
ENST00000535128 0.998209470132328 0.868190735633308 0.0342271564181441 ENSG00000257033 AL391357.1
ENST00000602624 0.998209470132328 0.86818352895946 0.0103599354998947 ENSG00000244038 DDOST
ENST00000375048 0.998209470132328 0.86818352895946 0.0103599354998947 ENSG00000244038 DDOST
ENST00000415136 0.998209470132328 0.871442951016746 0.010137218140157 ENSG00000244038 DDOST
ENST00000475210 0.998209470132328 0.0768290423775129 -0.137526656405832 ENSG00000244038 DDOST
ENST00000464364 0.998209470132328 0.65482859146644 0.0336163711003487 ENSG00000244038 DDOST
ENST00000477229 0.998209470132328 0.529201187894719 0.0554020048369848 ENSG00000244038 DDOST
ENST00000375031 0.998909516127358 0.981987892417847 -0.00573276982487411 ENSG00000189410 SH2D5
ENST00000460804 0.998209470132328 0.971854110723113 -0.00896877158472029 ENSG00000189410 SH2D5
ENST00000444387 0.998209470132328 0.695074916612862 -0.10009125783728 ENSG00000189410 SH2D5
ENST00000312239 0.998456663856434 0.97780529795835 0.00103509208762747 ENSG00000127483 HP1BP3
ENST00000375003 0.998209470132328 0.836110419856136 -0.00873555442420788 ENSG00000127483 HP1BP3
ENST00000413451 0.998209470132328 0.619471763302764 0.034404446411946 ENSG00000203394 RP5-930J4.4
ENST00000488722 0.998209470132328 0.95142328602696 -0.00288455740413089 ENSG00000127483 HP1BP3
ENST00000491748 0.998209470132328 0.787043807015624 -0.0203511439455341 ENSG00000127483 HP1BP3
ENST00000419948 0.998209470132328 0.633944490160716 -0.0218877492624723 ENSG00000127483 HP1BP3
ENST00000438032 0.998209470132328 0.85327074276509 0.00750295062710345 ENSG00000127483 HP1BP3
ENST00000424732 0.998209470132328 0.799964562038324 0.0103125667452781 ENSG00000127483 HP1BP3
ENST00000417710 0.998614479750138 0.978504640143837 -0.00126135825738105 ENSG00000127483 HP1BP3
ENST00000487117 0.998209470132328 0.731553440410838 0.0188776049689041 ENSG00000127483 HP1BP3
ENST00000375000 0.998209470132328 0.38011499024345 0.0445197622511653 ENSG00000127483 HP1BP3
ENST00000437575 0.998209470132328 0.348949534073137 0.0514734859980688 ENSG00000127483 HP1BP3
ENST00000419490 0.998209470132328 0.382142287722843 0.048154514453641 ENSG00000127483 HP1BP3
ENST00000414993 0.998209470132328 0.379629516187606 0.0484465077959809 ENSG00000127483 HP1BP3
ENST00000443615 0.998209470132328 0.489478959541797 0.0393621367174989 ENSG00000127483 HP1BP3
ENST00000264211 0.998209470132328 0.636384355199577 0.0331859085632924 ENSG00000075151 EIF4G3
ENST00000400422 0.998209470132328 0.366101330257756 0.0794280192887824 ENSG00000075151 EIF4G3
ENST00000602326 0.998209470132328 0.366096623860254 0.0794279087501216 ENSG00000075151 EIF4G3
ENST00000374935 0.998209470132328 0.644844203115813 0.0323756867009068 ENSG00000075151 EIF4G3
ENST00000537738 0.998209470132328 0.795814539974973 -0.0147188775566506 ENSG00000075151 EIF4G3
ENST00000374937 0.998209470132328 0.634639894375784 0.0334849070433412 ENSG00000075151 EIF4G3
ENST00000536266 0.998209470132328 0.915313760797105 -0.00639750665707822 ENSG00000075151 EIF4G3
ENST00000435383 0.998209470132328 0.929076944151144 0.00777851852610223 ENSG00000075151 EIF4G3
ENST00000496705 0.998209470132328 0.182695885567996 -0.110803552755022 ENSG00000075151 EIF4G3
ENST00000374933 0.998209470132328 0.668429923040092 -0.0373727374972265 ENSG00000075151 EIF4G3
ENST00000544689 0.998209470132328 0.648286017023935 -0.0396967620091419 ENSG00000075151 EIF4G3
ENST00000485722 0.998209470132328 0.561908118105279 0.0913873737421412 ENSG00000075151 EIF4G3
ENST00000356916 0.998209470132328 0.327388373340914 0.124188936897487 ENSG00000075151 EIF4G3
ENST00000374927 0.998209470132328 0.255856602374635 0.114098903326642 ENSG00000075151 EIF4G3
ENST00000438975 0.998209470132328 0.274344549582638 0.147381612737247 ENSG00000075151 EIF4G3
ENST00000411888 0.998209470132328 0.287710977422322 0.143823778654478 ENSG00000075151 EIF4G3
ENST00000476088 0.998209470132328 0.51957116974832 0.0916049471011158 ENSG00000075151 EIF4G3
ENST00000420703 0.998209470132328 0.73476198780924 -0.0866766602239556 ENSG00000233072 RPS15AP6
ENST00000463775 0.998209470132328 0.07489775034119 0.228109860533887 ENSG00000075151 EIF4G3
ENST00000430808 0.998209470132328 0.843507448913521 0.0454913299217615 ENSG00000235112 HSPE1P27
ENST00000415912 0.998209470132328 0.522734194562601 -0.0544428815733677 ENSG00000117298 ECE1
ENST00000357071 0.998209470132328 0.104829755197251 -0.154862884890576 ENSG00000117298 ECE1
ENST00000531334 0.998209470132328 0.733035979571596 0.068812489983952 ENSG00000117298 ECE1
ENST00000374893 0.998209470132328 0.377141248332017 -0.0914310451843637 ENSG00000117298 ECE1
ENST00000436918 0.998209470132328 0.349938494642321 -0.0965711467274297 ENSG00000117298 ECE1
ENST00000264205 0.998209470132328 0.276646942583846 -0.113101272068346 ENSG00000117298 ECE1
ENST00000526194 0.998209470132328 0.269748878204064 -0.135972744193306 ENSG00000117298 ECE1
ENST00000470394 0.998209470132328 0.646068468480982 -0.0955566993684671 ENSG00000117298 ECE1
ENST00000528294 0.998209470132328 0.0452768497500625 -0.340931762391852 ENSG00000117298 ECE1
ENST00000473505 0.998209470132328 0.408027525289207 -0.149671865052764 ENSG00000117298 ECE1
ENST00000481130 0.998209470132328 0.589687060514709 0.0836742464579305 ENSG00000117298 ECE1
ENST00000527991 0.998209470132328 0.826088931155868 0.0363885795659144 ENSG00000117298 ECE1
ENST00000463334 0.998209470132328 0.598038991910411 0.0632953919273806 ENSG00000117298 ECE1
ENST00000449034 0.998209470132328 0.924900574091519 0.023011945226322 ENSG00000231105 RP5-1071N3.1
ENST00000454000 0.998209470132328 0.228641330551179 0.162837825859677 ENSG00000142794 NBPF3
ENST00000475869 0.998209470132328 0.233745305551567 0.301753523390817 ENSG00000142794 NBPF3
ENST00000318220 0.998209470132328 0.164132254099505 0.187444424543576 ENSG00000142794 NBPF3
ENST00000478653 0.998209470132328 0.245475495633197 0.230257040494676 ENSG00000142794 NBPF3
ENST00000318249 0.998209470132328 0.164132254099505 0.187444424543576 ENSG00000142794 NBPF3
ENST00000485941 0.998209470132328 0.566635602795165 0.133277807562871 ENSG00000142794 NBPF3
ENST00000342104 0.998209470132328 0.164132254099505 0.187444424543576 ENSG00000142794 NBPF3
ENST00000486229 0.998209470132328 0.112242686390967 0.242887476465185 ENSG00000142794 NBPF3
ENST00000434838 0.998209470132328 0.335446293073738 0.13268649315359 ENSG00000142794 NBPF3
ENST00000467103 0.998209470132328 0.906856327497337 -0.027796630817445 ENSG00000142794 NBPF3
ENST00000469876 0.998209470132328 0.960134465425096 0.0112678166960697 ENSG00000142794 NBPF3
ENST00000477050 0.998209470132328 0.908369961625767 0.0274809510097625 ENSG00000142794 NBPF3
ENST00000539907 0.998209470132328 0.177249536426384 0.341460335182444 ENSG00000162551 ALPL
ENST00000540617 0.998209470132328 0.177249536426384 0.341460335182444 ENSG00000162551 ALPL
ENST00000374840 0.998209470132328 0.177249536426384 0.341460335182444 ENSG00000162551 ALPL
ENST00000290101 0.998209470132328 0.521631452134906 0.163262376415572 ENSG00000076864 RAP1GAP
ENST00000471600 0.998209470132328 0.521631452134906 0.163262376415572 ENSG00000076864 RAP1GAP
ENST00000374765 0.998209470132328 0.308412806326917 0.258480980983082 ENSG00000076864 RAP1GAP
ENST00000495204 0.998209470132328 0.308412806326917 0.258480980983082 ENSG00000076864 RAP1GAP
ENST00000542643 0.998209470132328 0.308412806326917 0.258480980983082 ENSG00000076864 RAP1GAP
ENST00000317967 0.998209470132328 0.229482362206555 0.305102368771319 ENSG00000076864 RAP1GAP
ENST00000482984 0.998209470132328 0.39785226514109 0.20797153217389 ENSG00000076864 RAP1GAP
ENST00000464457 0.998209470132328 0.175328945739334 0.341325167007926 ENSG00000076864 RAP1GAP
ENST00000400301 0.998209470132328 0.721028865382463 0.0158964981783456 ENSG00000090686 USP48
ENST00000308271 0.998209470132328 0.721198185727952 0.0158884221446556 ENSG00000090686 USP48
ENST00000374732 0.998209470132328 0.63334681515038 0.0221126459462089 ENSG00000090686 USP48
ENST00000479177 0.998209470132328 0.0809789622904825 -0.197153597286661 ENSG00000090686 USP48
ENST00000529637 0.998209470132328 0.727437010827421 0.0153834711548967 ENSG00000090686 USP48
ENST00000464577 0.998209470132328 0.566514781786694 0.0360945173021073 ENSG00000090686 USP48
ENST00000471752 0.998209470132328 0.338339293967766 0.0843644677674467 ENSG00000090686 USP48
ENST00000487880 0.998209470132328 0.587906142009901 0.0339645424818701 ENSG00000090686 USP48
ENST00000526044 0.998209470132328 0.81231000472805 -0.0128990912509792 ENSG00000090686 USP48
ENST00000534705 0.998209470132328 0.836155558315173 -0.0114102174822424 ENSG00000090686 USP48
ENST00000421625 0.998209470132328 0.938512724347233 0.00426593257634927 ENSG00000090686 USP48
ENST00000374730 0.998209470132328 0.953597076128279 0.00381273771260139 ENSG00000090686 USP48
ENST00000527823 0.998209470132328 0.722168534834999 0.0233537405824653 ENSG00000090686 USP48
ENST00000532737 0.998209470132328 0.469599473505349 0.0466247653032265 ENSG00000090686 USP48
ENST00000489108 0.998209470132328 0.206431902632431 0.0994121978304252 ENSG00000090686 USP48
ENST00000434488 0.998209470132328 0.778703941471474 -0.0714959175348255 ENSG00000231978 RP11-132G19.3
ENST00000344642 0.998209470132328 0.615554216817887 -0.125677561807793 ENSG00000187942 LDLRAD2
ENST00000543870 0.998209470132328 0.835336842358721 0.0529346549930695 ENSG00000187942 LDLRAD2
ENST00000486901 0.99943263349471 0.987389066811213 -0.00387385831211685 ENSG00000142798 HSPG2
ENST00000374695 0.998209470132328 0.961609836613905 0.00925763708590027 ENSG00000142798 HSPG2
ENST00000434233 0.998209470132328 0.729413524715628 0.0436760059393849 ENSG00000218510 LINC00339
ENST00000420503 0.998209470132328 0.621990729326429 0.0641562054567102 ENSG00000218510 LINC00339
ENST00000404210 0.998209470132328 0.683266493422487 0.0529184276153741 ENSG00000218510 LINC00339
ENST00000416769 0.998209470132328 0.683266493422487 0.0529184276153741 ENSG00000218510 LINC00339
ENST00000452322 0.998209470132328 0.832362064751251 0.0336335628657755 ENSG00000218510 LINC00339
ENST00000400259 0.998209470132328 0.199504117651187 -0.0491392340668552 ENSG00000070831 CDC42
ENST00000344548 0.998209470132328 0.200092972957335 -0.0490612639357352 ENSG00000070831 CDC42
ENST00000315554 0.998209470132328 0.407164480112661 -0.0322290847300235 ENSG00000070831 CDC42
ENST00000498236 0.998209470132328 0.433896392019198 -0.0308397588721043 ENSG00000070831 CDC42
ENST00000421089 0.998209470132328 0.237125567860988 -0.0456513534933459 ENSG00000070831 CDC42
ENST00000411827 0.998209470132328 0.261503097636353 -0.0468570017549142 ENSG00000070831 CDC42
ENST00000431803 0.998209470132328 0.775251284696022 0.0429372820339817 ENSG00000230068 CDC42-IT1
ENST00000604049 0.998209470132328 0.41402928817927 0.200674955614167 ENSG00000271428 RP1-224A6.8
ENST00000606754 0.998209470132328 0.168422591632053 0.326326766455465 ENSG00000271840 RP1-224A6.9
ENST00000290167 0.998209470132328 0.658157909524374 0.0889244314295733 ENSG00000162552 WNT4
ENST00000542383 0.998209470132328 0.376014887892087 0.187543752697063 ENSG00000162552 WNT4
ENST00000415567 0.998209470132328 0.89293337382195 0.0341304242253069 ENSG00000162552 WNT4
ENST00000441048 0.998209470132328 0.159276166878004 0.350889380459162 ENSG00000162552 WNT4
ENST00000404138 0.998209470132328 0.435102957052296 0.0422932213914912 ENSG00000184677 ZBTB40
ENST00000400239 0.998209470132328 0.224889006102179 0.0978687278413849 ENSG00000184677 ZBTB40
ENST00000375647 0.998209470132328 0.435473396042293 0.0422947467811042 ENSG00000184677 ZBTB40
ENST00000374651 0.998209470132328 0.54494290604358 0.0342342268679227 ENSG00000184677 ZBTB40
ENST00000438551 0.998209470132328 0.412695209009076 -0.168715278130178 ENSG00000237200 ZBTB40-IT1
ENST00000544305 0.998209470132328 0.951004170546336 0.0120396646916905 ENSG00000133216 EPHB2
ENST00000374630 0.999922030863223 0.997797932333778 -0.000522591819721263 ENSG00000133216 EPHB2
ENST00000400191 0.998209470132328 0.773941817043484 -0.0513617697998955 ENSG00000133216 EPHB2
ENST00000374632 0.998209470132328 0.787747647785832 -0.0492711720951989 ENSG00000133216 EPHB2
ENST00000374627 0.998209470132328 0.68416397038928 -0.0880204440985841 ENSG00000133216 EPHB2
ENST00000465676 0.998209470132328 0.859304748615414 -0.0413036979255325 ENSG00000133216 EPHB2
ENST00000356634 0.998209470132328 0.385232554562261 -0.0406677322698279 ENSG00000004487 KDM1A
ENST00000400181 0.998209470132328 0.385232554562261 -0.0406677322698279 ENSG00000004487 KDM1A
ENST00000542151 0.998209470132328 0.385232554562261 -0.0406677322698279 ENSG00000004487 KDM1A
ENST00000427154 0.998209470132328 0.282316374695504 -0.0486019749749997 ENSG00000240553 RP1-184J9.2
ENST00000481879 0.998209470132328 0.663196874113157 -0.0418463698702774 ENSG00000004487 KDM1A
ENST00000465864 0.998209470132328 0.877720400322827 0.0107786408176919 ENSG00000004487 KDM1A
ENST00000494920 0.998209470132328 0.36953708169894 -0.0591629719560532 ENSG00000004487 KDM1A
ENST00000602503 0.998209470132328 0.178934727176521 -0.109909127055311 ENSG00000004487 KDM1A
ENST00000374623 0.998209470132328 0.319729073417617 -0.0622996973763607 ENSG00000169641 LUZP1
ENST00000418342 0.99943263349471 0.989314200826006 0.000753265725780931 ENSG00000169641 LUZP1
ENST00000302291 0.99914343951653 0.984783576431737 0.00107513749841084 ENSG00000169641 LUZP1
ENST00000314174 0.998209470132328 0.503135838413944 0.0443404670618073 ENSG00000169641 LUZP1
ENST00000471849 0.998209470132328 0.173077582566822 0.104890901758677 ENSG00000169641 LUZP1
ENST00000475164 0.998209470132328 0.00409744495407108 0.268766013445685 ENSG00000169641 LUZP1
ENST00000384208 0.998209470132328 0.748280952497103 -0.0817284076458375 ENSG00000206935 RNU6-514P
ENST00000566551 0.998209470132328 0.339668610798868 0.135888099093777 ENSG00000261326 RP5-1057J7.6
ENST00000604481 0.998209470132328 0.407603980359044 0.173377942433237 ENSG00000261326 RP5-1057J7.6
ENST00000464516 0.998209470132328 0.869340467067784 -0.0232885353071231 ENSG00000125944 HNRNPR
ENST00000478691 0.998209470132328 0.531064599886292 -0.0310233952887209 ENSG00000125944 HNRNPR
ENST00000374616 0.998209470132328 0.486254510338772 -0.034731438108444 ENSG00000125944 HNRNPR
ENST00000476660 0.998209470132328 0.252009591626814 -0.0722595072588304 ENSG00000125944 HNRNPR
ENST00000374612 0.998209470132328 0.486721748956474 -0.0346926629247279 ENSG00000125944 HNRNPR
ENST00000302271 0.998209470132328 0.48581577033249 -0.0347670348374871 ENSG00000125944 HNRNPR
ENST00000427764 0.998209470132328 0.595194656627585 -0.0257336493273158 ENSG00000125944 HNRNPR
ENST00000606561 0.998209470132328 0.613370255264419 -0.0237418415930164 ENSG00000125944 HNRNPR
ENST00000426846 0.998209470132328 0.600263208090076 -0.0241133519946423 ENSG00000125944 HNRNPR
ENST00000463552 0.998209470132328 0.675370700778001 -0.0219801249116238 ENSG00000125944 HNRNPR
ENST00000470941 0.998209470132328 0.684695587069178 -0.0223445643250971 ENSG00000125944 HNRNPR
ENST00000476451 0.998209470132328 0.679422588974703 -0.0220247068058444 ENSG00000125944 HNRNPR
ENST00000490652 0.998209470132328 0.780939455866088 0.015979862752766 ENSG00000125944 HNRNPR
ENST00000314011 0.998209470132328 0.658840802887395 -0.0575828520128051 ENSG00000125945 ZNF436
ENST00000374608 0.998209470132328 0.701863031699031 -0.0492375377102471 ENSG00000125945 ZNF436
ENST00000458053 0.998209470132328 0.973739929472302 -0.00666731007324505 ENSG00000249087 C1orf213
ENST00000454117 0.998209470132328 0.672477512146377 0.0874489353702806 ENSG00000249087 C1orf213
ENST00000335648 0.998209470132328 0.672477512146377 0.0874489353702806 ENSG00000249087 C1orf213
ENST00000518821 0.998209470132328 0.633435421672035 0.100015735214775 ENSG00000249087 C1orf213
ENST00000437367 0.998209470132328 0.669884692647802 0.0883622042109141 ENSG00000249087 C1orf213
ENST00000518600 0.998209470132328 0.15433420246287 0.362982055501746 ENSG00000249087 C1orf213
ENST00000450454 0.998209470132328 0.182345887350727 0.34021565021412 ENSG00000204219 TCEA3
ENST00000361729 0.998209470132328 0.864773770745491 -0.010618668287915 ENSG00000007968 E2F2
ENST00000487237 0.998209470132328 0.201342109947273 -0.206342629946787 ENSG00000007968 E2F2
ENST00000374561 0.998209470132328 0.774448683471119 -0.0324959119696212 ENSG00000117318 ID3
ENST00000463312 0.998209470132328 0.30108408853091 -0.130204311317947 ENSG00000117318 ID3
ENST00000486541 0.998209470132328 0.881465280764732 0.0198104908631775 ENSG00000117318 ID3
ENST00000477916 0.998209470132328 0.287811388333846 -0.242548860914423 ENSG00000197880 MDS2
ENST00000374550 0.998209470132328 0.348232884423235 -0.0739904952115714 ENSG00000142676 RPL11
ENST00000467075 0.998209470132328 0.436832061979481 -0.0512311796289736 ENSG00000142676 RPL11
ENST00000482370 0.998209470132328 0.351132421754933 -0.0736137207252747 ENSG00000142676 RPL11
ENST00000443624 0.998209470132328 0.350110970482325 -0.0742334496187697 ENSG00000142676 RPL11
ENST00000458455 0.998209470132328 0.355931631829257 -0.0730818844234194 ENSG00000142676 RPL11
ENST00000366398 0.998209470132328 0.419029580516348 0.206039543827281 ENSG00000203589 RP5-886K2.1
ENST00000418390 0.998209470132328 0.358688405478617 0.05793580278999 ENSG00000011007 TCEB3
ENST00000609199 0.998209470132328 0.128843862115935 0.0983474659652781 ENSG00000011007 TCEB3
ENST00000487554 0.998209470132328 0.202203349505336 0.127343710910387 ENSG00000011007 TCEB3
ENST00000427796 0.998209470132328 0.922759944656328 0.00897465901823386 ENSG00000236810 RP5-886K2.3
ENST00000447961 0.998209470132328 0.386862018165625 0.19379101203426 ENSG00000236810 RP5-886K2.3
ENST00000246151 0.998209470132328 0.675055268289549 0.0276704675240158 ENSG00000057757 PITHD1
ENST00000415372 0.998209470132328 0.124546990712844 0.144468169042869 ENSG00000057757 PITHD1
ENST00000374524 0.998209470132328 0.913437224661901 0.0079383714107747 ENSG00000057757 PITHD1
ENST00000374514 0.998209470132328 0.216310288698485 -0.0913711648823754 ENSG00000011009 LYPLA2
ENST00000400061 0.998209470132328 0.215499492881897 -0.0915764747350375 ENSG00000011009 LYPLA2
ENST00000420982 0.998209470132328 0.365637617688057 -0.0774366361446786 ENSG00000011009 LYPLA2
ENST00000374505 0.998209470132328 0.257152830016742 -0.0901564489504575 ENSG00000011009 LYPLA2
ENST00000495365 0.998209470132328 0.244751101016702 -0.0896749537125149 ENSG00000011009 LYPLA2
ENST00000374503 0.998209470132328 0.19861605027445 -0.0974589445454659 ENSG00000011009 LYPLA2
ENST00000374502 0.998209470132328 0.253022150201611 -0.0889624961720512 ENSG00000011009 LYPLA2
ENST00000492577 0.998209470132328 0.304837899236945 -0.0841587949559068 ENSG00000011009 LYPLA2
ENST00000421070 0.998209470132328 0.345548674348018 -0.0854101613953621 ENSG00000011009 LYPLA2
ENST00000374501 0.998209470132328 0.193880605115105 -0.0994031380965607 ENSG00000011009 LYPLA2
ENST00000472213 0.998209470132328 0.123044071515809 -0.131367927981887 ENSG00000011009 LYPLA2
ENST00000481736 0.998209470132328 0.260648121319024 -0.0974685611013914 ENSG00000117308 GALE
ENST00000374497 0.998209470132328 0.278261592972788 -0.0956775535875794 ENSG00000117308 GALE
ENST00000456977 0.998209470132328 0.135004839972561 -0.190566705220608 ENSG00000117308 GALE
ENST00000459934 0.998209470132328 0.262108875177952 -0.0974689575198354 ENSG00000117308 GALE
ENST00000469556 0.998209470132328 0.485345248788095 -0.0877819273849778 ENSG00000117308 GALE
ENST00000429356 0.998209470132328 0.634218644564053 -0.0443942651626121 ENSG00000117308 GALE
ENST00000418277 0.998209470132328 0.472231561372969 -0.0639656505364738 ENSG00000117308 GALE
ENST00000470949 0.998209470132328 0.518023257733168 -0.0663869223408237 ENSG00000117308 GALE
ENST00000425913 0.998209470132328 0.491329316555892 -0.0659362794910745 ENSG00000117308 GALE
ENST00000445705 0.998209470132328 0.572433646034841 -0.0579139622742117 ENSG00000117308 GALE
ENST00000467493 0.998209470132328 0.685042920479823 -0.0444220819209729 ENSG00000117308 GALE
ENST00000486382 0.998209470132328 0.760669429933737 0.0382484331443663 ENSG00000117308 GALE
ENST00000470383 0.998209470132328 0.395702286489899 -0.0966801092131966 ENSG00000117308 GALE
ENST00000466250 0.998209470132328 0.41847754758507 -0.0926113267663551 ENSG00000117308 GALE
ENST00000467070 0.998209470132328 0.971711056369861 0.00435817625901834 ENSG00000117308 GALE
ENST00000374490 0.998209470132328 0.834468737281986 0.0254756927351931 ENSG00000117305 HMGCL
ENST00000374487 0.998209470132328 0.776540639158284 0.0342776979148595 ENSG00000117305 HMGCL
ENST00000374483 0.998209470132328 0.776540639158284 0.0342776979148595 ENSG00000117305 HMGCL
ENST00000436439 0.998209470132328 0.834468737281986 0.0254756927351931 ENSG00000117305 HMGCL
ENST00000235958 0.998209470132328 0.837256441624644 0.0250300827128008 ENSG00000117305 HMGCL
ENST00000509389 0.999922030863223 0.997795054049316 -0.000323843306120672 ENSG00000117305 HMGCL
ENST00000496907 0.998209470132328 0.130709743853815 -0.212055728776906 ENSG00000117305 HMGCL
ENST00000513148 0.998209470132328 0.934811338901019 -0.0102322686244133 ENSG00000117305 HMGCL
ENST00000479458 0.998209470132328 0.143805072875447 -0.239783993972124 ENSG00000117305 HMGCL
ENST00000498698 0.998209470132328 0.724227224366288 0.058434944241538 ENSG00000117305 HMGCL
ENST00000374479 0.998209470132328 0.701983181778338 -0.0427678846030798 ENSG00000179163 FUCA1
ENST00000374472 0.998209470132328 0.151341900436765 0.0981686591272246 ENSG00000188822 CNR2
ENST00000536471 0.998209470132328 0.172209928299061 0.0929484364971843 ENSG00000188822 CNR2
ENST00000412176 0.998209470132328 0.580127341138628 0.11670105648534 ENSG00000229106 RP11-4M23.2
ENST00000411815 0.998209470132328 0.65831993094024 -0.112795430458916 ENSG00000232557 RP11-4M23.3
ENST00000471915 0.998209470132328 0.656117537672242 -0.0336221040405191 ENSG00000189266 PNRC2
ENST00000334351 0.998209470132328 0.525833997177376 -0.0464254035900578 ENSG00000189266 PNRC2
ENST00000374468 0.998209470132328 0.625116307322728 -0.0354474567783959 ENSG00000189266 PNRC2
ENST00000579103 0.998209470132328 0.480452774234386 -0.05483959989493 ENSG00000189266 PNRC2
ENST00000344989 0.998209470132328 0.466865993728054 -0.0321343708191269 ENSG00000188529 SRSF10
ENST00000453840 0.998209470132328 0.464988515944286 -0.0321928417101384 ENSG00000188529 SRSF10
ENST00000341154 0.998209470132328 0.465983104209587 -0.0322177533153607 ENSG00000188529 SRSF10
ENST00000484146 0.998209470132328 0.449183763093347 -0.0335164532127853 ENSG00000188529 SRSF10
ENST00000473858 0.998209470132328 0.449039371817291 -0.0335196192637568 ENSG00000188529 SRSF10
ENST00000374452 0.998209470132328 0.447941609089385 -0.0335693045367821 ENSG00000188529 SRSF10
ENST00000374453 0.998209470132328 0.448338676264187 -0.0334883641630623 ENSG00000188529 SRSF10
ENST00000343255 0.998209470132328 0.405005641568768 -0.0372183263433723 ENSG00000188529 SRSF10
ENST00000492112 0.998209470132328 0.407484823921061 -0.0370300538749411 ENSG00000188529 SRSF10
ENST00000485841 0.998209470132328 0.343628250346512 -0.0435842568440743 ENSG00000188529 SRSF10
ENST00000338597 0.998209470132328 0.371221230977132 -0.041777832470789 ENSG00000188529 SRSF10
ENST00000495785 0.998209470132328 0.439905520535537 -0.035030897661698 ENSG00000188529 SRSF10
ENST00000473754 0.998209470132328 0.282721820954975 -0.0604948646992616 ENSG00000188529 SRSF10
ENST00000497214 0.998209470132328 0.307555652064595 0.134872948922934 ENSG00000188529 SRSF10
ENST00000485292 0.998209470132328 0.237330839982488 -0.0758223482170048 ENSG00000188529 SRSF10
ENST00000469303 0.998209470132328 0.153777639508441 -0.098570976643456 ENSG00000188529 SRSF10
ENST00000327535 0.998209470132328 0.10919623779484 -0.106844113685448 ENSG00000185436 IFNLR1
ENST00000327575 0.998209470132328 0.243127643206816 -0.0961648566179343 ENSG00000185436 IFNLR1
ENST00000374421 0.998209470132328 0.245898663527216 -0.0956765315916998 ENSG00000185436 IFNLR1
ENST00000374419 0.998209470132328 0.274978257113512 -0.0952017607431934 ENSG00000185436 IFNLR1
ENST00000374418 0.998209470132328 0.33972412909418 -0.0875185529480071 ENSG00000185436 IFNLR1
ENST00000361548 0.998209470132328 0.841366874684017 -0.0507668976226294 ENSG00000158055 GRHL3
ENST00000342072 0.998209470132328 0.841366874684017 -0.0507668976226294 ENSG00000158055 GRHL3
ENST00000350501 0.998209470132328 0.862773042537904 -0.0396965193145304 ENSG00000158055 GRHL3
ENST00000356046 0.998209470132328 0.839105144691486 -0.0515635686271899 ENSG00000158055 GRHL3
ENST00000236255 0.998209470132328 0.747804793560919 0.0823003457217918 ENSG00000158055 GRHL3
ENST00000528064 0.998209470132328 0.747804793560919 0.0823003457217918 ENSG00000158055 GRHL3
ENST00000374409 0.998209470132328 0.290374772809497 -0.208706597494734 ENSG00000001460 STPG1
ENST00000440416 0.998209470132328 0.153260760347066 -0.27869469512774 ENSG00000001460 STPG1
ENST00000003583 0.998209470132328 0.328471892063043 -0.192470491650228 ENSG00000001460 STPG1
ENST00000468303 0.998209470132328 0.653750551131112 -0.074906175766176 ENSG00000001460 STPG1
ENST00000337248 0.998209470132328 0.328471892063043 -0.192470491650228 ENSG00000001460 STPG1
ENST00000497384 0.998209470132328 0.0748249292133057 -0.387712820338982 ENSG00000001460 STPG1
ENST00000438866 0.998209470132328 0.505834646861893 0.169547149886362 ENSG00000001460 STPG1
ENST00000435187 0.998209470132328 0.327098112061416 -0.244480560652932 ENSG00000001460 STPG1
ENST00000498488 0.998209470132328 0.950674901901115 -0.0122578976520492 ENSG00000001460 STPG1
ENST00000483528 0.998209470132328 0.400628770145325 -0.198772260665974 ENSG00000001460 STPG1
ENST00000475760 0.998209470132328 0.328225793880781 0.24844055180062 ENSG00000001460 STPG1
ENST00000492753 0.998209470132328 0.561792246015352 0.145953256028549 ENSG00000001460 STPG1
ENST00000374399 0.998209470132328 0.178292600436907 0.11953137663555 ENSG00000001461 NIPAL3
ENST00000003912 0.998209470132328 0.1544405519264 0.110339080475685 ENSG00000001461 NIPAL3
ENST00000488155 0.998209470132328 0.77146395375217 -0.0509597390322853 ENSG00000001461 NIPAL3
ENST00000358028 0.998209470132328 0.21932704238764 0.120638535023478 ENSG00000001461 NIPAL3
ENST00000339255 0.998209470132328 0.219832325380863 0.109089170038282 ENSG00000001461 NIPAL3
ENST00000475663 0.998209470132328 0.729317145133149 0.0553033506763615 ENSG00000001461 NIPAL3
ENST00000428131 0.998209470132328 0.201301709150587 0.143284204137999 ENSG00000001461 NIPAL3
ENST00000432012 0.998209470132328 0.781526431463793 -0.0455363935512929 ENSG00000001461 NIPAL3
ENST00000374395 0.998209470132328 0.288958049618218 -0.259871750217923 ENSG00000117602 RCAN3
ENST00000436717 0.998209470132328 0.254709214924246 -0.288335091563248 ENSG00000117602 RCAN3
ENST00000478890 0.998209470132328 0.958092325772155 0.00341441991758902 ENSG00000133226 SRRM1
ENST00000593639 0.998209470132328 0.956151537139521 0.00355952554145792 ENSG00000133226 SRRM1
ENST00000323848 0.998209470132328 0.439893177340745 -0.0437552061357998 ENSG00000133226 SRRM1
ENST00000466910 0.998209470132328 0.845462507988175 0.0158325404040408 ENSG00000133226 SRRM1
ENST00000468822 0.998209470132328 0.784268179220946 -0.0176753790708512 ENSG00000133226 SRRM1
ENST00000447431 0.998209470132328 0.456323858598282 -0.0406177831404042 ENSG00000133226 SRRM1
ENST00000600523 0.998209470132328 0.813099497782326 0.0159804867474676 ENSG00000133226 SRRM1
ENST00000462710 0.998209470132328 0.973947523529427 -0.00216174894961417 ENSG00000133226 SRRM1
ENST00000374389 0.998209470132328 0.528407658332048 -0.0344279651646792 ENSG00000133226 SRRM1
ENST00000490543 0.998209470132328 0.973947523529427 -0.00216174894961417 ENSG00000133226 SRRM1
ENST00000479034 0.998209470132328 0.593194377678814 -0.028988900044936 ENSG00000133226 SRRM1
ENST00000596378 0.998209470132328 0.752054443162644 -0.0166987551912879 ENSG00000133226 SRRM1
ENST00000494934 0.998209470132328 0.691735282682823 -0.0314309734871883 ENSG00000133226 SRRM1
ENST00000495561 0.998209470132328 0.789347486194111 -0.0214782019004821 ENSG00000133226 SRRM1
ENST00000537199 0.998209470132328 0.653365891064802 -0.0259536141662515 ENSG00000133226 SRRM1
ENST00000485441 0.998209470132328 0.492383802004952 -0.0622481214862593 ENSG00000133226 SRRM1
ENST00000470243 0.998209470132328 0.231468004591323 -0.118427947141511 ENSG00000133226 SRRM1
ENST00000496882 0.998209470132328 0.567442561277032 -0.038988023365196 ENSG00000133226 SRRM1
ENST00000461768 0.998209470132328 0.861178342426234 -0.0111393737408622 ENSG00000133226 SRRM1
ENST00000485541 0.998209470132328 0.77696358084857 -0.0199665628520821 ENSG00000133226 SRRM1
ENST00000488317 0.998209470132328 0.843471845849838 0.0147695757913842 ENSG00000133226 SRRM1
ENST00000489130 0.998209470132328 0.475932019753344 -0.0900676063729943 ENSG00000133226 SRRM1
ENST00000474843 0.998209470132328 0.215321299868944 -0.129213657840384 ENSG00000133226 SRRM1
ENST00000374379 0.998209470132328 0.881096561437445 -0.00808497275390342 ENSG00000169504 CLIC4
ENST00000497755 0.998209470132328 0.0579709840822458 0.153746605517763 ENSG00000169504 CLIC4
ENST00000488683 0.998209470132328 0.879163153446464 -0.0082148577927461 ENSG00000169504 CLIC4
ENST00000489758 0.998209470132328 0.0529038932207613 0.171663087823255 ENSG00000169504 CLIC4
ENST00000399916 0.998209470132328 0.450504499245595 -0.0342909731505997 ENSG00000020633 RUNX3
ENST00000308873 0.998209470132328 0.27612216329056 -0.0516081946499701 ENSG00000020633 RUNX3
ENST00000338888 0.998209470132328 0.850191659224989 -0.0094788439766261 ENSG00000020633 RUNX3
ENST00000540420 0.998209470132328 0.647899079639341 -0.0258860737205931 ENSG00000020633 RUNX3
ENST00000496967 0.998209470132328 0.733565398890027 -0.0214459108470774 ENSG00000020633 RUNX3
ENST00000479341 0.998209470132328 0.664018275724706 0.0302922620304588 ENSG00000020633 RUNX3
ENST00000456316 0.998209470132328 0.90554603800591 0.0205700494366112 ENSG00000229162 RP11-84D1.1
ENST00000424084 0.998209470132328 0.383402172327685 0.17635092804063 ENSG00000233755 RP4-799D16.1
ENST00000236273 0.998209470132328 0.68737977467711 0.0278102626365964 ENSG00000117614 SYF2
ENST00000354361 0.998209470132328 0.669445682882217 0.0294374318585484 ENSG00000117614 SYF2
ENST00000474160 0.998209470132328 0.871666660561765 -0.0132987106392454 ENSG00000117614 SYF2
ENST00000476231 0.998209470132328 0.650919098055591 0.0405974078885715 ENSG00000117614 SYF2
ENST00000243189 0.998209470132328 0.897029238116587 -0.00926684452625509 ENSG00000117616 C1orf63
ENST00000569495 0.998209470132328 0.59081868018357 -0.0535426423958275 ENSG00000117616 C1orf63
ENST00000498238 0.998209470132328 0.891660155880581 -0.00975296187514861 ENSG00000117616 C1orf63
ENST00000566395 0.998209470132328 0.882826330998732 0.012299480339521 ENSG00000117616 C1orf63
ENST00000565733 0.998209470132328 0.94753553676692 0.00535371296240833 ENSG00000117616 C1orf63
ENST00000568254 0.998209470132328 0.891660155880581 -0.00975296187514861 ENSG00000117616 C1orf63
ENST00000473314 0.998209470132328 0.97152793984839 -0.00228238125681542 ENSG00000117616 C1orf63
ENST00000417642 0.998209470132328 0.891660155880581 -0.00975296187514861 ENSG00000117616 C1orf63
ENST00000570063 0.998209470132328 0.955580483498403 0.0045516334860205 ENSG00000117616 C1orf63
ENST00000564223 0.998209470132328 0.26806860676047 -0.122139071337031 ENSG00000117616 C1orf63
ENST00000475766 0.998209470132328 0.94896196823233 0.00549674459247985 ENSG00000117616 C1orf63
ENST00000491378 0.998209470132328 0.389122188989649 0.0798652269344949 ENSG00000117616 C1orf63
ENST00000431849 0.998209470132328 0.867010450265462 0.0125326159518161 ENSG00000117616 C1orf63
ENST00000568212 0.998209470132328 0.696022257493722 -0.0297456422482612 ENSG00000117616 C1orf63
ENST00000568701 0.998209470132328 0.589436564259751 -0.0461136640276494 ENSG00000117616 C1orf63
ENST00000561867 0.998209470132328 0.868275615182196 -0.0127834415418333 ENSG00000117616 C1orf63
ENST00000568996 0.998209470132328 0.805505365958504 -0.0189877647174136 ENSG00000117616 C1orf63
ENST00000450820 0.998209470132328 0.552800864204912 -0.0641831254188812 ENSG00000117616 C1orf63
ENST00000566714 0.998209470132328 0.833125631529987 -0.0404625660855882 ENSG00000261349 RP3-465N24.5
ENST00000564398 0.998209470132328 0.157510012434728 0.269003404899058 ENSG00000187010 RHD
ENST00000328664 0.998209470132328 0.350228244728034 0.130666381454155 ENSG00000187010 RHD
ENST00000454452 0.998209470132328 0.285574169850376 0.154998604413591 ENSG00000187010 RHD
ENST00000342055 0.998209470132328 0.285574169850376 0.154998604413591 ENSG00000187010 RHD
ENST00000423810 0.998209470132328 0.285574169850376 0.154998604413591 ENSG00000187010 RHD
ENST00000568195 0.998209470132328 0.285574169850376 0.154998604413591 ENSG00000187010 RHD
ENST00000417538 0.998209470132328 0.285574169850376 0.154998604413591 ENSG00000187010 RHD
ENST00000357542 0.998209470132328 0.285574169850376 0.154998604413591 ENSG00000187010 RHD
ENST00000423253 0.998209470132328 0.193177049170727 0.191697086861132 ENSG00000187010 RHD
ENST00000568399 0.998209470132328 0.550199965538654 0.0618972154978901 ENSG00000117616 C1orf63
ENST00000562018 0.998209470132328 0.466220100550228 0.0737984505972039 ENSG00000117616 C1orf63
ENST00000567741 0.998209470132328 0.494545572401621 0.069337990077698 ENSG00000117616 C1orf63
ENST00000566599 0.998209470132328 0.78236726424164 0.0469148642982675 ENSG00000117616 C1orf63
ENST00000564413 0.998209470132328 0.75840883960044 0.0627561011914944 ENSG00000117616 C1orf63
ENST00000570165 0.998209470132328 0.738593132924281 -0.0674272997018973 ENSG00000259984 RP11-335G20.7
ENST00000374358 0.998209470132328 0.700412937784715 0.0218343274520773 ENSG00000183726 TMEM50A
ENST00000498135 0.998209470132328 0.784720308646321 0.016829039724209 ENSG00000183726 TMEM50A
ENST00000491936 0.998209470132328 0.618509184388202 0.029680782177437 ENSG00000183726 TMEM50A
ENST00000480937 0.998209470132328 0.631581027688492 0.0285110634911659 ENSG00000183726 TMEM50A
ENST00000468704 0.998209470132328 0.969210435247023 -0.00259122398373363 ENSG00000183726 TMEM50A
ENST00000487234 0.998209470132328 0.778945827488433 0.0222811869080618 ENSG00000183726 TMEM50A
ENST00000294413 0.998209470132328 0.950427237874671 -0.0103972101974822 ENSG00000188672 RHCE
ENST00000374352 0.998209470132328 0.843071798106934 0.0341790613970684 ENSG00000188672 RHCE
ENST00000243186 0.998209470132328 0.914375500776184 0.0182524706817688 ENSG00000188672 RHCE
ENST00000413854 0.998209470132328 0.914375500776184 0.0182524706817688 ENSG00000188672 RHCE
ENST00000425135 0.998209470132328 0.914375500776184 0.0182524706817688 ENSG00000188672 RHCE
ENST00000455194 0.998209470132328 0.914375500776184 0.0182524706817688 ENSG00000188672 RHCE
ENST00000340849 0.998209470132328 0.400905745101632 -0.156015989732806 ENSG00000188672 RHCE
ENST00000349320 0.998209470132328 0.497289059060617 -0.124600803306317 ENSG00000188672 RHCE
ENST00000527747 0.998209470132328 0.23628267974345 0.249933089586205 ENSG00000188672 RHCE
ENST00000346452 0.998209470132328 0.38334039247792 0.181740420791541 ENSG00000188672 RHCE
ENST00000349438 0.998209470132328 0.381072037966226 0.182268831501808 ENSG00000188672 RHCE
ENST00000527187 0.998209470132328 0.829890761243681 0.0511201873762187 ENSG00000188672 RHCE
ENST00000533771 0.998209470132328 0.77747370155065 0.0673070674012348 ENSG00000188672 RHCE
ENST00000399763 0.998209470132328 0.0718759355493593 -0.118982885032449 ENSG00000204178 TMEM57
ENST00000399766 0.998209470132328 0.0718759355493593 -0.118982885032449 ENSG00000204178 TMEM57
ENST00000374343 0.998209470132328 0.0718759355493593 -0.118982885032449 ENSG00000204178 TMEM57
ENST00000470035 0.998209470132328 0.00675949507695904 -0.254945666697946 ENSG00000204178 TMEM57
ENST00000374338 0.998209470132328 0.237665272857074 -0.0748654557727675 ENSG00000157978 LDLRAP1
ENST00000485476 0.998209470132328 0.649409895882006 -0.0447163037559781 ENSG00000157978 LDLRAP1
ENST00000488127 0.998209470132328 0.249372831252159 -0.085137728087627 ENSG00000157978 LDLRAP1
ENST00000462394 0.998209470132328 0.257551113929373 -0.175282378279151 ENSG00000157978 LDLRAP1
ENST00000484476 0.998209470132328 0.558497118441342 -0.073491013741569 ENSG00000157978 LDLRAP1
ENST00000474283 0.998209470132328 0.609488431726629 -0.0576981387698764 ENSG00000157978 LDLRAP1
ENST00000470950 0.998209470132328 0.92508896368388 -0.0111926158243745 ENSG00000157978 LDLRAP1
ENST00000412797 0.998209470132328 0.530036221823505 -0.160723069524041 ENSG00000225643 RP11-70P17.1
ENST00000374332 0.998209470132328 0.164422735622325 -0.240442267998644 ENSG00000117643 MAN1C1
ENST00000263979 0.998209470132328 0.256047088681464 -0.197287567201782 ENSG00000117643 MAN1C1
ENST00000436991 0.998209470132328 0.803006187408012 0.0631858683144035 ENSG00000233478 RP1-187B23.1
ENST00000473891 0.998209470132328 0.317199905431303 -0.245861659308738 ENSG00000117643 MAN1C1
ENST00000374329 0.998209470132328 0.563353778954185 -0.128573849366462 ENSG00000117643 MAN1C1
ENST00000496532 0.998209470132328 0.774505267889645 0.0729936957947363 ENSG00000117643 MAN1C1
ENST00000354177 0.998209470132328 0.494152878947679 -0.0987060335989739 ENSG00000162430 SEPN1
ENST00000361547 0.998209470132328 0.494152878947679 -0.0987060335989739 ENSG00000162430 SEPN1
ENST00000374315 0.998209470132328 0.494152878947679 -0.0987060335989739 ENSG00000162430 SEPN1
ENST00000559265 0.998209470132328 0.50250268111814 -0.0806613039402836 ENSG00000255054 RP1-317E23.6
ENST00000494537 0.999753691216143 0.99513092839566 -0.00141374390249412 ENSG00000162430 SEPN1
ENST00000527604 0.998209470132328 0.429826980110979 -0.0894838636358823 ENSG00000255054 RP1-317E23.6
ENST00000442055 0.998209470132328 0.429674517225799 -0.162896071935502 ENSG00000228172 RP1-317E23.3
ENST00000453649 0.998209470132328 0.429674517225799 -0.162896071935502 ENSG00000228172 RP1-317E23.3
ENST00000424294 0.998209470132328 0.278875589503938 -0.106863122470198 ENSG00000117640 MTFR1L
ENST00000536896 0.998209470132328 0.351399518224769 -0.217454677073037 ENSG00000223474 AL020996.1
ENST00000374303 0.998209470132328 0.211223633258588 -0.0969540831757121 ENSG00000117640 MTFR1L
ENST00000533762 0.998209470132328 0.500512704970323 -0.0706259478116419 ENSG00000117640 MTFR1L
ENST00000529116 0.998209470132328 0.503255883606614 -0.070145330265258 ENSG00000117640 MTFR1L
ENST00000474295 0.998209470132328 0.210794155908581 -0.0969305901914786 ENSG00000117640 MTFR1L
ENST00000488327 0.998209470132328 0.299719664483349 -0.108935264895599 ENSG00000117640 MTFR1L
ENST00000472643 0.998209470132328 0.590527435035425 -0.0463773395994544 ENSG00000117640 MTFR1L
ENST00000494293 0.998209470132328 0.45747837638345 -0.0848886911972572 ENSG00000117640 MTFR1L
ENST00000469815 0.998209470132328 0.235005365143446 -0.0950203338054115 ENSG00000117640 MTFR1L
ENST00000526894 0.998209470132328 0.590527435035425 -0.0463773395994544 ENSG00000117640 MTFR1L
ENST00000478284 0.998209470132328 0.406498905446521 -0.0813768532277029 ENSG00000117640 MTFR1L
ENST00000524618 0.998209470132328 0.188442317515909 -0.103441197755409 ENSG00000117640 MTFR1L
ENST00000374307 0.998209470132328 0.21087156059905 -0.096926934353064 ENSG00000117640 MTFR1L
ENST00000528624 0.998209470132328 0.449292040878077 -0.0829341415885646 ENSG00000117640 MTFR1L
ENST00000525713 0.998209470132328 0.507290074795586 -0.0694352444257244 ENSG00000117640 MTFR1L
ENST00000374301 0.998209470132328 0.213170959236743 -0.096504037625039 ENSG00000117640 MTFR1L
ENST00000464008 0.998209470132328 0.409499279461278 -0.0766216505011613 ENSG00000117640 MTFR1L
ENST00000526158 0.998209470132328 0.329138534771694 -0.0956608125012588 ENSG00000117640 MTFR1L
ENST00000530599 0.998209470132328 0.314691821911698 -0.106016250019462 ENSG00000117640 MTFR1L
ENST00000374300 0.998209470132328 0.180013898087913 -0.102682850082174 ENSG00000117640 MTFR1L
ENST00000466284 0.998209470132328 0.117519829135092 -0.119666266455853 ENSG00000117640 MTFR1L
ENST00000531361 0.998209470132328 0.206344233676003 -0.11764942525258 ENSG00000117640 MTFR1L
ENST00000497956 0.998209470132328 0.18973194260231 -0.102908458347157 ENSG00000117640 MTFR1L
ENST00000606617 0.998209470132328 0.418877165764477 -0.0971479246859264 ENSG00000272478 RP1-317E23.7
ENST00000538789 0.998209470132328 0.091647797631933 0.112109148928784 ENSG00000127423 AUNIP
ENST00000481602 0.998209470132328 0.0263837625508865 0.260104426546777 ENSG00000127423 AUNIP
ENST00000374298 0.998209470132328 0.00667615838319135 0.250798708406151 ENSG00000127423 AUNIP
ENST00000455431 0.998209470132328 0.764806909793767 -0.0387907008303984 ENSG00000236528 RP1-125I3.2
ENST00000374296 0.998689454066651 0.97974300019633 -0.00292691091452915 ENSG00000182749 PAQR7
ENST00000513116 0.998209470132328 0.390902220958976 -0.213369171941295 ENSG00000117632 STMN1
ENST00000426559 0.998209470132328 0.293954856656724 -0.0599305778001936 ENSG00000117632 STMN1
ENST00000455785 0.998209470132328 0.262786045494023 -0.0637303614187423 ENSG00000117632 STMN1
ENST00000399728 0.998209470132328 0.261835522416981 -0.0638618995602014 ENSG00000117632 STMN1
ENST00000465604 0.998209470132328 0.272264092905903 -0.0624045478597508 ENSG00000117632 STMN1
ENST00000357865 0.998209470132328 0.282596000584196 -0.060764382094726 ENSG00000117632 STMN1
ENST00000374291 0.998209470132328 0.287413925810931 -0.0610652670138341 ENSG00000117632 STMN1
ENST00000485226 0.998209470132328 0.410546147465973 -0.0522277875606904 ENSG00000117632 STMN1
ENST00000446334 0.998209470132328 0.197375262446708 -0.0828827888642102 ENSG00000117632 STMN1
ENST00000580971 0.998209470132328 0.671093678753898 -0.0395831759970962 ENSG00000264021 MIR3917
ENST00000374282 0.99943263349471 0.989477603916251 0.00111872201052053 ENSG00000158006 PAFAH2
ENST00000374284 0.998209470132328 0.694035077119452 -0.0354866018895811 ENSG00000158006 PAFAH2
ENST00000493892 0.998209470132328 0.758274287211766 0.0412497290458263 ENSG00000158006 PAFAH2
ENST00000464540 0.998209470132328 0.758274287211766 0.0412497290458263 ENSG00000158006 PAFAH2
ENST00000476611 0.998209470132328 0.818378196155744 0.0444169981468211 ENSG00000158006 PAFAH2
ENST00000439092 0.998209470132328 0.94326268399991 -0.0105336833440898 ENSG00000158006 PAFAH2
ENST00000441420 0.998209470132328 0.822668878366875 -0.0336771928053679 ENSG00000158006 PAFAH2
ENST00000444713 0.998209470132328 0.427109978157264 -0.0868853264121438 ENSG00000175087 PDIK1L
ENST00000374271 0.998209470132328 0.932144499443176 -0.00728299252744726 ENSG00000175087 PDIK1L
ENST00000374269 0.998209470132328 0.873633861979963 -0.014055169982388 ENSG00000175087 PDIK1L
ENST00000374266 0.998209470132328 0.047081405721751 0.26414948155074 ENSG00000142684 ZNF593
ENST00000270812 0.998209470132328 0.047081405721751 0.26414948155074 ENSG00000142684 ZNF593
ENST00000407889 0.998209470132328 0.0503012607371834 0.260946524150941 ENSG00000236782 RP11-96L14.7
ENST00000414762 0.998209470132328 0.0303190455632992 0.293336893893508 ENSG00000236782 RP11-96L14.7
ENST00000433939 0.998209470132328 0.0227267704284584 0.302308747594163 ENSG00000236782 RP11-96L14.7
ENST00000444682 0.998209470132328 0.021502419896669 0.301369532244006 ENSG00000236782 RP11-96L14.7
ENST00000448923 0.998209470132328 0.0836105931927454 0.235754443557109 ENSG00000236782 RP11-96L14.7
ENST00000361530 0.998209470132328 0.183940296803185 -0.285729510211932 ENSG00000142675 CNKSR1
ENST00000481077 0.998209470132328 0.187232207870727 -0.331021732564214 ENSG00000142675 CNKSR1
ENST00000480348 0.998209470132328 0.155343653745342 -0.361720210050982 ENSG00000142675 CNKSR1
ENST00000374253 0.998209470132328 0.147748982122089 -0.313414136106025 ENSG00000142675 CNKSR1
ENST00000525687 0.998209470132328 0.128698969636612 -0.373252457204236 ENSG00000142675 CNKSR1
ENST00000482227 0.998209470132328 0.147748982122089 -0.313414136106025 ENSG00000142675 CNKSR1
ENST00000531191 0.998209470132328 0.196456242874424 -0.282560475118876 ENSG00000142675 CNKSR1
ENST00000528281 0.998209470132328 0.144298794413183 -0.357805912834873 ENSG00000142675 CNKSR1
ENST00000451429 0.998209470132328 0.843300463899656 0.0120923347989166 ENSG00000130695 CEP85
ENST00000476272 0.998209470132328 0.918749828524132 -0.00625540448401017 ENSG00000130695 CEP85
ENST00000252992 0.998209470132328 0.918749828524132 -0.00625540448401017 ENSG00000130695 CEP85
ENST00000480446 0.998209470132328 0.578610541318899 0.0933349675211756 ENSG00000130695 CEP85
ENST00000453146 0.998582006176634 0.978341848123873 0.00204080224005325 ENSG00000130695 CEP85
ENST00000469609 0.998209470132328 0.495959741415713 -0.05759809762851 ENSG00000130695 CEP85
ENST00000468163 0.998209470132328 0.571987324015627 -0.0782056632403289 ENSG00000130695 CEP85
ENST00000491670 0.998209470132328 0.345264528257156 -0.105296943686812 ENSG00000130695 CEP85
ENST00000270792 0.998209470132328 0.0785420391152019 -0.156213938989599 ENSG00000142669 SH3BGRL3
ENST00000319041 0.998209470132328 0.0837333341332198 -0.15228455268841 ENSG00000142669 SH3BGRL3
ENST00000314675 0.998209470132328 0.85354373042168 0.0133643463490098 ENSG00000158062 UBXN11
ENST00000472155 0.998209470132328 0.025652994370536 0.195209703672642 ENSG00000158062 UBXN11
ENST00000374223 0.998209470132328 0.0250837501983856 0.195846317844818 ENSG00000158062 UBXN11
ENST00000475591 0.998209470132328 0.0244826946852792 0.196673497571323 ENSG00000158062 UBXN11
ENST00000357089 0.998209470132328 0.024293433214565 0.196721973461996 ENSG00000158062 UBXN11
ENST00000494942 0.998209470132328 0.024293433214565 0.196721973461996 ENSG00000158062 UBXN11
ENST00000374221 0.998209470132328 0.0255150991135702 0.195226403691198 ENSG00000158062 UBXN11
ENST00000374217 0.998209470132328 0.46997601818498 0.063532021694511 ENSG00000158062 UBXN11
ENST00000374222 0.998209470132328 0.455397094156436 0.0655371874781648 ENSG00000158062 UBXN11
ENST00000496466 0.998209470132328 0.102532777327959 0.161775699165791 ENSG00000158062 UBXN11
ENST00000535108 0.998209470132328 0.00541918612611092 0.285598391808676 ENSG00000158062 UBXN11
ENST00000436301 0.998209470132328 0.00792717383864004 0.27698437717048 ENSG00000158062 UBXN11
ENST00000374215 0.998209470132328 0.0156001760546806 0.259977685993632 ENSG00000158062 UBXN11
ENST00000452980 0.998209470132328 0.0442511410229999 0.222825779195454 ENSG00000158062 UBXN11
ENST00000442942 0.998209470132328 0.0720811588502367 0.202922241090233 ENSG00000158062 UBXN11
ENST00000450041 0.998209470132328 0.0578473196840585 0.222390206578684 ENSG00000158062 UBXN11
ENST00000423664 0.998209470132328 0.0558051909235319 0.226059235820605 ENSG00000158062 UBXN11
ENST00000421827 0.998209470132328 0.10281747072378 0.207389295414703 ENSG00000158062 UBXN11
ENST00000374213 0.998209470132328 0.217448670952859 -0.116932073924289 ENSG00000169442 CD52
ENST00000492808 0.998209470132328 0.319201163750396 -0.0953247763556197 ENSG00000169442 CD52
ENST00000470468 0.998209470132328 0.228490079269546 -0.114347797650292 ENSG00000169442 CD52
ENST00000308182 0.998209470132328 0.6140330327655 0.128373585110994 ENSG00000176092 AIM1L
ENST00000527815 0.998209470132328 0.6140330327655 0.128373585110994 ENSG00000176092 AIM1L
ENST00000374211 0.998209470132328 0.956969990639693 0.0137263513414562 ENSG00000176092 AIM1L
ENST00000374208 0.998209470132328 0.961678923837118 0.0122252351495527 ENSG00000176092 AIM1L
ENST00000434391 0.998209470132328 0.927535601866396 -0.00498334747512129 ENSG00000117682 DHDDS
ENST00000427245 0.998209470132328 0.814113113677618 -0.0170162372027928 ENSG00000117682 DHDDS
ENST00000527611 0.998209470132328 0.0598427631715578 -0.192816523646943 ENSG00000117682 DHDDS
ENST00000374186 0.998209470132328 0.612366173649285 -0.0406378311425205 ENSG00000117682 DHDDS
ENST00000525682 0.998209470132328 0.716282508967211 -0.0220972165917067 ENSG00000117682 DHDDS
ENST00000236342 0.998209470132328 0.682977570176429 -0.0247343908041265 ENSG00000117682 DHDDS
ENST00000526219 0.998209470132328 0.842667161867408 -0.0119435412723739 ENSG00000117682 DHDDS
ENST00000374185 0.998209470132328 0.812289745834222 -0.0173475434248899 ENSG00000117682 DHDDS
ENST00000487944 0.998209470132328 0.12767172491626 -0.137783310522612 ENSG00000117682 DHDDS
ENST00000360009 0.998209470132328 0.927535601866396 -0.00498334747512129 ENSG00000117682 DHDDS
ENST00000533087 0.998209470132328 0.781896816724583 -0.0208172641295992 ENSG00000117682 DHDDS
ENST00000531312 0.998209470132328 0.857715151098521 -0.0135025402975345 ENSG00000117682 DHDDS
ENST00000525165 0.998209470132328 0.866137674636937 -0.0127983325519744 ENSG00000117682 DHDDS
ENST00000525546 0.998209470132328 0.763369960089374 -0.0246612227544343 ENSG00000117682 DHDDS
ENST00000528557 0.998209470132328 0.617879885237325 -0.0400839493679634 ENSG00000117682 DHDDS
ENST00000525326 0.998209470132328 0.721877000615229 -0.0294288726994059 ENSG00000117682 DHDDS
ENST00000526278 0.998209470132328 0.729461750934639 -0.0258241754101452 ENSG00000117682 DHDDS
ENST00000436153 0.998209470132328 0.774248971359951 -0.021565367230649 ENSG00000117682 DHDDS
ENST00000529688 0.998209470132328 0.846700859152781 -0.0145264302133157 ENSG00000117682 DHDDS
ENST00000530781 0.998209470132328 0.12889936802071 -0.14173958808881 ENSG00000117682 DHDDS
ENST00000531955 0.998209470132328 0.768370316607976 -0.0264551515391265 ENSG00000117682 DHDDS
ENST00000525410 0.998209470132328 0.901886127649403 -0.0105483412873566 ENSG00000117682 DHDDS
ENST00000430232 0.998209470132328 0.68236143284285 0.0290699799954733 ENSG00000117682 DHDDS
ENST00000431933 0.998209470132328 0.879592989211741 0.00958323663116094 ENSG00000117682 DHDDS
ENST00000416052 0.998209470132328 0.813761991206801 -0.0195512878013963 ENSG00000117682 DHDDS
ENST00000446498 0.998209470132328 0.224574830811787 -0.310963610648769 ENSG00000223583 RP3-476K8.4
ENST00000423060 0.998209470132328 0.197805583206316 -0.186855295135105 ENSG00000225891 RP3-476K8.3
ENST00000468388 0.998209470132328 0.708292464149274 0.0245860707626625 ENSG00000198830 HMGN2
ENST00000479815 0.998209470132328 0.424849324993484 0.0543497898129444 ENSG00000198830 HMGN2
ENST00000460563 0.998209470132328 0.440878336367913 0.0538086958424776 ENSG00000198830 HMGN2
ENST00000464888 0.998209470132328 0.465737433867576 0.0495115434201395 ENSG00000198830 HMGN2
ENST00000463817 0.998209470132328 0.389765850010446 0.0577613266760481 ENSG00000198830 HMGN2
ENST00000467700 0.998209470132328 0.392722708703409 0.0578389722029744 ENSG00000198830 HMGN2
ENST00000361427 0.998209470132328 0.403388522532585 0.0564598914161077 ENSG00000198830 HMGN2
ENST00000466194 0.998209470132328 0.377207064385906 0.0600838366392098 ENSG00000198830 HMGN2
ENST00000493418 0.998209470132328 0.403605224868509 0.0589353541079035 ENSG00000198830 HMGN2
ENST00000525525 0.998209470132328 0.965443784406586 -0.0043649385841473 ENSG00000117676 RPS6KA1
ENST00000526040 0.998209470132328 0.596157915140562 -0.0406522203681242 ENSG00000117676 RPS6KA1
ENST00000374168 0.998209470132328 0.279115190697946 -0.0663991241743338 ENSG00000117676 RPS6KA1
ENST00000524436 0.998209470132328 0.6629146717649 -0.0368936326687128 ENSG00000117676 RPS6KA1
ENST00000374166 0.998209470132328 0.275592428086861 -0.0668813281910617 ENSG00000117676 RPS6KA1
ENST00000526792 0.998209470132328 0.321020382805942 -0.062123307390153 ENSG00000117676 RPS6KA1
ENST00000529454 0.998209470132328 0.545264424371225 -0.0466123097746406 ENSG00000117676 RPS6KA1
ENST00000374162 0.998209470132328 0.323371263598044 -0.0617615763866691 ENSG00000117676 RPS6KA1
ENST00000530003 0.998209470132328 0.290051343890373 -0.0653881977467692 ENSG00000117676 RPS6KA1
ENST00000366866 0.998209470132328 0.535110534065036 -0.0499562995830987 ENSG00000117676 RPS6KA1
ENST00000531113 0.998209470132328 0.367745280745914 -0.057080509620488 ENSG00000117676 RPS6KA1
ENST00000374163 0.998209470132328 0.280640249732038 -0.0668314750354506 ENSG00000117676 RPS6KA1
ENST00000530607 0.998209470132328 0.733907733455817 -0.0307605917101287 ENSG00000117676 RPS6KA1
ENST00000531382 0.998209470132328 0.212181654768231 -0.0785769542829777 ENSG00000117676 RPS6KA1
ENST00000525582 0.998209470132328 0.941949996933723 -0.00946670994603569 ENSG00000117676 RPS6KA1
ENST00000527264 0.998209470132328 0.262745319611034 -0.0921127384188994 ENSG00000117676 RPS6KA1
ENST00000474934 0.998209470132328 0.238356813303641 -0.107501672186728 ENSG00000117676 RPS6KA1
ENST00000488985 0.998209470132328 0.265226327323511 -0.117006838067621 ENSG00000117676 RPS6KA1
ENST00000403732 0.998209470132328 0.791353670788932 -0.020399087510327 ENSG00000117676 RPS6KA1
ENST00000530305 0.998209470132328 0.110621668448843 -0.171752741779873 ENSG00000117676 RPS6KA1
ENST00000438977 0.998209470132328 0.325665133045677 -0.0897100024484446 ENSG00000117676 RPS6KA1
ENST00000569378 0.998209470132328 0.594268795621546 -0.13384852718638 ENSG00000260063 RP5-968P14.2
ENST00000324856 0.998209470132328 0.612045466059427 0.0272629679311838 ENSG00000117713 ARID1A
ENST00000457599 0.998209470132328 0.538823253513566 0.0351774192895183 ENSG00000117713 ARID1A
ENST00000524572 0.998209470132328 0.872410724702039 0.0201395666661274 ENSG00000117713 ARID1A
ENST00000374152 0.998209470132328 0.757787302519216 -0.0164165934432664 ENSG00000117713 ARID1A
ENST00000430291 0.998209470132328 0.469387468231178 -0.0579786897735177 ENSG00000117713 ARID1A
ENST00000430799 0.998209470132328 0.301437187853221 -0.0512494672045356 ENSG00000117713 ARID1A
ENST00000466382 0.998209470132328 0.258724764990912 -0.0584710642593933 ENSG00000117713 ARID1A
ENST00000540690 0.998209470132328 0.245566536218586 -0.05988153624569 ENSG00000117713 ARID1A
ENST00000532781 0.998209470132328 0.242269176319755 -0.0646165013271813 ENSG00000117713 ARID1A
ENST00000430292 0.998209470132328 0.422170170304746 -0.0956711006795392 ENSG00000060642 PIGV
ENST00000472757 0.998209470132328 0.159170709045619 -0.123385471517338 ENSG00000060642 PIGV
ENST00000078527 0.998209470132328 0.0454914566112896 -0.165605377687157 ENSG00000060642 PIGV
ENST00000431541 0.998209470132328 0.451189697150605 -0.0938408770044264 ENSG00000060642 PIGV
ENST00000449950 0.998209470132328 0.0302957888452126 -0.180071185776633 ENSG00000060642 PIGV
ENST00000374145 0.998209470132328 0.0264115197348913 -0.183034233085196 ENSG00000060642 PIGV
ENST00000455364 0.998209470132328 0.0608126240325314 -0.233741681546305 ENSG00000060642 PIGV
ENST00000374142 0.998209470132328 0.84325971957653 0.0138193409571889 ENSG00000204160 ZDHHC18
ENST00000374141 0.998209470132328 0.415873414423431 0.072628588210194 ENSG00000204160 ZDHHC18
ENST00000534643 0.998209470132328 0.188115241521261 0.131148085657558 ENSG00000204160 ZDHHC18
ENST00000488397 0.998209470132328 0.345330391372679 -0.0729076739909625 ENSG00000204160 ZDHHC18
ENST00000478902 0.998209470132328 0.624146342049135 -0.0714464477454254 ENSG00000204160 ZDHHC18
ENST00000339276 0.998209470132328 0.00506909138309424 -0.642116308654596 ENSG00000175793 SFN
ENST00000374135 0.998209470132328 0.567797357957748 -0.0367565669303666 ENSG00000142751 GPN2
ENST00000448791 0.998209470132328 0.16167110657719 -0.14499170534573 ENSG00000226698 RP1-50O24.6
ENST00000374133 0.998209470132328 0.742843924944802 -0.0258913593530715 ENSG00000142751 GPN2
ENST00000477418 0.998209470132328 0.726046907930548 -0.0276228546001033 ENSG00000142751 GPN2
ENST00000431781 0.998209470132328 0.931430918534942 -0.00783660646870695 ENSG00000142751 GPN2
ENST00000461282 0.998209470132328 0.204544760411429 -0.188302654307416 ENSG00000142751 GPN2
ENST00000445019 0.998209470132328 0.873754431812013 0.02247858699466 ENSG00000198746 GPATCH3
ENST00000361720 0.998209470132328 0.955362232772655 -0.00598767500791295 ENSG00000198746 GPATCH3
ENST00000450844 0.998209470132328 0.625805092723053 -0.0837781066758618 ENSG00000198746 GPATCH3
ENST00000435827 0.998209470132328 0.565039897385954 -0.0388011763467357 ENSG00000090273 NUDC
ENST00000321265 0.998209470132328 0.823846165654931 -0.013803614748011 ENSG00000090273 NUDC
ENST00000452707 0.998209470132328 0.527412350272589 -0.0444742440515199 ENSG00000090273 NUDC
ENST00000484772 0.998209470132328 0.806402614764648 0.018831564318017 ENSG00000090273 NUDC
ENST00000522111 0.998209470132328 0.577297677948178 -0.141085390458661 ENSG00000253368 TRNP1
ENST00000374089 0.998209470132328 0.319064305973403 -0.110594225641773 ENSG00000090020 SLC9A1
ENST00000263980 0.998209470132328 0.52248960952112 -0.0448319869199149 ENSG00000090020 SLC9A1
ENST00000490329 0.998209470132328 0.157288563794458 -0.235630185687588 ENSG00000090020 SLC9A1
ENST00000545949 0.998209470132328 0.756918217653638 -0.0223194605282993 ENSG00000090020 SLC9A1
ENST00000447808 0.998209470132328 0.972858377719526 0.00528561176245473 ENSG00000090020 SLC9A1
ENST00000374086 0.998456663856434 0.977021941996712 -0.00226789680408234 ENSG00000090020 SLC9A1
ENST00000374084 0.998209470132328 0.75552293959795 0.0270523356105145 ENSG00000090020 SLC9A1
ENST00000449818 0.998209470132328 0.809922549086747 -0.0545027425002075 ENSG00000225159 NPM1P39
ENST00000319394 0.998209470132328 0.273206580795727 -0.087599356337624 ENSG00000142784 WDTC1
ENST00000361771 0.998209470132328 0.262856504304375 -0.0898386683527211 ENSG00000142784 WDTC1
ENST00000447062 0.998209470132328 0.158882920363974 -0.123249048917541 ENSG00000142784 WDTC1
ENST00000491239 0.998209470132328 0.099795186954601 -0.155127724583373 ENSG00000142784 WDTC1
ENST00000472249 0.998209470132328 0.297973117284498 -0.15181603730819 ENSG00000142784 WDTC1
ENST00000374076 0.998209470132328 0.589396147756824 -0.0411266360783183 ENSG00000186501 TMEM222
ENST00000464720 0.998209470132328 0.584863793802928 -0.0416514013254812 ENSG00000186501 TMEM222
ENST00000608611 0.998209470132328 0.584863793802928 -0.0416514013254812 ENSG00000186501 TMEM222
ENST00000466759 0.998209470132328 0.767583764081308 0.027519853185408 ENSG00000186501 TMEM222
ENST00000486082 0.998909516127358 0.981932617785654 -0.00184310313314237 ENSG00000186501 TMEM222
ENST00000464813 0.998209470132328 0.637331751058952 0.0393845711001992 ENSG00000186501 TMEM222
ENST00000478104 0.998209470132328 0.761341666883337 -0.0237151054258815 ENSG00000186501 TMEM222
ENST00000498220 0.998209470132328 0.864802033641417 0.0142202291324486 ENSG00000186501 TMEM222
ENST00000486001 0.998209470132328 0.237153030978478 0.302016157038805 ENSG00000241547 RP11-4K3__A.5
ENST00000471456 0.998209470132328 0.45429524586968 -0.0764729839877186 ENSG00000186501 TMEM222
ENST00000470223 0.998209470132328 0.381196839073893 -0.0948729657835232 ENSG00000186501 TMEM222
ENST00000318074 0.998209470132328 0.955892637870091 -0.00626626328812208 ENSG00000142765 SYTL1
ENST00000483926 0.998209470132328 0.963111657503317 -0.0052413287216651 ENSG00000142765 SYTL1
ENST00000473280 0.998209470132328 0.523857181781711 0.100127368789743 ENSG00000142765 SYTL1
ENST00000543823 0.998209470132328 0.717014928786497 -0.0400397621089268 ENSG00000142765 SYTL1
ENST00000490170 0.998209470132328 0.495745711406572 -0.0846218289041509 ENSG00000142765 SYTL1
ENST00000496001 0.998209470132328 0.557539810854597 -0.0935241239395272 ENSG00000142765 SYTL1
ENST00000485269 0.998209470132328 0.340098992961862 -0.156345386870903 ENSG00000142765 SYTL1
ENST00000475199 0.998209470132328 0.777045990261307 0.0481251741005194 ENSG00000142765 SYTL1
ENST00000486046 0.998209470132328 0.4346948727632 -0.199406194439092 ENSG00000142733 MAP3K6
ENST00000472410 0.998209470132328 0.528159296142112 -0.147098696921421 ENSG00000142733 MAP3K6
ENST00000374040 0.998209470132328 0.446538891606688 -0.172370052335742 ENSG00000142733 MAP3K6
ENST00000493901 0.998209470132328 0.446538891606688 -0.172370052335742 ENSG00000142733 MAP3K6
ENST00000470890 0.998209470132328 0.416276511211688 -0.208030834342112 ENSG00000142733 MAP3K6
ENST00000357582 0.998209470132328 0.463559130417328 -0.166606144940087 ENSG00000142733 MAP3K6
ENST00000476509 0.998209470132328 0.563551342411436 0.14706391129556 ENSG00000142733 MAP3K6
ENST00000374024 0.998209470132328 0.833821090635972 -0.053680248801063 ENSG00000181773 GPR3
ENST00000430629 0.998209470132328 0.87757500517562 -0.00590045995495642 ENSG00000158195 WASF2
ENST00000536657 0.998209470132328 0.343040377950099 0.0438592866723657 ENSG00000158195 WASF2
ENST00000492975 0.998209470132328 0.168226828246626 0.298980666411434 ENSG00000241169 RP4-752I6.1
ENST00000443579 0.998209470132328 0.428097330742342 -0.200941208745125 ENSG00000237429 RP1-159A19.4
ENST00000247087 0.998209470132328 0.446447639199468 -0.0792059276776108 ENSG00000126705 AHDC1
ENST00000374011 0.998209470132328 0.456264148703998 -0.0775680038940356 ENSG00000126705 AHDC1
ENST00000487743 0.998209470132328 0.81396016619365 -0.0550007212091931 ENSG00000126705 AHDC1
ENST00000490295 0.998209470132328 0.465305608543407 -0.0822230899544624 ENSG00000126705 AHDC1
ENST00000480033 0.998209470132328 0.471505357832411 -0.0830994511569107 ENSG00000126705 AHDC1
ENST00000374005 0.998209470132328 0.0665662842667018 -0.221013542527346 ENSG00000000938 FGR
ENST00000399173 0.998209470132328 0.0979753413465745 -0.202033515410639 ENSG00000000938 FGR
ENST00000545953 0.998209470132328 0.0575893390790679 -0.228477923945688 ENSG00000000938 FGR
ENST00000374004 0.998209470132328 0.095434237744547 -0.20867864409182 ENSG00000000938 FGR
ENST00000374003 0.998209470132328 0.168847405523577 -0.170201038994372 ENSG00000000938 FGR
ENST00000457296 0.998209470132328 0.331304489239068 -0.127914900209004 ENSG00000000938 FGR
ENST00000475472 0.998209470132328 0.22570248529671 -0.183967044189424 ENSG00000000938 FGR
ENST00000468038 0.998209470132328 0.489289803667662 -0.108908058000512 ENSG00000000938 FGR
ENST00000361157 0.998209470132328 0.769048973029343 -0.0278109038920706 ENSG00000126709 IFI6
ENST00000339145 0.998209470132328 0.768210180684074 -0.0279274745032665 ENSG00000126709 IFI6
ENST00000362020 0.998209470132328 0.768210180684074 -0.0279274745032665 ENSG00000126709 IFI6
ENST00000430683 0.998209470132328 0.969838300226976 -0.009129382354322 ENSG00000225886 RP11-288L9.4
ENST00000373954 0.998209470132328 0.639212824012781 -0.0491921501054346 ENSG00000009780 FAM76A
ENST00000419687 0.998209470132328 0.642195758514239 -0.0508336817473485 ENSG00000009780 FAM76A
ENST00000373949 0.998209470132328 0.505849066517438 -0.0720678982348602 ENSG00000009780 FAM76A
ENST00000530324 0.998209470132328 0.301808334188999 -0.11674421376712 ENSG00000009780 FAM76A
ENST00000234549 0.998209470132328 0.479225145379003 -0.0791600572659858 ENSG00000009780 FAM76A
ENST00000010299 0.998209470132328 0.507699537247067 -0.0742916637947471 ENSG00000009780 FAM76A
ENST00000446647 0.998209470132328 0.942040722157408 -0.00906489309866395 ENSG00000009780 FAM76A
ENST00000373943 0.998209470132328 0.378667770035791 -0.0552029213265106 ENSG00000117758 STX12
ENST00000440806 0.998209470132328 0.74663049781543 0.0236097853262097 ENSG00000117758 STX12
ENST00000468761 0.998209470132328 0.175660536017943 0.116211386224015 ENSG00000117758 STX12
ENST00000602607 0.998209470132328 0.247863002472854 -0.29223299223178 ENSG00000269971 RP3-426I6.5
ENST00000481874 0.998209470132328 0.142070940641226 -0.195297454292675 ENSG00000117758 STX12
ENST00000472285 0.998209470132328 0.163427037922537 -0.162607840273331 ENSG00000117758 STX12
ENST00000311772 0.998209470132328 0.284815553136247 -0.0602350592659206 ENSG00000117751 PPP1R8
ENST00000236412 0.998209470132328 0.280201711395479 -0.0608574195408865 ENSG00000117751 PPP1R8
ENST00000373931 0.998209470132328 0.284857547190521 -0.0602347079438311 ENSG00000117751 PPP1R8
ENST00000431586 0.998209470132328 0.195159858551469 -0.0822997761375119 ENSG00000117751 PPP1R8
ENST00000517138 0.998209470132328 0.363167977294714 -0.22772475379579 ENSG00000252947 SCARNA1
ENST00000486634 0.998209470132328 0.340273425208439 -0.0683309687300992 ENSG00000117751 PPP1R8
ENST00000601459 0.998209470132328 0.883962377274062 -0.0151629091244387 ENSG00000268552 AL109927.1
ENST00000328928 0.998209470132328 0.0900476713018302 -0.155160835655909 ENSG00000130775 THEMIS2
ENST00000373925 0.998209470132328 0.0900476713018302 -0.155160835655909 ENSG00000130775 THEMIS2
ENST00000373927 0.998209470132328 0.0930051054732697 -0.154082606201596 ENSG00000130775 THEMIS2
ENST00000427466 0.998209470132328 0.0953437013015782 -0.171759339750245 ENSG00000130775 THEMIS2
ENST00000442118 0.998209470132328 0.094067745427347 -0.165891818122329 ENSG00000130775 THEMIS2
ENST00000467258 0.998209470132328 0.0848821970363871 -0.15890500911013 ENSG00000130775 THEMIS2
ENST00000373921 0.998209470132328 0.0899547747096135 -0.155165728963259 ENSG00000130775 THEMIS2
ENST00000466068 0.998209470132328 0.189562337517704 -0.129832250751279 ENSG00000130775 THEMIS2
ENST00000482828 0.998209470132328 0.101371008332281 -0.166368332159943 ENSG00000130775 THEMIS2
ENST00000456990 0.998209470132328 0.0528843085304616 -0.181519069726088 ENSG00000130775 THEMIS2
ENST00000492877 0.998209470132328 0.0927125488501005 -0.184888668661863 ENSG00000130775 THEMIS2
ENST00000373912 0.998209470132328 0.706413029690168 -0.0235458699757016 ENSG00000117748 RPA2
ENST00000419958 0.998209470132328 0.573666929770151 -0.0447730803808862 ENSG00000117748 RPA2
ENST00000373909 0.998209470132328 0.676329534744641 -0.0258738928093671 ENSG00000117748 RPA2
ENST00000313433 0.998209470132328 0.468644536914868 -0.0446396100748029 ENSG00000117748 RPA2
ENST00000444045 0.998209470132328 0.827559180705131 -0.0130318399465784 ENSG00000117748 RPA2
ENST00000373894 0.998209470132328 0.863042584234548 0.0347048644320777 ENSG00000130768 SMPDL3B
ENST00000548116 0.998209470132328 0.863042584234548 0.0347048644320777 ENSG00000130768 SMPDL3B
ENST00000411604 0.998209470132328 0.863252069027455 0.0356694282751711 ENSG00000130768 SMPDL3B
ENST00000373888 0.998209470132328 0.875235891569522 0.0328071545229539 ENSG00000130768 SMPDL3B
ENST00000466793 0.998209470132328 0.40363766702562 0.205166514059795 ENSG00000130768 SMPDL3B
ENST00000549094 0.998209470132328 0.859323582656492 0.0355245546060734 ENSG00000130768 SMPDL3B
ENST00000448015 0.998209470132328 0.678850091983082 0.0882040378757179 ENSG00000227050 RP11-460I13.2
ENST00000373884 0.998209470132328 0.202617721228724 -0.202995892072322 ENSG00000158156 XKR8
ENST00000481387 0.998209470132328 0.84739317525585 -0.0455187794356495 ENSG00000158156 XKR8
ENST00000373871 0.998209470132328 0.12051759758097 0.088422022025684 ENSG00000158161 EYA3
ENST00000436342 0.998209470132328 0.12051759758097 0.088422022025684 ENSG00000158161 EYA3
ENST00000373864 0.998209470132328 0.149696690620948 0.0933387964977284 ENSG00000158161 EYA3
ENST00000540618 0.998209470132328 0.13111239808831 0.106536078584192 ENSG00000158161 EYA3
ENST00000545175 0.998209470132328 0.138728998527223 0.103926362095212 ENSG00000158161 EYA3
ENST00000373863 0.998209470132328 0.142676812778996 0.105112292994071 ENSG00000158161 EYA3
ENST00000495923 0.998209470132328 0.0193506548267266 0.189957796480509 ENSG00000158161 EYA3
ENST00000471498 0.998209470132328 0.157073107418235 0.105362823985337 ENSG00000158161 EYA3
ENST00000468665 0.998209470132328 0.492144707618275 0.057903602143358 ENSG00000158161 EYA3
ENST00000476501 0.998209470132328 0.0496340898098854 -0.5026895892909 ENSG00000240750 RN7SL559P
ENST00000543748 0.998209470132328 0.25254605892536 0.187582658456657 ENSG00000228589 SPCS2P4
ENST00000436160 0.998209470132328 0.417087377600967 0.134683860483659 ENSG00000228589 SPCS2P4
ENST00000373857 0.998209470132328 0.537207674301012 -0.0716034467417907 ENSG00000169403 PTAFR
ENST00000539896 0.998209470132328 0.520315323664882 -0.070672231231697 ENSG00000169403 PTAFR
ENST00000305392 0.998209470132328 0.764206777225912 -0.0314279178822243 ENSG00000169403 PTAFR
ENST00000603289 0.998209470132328 0.375805304534619 -0.0591486674540625 ENSG00000126698 DNAJC8
ENST00000321830 0.998209470132328 0.299213980480627 0.228029249235569 ENSG00000215902 AL353354.1
ENST00000263697 0.998209470132328 0.58807567608121 -0.0303635957613698 ENSG00000126698 DNAJC8
ENST00000596102 0.998209470132328 0.80113711038967 0.0193185767786496 ENSG00000269804 AL353354.2
ENST00000489277 0.998209470132328 0.58807567608121 -0.0303635957613698 ENSG00000126698 DNAJC8
ENST00000470967 0.998209470132328 0.0282316336841317 -0.157007987103747 ENSG00000126698 DNAJC8
ENST00000482674 0.998209470132328 0.765393958399854 0.0203569369368065 ENSG00000126698 DNAJC8
ENST00000488868 0.998209470132328 0.742770182909437 0.0224081267824775 ENSG00000126698 DNAJC8
ENST00000497986 0.998209470132328 0.660888408454865 0.0324304579110397 ENSG00000130770 ATPIF1
ENST00000335514 0.998209470132328 0.658569244803199 0.0326624097457299 ENSG00000130770 ATPIF1
ENST00000468425 0.998209470132328 0.630689248536885 0.0305308306443984 ENSG00000130770 ATPIF1
ENST00000465645 0.998209470132328 0.658569244803199 0.0326624097457299 ENSG00000130770 ATPIF1
ENST00000604716 0.998209470132328 0.623470162731465 0.0598182009017105 ENSG00000270605 RP5-1092A3.4
ENST00000253063 0.998209470132328 0.593420900911674 -0.0445455286586267 ENSG00000130766 SESN2
ENST00000479574 0.998209470132328 0.738063816753777 0.0306442655435854 ENSG00000130772 MED18
ENST00000373842 0.998209470132328 0.948777174484042 -0.00490577315409786 ENSG00000130772 MED18
ENST00000398997 0.998209470132328 0.948777174484042 -0.00490577315409786 ENSG00000130772 MED18
ENST00000475655 0.999753691216143 0.993059149479873 0.000995243024435115 ENSG00000130772 MED18
ENST00000474683 0.998209470132328 0.731899469583531 -0.0385405163930957 ENSG00000130772 MED18
ENST00000373839 0.998209470132328 0.698054119491227 0.0272615275571722 ENSG00000204138 PHACTR4
ENST00000463428 0.998209470132328 0.360949917624831 0.0887882951933292 ENSG00000204138 PHACTR4
ENST00000493669 0.998209470132328 0.677559756575224 0.0319246894761697 ENSG00000204138 PHACTR4
ENST00000373836 0.998209470132328 0.760926575614303 -0.0183060406426622 ENSG00000204138 PHACTR4
ENST00000438601 0.998209470132328 0.626157040194366 0.12457731673343 ENSG00000229820 RP1-308E4.1
ENST00000398958 0.998209470132328 0.109564018375407 0.0782151548774066 ENSG00000180198 RCC1
ENST00000413987 0.998209470132328 0.0184753258198513 0.140465520683189 ENSG00000242125 SNHG3
ENST00000427469 0.998209470132328 0.0471761164979862 0.107800091591584 ENSG00000180198 RCC1
ENST00000447507 0.764882890887174 0.00165552846119829 0.197442349000842 ENSG00000242125 SNHG3
ENST00000434290 0.998209470132328 0.0480378962920179 0.106874695252023 ENSG00000180198 RCC1
ENST00000373833 0.998209470132328 0.110688333121722 0.0778415265491178 ENSG00000180198 RCC1
ENST00000437681 0.998209470132328 0.0104667362734795 0.14936030236379 ENSG00000242125 SNHG3
ENST00000364938 0.998209470132328 0.323468360099527 0.133969070148798 ENSG00000242125 SNHG3
ENST00000363217 0.998209470132328 0.966329535465255 -0.00622360350558861 ENSG00000200087 SNORA73B
ENST00000419074 0.999922030863223 0.99742343809506 -0.000176917906958575 ENSG00000180198 RCC1
ENST00000373832 0.998209470132328 0.334350826963724 -0.0456559835286017 ENSG00000180198 RCC1
ENST00000373831 0.998209470132328 0.420277534601623 -0.0393585523162826 ENSG00000180198 RCC1
ENST00000411533 0.998209470132328 0.470106310035169 -0.0355415580243414 ENSG00000180198 RCC1
ENST00000486790 0.998209470132328 0.732755045421517 0.0239320386749932 ENSG00000180198 RCC1
ENST00000430407 0.998209470132328 0.685911229356074 -0.0202314724907079 ENSG00000180198 RCC1
ENST00000447051 0.998209470132328 0.237740455194876 0.2675779980982 ENSG00000231468 PRDX3P2
ENST00000429051 0.998209470132328 0.610842644611643 -0.0373257006360677 ENSG00000180198 RCC1
ENST00000478232 0.998209470132328 0.356081475434348 -0.0760455543367217 ENSG00000180198 RCC1
ENST00000373830 0.998209470132328 0.947832883915495 -0.00435184921974824 ENSG00000180098 TRNAU1AP
ENST00000495995 0.998209470132328 0.458865118230276 -0.0657468620872149 ENSG00000180098 TRNAU1AP
ENST00000411406 0.998209470132328 0.105346837739496 -0.233885429771246 ENSG00000180098 TRNAU1AP
ENST00000480930 0.998209470132328 0.80198684628388 -0.0171989599330857 ENSG00000180098 TRNAU1AP
ENST00000491577 0.998209470132328 0.777825423124719 -0.019341446655379 ENSG00000180098 TRNAU1AP
ENST00000464880 0.998209470132328 0.271237127709042 -0.113482495757759 ENSG00000180098 TRNAU1AP
ENST00000497790 0.998209470132328 0.366285233620716 -0.0972641682536096 ENSG00000180098 TRNAU1AP
ENST00000495215 0.998209470132328 0.525444654262751 -0.050798226977565 ENSG00000180098 TRNAU1AP
ENST00000464093 0.998209470132328 0.547043371396368 -0.0525257187651373 ENSG00000180098 TRNAU1AP
ENST00000484775 0.998209470132328 0.649141419935345 -0.0312376917700895 ENSG00000180098 TRNAU1AP
ENST00000464612 0.998209470132328 0.847633371614335 0.0168759192437334 ENSG00000197989 SNHG12
ENST00000475441 0.998209470132328 0.728136701001143 0.0304331003954191 ENSG00000197989 SNHG12
ENST00000531126 0.998209470132328 0.71053704221271 0.0310776681460854 ENSG00000197989 SNHG12
ENST00000461448 0.998209470132328 0.710564066144013 0.0310749974678905 ENSG00000197989 SNHG12
ENST00000470977 0.998209470132328 0.709279119893915 0.0312192444356791 ENSG00000197989 SNHG12
ENST00000474814 0.998209470132328 0.710525302966497 0.0310754477822555 ENSG00000197989 SNHG12
ENST00000481368 0.998209470132328 0.677498716224275 0.0354266475983849 ENSG00000197989 SNHG12
ENST00000481220 0.998209470132328 0.704814431060607 0.0316865459932586 ENSG00000197989 SNHG12
ENST00000488745 0.998209470132328 0.68505231373684 0.0339396529564654 ENSG00000197989 SNHG12
ENST00000483436 0.998209470132328 0.706077842204841 0.0315522603676628 ENSG00000197989 SNHG12
ENST00000408612 0.998209470132328 0.585512645313888 0.107212696269715 ENSG00000221539 SNORD99
ENST00000384581 0.998209470132328 0.94810171838506 0.00719321959212892 ENSG00000197989 SNHG12
ENST00000464115 0.998209470132328 0.850157217322542 -0.0165682077662732 ENSG00000197989 SNHG12
ENST00000461832 0.998209470132328 0.850226700590634 -0.0165598596778432 ENSG00000197989 SNHG12
ENST00000384584 0.998209470132328 0.286535192872051 0.175135457124921 ENSG00000197989 SNHG12
ENST00000384342 0.998209470132328 0.126967725364772 -0.21252051049378 ENSG00000197989 SNHG12
ENST00000471683 0.998209470132328 0.203612026723517 -0.0945676590425531 ENSG00000120656 TAF12
ENST00000373826 0.998209470132328 0.687331406394706 -0.0806026330119062 ENSG00000188060 RAB42
ENST00000465518 0.998209470132328 0.653018540675615 0.0946520804653292 ENSG00000188060 RAB42
ENST00000373824 0.998209470132328 0.389595167170932 -0.0617803665189884 ENSG00000120656 TAF12
ENST00000263974 0.998209470132328 0.417150031331437 -0.0586559337131918 ENSG00000120656 TAF12
ENST00000495422 0.998209470132328 0.685789108492574 -0.0320859290329236 ENSG00000120656 TAF12
ENST00000420776 0.998209470132328 0.491312537504629 -0.163098977044229 ENSG00000229388 RP11-442N24__B.1
ENST00000602813 0.998209470132328 0.571033563870869 0.123292221837055 ENSG00000270103 RNU11
ENST00000387069 0.998209470132328 0.570706093222534 0.123364282394845 ENSG00000270103 RNU11
ENST00000373816 0.998816761957461 0.981347761686607 0.00151541600738045 ENSG00000162419 GMEB1
ENST00000361872 0.998209470132328 0.263747874532613 0.0788513528129212 ENSG00000162419 GMEB1
ENST00000294409 0.998209470132328 0.263296428538682 0.0788389872465867 ENSG00000162419 GMEB1
ENST00000480454 0.998209470132328 0.625442100735113 0.0371339844544793 ENSG00000162419 GMEB1
ENST00000474884 0.998209470132328 0.366565702526566 -0.0545906515076466 ENSG00000198492 YTHDF2
ENST00000542507 0.998209470132328 0.343523865066881 -0.0474400423469764 ENSG00000198492 YTHDF2
ENST00000373812 0.998209470132328 0.34776871128207 -0.0470409958268797 ENSG00000198492 YTHDF2
ENST00000541996 0.998209470132328 0.348676816703846 -0.0469518364561821 ENSG00000198492 YTHDF2
ENST00000478283 0.998209470132328 0.307451364211997 -0.0457198942756523 ENSG00000198492 YTHDF2
ENST00000496288 0.998209470132328 0.256946692796056 -0.068084230340611 ENSG00000198492 YTHDF2
ENST00000475796 0.998209470132328 0.818445449271091 0.0173980725863321 ENSG00000198492 YTHDF2
ENST00000476976 0.998209470132328 0.506950423671635 -0.0442901051906216 ENSG00000198492 YTHDF2
ENST00000468863 0.998209470132328 0.486921697061604 -0.0489082606879246 ENSG00000198492 YTHDF2
ENST00000343067 0.998209470132328 0.694953586618409 0.0265491370667738 ENSG00000159023 EPB41
ENST00000356093 0.998209470132328 0.694953586618409 0.0265491370667738 ENSG00000159023 EPB41
ENST00000398863 0.998209470132328 0.694953586618409 0.0265491370667738 ENSG00000159023 EPB41
ENST00000482464 0.998209470132328 0.387670874108002 0.082513893641511 ENSG00000159023 EPB41
ENST00000373800 0.998209470132328 0.366525257033526 0.0702189833384218 ENSG00000159023 EPB41
ENST00000349460 0.998209470132328 0.366525257033526 0.0702189833384218 ENSG00000159023 EPB41
ENST00000347529 0.998209470132328 0.366525257033526 0.0702189833384218 ENSG00000159023 EPB41
ENST00000373798 0.998209470132328 0.695015590146899 0.026460779645999 ENSG00000159023 EPB41
ENST00000373797 0.998209470132328 0.469597591657456 0.0614850922390014 ENSG00000159023 EPB41
ENST00000488277 0.998209470132328 0.18108356872503 0.153644381538519 ENSG00000159023 EPB41
ENST00000490308 0.998209470132328 0.134701416236723 0.174793295622878 ENSG00000159023 EPB41
ENST00000460378 0.998209470132328 0.544891562705467 -0.0420248390223582 ENSG00000159023 EPB41
ENST00000462032 0.998209470132328 0.0740977026318609 0.304781638356061 ENSG00000159023 EPB41
ENST00000521452 0.998909516127358 0.9816940494913 -0.00303743140015627 ENSG00000253304 TMEM200B
ENST00000420504 0.999753691216143 0.99416991076928 0.000965991579471397 ENSG00000253304 TMEM200B
ENST00000413004 0.998209470132328 0.847039846647746 0.0478374329507685 ENSG00000225750 RP11-242O24.3
ENST00000373795 0.998209470132328 0.835052013897262 0.00731563730401421 ENSG00000116350 SRSF4
ENST00000546138 0.998209470132328 0.722166942445029 0.0121182368212893 ENSG00000116350 SRSF4
ENST00000466448 0.998209470132328 0.829019770121829 0.00761924798468586 ENSG00000116350 SRSF4
ENST00000450108 0.998209470132328 0.0140073593842305 0.623431901517584 ENSG00000227637 RP11-242O24.5
ENST00000497015 0.998209470132328 0.521622016406935 -0.0385534339602998 ENSG00000116350 SRSF4
ENST00000605204 0.998209470132328 0.40524794514928 0.038120068911383 ENSG00000116350 SRSF4
ENST00000477193 0.998209470132328 0.542246777836473 0.0424636055208202 ENSG00000116350 SRSF4
ENST00000489898 0.998209470132328 0.274588399774928 0.0745722751205885 ENSG00000116350 SRSF4
ENST00000472353 0.998209470132328 0.234317538941694 0.0672748311189452 ENSG00000116350 SRSF4
ENST00000373791 0.998209470132328 0.131501773807873 0.137670465013487 ENSG00000116353 MECR
ENST00000475773 0.998209470132328 0.434058225277937 0.0937840885904155 ENSG00000116353 MECR
ENST00000483435 0.998209470132328 0.802346083894441 0.0324048462981614 ENSG00000116353 MECR
ENST00000263702 0.998209470132328 0.113924211531435 0.143436714544609 ENSG00000116353 MECR
ENST00000473030 0.998209470132328 0.121664801749953 0.148631280429277 ENSG00000116353 MECR
ENST00000463412 0.998209470132328 0.183638335226806 0.134298881642582 ENSG00000116353 MECR
ENST00000453185 0.998209470132328 0.236218203833489 0.141271588215857 ENSG00000116353 MECR
ENST00000478505 0.998209470132328 0.0356559763822392 0.207076749760758 ENSG00000116353 MECR
ENST00000490529 0.998209470132328 0.0504275734108157 0.183835960870075 ENSG00000116353 MECR
ENST00000464511 0.998209470132328 0.271557607988414 0.194741525366579 ENSG00000116353 MECR
ENST00000463052 0.998209470132328 0.0603197733345935 0.189825123444846 ENSG00000116353 MECR
ENST00000489248 0.998209470132328 0.0416701719721901 0.212159533377152 ENSG00000116353 MECR
ENST00000475861 0.998209470132328 0.0500510665003746 0.204589112450322 ENSG00000116353 MECR
ENST00000474946 0.998209470132328 0.0546481266026023 0.210304700963126 ENSG00000116353 MECR
ENST00000464915 0.998209470132328 0.112098561046621 0.228605864402193 ENSG00000116353 MECR
ENST00000482610 0.998209470132328 0.323310604709223 0.130932638421375 ENSG00000116353 MECR
ENST00000484012 0.998209470132328 0.331546234819065 0.138193743904534 ENSG00000116353 MECR
ENST00000493928 0.998209470132328 0.686517636707132 0.0599727873679782 ENSG00000116353 MECR
ENST00000427046 0.998209470132328 0.545452744510039 0.154384937597182 ENSG00000237934 RP11-467D18.2
ENST00000345512 0.998209470132328 0.714867844916295 -0.0876905022355234 ENSG00000060656 PTPRU
ENST00000373779 0.998209470132328 0.777390338226988 -0.0667668900177402 ENSG00000060656 PTPRU
ENST00000323874 0.998209470132328 0.777390338226988 -0.0667668900177402 ENSG00000060656 PTPRU
ENST00000356870 0.998209470132328 0.777390338226988 -0.0667668900177402 ENSG00000060656 PTPRU
ENST00000428026 0.998209470132328 0.777390338226988 -0.0667668900177402 ENSG00000060656 PTPRU
ENST00000460170 0.998209470132328 0.777390338226988 -0.0667668900177402 ENSG00000060656 PTPRU
ENST00000415600 0.998209470132328 0.73635523617726 0.0860015443242492 ENSG00000060656 PTPRU
ENST00000493601 0.998209470132328 0.505776385026057 -0.16938695416279 ENSG00000060656 PTPRU
ENST00000373765 0.998209470132328 0.861346776578013 -0.0356645141850021 ENSG00000162510 MATN1
ENST00000477320 0.998209470132328 0.521691734087563 0.163278605081655 ENSG00000162510 MATN1
ENST00000414532 0.998209470132328 0.887562120961156 -0.0241279105477381 ENSG00000186056 MATN1-AS1
ENST00000454613 0.998209470132328 0.908719820367219 -0.0195826745299167 ENSG00000186056 MATN1-AS1
ENST00000414763 0.998209470132328 0.435574807165526 -0.178119065239976 ENSG00000186056 MATN1-AS1
ENST00000294507 0.998209470132328 0.0493075712209451 -0.10112839408082 ENSG00000162511 LAPTM5
ENST00000464569 0.998209470132328 0.187310892001107 -0.091117540846575 ENSG00000162511 LAPTM5
ENST00000583944 0.998209470132328 0.566674843240282 -0.142531045587932 ENSG00000264773 MIR4420
ENST00000476492 0.998209470132328 0.519486971793407 -0.0497890646260684 ENSG00000162511 LAPTM5
ENST00000336798 0.998209470132328 0.582347838164792 0.138972625028226 ENSG00000162512 SDC3
ENST00000339394 0.998209470132328 0.0879169517604851 -0.414775332014539 ENSG00000162512 SDC3
ENST00000424085 0.998209470132328 0.571338348664511 0.0333538194389951 ENSG00000134644 PUM1
ENST00000257075 0.998209470132328 0.571338348664511 0.0333538194389951 ENSG00000134644 PUM1
ENST00000373747 0.998209470132328 0.571338348664511 0.0333538194389951 ENSG00000134644 PUM1
ENST00000525843 0.998209470132328 0.564023977032747 0.0346639009814431 ENSG00000134644 PUM1
ENST00000426105 0.998209470132328 0.495082780103053 0.0415559528501521 ENSG00000134644 PUM1
ENST00000440538 0.998209470132328 0.488645527226749 0.0421882882887763 ENSG00000134644 PUM1
ENST00000498419 0.998209470132328 0.655177568259794 0.0249568520611812 ENSG00000134644 PUM1
ENST00000373741 0.998209470132328 0.487923200204351 0.0422848894130061 ENSG00000134644 PUM1
ENST00000423018 0.998209470132328 0.492597676680994 0.0418175617261829 ENSG00000134644 PUM1
ENST00000373742 0.998209470132328 0.447955855287772 0.04599460620083 ENSG00000134644 PUM1
ENST00000530669 0.998209470132328 0.84709877064741 -0.0152800928962613 ENSG00000134644 PUM1
ENST00000529846 0.998209470132328 0.451450420849043 0.0455940665070845 ENSG00000134644 PUM1
ENST00000525997 0.998209470132328 0.469095561748536 0.04386230324673 ENSG00000134644 PUM1
ENST00000527498 0.998209470132328 0.85624644059905 0.0110628508183577 ENSG00000134644 PUM1
ENST00000365237 0.998209470132328 0.421820696669612 0.204974187121434 ENSG00000202107 SNORD103B
ENST00000498627 0.998209470132328 0.435816095960442 -0.111182280266051 ENSG00000134644 PUM1
ENST00000471894 0.998209470132328 0.738495784000359 -0.0319922729188641 ENSG00000134644 PUM1
ENST00000490546 0.998209470132328 0.762430451255021 -0.027282996464265 ENSG00000134644 PUM1
ENST00000532678 0.998209470132328 0.422649168451107 0.0624596474485428 ENSG00000134644 PUM1
ENST00000363311 0.998209470132328 0.715424684549185 -0.0930985297424348 ENSG00000200181 SNORD85
ENST00000526128 0.998209470132328 0.358506754172618 0.0976265223078683 ENSG00000134644 PUM1
ENST00000526215 0.998209470132328 0.295843826898506 0.0789395122927249 ENSG00000134644 PUM1
ENST00000525948 0.998209470132328 0.286679472882372 0.078438289525103 ENSG00000134644 PUM1
ENST00000480602 0.998209470132328 0.331938128605195 0.0736490721434322 ENSG00000134644 PUM1
ENST00000524516 0.998209470132328 0.673488760394552 0.0313899423355486 ENSG00000134644 PUM1
ENST00000417263 0.998209470132328 0.690412179160805 -0.100209634632389 ENSG00000237329 RP11-201O14.1
ENST00000531867 0.998209470132328 0.24692864103511 -0.109892532849511 ENSG00000134644 PUM1
ENST00000263694 0.998209470132328 0.659522697337606 0.0241962788393999 ENSG00000060688 SNRNP40
ENST00000486941 0.998209470132328 0.897307900848083 0.0112367482269648 ENSG00000060688 SNRNP40
ENST00000489853 0.998209470132328 0.57269137598398 0.0373930388255173 ENSG00000060688 SNRNP40
ENST00000373720 0.998209470132328 0.895771484667238 -0.0092549881457784 ENSG00000060688 SNRNP40
ENST00000491106 0.998209470132328 0.835457290435267 -0.0197135448997414 ENSG00000060688 SNRNP40
ENST00000446633 0.998209470132328 0.626376546842775 0.0264912566746738 ENSG00000060688 SNRNP40
ENST00000452686 0.998209470132328 0.334657482271377 -0.237408474893678 ENSG00000229447 RP11-490K7.4
ENST00000474025 0.998209470132328 0.973137388125418 0.00246830746209943 ENSG00000060688 SNRNP40
ENST00000463988 0.998209470132328 0.846911707535237 -0.0160152774497937 ENSG00000060688 SNRNP40
ENST00000344147 0.998209470132328 0.114591894619688 0.104552487321288 ENSG00000121766 ZCCHC17
ENST00000479629 0.998209470132328 0.111962927169769 0.130681942041854 ENSG00000121766 ZCCHC17
ENST00000373714 0.998209470132328 0.114591894619688 0.104552487321288 ENSG00000121766 ZCCHC17
ENST00000546109 0.998209470132328 0.0929908816567655 0.116726531726962 ENSG00000121766 ZCCHC17
ENST00000422613 0.998209470132328 0.117431551849379 0.104442373877134 ENSG00000121766 ZCCHC17
ENST00000490049 0.998209470132328 0.0744467188910298 0.159261175940238 ENSG00000121766 ZCCHC17
ENST00000430143 0.998209470132328 0.475661881851296 0.0682230298156439 ENSG00000229044 RP11-266K22.2
ENST00000373713 0.998209470132328 0.598183382697999 -0.0707977035481834 ENSG00000121769 FABP3
ENST00000497275 0.998209470132328 0.749580274133485 -0.0461410977025433 ENSG00000121769 FABP3
ENST00000498148 0.998209470132328 0.621480434005952 -0.0665793210032523 ENSG00000121769 FABP3
ENST00000482018 0.998209470132328 0.614452765739754 -0.0659967765589258 ENSG00000121769 FABP3
ENST00000373710 0.998209470132328 0.667968258831927 -0.040927667970138 ENSG00000168528 SERINC2
ENST00000536859 0.998209470132328 0.679991587164868 -0.0392956417810334 ENSG00000168528 SERINC2
ENST00000487207 0.998209470132328 0.829061809446552 -0.0269496977542889 ENSG00000168528 SERINC2
ENST00000373709 0.998209470132328 0.611843738255908 -0.048489268363473 ENSG00000168528 SERINC2
ENST00000536384 0.998209470132328 0.641437116796885 -0.0446303557704985 ENSG00000168528 SERINC2
ENST00000491976 0.998209470132328 0.641437116796885 -0.0446303557704985 ENSG00000168528 SERINC2
ENST00000596131 0.998209470132328 0.871051170057338 0.0345183981198095 ENSG00000268950 AC114494.1
ENST00000418618 0.99943263349471 0.990046058722284 -0.0012000821749696 ENSG00000228682 RP11-439L8.3
ENST00000412068 0.998209470132328 0.652991294924951 0.0371872280315818 ENSG00000223907 RP11-439L8.4
ENST00000417514 0.998209470132328 0.845885648708013 -0.0272598043986818 ENSG00000223907 RP11-439L8.4
ENST00000435872 0.998209470132328 0.185178913265121 -0.338753583078266 ENSG00000229167 RP11-73M7.1
ENST00000441210 0.998209470132328 0.272552557185186 -0.274722336621027 ENSG00000142910 TINAGL1
ENST00000457433 0.998209470132328 0.0762899018201623 -0.365240270912488 ENSG00000142910 TINAGL1
ENST00000271064 0.998209470132328 0.0762899018201623 -0.365240270912488 ENSG00000142910 TINAGL1
ENST00000537531 0.998209470132328 0.0736203904614551 -0.404804882203986 ENSG00000142910 TINAGL1
ENST00000461030 0.998209470132328 0.0736203904614551 -0.404804882203986 ENSG00000142910 TINAGL1
ENST00000478398 0.998209470132328 0.0516414464544616 -0.4383175178713 ENSG00000142910 TINAGL1
ENST00000481165 0.998209470132328 0.0853578208193523 -0.357311867208219 ENSG00000142910 TINAGL1
ENST00000468635 0.998209470132328 0.0873853551553447 -0.388230208552311 ENSG00000142910 TINAGL1
ENST00000498429 0.998209470132328 0.160578177634634 -0.33582806372316 ENSG00000142910 TINAGL1
ENST00000463112 0.998209470132328 0.128906061303385 -0.374106010494518 ENSG00000142910 TINAGL1
ENST00000485464 0.998209470132328 0.528547182372186 -0.158883386189564 ENSG00000121764 HCRTR1
ENST00000468521 0.998209470132328 0.883887021034122 -0.0351375357476718 ENSG00000121764 HCRTR1
ENST00000403528 0.998209470132328 0.875624566344244 -0.0378514169099461 ENSG00000121764 HCRTR1
ENST00000373706 0.998209470132328 0.785855893448613 -0.0661736216906874 ENSG00000121764 HCRTR1
ENST00000373705 0.998209470132328 0.565007583426551 -0.048081533794381 ENSG00000121764 HCRTR1
ENST00000373703 0.998209470132328 0.469473424224316 -0.0474956474440995 ENSG00000162517 PEF1
ENST00000461006 0.998209470132328 0.730261486390433 -0.0295308619033603 ENSG00000162517 PEF1
ENST00000478502 0.998209470132328 0.678436700990154 -0.0300567387479277 ENSG00000162517 PEF1
ENST00000489164 0.998209470132328 0.856373803232078 -0.0150977176279784 ENSG00000162517 PEF1
ENST00000492061 0.998209470132328 0.547405510376303 -0.0514651931558534 ENSG00000162517 PEF1
ENST00000496805 0.998209470132328 0.762392923037526 -0.0264972534110891 ENSG00000162517 PEF1
ENST00000472443 0.998209470132328 0.833928619468279 -0.0184795549698786 ENSG00000162517 PEF1
ENST00000471219 0.998209470132328 0.641695739314655 -0.0502770513791027 ENSG00000162517 PEF1
ENST00000440872 0.998209470132328 0.405913070126374 -0.0804146714392174 ENSG00000162517 PEF1
ENST00000609625 0.998209470132328 0.611744063637659 -0.109691726986158 ENSG00000235790 RP11-73M7.6
ENST00000609549 0.998209470132328 0.611744063637659 -0.109691726986158 ENSG00000235790 RP11-73M7.6
ENST00000610043 0.998209470132328 0.611744063637659 -0.109691726986158 ENSG00000235790 RP11-73M7.6
ENST00000581333 0.998209470132328 0.170235739899978 -0.351119909333026 ENSG00000264078 RP11-73M7.9
ENST00000608332 0.998209470132328 0.658253052336668 -0.102523025637634 ENSG00000235790 RP11-73M7.6
ENST00000585660 0.998209470132328 0.926874494771189 -0.0221815878784987 ENSG00000235790 RP11-73M7.6
ENST00000591592 0.998209470132328 0.926874494771189 -0.0221815878784987 ENSG00000235790 RP11-73M7.6
ENST00000608246 0.998209470132328 0.925738194846523 -0.0225493330015793 ENSG00000235790 RP11-73M7.6
ENST00000608888 0.998209470132328 0.925360499947249 -0.0226613958622404 ENSG00000235790 RP11-73M7.6
ENST00000607926 0.998209470132328 0.925360499947249 -0.0226613958622404 ENSG00000235790 RP11-73M7.6
ENST00000610216 0.998209470132328 0.925360499947249 -0.0226613958622404 ENSG00000235790 RP11-73M7.6
ENST00000585413 0.998209470132328 0.8979648778972 0.0310791324457424 ENSG00000235790 RP11-73M7.6
ENST00000609033 0.998209470132328 0.8979648778972 0.0310791324457424 ENSG00000235790 RP11-73M7.6
ENST00000589462 0.998209470132328 0.8979648778972 0.0310791324457424 ENSG00000235790 RP11-73M7.6
ENST00000593188 0.998209470132328 0.959565305756224 0.012265863586751 ENSG00000235790 RP11-73M7.6
ENST00000609373 0.998209470132328 0.944929804121066 -0.0167896942385896 ENSG00000235790 RP11-73M7.6
ENST00000587445 0.998209470132328 0.944929804121066 -0.0167896942385896 ENSG00000235790 RP11-73M7.6
ENST00000591929 0.998209470132328 0.959968944772027 0.0123133323919779 ENSG00000235790 RP11-73M7.6
ENST00000609338 0.998209470132328 0.959968944772027 0.0123133323919779 ENSG00000235790 RP11-73M7.6
ENST00000373672 0.998209470132328 0.360945947388682 0.158241058286317 ENSG00000084636 COL16A1
ENST00000271069 0.998209470132328 0.34253938405379 0.1650318640574 ENSG00000084636 COL16A1
ENST00000488128 0.998209470132328 0.683998408000118 0.0848796260613716 ENSG00000084636 COL16A1
ENST00000488897 0.998209470132328 0.588667305000667 0.127158250911157 ENSG00000084636 COL16A1
ENST00000461217 0.998209470132328 0.626602526272384 0.124307467303158 ENSG00000084636 COL16A1
ENST00000440437 0.998209470132328 0.687522268233435 0.0993510439227729 ENSG00000084636 COL16A1
ENST00000470799 0.998209470132328 0.725309776128269 -0.0876961426606528 ENSG00000084636 COL16A1
ENST00000482910 0.998209470132328 0.787840359042279 -0.0674659366588674 ENSG00000084636 COL16A1
ENST00000468459 0.998209470132328 0.173075252755896 0.343464747298147 ENSG00000084636 COL16A1
ENST00000479100 0.998209470132328 0.0712215573823853 0.459783872548016 ENSG00000084636 COL16A1
ENST00000458715 0.998209470132328 0.554814321863358 0.147322174459389 ENSG00000084636 COL16A1
ENST00000373668 0.998209470132328 0.756277975024062 0.0649205266470996 ENSG00000084636 COL16A1
ENST00000474000 0.998209470132328 0.539886984856193 -0.152187274091952 ENSG00000084636 COL16A1
ENST00000482478 0.998209470132328 0.538420748090708 -0.152984145766367 ENSG00000084636 COL16A1
ENST00000529928 0.998209470132328 0.638529019548925 0.118216562895033 ENSG00000084636 COL16A1
ENST00000373667 0.998209470132328 0.164118224220295 0.337761748310823 ENSG00000084636 COL16A1
ENST00000532877 0.998209470132328 0.772291389092032 -0.0739876042591376 ENSG00000084636 COL16A1
ENST00000398556 0.998209470132328 0.618953297759947 -0.127110588224341 ENSG00000121753 BAI2
ENST00000398547 0.998209470132328 0.877531061907713 -0.0393332945445028 ENSG00000121753 BAI2
ENST00000373655 0.998209470132328 0.877531061907713 -0.0393332945445028 ENSG00000121753 BAI2
ENST00000373658 0.998209470132328 0.877531061907713 -0.0393332945445028 ENSG00000121753 BAI2
ENST00000398542 0.998209470132328 0.875926906146762 -0.0398501439270425 ENSG00000121753 BAI2
ENST00000257070 0.998209470132328 0.877531061907713 -0.0393332945445028 ENSG00000121753 BAI2
ENST00000527361 0.998209470132328 0.520474647190548 -0.164346812314942 ENSG00000121753 BAI2
ENST00000398538 0.998209470132328 0.419657526839863 -0.20647846019169 ENSG00000121753 BAI2
ENST00000602889 0.998209470132328 0.220041996630895 -0.0636156274007316 ENSG00000269967 RP11-84A19.4
ENST00000602725 0.998209470132328 0.176985822129591 -0.0683206366203521 ENSG00000184007 PTP4A2
ENST00000344035 0.998209470132328 0.444183932841285 -0.038284650046328 ENSG00000184007 PTP4A2
ENST00000356536 0.998209470132328 0.713477550133625 -0.0185834075247755 ENSG00000184007 PTP4A2
ENST00000457805 0.998209470132328 0.351261122704527 -0.0505387363417481 ENSG00000184007 PTP4A2
ENST00000489313 0.998209470132328 0.846741138627894 -0.012852657352521 ENSG00000184007 PTP4A2
ENST00000602683 0.998209470132328 0.770351987705909 -0.0157348077109341 ENSG00000184007 PTP4A2
ENST00000470404 0.998209470132328 0.565913355528045 -0.0306976619044078 ENSG00000184007 PTP4A2
ENST00000532001 0.998209470132328 0.319104788524365 -0.0540410815860742 ENSG00000184007 PTP4A2
ENST00000528253 0.998209470132328 0.391257220851877 -0.0488261435807567 ENSG00000184007 PTP4A2
ENST00000391369 0.999077068575692 0.984202900541118 0.00342582660832731 ENSG00000212673 AL136115.1
ENST00000484483 0.998209470132328 0.501456033219972 -0.047094646291503 ENSG00000184007 PTP4A2
ENST00000468531 0.998209470132328 0.823515185089362 -0.0135090720506055 ENSG00000184007 PTP4A2
ENST00000534796 0.998209470132328 0.796609612113018 -0.0175453855427201 ENSG00000184007 PTP4A2
ENST00000532289 0.998209470132328 0.840122262114781 -0.0136579170785766 ENSG00000184007 PTP4A2
ENST00000526960 0.998209470132328 0.915144673408139 -0.00666280098844495 ENSG00000184007 PTP4A2
ENST00000524384 0.998209470132328 0.837495183965452 -0.0149323764702481 ENSG00000184007 PTP4A2
ENST00000528840 0.998209470132328 0.848147857475575 -0.0139899932122266 ENSG00000184007 PTP4A2
ENST00000494444 0.998209470132328 0.845805608606086 -0.0142654402001075 ENSG00000184007 PTP4A2
ENST00000529477 0.998209470132328 0.911505317196021 -0.00752264525667546 ENSG00000184007 PTP4A2
ENST00000533408 0.998209470132328 0.937596197819784 0.00588893100014829 ENSG00000184007 PTP4A2
ENST00000475464 0.998209470132328 0.545308439397702 0.0550412342277789 ENSG00000184007 PTP4A2
ENST00000447478 0.998209470132328 0.0815584034436162 0.350593054022364 ENSG00000228634 RP4-534N18.2
ENST00000327300 0.998209470132328 0.28796537236005 -0.0435899100350962 ENSG00000121774 KHDRBS1
ENST00000307714 0.998209470132328 0.287912481826115 -0.0436549063071485 ENSG00000121774 KHDRBS1
ENST00000492989 0.998209470132328 0.164008031001048 -0.0688829799636113 ENSG00000121774 KHDRBS1
ENST00000484270 0.998209470132328 0.403016437946284 -0.0323777463417637 ENSG00000121774 KHDRBS1
ENST00000366152 0.998209470132328 0.134440885229874 0.168400825830415 ENSG00000203325 RP11-277A4.4
ENST00000487305 0.998209470132328 0.723629943986735 -0.0260729188856992 ENSG00000121775 TMEM39B
ENST00000336294 0.998209470132328 0.711087602809458 -0.027416445642407 ENSG00000121775 TMEM39B
ENST00000438825 0.998209470132328 0.709002689301503 -0.0387004773872837 ENSG00000121775 TMEM39B
ENST00000441402 0.998209470132328 0.699745648192921 -0.0284897041062114 ENSG00000121775 TMEM39B
ENST00000472503 0.998209470132328 0.789878832377196 -0.0258090557652105 ENSG00000121775 TMEM39B
ENST00000456834 0.998209470132328 0.564590136785311 -0.047080969483905 ENSG00000121775 TMEM39B
ENST00000468135 0.998209470132328 0.699745648192921 -0.0284897041062114 ENSG00000121775 TMEM39B
ENST00000466321 0.998209470132328 0.726332819159793 -0.0363382295001525 ENSG00000121775 TMEM39B
ENST00000373634 0.998209470132328 0.699745648192921 -0.0284897041062114 ENSG00000121775 TMEM39B
ENST00000427288 0.998209470132328 0.654118421076193 -0.0353416542983762 ENSG00000121775 TMEM39B
ENST00000476968 0.998209470132328 0.776166214272382 -0.0209241854102365 ENSG00000121775 TMEM39B
ENST00000498613 0.998209470132328 0.47799835038878 -0.0818993847167942 ENSG00000121775 TMEM39B
ENST00000373625 0.998209470132328 0.908635514108823 0.00718480899981461 ENSG00000025800 KPNA6
ENST00000471599 0.998209470132328 0.483161754278775 0.0435340038420573 ENSG00000025800 KPNA6
ENST00000537234 0.998209470132328 0.227003205493971 0.0771097029171584 ENSG00000025800 KPNA6
ENST00000469790 0.998209470132328 0.854369492760214 0.0158905466920505 ENSG00000025800 KPNA6
ENST00000545542 0.998209470132328 0.741991022205705 0.0224683319411593 ENSG00000025800 KPNA6
ENST00000446515 0.998209470132328 0.793155351040482 -0.0186134184277451 ENSG00000025800 KPNA6
ENST00000515055 0.998209470132328 0.398786742666049 -0.0600513743974555 ENSG00000250135 RP4-622L5.2
ENST00000373610 0.998209470132328 0.286826647916628 -0.0541581218191662 ENSG00000084652 TXLNA
ENST00000373609 0.998209470132328 0.289404406915652 -0.0538872028489669 ENSG00000084652 TXLNA
ENST00000373602 0.998209470132328 0.365661330160889 -0.0893216391376938 ENSG00000160050 CCDC28B
ENST00000469003 0.998209470132328 0.525016265123797 -0.0642265980418096 ENSG00000160050 CCDC28B
ENST00000421922 0.998209470132328 0.364772009363618 -0.0898096948647092 ENSG00000160050 CCDC28B
ENST00000461819 0.998209470132328 0.364953321125115 -0.0898019673756841 ENSG00000160050 CCDC28B
ENST00000483009 0.998209470132328 0.36001141151372 -0.0914825695899396 ENSG00000160050 CCDC28B
ENST00000373604 0.998209470132328 0.624705102648447 -0.0590691040601531 ENSG00000224066 RP4-622L5.7
ENST00000421616 0.998209470132328 0.505151728221829 -0.142486658315754 ENSG00000224066 RP4-622L5.7
ENST00000537469 0.998209470132328 0.869830993001447 -0.0228102052478659 ENSG00000160051 IQCC
ENST00000291358 0.998209470132328 0.875447681526851 -0.0218428376515149 ENSG00000160051 IQCC
ENST00000409358 0.998209470132328 0.740988065478676 0.0557603994408527 ENSG00000222046 DCDC2B
ENST00000487056 0.998209470132328 0.756934418537048 0.0520952013668468 ENSG00000222046 DCDC2B
ENST00000466796 0.998209470132328 0.351117891946302 0.113270177461816 ENSG00000160055 TMEM234
ENST00000491434 0.998209470132328 0.30417935011496 0.119330020656079 ENSG00000160055 TMEM234
ENST00000489170 0.998209470132328 0.30417935011496 0.119330020656079 ENSG00000160055 TMEM234
ENST00000495091 0.998209470132328 0.746763035639686 0.0711606115160512 ENSG00000160055 TMEM234
ENST00000461402 0.998209470132328 0.30417935011496 0.119330020656079 ENSG00000160055 TMEM234
ENST00000483001 0.998209470132328 0.402159795072788 0.105049768887074 ENSG00000160055 TMEM234
ENST00000545122 0.998209470132328 0.384162270894454 0.113246082344707 ENSG00000160055 TMEM234
ENST00000309777 0.998209470132328 0.342124765456414 0.123162952273344 ENSG00000160055 TMEM234
ENST00000373593 0.998209470132328 0.342124765456414 0.123162952273344 ENSG00000160055 TMEM234
ENST00000344461 0.998209470132328 0.343826445858525 0.122988091240894 ENSG00000160055 TMEM234
ENST00000484490 0.998209470132328 0.251440366415098 0.151002958804463 ENSG00000160055 TMEM234
ENST00000485689 0.998209470132328 0.631456292047671 0.0960697200745749 ENSG00000160055 TMEM234
ENST00000487174 0.998209470132328 0.343324738901758 0.13241844302238 ENSG00000160055 TMEM234
ENST00000355082 0.998209470132328 0.143585906672696 -0.114180353248311 ENSG00000084623 EIF3I
ENST00000373586 0.998209470132328 0.362935414382158 -0.0639581039377107 ENSG00000084623 EIF3I
ENST00000489353 0.998209470132328 0.191370952024586 -0.0931248786658353 ENSG00000084623 EIF3I
ENST00000471486 0.998209470132328 0.246060672591271 -0.0848508574995591 ENSG00000084623 EIF3I
ENST00000483517 0.998209470132328 0.255242584554245 -0.0804265711985224 ENSG00000084623 EIF3I
ENST00000474371 0.998209470132328 0.282338722988307 -0.0741587176640717 ENSG00000084623 EIF3I
ENST00000423995 0.998209470132328 0.826916413626816 0.0279534668382827 ENSG00000220785 MTMR9LP
ENST00000403496 0.998209470132328 0.743025006436659 0.0426064438382841 ENSG00000220785 MTMR9LP
ENST00000441044 0.998209470132328 0.858321814560703 0.0227113680413452 ENSG00000220785 MTMR9LP
ENST00000426597 0.998209470132328 0.95797658299446 0.00676212280934533 ENSG00000220785 MTMR9LP
ENST00000373582 0.998209470132328 0.282726726903015 -0.260261144579225 ENSG00000183615 FAM167B
ENST00000336890 0.998209470132328 0.245057380271876 -0.0895722127650914 ENSG00000182866 LCK
ENST00000482949 0.998209470132328 0.800206825843018 0.0201621716491168 ENSG00000182866 LCK
ENST00000495610 0.998209470132328 0.285690118327846 -0.0828410299759599 ENSG00000182866 LCK
ENST00000355928 0.998209470132328 0.620363023380221 0.0424304316588392 ENSG00000182866 LCK
ENST00000476457 0.998209470132328 0.715504410339206 0.0292614690977314 ENSG00000182866 LCK
ENST00000469765 0.998209470132328 0.245057380271876 -0.0895722127650914 ENSG00000182866 LCK
ENST00000461712 0.998209470132328 0.901817722827542 0.0158935487169015 ENSG00000182866 LCK
ENST00000373562 0.998209470132328 0.829481527288119 -0.0240700184027152 ENSG00000182866 LCK
ENST00000477031 0.998209470132328 0.809830241094466 -0.0330463506920244 ENSG00000182866 LCK
ENST00000373557 0.998209470132328 0.439212477974521 -0.084809974901248 ENSG00000182866 LCK
ENST00000333070 0.998209470132328 0.167019631130836 -0.123458639258472 ENSG00000182866 LCK
ENST00000373564 0.998209470132328 0.166375216171613 -0.123453567931709 ENSG00000182866 LCK
ENST00000469956 0.998209470132328 0.113495682645222 -0.16034868220503 ENSG00000182866 LCK
ENST00000373548 0.998209470132328 0.816543356887353 -0.0123834641117928 ENSG00000116478 HDAC1
ENST00000481281 0.998209470132328 0.915217686429791 -0.00725187408240048 ENSG00000116478 HDAC1
ENST00000463172 0.999980452617789 0.998992447628435 -8.80238608037826e-05 ENSG00000116478 HDAC1
ENST00000428704 0.998209470132328 0.8633256442499 -0.0103964363371004 ENSG00000116478 HDAC1
ENST00000472928 0.998209470132328 0.891819883037832 -0.00925921927793109 ENSG00000116478 HDAC1
ENST00000373541 0.998209470132328 0.873639865678335 -0.00851498337695114 ENSG00000116478 HDAC1
ENST00000490081 0.998209470132328 0.461303373111134 -0.0445910465118549 ENSG00000116478 HDAC1
ENST00000482310 0.998209470132328 0.484299839513438 -0.0425289140568266 ENSG00000116478 HDAC1
ENST00000476391 0.998209470132328 0.74304146357454 -0.0196722475083869 ENSG00000116478 HDAC1
ENST00000484305 0.998209470132328 0.826377332298904 -0.0154570820382387 ENSG00000116478 HDAC1
ENST00000471488 0.998209470132328 0.889732955561433 -0.00955816522631992 ENSG00000116478 HDAC1
ENST00000329421 0.998209470132328 0.0605578986554566 -0.125872516875302 ENSG00000175130 MARCKSL1
ENST00000421153 0.998209470132328 0.339191580292627 0.239465647497415 ENSG00000162526 TSSK3
ENST00000574792 0.998209470132328 0.834172794156278 0.0528663281662831 ENSG00000162526 TSSK3
ENST00000574315 0.998209470132328 0.763729158516349 -0.0415987172819626 ENSG00000162526 TSSK3
ENST00000416512 0.998209470132328 0.965460163751137 -0.00834740518394882 ENSG00000225828 FAM229A
ENST00000415596 0.998209470132328 0.882466485087124 -0.0282687464779573 ENSG00000225828 FAM229A
ENST00000373534 0.999287882629974 0.985748592324764 -0.00338601573894265 ENSG00000162526 TSSK3
ENST00000455895 0.998209470132328 0.136770130846854 -0.132322764505575 ENSG00000160058 BSDC1
ENST00000413080 0.998209470132328 0.136770130846854 -0.132322764505575 ENSG00000160058 BSDC1
ENST00000444377 0.998209470132328 0.140196705092232 -0.131909407203193 ENSG00000160058 BSDC1
ENST00000341071 0.998209470132328 0.133754369485102 -0.134786044392345 ENSG00000160058 BSDC1
ENST00000526031 0.998209470132328 0.228511241418595 -0.116829067498414 ENSG00000160058 BSDC1
ENST00000419121 0.998209470132328 0.223656956443601 -0.1179405133889 ENSG00000160058 BSDC1
ENST00000446293 0.998209470132328 0.249894819784991 -0.110124438554552 ENSG00000160058 BSDC1
ENST00000463967 0.998982922398515 0.982614059675921 -0.00302284485238369 ENSG00000160058 BSDC1
ENST00000373520 0.998209470132328 0.468336888132802 -0.0717403487287454 ENSG00000160058 BSDC1
ENST00000449308 0.998209470132328 0.493704377846273 -0.0701587008590649 ENSG00000160058 BSDC1
ENST00000527513 0.998209470132328 0.440290832781108 -0.0856256106165144 ENSG00000160058 BSDC1
ENST00000527163 0.998209470132328 0.530730124180125 -0.0706980246183127 ENSG00000160058 BSDC1
ENST00000530485 0.998209470132328 0.661288560532541 -0.0491468926976095 ENSG00000160058 BSDC1
ENST00000474414 0.998209470132328 0.746553390625843 -0.0356708380975332 ENSG00000160058 BSDC1
ENST00000530876 0.998209470132328 0.606671509805814 -0.0609111160146393 ENSG00000160058 BSDC1
ENST00000530753 0.998209470132328 0.67723828321253 -0.0492583402051506 ENSG00000160058 BSDC1
ENST00000533084 0.998209470132328 0.371228713317977 -0.110005730202169 ENSG00000160058 BSDC1
ENST00000531222 0.998209470132328 0.0594469214989497 -0.257241852937798 ENSG00000160058 BSDC1
ENST00000480336 0.998209470132328 0.203821648964165 0.267793491119565 ENSG00000254553 RP1-27O5.3
ENST00000609129 0.998209470132328 0.602482835652099 0.131465196603961 ENSG00000273274 ZBTB8B
ENST00000373510 0.998209470132328 0.429495564461 0.18601896367146 ENSG00000160062 ZBTB8A
ENST00000316459 0.998209470132328 0.315415146543168 0.226194725329083 ENSG00000160062 ZBTB8A
ENST00000341885 0.998209470132328 0.630911388579952 -0.0328762000355022 ENSG00000176261 ZBTB8OS
ENST00000468695 0.998209470132328 0.404002893660383 -0.0560309122853192 ENSG00000176261 ZBTB8OS
ENST00000492007 0.998209470132328 0.408097606071241 -0.0548245831036483 ENSG00000176261 ZBTB8OS
ENST00000373506 0.998209470132328 0.337719030405649 -0.0635431926353773 ENSG00000176261 ZBTB8OS
ENST00000467652 0.998209470132328 0.675652451988897 -0.0374832473911685 ENSG00000176261 ZBTB8OS
ENST00000498691 0.998209470132328 0.0481067214604777 -0.129287880266236 ENSG00000176261 ZBTB8OS
ENST00000478041 0.998209470132328 0.330298804377733 -0.0649210900666998 ENSG00000176261 ZBTB8OS
ENST00000473294 0.998209470132328 0.336203796487203 -0.0641190224582918 ENSG00000176261 ZBTB8OS
ENST00000436661 0.998209470132328 0.331265717902988 -0.0647031266298771 ENSG00000176261 ZBTB8OS
ENST00000373501 0.998209470132328 0.330431579498418 -0.0648568261908996 ENSG00000176261 ZBTB8OS
ENST00000476493 0.998209470132328 0.328811258271101 -0.0650580926161234 ENSG00000176261 ZBTB8OS
ENST00000465588 0.998209470132328 0.330296908868744 -0.0649484209813553 ENSG00000176261 ZBTB8OS
ENST00000483138 0.998209470132328 0.317023408522908 -0.0688224780163017 ENSG00000176261 ZBTB8OS
ENST00000479075 0.998209470132328 0.252985869589757 -0.0833774397717323 ENSG00000176261 ZBTB8OS
ENST00000473383 0.998209470132328 0.0139873094002211 -0.187158626227377 ENSG00000176261 ZBTB8OS
ENST00000466361 0.998209470132328 0.2898500273745 -0.075875697242114 ENSG00000176261 ZBTB8OS
ENST00000363721 0.998209470132328 0.157202796203132 0.354474369672506 ENSG00000200591 Y_RNA
ENST00000414241 0.998209470132328 0.181870160816628 -0.0499351254681339 ENSG00000162521 RBBP4
ENST00000373493 0.998209470132328 0.178958714153091 -0.0522393256624239 ENSG00000162521 RBBP4
ENST00000527118 0.998209470132328 0.14002137970438 -0.0699046083317767 ENSG00000162521 RBBP4
ENST00000401893 0.998209470132328 0.119895715843087 -0.0778845899560105 ENSG00000162521 RBBP4
ENST00000524393 0.998209470132328 0.160074115632662 -0.0662326058080834 ENSG00000162521 RBBP4
ENST00000526193 0.998209470132328 0.154813688620964 -0.0680925889356325 ENSG00000162521 RBBP4
ENST00000492348 0.998209470132328 0.180688957817409 -0.0510233530973855 ENSG00000162521 RBBP4
ENST00000544435 0.998209470132328 0.180688957817409 -0.0510233530973855 ENSG00000162521 RBBP4
ENST00000525506 0.998209470132328 0.0684359855429454 -0.120749204611272 ENSG00000162521 RBBP4
ENST00000465780 0.998209470132328 0.0658170834985569 -0.141663840707174 ENSG00000162521 RBBP4
ENST00000373485 0.998209470132328 0.206075958872875 -0.0481306400915014 ENSG00000162521 RBBP4
ENST00000477563 0.998209470132328 0.165981881339836 -0.0730213777368719 ENSG00000162521 RBBP4
ENST00000458695 0.998209470132328 0.108462272620412 -0.0605426212867094 ENSG00000162521 RBBP4
ENST00000490500 0.998209470132328 0.0384484676838103 -0.140058758226178 ENSG00000162521 RBBP4
ENST00000445722 0.998209470132328 0.13054172706312 -0.0856922707671306 ENSG00000162521 RBBP4
ENST00000475321 0.998209470132328 0.252727267548141 -0.0549918264343044 ENSG00000162521 RBBP4
ENST00000531983 0.998209470132328 0.666240521888948 -0.0281538873768546 ENSG00000162521 RBBP4
ENST00000463378 0.998209470132328 0.571632224624923 -0.028365310294967 ENSG00000162521 RBBP4
ENST00000460669 0.998209470132328 0.620735814209941 -0.0247989170144707 ENSG00000162521 RBBP4
ENST00000482190 0.998209470132328 0.505750838054425 -0.0331411858456868 ENSG00000162521 RBBP4
ENST00000373484 0.998209470132328 0.50780280685099 -0.0435616565826038 ENSG00000162520 SYNC
ENST00000409190 0.998209470132328 0.82070877032434 -0.0191192552472182 ENSG00000162520 SYNC
ENST00000401073 0.998209470132328 0.155621347313206 -0.346881050093636 ENSG00000162522 KIAA1522
ENST00000373481 0.998209470132328 0.43611600436061 -0.19161021066481 ENSG00000162522 KIAA1522
ENST00000373480 0.998209470132328 0.376577399896434 -0.218538105668012 ENSG00000162522 KIAA1522
ENST00000469100 0.998209470132328 0.0133165671457007 -0.163099299161692 ENSG00000134684 YARS
ENST00000373477 0.998209470132328 0.0984154941901172 -0.0737968179315532 ENSG00000134684 YARS
ENST00000490826 0.998209470132328 0.0156619061663175 -0.171359805570911 ENSG00000134684 YARS
ENST00000487404 0.998209470132328 0.0793805171572005 -0.109539387656171 ENSG00000134684 YARS
ENST00000478828 0.998209470132328 0.0660625579068117 -0.1151891575838 ENSG00000134684 YARS
ENST00000481895 0.998209470132328 0.531729942758503 -0.030248667104149 ENSG00000134684 YARS
ENST00000466052 0.998209470132328 0.463175256362853 -0.0463792532293184 ENSG00000134684 YARS
ENST00000470377 0.998209470132328 0.626097984124839 -0.034449007721672 ENSG00000134684 YARS
ENST00000472692 0.998209470132328 0.215540468098349 -0.100893548360356 ENSG00000134684 YARS
ENST00000530710 0.998209470132328 0.916615199693081 0.00605704821654159 ENSG00000116497 S100PBP
ENST00000373476 0.998209470132328 0.414418066694601 0.049240656830425 ENSG00000116497 S100PBP
ENST00000373475 0.998209470132328 0.418141906583814 0.0480340856689195 ENSG00000116497 S100PBP
ENST00000529027 0.99943263349471 0.990309868046301 0.000845440057098579 ENSG00000116497 S100PBP
ENST00000531123 0.998209470132328 0.374152542471959 0.0536599247620238 ENSG00000116497 S100PBP
ENST00000398243 0.998209470132328 0.590453414282954 0.0338340738734915 ENSG00000116497 S100PBP
ENST00000356689 0.998209470132328 0.553622817705129 0.036169745477816 ENSG00000116497 S100PBP
ENST00000526230 0.998209470132328 0.82547121393642 0.0149419111672471 ENSG00000116497 S100PBP
ENST00000531256 0.998209470132328 0.579528199890881 0.0375224211746143 ENSG00000116497 S100PBP
ENST00000477248 0.999922030863223 0.997357811982221 0.000426792375082559 ENSG00000116497 S100PBP
ENST00000482212 0.998209470132328 0.607972944153746 0.0345193995483499 ENSG00000116497 S100PBP
ENST00000474103 0.998209470132328 0.930695657308737 -0.0136970120098733 ENSG00000116497 S100PBP
ENST00000530552 0.998209470132328 0.968788560879609 -0.00454255069836398 ENSG00000116497 S100PBP
ENST00000525203 0.998209470132328 0.733637399315468 0.0354913079294479 ENSG00000116497 S100PBP
ENST00000524535 0.998209470132328 0.960492199200357 0.00510518282008087 ENSG00000116497 S100PBP
ENST00000527692 0.998209470132328 0.65941456697093 -0.0591965616518922 ENSG00000116497 S100PBP
ENST00000475486 0.998209470132328 0.707504915457623 -0.0502691402655449 ENSG00000116497 S100PBP
ENST00000481487 0.998209470132328 0.208449459173027 0.30930277998073 ENSG00000160097 FNDC5
ENST00000373471 0.998209470132328 0.755646548579699 0.0660125536784512 ENSG00000160097 FNDC5
ENST00000609187 0.998209470132328 0.755646548579699 0.0660125536784512 ENSG00000160097 FNDC5
ENST00000497068 0.998209470132328 0.455912415995436 0.190103374725753 ENSG00000160097 FNDC5
ENST00000496770 0.998209470132328 0.745886859146996 -0.0781563637982959 ENSG00000160097 FNDC5
ENST00000373456 0.998209470132328 0.317630656261675 0.0860048934570759 ENSG00000116514 RNF19B
ENST00000356990 0.998209470132328 0.323536680220171 0.0849804095790809 ENSG00000116514 RNF19B
ENST00000235150 0.998209470132328 0.355306362153003 0.0795606675616743 ENSG00000116514 RNF19B
ENST00000427524 0.998209470132328 0.29946099835682 -0.0550342338308408 ENSG00000236065 RP1-117O3.2
ENST00000373449 0.998209470132328 0.247544257219153 -0.0621786809283423 ENSG00000004455 AK2
ENST00000548033 0.998209470132328 0.208650251877363 -0.0725213453750281 ENSG00000004455 AK2
ENST00000482191 0.998209470132328 0.4589414607492 -0.0525229934064217 ENSG00000004455 AK2
ENST00000491241 0.998209470132328 0.376688745814116 -0.0535096565265339 ENSG00000004455 AK2
ENST00000467905 0.998209470132328 0.158482273679584 -0.0792878959904585 ENSG00000004455 AK2
ENST00000354858 0.998209470132328 0.10347277131056 -0.0974284192403239 ENSG00000004455 AK2
ENST00000480134 0.998209470132328 0.103469028809984 -0.0974307502330529 ENSG00000004455 AK2
ENST00000550338 0.998209470132328 0.102677106907947 -0.0978674489858919 ENSG00000004455 AK2
ENST00000469238 0.998209470132328 0.121790337844518 -0.106921030156168 ENSG00000004455 AK2
ENST00000466029 0.998209470132328 0.115915345732596 -0.108639317327346 ENSG00000004455 AK2
ENST00000487289 0.998209470132328 0.159088919551626 -0.0918157642225745 ENSG00000004455 AK2
ENST00000548559 0.998209470132328 0.132934586112685 -0.105524403064289 ENSG00000004455 AK2
ENST00000551979 0.998209470132328 0.164401516141028 -0.093557438146094 ENSG00000004455 AK2
ENST00000358680 0.998209470132328 0.832692909626684 -0.0520919460075365 ENSG00000142920 ADC
ENST00000294517 0.998209470132328 0.67332734190305 0.107793088622009 ENSG00000142920 ADC
ENST00000481886 0.998209470132328 0.67332734190305 0.107793088622009 ENSG00000142920 ADC
ENST00000475935 0.998209470132328 0.67332734190305 0.107793088622009 ENSG00000142920 ADC
ENST00000471119 0.998209470132328 0.67332734190305 0.107793088622009 ENSG00000142920 ADC
ENST00000398167 0.998209470132328 0.67332734190305 0.107793088622009 ENSG00000142920 ADC
ENST00000373443 0.998209470132328 0.67332734190305 0.107793088622009 ENSG00000142920 ADC
ENST00000484656 0.998209470132328 0.444782748424634 0.195065611065596 ENSG00000142920 ADC
ENST00000373441 0.998209470132328 0.438526603200613 0.197630723593554 ENSG00000142920 ADC
ENST00000478204 0.998209470132328 0.365043969511361 0.231049459727704 ENSG00000142920 ADC
ENST00000291416 0.998209470132328 0.686849283576907 -0.0495600052227019 ENSG00000116525 TRIM62
ENST00000543586 0.998209470132328 0.573197134915169 -0.0789393526393366 ENSG00000116525 TRIM62
ENST00000485148 0.998209470132328 0.564663868193773 -0.100795688684092 ENSG00000116525 TRIM62
ENST00000486583 0.998209470132328 0.826928750256669 0.0556519412315429 ENSG00000116525 TRIM62
ENST00000483388 0.998209470132328 0.76812488467974 0.0454639756990029 ENSG00000160094 ZNF362
ENST00000539719 0.998209470132328 0.819658333446956 -0.0267956821651362 ENSG00000160094 ZNF362
ENST00000490959 0.998209470132328 0.817962769189882 0.0381700995457666 ENSG00000160094 ZNF362
ENST00000373428 0.998209470132328 0.909227950747948 0.0171504390957018 ENSG00000160094 ZNF362
ENST00000477934 0.998209470132328 0.875355877242417 0.0400400234956738 ENSG00000160094 ZNF362
ENST00000543783 0.998209470132328 0.914277019256249 -0.0235414529762007 ENSG00000256142 AL513327.1
ENST00000588828 0.998209470132328 0.742791703620901 0.0368892323502087 ENSG00000225313 RP11-415J8.3
ENST00000457957 0.998209470132328 0.769147457140646 0.0328507164305537 ENSG00000225313 RP11-415J8.3
ENST00000587696 0.998209470132328 0.753950283142692 0.0353311997525123 ENSG00000225313 RP11-415J8.3
ENST00000431992 0.998209470132328 0.419583446330421 0.0614862092972092 ENSG00000134686 PHC2
ENST00000485928 0.998209470132328 0.451163315865738 0.0588741525174208 ENSG00000134686 PHC2
ENST00000373418 0.998209470132328 0.451163315865738 0.0588741525174208 ENSG00000134686 PHC2
ENST00000373422 0.998209470132328 0.475730980585377 0.0542063016036546 ENSG00000134686 PHC2
ENST00000257118 0.998209470132328 0.419583446330421 0.0614862092972092 ENSG00000134686 PHC2
ENST00000419414 0.998209470132328 0.49385177548231 0.0554805598460224 ENSG00000134686 PHC2
ENST00000467894 0.998209470132328 0.736576048711657 0.0281173469797577 ENSG00000134686 PHC2
ENST00000373416 0.998209470132328 0.448170395870533 0.0654099312531146 ENSG00000134686 PHC2
ENST00000486897 0.998209470132328 0.541154067244442 0.0563742818152659 ENSG00000134686 PHC2
ENST00000493483 0.998209470132328 0.545566479086197 0.0555070807295499 ENSG00000134686 PHC2
ENST00000473158 0.998209470132328 0.488278293818681 0.0934206116301022 ENSG00000134686 PHC2
ENST00000583214 0.998209470132328 0.68813996653171 0.0819090070264262 ENSG00000266239 MIR3605
ENST00000432703 0.998209470132328 0.923929611799691 0.0235534791411721 ENSG00000233246 RP11-415J8.5
ENST00000361328 0.998209470132328 0.435084544675027 -0.0752986930617115 ENSG00000121903 ZSCAN20
ENST00000373413 0.998209470132328 0.73850484506317 0.0378932411116897 ENSG00000121903 ZSCAN20
ENST00000480917 0.998209470132328 0.532001538875084 0.0791923128175834 ENSG00000121903 ZSCAN20
ENST00000241312 0.998209470132328 0.242900906143693 0.229002024709783 ENSG00000121904 CSMD2
ENST00000373381 0.998209470132328 0.242900906143693 0.229002024709783 ENSG00000121904 CSMD2
ENST00000426886 0.998209470132328 0.59147560575825 -0.033710702963275 ENSG00000163866 SMIM12
ENST00000542839 0.998209470132328 0.771435499872799 0.0728564560982919 ENSG00000255811 RP1-34M23.5
ENST00000429293 0.998209470132328 0.371695782403808 -0.198727547939277 ENSG00000230163 RP5-997D16.2
ENST00000521580 0.998209470132328 0.86267910704745 -0.0130265314125719 ENSG00000163866 SMIM12
ENST00000446026 0.998209470132328 0.609722878411548 -0.041499611178585 ENSG00000163866 SMIM12
ENST00000456842 0.998209470132328 0.632935335978159 -0.037711752256067 ENSG00000163866 SMIM12
ENST00000423898 0.998209470132328 0.799123050075628 -0.0204608213202871 ENSG00000163866 SMIM12
ENST00000417239 0.998209470132328 0.567563582169678 -0.0585348751436414 ENSG00000163866 SMIM12
ENST00000235180 0.998209470132328 0.191529210939376 -0.330349064837464 ENSG00000116544 DLGAP3
ENST00000373347 0.998209470132328 0.370612859094726 -0.225903485409494 ENSG00000116544 DLGAP3
ENST00000417456 0.998209470132328 0.39182537230189 -0.07455297040843 ENSG00000241014 RP11-244H3.1
ENST00000311990 0.998209470132328 0.240422193077246 0.220380567656 ENSG00000241014 RP11-244H3.1
ENST00000487874 0.998209470132328 0.534933735783624 0.0320344581437364 ENSG00000271741 RP11-244H3.4
ENST00000373337 0.998209470132328 0.324282021048053 -0.09940962855064 ENSG00000243749 ZMYM6NB
ENST00000373340 0.998209470132328 0.470250469007483 0.0401678721449921 ENSG00000163867 ZMYM6
ENST00000493328 0.998209470132328 0.268659498823952 0.0637555807293778 ENSG00000163867 ZMYM6
ENST00000357182 0.998209470132328 0.24554533497376 0.0665822470103062 ENSG00000163867 ZMYM6
ENST00000466345 0.998209470132328 0.566923661871028 0.081140189249152 ENSG00000163867 ZMYM6
ENST00000472971 0.998209470132328 0.571865741080875 -0.0814502854169094 ENSG00000163867 ZMYM6
ENST00000415531 0.998209470132328 0.831250801431061 0.0194517043691882 ENSG00000163867 ZMYM6
ENST00000317538 0.998209470132328 0.639430398717046 0.0462100408415444 ENSG00000163867 ZMYM6
ENST00000460607 0.998209470132328 0.639286880571595 0.0462738052105955 ENSG00000163867 ZMYM6
ENST00000373333 0.998209470132328 0.87256448936898 0.0168310905671515 ENSG00000163867 ZMYM6
ENST00000471566 0.998209470132328 0.749700665817479 -0.0434122859747737 ENSG00000163867 ZMYM6
ENST00000417119 0.998209470132328 0.737195120034565 0.0575704267046089 ENSG00000197056 ZMYM1
ENST00000359858 0.998209470132328 0.93273096007664 0.0136250886592946 ENSG00000197056 ZMYM1
ENST00000466390 0.998209470132328 0.930159101223611 0.0186083323239426 ENSG00000197056 ZMYM1
ENST00000488455 0.998209470132328 0.605981939350392 0.0858913245813864 ENSG00000197056 ZMYM1
ENST00000475654 0.998209470132328 0.664156978813483 0.0774648091334012 ENSG00000197056 ZMYM1
ENST00000373329 0.998209470132328 0.93273096007664 0.0136250886592946 ENSG00000197056 ZMYM1
ENST00000373330 0.998209470132328 0.93273096007664 0.0136250886592946 ENSG00000197056 ZMYM1
ENST00000476269 0.998209470132328 0.462798157120288 0.186789679498521 ENSG00000197056 ZMYM1
ENST00000463393 0.998209470132328 0.44264758484706 -0.19250421422171 ENSG00000197056 ZMYM1
ENST00000471991 0.998209470132328 0.274915851069214 0.155056079851014 ENSG00000116560 SFPQ
ENST00000468598 0.998209470132328 0.824268062458398 -0.0127060233199589 ENSG00000116560 SFPQ
ENST00000460428 0.998209470132328 0.824052416798046 -0.0107597141380404 ENSG00000116560 SFPQ
ENST00000470472 0.998209470132328 0.627487975117184 -0.0228783415442956 ENSG00000116560 SFPQ
ENST00000466745 0.998209470132328 0.773052449244146 0.0206274167670665 ENSG00000116560 SFPQ
ENST00000466213 0.998209470132328 0.86194911925232 0.0119881541572107 ENSG00000116560 SFPQ
ENST00000490668 0.998209470132328 0.797993426842019 -0.0148982024586996 ENSG00000116560 SFPQ
ENST00000485365 0.998209470132328 0.881875728789578 -0.00857799260495086 ENSG00000116560 SFPQ
ENST00000485454 0.998209470132328 0.296560488417131 0.120336640246251 ENSG00000116560 SFPQ
ENST00000357214 0.998209470132328 0.698604414996456 -0.0186575042442082 ENSG00000116560 SFPQ
ENST00000373297 0.998209470132328 0.660203948673641 0.0311789822817412 ENSG00000146463 ZMYM4
ENST00000314607 0.998209470132328 0.660203948673641 0.0311789822817412 ENSG00000146463 ZMYM4
ENST00000441447 0.998209470132328 0.21651360658145 0.129547544795306 ENSG00000146463 ZMYM4
ENST00000434805 0.998209470132328 0.24576839076123 -0.28347838365046 ENSG00000229994 RPL5P4
ENST00000432683 0.998209470132328 0.376248770449907 0.0884295790308469 ENSG00000227409 ZMYM4-AS1
ENST00000457946 0.998209470132328 0.927203557102145 -0.00567536993990896 ENSG00000146463 ZMYM4
ENST00000482131 0.998209470132328 0.670578505351216 0.03933596303071 ENSG00000146463 ZMYM4
ENST00000470175 0.998209470132328 0.79694862317516 -0.027188919831072 ENSG00000146463 ZMYM4
ENST00000492456 0.998209470132328 0.886390376026432 0.0178773765474074 ENSG00000146463 ZMYM4
ENST00000325722 0.998209470132328 0.628408521089683 0.0239265761521505 ENSG00000142687 KIAA0319L
ENST00000373266 0.998209470132328 0.145104297544942 -0.0900521405159202 ENSG00000142687 KIAA0319L
ENST00000426982 0.998209470132328 0.546793085219263 0.0317739554775039 ENSG00000142687 KIAA0319L
ENST00000461312 0.998209470132328 0.0664074909329428 -0.132759331281858 ENSG00000142687 KIAA0319L
ENST00000485551 0.998209470132328 0.559622669184403 -0.0315351769046936 ENSG00000142687 KIAA0319L
ENST00000473423 0.998209470132328 0.116298304096717 -0.180467459306153 ENSG00000142687 KIAA0319L
ENST00000473844 0.998209470132328 0.800154256137936 0.0232471063577458 ENSG00000142687 KIAA0319L
ENST00000474856 0.998209470132328 0.859654666146561 0.0181111268859354 ENSG00000142687 KIAA0319L
ENST00000492544 0.998209470132328 0.616370524366413 -0.0554051795627175 ENSG00000142687 KIAA0319L
ENST00000440579 0.998209470132328 0.225540981788289 0.0875578287447391 ENSG00000142687 KIAA0319L
ENST00000467109 0.998209470132328 0.631922341808666 -0.0679578925796653 ENSG00000142687 KIAA0319L
ENST00000431916 0.998209470132328 0.253494345828513 0.0892500277107779 ENSG00000142687 KIAA0319L
ENST00000482929 0.998209470132328 0.0915742707068355 0.140232745741346 ENSG00000142687 KIAA0319L
ENST00000478463 0.998209470132328 0.108855701887663 0.144241455236823 ENSG00000142687 KIAA0319L
ENST00000470388 0.998209470132328 0.108583374861914 0.144313294959519 ENSG00000142687 KIAA0319L
ENST00000492888 0.998209470132328 0.147836364805805 0.140123705178156 ENSG00000142687 KIAA0319L
ENST00000469892 0.998209470132328 0.162155285953725 0.136485872977569 ENSG00000142687 KIAA0319L
ENST00000494948 0.998209470132328 0.126964561665244 0.156806491581698 ENSG00000142687 KIAA0319L
ENST00000442276 0.998209470132328 0.522349830362253 -0.1626790223682 ENSG00000236274 RP4-728D4.3
ENST00000476329 0.998209470132328 0.128181413750493 0.162758187602352 ENSG00000142687 KIAA0319L
ENST00000473465 0.998209470132328 0.710926379015374 0.0739216249959012 ENSG00000142687 KIAA0319L
ENST00000373253 0.998209470132328 0.325502116129674 -0.0756024113619381 ENSG00000020129 NCDN
ENST00000356090 0.998209470132328 0.337486464355639 -0.0740379825606503 ENSG00000020129 NCDN
ENST00000373243 0.998209470132328 0.337435997706368 -0.0740343284086996 ENSG00000020129 NCDN
ENST00000459931 0.998209470132328 0.724926509009447 0.0414788816557726 ENSG00000020129 NCDN
ENST00000437806 0.998209470132328 0.697494913542977 0.0497770716165482 ENSG00000020129 NCDN
ENST00000423723 0.998209470132328 0.147860743308295 -0.153502684211251 ENSG00000020129 NCDN
ENST00000425881 0.998209470132328 0.332910318306528 0.17064894940238 ENSG00000239636 RP4-728D4.2
ENST00000444348 0.998209470132328 0.379411324690834 0.134104280923268 ENSG00000239636 RP4-728D4.2
ENST00000373235 0.998209470132328 0.586493494084316 -0.0592987485463832 ENSG00000116819 TFAP2E
ENST00000373237 0.998209470132328 0.578514582043975 0.028653683959991 ENSG00000126067 PSMB2
ENST00000270815 0.998209470132328 0.140102139282677 -0.11045589793435 ENSG00000142686 C1orf216
ENST00000503824 0.998209470132328 0.188169313051016 -0.260477381261375 ENSG00000142686 C1orf216
ENST00000453178 0.998209470132328 0.220496560405411 -0.198163287422547 ENSG00000142686 C1orf216
ENST00000251195 0.998209470132328 0.371609755408646 0.0758563637945054 ENSG00000092853 CLSPN
ENST00000466308 0.998209470132328 0.923078537822004 0.0141127013211227 ENSG00000092853 CLSPN
ENST00000318121 0.998209470132328 0.397009536031227 0.073374650666928 ENSG00000092853 CLSPN
ENST00000373220 0.998209470132328 0.397009536031227 0.073374650666928 ENSG00000092853 CLSPN
ENST00000520551 0.998209470132328 0.397009536031227 0.073374650666928 ENSG00000092853 CLSPN
ENST00000373226 0.998209470132328 0.411143321230587 -0.0970573007848181 ENSG00000232335 RP11-435D7.3
ENST00000517467 0.998209470132328 0.191436403813863 0.16960791429706 ENSG00000092853 CLSPN
ENST00000373210 0.998209470132328 0.748746685113217 -0.0345264208950475 ENSG00000134698 AGO4
ENST00000488778 0.998209470132328 0.302818765311588 0.229108127340439 ENSG00000134698 AGO4
ENST00000496257 0.998209470132328 0.48027807804165 -0.12955068075664 ENSG00000134698 AGO4
ENST00000373206 0.998209470132328 0.457052244845151 -0.051983935295797 ENSG00000092847 AGO1
ENST00000373204 0.998209470132328 0.585178083350558 -0.028279356621144 ENSG00000092847 AGO1
ENST00000606838 0.998209470132328 0.657895728272799 0.113056082531451 ENSG00000271914 RP4-789D17.5
ENST00000324350 0.998209470132328 0.34467952110686 0.114749710559488 ENSG00000126070 AGO3
ENST00000373191 0.998209470132328 0.23405327531175 0.106574868877559 ENSG00000126070 AGO3
ENST00000397828 0.998209470132328 0.455736491443202 0.100813561735433 ENSG00000126070 AGO3
ENST00000246314 0.998209470132328 0.235111853543279 0.109553215158311 ENSG00000126070 AGO3
ENST00000491443 0.998209470132328 0.537917168287142 0.077002767833677 ENSG00000126070 AGO3
ENST00000466576 0.998209470132328 0.540649230846107 0.0669698935558318 ENSG00000271554 RP4-665N4.8
ENST00000479395 0.998209470132328 0.774976254315724 -0.0449591396308042 ENSG00000271554 RP4-665N4.8
ENST00000471099 0.998209470132328 0.201610919156287 0.164901957402087 ENSG00000126070 AGO3
ENST00000373178 0.998209470132328 0.251188036615493 -0.107043413378412 ENSG00000116863 ADPRHL2
ENST00000397799 0.998209470132328 0.71930687036124 -0.0911695996408343 ENSG00000171812 COL8A2
ENST00000373166 0.998209470132328 0.886291121815141 -0.0111873569541373 ENSG00000054116 TRAPPC3
ENST00000462715 0.999352256235142 0.986075017641691 0.00142413670397277 ENSG00000054116 TRAPPC3
ENST00000373163 0.998209470132328 0.973889786726388 -0.00255894596360411 ENSG00000054116 TRAPPC3
ENST00000373162 0.99943263349471 0.990434228372462 0.000954669057763168 ENSG00000054116 TRAPPC3
ENST00000469757 0.998209470132328 0.920876970612427 0.0078521519533747 ENSG00000054116 TRAPPC3
ENST00000373159 0.998209470132328 0.776818303237485 -0.0228299762390294 ENSG00000054116 TRAPPC3
ENST00000497251 0.998209470132328 0.800099429415641 -0.0221099897709398 ENSG00000054116 TRAPPC3
ENST00000429533 0.998209470132328 0.345476312474741 -0.0726555160574606 ENSG00000116871 MAP7D1
ENST00000316156 0.998209470132328 0.377829512581356 -0.0613716907791038 ENSG00000116871 MAP7D1
ENST00000527764 0.998209470132328 0.598829999891004 -0.0463705399634724 ENSG00000116871 MAP7D1
ENST00000373150 0.998209470132328 0.379236994085025 -0.0612168396671828 ENSG00000116871 MAP7D1
ENST00000373151 0.998209470132328 0.379236994085025 -0.0612168396671828 ENSG00000116871 MAP7D1
ENST00000530729 0.998209470132328 0.52302023584183 -0.0496802543640147 ENSG00000116871 MAP7D1
ENST00000462118 0.998209470132328 0.276594688453922 -0.129801664550262 ENSG00000116871 MAP7D1
ENST00000474796 0.998209470132328 0.533538061087703 -0.0663613387862423 ENSG00000116871 MAP7D1
ENST00000530975 0.998209470132328 0.554126163388825 -0.0595452494601354 ENSG00000116871 MAP7D1
ENST00000487131 0.998209470132328 0.235148507050722 -0.116937249689483 ENSG00000116871 MAP7D1
ENST00000373148 0.998209470132328 0.327834345854668 -0.0775642643594071 ENSG00000116871 MAP7D1
ENST00000532131 0.998209470132328 0.283839647342772 -0.106492842113717 ENSG00000116871 MAP7D1
ENST00000487114 0.998209470132328 0.538540586616084 -0.0593462819229181 ENSG00000116871 MAP7D1
ENST00000354618 0.998209470132328 0.670224115968881 -0.0182002305052314 ENSG00000054118 THRAP3
ENST00000469141 0.998209470132328 0.601843618254865 -0.022511777220589 ENSG00000054118 THRAP3
ENST00000478853 0.998209470132328 0.304624320046772 0.084505970142298 ENSG00000054118 THRAP3
ENST00000447495 0.998209470132328 0.882877028229392 0.0371768261183472 ENSG00000231849 UBE2V2P4
ENST00000466743 0.998209470132328 0.617047781940162 -0.0326235005169212 ENSG00000054118 THRAP3
ENST00000373139 0.998209470132328 0.241729725781955 -0.198114293445179 ENSG00000214193 SH3D21
ENST00000453908 0.998209470132328 0.167933712292999 -0.246681956761342 ENSG00000214193 SH3D21
ENST00000426732 0.998209470132328 0.167933712292999 -0.246681956761342 ENSG00000214193 SH3D21
ENST00000312808 0.998209470132328 0.0959620505052142 -0.27074697747071 ENSG00000214193 SH3D21
ENST00000505871 0.998209470132328 0.0924034998749823 -0.273406093713459 ENSG00000214193 SH3D21
ENST00000480549 0.998209470132328 0.414586554722182 -0.140012547475328 ENSG00000214193 SH3D21
ENST00000496636 0.998209470132328 0.470306496532269 -0.139754305059287 ENSG00000214193 SH3D21
ENST00000508854 0.998209470132328 0.0394695536996849 -0.436561258562647 ENSG00000214193 SH3D21
ENST00000474766 0.998209470132328 0.716277420703945 -0.0684431712804558 ENSG00000214193 SH3D21
ENST00000270824 0.998209470132328 0.395641324812647 0.174374809975717 ENSG00000142694 EVA1B
ENST00000490466 0.998209470132328 0.196144414862111 0.282209875250071 ENSG00000142694 EVA1B
ENST00000373137 0.998209470132328 0.621504220106307 0.0986436381534257 ENSG00000116883 RP11-268J15.5
ENST00000359297 0.998209470132328 0.574781845431483 -0.0551148736770834 ENSG00000196182 STK40
ENST00000373129 0.998209470132328 0.661373454766212 -0.0390587812970058 ENSG00000196182 STK40
ENST00000373130 0.998209470132328 0.661373454766212 -0.0390587812970058 ENSG00000196182 STK40
ENST00000373132 0.998209470132328 0.661373454766212 -0.0390587812970058 ENSG00000196182 STK40
ENST00000460417 0.998209470132328 0.778029593825308 -0.0312355188244273 ENSG00000196182 STK40
ENST00000473733 0.998209470132328 0.645000134385848 -0.0545592060920987 ENSG00000196182 STK40
ENST00000482458 0.998209470132328 0.869735645053719 -0.0155994914158713 ENSG00000196182 STK40
ENST00000460017 0.998209470132328 0.835377576054543 0.0231721159409932 ENSG00000196182 STK40
ENST00000476041 0.998209470132328 0.281285451197576 -0.101866645837568 ENSG00000181817 LSM10
ENST00000315732 0.998209470132328 0.212458456636336 -0.122673204778201 ENSG00000181817 LSM10
ENST00000489912 0.998209470132328 0.257693068089866 -0.117807089224832 ENSG00000181817 LSM10
ENST00000468441 0.999790485000921 0.996334148259874 0.00114576932134592 ENSG00000116885 OSCP1
ENST00000495222 0.998209470132328 0.280699507045038 -0.264849528815867 ENSG00000116885 OSCP1
ENST00000235532 0.998209470132328 0.455683117898089 0.136068578759803 ENSG00000116885 OSCP1
ENST00000356637 0.998209470132328 0.455070948586132 0.136195307361989 ENSG00000116885 OSCP1
ENST00000433045 0.998209470132328 0.466461053559896 0.145538243007747 ENSG00000116885 OSCP1
ENST00000445843 0.998209470132328 0.362542939378531 0.16717429704776 ENSG00000116885 OSCP1
ENST00000315643 0.998209470132328 0.402968294378163 0.152546499254856 ENSG00000116885 OSCP1
ENST00000475160 0.998209470132328 0.685281318514415 0.103430582001333 ENSG00000116885 OSCP1
ENST00000528112 0.998209470132328 0.105085129768918 0.358909289092319 ENSG00000116885 OSCP1
ENST00000354267 0.998209470132328 0.0231204276020282 0.495066202745092 ENSG00000116885 OSCP1
ENST00000524789 0.998209470132328 0.0437847784127798 0.485242507458553 ENSG00000116885 OSCP1
ENST00000373116 0.998209470132328 0.903078804161432 -0.0100357026638001 ENSG00000116898 MRPS15
ENST00000488606 0.998209470132328 0.598315376554028 -0.047895275404707 ENSG00000116898 MRPS15
ENST00000477040 0.998209470132328 0.875373795014791 -0.0169803661260247 ENSG00000116898 MRPS15
ENST00000462067 0.998209470132328 0.895229172049837 -0.0108714544266104 ENSG00000116898 MRPS15
ENST00000424989 0.998209470132328 0.80570405354807 0.0473661952443527 ENSG00000233621 LINC01137
ENST00000373087 0.998209470132328 0.523287830868412 -0.067198037646687 ENSG00000163874 ZC3H12A
ENST00000472312 0.998209470132328 0.550176709871978 -0.087766003374085 ENSG00000163874 ZC3H12A
ENST00000471012 0.998209470132328 0.547591784825846 -0.106246787600083 ENSG00000163874 ZC3H12A
ENST00000373075 0.998209470132328 0.973544709180112 0.00187507834383048 ENSG00000163875 MEAF6
ENST00000296214 0.998209470132328 0.889528316261934 0.0078546838862283 ENSG00000163875 MEAF6
ENST00000373074 0.998209470132328 0.890454908655933 0.00783167159396441 ENSG00000163875 MEAF6
ENST00000475828 0.998209470132328 0.894337047253209 0.00754327588137939 ENSG00000163875 MEAF6
ENST00000487788 0.998209470132328 0.912470067969706 0.00624948406683062 ENSG00000163875 MEAF6
ENST00000373073 0.999352791700912 0.986380090743319 -0.00107111985587513 ENSG00000163875 MEAF6
ENST00000487792 0.998209470132328 0.945780588624568 -0.00452177630870758 ENSG00000163875 MEAF6
ENST00000448519 0.998209470132328 0.969449914084276 -0.00264166433664771 ENSG00000163875 MEAF6
ENST00000580821 0.998209470132328 0.512837584657488 0.15985630629611 ENSG00000263675 MIR5581
ENST00000485039 0.998209470132328 0.398594395725677 -0.0690517322671023 ENSG00000163875 MEAF6
ENST00000296215 0.998209470132328 0.237384827966257 0.0905998924753052 ENSG00000163877 SNIP1
ENST00000468040 0.998209470132328 0.138942200061395 0.160614366245743 ENSG00000163877 SNIP1
ENST00000437933 0.998209470132328 0.778732257161861 -0.0718564248825341 ENSG00000232273 FTH1P1
ENST00000493916 0.998209470132328 0.96456242094545 0.00751619969646723 ENSG00000163877 SNIP1
ENST00000296218 0.998209470132328 0.948676580268467 -0.0111697298001502 ENSG00000163879 DNALI1
ENST00000541606 0.998209470132328 0.57310711112072 -0.143278083433222 ENSG00000163879 DNALI1
ENST00000497858 0.998209470132328 0.961332051329339 -0.00853579260508329 ENSG00000163879 DNALI1
ENST00000490029 0.998209470132328 0.646046609509922 0.0604556669566233 ENSG00000134697 GNL2
ENST00000373062 0.998209470132328 0.841528131479726 -0.0127600771032152 ENSG00000134697 GNL2
ENST00000462812 0.998209470132328 0.9736464681543 -0.00305351481675497 ENSG00000134697 GNL2
ENST00000479255 0.998209470132328 0.758933500575891 0.0363261509812213 ENSG00000134697 GNL2
ENST00000538069 0.998209470132328 0.796146499589891 -0.0217118666239899 ENSG00000134697 GNL2
ENST00000469191 0.998209470132328 0.672377092392882 0.040139032848085 ENSG00000134697 GNL2
ENST00000489146 0.998209470132328 0.845510940269068 0.0235767887515878 ENSG00000134697 GNL2
ENST00000463351 0.998209470132328 0.836751941008086 0.0194363817763741 ENSG00000134697 GNL2
ENST00000488496 0.999468881701056 0.990859073202232 -0.0011464599317845 ENSG00000134697 GNL2
ENST00000358011 0.998209470132328 0.235930932491165 0.109767568326186 ENSG00000116922 C1orf109
ENST00000494120 0.998209470132328 0.234359028901364 0.107125854629526 ENSG00000116922 C1orf109
ENST00000609516 0.998209470132328 0.358149815250891 0.111465992257336 ENSG00000116922 C1orf109
ENST00000464178 0.998209470132328 0.448309190269521 0.0767808542238816 ENSG00000116922 C1orf109
ENST00000464085 0.998209470132328 0.170549862820694 0.126874214931613 ENSG00000116922 C1orf109
ENST00000491981 0.998209470132328 0.141241682397518 0.13202471310828 ENSG00000116922 C1orf109
ENST00000461359 0.998209470132328 0.239874435180888 0.116271454357988 ENSG00000116922 C1orf109
ENST00000477060 0.998209470132328 0.278015585536664 0.100821575648135 ENSG00000116922 C1orf109
ENST00000486637 0.998209470132328 0.311090557424952 0.0998890783577036 ENSG00000116922 C1orf109
ENST00000491797 0.998209470132328 0.176848878632256 0.171147800726204 ENSG00000116922 C1orf109
ENST00000488137 0.998209470132328 0.212031878315897 0.156698312423004 ENSG00000116922 C1orf109
ENST00000472584 0.998209470132328 0.160999469786231 0.186495266130778 ENSG00000116922 C1orf109
ENST00000498448 0.998209470132328 0.82329887924365 0.0535393011499559 ENSG00000116922 C1orf109
ENST00000373055 0.998209470132328 0.740099276142936 0.0171973904456552 ENSG00000134690 CDCA8
ENST00000327331 0.998209470132328 0.740099276142936 0.0171973904456552 ENSG00000134690 CDCA8
ENST00000373045 0.998209470132328 0.315073783085498 0.12620062232206 ENSG00000185090 MANEAL
ENST00000397631 0.998209470132328 0.315073783085498 0.12620062232206 ENSG00000185090 MANEAL
ENST00000532512 0.998209470132328 0.737060649507572 0.0518946241128938 ENSG00000185090 MANEAL
ENST00000525897 0.998209470132328 0.531573105716853 0.0860023170112477 ENSG00000185090 MANEAL
ENST00000329006 0.998209470132328 0.648117884558445 0.0572146388625691 ENSG00000185090 MANEAL
ENST00000433474 0.998209470132328 0.421930057996376 0.112213885692233 ENSG00000233728 RP11-109P14.9
ENST00000373044 0.998209470132328 0.971070534420177 -0.00266125710862856 ENSG00000196449 YRDC
ENST00000373043 0.998209470132328 0.812471344142634 0.0219049648697902 ENSG00000197982 C1orf122
ENST00000419397 0.998209470132328 0.596921478321542 -0.0587960618152352 ENSG00000197982 C1orf122
ENST00000468084 0.998209470132328 0.890010774597155 -0.0131372367991285 ENSG00000197982 C1orf122
ENST00000373042 0.998209470132328 0.761133634488022 -0.034743345805537 ENSG00000197982 C1orf122
ENST00000446260 0.998209470132328 0.742673718242627 -0.037987963870001 ENSG00000197982 C1orf122
ENST00000373036 0.998209470132328 0.521302038585957 -0.0470207084332633 ENSG00000188786 MTF1
ENST00000468190 0.998209470132328 0.305737429694706 -0.151074340560154 ENSG00000188786 MTF1
ENST00000419993 0.998209470132328 0.844320170388725 -0.0221555109105041 ENSG00000230955 RP11-109P14.10
ENST00000373027 0.998209470132328 0.262677781693183 0.0676408316194707 ENSG00000204084 INPP5B
ENST00000373023 0.998209470132328 0.311180819056931 0.0609278833023938 ENSG00000204084 INPP5B
ENST00000373026 0.998209470132328 0.301314173783133 0.0654702183116405 ENSG00000204084 INPP5B
ENST00000373024 0.998209470132328 0.296122331427951 0.0660246967053491 ENSG00000204084 INPP5B
ENST00000487328 0.998209470132328 0.681134248224575 0.057664958705259 ENSG00000204084 INPP5B
ENST00000470364 0.998209470132328 0.402842377350538 0.0870004574720758 ENSG00000204084 INPP5B
ENST00000474758 0.998209470132328 0.210097466423223 0.130886035312645 ENSG00000204084 INPP5B
ENST00000458109 0.998209470132328 0.5376325849833 0.0435958608249306 ENSG00000204084 INPP5B
ENST00000516639 0.998209470132328 0.515613253881072 0.165762140369462 ENSG00000252448 SNORA63
ENST00000467066 0.998209470132328 0.488492685396951 0.0754903625760979 ENSG00000204084 INPP5B
ENST00000373021 0.998209470132328 0.372882768660791 -0.0970768025189676 ENSG00000204084 INPP5B
ENST00000491406 0.998209470132328 0.572583392964588 -0.0901792599150576 ENSG00000204084 INPP5B
ENST00000373019 0.998209470132328 0.271210515958502 -0.0634682409141998 ENSG00000183431 SF3A3
ENST00000448721 0.998209470132328 0.360378991396782 -0.0524789331575654 ENSG00000183431 SF3A3
ENST00000487062 0.998209470132328 0.875435366557576 -0.0143615430548142 ENSG00000183431 SF3A3
ENST00000460925 0.998614479750138 0.978486778795806 0.00217440616539549 ENSG00000183431 SF3A3
ENST00000489537 0.998209470132328 0.143769432650646 -0.0885737349260139 ENSG00000183431 SF3A3
ENST00000461869 0.998209470132328 0.186176847127132 -0.0811137851249124 ENSG00000183431 SF3A3
ENST00000470585 0.998209470132328 0.187039127290351 -0.0804721534666256 ENSG00000183431 SF3A3
ENST00000488934 0.998209470132328 0.558231306912959 -0.0573083153436122 ENSG00000183431 SF3A3
ENST00000462258 0.998209470132328 0.149545085160419 -0.0907482269552175 ENSG00000183431 SF3A3
ENST00000485803 0.998209470132328 0.445223589477577 -0.0781068196500079 ENSG00000183386 FHL3
ENST00000373016 0.998209470132328 0.445223589477577 -0.0781068196500079 ENSG00000183386 FHL3
ENST00000475084 0.998209470132328 0.287255623790415 -0.108168200712976 ENSG00000183386 FHL3
ENST00000477194 0.998209470132328 0.811365483884314 -0.0265942495892168 ENSG00000183386 FHL3
ENST00000483132 0.998209470132328 0.0756769850279308 -0.309990637094168 ENSG00000183386 FHL3
ENST00000483182 0.998209470132328 0.466226608188806 0.0513024382418342 ENSG00000183520 UTP11L
ENST00000486563 0.998209470132328 0.202305082191715 0.103097179937355 ENSG00000183520 UTP11L
ENST00000373014 0.998209470132328 0.308461195588523 0.0650292138468659 ENSG00000183520 UTP11L
ENST00000537711 0.998209470132328 0.404363331770396 0.0526525477904059 ENSG00000183520 UTP11L
ENST00000488453 0.998209470132328 0.697723306144748 0.0292116576085456 ENSG00000183520 UTP11L
ENST00000373012 0.998209470132328 0.543378362643211 -0.0795639277883461 ENSG00000185668 POU3F1
ENST00000432922 0.998209470132328 0.650596268447739 -0.0557381614553383 ENSG00000224592 RP5-884C9.2
ENST00000428151 0.998209470132328 0.460035359530153 -0.0903873672885647 ENSG00000224592 RP5-884C9.2
ENST00000373001 0.998209470132328 0.692589846298076 0.0280976236846396 ENSG00000116954 RRAGC
ENST00000474456 0.998209470132328 0.592288503731261 0.051347782546512 ENSG00000116954 RRAGC
ENST00000493015 0.998209470132328 0.797863835977249 0.0234561321919415 ENSG00000116954 RRAGC
ENST00000496778 0.998209470132328 0.847332150957876 -0.0235642948028145 ENSG00000116954 RRAGC
ENST00000433671 0.998209470132328 0.652657805899046 0.0270696365161875 ENSG00000228436 RP5-864K19.4
ENST00000456813 0.998209470132328 0.806327722556418 0.0164463281381588 ENSG00000228436 RP5-864K19.4
ENST00000397572 0.998209470132328 0.753837937144635 0.022374047883018 ENSG00000214114 MYCBP
ENST00000494695 0.998209470132328 0.59037518685916 0.0419942325014571 ENSG00000214114 MYCBP
ENST00000495043 0.998209470132328 0.47401369189285 0.0551357658972357 ENSG00000214114 MYCBP
ENST00000489803 0.998209470132328 0.138208731398702 0.114320190904498 ENSG00000214114 MYCBP
ENST00000454994 0.998209470132328 0.138363228589243 0.114327109192816 ENSG00000131233 GJA9
ENST00000489575 0.998209470132328 0.138363228589243 0.114327109192816 ENSG00000214114 MYCBP
ENST00000465771 0.998209470132328 0.31568926167548 0.0882876831609221 ENSG00000214114 MYCBP
ENST00000462027 0.998209470132328 0.222643753264274 0.103778706610429 ENSG00000214114 MYCBP
ENST00000443161 0.998209470132328 0.519573986488422 0.142512572878136 ENSG00000228436 RP5-864K19.4
ENST00000357771 0.998209470132328 0.0237377266739798 0.414165037190076 ENSG00000131233 GJA9
ENST00000360786 0.998209470132328 0.3038970450758 0.246051273292134 ENSG00000131233 GJA9
ENST00000372990 0.998209470132328 0.96038587136823 0.00970718360707948 ENSG00000158315 RHBDL2
ENST00000289248 0.99943263349471 0.987348291409659 -0.00313680546388212 ENSG00000158315 RHBDL2
ENST00000538156 0.99943263349471 0.987348291409659 -0.00313680546388212 ENSG00000158315 RHBDL2
ENST00000372985 0.999900631514306 0.997120228288265 0.000713643221203114 ENSG00000158315 RHBDL2
ENST00000540558 0.998209470132328 0.737721158512029 0.0789371645630768 ENSG00000158315 RHBDL2
ENST00000432648 0.998209470132328 0.25880879479977 0.0591738305805357 ENSG00000174574 AKIRIN1
ENST00000446189 0.998209470132328 0.30459200422337 0.0554445418498141 ENSG00000174574 AKIRIN1
ENST00000372984 0.998209470132328 0.227505292849671 0.0644559822604578 ENSG00000174574 AKIRIN1
ENST00000531822 0.998209470132328 0.0795384200719246 0.108859474390502 ENSG00000174574 AKIRIN1
ENST00000372967 0.998209470132328 0.640596020190322 0.0298512107085961 ENSG00000168653 NDUFS5
ENST00000372969 0.998209470132328 0.640596020190322 0.0298512107085961 ENSG00000168653 NDUFS5
ENST00000602421 0.998209470132328 0.796509408806567 0.0641317976837173 ENSG00000127603 MACF1
ENST00000545844 0.998209470132328 0.618787986388352 -0.0236645193288681 ENSG00000127603 MACF1
ENST00000567887 0.998209470132328 0.620890001340733 -0.0235282032222338 ENSG00000127603 MACF1
ENST00000372915 0.998209470132328 0.618453746275135 -0.023690026818539 ENSG00000127603 MACF1
ENST00000539005 0.998209470132328 0.618802060112555 -0.0236644471220322 ENSG00000127603 MACF1
ENST00000317713 0.998209470132328 0.618802060112555 -0.0236644471220322 ENSG00000127603 MACF1
ENST00000361689 0.998209470132328 0.618453746275135 -0.023690026818539 ENSG00000127603 MACF1
ENST00000524432 0.998209470132328 0.639410850146035 0.030741319812998 ENSG00000127603 MACF1
ENST00000467673 0.998209470132328 0.338432707126052 0.0994623317479251 ENSG00000127603 MACF1
ENST00000564288 0.998209470132328 0.412841064912834 -0.0368676251941274 ENSG00000127603 MACF1
ENST00000494012 0.998209470132328 0.45821381064107 0.0776859673402056 ENSG00000127603 MACF1
ENST00000536367 0.998209470132328 0.0833269230830967 0.136880709125754 ENSG00000127603 MACF1
ENST00000480624 0.998209470132328 0.555842473513274 0.0568653282976901 ENSG00000127603 MACF1
ENST00000469366 0.998209470132328 0.930600277447466 0.00937642582399748 ENSG00000127603 MACF1
ENST00000289890 0.998209470132328 0.812509512045193 0.0317238652547689 ENSG00000226438 RP11-420K8.1
ENST00000496804 0.998209470132328 0.595624863153724 -0.0258889352130898 ENSG00000127603 MACF1
ENST00000530262 0.998209470132328 0.184592661640571 -0.0605063974316093 ENSG00000127603 MACF1
ENST00000485063 0.998209470132328 0.455388885267662 -0.0746121820805635 ENSG00000127603 MACF1
ENST00000472385 0.998209470132328 0.305581734727235 -0.0839937584573705 ENSG00000127603 MACF1
ENST00000484393 0.998209470132328 0.0495819614931422 -0.163957568885778 ENSG00000127603 MACF1
ENST00000476350 0.998209470132328 0.108903349738736 -0.0739316190678785 ENSG00000127603 MACF1
ENST00000372925 0.998209470132328 0.308055352316507 -0.0464965178879983 ENSG00000127603 MACF1
ENST00000406997 0.998209470132328 0.446030668485464 0.188176794701528 ENSG00000217897 HSPE1P8
ENST00000528611 0.998209470132328 0.444816709199682 0.0876767635882951 ENSG00000127603 MACF1
ENST00000289893 0.998209470132328 0.280705290106119 -0.0507011889114953 ENSG00000127603 MACF1
ENST00000530275 0.998209470132328 0.420517994618506 0.0964424486787615 ENSG00000255103 KIAA0754
ENST00000482035 0.998209470132328 0.510953373211826 -0.0473600478790414 ENSG00000127603 MACF1
ENST00000473843 0.998209470132328 0.221470483048217 -0.111140930605101 ENSG00000127603 MACF1
ENST00000469490 0.998209470132328 0.127618447766843 -0.0864164367841203 ENSG00000127603 MACF1
ENST00000487656 0.998209470132328 0.843579048579689 0.0243786328476558 ENSG00000127603 MACF1
ENST00000360115 0.998209470132328 0.700905784942453 -0.0237612686459449 ENSG00000127603 MACF1
ENST00000497964 0.998209470132328 0.706047165153518 -0.0272464698784595 ENSG00000127603 MACF1
ENST00000446276 0.998209470132328 0.518767590406626 -0.0399452142694225 ENSG00000127603 MACF1
ENST00000442046 0.998209470132328 0.416816462402406 -0.0515412863619531 ENSG00000127603 MACF1
ENST00000422234 0.998209470132328 0.346729641894969 -0.0719688930193146 ENSG00000127603 MACF1
ENST00000462496 0.998209470132328 0.388001799294649 -0.0648038915691347 ENSG00000127603 MACF1
ENST00000462103 0.998209470132328 0.270342299371182 -0.10889643939356 ENSG00000127603 MACF1
ENST00000496360 0.998209470132328 0.37714410240828 -0.0677921265305909 ENSG00000127603 MACF1
ENST00000497807 0.998209470132328 0.249703539029329 -0.0839958677403143 ENSG00000127603 MACF1
ENST00000331593 0.998209470132328 0.20226770172387 -0.180935239207281 ENSG00000183682 BMP8A
ENST00000447263 0.998209470132328 0.207242336462997 -0.309862952219908 ENSG00000237624 OXCT2P1
ENST00000441741 0.998209470132328 0.655295202285847 0.0925409763040735 ENSG00000182109 RP11-69E11.4
ENST00000331856 0.998209470132328 0.687536180977924 0.072943514242219 ENSG00000182109 RP11-69E11.4
ENST00000458207 0.998209470132328 0.435302465525863 0.0907955896032374 ENSG00000182109 RP11-69E11.4
ENST00000450157 0.998209470132328 0.921443195580933 0.010606827074158 ENSG00000182109 RP11-69E11.4
ENST00000431553 0.998209470132328 0.926600727474258 0.00981437419427984 ENSG00000182109 RP11-69E11.4
ENST00000417869 0.998209470132328 0.941198557102898 0.00763121779578155 ENSG00000182109 RP11-69E11.4
ENST00000440190 0.998209470132328 0.959683434275195 -0.00498791591012135 ENSG00000182109 RP11-69E11.4
ENST00000427240 0.998209470132328 0.727325142093928 0.0315546653940936 ENSG00000243970 PPIEL
ENST00000482028 0.998209470132328 0.425212988399183 -0.0657792555324384 ENSG00000090621 PABPC4
ENST00000372856 0.998209470132328 0.414735183899421 0.0301638518339132 ENSG00000090621 PABPC4
ENST00000372857 0.998209470132328 0.414724707569956 0.0301651176164757 ENSG00000090621 PABPC4
ENST00000372858 0.998209470132328 0.453945476987054 0.0277753378633238 ENSG00000090621 PABPC4
ENST00000372862 0.998209470132328 0.553810474008529 0.0219375615201072 ENSG00000090621 PABPC4
ENST00000468476 0.998209470132328 0.635733481958367 -0.0304472600675955 ENSG00000090621 PABPC4
ENST00000437136 0.998209470132328 0.545071297600323 -0.0390653004245296 ENSG00000090621 PABPC4
ENST00000492468 0.998209470132328 0.363078363169652 -0.0581362943309514 ENSG00000090621 PABPC4
ENST00000530186 0.998209470132328 0.0855562010951674 -0.12465324157838 ENSG00000090621 PABPC4
ENST00000421687 0.998209470132328 0.665924982503938 0.0170312027003463 ENSG00000090621 PABPC4
ENST00000484555 0.998209470132328 0.733755848404613 0.0289417198438176 ENSG00000090621 PABPC4
ENST00000525045 0.998209470132328 0.625860152296539 0.0302233700128048 ENSG00000090621 PABPC4
ENST00000527718 0.998209470132328 0.255947458613038 0.048918162340432 ENSG00000090621 PABPC4
ENST00000477556 0.998209470132328 0.569946442181277 0.0475523909739194 ENSG00000090621 PABPC4
ENST00000461578 0.998209470132328 0.216298811974186 0.111620829626487 ENSG00000090621 PABPC4
ENST00000483770 0.998209470132328 0.167933490486778 0.0980239136003478 ENSG00000090621 PABPC4
ENST00000525669 0.998209470132328 0.193805222633771 0.0581316005678799 ENSG00000090621 PABPC4
ENST00000470443 0.998209470132328 0.480990505265191 0.0272944775573576 ENSG00000090621 PABPC4
ENST00000415255 0.998209470132328 0.551622977353955 0.0229647471698472 ENSG00000228060 RP11-69E11.8
ENST00000513632 0.998209470132328 0.145904183013746 0.0731276124167648 ENSG00000090621 PABPC4
ENST00000364587 0.998209470132328 0.90974967676807 0.0269854426774361 ENSG00000201457 SNORA55
ENST00000525751 0.998209470132328 0.758711082765904 0.0166525070868475 ENSG00000090621 PABPC4
ENST00000474378 0.998209470132328 0.596933231905403 0.0266278127003995 ENSG00000090621 PABPC4
ENST00000529216 0.998209470132328 0.739942641947791 0.0183343766686983 ENSG00000090621 PABPC4
ENST00000492519 0.998209470132328 0.815083537250967 -0.0143816091943779 ENSG00000090621 PABPC4
ENST00000451091 0.998209470132328 0.147412913912757 0.0800640393316931 ENSG00000090621 PABPC4
ENST00000531243 0.998209470132328 0.103366747951931 0.129773882406749 ENSG00000090621 PABPC4
ENST00000235628 0.998209470132328 0.622472087741029 0.0985822469330306 ENSG00000116981 NT5C1A
ENST00000372844 0.998209470132328 0.430893460299566 0.191506852595319 ENSG00000116983 HPCAL4
ENST00000470018 0.998209470132328 0.708231091630034 0.028973644768519 ENSG00000084072 PPIE
ENST00000485507 0.998209470132328 0.655262032100639 0.0403564524073347 ENSG00000084072 PPIE
ENST00000324379 0.998209470132328 0.960326408969687 -0.00351619521212398 ENSG00000084072 PPIE
ENST00000356511 0.998209470132328 0.370132675248806 -0.0562351754190439 ENSG00000084072 PPIE
ENST00000456578 0.998209470132328 0.797027648136542 0.0243965282265458 ENSG00000084072 PPIE
ENST00000495526 0.998209470132328 0.960273954731211 -0.00352000036538857 ENSG00000084072 PPIE
ENST00000482751 0.998209470132328 0.960273954731211 -0.00352000036538857 ENSG00000084072 PPIE
ENST00000372830 0.998209470132328 0.370132675248806 -0.0562351754190439 ENSG00000084072 PPIE
ENST00000497370 0.998209470132328 0.951521123704248 -0.00416229930038858 ENSG00000084072 PPIE
ENST00000372835 0.998209470132328 0.944839205857247 -0.0048275336658702 ENSG00000084072 PPIE
ENST00000470213 0.998389180151029 0.97570573674535 -0.00207567526635579 ENSG00000084072 PPIE
ENST00000474804 0.998209470132328 0.870504214650419 0.0119013519876071 ENSG00000084072 PPIE
ENST00000475350 0.998209470132328 0.960273954731211 -0.00352000036538857 ENSG00000084072 PPIE
ENST00000480169 0.998209470132328 0.85338366094984 0.0144732073371593 ENSG00000084072 PPIE
ENST00000372827 0.998209470132328 0.0457994690088779 -0.188324274598191 ENSG00000116985 BMP8B
ENST00000467741 0.998209470132328 0.0480069884994872 -0.410244531944843 ENSG00000084072 PPIE
ENST00000397360 0.998209470132328 0.491409863487758 -0.0823780718620513 ENSG00000116985 BMP8B
ENST00000327582 0.998209470132328 0.614704196692128 0.110213740520308 ENSG00000198754 OXCT2
ENST00000441669 0.998209470132328 0.351368110004776 0.0558760419457807 ENSG00000043514 TRIT1
ENST00000462797 0.998209470132328 0.351368110004776 0.0558760419457807 ENSG00000043514 TRIT1
ENST00000316891 0.998209470132328 0.351368110004776 0.0558760419457807 ENSG00000043514 TRIT1
ENST00000372818 0.998209470132328 0.351368110004776 0.0558760419457807 ENSG00000043514 TRIT1
ENST00000495175 0.998209470132328 0.413762895779633 0.0494286440258728 ENSG00000043514 TRIT1
ENST00000491865 0.998209470132328 0.446569994479175 0.0462881701419503 ENSG00000043514 TRIT1
ENST00000537223 0.998209470132328 0.415670028854482 0.0504157093149109 ENSG00000043514 TRIT1
ENST00000537440 0.998209470132328 0.415670028854482 0.0504157093149109 ENSG00000043514 TRIT1
ENST00000541099 0.998209470132328 0.415670028854482 0.0504157093149109 ENSG00000043514 TRIT1
ENST00000545233 0.998209470132328 0.415670028854482 0.0504157093149109 ENSG00000043514 TRIT1
ENST00000465417 0.998209470132328 0.839512944339761 0.0177541329442713 ENSG00000043514 TRIT1
ENST00000492612 0.998209470132328 0.267436622790233 0.0734263099461001 ENSG00000043514 TRIT1
ENST00000467774 0.998209470132328 0.482615893108457 0.100537278691179 ENSG00000043514 TRIT1
ENST00000489945 0.998209470132328 0.419212491244104 0.0577855457566595 ENSG00000043514 TRIT1
ENST00000486825 0.998209470132328 0.467333857772515 0.052312268492923 ENSG00000043514 TRIT1
ENST00000469476 0.998209470132328 0.808856893466315 0.0187406949273473 ENSG00000043514 TRIT1
ENST00000544981 0.998209470132328 0.491061017880555 0.0585952596531167 ENSG00000043514 TRIT1
ENST00000462243 0.998209470132328 0.613824124517148 -0.0490823116293775 ENSG00000043514 TRIT1
ENST00000397332 0.998209470132328 0.801435022402896 -0.0523757458630698 ENSG00000116990 MYCL
ENST00000372816 0.998209470132328 0.916479428136096 0.0251778150576159 ENSG00000116990 MYCL
ENST00000372815 0.998209470132328 0.193002986807868 0.331975250585131 ENSG00000116990 MYCL
ENST00000429311 0.998209470132328 0.193002986807868 0.331975250585131 ENSG00000116990 MYCL
ENST00000372811 0.998209470132328 0.39736145485128 0.0835546842242559 ENSG00000168389 MFSD2A
ENST00000420632 0.998209470132328 0.296394010273666 0.103622662522425 ENSG00000168389 MFSD2A
ENST00000434861 0.998209470132328 0.239198847081638 0.125341676288604 ENSG00000168389 MFSD2A
ENST00000372809 0.998209470132328 0.39736145485128 0.0835546842242559 ENSG00000168389 MFSD2A
ENST00000483824 0.998209470132328 0.39736145485128 0.0835546842242559 ENSG00000168389 MFSD2A
ENST00000469745 0.998209470132328 0.241605148480637 0.125392809270542 ENSG00000168389 MFSD2A
ENST00000438210 0.998209470132328 0.942582457042155 0.0168615264819197 ENSG00000228477 RP3-342P20.2
ENST00000480630 0.998209470132328 0.874638826520527 0.019643088929225 ENSG00000168389 MFSD2A
ENST00000491515 0.998209470132328 0.930699185777508 -0.0140523885841654 ENSG00000168389 MFSD2A
ENST00000459917 0.998209470132328 0.63251378193614 -0.0832624153584008 ENSG00000168389 MFSD2A
ENST00000481612 0.998209470132328 0.773090014762375 -0.0505543104127973 ENSG00000168389 MFSD2A
ENST00000372797 0.998209470132328 0.165789288484408 -0.0665099230045754 ENSG00000131236 CAP1
ENST00000372802 0.998209470132328 0.164949712210061 -0.0666225100128807 ENSG00000131236 CAP1
ENST00000449311 0.998209470132328 0.512342380049643 -0.0411048336757076 ENSG00000131236 CAP1
ENST00000421589 0.998209470132328 0.458854972108396 -0.0461693421555106 ENSG00000131236 CAP1
ENST00000414893 0.998209470132328 0.279873472254838 -0.0634171461224885 ENSG00000131236 CAP1
ENST00000414281 0.998209470132328 0.450056105933264 -0.0471560539537282 ENSG00000131236 CAP1
ENST00000420216 0.998209470132328 0.532774487431369 -0.0388994823278482 ENSG00000131236 CAP1
ENST00000372792 0.998209470132328 0.241676392935653 -0.0648207016068276 ENSG00000131236 CAP1
ENST00000372798 0.998209470132328 0.238573204057607 -0.0649665237343479 ENSG00000131236 CAP1
ENST00000340450 0.998209470132328 0.170876341395319 -0.0657836649856532 ENSG00000131236 CAP1
ENST00000372805 0.998209470132328 0.205594229380557 -0.0631736053899204 ENSG00000131236 CAP1
ENST00000435719 0.998209470132328 0.314893544351479 -0.0606330057621227 ENSG00000131236 CAP1
ENST00000427843 0.998209470132328 0.4363222227218 -0.0479175436387499 ENSG00000131236 CAP1
ENST00000417287 0.998209470132328 0.537436476153435 -0.0384638648829508 ENSG00000131236 CAP1
ENST00000424977 0.998209470132328 0.470577000764469 -0.0450516667222841 ENSG00000131236 CAP1
ENST00000446031 0.998209470132328 0.449862685839449 -0.049134676860282 ENSG00000131236 CAP1
ENST00000479759 0.998209470132328 0.107050067994262 -0.0994108471815109 ENSG00000131236 CAP1
ENST00000461993 0.998209470132328 0.10257049145745 -0.0964334583401839 ENSG00000131236 CAP1
ENST00000494114 0.998209470132328 0.361128055049232 -0.0537627543093565 ENSG00000131236 CAP1
ENST00000433473 0.998209470132328 0.94691410874756 0.00399327355717766 ENSG00000131238 PPT1
ENST00000529905 0.998209470132328 0.88512112270831 0.00866099581116329 ENSG00000131238 PPT1
ENST00000530704 0.998209470132328 0.86529753298973 0.0100051271638784 ENSG00000131238 PPT1
ENST00000372775 0.998209470132328 0.749872212191801 -0.0268963839192113 ENSG00000131238 PPT1
ENST00000449045 0.998209470132328 0.939081550356992 0.00443720617244936 ENSG00000131238 PPT1
ENST00000439754 0.998209470132328 0.669574219697202 -0.0298275283048866 ENSG00000131238 PPT1
ENST00000530076 0.998209470132328 0.465090498209907 -0.0585157151299933 ENSG00000131238 PPT1
ENST00000527311 0.998209470132328 0.607853582124648 0.0294679013263492 ENSG00000131238 PPT1
ENST00000372779 0.998209470132328 0.801611094319954 0.0150251989549001 ENSG00000131238 PPT1
ENST00000526547 0.998209470132328 0.486956075691849 0.0528406465016881 ENSG00000131238 PPT1
ENST00000372771 0.998209470132328 0.341535676426146 0.0618585867859988 ENSG00000117000 RLF
ENST00000384777 0.998209470132328 0.503874032074234 -0.170830825704634 ENSG00000207508 RNU6-1237P
ENST00000567508 0.998209470132328 0.355046367966404 -0.144654355673631 ENSG00000259943 RP1-39G22.7
ENST00000372759 0.998209470132328 0.874135281544247 -0.0118333486010937 ENSG00000084073 ZMPSTE24
ENST00000479131 0.998209470132328 0.752324976288158 0.0290763135400791 ENSG00000084073 ZMPSTE24
ENST00000472583 0.998209470132328 0.830404908857004 0.0191498124107303 ENSG00000084073 ZMPSTE24
ENST00000447743 0.998209470132328 0.520941553427408 0.163974938516321 ENSG00000231296 RP1-39G22.4
ENST00000474142 0.998209470132328 0.775628402790297 -0.0341991752672194 ENSG00000084073 ZMPSTE24
ENST00000372748 0.998209470132328 0.572982339409112 -0.0599493631224592 ENSG00000049089 COL9A2
ENST00000482722 0.998209470132328 0.529843626175052 -0.0665528583142107 ENSG00000049089 COL9A2
ENST00000466267 0.998209470132328 0.87376927747455 0.0215193871854022 ENSG00000049089 COL9A2
ENST00000427563 0.998209470132328 0.948982677293912 -0.0092549733678007 ENSG00000049089 COL9A2
ENST00000488463 0.998209470132328 0.289075476997138 -0.131672750881386 ENSG00000049089 COL9A2
ENST00000417105 0.998209470132328 0.654489084588992 -0.0598811551380647 ENSG00000049089 COL9A2
ENST00000496215 0.998209470132328 0.337152064561255 -0.140450407925236 ENSG00000049089 COL9A2
ENST00000372736 0.998209470132328 0.356848732645759 -0.135495369184001 ENSG00000049089 COL9A2
ENST00000461118 0.998209470132328 0.0212753434133544 -0.356319686219624 ENSG00000049089 COL9A2
ENST00000435168 0.998209470132328 0.613957043142154 0.036029629708345 ENSG00000084070 SMAP2
ENST00000372718 0.998209470132328 0.801196872660818 -0.0155204492407071 ENSG00000084070 SMAP2
ENST00000372708 0.998209470132328 0.774064775756515 -0.0178327216408281 ENSG00000084070 SMAP2
ENST00000539317 0.998209470132328 0.9006968266521 -0.00799854094767381 ENSG00000084070 SMAP2
ENST00000487871 0.998209470132328 0.287665128832672 -0.0970580832116583 ENSG00000084070 SMAP2
ENST00000469416 0.998209470132328 0.943296178193282 0.00883697509196538 ENSG00000187801 ZFP69B
ENST00000361584 0.998209470132328 0.944887692244984 0.00858201526834598 ENSG00000187801 ZFP69B
ENST00000484445 0.998209470132328 0.944887692244984 0.00858201526834598 ENSG00000187801 ZFP69B
ENST00000411995 0.998209470132328 0.943207413978213 0.00884401851854844 ENSG00000187801 ZFP69B
ENST00000565390 0.998209470132328 0.312822409908568 -0.157117038548325 ENSG00000260920 RP1-228H13.5
ENST00000372706 0.998209470132328 0.791783927999534 0.0249367584333893 ENSG00000187815 ZFP69
ENST00000372705 0.998209470132328 0.787505122907858 0.0257992279483481 ENSG00000187815 ZFP69
ENST00000482712 0.998209470132328 0.250639535268559 0.223070927331487 ENSG00000187815 ZFP69
ENST00000450713 0.998209470132328 0.751271606734089 -0.0326508700561191 ENSG00000238287 RP11-656D10.3
ENST00000358527 0.998209470132328 0.253066905486054 -0.120339710121584 ENSG00000164002 EXO5
ENST00000372703 0.998209470132328 0.253066905486054 -0.120339710121584 ENSG00000164002 EXO5
ENST00000420209 0.998209470132328 0.141650570454689 -0.170287224436316 ENSG00000164002 EXO5
ENST00000296380 0.998209470132328 0.291644129716431 -0.110569623592405 ENSG00000164002 EXO5
ENST00000432259 0.998209470132328 0.0748641458453494 -0.229010634449327 ENSG00000164002 EXO5
ENST00000418186 0.998209470132328 0.14336262190793 -0.170331848652137 ENSG00000164002 EXO5
ENST00000415550 0.998209470132328 0.0666255627868064 -0.237615919596765 ENSG00000164002 EXO5
ENST00000443729 0.998209470132328 0.143767499008358 -0.1665964609113 ENSG00000164002 EXO5
ENST00000419161 0.998209470132328 0.143767499008358 -0.1665964609113 ENSG00000164002 EXO5
ENST00000471429 0.998209470132328 0.120234172862011 -0.240946213715401 ENSG00000164002 EXO5
ENST00000453437 0.998209470132328 0.0878325979189763 -0.262814587996071 ENSG00000227278 RP11-656D10.5
ENST00000437060 0.998209470132328 0.962605323101625 -0.00888166861142636 ENSG00000238186 RP11-656D10.6
ENST00000372699 0.998209470132328 0.410822924218883 -0.0979954492058763 ENSG00000117010 ZNF684
ENST00000465152 0.998209470132328 0.268202485309088 -0.142307041310427 ENSG00000117010 ZNF684
ENST00000372696 0.998209470132328 0.164153898069606 -0.183844246964322 ENSG00000117010 ZNF684
ENST00000372697 0.998209470132328 0.164153898069606 -0.183844246964322 ENSG00000117010 ZNF684
ENST00000493756 0.998209470132328 0.415664320024446 -0.0966559449786961 ENSG00000117010 ZNF684
ENST00000472043 0.998209470132328 0.130667973702814 -0.301693169291564 ENSG00000117010 ZNF684
ENST00000372684 0.998209470132328 0.264636515901262 -0.142830798606262 ENSG00000117016 RIMS3
ENST00000372683 0.998209470132328 0.485579465028352 0.11170207888075 ENSG00000117016 RIMS3
ENST00000440100 0.998209470132328 0.560742042288345 -0.112476888627631 ENSG00000237899 RP4-739H11.3
ENST00000606277 0.99943263349471 0.988331745369881 0.00205197241123396 ENSG00000272145 NFYC-AS1
ENST00000467203 0.998209470132328 0.517326317292699 0.044943213002114 ENSG00000066136 NFYC
ENST00000424419 0.998209470132328 0.363841758756567 0.056416750045642 ENSG00000066136 NFYC
ENST00000427410 0.998209470132328 0.539918425293389 0.0344053631311211 ENSG00000066136 NFYC
ENST00000447388 0.998209470132328 0.558396969970375 0.0319939836174533 ENSG00000066136 NFYC
ENST00000425457 0.998209470132328 0.559653821045722 0.0327414805066346 ENSG00000066136 NFYC
ENST00000453631 0.998209470132328 0.367598699752906 0.0638840944758585 ENSG00000066136 NFYC
ENST00000456393 0.998209470132328 0.55865223910245 0.0320340037994606 ENSG00000066136 NFYC
ENST00000372654 0.998209470132328 0.540414444474276 0.0347131652194468 ENSG00000066136 NFYC
ENST00000534399 0.998209470132328 0.318332124794892 0.0791317254633219 ENSG00000066136 NFYC
ENST00000372653 0.998209470132328 0.535455835565872 0.035171726612861 ENSG00000066136 NFYC
ENST00000372669 0.998209470132328 0.369261848664803 0.0573722307181139 ENSG00000066136 NFYC
ENST00000372652 0.998209470132328 0.884286590972979 -0.00811494221199509 ENSG00000066136 NFYC
ENST00000372651 0.998209470132328 0.934087347608313 -0.0048653531457407 ENSG00000066136 NFYC
ENST00000531464 0.998209470132328 0.752891718014043 0.0275798540939592 ENSG00000066136 NFYC
ENST00000440226 0.998209470132328 0.628555325462558 -0.0258785147363697 ENSG00000066136 NFYC
ENST00000525290 0.998209470132328 0.157855956094253 -0.105358090235465 ENSG00000066136 NFYC
ENST00000530965 0.998209470132328 0.570364524124112 -0.0456729137182575 ENSG00000066136 NFYC
ENST00000416859 0.998209470132328 0.257330383817765 -0.0777161288852877 ENSG00000066136 NFYC
ENST00000308733 0.998209470132328 0.449913358529763 -0.0391412137971466 ENSG00000066136 NFYC
ENST00000414185 0.998209470132328 0.532887006257882 -0.0390593933546758 ENSG00000066136 NFYC
ENST00000525349 0.998209470132328 0.376237537595133 0.0839846679120787 ENSG00000066136 NFYC
ENST00000483091 0.998209470132328 0.0924578558561402 0.236323476361454 ENSG00000066136 NFYC
ENST00000488635 0.998209470132328 0.497447517090273 -0.0720897851342101 ENSG00000066136 NFYC
ENST00000496608 0.998209470132328 0.797751886092823 -0.0230680449766501 ENSG00000066136 NFYC
ENST00000347132 0.998209470132328 0.432148292323014 -0.153354183388416 ENSG00000117013 KCNQ4
ENST00000509682 0.998209470132328 0.716567712914353 -0.0725728352547712 ENSG00000117013 KCNQ4
ENST00000443478 0.998209470132328 0.460643969043804 -0.160243136207632 ENSG00000117013 KCNQ4
ENST00000506017 0.998209470132328 0.147050547611348 -0.309023700968407 ENSG00000117013 KCNQ4
ENST00000372621 0.998209470132328 0.683372122160339 0.0316263572952732 ENSG00000171793 CTPS1
ENST00000541520 0.998209470132328 0.732018506390132 0.0266550434544688 ENSG00000171793 CTPS1
ENST00000470271 0.998209470132328 0.573930757160591 -0.0511477742833398 ENSG00000171793 CTPS1
ENST00000475060 0.998209470132328 0.848414297469122 -0.0177359211677106 ENSG00000171793 CTPS1
ENST00000479480 0.998209470132328 0.589182478601898 -0.0449123796259193 ENSG00000171793 CTPS1
ENST00000543104 0.998209470132328 0.901223346791997 -0.0103376325986976 ENSG00000171793 CTPS1
ENST00000372616 0.998209470132328 0.856667639053038 0.0140599344277587 ENSG00000171793 CTPS1
ENST00000480420 0.998209470132328 0.64327590757344 0.0416598059189198 ENSG00000171793 CTPS1
ENST00000463285 0.998209470132328 0.251833219143577 0.106461317164639 ENSG00000171793 CTPS1
ENST00000486889 0.998209470132328 0.359467352861154 0.100016612055881 ENSG00000171793 CTPS1
ENST00000497210 0.998209470132328 0.549028968160199 0.0693216377849687 ENSG00000171793 CTPS1
ENST00000464283 0.998209470132328 0.738742568413878 -0.0312636174990944 ENSG00000171793 CTPS1
ENST00000463423 0.998209470132328 0.951693702759031 -0.0057058619262901 ENSG00000171793 CTPS1
ENST00000498694 0.998209470132328 0.775285777677007 0.0271796206191612 ENSG00000171793 CTPS1
ENST00000302946 0.998209470132328 0.55142857976133 0.0839361583296979 ENSG00000171790 SLFNL1
ENST00000372613 0.998209470132328 0.552201336825378 0.0839280206912258 ENSG00000171790 SLFNL1
ENST00000397197 0.998209470132328 0.552201336825378 0.0839280206912258 ENSG00000171790 SLFNL1
ENST00000439569 0.998209470132328 0.552201336825378 0.0839280206912258 ENSG00000171790 SLFNL1
ENST00000372611 0.998209470132328 0.533939857817732 0.0878837909747018 ENSG00000171790 SLFNL1
ENST00000359345 0.998209470132328 0.270815997508196 0.146706390555341 ENSG00000171790 SLFNL1
ENST00000456518 0.998209470132328 0.556055302980723 0.0613841565911037 ENSG00000010803 SCMH1
ENST00000397174 0.998209470132328 0.609367936423969 0.052559059478803 ENSG00000010803 SCMH1
ENST00000402904 0.998209470132328 0.609367936423969 0.052559059478803 ENSG00000010803 SCMH1
ENST00000361191 0.998209470132328 0.615791197953332 0.0517556617562015 ENSG00000010803 SCMH1
ENST00000361705 0.998209470132328 0.615791197953332 0.0517556617562015 ENSG00000010803 SCMH1
ENST00000397171 0.998209470132328 0.615791197953332 0.0517556617562015 ENSG00000010803 SCMH1
ENST00000372597 0.998209470132328 0.398208761433606 0.103512999042025 ENSG00000010803 SCMH1
ENST00000372596 0.998209470132328 0.398208761433606 0.103512999042025 ENSG00000010803 SCMH1
ENST00000337495 0.998209470132328 0.398208761433606 0.103512999042025 ENSG00000010803 SCMH1
ENST00000326197 0.998209470132328 0.552882499879819 0.0618654059422522 ENSG00000010803 SCMH1
ENST00000372595 0.998209470132328 0.593715983049796 0.054632872687823 ENSG00000010803 SCMH1
ENST00000472037 0.998209470132328 0.599928170542366 0.050219066575704 ENSG00000010803 SCMH1
ENST00000460215 0.998209470132328 0.901031352329279 -0.0113829998944336 ENSG00000010803 SCMH1
ENST00000498793 0.998816761957461 0.981363883197778 0.00208248700601208 ENSG00000010803 SCMH1
ENST00000489421 0.998209470132328 0.853189759582614 -0.0187971581578014 ENSG00000010803 SCMH1
ENST00000482530 0.998209470132328 0.274819438645753 0.112584188641488 ENSG00000010803 SCMH1
ENST00000401064 0.99943263349471 0.98903048335347 -0.00348307703778313 ENSG00000215893 RP4-635E8.1
ENST00000488592 0.998209470132328 0.428701829048787 0.116821068994977 ENSG00000010803 SCMH1
ENST00000425554 0.998209470132328 0.350767115253005 0.179147847440249 ENSG00000235358 RP11-399E6.1
ENST00000445073 0.998209470132328 0.303632801829706 0.1940770652286 ENSG00000235358 RP11-399E6.1
ENST00000372591 0.998209470132328 0.950846853430277 -0.0143150962108774 ENSG00000204060 FOXO6
ENST00000372587 0.998209470132328 0.242861522787555 -0.291305321821307 ENSG00000127129 EDN2
ENST00000490783 0.998209470132328 0.363121358582368 -0.229379053085473 ENSG00000127129 EDN2
ENST00000467046 0.998209470132328 0.423973022316965 -0.203889255758495 ENSG00000127129 EDN2
ENST00000467872 0.998209470132328 0.423973022316965 -0.203889255758495 ENSG00000127129 EDN2
ENST00000460255 0.998209470132328 0.423973022316965 -0.203889255758495 ENSG00000127129 EDN2
ENST00000372583 0.998209470132328 0.527840802224076 0.0466621876919415 ENSG00000127124 HIVEP3
ENST00000372584 0.998209470132328 0.523728439087447 0.04709654256935 ENSG00000127124 HIVEP3
ENST00000247584 0.998209470132328 0.84180195732678 -0.0162058161140547 ENSG00000127124 HIVEP3
ENST00000460604 0.998209470132328 0.825767567242829 -0.0213809400222866 ENSG00000127124 HIVEP3
ENST00000429157 0.998209470132328 0.827436725046519 -0.0176453381758105 ENSG00000127124 HIVEP3
ENST00000434240 0.998209470132328 0.733803196497037 0.0843146512479337 ENSG00000230638 RP11-486B10.4
ENST00000455975 0.998209470132328 0.493943124225181 0.170831250364477 ENSG00000230638 RP11-486B10.4
ENST00000491442 0.998209470132328 0.382679910490372 0.105104928031096 ENSG00000127124 HIVEP3
ENST00000489103 0.998209470132328 0.633334350705105 0.05012666388702 ENSG00000127124 HIVEP3
ENST00000479350 0.998209470132328 0.474499665120334 0.11755492028044 ENSG00000127124 HIVEP3
ENST00000372571 0.998209470132328 0.780298089080913 -0.0156976504109878 ENSG00000198815 FOXJ3
ENST00000372572 0.998209470132328 0.243577338486028 0.0692168243236496 ENSG00000198815 FOXJ3
ENST00000372573 0.998209470132328 0.239708962369816 0.0697195411644886 ENSG00000198815 FOXJ3
ENST00000361346 0.998209470132328 0.24064732486375 0.0696010758479287 ENSG00000198815 FOXJ3
ENST00000361776 0.998209470132328 0.24064732486375 0.0696010758479287 ENSG00000198815 FOXJ3
ENST00000545068 0.998209470132328 0.227868505507205 0.0674771817452843 ENSG00000198815 FOXJ3
ENST00000445886 0.998209470132328 0.11013269391737 0.145647746578959 ENSG00000198815 FOXJ3
ENST00000422278 0.998209470132328 0.773806699508827 -0.0307172018166996 ENSG00000198815 FOXJ3
ENST00000454417 0.998209470132328 0.339579797282192 0.135700372460486 ENSG00000198815 FOXJ3
ENST00000436207 0.998209470132328 0.340189795774922 -0.244240331644737 ENSG00000227527 RP11-223A3.1
ENST00000410070 0.998209470132328 0.943368247606309 -0.0170642611504207 ENSG00000177181 RIMKLA
ENST00000431473 0.998209470132328 0.947069585984242 -0.0159786217395594 ENSG00000177181 RIMKLA
ENST00000372565 0.998209470132328 0.311535737155006 0.255683320455689 ENSG00000066185 ZMYND12
ENST00000433602 0.998209470132328 0.311535737155006 0.255683320455689 ENSG00000066185 ZMYND12
ENST00000461083 0.998209470132328 0.220314220003791 0.312728635529089 ENSG00000066185 ZMYND12
ENST00000372562 0.998209470132328 0.656859390419308 -0.0364314900295958 ENSG00000127125 PPCS
ENST00000455780 0.998209470132328 0.504132633401607 -0.054362525937747 ENSG00000127125 PPCS
ENST00000372560 0.998305740794346 0.974896058474088 0.00377454114506271 ENSG00000127125 PPCS
ENST00000472013 0.998209470132328 0.504212732385456 -0.054353333123004 ENSG00000127125 PPCS
ENST00000372561 0.998209470132328 0.504132633401607 -0.054362525937747 ENSG00000127125 PPCS
ENST00000372556 0.998209470132328 0.504132633401607 -0.054362525937747 ENSG00000127125 PPCS
ENST00000471420 0.998209470132328 0.378252490829851 -0.0679357424870494 ENSG00000127125 PPCS
ENST00000482168 0.998209470132328 0.748999936464676 -0.0283605434261238 ENSG00000127125 PPCS
ENST00000469615 0.998209470132328 0.597409250352402 -0.0475177176467551 ENSG00000127125 PPCS
ENST00000475614 0.998209470132328 0.848743977808199 -0.0349099823732802 ENSG00000186409 CCDC30
ENST00000428554 0.998209470132328 0.741253582009963 0.0393870988933407 ENSG00000186409 CCDC30
ENST00000477155 0.998209470132328 0.741253582009963 0.0393870988933407 ENSG00000186409 CCDC30
ENST00000468651 0.998209470132328 0.84402023056224 -0.0411717038993231 ENSG00000186409 CCDC30
ENST00000492422 0.998209470132328 0.895058860989509 -0.0280067471843976 ENSG00000186409 CCDC30
ENST00000462063 0.998209470132328 0.800856488808406 -0.0607250845032675 ENSG00000186409 CCDC30
ENST00000495044 0.998209470132328 0.661018866456906 0.07366937706665 ENSG00000186409 CCDC30
ENST00000507855 0.998209470132328 0.614600662857688 0.0687912895724574 ENSG00000186409 CCDC30
ENST00000509712 0.998209470132328 0.94610008427035 0.0104114738357812 ENSG00000186409 CCDC30
ENST00000471390 0.998209470132328 0.913908028370029 -0.0165426678722084 ENSG00000186409 CCDC30
ENST00000342022 0.998209470132328 0.905839258241887 -0.0183456034034205 ENSG00000186409 CCDC30
ENST00000340612 0.999980452617789 0.999421904157204 -0.000115124057923975 ENSG00000186409 CCDC30
ENST00000514642 0.998209470132328 0.741636582839698 -0.0598225885196606 ENSG00000186409 CCDC30
ENST00000390640 0.998209470132328 0.911853755879793 0.0181201402602351 ENSG00000186409 CCDC30
ENST00000471699 0.99943263349471 0.990050523887602 -0.00298364835236358 ENSG00000186409 CCDC30
ENST00000304979 0.998209470132328 0.160468197478115 -0.0754172678633075 ENSG00000171960 PPIH
ENST00000372550 0.998209470132328 0.267802335898684 -0.0676741564865362 ENSG00000171960 PPIH
ENST00000440068 0.998209470132328 0.248242972641764 -0.0698877641737261 ENSG00000171960 PPIH
ENST00000372549 0.998209470132328 0.755247772190774 -0.0214737033153563 ENSG00000171960 PPIH
ENST00000455203 0.998209470132328 0.378244226541046 -0.0534305911008709 ENSG00000171960 PPIH
ENST00000436387 0.998209470132328 0.182606820861262 -0.0919699178467879 ENSG00000171960 PPIH
ENST00000461351 0.998209470132328 0.162444136062229 -0.0923868346690949 ENSG00000171960 PPIH
ENST00000414339 0.998209470132328 0.86790290857782 0.0380001035438273 ENSG00000234917 RP5-994D16.3
ENST00000321358 0.998209470132328 0.263481099964979 -0.0653660948970513 ENSG00000065978 YBX1
ENST00000332220 0.998209470132328 0.217012772823197 -0.082558123084939 ENSG00000065978 YBX1
ENST00000436427 0.998209470132328 0.21450322606511 -0.0717989559784968 ENSG00000065978 YBX1
ENST00000467957 0.998209470132328 0.162313710194009 -0.0892627486847726 ENSG00000065978 YBX1
ENST00000397054 0.998209470132328 0.534363116784963 -0.0584684036620769 ENSG00000117385 LEPRE1
ENST00000460031 0.998209470132328 0.533922728487451 -0.0584592830074728 ENSG00000117385 LEPRE1
ENST00000236040 0.998209470132328 0.533922728487451 -0.0584592830074728 ENSG00000117385 LEPRE1
ENST00000495874 0.998209470132328 0.533922728487451 -0.0584592830074728 ENSG00000117385 LEPRE1
ENST00000296388 0.998209470132328 0.533922728487451 -0.0584592830074728 ENSG00000117385 LEPRE1
ENST00000462474 0.998209470132328 0.855034444380207 0.0239790777752207 ENSG00000117385 LEPRE1
ENST00000472802 0.998209470132328 0.924661634171038 -0.0138436678873543 ENSG00000117385 LEPRE1
ENST00000431412 0.998209470132328 0.271705010739835 -0.131467298739582 ENSG00000117385 LEPRE1
ENST00000460831 0.998209470132328 0.424664699862665 -0.132280939223759 ENSG00000117385 LEPRE1
ENST00000481465 0.998209470132328 0.126490940281653 -0.220407498365333 ENSG00000117385 LEPRE1
ENST00000447502 0.998209470132328 0.0767856908844612 -0.257824274595352 ENSG00000117385 LEPRE1
ENST00000463465 0.998209470132328 0.361279937492235 -0.103797684652353 ENSG00000117385 LEPRE1
ENST00000372526 0.998209470132328 0.782246143005773 0.0374704647480694 ENSG00000117385 LEPRE1
ENST00000492956 0.998209470132328 0.938719356613825 0.011377857388086 ENSG00000117385 LEPRE1
ENST00000372525 0.998209470132328 0.351928868630431 0.0986961269212632 ENSG00000164008 C1orf50
ENST00000464081 0.998816761957461 0.981162158925139 0.00176534911126932 ENSG00000164008 C1orf50
ENST00000603943 0.998209470132328 0.960050584945657 -0.00379676507192175 ENSG00000164008 C1orf50
ENST00000536543 0.998456663856434 0.977149022153638 -0.00211850031900855 ENSG00000164008 C1orf50
ENST00000468913 0.998209470132328 0.714346737236514 0.0470930256465213 ENSG00000164008 C1orf50
ENST00000494155 0.998209470132328 0.413025138710134 0.135524646483122 ENSG00000164008 C1orf50
ENST00000447572 0.998209470132328 0.27493750757344 -0.230894094254673 ENSG00000228452 RP5-994D16.9
ENST00000421630 0.998209470132328 0.861409088894675 0.0440605731569788 ENSG00000164008 C1orf50
ENST00000372522 0.998209470132328 0.663441314155378 -0.0555364382515995 ENSG00000177868 CCDC23
ENST00000372521 0.998209470132328 0.65864342460694 -0.0542766759864083 ENSG00000177868 CCDC23
ENST00000537227 0.998209470132328 0.65037135422485 -0.0552923958769412 ENSG00000177868 CCDC23
ENST00000497437 0.998209470132328 0.795438599815375 -0.0337526641731117 ENSG00000177868 CCDC23
ENST00000487556 0.998209470132328 0.197870306831547 0.0939732079510875 ENSG00000164010 ERMAP
ENST00000372517 0.998209470132328 0.197870306831547 0.0939732079510875 ENSG00000164010 ERMAP
ENST00000470938 0.998209470132328 0.612387699587063 0.115525538790031 ENSG00000164010 ERMAP
ENST00000372514 0.998209470132328 0.572820788169503 0.0460861833291519 ENSG00000164010 ERMAP
ENST00000328249 0.998209470132328 0.692065710583671 0.0355167139867962 ENSG00000164010 ERMAP
ENST00000414798 0.998209470132328 0.218632318286414 0.119937031241453 ENSG00000228192 RP11-342M1.3
ENST00000416809 0.998209470132328 0.458695095119228 0.0782230371050012 ENSG00000228192 RP11-342M1.3
ENST00000425076 0.998635698410773 0.978753579037353 0.00303618981507132 ENSG00000228192 RP11-342M1.3
ENST00000444563 0.998635698410773 0.978753579037353 0.00303618981507132 ENSG00000228192 RP11-342M1.3
ENST00000372508 0.998209470132328 0.82596024037843 -0.021154287303747 ENSG00000164011 ZNF691
ENST00000372507 0.998209470132328 0.82596024037843 -0.021154287303747 ENSG00000164011 ZNF691
ENST00000372506 0.998209470132328 0.82596024037843 -0.021154287303747 ENSG00000164011 ZNF691
ENST00000397044 0.998460208357819 0.977945195113969 -0.00280190742903273 ENSG00000164011 ZNF691
ENST00000372504 0.998209470132328 0.82596024037843 -0.021154287303747 ENSG00000164011 ZNF691
ENST00000397034 0.998209470132328 0.153247973318014 -0.167370980955375 ENSG00000164011 ZNF691
ENST00000372503 0.998209470132328 0.196431183555615 -0.154024923068302 ENSG00000164011 ZNF691
ENST00000372502 0.998209470132328 0.651874459380768 -0.0532991155201834 ENSG00000164011 ZNF691
ENST00000426263 0.998209470132328 0.54419775650969 -0.0659521845810893 ENSG00000117394 SLC2A1
ENST00000475162 0.998209470132328 0.223270606054987 -0.135886206065189 ENSG00000117394 SLC2A1
ENST00000439722 0.998209470132328 0.10435700045386 -0.200028617833883 ENSG00000117394 SLC2A1
ENST00000415851 0.998209470132328 0.542881188711432 -0.0681900892720372 ENSG00000117394 SLC2A1
ENST00000372500 0.998209470132328 0.539326946891888 -0.0700668134154424 ENSG00000117394 SLC2A1
ENST00000460369 0.998209470132328 0.802233056399534 0.0327588071469889 ENSG00000117394 SLC2A1
ENST00000431759 0.998209470132328 0.823217131495295 -0.045497594607752 ENSG00000227533 SLC2A1-AS1
ENST00000416689 0.998209470132328 0.244456993038511 -0.262074808844155 ENSG00000227533 SLC2A1-AS1
ENST00000431635 0.998209470132328 0.647304772069955 -0.0377024583212199 ENSG00000117395 EBNA1BP2
ENST00000236051 0.998209470132328 0.649717179135002 -0.0374471104825839 ENSG00000117395 EBNA1BP2
ENST00000463906 0.998209470132328 0.606042323147622 -0.0475655135370937 ENSG00000117395 EBNA1BP2
ENST00000491223 0.998209470132328 0.666865522017236 -0.0359963370246309 ENSG00000117395 EBNA1BP2
ENST00000472982 0.998209470132328 0.762982365278882 -0.0256243675085467 ENSG00000117395 EBNA1BP2
ENST00000483082 0.998209470132328 0.805107647139122 -0.0215945013753852 ENSG00000117395 EBNA1BP2
ENST00000461557 0.998209470132328 0.57873201085873 -0.0428367470485811 ENSG00000117395 EBNA1BP2
ENST00000372492 0.998209470132328 0.506119647032973 -0.0556497275888502 ENSG00000243710 WDR65
ENST00000528956 0.998209470132328 0.502571999379656 -0.113515099023238 ENSG00000243710 WDR65
ENST00000533339 0.998209470132328 0.419012414397489 -0.139133470917871 ENSG00000243710 WDR65
ENST00000466927 0.998209470132328 0.641529137382255 -0.0423283541420659 ENSG00000117395 EBNA1BP2
ENST00000474566 0.998209470132328 0.655373905050312 -0.0403852056079321 ENSG00000117395 EBNA1BP2
ENST00000428122 0.998209470132328 0.799312235960175 0.0432209152356927 ENSG00000243710 WDR65
ENST00000372476 0.998209470132328 0.583049622957376 -0.136242295421398 ENSG00000066056 TIE1
ENST00000538015 0.998209470132328 0.675196064881287 -0.10476731560314 ENSG00000066056 TIE1
ENST00000441333 0.998209470132328 0.409467760527651 -0.210363427492844 ENSG00000066056 TIE1
ENST00000433781 0.998209470132328 0.448592175577361 -0.189930740374965 ENSG00000066056 TIE1
ENST00000473014 0.998209470132328 0.843252414046251 -0.0496459361774048 ENSG00000066056 TIE1
ENST00000372470 0.998209470132328 0.306170188193495 -0.257356049972662 ENSG00000117400 MPL
ENST00000413998 0.998209470132328 0.470054017346817 -0.184990142792805 ENSG00000117400 MPL
ENST00000424948 0.998209470132328 0.516103040418169 0.122923028542803 ENSG00000234694 RP1-92O14.3
ENST00000310955 0.998209470132328 0.785251658472575 -0.0191673120718373 ENSG00000117399 CDC20
ENST00000372462 0.998209470132328 0.782593596454942 -0.0194213758323565 ENSG00000117399 CDC20
ENST00000478882 0.998209470132328 0.667508435538616 -0.0360145095591147 ENSG00000117399 CDC20
ENST00000482046 0.998209470132328 0.967172081946214 -0.00359570320547106 ENSG00000117399 CDC20
ENST00000372458 0.998209470132328 0.0567758705327883 -0.137996527730954 ENSG00000066322 ELOVL1
ENST00000413844 0.998209470132328 0.0567683793521684 -0.13799431792183 ENSG00000066322 ELOVL1
ENST00000468865 0.998209470132328 0.0767070261436731 -0.145803388643397 ENSG00000066322 ELOVL1
ENST00000464204 0.998209470132328 0.089044447667845 -0.129878345781051 ENSG00000066322 ELOVL1
ENST00000470968 0.998209470132328 0.0969907162587654 -0.127428801723136 ENSG00000066322 ELOVL1
ENST00000487209 0.998209470132328 0.123665807764281 -0.119575565441087 ENSG00000066322 ELOVL1
ENST00000470769 0.998209470132328 0.16877260352854 -0.110108421290411 ENSG00000066322 ELOVL1
ENST00000497569 0.998209470132328 0.156733749764623 -0.112244011550639 ENSG00000066322 ELOVL1
ENST00000482302 0.998209470132328 0.156572209488474 -0.113228237991198 ENSG00000066322 ELOVL1
ENST00000497050 0.998209470132328 0.0812712474527889 -0.137014570155551 ENSG00000066322 ELOVL1
ENST00000478481 0.998209470132328 0.0105246774651029 -0.242222649540644 ENSG00000066322 ELOVL1
ENST00000479439 0.998209470132328 0.219209315482455 -0.114188356028665 ENSG00000066322 ELOVL1
ENST00000465321 0.998209470132328 0.117542308786762 -0.138078286611482 ENSG00000066322 ELOVL1
ENST00000479686 0.998209470132328 0.157597638144396 -0.128080704549238 ENSG00000066322 ELOVL1
ENST00000496932 0.998209470132328 0.21396474076526 -0.112189091367692 ENSG00000066322 ELOVL1
ENST00000290663 0.998209470132328 0.819887677187376 -0.0160160482155054 ENSG00000159479 MED8
ENST00000372457 0.998209470132328 0.820100774054356 -0.0159927638012305 ENSG00000159479 MED8
ENST00000372455 0.998209470132328 0.809456273681881 -0.0180981009605584 ENSG00000159479 MED8
ENST00000436713 0.998209470132328 0.598184969090492 0.0465080071670221 ENSG00000229431 RP1-92O14.6
ENST00000460803 0.998209470132328 0.494551380613736 -0.0751538927283445 ENSG00000159479 MED8
ENST00000473560 0.998456663856434 0.977408551710281 0.00247901548399649 ENSG00000159479 MED8
ENST00000310739 0.998209470132328 0.71725864396595 0.0405464250963165 ENSG00000198198 SZT2
ENST00000372450 0.998209470132328 0.71725864396595 0.0405464250963165 ENSG00000198198 SZT2
ENST00000357658 0.998209470132328 0.34207051492142 0.10018161426522 ENSG00000198198 SZT2
ENST00000406439 0.998209470132328 0.407763095646973 0.0799710403655771 ENSG00000198198 SZT2
ENST00000562955 0.998209470132328 0.739702214288307 0.0159913051062592 ENSG00000198198 SZT2
ENST00000470139 0.998209470132328 0.43720580883799 -0.0684143376599717 ENSG00000198198 SZT2
ENST00000372442 0.998627658412382 0.978576930038447 0.00153258431653523 ENSG00000198198 SZT2
ENST00000478140 0.998209470132328 0.0771233350027805 -0.330445371517837 ENSG00000198198 SZT2
ENST00000470897 0.998209470132328 0.967284198246738 -0.00745723815640489 ENSG00000198198 SZT2
ENST00000471177 0.998209470132328 0.537685146567036 0.094995835714287 ENSG00000198198 SZT2
ENST00000460536 0.998209470132328 0.762063725076588 0.0229343340323608 ENSG00000198198 SZT2
ENST00000396885 0.998209470132328 0.255164491256387 0.190593547754518 ENSG00000229372 SZT2-AS1
ENST00000583037 0.998209470132328 0.69414166314188 0.0475499419395508 ENSG00000178922 HYI
ENST00000483618 0.998209470132328 0.450214814377012 0.168599732264766 ENSG00000178922 HYI
ENST00000372425 0.998209470132328 0.69414166314188 0.0475499419395508 ENSG00000178922 HYI
ENST00000372433 0.998209470132328 0.803977367299044 0.0303355921220126 ENSG00000178922 HYI
ENST00000372434 0.998209470132328 0.796151644265389 0.0314022470772197 ENSG00000178922 HYI
ENST00000470662 0.998209470132328 0.824628494990755 0.0273065432127958 ENSG00000178922 HYI
ENST00000487366 0.998209470132328 0.838241636532569 0.0251070595075312 ENSG00000178922 HYI
ENST00000372430 0.998209470132328 0.835539396142923 0.0255250022444447 ENSG00000178922 HYI
ENST00000372432 0.998209470132328 0.768633479478917 0.0351386800969673 ENSG00000178922 HYI
ENST00000372427 0.998209470132328 0.797018961953122 0.030562422172689 ENSG00000178922 HYI
ENST00000372426 0.998209470132328 0.834977856695838 0.0256754338223139 ENSG00000178922 HYI
ENST00000486909 0.998209470132328 0.822516129268817 0.0277668628654457 ENSG00000178922 HYI
ENST00000496142 0.998209470132328 0.227201193504606 -0.268286461556337 ENSG00000178922 HYI
ENST00000469587 0.998209470132328 0.482641755033004 0.150909462638754 ENSG00000178922 HYI
ENST00000444386 0.998209470132328 0.718188923852608 0.0919571537398477 ENSG00000229348 HYI-AS1
ENST00000359947 0.998209470132328 0.717666812970335 -0.0826775608992827 ENSG00000142949 PTPRF
ENST00000438120 0.998209470132328 0.652356148435717 -0.104872868377912 ENSG00000142949 PTPRF
ENST00000372413 0.998209470132328 0.943424151024808 -0.0163055971797093 ENSG00000142949 PTPRF
ENST00000372414 0.998209470132328 0.943424151024808 -0.0163055971797093 ENSG00000142949 PTPRF
ENST00000412568 0.998209470132328 0.905330003114441 -0.0298374989352439 ENSG00000142949 PTPRF
ENST00000429895 0.998209470132328 0.97335705006986 0.00824643623577811 ENSG00000142949 PTPRF
ENST00000414879 0.998209470132328 0.876518065045887 -0.0389006840035925 ENSG00000142949 PTPRF
ENST00000422171 0.998209470132328 0.876518065045887 -0.0389006840035925 ENSG00000142949 PTPRF
ENST00000496447 0.998209470132328 0.759620477055189 -0.0774670448732965 ENSG00000142949 PTPRF
ENST00000372407 0.998209470132328 0.817015645610556 -0.0589046583381444 ENSG00000142949 PTPRF
ENST00000372396 0.998209470132328 0.565748344861663 0.0268755903554202 ENSG00000066135 KDM4A
ENST00000463151 0.998209470132328 0.448755087611677 0.0563216114422524 ENSG00000066135 KDM4A
ENST00000485249 0.998209470132328 0.467269416005659 0.0591672432900275 ENSG00000066135 KDM4A
ENST00000472265 0.998209470132328 0.557410015383748 0.0736217013248585 ENSG00000066135 KDM4A
ENST00000481296 0.998209470132328 0.861273773642518 -0.0221531544779456 ENSG00000066135 KDM4A
ENST00000398804 0.998209470132328 0.102870454667674 -0.133387081510044 ENSG00000236200 KDM4A-AS1
ENST00000439057 0.998209470132328 0.103135232518979 -0.134782271261604 ENSG00000236200 KDM4A-AS1
ENST00000434346 0.998209470132328 0.534415053238684 -0.0645433195382074 ENSG00000236200 KDM4A-AS1
ENST00000453015 0.998209470132328 0.0761165380635894 -0.187036652716628 ENSG00000236200 KDM4A-AS1
ENST00000418149 0.998209470132328 0.0721481966336358 -0.184544756273266 ENSG00000236200 KDM4A-AS1
ENST00000532911 0.998209470132328 0.0875771723211051 0.194569298582938 ENSG00000126091 ST3GAL3
ENST00000489897 0.998209470132328 0.102412312358109 0.153840553590868 ENSG00000126091 ST3GAL3
ENST00000372374 0.998209470132328 0.094545977924487 0.152575106822328 ENSG00000126091 ST3GAL3
ENST00000372375 0.998209470132328 0.094545977924487 0.152575106822328 ENSG00000126091 ST3GAL3
ENST00000545417 0.998209470132328 0.094545977924487 0.152575106822328 ENSG00000126091 ST3GAL3
ENST00000372377 0.998209470132328 0.094545977924487 0.152575106822328 ENSG00000126091 ST3GAL3
ENST00000361392 0.998209470132328 0.094545977924487 0.152575106822328 ENSG00000126091 ST3GAL3
ENST00000361400 0.998209470132328 0.094545977924487 0.152575106822328 ENSG00000126091 ST3GAL3
ENST00000353126 0.998209470132328 0.094545977924487 0.152575106822328 ENSG00000126091 ST3GAL3
ENST00000530154 0.998209470132328 0.0867600927339009 0.1625528789235 ENSG00000126091 ST3GAL3
ENST00000262915 0.998209470132328 0.094545977924487 0.152575106822328 ENSG00000126091 ST3GAL3
ENST00000330208 0.998209470132328 0.094545977924487 0.152575106822328 ENSG00000126091 ST3GAL3
ENST00000335430 0.998209470132328 0.094545977924487 0.152575106822328 ENSG00000126091 ST3GAL3
ENST00000351035 0.998209470132328 0.094545977924487 0.152575106822328 ENSG00000126091 ST3GAL3
ENST00000479383 0.998209470132328 0.0827132631754099 0.200109455299729 ENSG00000126091 ST3GAL3
ENST00000347631 0.998209470132328 0.102976193861797 0.153640033316847 ENSG00000126091 ST3GAL3
ENST00000484868 0.998209470132328 0.0817041344277083 0.220859345460996 ENSG00000126091 ST3GAL3
ENST00000461066 0.998209470132328 0.0858820235975779 0.198330178553887 ENSG00000126091 ST3GAL3
ENST00000437753 0.998209470132328 0.0735341847742309 0.260651530812273 ENSG00000229444 RP11-184I16.4
ENST00000533997 0.998209470132328 0.159139491600831 0.133568251371263 ENSG00000126091 ST3GAL3
ENST00000469715 0.998209470132328 0.159139491600831 0.133568251371263 ENSG00000126091 ST3GAL3
ENST00000490541 0.998209470132328 0.159139491600831 0.133568251371263 ENSG00000126091 ST3GAL3
ENST00000528371 0.998209470132328 0.159139491600831 0.133568251371263 ENSG00000126091 ST3GAL3
ENST00000530581 0.998209470132328 0.159139491600831 0.133568251371263 ENSG00000126091 ST3GAL3
ENST00000531816 0.998209470132328 0.159139491600831 0.133568251371263 ENSG00000126091 ST3GAL3
ENST00000531993 0.998209470132328 0.159139491600831 0.133568251371263 ENSG00000126091 ST3GAL3
ENST00000533212 0.998209470132328 0.159139491600831 0.133568251371263 ENSG00000126091 ST3GAL3
ENST00000533933 0.998209470132328 0.159139491600831 0.133568251371263 ENSG00000126091 ST3GAL3
ENST00000372369 0.998209470132328 0.159139491600831 0.133568251371263 ENSG00000126091 ST3GAL3
ENST00000372372 0.998209470132328 0.159139491600831 0.133568251371263 ENSG00000126091 ST3GAL3
ENST00000372368 0.998209470132328 0.159139491600831 0.133568251371263 ENSG00000126091 ST3GAL3
ENST00000372367 0.998209470132328 0.159139491600831 0.133568251371263 ENSG00000126091 ST3GAL3
ENST00000372366 0.998209470132328 0.159139491600831 0.133568251371263 ENSG00000126091 ST3GAL3
ENST00000372365 0.998209470132328 0.159139491600831 0.133568251371263 ENSG00000126091 ST3GAL3
ENST00000361746 0.998209470132328 0.159139491600831 0.133568251371263 ENSG00000126091 ST3GAL3
ENST00000332628 0.998209470132328 0.159139491600831 0.133568251371263 ENSG00000126091 ST3GAL3
ENST00000531451 0.998209470132328 0.163056590307122 0.132454043004432 ENSG00000126091 ST3GAL3
ENST00000372362 0.998209470132328 0.163056590307122 0.132454043004432 ENSG00000126091 ST3GAL3
ENST00000361812 0.998209470132328 0.163056590307122 0.132454043004432 ENSG00000126091 ST3GAL3
ENST00000427515 0.998209470132328 0.883345098300766 -0.0359448940224944 ENSG00000233674 RP11-184I16.3
ENST00000461375 0.998209470132328 0.0756322141457325 0.156043584591816 ENSG00000126091 ST3GAL3
ENST00000419974 0.998209470132328 0.278942976189972 0.275486035510961 ENSG00000224751 SHMT1P1
ENST00000490502 0.998209470132328 0.6265725923803 0.0545172268331321 ENSG00000126091 ST3GAL3
ENST00000495482 0.998209470132328 0.774046608093522 0.044876469754796 ENSG00000126091 ST3GAL3
ENST00000414809 0.998209470132328 0.442626144222939 0.189346310977151 ENSG00000117407 ARTN
ENST00000372359 0.998209470132328 0.442626144222939 0.189346310977151 ENSG00000117407 ARTN
ENST00000477048 0.998209470132328 0.911429319535417 0.0283033327269527 ENSG00000117407 ARTN
ENST00000471394 0.998209470132328 0.815213387355978 0.0594039184245147 ENSG00000117407 ARTN
ENST00000498139 0.998209470132328 0.546794274350885 0.150258042734745 ENSG00000117407 ARTN
ENST00000491846 0.998209470132328 0.774486770556489 0.0726509152736818 ENSG00000117407 ARTN
ENST00000479128 0.998209470132328 0.866848496078095 0.0427557830544301 ENSG00000117407 ARTN
ENST00000472435 0.998209470132328 0.866848496078095 0.0427557830544301 ENSG00000117407 ARTN
ENST00000474592 0.998209470132328 0.868905589375432 -0.0421240350632437 ENSG00000117407 ARTN
ENST00000446167 0.998209470132328 0.215218799913107 0.237766654496383 ENSG00000237950 RP11-7O11.3
ENST00000445226 0.998209470132328 0.202788028866459 0.245167709293008 ENSG00000237950 RP11-7O11.3
ENST00000412378 0.998209470132328 0.311044509219755 0.1880166439127 ENSG00000237950 RP11-7O11.3
ENST00000372343 0.998209470132328 0.00755808069124521 -0.180265175176715 ENSG00000117408 IPO13
ENST00000489061 0.998209470132328 0.783834696920972 -0.041915650594266 ENSG00000117408 IPO13
ENST00000489773 0.998209470132328 0.129550751664953 -0.169395082453929 ENSG00000117408 IPO13
ENST00000492152 0.998209470132328 0.0288408697462956 -0.270674691617258 ENSG00000117408 IPO13
ENST00000480902 0.998209470132328 0.296924348208168 -0.169611532754543 ENSG00000117408 IPO13
ENST00000372339 0.998209470132328 0.0971603560621682 -0.206303138088361 ENSG00000117408 IPO13
ENST00000486876 0.998209470132328 0.735848078139352 -0.0555052158118589 ENSG00000117408 IPO13
ENST00000471934 0.998209470132328 0.551833666617768 0.0670254082013823 ENSG00000132768 DPH2
ENST00000476260 0.998209470132328 0.468216232490242 0.0760718194774162 ENSG00000132768 DPH2
ENST00000255108 0.998209470132328 0.906408737025512 0.0118697254423565 ENSG00000132768 DPH2
ENST00000412950 0.998209470132328 0.790857113584783 0.0257784059519708 ENSG00000132768 DPH2
ENST00000524776 0.998209470132328 0.790857113584783 0.0257784059519708 ENSG00000132768 DPH2
ENST00000495421 0.998209470132328 0.906408737025512 0.0118697254423565 ENSG00000132768 DPH2
ENST00000530988 0.998209470132328 0.611498560620305 0.0587077025467953 ENSG00000132768 DPH2
ENST00000527567 0.998209470132328 0.784026641207509 0.030259394555586 ENSG00000132768 DPH2
ENST00000492306 0.998209470132328 0.470956454067125 0.074999136632158 ENSG00000132768 DPH2
ENST00000490861 0.998209470132328 0.455000263486213 0.0772449029815839 ENSG00000132768 DPH2
ENST00000396758 0.998209470132328 0.902173947148513 0.0124154338483105 ENSG00000132768 DPH2
ENST00000477294 0.998209470132328 0.671031055362144 0.045848136313433 ENSG00000132768 DPH2
ENST00000529729 0.998209470132328 0.364683139752545 0.0928144524335011 ENSG00000132768 DPH2
ENST00000532140 0.998209470132328 0.672458813321997 0.046863738986454 ENSG00000132768 DPH2
ENST00000534786 0.998209470132328 0.965401808656771 0.00482458965573782 ENSG00000132768 DPH2
ENST00000534655 0.998209470132328 0.241654121974399 0.14686281312352 ENSG00000132768 DPH2
ENST00000459879 0.998209470132328 0.950977072657615 0.00650512361416099 ENSG00000132768 DPH2
ENST00000527319 0.998209470132328 0.824999512306086 0.0239602844683951 ENSG00000132768 DPH2
ENST00000472505 0.998209470132328 0.587162847015584 -0.0401927698049672 ENSG00000117410 ATP6V0B
ENST00000472174 0.998209470132328 0.322805753457526 -0.0637148158215418 ENSG00000117410 ATP6V0B
ENST00000532642 0.998209470132328 0.334118723704183 -0.0623821363867544 ENSG00000117410 ATP6V0B
ENST00000236067 0.998209470132328 0.334459488026216 -0.0624016494880049 ENSG00000117410 ATP6V0B
ENST00000471859 0.998209470132328 0.247908754461141 -0.076825844425834 ENSG00000117410 ATP6V0B
ENST00000472277 0.998209470132328 0.472463826314888 -0.049656064504583 ENSG00000117410 ATP6V0B
ENST00000461670 0.998209470132328 0.507070518379828 -0.0510441841461067 ENSG00000117410 ATP6V0B
ENST00000468183 0.998209470132328 0.334459488026216 -0.0624016494880049 ENSG00000117410 ATP6V0B
ENST00000473485 0.998209470132328 0.334459488026216 -0.0624016494880049 ENSG00000117410 ATP6V0B
ENST00000496131 0.998209470132328 0.483151707482746 -0.0491635718025399 ENSG00000117410 ATP6V0B
ENST00000498208 0.998209470132328 0.500674426844317 -0.0531580008617982 ENSG00000117410 ATP6V0B
ENST00000532072 0.998209470132328 0.455008700906148 -0.0618369668231492 ENSG00000117410 ATP6V0B
ENST00000498664 0.998209470132328 0.328619522525728 -0.0657033225982031 ENSG00000117410 ATP6V0B
ENST00000498543 0.998209470132328 0.810449440842858 0.033967496443601 ENSG00000117411 B4GALT2
ENST00000372324 0.998209470132328 0.603139612533095 0.0443838604848978 ENSG00000117411 B4GALT2
ENST00000497866 0.998209470132328 0.695635369622687 0.0494559373174331 ENSG00000117411 B4GALT2
ENST00000434555 0.998209470132328 0.697807986598744 0.0333427543757412 ENSG00000117411 B4GALT2
ENST00000356836 0.998209470132328 0.658461181710646 0.038126304865256 ENSG00000117411 B4GALT2
ENST00000309519 0.998209470132328 0.969807391240564 0.00336022389281132 ENSG00000117411 B4GALT2
ENST00000485678 0.998209470132328 0.751055687639671 0.0357230315777735 ENSG00000117411 B4GALT2
ENST00000481924 0.998209470132328 0.800322101217653 -0.03545231550618 ENSG00000117411 B4GALT2
ENST00000486064 0.998209470132328 0.640081132338574 0.0958325419515971 ENSG00000159214 CCDC24
ENST00000372307 0.998209470132328 0.171692694955789 0.163682629970092 ENSG00000196517 SLC6A9
ENST00000372318 0.998209470132328 0.622904148886758 0.10133421060407 ENSG00000159214 CCDC24
ENST00000460543 0.998209470132328 0.518933003768765 0.140955741223968 ENSG00000159214 CCDC24
ENST00000463846 0.998209470132328 0.666359626571317 0.0888401900369863 ENSG00000159214 CCDC24
ENST00000490563 0.998209470132328 0.666359626571317 0.0888401900369863 ENSG00000159214 CCDC24
ENST00000490064 0.998209470132328 0.55313111065383 0.123970420857153 ENSG00000159214 CCDC24
ENST00000486504 0.998209470132328 0.713760490343016 0.0768626554870301 ENSG00000159214 CCDC24
ENST00000485811 0.998209470132328 0.435504289540809 0.165352069235377 ENSG00000159214 CCDC24
ENST00000372306 0.998209470132328 0.364126945961605 0.107790611565774 ENSG00000196517 SLC6A9
ENST00000466180 0.998209470132328 0.465422135815305 0.152803685386886 ENSG00000159214 CCDC24
ENST00000479055 0.998209470132328 0.503879343260625 0.141640938490772 ENSG00000159214 CCDC24
ENST00000372310 0.998209470132328 0.509736831240488 0.0889157845247141 ENSG00000196517 SLC6A9
ENST00000475075 0.998209470132328 0.592461878184847 0.0749558374018132 ENSG00000196517 SLC6A9
ENST00000357730 0.998209470132328 0.214744311880889 0.174127267401605 ENSG00000196517 SLC6A9
ENST00000360584 0.998209470132328 0.214744311880889 0.174127267401605 ENSG00000196517 SLC6A9
ENST00000537678 0.998209470132328 0.822178632196373 0.0340645625007945 ENSG00000196517 SLC6A9
ENST00000492434 0.998209470132328 0.924243328091628 0.0159017674460885 ENSG00000196517 SLC6A9
ENST00000528803 0.998209470132328 0.298725900575966 0.197207236263124 ENSG00000196517 SLC6A9
ENST00000489764 0.998209470132328 0.817802368219193 -0.0404774651083879 ENSG00000196517 SLC6A9
ENST00000466926 0.998209470132328 0.68524357182926 -0.0700698726625795 ENSG00000196517 SLC6A9
ENST00000533007 0.998209470132328 0.854388368988625 -0.0427910781345388 ENSG00000196517 SLC6A9
ENST00000434244 0.998209470132328 0.180515459465234 0.339101260376027 ENSG00000230615 RP5-1198O20.4
ENST00000361745 0.998209470132328 0.0538195165653464 -0.146808288606841 ENSG00000178028 DMAP1
ENST00000446292 0.998209470132328 0.0474259711654852 -0.153662521009139 ENSG00000178028 DMAP1
ENST00000440641 0.998209470132328 0.0673596405171052 -0.148270432334284 ENSG00000178028 DMAP1
ENST00000436069 0.998209470132328 0.414738020621292 -0.0823822166029674 ENSG00000178028 DMAP1
ENST00000437511 0.998209470132328 0.0504398440854784 -0.155990628048884 ENSG00000178028 DMAP1
ENST00000475794 0.998209470132328 0.401219111564229 -0.0809556047375013 ENSG00000178028 DMAP1
ENST00000471829 0.998209470132328 0.0965046454393282 -0.138122103283581 ENSG00000178028 DMAP1
ENST00000487922 0.998209470132328 0.114234354770594 -0.136062447236953 ENSG00000178028 DMAP1
ENST00000315913 0.998209470132328 0.0538195165653464 -0.146808288606841 ENSG00000178028 DMAP1
ENST00000372289 0.998209470132328 0.0538195165653464 -0.146808288606841 ENSG00000178028 DMAP1
ENST00000463950 0.998209470132328 0.301205144695471 -0.113092568943961 ENSG00000178028 DMAP1
ENST00000372290 0.998209470132328 0.119119448258941 -0.134646434443993 ENSG00000178028 DMAP1
ENST00000488433 0.998209470132328 0.0940938532217678 -0.14547583138234 ENSG00000178028 DMAP1
ENST00000483741 0.998209470132328 0.239839927842012 -0.142536988050762 ENSG00000178028 DMAP1
ENST00000494092 0.998209470132328 0.532349608724241 -0.0941594845179478 ENSG00000178028 DMAP1
ENST00000372257 0.998209470132328 0.0304918206233678 0.12599131126024 ENSG00000117419 ERI3
ENST00000372259 0.998209470132328 0.136771464799777 0.0942188192158715 ENSG00000117419 ERI3
ENST00000456170 0.998209470132328 0.0964132213225659 0.103833483591852 ENSG00000117419 ERI3
ENST00000537474 0.998209470132328 0.03239294110905 0.131984371232565 ENSG00000117419 ERI3
ENST00000489710 0.998209470132328 0.154126892563264 0.102376032670388 ENSG00000117419 ERI3
ENST00000479101 0.998209470132328 0.121004384358405 0.113116476565461 ENSG00000117419 ERI3
ENST00000462341 0.998209470132328 0.1150327005327 0.114463928563113 ENSG00000117419 ERI3
ENST00000414156 0.998209470132328 0.730610066962153 -0.0853060666109226 ENSG00000233602 ERI3-IT1
ENST00000452396 0.998209470132328 0.0482303764349379 0.134101363702798 ENSG00000117419 ERI3
ENST00000495828 0.998209470132328 0.0118574403860506 0.162888895252076 ENSG00000117419 ERI3
ENST00000457571 0.998209470132328 0.0619202476256371 0.134550119103159 ENSG00000117419 ERI3
ENST00000355387 0.998209470132328 0.740977901936298 0.0206714356316332 ENSG00000187147 RNF220
ENST00000361799 0.998209470132328 0.740977901936298 0.0206714356316332 ENSG00000187147 RNF220
ENST00000372247 0.998209470132328 0.740933596558928 0.0206785746809583 ENSG00000187147 RNF220
ENST00000443020 0.998209470132328 0.824628226712847 0.0144438323841542 ENSG00000187147 RNF220
ENST00000453863 0.998209470132328 0.445499649726379 0.0671078180266773 ENSG00000187147 RNF220
ENST00000335497 0.998209470132328 0.707655729212221 0.0252148999606074 ENSG00000187147 RNF220
ENST00000440132 0.998209470132328 0.709701745813976 0.0247372861662156 ENSG00000187147 RNF220
ENST00000474064 0.998209470132328 0.730924159749611 0.0215501811711728 ENSG00000187147 RNF220
ENST00000471494 0.998209470132328 0.536865558033686 0.0429964080447789 ENSG00000187147 RNF220
ENST00000488865 0.998209470132328 0.742861508742022 0.0286270749629055 ENSG00000187147 RNF220
ENST00000497469 0.998209470132328 0.588846711115248 0.0365698546001968 ENSG00000187147 RNF220
ENST00000475378 0.998209470132328 0.876764887042536 0.0102130274662449 ENSG00000187147 RNF220
ENST00000484745 0.998209470132328 0.793784538449481 0.0161393481810983 ENSG00000187147 RNF220
ENST00000372242 0.99943263349471 0.989933130030408 0.000793909898525914 ENSG00000126106 TMEM53
ENST00000372243 0.99943263349471 0.989933130030408 0.000793909898525914 ENSG00000126106 TMEM53
ENST00000372244 0.99943263349471 0.989933130030408 0.000793909898525914 ENSG00000126106 TMEM53
ENST00000495630 0.998982922398515 0.98259008894181 -0.00137329857771968 ENSG00000126106 TMEM53
ENST00000474394 0.998209470132328 0.712688424153953 -0.0303008486323558 ENSG00000187147 RNF220
ENST00000480686 0.998209470132328 0.645270806258729 -0.0359776415395831 ENSG00000187147 RNF220
ENST00000474956 0.998209470132328 0.803042743304676 -0.0220624781193855 ENSG00000187147 RNF220
ENST00000476724 0.998209470132328 0.0467653496706152 -0.282377836356961 ENSG00000126106 TMEM53
ENST00000468117 0.998209470132328 0.0467653496706152 -0.282377836356961 ENSG00000126106 TMEM53
ENST00000372237 0.998209470132328 0.0467653496706152 -0.282377836356961 ENSG00000126106 TMEM53
ENST00000372235 0.998209470132328 0.0457163808427209 -0.289522398089609 ENSG00000126106 TMEM53
ENST00000420706 0.998209470132328 0.0284838869154463 -0.326360443419523 ENSG00000126106 TMEM53
ENST00000424484 0.998209470132328 0.858713519981536 0.0223363413145972 ENSG00000198520 C1orf228
ENST00000455805 0.998209470132328 0.473965121770533 0.097923907855345 ENSG00000198520 C1orf228
ENST00000458657 0.998209470132328 0.917987851919737 0.0123730339040114 ENSG00000198520 C1orf228
ENST00000418644 0.998209470132328 0.670056700687937 0.0597631401613149 ENSG00000198520 C1orf228
ENST00000441519 0.998209470132328 0.473965121770533 0.097923907855345 ENSG00000198520 C1orf228
ENST00000357508 0.998209470132328 0.917987851919737 0.0123730339040114 ENSG00000198520 C1orf228
ENST00000535358 0.998209470132328 0.917987851919737 0.0123730339040114 ENSG00000198520 C1orf228
ENST00000445071 0.998209470132328 0.602521386200578 0.0726309651500777 ENSG00000198520 C1orf228
ENST00000453711 0.998209470132328 0.651509981856837 0.0640408695470978 ENSG00000198520 C1orf228
ENST00000421398 0.998209470132328 0.856287613198069 0.0227084288812015 ENSG00000198520 C1orf228
ENST00000444751 0.998209470132328 0.897297574090946 0.0162119724776159 ENSG00000198520 C1orf228
ENST00000434068 0.998209470132328 0.703772468162302 -0.0584450824177473 ENSG00000198520 C1orf228
ENST00000434520 0.998209470132328 0.814328286636844 -0.0390805883790468 ENSG00000198520 C1orf228
ENST00000362507 0.998209470132328 0.409905474770445 0.208606421119021 ENSG00000199377 RNU5F-1
ENST00000427321 0.998209470132328 0.65768029413309 0.100146503595263 ENSG00000198520 C1orf228
ENST00000446792 0.998209470132328 0.667720439024848 0.0973196456596027 ENSG00000198520 C1orf228
ENST00000444525 0.998209470132328 0.74871544793055 0.0728334778115699 ENSG00000198520 C1orf228
ENST00000440383 0.998209470132328 0.633079988661969 0.10853229035217 ENSG00000198520 C1orf228
ENST00000427336 0.998209470132328 0.669958359334903 0.0965566727691277 ENSG00000198520 C1orf228
ENST00000418779 0.998209470132328 0.870708747250101 -0.0365207592688911 ENSG00000198520 C1orf228
ENST00000568406 0.998209470132328 0.91368664618415 -0.0251139002616079 ENSG00000198520 C1orf228
ENST00000452259 0.998209470132328 0.207878233069097 -0.0662947265025197 ENSG00000142945 KIF2C
ENST00000372224 0.998209470132328 0.513118906577857 -0.0299054044073694 ENSG00000142945 KIF2C
ENST00000493027 0.998209470132328 0.205301792040872 -0.066758696477972 ENSG00000142945 KIF2C
ENST00000372218 0.998209470132328 0.508278589492201 -0.0302801336093429 ENSG00000142945 KIF2C
ENST00000455186 0.998209470132328 0.120383434379208 -0.0849874949064898 ENSG00000142945 KIF2C
ENST00000372222 0.998209470132328 0.342643472962078 -0.0466929846229607 ENSG00000142945 KIF2C
ENST00000480574 0.998209470132328 0.225466426139926 -0.104235870871824 ENSG00000142945 KIF2C
ENST00000372217 0.998209470132328 0.528606766674252 -0.0308208926910939 ENSG00000142945 KIF2C
ENST00000440985 0.998209470132328 0.212861243834087 0.102894298386897 ENSG00000225721 RP11-269F19.2
ENST00000428791 0.998209470132328 0.213483322501281 0.0771927893761876 ENSG00000225721 RP11-269F19.2
ENST00000423289 0.998209470132328 0.350636621152486 0.080038272883687 ENSG00000142945 KIF2C
ENST00000472235 0.998209470132328 0.614976994822769 -0.0450830644982709 ENSG00000142945 KIF2C
ENST00000497035 0.998209470132328 0.598275562732585 0.032007361450668 ENSG00000142937 RPS8
ENST00000396651 0.998209470132328 0.633204949421832 0.0287640960709553 ENSG00000142937 RPS8
ENST00000372209 0.998209470132328 0.633005823587903 0.0287823637869777 ENSG00000142937 RPS8
ENST00000470475 0.998209470132328 0.901158915539425 0.00790318107254251 ENSG00000142937 RPS8
ENST00000485390 0.998209470132328 0.633071402295983 0.0287767366103927 ENSG00000142937 RPS8
ENST00000581525 0.998209470132328 0.579068357862999 0.141634196213005 ENSG00000264294 SNORD55
ENST00000364043 0.998209470132328 0.916358647095429 -0.0245896844479903 ENSG00000200913 SNORD46
ENST00000464658 0.998209470132328 0.471823212423148 0.0447932662425538 ENSG00000142937 RPS8
ENST00000484599 0.998209470132328 0.470493004768744 0.0450585144377181 ENSG00000142937 RPS8
ENST00000365161 0.998209470132328 0.389404939998531 -0.189533031871191 ENSG00000202031 SNORD38A
ENST00000474582 0.998209470132328 0.442702054777076 0.0540844306368179 ENSG00000142937 RPS8
ENST00000384690 0.998209470132328 0.314599843712176 -0.207864740821121 ENSG00000207421 SNORD38B
ENST00000372207 0.998209470132328 0.70731704189163 -0.0953444658197021 ENSG00000142959 BEST4
ENST00000372201 0.998209470132328 0.625041327888703 0.0544895512379608 ENSG00000173846 PLK3
ENST00000465443 0.998209470132328 0.64524479204911 0.0512257255498869 ENSG00000173846 PLK3
ENST00000476731 0.998209470132328 0.970227446690653 0.00564646700872608 ENSG00000173846 PLK3
ENST00000492398 0.998209470132328 0.156919957083775 0.159799494793398 ENSG00000173846 PLK3
ENST00000461358 0.998209470132328 0.748836675685441 0.0427487436443483 ENSG00000173846 PLK3
ENST00000461769 0.998209470132328 0.950505048255639 0.00933696582980853 ENSG00000173846 PLK3
ENST00000493100 0.998209470132328 0.109067790726486 0.259923684843187 ENSG00000173846 PLK3
ENST00000339355 0.998209470132328 0.0359922643939511 0.528630783380466 ENSG00000188396 TCTEX1D4
ENST00000372200 0.998209470132328 0.0478745707895343 0.472552937977375 ENSG00000188396 TCTEX1D4
ENST00000450269 0.998209470132328 0.172252157565013 -0.231832846983544 ENSG00000222009 BTBD19
ENST00000453418 0.998209470132328 0.172252157565013 -0.231832846983544 ENSG00000222009 BTBD19
ENST00000409335 0.998209470132328 0.240597139006415 -0.206036565027259 ENSG00000222009 BTBD19
ENST00000439563 0.998209470132328 0.126592258462813 -0.291704313610982 ENSG00000222009 BTBD19
ENST00000485668 0.998209470132328 0.37562924012507 -0.137051963617884 ENSG00000222009 BTBD19
ENST00000482715 0.998209470132328 0.200581784326353 -0.241528388293343 ENSG00000222009 BTBD19
ENST00000475105 0.998209470132328 0.504584019823699 -0.135830678412028 ENSG00000222009 BTBD19
ENST00000495433 0.998209470132328 0.539042305679896 -0.131226888405214 ENSG00000222009 BTBD19
ENST00000489976 0.998209470132328 0.437109913921574 0.196360401497105 ENSG00000222009 BTBD19
ENST00000464114 0.998209470132328 0.724143352492501 0.0883630511939627 ENSG00000222009 BTBD19
ENST00000438067 0.998209470132328 0.159443624993326 -0.359837170785146 ENSG00000117425 PTCH2
ENST00000447098 0.998209470132328 0.273853444940069 0.231894658182987 ENSG00000117425 PTCH2
ENST00000365574 0.998209470132328 0.200751402342898 -0.32611355346176 ENSG00000202444 RNU5E-6P
ENST00000372192 0.998209470132328 0.0561018925445501 0.453344835487364 ENSG00000117425 PTCH2
ENST00000439363 0.998209470132328 0.17444780851645 0.153517436976955 ENSG00000070785 EIF2B3
ENST00000360403 0.998209470132328 0.254046843551942 0.11694233333335 ENSG00000070785 EIF2B3
ENST00000486491 0.998209470132328 0.287173379707167 0.127115906574988 ENSG00000070785 EIF2B3
ENST00000372183 0.998209470132328 0.294793805311973 0.111180165597988 ENSG00000070785 EIF2B3
ENST00000480675 0.998209470132328 0.516299880837078 0.0663559644159261 ENSG00000070785 EIF2B3
ENST00000477953 0.998209470132328 0.521396787879228 0.0658420486825194 ENSG00000070785 EIF2B3
ENST00000372182 0.998209470132328 0.497848670533356 0.0637308339160258 ENSG00000070785 EIF2B3
ENST00000428976 0.998209470132328 0.635121235243994 -0.117364174278284 ENSG00000229815 CCNB1IP1P1
ENST00000487532 0.998209470132328 0.284709701730949 0.0985200156123917 ENSG00000070785 EIF2B3
ENST00000497010 0.998209470132328 0.409604688395099 0.0787643930220949 ENSG00000070785 EIF2B3
ENST00000372168 0.998209470132328 0.166186809767192 -0.112171415516581 ENSG00000126107 HECTD3
ENST00000372172 0.998209470132328 0.140043271851422 -0.107060723534815 ENSG00000126107 HECTD3
ENST00000486132 0.998209470132328 0.380368461469137 -0.0830378607610092 ENSG00000126107 HECTD3
ENST00000486296 0.998209470132328 0.188160530979813 -0.13412243336186 ENSG00000126107 HECTD3
ENST00000466423 0.998209470132328 0.143241730197105 -0.140613907244345 ENSG00000126107 HECTD3
ENST00000487488 0.998209470132328 0.0618129249383725 -0.218465008937495 ENSG00000126107 HECTD3
ENST00000484564 0.998209470132328 0.073392281514828 -0.296026643961754 ENSG00000126107 HECTD3
ENST00000246337 0.998209470132328 0.548563375673086 -0.0500077775100151 ENSG00000126088 UROD
ENST00000491773 0.998209470132328 0.93868663052065 -0.00700680061297934 ENSG00000126088 UROD
ENST00000463092 0.998209470132328 0.882016165825091 -0.0137985706597087 ENSG00000126088 UROD
ENST00000461035 0.998209470132328 0.781831263689556 -0.0294896204164657 ENSG00000126088 UROD
ENST00000491300 0.998209470132328 0.796487539968052 -0.0225874762664638 ENSG00000126088 UROD
ENST00000434478 0.998209470132328 0.82109865023136 -0.0197833340594805 ENSG00000126088 UROD
ENST00000494399 0.998209470132328 0.548803379437925 -0.0500159605098588 ENSG00000126088 UROD
ENST00000460334 0.998209470132328 0.68767198388207 -0.0361631110042134 ENSG00000126088 UROD
ENST00000462688 0.998209470132328 0.793606030272679 -0.0229754810562078 ENSG00000126088 UROD
ENST00000460906 0.998209470132328 0.73894337641472 -0.0296389259985321 ENSG00000126088 UROD
ENST00000490385 0.998209470132328 0.78425598150146 -0.0243300405127538 ENSG00000126088 UROD
ENST00000469548 0.998209470132328 0.587419489943866 -0.0475750763655286 ENSG00000126088 UROD
ENST00000486699 0.998209470132328 0.579064425665504 -0.0486858538800491 ENSG00000126088 UROD
ENST00000478467 0.998209470132328 0.582591039232513 -0.0481774724988628 ENSG00000126088 UROD
ENST00000428106 0.998209470132328 0.539707954401015 -0.0534351356725838 ENSG00000126088 UROD
ENST00000496439 0.998209470132328 0.744717124892284 -0.0290709310792232 ENSG00000126088 UROD
ENST00000473012 0.998209470132328 0.880338362622815 -0.0137434625541148 ENSG00000126088 UROD
ENST00000472254 0.998209470132328 0.267759348226557 -0.112683403618494 ENSG00000126088 UROD
ENST00000466193 0.998209470132328 0.187645073860921 -0.152353855866969 ENSG00000126088 UROD
ENST00000465678 0.998209470132328 0.143541455523916 -0.171827265897276 ENSG00000126088 UROD
ENST00000359600 0.998209470132328 0.673837377794864 0.0931985942805441 ENSG00000162415 ZSWIM5
ENST00000464588 0.998209470132328 0.843207317946822 -0.0377012459543639 ENSG00000162415 ZSWIM5
ENST00000334815 0.998209470132328 0.648808699183683 0.0763015000271207 ENSG00000186603 HPDL
ENST00000528332 0.998209470132328 0.191414987956559 0.0961819130422652 ENSG00000132781 MUTYH
ENST00000529984 0.998209470132328 0.191414987956559 0.0961819130422652 ENSG00000132781 MUTYH
ENST00000372110 0.998209470132328 0.20335001531534 0.0938745277353286 ENSG00000132781 MUTYH
ENST00000372115 0.998209470132328 0.221689049383239 0.090297965826325 ENSG00000132781 MUTYH
ENST00000481571 0.998209470132328 0.20335001531534 0.0938745277353286 ENSG00000132781 MUTYH
ENST00000372098 0.998209470132328 0.20335001531534 0.0938745277353286 ENSG00000132781 MUTYH
ENST00000355498 0.998209470132328 0.20309281697066 0.0959328553505434 ENSG00000132781 MUTYH
ENST00000475516 0.998209470132328 0.20309281697066 0.0959328553505434 ENSG00000132781 MUTYH
ENST00000485271 0.998209470132328 0.80584410398425 0.0429162305646836 ENSG00000132781 MUTYH
ENST00000372104 0.998209470132328 0.202260847554098 0.0965897013000909 ENSG00000132781 MUTYH
ENST00000448481 0.998209470132328 0.202260847554098 0.0965897013000909 ENSG00000132781 MUTYH
ENST00000456914 0.998209470132328 0.213601356341704 0.0941135406427918 ENSG00000132781 MUTYH
ENST00000354383 0.998209470132328 0.20309281697066 0.0959328553505434 ENSG00000132781 MUTYH
ENST00000488731 0.998209470132328 0.217358873732784 0.0934085092350136 ENSG00000132781 MUTYH
ENST00000372100 0.998209470132328 0.206205714230186 0.0952757510924504 ENSG00000132781 MUTYH
ENST00000450313 0.998209470132328 0.224886392394072 0.0896755632533947 ENSG00000132781 MUTYH
ENST00000531105 0.998209470132328 0.210481762053024 0.0943940804901897 ENSG00000132781 MUTYH
ENST00000467459 0.998209470132328 0.596410173230095 0.0682850457168334 ENSG00000132781 MUTYH
ENST00000482094 0.998209470132328 0.760320076169369 0.0425020005115773 ENSG00000132781 MUTYH
ENST00000529892 0.998209470132328 0.967782572039754 0.00532822724032553 ENSG00000132781 MUTYH
ENST00000533178 0.998209470132328 0.306213710687954 0.0984617525310694 ENSG00000132781 MUTYH
ENST00000528013 0.998209470132328 0.191542872729874 0.09858607821574 ENSG00000132781 MUTYH
ENST00000412971 0.998209470132328 0.254347392615016 0.0927769465668392 ENSG00000132781 MUTYH
ENST00000462388 0.998209470132328 0.510066007103427 0.100767880176081 ENSG00000132781 MUTYH
ENST00000466231 0.998209470132328 0.424653918670662 -0.142604547151345 ENSG00000132781 MUTYH
ENST00000470256 0.998209470132328 0.213240900764036 0.104963542888747 ENSG00000132781 MUTYH
ENST00000461495 0.998209470132328 0.204215168911727 0.102725857541683 ENSG00000132781 MUTYH
ENST00000435155 0.998209470132328 0.206787510676014 0.108188507101289 ENSG00000132781 MUTYH
ENST00000467940 0.998209470132328 0.19298248229096 0.106497306608494 ENSG00000132781 MUTYH
ENST00000478796 0.998209470132328 0.655015653820842 0.0681731330806795 ENSG00000132781 MUTYH
ENST00000525160 0.998209470132328 0.170373035531974 0.113809940019992 ENSG00000132781 MUTYH
ENST00000479746 0.998209470132328 0.171022215449375 0.119215307634076 ENSG00000132781 MUTYH
ENST00000492494 0.998209470132328 0.172428354324031 0.118842674935992 ENSG00000132781 MUTYH
ENST00000483642 0.998209470132328 0.124886962100172 0.129521722942075 ENSG00000132781 MUTYH
ENST00000481139 0.998209470132328 0.144159149183079 0.124002556885749 ENSG00000132781 MUTYH
ENST00000485484 0.998209470132328 0.18876008571445 0.113331297154846 ENSG00000132781 MUTYH
ENST00000476789 0.998209470132328 0.182243741948199 0.112481990254906 ENSG00000132781 MUTYH
ENST00000462387 0.998209470132328 0.248046288673638 0.0989527139024458 ENSG00000132781 MUTYH
ENST00000474703 0.998209470132328 0.309416586552046 0.0920592752679017 ENSG00000132781 MUTYH
ENST00000483127 0.998209470132328 0.43547440194119 0.0754021981805222 ENSG00000132781 MUTYH
ENST00000534453 0.998209470132328 0.192985666073373 0.130565012523002 ENSG00000132781 MUTYH
ENST00000372090 0.998209470132328 0.346304908998221 -0.0834955129545617 ENSG00000132773 TOE1
ENST00000477731 0.998209470132328 0.655868210180855 -0.0449783266021177 ENSG00000132773 TOE1
ENST00000539779 0.998209470132328 0.534637582600233 -0.0562612935955839 ENSG00000132773 TOE1
ENST00000471337 0.998209470132328 0.51406786773281 -0.0640113103661368 ENSG00000132773 TOE1
ENST00000495703 0.998209470132328 0.533146954785296 -0.0564783437766565 ENSG00000132773 TOE1
ENST00000460057 0.999922030863223 0.99791440053885 -0.000301512282053903 ENSG00000132773 TOE1
ENST00000372084 0.998209470132328 0.620726823967732 0.0489022575027989 ENSG00000070759 TESK2
ENST00000372086 0.998209470132328 0.738615763429795 0.0326460480953278 ENSG00000070759 TESK2
ENST00000341771 0.998209470132328 0.738615763429795 0.0326460480953278 ENSG00000070759 TESK2
ENST00000486676 0.998209470132328 0.730753256581034 0.0338324019032656 ENSG00000070759 TESK2
ENST00000538496 0.998209470132328 0.704905924325137 0.0376552488635517 ENSG00000070759 TESK2
ENST00000493974 0.998209470132328 0.447824458994925 0.099328282233656 ENSG00000070759 TESK2
ENST00000451835 0.998209470132328 0.56375319405667 0.0711704551650295 ENSG00000070759 TESK2
ENST00000415578 0.998209470132328 0.626586100725294 -0.0824693523058107 ENSG00000236624 CCDC163P
ENST00000515561 0.998209470132328 0.641127811831758 -0.0790378754348202 ENSG00000236624 CCDC163P
ENST00000502793 0.998209470132328 0.80189895528391 -0.048288582335793 ENSG00000236624 CCDC163P
ENST00000490551 0.998209470132328 0.955736375911857 0.00994006078714395 ENSG00000236624 CCDC163P
ENST00000432082 0.998209470132328 0.588540655157945 -0.101066471538406 ENSG00000236624 CCDC163P
ENST00000514299 0.998209470132328 0.588540655157945 -0.101066471538406 ENSG00000236624 CCDC163P
ENST00000486476 0.998209470132328 0.601940403846258 -0.0974531425235469 ENSG00000236624 CCDC163P
ENST00000488405 0.998209470132328 0.335320037585278 -0.181926970937083 ENSG00000236624 CCDC163P
ENST00000401061 0.998209470132328 0.39506558020352 -0.0616135976770691 ENSG00000132763 MMACHC
ENST00000477188 0.998209470132328 0.214006844658219 -0.169213739230954 ENSG00000132763 MMACHC
ENST00000262746 0.998209470132328 0.269737023623707 -0.0834551277072109 ENSG00000117450 PRDX1
ENST00000319248 0.998209470132328 0.269542923065024 -0.0835283408298882 ENSG00000117450 PRDX1
ENST00000372079 0.998209470132328 0.27010929199409 -0.0834230177406629 ENSG00000117450 PRDX1
ENST00000447184 0.998209470132328 0.241069259933675 -0.0911758287535874 ENSG00000117450 PRDX1
ENST00000424390 0.998209470132328 0.241559494312338 -0.0911002616289975 ENSG00000117450 PRDX1
ENST00000483583 0.998209470132328 0.267636109598923 -0.0924158796722324 ENSG00000117450 PRDX1
ENST00000372070 0.998209470132328 0.411004398253689 -0.047312312752789 ENSG00000117448 AKR1A1
ENST00000434299 0.998209470132328 0.511236553212009 -0.0418712397823952 ENSG00000117448 AKR1A1
ENST00000496999 0.998209470132328 0.795319756216692 -0.0173972585211782 ENSG00000117448 AKR1A1
ENST00000476957 0.998209470132328 0.319742356293541 -0.0552894777800016 ENSG00000117448 AKR1A1
ENST00000481885 0.998209470132328 0.773794387814638 -0.0181092651006251 ENSG00000117448 AKR1A1
ENST00000351829 0.998209470132328 0.467510725999439 -0.0407042188569618 ENSG00000117448 AKR1A1
ENST00000471651 0.998209470132328 0.834614483519759 -0.0134009701146756 ENSG00000117448 AKR1A1
ENST00000497973 0.998209470132328 0.110930313467748 -0.0959206695194893 ENSG00000117448 AKR1A1
ENST00000473038 0.998209470132328 0.137152827113156 -0.0989887699640088 ENSG00000117448 AKR1A1
ENST00000495913 0.998209470132328 0.170647507772098 -0.0922167523653298 ENSG00000117448 AKR1A1
ENST00000487654 0.998209470132328 0.268212832687479 -0.0835794690098478 ENSG00000117448 AKR1A1
ENST00000475919 0.998209470132328 0.478119732984332 -0.0660722586180045 ENSG00000117448 AKR1A1
ENST00000475985 0.998209470132328 0.921956668874757 -0.0108464755845528 ENSG00000117448 AKR1A1
ENST00000437901 0.998209470132328 0.622990057628016 0.0262702856623343 ENSG00000132780 NASP
ENST00000437362 0.998209470132328 0.626902911566233 0.0259843316876109 ENSG00000132780 NASP
ENST00000464190 0.998209470132328 0.966870901008829 0.0024136037633556 ENSG00000132780 NASP
ENST00000528084 0.998209470132328 0.954717737862287 0.00345282874626659 ENSG00000132780 NASP
ENST00000527359 0.998209470132328 0.70535768827041 0.0207348095728705 ENSG00000132780 NASP
ENST00000525515 0.998209470132328 0.760043529107897 0.0159761743102713 ENSG00000132780 NASP
ENST00000453748 0.998209470132328 0.704525345824553 0.0209253867666239 ENSG00000132780 NASP
ENST00000402363 0.998209470132328 0.822116704649297 0.0119616610651532 ENSG00000132780 NASP
ENST00000537798 0.998209470132328 0.822013157043995 0.0119631994809111 ENSG00000132780 NASP
ENST00000527470 0.998209470132328 0.962716779715327 -0.00273002999642712 ENSG00000132780 NASP
ENST00000529333 0.99943263349471 0.989662211375131 -0.00075150028280859 ENSG00000132780 NASP
ENST00000531532 0.998209470132328 0.570572331600603 0.0357915350968602 ENSG00000132780 NASP
ENST00000530840 0.998209470132328 0.278917142255542 0.0909082611944881 ENSG00000132780 NASP
ENST00000528238 0.998209470132328 0.80409005102504 0.0135166737330017 ENSG00000132780 NASP
ENST00000534101 0.998209470132328 0.926230905619211 -0.00539371588675519 ENSG00000132780 NASP
ENST00000350030 0.998209470132328 0.83104845165848 0.0114696564262022 ENSG00000132780 NASP
ENST00000470768 0.999980452617789 0.999897337992934 -7.45661825658963e-06 ENSG00000132780 NASP
ENST00000372052 0.998209470132328 0.823424926309925 0.0118711715595122 ENSG00000132780 NASP
ENST00000351223 0.998209470132328 0.823424926309925 0.0118711715595122 ENSG00000132780 NASP
ENST00000530073 0.998209470132328 0.810105022676224 0.0140911241107265 ENSG00000132780 NASP
ENST00000481782 0.998209470132328 0.832078123974705 0.0127537498431313 ENSG00000132780 NASP
ENST00000531612 0.998209470132328 0.863901863472993 -0.0107687779487324 ENSG00000132780 NASP
ENST00000527932 0.998209470132328 0.957085537815621 -0.00405772200471425 ENSG00000132780 NASP
ENST00000534450 0.998209470132328 0.894235766027035 0.00894005246211681 ENSG00000132780 NASP
ENST00000472408 0.998209470132328 0.971043631531986 0.00351022912621171 ENSG00000132780 NASP
ENST00000491755 0.998209470132328 0.617027672767068 0.0970125543365154 ENSG00000159588 CCDC17
ENST00000482416 0.998209470132328 0.617027672767068 0.0970125543365154 ENSG00000159588 CCDC17
ENST00000372044 0.998209470132328 0.555916993989768 0.115394316598797 ENSG00000159588 CCDC17
ENST00000421127 0.998209470132328 0.617027672767068 0.0970125543365154 ENSG00000159588 CCDC17
ENST00000343901 0.998209470132328 0.601436409730274 0.101416289286206 ENSG00000159588 CCDC17
ENST00000528266 0.998209470132328 0.64096396013592 0.0904323024878984 ENSG00000159588 CCDC17
ENST00000445048 0.998209470132328 0.659182919742942 0.0869322077691945 ENSG00000159588 CCDC17
ENST00000479529 0.998209470132328 0.682356483593423 0.0798529522578914 ENSG00000159588 CCDC17
ENST00000464739 0.998209470132328 0.675970435616399 0.0942021933577223 ENSG00000159588 CCDC17
ENST00000525599 0.998209470132328 0.418815580877591 0.199715684892026 ENSG00000159588 CCDC17
ENST00000479235 0.998209470132328 0.243692621930096 -0.0772122968642653 ENSG00000159592 GPBP1L1
ENST00000290795 0.998209470132328 0.806008180117466 0.0113435196769334 ENSG00000159592 GPBP1L1
ENST00000355105 0.998209470132328 0.807272439720388 0.0112730496150553 ENSG00000159592 GPBP1L1
ENST00000467032 0.998209470132328 0.778914478288657 -0.0219112637318807 ENSG00000159592 GPBP1L1
ENST00000487436 0.998209470132328 0.859760011512238 0.0140630231629913 ENSG00000159592 GPBP1L1
ENST00000468724 0.998209470132328 0.867987208873333 0.01357988863239 ENSG00000159592 GPBP1L1
ENST00000498128 0.998209470132328 0.623236795042053 -0.0345782161512974 ENSG00000159592 GPBP1L1
ENST00000432472 0.998209470132328 0.394068632524742 -0.211189665080319 ENSG00000225447 RPS15AP10
ENST00000437848 0.998209470132328 0.475171768484012 -0.144283022147945 ENSG00000234329 RP11-767N6.2
ENST00000496278 0.998209470132328 0.138386839318844 -0.135872044576303 ENSG00000159592 GPBP1L1
ENST00000495616 0.998209470132328 0.888935987451318 -0.0140572290613621 ENSG00000159592 GPBP1L1
ENST00000488278 0.998209470132328 0.266967102553537 0.0684365412959808 ENSG00000159592 GPBP1L1
ENST00000480941 0.998209470132328 0.177813811917974 0.0839031407190585 ENSG00000159592 GPBP1L1
ENST00000480083 0.998209470132328 0.15315683522057 0.0884547053011886 ENSG00000159592 GPBP1L1
ENST00000493083 0.998209470132328 0.10921732196451 0.103853277902424 ENSG00000159592 GPBP1L1
ENST00000460859 0.998209470132328 0.148249649050213 0.0963185140525179 ENSG00000159592 GPBP1L1
ENST00000372025 0.998209470132328 0.874102399634908 0.0106680024185972 ENSG00000159596 TMEM69
ENST00000496366 0.998209470132328 0.889171606291844 0.00971664316340089 ENSG00000159596 TMEM69
ENST00000359942 0.998209470132328 0.25550435473151 0.0911955541614634 ENSG00000197429 IPP
ENST00000430643 0.998209470132328 0.434555236363038 0.120637269787931 ENSG00000230896 RP11-767N6.7
ENST00000461718 0.998209470132328 0.3753472476914 0.155793565963588 ENSG00000197429 IPP
ENST00000495072 0.998209470132328 0.118555241980854 0.164963436883621 ENSG00000197429 IPP
ENST00000396478 0.998209470132328 0.311270212605333 0.085385182561417 ENSG00000197429 IPP
ENST00000470809 0.998209470132328 0.428283876534035 0.0940094610847912 ENSG00000086015 MAST2
ENST00000372009 0.998209470132328 0.498163916197036 0.0556781920813453 ENSG00000086015 MAST2
ENST00000361297 0.998209470132328 0.501013146508643 0.055367640408502 ENSG00000086015 MAST2
ENST00000372008 0.998209470132328 0.446169498298774 0.0631104987386232 ENSG00000086015 MAST2
ENST00000482881 0.998209470132328 0.214546644977614 0.131939340808368 ENSG00000086015 MAST2
ENST00000488619 0.998209470132328 0.0526734219096672 0.343372441408322 ENSG00000086015 MAST2
ENST00000467367 0.998209470132328 0.196515854571707 -0.164244577949262 ENSG00000086015 MAST2
ENST00000498668 0.998209470132328 0.744854122693488 -0.0613653510946668 ENSG00000086015 MAST2
ENST00000477968 0.998209470132328 0.0450550219154128 -0.288658709114268 ENSG00000086015 MAST2
ENST00000492813 0.998209470132328 0.866264276416915 -0.0303449046092421 ENSG00000086015 MAST2
ENST00000262741 0.998209470132328 0.814225930777493 -0.0166746429348693 ENSG00000117461 PIK3R3
ENST00000372006 0.998209470132328 0.814108255847197 -0.0166618231179897 ENSG00000117461 PIK3R3
ENST00000340332 0.998209470132328 0.810187696829302 -0.017006044484549 ENSG00000117461 PIK3R3
ENST00000354242 0.998209470132328 0.810187696829302 -0.017006044484549 ENSG00000117461 PIK3R3
ENST00000420542 0.998209470132328 0.810187696829302 -0.017006044484549 ENSG00000117461 PIK3R3
ENST00000488808 0.998209470132328 0.659273703458149 -0.0298459936824802 ENSG00000117461 PIK3R3
ENST00000540385 0.998209470132328 0.867161147826662 -0.014325463063786 ENSG00000117461 PIK3R3
ENST00000423209 0.998209470132328 0.873100916721874 -0.0138046503678867 ENSG00000117461 PIK3R3
ENST00000450004 0.998209470132328 0.606966422399024 0.118319121907392 ENSG00000226957 RP4-533D7.4
ENST00000493202 0.998209470132328 0.920325224893768 -0.00924549143308587 ENSG00000117461 PIK3R3
ENST00000425892 0.998209470132328 0.912351732698873 -0.0103103649293837 ENSG00000117461 PIK3R3
ENST00000426289 0.998209470132328 0.382744170725689 -0.223420757610289 ENSG00000233114 RP4-533D7.3
ENST00000498443 0.998209470132328 0.548152379010775 0.146548196198321 ENSG00000117472 TSPAN1
ENST00000372003 0.998209470132328 0.892271513439125 0.0321162867525184 ENSG00000117472 TSPAN1
ENST00000482928 0.998209470132328 0.665349763743335 0.109533718240584 ENSG00000117472 TSPAN1
ENST00000469330 0.998209470132328 0.665349763743335 0.109533718240584 ENSG00000117472 TSPAN1
ENST00000475163 0.998209470132328 0.726001500758159 0.0846984280896644 ENSG00000117472 TSPAN1
ENST00000464786 0.998209470132328 0.826109453764234 -0.0562037460867718 ENSG00000117472 TSPAN1
ENST00000470318 0.998209470132328 0.700640681041252 -0.0981532417913997 ENSG00000117472 TSPAN1
ENST00000396420 0.998209470132328 0.8921310290509 -0.0115815208689706 ENSG00000085998 POMGNT1
ENST00000371984 0.998209470132328 0.809782699418055 -0.0202043790476945 ENSG00000085998 POMGNT1
ENST00000371992 0.998209470132328 0.8921310290509 -0.0115815208689706 ENSG00000085998 POMGNT1
ENST00000475642 0.99871736870982 0.980266147854779 -0.00376450234098464 ENSG00000085998 POMGNT1
ENST00000535522 0.998209470132328 0.725171380484729 -0.0303047458355376 ENSG00000085998 POMGNT1
ENST00000371986 0.998209470132328 0.809782699418055 -0.0202043790476945 ENSG00000085998 POMGNT1
ENST00000480972 0.998209470132328 0.90685858603872 -0.0174496878972236 ENSG00000085998 POMGNT1
ENST00000485714 0.998209470132328 0.728024572223911 -0.0373860994920788 ENSG00000085998 POMGNT1
ENST00000463030 0.998209470132328 0.716122596986799 -0.0632247888312574 ENSG00000085998 POMGNT1
ENST00000477114 0.998209470132328 0.0369277777063384 -0.299100538606085 ENSG00000085998 POMGNT1
ENST00000497439 0.998209470132328 0.7895269715374 -0.0319817625020191 ENSG00000085998 POMGNT1
ENST00000489985 0.998209470132328 0.651155576082848 0.0659751589127332 ENSG00000085998 POMGNT1
ENST00000371980 0.99943263349471 0.989209314144972 -0.00344262050165627 ENSG00000171357 LURAP1
ENST00000463715 0.998209470132328 0.959811606445603 -0.00308256476731629 ENSG00000085999 RAD54L
ENST00000442598 0.998209470132328 0.378387812872735 0.0463030304437302 ENSG00000085999 RAD54L
ENST00000493985 0.998209470132328 0.934327093560145 -0.00504724605031525 ENSG00000085999 RAD54L
ENST00000371975 0.998209470132328 0.380704389050922 0.0461246335504467 ENSG00000085999 RAD54L
ENST00000469835 0.998209470132328 0.747799008112862 0.0208697472309506 ENSG00000085999 RAD54L
ENST00000493032 0.998209470132328 0.286712555951691 0.0736208126543793 ENSG00000085999 RAD54L
ENST00000487700 0.998209470132328 0.395644905331351 0.0542758873281398 ENSG00000085999 RAD54L
ENST00000472889 0.998209470132328 0.545299322614151 0.0424978599976814 ENSG00000085999 RAD54L
ENST00000473251 0.998209470132328 0.725394890015625 0.0232436854200002 ENSG00000085999 RAD54L
ENST00000496156 0.998209470132328 0.606581339555383 0.0306314218826281 ENSG00000132128 LRRC41
ENST00000476687 0.998209470132328 0.215840963314573 0.0881328466523239 ENSG00000085999 RAD54L
ENST00000488942 0.998209470132328 0.16485933520386 0.107687596784545 ENSG00000085999 RAD54L
ENST00000459678 0.998209470132328 0.113310831794379 0.12094976750277 ENSG00000085999 RAD54L
ENST00000343304 0.998209470132328 0.554762146412049 -0.0296705141771847 ENSG00000132128 LRRC41
ENST00000472710 0.998209470132328 0.52672493098805 -0.0324672575981448 ENSG00000132128 LRRC41
ENST00000498402 0.998209470132328 0.526415266272951 -0.038036172225154 ENSG00000132128 LRRC41
ENST00000469150 0.998209470132328 0.836872503789582 -0.015432790215876 ENSG00000132128 LRRC41
ENST00000311672 0.998209470132328 0.642867366240331 0.031565602802925 ENSG00000173660 UQCRH
ENST00000489056 0.998209470132328 0.645088615846805 0.0313174952771996 ENSG00000173660 UQCRH
ENST00000486951 0.998209470132328 0.324330901331004 0.0747670474790195 ENSG00000173660 UQCRH
ENST00000496387 0.998209470132328 0.642331927142141 0.0315831467897575 ENSG00000173660 UQCRH
ENST00000460947 0.998209470132328 0.854519923297409 0.0131466805327918 ENSG00000173660 UQCRH
ENST00000474844 0.998209470132328 0.457501059947926 -0.04558425464154 ENSG00000117481 NSUN4
ENST00000307089 0.998209470132328 0.405782751586388 -0.045792959766595 ENSG00000117481 NSUN4
ENST00000486270 0.998209470132328 0.398652765616756 -0.0578848096143207 ENSG00000117481 NSUN4
ENST00000536062 0.998209470132328 0.504772717436411 -0.0408376760835139 ENSG00000117481 NSUN4
ENST00000469918 0.998209470132328 0.149291760608517 -0.120491434345994 ENSG00000117481 NSUN4
ENST00000472157 0.998209470132328 0.372096256986318 -0.120081439002477 ENSG00000117481 NSUN4
ENST00000471871 0.998209470132328 0.497491853788063 -0.0416467347953673 ENSG00000117481 NSUN4
ENST00000537428 0.998209470132328 0.541730180798154 -0.0374423707680027 ENSG00000117481 NSUN4
ENST00000498008 0.998209470132328 0.455486861411903 -0.0459465827655931 ENSG00000117481 NSUN4
ENST00000495427 0.998209470132328 0.512304718732426 -0.0403934063915454 ENSG00000117481 NSUN4
ENST00000475281 0.998209470132328 0.122988275466748 -0.171398046546382 ENSG00000117481 NSUN4
ENST00000243167 0.998209470132328 0.652189450400339 -0.0715480752437321 ENSG00000117480 FAAH
ENST00000468718 0.998209470132328 0.674967266652294 0.0938731613767136 ENSG00000117480 FAAH
ENST00000493735 0.998209470132328 0.772974196216762 0.0568251180975083 ENSG00000117480 FAAH
ENST00000484697 0.998209470132328 0.601834621445921 -0.0940757441152647 ENSG00000117480 FAAH
ENST00000489366 0.998209470132328 0.952141767732185 -0.0146189468897516 ENSG00000117480 FAAH
ENST00000493636 0.998209470132328 0.293344751583361 -0.236670881573267 ENSG00000117480 FAAH
ENST00000602433 0.99996252979322 0.998204003764018 -0.000208313499738624 ENSG00000269956 MKNK1-AS1
ENST00000342571 0.998209470132328 0.877289177269945 -0.0107158698563153 ENSG00000079277 MKNK1
ENST00000371946 0.998209470132328 0.893606382072962 0.00848488242566117 ENSG00000079277 MKNK1
ENST00000341183 0.998209470132328 0.893637172205311 0.00847595393357776 ENSG00000079277 MKNK1
ENST00000371944 0.998209470132328 0.877289177269945 -0.0107158698563153 ENSG00000079277 MKNK1
ENST00000371945 0.998209470132328 0.893606382072962 0.00848488242566117 ENSG00000079277 MKNK1
ENST00000524749 0.99871736870982 0.980030358611928 -0.00284921294494 ENSG00000079277 MKNK1
ENST00000528077 0.998209470132328 0.87386653573221 0.010274819139166 ENSG00000079277 MKNK1
ENST00000428112 0.998209470132328 0.8921732014416 0.00886755320307553 ENSG00000079277 MKNK1
ENST00000532897 0.998209470132328 0.898138958759633 -0.0124398053747948 ENSG00000079277 MKNK1
ENST00000530528 0.998209470132328 0.854406071659963 0.0275886970021139 ENSG00000079277 MKNK1
ENST00000531355 0.998209470132328 0.898955622794174 0.0083838408454978 ENSG00000079277 MKNK1
ENST00000470237 0.998209470132328 0.899064557132846 0.0149358002811356 ENSG00000079277 MKNK1
ENST00000524417 0.998209470132328 0.766680445570522 -0.041972082075794 ENSG00000079277 MKNK1
ENST00000460098 0.998209470132328 0.642457932378407 -0.0606259016967202 ENSG00000079277 MKNK1
ENST00000532783 0.998209470132328 0.689291411428944 -0.0333305027145466 ENSG00000079277 MKNK1
ENST00000496619 0.998209470132328 0.967646652292946 0.00286695515036457 ENSG00000079277 MKNK1
ENST00000528237 0.998209470132328 0.59478501954101 -0.0460651675593302 ENSG00000079277 MKNK1
ENST00000526513 0.998209470132328 0.936771095376977 -0.00568403089793536 ENSG00000079277 MKNK1
ENST00000484301 0.998209470132328 0.856139214554175 0.0141649072598254 ENSG00000079277 MKNK1
ENST00000545730 0.998209470132328 0.635188779873454 -0.032140482330359 ENSG00000079277 MKNK1
ENST00000486716 0.999843733956166 0.996632435416897 0.000327911382725048 ENSG00000079277 MKNK1
ENST00000480531 0.998209470132328 0.964415576126032 0.00480233268179794 ENSG00000079277 MKNK1
ENST00000529170 0.998209470132328 0.51725162806002 0.0499571611301237 ENSG00000079277 MKNK1
ENST00000531769 0.998209470132328 0.758585132211089 -0.0211618958036826 ENSG00000079277 MKNK1
ENST00000465783 0.998209470132328 0.839113439956033 0.0180345082738565 ENSG00000079277 MKNK1
ENST00000474868 0.998209470132328 0.829383569031812 0.0191789194572933 ENSG00000079277 MKNK1
ENST00000532110 0.998209470132328 0.752047654128533 0.0283327748641288 ENSG00000079277 MKNK1
ENST00000477883 0.998209470132328 0.650705835273623 -0.0873946609540298 ENSG00000079277 MKNK1
ENST00000525888 0.998209470132328 0.70625307945067 0.0330418174765053 ENSG00000079277 MKNK1
ENST00000468852 0.998209470132328 0.422052375287327 0.106340876225122 ENSG00000079277 MKNK1
ENST00000319928 0.998209470132328 0.23113746128414 -0.115570899635943 ENSG00000142961 MOB3C
ENST00000271139 0.998209470132328 0.0897277268421643 -0.16881353070399 ENSG00000142961 MOB3C
ENST00000371940 0.998209470132328 0.188538054610917 -0.128488718422289 ENSG00000142961 MOB3C
ENST00000477318 0.998209470132328 0.934890056533872 0.0108446764585544 ENSG00000142961 MOB3C
ENST00000576409 0.998209470132328 0.363799072981799 -0.0562715067038071 ENSG00000123472 ATPAF1
ENST00000371937 0.998209470132328 0.363799072981799 -0.0562715067038071 ENSG00000123472 ATPAF1
ENST00000574428 0.998209470132328 0.363799072981799 -0.0562715067038071 ENSG00000123472 ATPAF1
ENST00000492233 0.998209470132328 0.280270368225659 -0.0797822705264118 ENSG00000123472 ATPAF1
ENST00000526821 0.998209470132328 0.290834392713483 -0.0724226819500575 ENSG00000123472 ATPAF1
ENST00000542495 0.998209470132328 0.18209749368691 -0.0899213568677728 ENSG00000123472 ATPAF1
ENST00000529214 0.998209470132328 0.18209749368691 -0.0899213568677728 ENSG00000123472 ATPAF1
ENST00000329231 0.998209470132328 0.266359096329239 -0.0735182895006899 ENSG00000123472 ATPAF1
ENST00000534216 0.998209470132328 0.310155692920137 -0.0716609066639293 ENSG00000123472 ATPAF1
ENST00000532925 0.998209470132328 0.458357816017561 -0.0493525257072385 ENSG00000123472 ATPAF1
ENST00000474020 0.998209470132328 0.302403131090981 -0.0904681718804814 ENSG00000123472 ATPAF1
ENST00000487193 0.998209470132328 0.642306424462003 -0.0400158397116819 ENSG00000123472 ATPAF1
ENST00000544071 0.998209470132328 0.195882948532091 -0.0684408883795804 ENSG00000159658 EFCAB14
ENST00000525633 0.998209470132328 0.258156812107077 -0.103523626458351 ENSG00000123472 ATPAF1
ENST00000460928 0.998209470132328 0.146552599907528 -0.176810037422097 ENSG00000123472 ATPAF1
ENST00000564071 0.998209470132328 0.456888359343291 -0.190471166485082 ENSG00000186118 TEX38
ENST00000442839 0.998209470132328 0.350583318289495 -0.0596609823901955 ENSG00000228237 EFCAB14-AS1
ENST00000418985 0.998209470132328 0.351913624267618 -0.0595035646311949 ENSG00000228237 EFCAB14-AS1
ENST00000371933 0.998209470132328 0.265496798877265 -0.0636315809252662 ENSG00000159658 EFCAB14
ENST00000479745 0.999470435961549 0.990944220135947 0.000873644851208235 ENSG00000159658 EFCAB14
ENST00000487741 0.998639247809998 0.979084213697917 0.00204674824907708 ENSG00000159658 EFCAB14
ENST00000481623 0.998209470132328 0.637370040249679 -0.0382065189618396 ENSG00000159658 EFCAB14
ENST00000459797 0.998209470132328 0.494867946321973 -0.0849245526096252 ENSG00000159658 EFCAB14
ENST00000484461 0.998209470132328 0.737254937573628 -0.0266356437543432 ENSG00000159658 EFCAB14
ENST00000334194 0.998816761957461 0.981398420447263 0.0059515190728083 ENSG00000186160 CYP4Z1
ENST00000444042 0.998209470132328 0.909570301580429 0.0273135104172077 ENSG00000225506 CYP4A22-AS1
ENST00000337817 0.998209470132328 0.25489978248012 0.0580768141167242 ENSG00000123473 STIL
ENST00000360380 0.998209470132328 0.25489978248012 0.0580768141167242 ENSG00000123473 STIL
ENST00000371877 0.998209470132328 0.25489978248012 0.0580768141167242 ENSG00000123473 STIL
ENST00000243182 0.998209470132328 0.281507709301133 0.0562731511186547 ENSG00000123473 STIL
ENST00000396221 0.998209470132328 0.281507709301133 0.0562731511186547 ENSG00000123473 STIL
ENST00000447475 0.998209470132328 0.366121145132791 0.0514566551752224 ENSG00000123473 STIL
ENST00000418131 0.998209470132328 0.92819481756185 0.00658301294755351 ENSG00000123473 STIL
ENST00000436811 0.998209470132328 0.631757877769529 -0.040087524637455 ENSG00000123473 STIL
ENST00000433827 0.998209470132328 0.84317644561346 0.0247970865833432 ENSG00000123473 STIL
ENST00000413565 0.998209470132328 0.0467029424554069 0.246717369852832 ENSG00000123473 STIL
ENST00000371873 0.998209470132328 0.947384703150566 0.00376738648475376 ENSG00000162368 CMPK1
ENST00000371871 0.998209470132328 0.91131396130811 -0.00563331053164404 ENSG00000162368 CMPK1
ENST00000471289 0.998209470132328 0.113512029510332 0.150895266422092 ENSG00000162368 CMPK1
ENST00000450808 0.998209470132328 0.851327837181608 -0.00945902873102861 ENSG00000162368 CMPK1
ENST00000371870 0.998209470132328 0.214136928775915 0.0669801590389909 ENSG00000162368 CMPK1
ENST00000420876 0.998209470132328 0.166797843587224 0.246522900322826 ENSG00000225762 RP11-511I2.2
ENST00000445551 0.998209470132328 0.797754167947909 0.0450766502185614 ENSG00000237424 FOXD2-AS1
ENST00000334793 0.998209470132328 0.150880800700039 -0.315895093102963 ENSG00000186564 FOXD2
ENST00000371847 0.998209470132328 0.22549751681711 -0.310098810012039 ENSG00000132122 SPATA6
ENST00000371843 0.998209470132328 0.188402292582234 -0.336428471776543 ENSG00000132122 SPATA6
ENST00000396199 0.998209470132328 0.188402292582234 -0.336428471776543 ENSG00000132122 SPATA6
ENST00000371839 0.998209470132328 0.722174559826845 -0.0760783255440877 ENSG00000186094 AGBL4
ENST00000416121 0.998209470132328 0.881382050877387 -0.0332771211510216 ENSG00000186094 AGBL4
ENST00000371838 0.998209470132328 0.70519420980612 -0.0827132150083031 ENSG00000186094 AGBL4
ENST00000371833 0.999911687277469 0.997183856113704 -0.000802184414289306 ENSG00000162373 BEND5
ENST00000476079 0.998209470132328 0.689658337208302 -0.0970280020779179 ENSG00000162373 BEND5
ENST00000463562 0.999911687277469 0.997183856113704 -0.000802184414289306 ENSG00000162373 BEND5
ENST00000476096 0.998209470132328 0.579461567434988 -0.132489312732172 ENSG00000162373 BEND5
ENST00000480399 0.998209470132328 0.661517723779103 0.111861006293708 ENSG00000162373 BEND5
ENST00000489956 0.998209470132328 0.472840934759499 0.180956329433704 ENSG00000162373 BEND5
ENST00000371836 0.998209470132328 0.65615171788416 -0.113978896786475 ENSG00000186094 AGBL4
ENST00000448907 0.998209470132328 0.440399703490124 0.192781443718082 ENSG00000162374 ELAVL4
ENST00000371827 0.998209470132328 0.324266709585913 0.246832733786144 ENSG00000162374 ELAVL4
ENST00000371824 0.998209470132328 0.318714615120574 0.249133127445222 ENSG00000162374 ELAVL4
ENST00000371821 0.998209470132328 0.308765332987081 0.25370064689776 ENSG00000162374 ELAVL4
ENST00000396153 0.998209470132328 0.157357982951072 0.166882580101785 ENSG00000185104 FAF1
ENST00000371778 0.998209470132328 0.156897706532682 0.16755219664211 ENSG00000185104 FAF1
ENST00000545823 0.998209470132328 0.0388344688478537 0.175569611989228 ENSG00000185104 FAF1
ENST00000494400 0.998209470132328 0.0282133697413278 0.209497439527385 ENSG00000185104 FAF1
ENST00000424664 0.998209470132328 0.761918835209139 -0.0513525193299839 ENSG00000225767 RP5-850O15.3
ENST00000472808 0.998209470132328 0.0165295433799281 0.225864569381984 ENSG00000185104 FAF1
ENST00000487898 0.998209470132328 0.334261058071949 0.129249784701551 ENSG00000185104 FAF1
ENST00000453979 0.998209470132328 0.844814749901307 -0.0487427153766612 ENSG00000230585 PHBP12
ENST00000381143 0.998209470132328 0.819636569859185 -0.0570784652718604 ENSG00000237130 MRPS6P2
ENST00000262662 0.998209470132328 0.592319410197895 -0.0489677569834793 ENSG00000123080 CDKN2C
ENST00000396148 0.998209470132328 0.617077555114103 -0.0460674721267296 ENSG00000123080 CDKN2C
ENST00000371761 0.998209470132328 0.587415065358229 -0.0531849723471807 ENSG00000123080 CDKN2C
ENST00000366181 0.998209470132328 0.703417670815575 -0.0909772959848294 ENSG00000203356 RP11-296A18.3
ENST00000242719 0.998209470132328 0.138544251199705 -0.0842994947017534 ENSG00000123091 RNF11
ENST00000494873 0.998209470132328 0.757979518425702 0.0250207728875478 ENSG00000123091 RNF11
ENST00000486691 0.998209470132328 0.261312199167734 -0.107957501026505 ENSG00000123091 RNF11
ENST00000447632 0.998209470132328 0.527466106863449 0.135699164910065 ENSG00000085831 TTC39A
ENST00000413473 0.998209470132328 0.873768419501637 0.0340298156264528 ENSG00000085831 TTC39A
ENST00000530004 0.998209470132328 0.630777020605607 -0.11101534538596 ENSG00000085831 TTC39A
ENST00000262675 0.998209470132328 0.5777138501964 0.122203991810342 ENSG00000085831 TTC39A
ENST00000451380 0.998209470132328 0.63016976811033 0.105806610319396 ENSG00000085831 TTC39A
ENST00000371750 0.998209470132328 0.46793838734062 0.15976918166487 ENSG00000085831 TTC39A
ENST00000534098 0.998209470132328 0.738859750894061 -0.0793000410582988 ENSG00000085831 TTC39A
ENST00000525906 0.998209470132328 0.348448621549285 0.239813807469325 ENSG00000085831 TTC39A
ENST00000431927 0.998209470132328 0.568380872864543 0.142973757158525 ENSG00000085831 TTC39A
ENST00000371747 0.998209470132328 0.323860648965406 0.234583299901436 ENSG00000085831 TTC39A
ENST00000262676 0.998209470132328 0.551234980835482 0.142516757566165 ENSG00000085831 TTC39A
ENST00000524442 0.998209470132328 0.528392279342476 -0.158136433073482 ENSG00000085831 TTC39A
ENST00000411642 0.998209470132328 0.848415050898506 0.0473494944295737 ENSG00000085831 TTC39A
ENST00000439482 0.998209470132328 0.788441278603678 0.0667802295972205 ENSG00000085831 TTC39A
ENST00000422925 0.998209470132328 0.686792800529405 0.101537172306008 ENSG00000085831 TTC39A
ENST00000380849 0.998209470132328 0.293994682767892 0.26782277068438 ENSG00000085831 TTC39A
ENST00000401051 0.998209470132328 0.68428426792448 0.103726294077947 ENSG00000085831 TTC39A
ENST00000532836 0.998209470132328 0.251524374002576 0.292988774441159 ENSG00000085831 TTC39A
ENST00000527205 0.998209470132328 0.705560660198377 0.0965240149690506 ENSG00000085831 TTC39A
ENST00000371730 0.998209470132328 0.458640526719311 0.0415887575080151 ENSG00000085832 EPS15
ENST00000371733 0.998209470132328 0.458640526719311 0.0415887575080151 ENSG00000085832 EPS15
ENST00000396122 0.998209470132328 0.447809305340546 0.039788568765565 ENSG00000085832 EPS15
ENST00000422197 0.998209470132328 0.0103680885862417 0.618638556135618 ENSG00000232027 RP11-275F13.3
[truncated: 12,115,370 more chars]
