# Supplementary material for: High-throughput allele-specific expression across 250 environmental conditions
Source: Genome Res. 2016 Dec;26(12):1627–38. doi: 10.1101/gr.209759.116 (PMC5131815; doi:10.1101/gr.209759.116)
Supplement: Supplemental Material [file supp_gr.209759.116_Supplemental_Table_S6.tar.gz › DEG_results/DP1_DEG_stats_T13C1.txt]

t.id padj pval logFC ensg g.id
ENST00000541675 0.516341333923607 0.312373357676516 0.115514351733951 ENSG00000227232 WASH7P
ENST00000423562 0.495771030477395 0.293502181316586 0.119067062118705 ENSG00000227232 WASH7P
ENST00000438504 0.495771030477395 0.293502181316586 0.119067062118705 ENSG00000227232 WASH7P
ENST00000488147 0.497207449122952 0.294725693579803 0.119036891025698 ENSG00000227232 WASH7P
ENST00000538476 0.496643446079498 0.294251121015571 0.119074052453144 ENSG00000227232 WASH7P
ENST00000477740 0.603151681243056 0.400776899135996 0.213976319024617 ENSG00000238009 RP11-34P13.7
ENST00000471248 0.304639466175971 0.138798605804119 0.376703183584219 ENSG00000238009 RP11-34P13.7
ENST00000423372 0.59704963418516 0.393881350367426 0.206095802654464 ENSG00000237683 AL627309.1
ENST00000466557 0.524266757785267 0.320002120679522 -0.226646389434554 ENSG00000241860 RP11-34P13.13
ENST00000448958 0.76262441481407 0.59692274832523 0.133756183055423 ENSG00000228463 AP006222.2
ENST00000424587 0.636007401473052 0.437194417664067 -0.191647992924761 ENSG00000228463 AP006222.2
ENST00000440200 0.669526521771626 0.477505476458663 0.0757972275598115 ENSG00000230021 RP5-857K21.4
ENST00000416931 0.855911136871379 0.734853317664848 -0.050401964282556 ENSG00000225972 MTND1P23
ENST00000414273 0.987358144006018 0.972972177562805 -0.00591498593927475 ENSG00000237973 hsa-mir-6723
ENST00000427426 0.429131580666548 0.233247965313911 0.303194002289777 ENSG00000229344 RP5-857K21.7
ENST00000467115 0.948942224585378 0.89773652747162 -0.0320403088800862 ENSG00000240409 MTATP8P1
ENST00000514057 0.32708210591652 0.154277754218 0.335115084181996 ENSG00000248527 MTATP6P1
ENST00000416718 6.09531886636177e-09 6.72034501696175e-11 1.49660566698368 ENSG00000198744 RP5-857K21.11
ENST00000441245 0.3148879313269 0.145877259301798 0.364212439546 ENSG00000230021 RP5-857K21.4
ENST00000419394 0.354594014134633 0.174480207520277 0.339993366573088 ENSG00000230021 RP5-857K21.4
ENST00000414688 0.482401878870445 0.280927382723757 0.271560493251482 ENSG00000230021 RP5-857K21.4
ENST00000506640 0.0789910903278924 0.0204496717607345 0.577643309489487 ENSG00000224956 RP11-206L10.1
ENST00000416385 0.434174727607224 0.237864359055558 0.292737859912012 ENSG00000235373 RP11-206L10.3
ENST00000417659 0.544326572316022 0.33983906784254 0.211012228427834 ENSG00000240618 RP11-206L10.5
ENST00000428504 0.103069087798277 0.029532713491411 0.372065823742579 ENSG00000228327 RP11-206L10.2
ENST00000434264 0.406828602976385 0.214921883882212 0.176721494642321 ENSG00000237491 RP11-206L10.9
ENST00000457084 0.983516139375261 0.965087382436561 0.0074458447052915 ENSG00000237491 RP11-206L10.9
ENST00000589899 0.402711354081265 0.211668434330477 0.178058685329227 ENSG00000237491 RP11-206L10.9
ENST00000609830 0.417184185885166 0.223476778121104 0.172034417810213 ENSG00000237491 RP11-206L10.9
ENST00000429505 0.133114568599642 0.0420951336641103 0.221116601403424 ENSG00000237491 RP11-206L10.9
ENST00000591440 0.12408923603785 0.0382131831716752 0.25386749073583 ENSG00000237491 RP11-206L10.9
ENST00000587530 0.12408923603785 0.0382131831716752 0.25386749073583 ENSG00000237491 RP11-206L10.9
ENST00000593022 0.0848833826255136 0.0226053442089741 0.273193136482076 ENSG00000237491 RP11-206L10.9
ENST00000589531 0.0839439877369643 0.0222419130821228 0.276706956458736 ENSG00000237491 RP11-206L10.9
ENST00000588951 0.078195352340571 0.0201700009482301 0.294029561741839 ENSG00000237491 RP11-206L10.9
ENST00000585768 0.426239709668693 0.230971889719548 0.153533821019953 ENSG00000237491 RP11-206L10.9
ENST00000585745 0.628474108464328 0.428606630899161 0.112014881951133 ENSG00000237491 RP11-206L10.9
ENST00000586928 0.442442020990756 0.245205155195663 0.224831718955833 ENSG00000237491 RP11-206L10.9
ENST00000592547 0.912806800407604 0.832402574767337 0.0521080983086889 ENSG00000237491 RP11-206L10.9
ENST00000585826 0.790036611409796 0.635867084768527 0.119892294731644 ENSG00000237491 RP11-206L10.9
ENST00000590848 0.133085795726434 0.0420807221989001 0.252265860859593 ENSG00000237491 RP11-206L10.9
ENST00000586288 0.079843923863601 0.0207622504643398 0.278518778254956 ENSG00000237491 RP11-206L10.9
ENST00000591702 0.0481580908343832 0.0104424039332395 0.525523524029354 ENSG00000237491 RP11-206L10.9
ENST00000358533 0.223831232007653 0.0878710246580818 0.372533140207777 ENSG00000237491 RP11-206L10.9
ENST00000447500 0.0017424372661858 0.000154337631702095 0.632026809175477 ENSG00000230092 RP11-206L10.8
ENST00000590817 0.0017424372661858 0.000154337631702095 0.632026809175477 ENSG00000230092 RP11-206L10.8
ENST00000443772 0.199409328283167 0.0743247740645394 0.399910430264245 ENSG00000237491 RP11-206L10.9
ENST00000412115 0.0856710472719391 0.0228889761524832 0.478825651276381 ENSG00000237491 RP11-206L10.9
ENST00000435300 0.66732112748987 0.474782251557046 0.124877774606949 ENSG00000240453 RP11-206L10.10
ENST00000326734 0.956133330437743 0.911135031063404 0.0269925585266324 ENSG00000177757 FAM87B
ENST00000473798 0.49075939343121 0.288685914186985 0.255994041004863 ENSG00000225880 LINC00115
ENST00000536430 0.49075939343121 0.288685914186985 0.255994041004863 ENSG00000225880 LINC00115
ENST00000445118 0.746400461626178 0.57448928038573 0.0509537578437525 ENSG00000228794 LINC01128
ENST00000610067 0.837209487404093 0.7065843276326 0.0372802259058153 ENSG00000228794 LINC01128
ENST00000441765 0.724506556529337 0.546543878296453 0.0800632390060084 ENSG00000228794 LINC01128
ENST00000609139 0.85787325049224 0.738085880658811 0.0329228922463916 ENSG00000228794 LINC01128
ENST00000449005 0.988824498447709 0.975719747637982 0.00294091011074317 ENSG00000228794 LINC01128
ENST00000416570 0.923403115235207 0.850839118589236 0.0182419968295198 ENSG00000228794 LINC01128
ENST00000448975 0.923403115235207 0.850839118589236 0.0182419968295198 ENSG00000228794 LINC01128
ENST00000609009 0.710135816669464 0.527386634601034 0.0626558363373158 ENSG00000228794 LINC01128
ENST00000608189 0.710135816669464 0.527386634601034 0.0626558363373158 ENSG00000228794 LINC01128
ENST00000415295 0.751764429926721 0.582176899333301 -0.0785047471405774 ENSG00000228794 LINC01128
ENST00000425657 0.338137704858048 0.162301023134786 -0.326461319435235 ENSG00000228794 LINC01128
ENST00000607769 0.125429876110233 0.0388208150281457 0.526636346498721 ENSG00000272438 RP11-54O7.16
ENST00000342066 0.0253620833637337 0.00444468202654817 -0.423987950228163 ENSG00000187634 SAMD11
ENST00000341065 0.0247865732048871 0.00431532862201389 -0.42452699510293 ENSG00000187634 SAMD11
ENST00000455979 0.0638875079879602 0.015284144784976 -0.540269418707006 ENSG00000187634 SAMD11
ENST00000483767 0.0202378157553527 0.00331625765135893 -0.340200810527431 ENSG00000188976 NOC2L
ENST00000327044 0.000139994573050327 7.27154541311734e-06 -0.366924849112902 ENSG00000188976 NOC2L
ENST00000477976 9.90983009220785e-05 4.80554288657393e-06 -0.394570643003307 ENSG00000188976 NOC2L
ENST00000496938 0.0244287440067902 0.0042319674602681 -0.486758114551998 ENSG00000188976 NOC2L
ENST00000487214 0.00188710210800463 0.000170335763820499 -0.314626767167077 ENSG00000188976 NOC2L
ENST00000469563 0.0531492453279535 0.0119035876858999 -0.282575114445428 ENSG00000188976 NOC2L
ENST00000338591 0.86248772593015 0.745253397298038 0.0457790593892261 ENSG00000187961 KLHL17
ENST00000463212 0.376322215516613 0.190907151899762 -0.292622019771688 ENSG00000187961 KLHL17
ENST00000466300 0.92736409955042 0.858235286579366 0.0294365430362598 ENSG00000187961 KLHL17
ENST00000481067 0.792087597259732 0.639033882336077 0.0940401064750235 ENSG00000187961 KLHL17
ENST00000379410 0.452755755664443 0.25417273227931 -0.275574674206298 ENSG00000187583 PLEKHN1
ENST00000379407 0.62470571456453 0.424200995134537 -0.193818754647103 ENSG00000187583 PLEKHN1
ENST00000379409 0.62470571456453 0.424200995134537 -0.193818754647103 ENSG00000187583 PLEKHN1
ENST00000491024 0.434037745610323 0.237713078406369 -0.298026420934399 ENSG00000187583 PLEKHN1
ENST00000433179 0.0635979801008116 0.0151853648447284 -0.614873494416647 ENSG00000187642 C1orf170
ENST00000341290 0.0662287210680279 0.01604746826032 -0.609916259967193 ENSG00000187642 C1orf170
ENST00000428771 0.197328141898516 0.0731917315393354 -0.415677746567387 ENSG00000188290 HES4
ENST00000304952 0.196662801144073 0.0728645915205191 -0.41606120552663 ENSG00000188290 HES4
ENST00000481869 0.19574024921891 0.0723957967811131 -0.416553212989292 ENSG00000188290 HES4
ENST00000484667 0.13913857763188 0.044810020917598 -0.470345440126157 ENSG00000188290 HES4
ENST00000379389 0.291564285776475 0.129839140967781 -0.268277191218482 ENSG00000187608 ISG15
ENST00000379370 0.0124017864370019 0.00177610099705288 -0.390330679026277 ENSG00000188157 AGRN
ENST00000477585 0.194138894344764 0.0715419866925784 -0.3021650497321 ENSG00000188157 AGRN
ENST00000469403 0.163163853245532 0.0559576359125974 -0.306224619811617 ENSG00000188157 AGRN
ENST00000479707 0.0145768357164636 0.00217903072072447 -0.504448414551225 ENSG00000188157 AGRN
ENST00000466223 0.00555617282643029 0.000651721508585256 -0.594108575115209 ENSG00000188157 AGRN
ENST00000478677 0.190550113909117 0.0696864243576538 -0.374581483188027 ENSG00000188157 AGRN
ENST00000492947 0.152594447854137 0.0508977089871782 -0.323185524356623 ENSG00000188157 AGRN
ENST00000419249 0.0103705520128867 0.00142184156418809 -0.485679413910856 ENSG00000188157 AGRN
ENST00000461111 0.0285685712732004 0.00518109843074999 -0.390701400820026 ENSG00000188157 AGRN
ENST00000418300 0.0847179859445836 0.0225450647113975 -0.349226143395509 ENSG00000242590 RP11-54O7.14
ENST00000427998 0.620163399946482 0.419195522927994 -0.162060393475723 ENSG00000217801 RP11-465B22.3
ENST00000394517 0.409656073912952 0.217229964467157 -0.251335745909518 ENSG00000217801 RP11-465B22.3
ENST00000442292 0.707960119200449 0.524950427987849 -0.156531540985068 ENSG00000273443 RP11-54O7.18
ENST00000456409 0.436062061606411 0.239518025791348 -0.233271509302602 ENSG00000217801 RP11-465B22.3
ENST00000412397 0.634985691552934 0.435951629867683 -0.149461852632648 ENSG00000217801 RP11-465B22.3
ENST00000433695 0.466432736862794 0.266218036014937 -0.221824825091369 ENSG00000217801 RP11-465B22.3
ENST00000451054 0.477864059431007 0.276770183108848 -0.217410670349403 ENSG00000217801 RP11-465B22.3
ENST00000379339 0.146388043927604 0.0480971255652153 -0.185660010240322 ENSG00000131591 C1orf159
ENST00000294576 0.146388043927604 0.0480971255652153 -0.185660010240322 ENSG00000131591 C1orf159
ENST00000448924 0.146388043927604 0.0480971255652153 -0.185660010240322 ENSG00000131591 C1orf159
ENST00000465822 0.809473324698555 0.664272722257736 -0.0636012217432905 ENSG00000131591 C1orf159
ENST00000379325 0.146388043927604 0.0480971255652153 -0.185660010240322 ENSG00000131591 C1orf159
ENST00000421241 0.146388043927604 0.0480971255652153 -0.185660010240322 ENSG00000131591 C1orf159
ENST00000487177 0.560026819717597 0.355636882017445 -0.145858066905552 ENSG00000131591 C1orf159
ENST00000467751 0.146388043927604 0.0480971255652153 -0.185660010240322 ENSG00000131591 C1orf159
ENST00000477196 0.146388043927604 0.0480971255652153 -0.185660010240322 ENSG00000131591 C1orf159
ENST00000464905 0.853967676332412 0.731854443826266 -0.0683171717818529 ENSG00000131591 C1orf159
ENST00000379320 0.909771459579317 0.826860340816983 -0.0326874574021768 ENSG00000131591 C1orf159
ENST00000379319 0.417603855776048 0.223844948559781 -0.132128251546024 ENSG00000131591 C1orf159
ENST00000434641 0.153751893834838 0.0514519414796981 -0.196239095975799 ENSG00000131591 C1orf159
ENST00000482816 0.166992337082607 0.0578199101594782 -0.194607154760054 ENSG00000131591 C1orf159
ENST00000437760 0.187385706739923 0.0680315914127706 -0.193245437103698 ENSG00000131591 C1orf159
ENST00000462097 0.181090449734872 0.0647875170332685 -0.201517646946844 ENSG00000131591 C1orf159
ENST00000473600 0.981014884715288 0.959813446916506 -0.00979571520283729 ENSG00000131591 C1orf159
ENST00000475119 0.200936586955422 0.0751105890164131 -0.194136023262816 ENSG00000131591 C1orf159
ENST00000442117 0.972578143186088 0.943623491145939 -0.0139524703868137 ENSG00000131591 C1orf159
ENST00000427787 0.962542003410955 0.923473507328202 -0.0216366933247798 ENSG00000131591 C1orf159
ENST00000472741 0.142998194036707 0.0465130007460204 -0.224075099522636 ENSG00000131591 C1orf159
ENST00000480643 0.148295685042545 0.048934639890931 -0.220720268955271 ENSG00000131591 C1orf159
ENST00000328596 0.0808886523519063 0.0211546790073429 0.577018989760536 ENSG00000186891 TNFRSF18
ENST00000379268 0.0997246942435434 0.0282153624520736 0.547919378772109 ENSG00000186891 TNFRSF18
ENST00000486728 0.220027175509662 0.0857265617553053 0.436770616126267 ENSG00000186891 TNFRSF18
ENST00000379265 0.173954011906907 0.0612427669498531 0.47078475700986 ENSG00000186891 TNFRSF18
ENST00000379236 0.649655607552358 0.453504569302966 -0.158464022714769 ENSG00000186827 TNFRSF4
ENST00000497869 0.650369925596637 0.454335657031103 -0.15819388915507 ENSG00000186827 TNFRSF4
ENST00000453580 0.701477101086986 0.51694198104888 0.154970407401756 ENSG00000186827 TNFRSF4
ENST00000360001 0.268538684370767 0.114858302009321 -0.141064056135141 ENSG00000078808 SDF4
ENST00000465727 0.265861684852106 0.113171621370105 -0.141659829241405 ENSG00000078808 SDF4
ENST00000263741 0.265861684852106 0.113171621370105 -0.141659829241405 ENSG00000078808 SDF4
ENST00000494748 0.519211290304814 0.315063638480792 -0.103067135701971 ENSG00000078808 SDF4
ENST00000478938 0.582942040892704 0.379320017411693 -0.0941058207535891 ENSG00000078808 SDF4
ENST00000403997 0.206717821471508 0.0782387411581065 -0.177031812732293 ENSG00000078808 SDF4
ENST00000545427 0.151654061588938 0.0504750764321168 -0.19682554895723 ENSG00000078808 SDF4
ENST00000459994 0.149682416505479 0.0495717515221636 -0.216917433944796 ENSG00000078808 SDF4
ENST00000379198 0.627985027063938 0.428042167006856 -0.100140449191968 ENSG00000176022 B3GALT6
ENST00000450390 0.866502003362596 0.751631132778865 -0.0282034385121844 ENSG00000160087 UBE2J2
ENST00000347370 0.866502003362596 0.751631132778865 -0.0282034385121844 ENSG00000160087 UBE2J2
ENST00000349431 0.837821711935058 0.707575940277018 -0.0332123372221063 ENSG00000160087 UBE2J2
ENST00000348298 0.819701109671598 0.679523138937428 -0.0355739677706801 ENSG00000160087 UBE2J2
ENST00000339385 0.872100766927371 0.761386742838856 -0.0286306661500569 ENSG00000160087 UBE2J2
ENST00000400929 0.884459716551121 0.781994405932282 -0.0240906828847123 ENSG00000160087 UBE2J2
ENST00000464036 0.836138053527138 0.705232809629304 -0.0330649410004975 ENSG00000160087 UBE2J2
ENST00000360466 0.873953261295777 0.764227667414946 -0.0263974006172951 ENSG00000160087 UBE2J2
ENST00000400930 0.826672240262104 0.6906433298468 -0.0350610021725544 ENSG00000160087 UBE2J2
ENST00000467339 0.813689088776516 0.670508782241408 0.0533531169314993 ENSG00000160087 UBE2J2
ENST00000473215 0.893355143924872 0.797803906252902 -0.02284294595188 ENSG00000160087 UBE2J2
ENST00000435198 0.777886052785675 0.619157717450607 -0.0431367263386096 ENSG00000160087 UBE2J2
ENST00000509720 0.790935360304183 0.637473926458274 -0.0405057895952728 ENSG00000160087 UBE2J2
ENST00000491779 0.847347487633103 0.721816599107397 -0.0306356624878429 ENSG00000160087 UBE2J2
ENST00000466752 0.778086572342164 0.619451482622695 -0.0454442351978863 ENSG00000160087 UBE2J2
ENST00000503294 0.711980719026895 0.52973006786685 -0.0569034574065343 ENSG00000160087 UBE2J2
ENST00000477894 0.785018186456944 0.628999770303952 -0.044192789337486 ENSG00000160087 UBE2J2
ENST00000471154 0.834772751072641 0.703250764615219 -0.0429492951057182 ENSG00000160087 UBE2J2
ENST00000422076 0.776302062685079 0.616745935385348 -0.0461089003310707 ENSG00000160087 UBE2J2
ENST00000502382 0.691563463175954 0.504877534934262 -0.0633127107911607 ENSG00000160087 UBE2J2
ENST00000461142 0.525068886319167 0.320857266847254 -0.103995671919616 ENSG00000160087 UBE2J2
ENST00000488418 0.7926950444192 0.639853040700671 -0.0565191829748764 ENSG00000160087 UBE2J2
ENST00000434139 0.67715101335707 0.487515841048336 -0.176026459275661 ENSG00000230415 RP5-902P8.10
ENST00000379116 0.789331583108934 0.634737133367378 -0.113622376108182 ENSG00000162572 SCNN1D
ENST00000379101 0.783784806825651 0.627141731290216 -0.116458452320927 ENSG00000162572 SCNN1D
ENST00000338555 0.763756233973932 0.598332077579252 -0.126408301540294 ENSG00000162572 SCNN1D
ENST00000325425 0.645498501007828 0.448231947575315 -0.189934221845854 ENSG00000162572 SCNN1D
ENST00000400928 0.640841161115311 0.442790368002768 -0.192931468571759 ENSG00000162572 SCNN1D
ENST00000354700 0.0469973044528088 0.0101049598171923 -0.361051351209681 ENSG00000131584 ACAP3
ENST00000353662 0.046863074352378 0.0100678445268144 -0.361103756458489 ENSG00000131584 ACAP3
ENST00000492936 0.0460784767688836 0.00983154425162603 -0.357430265982461 ENSG00000131584 ACAP3
ENST00000467278 0.146426116166318 0.0481166486348411 -0.289887688053594 ENSG00000131584 ACAP3
ENST00000470659 0.203233348750399 0.0763325740240987 -0.372408670802453 ENSG00000131584 ACAP3
ENST00000379037 0.0691084803781551 0.0170123852974801 -0.446928445993073 ENSG00000131584 ACAP3
ENST00000476572 0.0965744750216327 0.0270189407518618 -0.365150046187077 ENSG00000131584 ACAP3
ENST00000493992 0.147404131104964 0.0485533598480599 -0.429883220223166 ENSG00000131584 ACAP3
ENST00000472541 0.0686589726178616 0.0168698389002308 -0.355804065585662 ENSG00000131584 ACAP3
ENST00000354980 0.0579655924487258 0.0133858239252363 -0.403435679885818 ENSG00000131584 ACAP3
ENST00000478065 0.0237770357803944 0.00408003583378467 -0.488539766290206 ENSG00000131584 ACAP3
ENST00000479108 0.0610831667243163 0.0143681208181527 -0.393851339494297 ENSG00000131584 ACAP3
ENST00000438966 0.0570433167970522 0.0130922372683277 -0.40781440642248 ENSG00000131584 ACAP3
ENST00000379031 0.0286323464506097 0.00519632192881188 -0.4581707354389 ENSG00000169972 PUSL1
ENST00000470520 0.0574060454374579 0.0132066536160007 -0.454247721111688 ENSG00000169972 PUSL1
ENST00000463758 0.396386499744803 0.206746901070207 -0.255262970214843 ENSG00000169972 PUSL1
ENST00000467712 0.0592394930369674 0.0137873610925918 -0.439983346709561 ENSG00000169972 PUSL1
ENST00000493657 0.0675175397461989 0.0164864274217402 -0.401390350152211 ENSG00000169972 PUSL1
ENST00000470030 0.211833943683208 0.0811752935836914 -0.196018034704244 ENSG00000127054 CPSF3L
ENST00000435064 0.192488300576434 0.0706973654641082 -0.158372898990326 ENSG00000127054 CPSF3L
ENST00000497304 0.84532882553846 0.718802153593044 -0.0461819088103124 ENSG00000127054 CPSF3L
ENST00000323275 0.195044798945771 0.0720097375171507 -0.157681179157519 ENSG00000127054 CPSF3L
ENST00000411962 0.195044798945771 0.0720097375171507 -0.157681179157519 ENSG00000127054 CPSF3L
ENST00000462432 0.31343518746276 0.144744826680982 -0.147385792447176 ENSG00000127054 CPSF3L
ENST00000478641 0.277949886108009 0.120844711216788 -0.173876713669735 ENSG00000127054 CPSF3L
ENST00000458452 0.195856728804946 0.0724596092228811 -0.157664032783309 ENSG00000127054 CPSF3L
ENST00000419704 0.195856728804946 0.0724596092228811 -0.157664032783309 ENSG00000127054 CPSF3L
ENST00000540437 0.195856728804946 0.0724596092228811 -0.157664032783309 ENSG00000127054 CPSF3L
ENST00000421495 0.195856728804946 0.0724596092228811 -0.157664032783309 ENSG00000127054 CPSF3L
ENST00000532772 0.211084046415448 0.0807389399610726 -0.153243904708485 ENSG00000127054 CPSF3L
ENST00000450926 0.247955921426838 0.102209023723266 -0.144878534751961 ENSG00000127054 CPSF3L
ENST00000545578 0.247226134015025 0.101802943892723 -0.144897697191135 ENSG00000127054 CPSF3L
ENST00000527098 0.247226134015025 0.101802943892723 -0.144897697191135 ENSG00000127054 CPSF3L
ENST00000485710 0.937823390642674 0.877067360739845 -0.0195145195600434 ENSG00000127054 CPSF3L
ENST00000461514 0.842183735110625 0.714103574689651 -0.0458880135101689 ENSG00000127054 CPSF3L
ENST00000525164 0.814173549871333 0.671347848980635 -0.0530601791282647 ENSG00000127054 CPSF3L
ENST00000528879 0.191638235861767 0.0702421503399945 -0.160977508855807 ENSG00000127054 CPSF3L
ENST00000525769 0.894189754117843 0.799342360993285 -0.0318809813411968 ENSG00000127054 CPSF3L
ENST00000531377 0.284226085084723 0.124958182070684 -0.132966456273454 ENSG00000127054 CPSF3L
ENST00000527383 0.0944041697743215 0.0261539162384275 -0.270359935640236 ENSG00000127054 CPSF3L
ENST00000531292 0.366439929765442 0.183339911528953 -0.159825531488888 ENSG00000127054 CPSF3L
ENST00000467408 0.0115606779236689 0.00162764702037348 -0.385301105010817 ENSG00000127054 CPSF3L
ENST00000434694 0.0809024127877983 0.0211602154415043 -0.203145772575533 ENSG00000127054 CPSF3L
ENST00000531020 0.010413960422918 0.00142928397546133 -0.449662893709088 ENSG00000127054 CPSF3L
ENST00000533916 0.00469665699576187 0.000528362663084247 -0.474942069521098 ENSG00000127054 CPSF3L
ENST00000488042 0.0683987223712285 0.0167897206424001 -0.217277711673637 ENSG00000127054 CPSF3L
ENST00000526797 0.0831022285897679 0.0219518700688961 -0.205759473263581 ENSG00000127054 CPSF3L
ENST00000526332 0.0837808262003998 0.0221799530306353 -0.205326333517241 ENSG00000127054 CPSF3L
ENST00000430786 0.0914507431987368 0.0250165123024966 -0.20130441400236 ENSG00000127054 CPSF3L
ENST00000527719 0.109842860040556 0.032266383984258 -0.193353742396147 ENSG00000127054 CPSF3L
ENST00000530031 0.109520505522355 0.032136717282754 -0.193359575684528 ENSG00000127054 CPSF3L
ENST00000526113 0.135211025699866 0.0430538780498615 -0.183470952813271 ENSG00000127054 CPSF3L
ENST00000526904 0.118983268383242 0.0360703891793484 -0.190597335159439 ENSG00000127054 CPSF3L
ENST00000525603 0.280188531021419 0.122360011539885 -0.139222527346024 ENSG00000127054 CPSF3L
ENST00000444968 0.977377423574479 0.952836866657911 0.0078443600346965 ENSG00000240731 RP5-890O3.9
ENST00000429572 0.124526047479151 0.0384217774551857 -0.238091194715551 ENSG00000127054 CPSF3L
ENST00000498173 0.124526047479151 0.0384217774551857 -0.238091194715551 ENSG00000127054 CPSF3L
ENST00000496353 0.127319935899323 0.039586725614734 -0.237220699049362 ENSG00000127054 CPSF3L
ENST00000493534 0.092204079056938 0.0252925205364799 -0.283039883244555 ENSG00000127054 CPSF3L
ENST00000534345 0.110930780709003 0.0327303192075638 -0.273772513634222 ENSG00000127054 CPSF3L
ENST00000532952 0.139040047786072 0.0447670857057904 -0.253679669346812 ENSG00000127054 CPSF3L
ENST00000490853 0.163067839555175 0.0559129907806067 -0.244942608012909 ENSG00000127054 CPSF3L
ENST00000531019 0.163067839555175 0.0559129907806067 -0.244942608012909 ENSG00000127054 CPSF3L
ENST00000498476 0.126095399924383 0.039088204862553 -0.264949697608356 ENSG00000127054 CPSF3L
ENST00000470679 0.0873979235084773 0.0235150205990866 -0.311665063628808 ENSG00000127054 CPSF3L
ENST00000525285 0.0466209420717531 0.0100015275468646 -0.36360157506126 ENSG00000127054 CPSF3L
ENST00000530233 0.0503847887927476 0.011079697759049 -0.39537145024358 ENSG00000127054 CPSF3L
ENST00000464957 0.927549628365521 0.858551357415944 -0.0321173012448321 ENSG00000224051 GLTPD1
ENST00000343938 0.966975615977223 0.932206815221919 0.0130816341586131 ENSG00000224051 GLTPD1
ENST00000488011 0.979000882435982 0.955818626757171 0.0110649978734162 ENSG00000224051 GLTPD1
ENST00000339381 0.774752894444049 0.614317142255813 0.12258092402542 ENSG00000169962 TAS1R3
ENST00000378891 0.336068353626024 0.160840914565524 -0.166032062393872 ENSG00000107404 DVL1
ENST00000378888 0.330808808225383 0.157090342284967 -0.169111337648727 ENSG00000107404 DVL1
ENST00000472445 0.566399835200636 0.362326697387114 -0.151371105778044 ENSG00000107404 DVL1
ENST00000474033 0.954321920673364 0.907709051743495 -0.0273903860094061 ENSG00000162576 MXRA8
ENST00000309212 0.622177508030632 0.421490788995587 -0.168673688189131 ENSG00000162576 MXRA8
ENST00000477278 0.666369839005013 0.473695225802706 -0.147348144539678 ENSG00000162576 MXRA8
ENST00000342753 0.622107312451527 0.42141840194641 -0.168650117020353 ENSG00000162576 MXRA8
ENST00000445648 0.622107312451527 0.42141840194641 -0.168650117020353 ENSG00000162576 MXRA8
ENST00000473097 0.932095291537683 0.866922221503616 -0.0410684133520716 ENSG00000162576 MXRA8
ENST00000478517 0.897207713094789 0.805234897132782 -0.062078688795318 ENSG00000162576 MXRA8
ENST00000476718 0.709353516461988 0.526493488255426 0.160623867993381 ENSG00000162576 MXRA8
ENST00000338370 0.191638235861767 0.0702382230524128 -0.199562255789857 ENSG00000175756 AURKAIP1
ENST00000338338 0.186216629329114 0.0674213142689796 -0.20384081335159 ENSG00000175756 AURKAIP1
ENST00000321751 0.187750622705682 0.0682225349829663 -0.20121367714493 ENSG00000175756 AURKAIP1
ENST00000378853 0.194189142065956 0.071565154458921 -0.198792523333648 ENSG00000175756 AURKAIP1
ENST00000489799 0.147628586983322 0.0486555799949343 -0.242227189508777 ENSG00000175756 AURKAIP1
ENST00000496905 0.234844476671099 0.0943479738635278 -0.208541543852849 ENSG00000175756 AURKAIP1
ENST00000480479 0.397076856516528 0.207283312556259 -0.115877287355644 ENSG00000221978 CCNL2
ENST00000482621 0.962010312537011 0.922424352762822 -0.00726603210275758 ENSG00000221978 CCNL2
ENST00000408952 0.962010312537011 0.922424352762822 -0.00726603210275758 ENSG00000221978 CCNL2
ENST00000463260 0.666887838790522 0.474305776223277 -0.0771057854862157 ENSG00000221978 CCNL2
ENST00000400809 0.962960236861745 0.924343729311156 -0.00698896080776704 ENSG00000221978 CCNL2
ENST00000496007 0.959254028103972 0.917162559148815 -0.00765005487002468 ENSG00000221978 CCNL2
ENST00000482365 0.819813940343451 0.679830687281667 -0.0348425794289956 ENSG00000221978 CCNL2
ENST00000481223 0.929522988936135 0.862088491583013 -0.0127719230117328 ENSG00000221978 CCNL2
ENST00000418865 0.798664961144149 0.648274466688427 -0.0359440447417826 ENSG00000221978 CCNL2
ENST00000505849 0.411939037335736 0.219141070086799 -0.10397369628261 ENSG00000221978 CCNL2
ENST00000488340 0.898105895605128 0.806686321541088 -0.0180761130901203 ENSG00000221978 CCNL2
ENST00000492998 0.0567821838382394 0.0130114504736312 -0.266145909515283 ENSG00000221978 CCNL2
ENST00000469113 0.751937264574221 0.582514853824926 -0.0452500573002524 ENSG00000221978 CCNL2
ENST00000480646 0.129564449071527 0.0405311551668696 -0.227241107072275 ENSG00000221978 CCNL2
ENST00000471930 0.839624472525556 0.710036905440034 0.0304332413275243 ENSG00000221978 CCNL2
ENST00000408918 0.910184328489574 0.827788434474571 0.0189869143949561 ENSG00000221978 CCNL2
ENST00000473872 0.993511089218257 0.985927406729227 -0.0017809267929353 ENSG00000221978 CCNL2
ENST00000425598 0.720034695340984 0.540464734624238 0.0588550672020941 ENSG00000221978 CCNL2
ENST00000463895 0.799023916433141 0.648710137588309 -0.0539091489394824 ENSG00000221978 CCNL2
ENST00000497013 0.489071582431237 0.287060529385915 -0.130890055117251 ENSG00000221978 CCNL2
ENST00000448629 0.765940623086604 0.601456620193267 0.0772185232573282 ENSG00000224870 RP4-758J18.2
ENST00000444362 0.492208196040813 0.290080449827049 -0.105602586348236 ENSG00000224870 RP4-758J18.2
ENST00000418833 0.457690920832899 0.258395713312723 -0.112740363020302 ENSG00000224870 RP4-758J18.2
ENST00000576232 0.842787763268005 0.715009994355201 0.0649112993451999 ENSG00000224870 RP4-758J18.2
ENST00000570344 0.872100766927371 0.761371349048042 0.054732957477596 ENSG00000224870 RP4-758J18.2
ENST00000447725 0.437410984648316 0.240700249067624 -0.11902053564261 ENSG00000224870 RP4-758J18.2
ENST00000572242 0.384224481623495 0.19697731735782 -0.12771344148261 ENSG00000224870 RP4-758J18.2
ENST00000453521 0.306716657214229 0.140215140171565 -0.150530397283069 ENSG00000224870 RP4-758J18.2
ENST00000344843 0.00032287754747968 1.98279850483306e-05 -0.364096387519394 ENSG00000242485 MRPL20
ENST00000493287 0.0287599906106491 0.00522775329104601 -0.276139163525234 ENSG00000242485 MRPL20
ENST00000487659 0.000320686668527967 1.96780811642233e-05 -0.364748899524814 ENSG00000242485 MRPL20
ENST00000492508 0.000703885685601969 5.11510151082758e-05 -0.355818132320207 ENSG00000242485 MRPL20
ENST00000482352 7.02014554803613e-05 3.18119260799108e-06 -0.431725763246768 ENSG00000242485 MRPL20
ENST00000582431 0.621467076645518 0.420715436860767 0.200050843387261 ENSG00000264293 RN7SL657P
ENST00000477686 2.81607502386256e-05 1.07534064948063e-06 -0.494134519082075 ENSG00000242485 MRPL20
ENST00000607307 0.6726191995786 0.481346739418686 -0.159750006859987 ENSG00000272455 RP4-758J18.13
ENST00000430109 0.152398323713723 0.0508103914910967 -0.493825273544199 ENSG00000225285 RP4-758J18.10
ENST00000454562 0.168385792936205 0.0585121003189333 -0.4784391244076 ENSG00000225285 RP4-758J18.10
ENST00000417917 0.215598843788476 0.0832502557985954 -0.438319157757578 ENSG00000225285 RP4-758J18.10
ENST00000495558 0.802172108637566 0.653358099813281 -0.11339123394301 ENSG00000179403 VWA1
ENST00000338660 0.744660107725106 0.572222328899607 -0.141726947786255 ENSG00000179403 VWA1
ENST00000404702 0.75894183520345 0.591882504753564 -0.134373083699691 ENSG00000179403 VWA1
ENST00000476993 0.763670161540944 0.598182686332524 -0.132087445200042 ENSG00000179403 VWA1
ENST00000471398 0.6853068621302 0.496937203540746 -0.170599555517972 ENSG00000179403 VWA1
ENST00000378785 0.978583106702964 0.95522323979805 0.0142738380762258 ENSG00000215915 ATAD3C
ENST00000378741 0.00303398372076435 0.0003076711791942 -0.44256070747881 ENSG00000160072 ATAD3B
ENST00000308647 0.00259872807186322 0.0002537191479116 -0.394201108894904 ENSG00000160072 ATAD3B
ENST00000472194 0.00544244843988444 0.000634378770057425 -0.355892573397916 ENSG00000160072 ATAD3B
ENST00000378736 0.0476354316076316 0.0102895209616791 -0.385148403096029 ENSG00000160072 ATAD3B
ENST00000485748 0.0332589296134948 0.0063646974423219 -0.310539949331751 ENSG00000160072 ATAD3B
ENST00000474481 0.0162309196877298 0.00249743337757566 -0.348981224203506 ENSG00000160072 ATAD3B
ENST00000378756 0.000158814233130282 8.46853751729763e-06 -0.4685855186292 ENSG00000197785 ATAD3A
ENST00000378755 0.000158814233130282 8.46853751729763e-06 -0.4685855186292 ENSG00000197785 ATAD3A
ENST00000339113 0.000222982692049001 1.27267617156728e-05 -0.464132211055469 ENSG00000197785 ATAD3A
ENST00000536055 0.000222982692049001 1.27267617156728e-05 -0.464132211055469 ENSG00000197785 ATAD3A
ENST00000439513 0.00106503063488934 8.52153750946941e-05 -0.926371216834692 ENSG00000197785 ATAD3A
ENST00000429957 0.00571279634453436 0.000675331924007794 -0.544685430269884 ENSG00000197785 ATAD3A
ENST00000400830 0.00857657953810629 0.00112596022485645 -0.440126400669706 ENSG00000197785 ATAD3A
ENST00000291386 0.0180803597717559 0.00286543735892194 -0.202359022435348 ENSG00000160075 SSU72
ENST00000378726 0.00788433390731678 0.00100990174689428 -0.299065450848285 ENSG00000160075 SSU72
ENST00000378725 0.0921352439951662 0.025267018196605 -0.163870485382998 ENSG00000160075 SSU72
ENST00000359060 0.0239143676268957 0.00411029667420706 -0.222729666978291 ENSG00000160075 SSU72
ENST00000539195 0.253713512822643 0.105588378971217 -0.189156631920949 ENSG00000215791 AL645728.2
ENST00000607222 0.38946818435355 0.201077222215106 0.31970197655063 ENSG00000272106 RP11-345P4.9
ENST00000520777 0.0804426659535578 0.0209859173821268 0.275489759843755 ENSG00000197530 MIB2
ENST00000378710 0.0804426659535578 0.0209859173821268 0.275489759843755 ENSG00000197530 MIB2
ENST00000360522 0.0804426659535578 0.0209859173821268 0.275489759843755 ENSG00000197530 MIB2
ENST00000357210 0.0804426659535578 0.0209859173821268 0.275489759843755 ENSG00000197530 MIB2
ENST00000355826 0.0804426659535578 0.0209859173821268 0.275489759843755 ENSG00000197530 MIB2
ENST00000518681 0.079843923863601 0.0207608677278884 0.275569186877452 ENSG00000197530 MIB2
ENST00000505820 0.0770042698722877 0.0197582569252208 0.278309287411014 ENSG00000197530 MIB2
ENST00000479659 0.0787453028627976 0.0203539784560096 0.277192719659236 ENSG00000197530 MIB2
ENST00000489635 0.0766231715472633 0.0196256292901782 0.278527748483022 ENSG00000197530 MIB2
ENST00000511502 0.0766231715472633 0.0196256292901782 0.278527748483022 ENSG00000197530 MIB2
ENST00000477990 0.152158782872743 0.0506952986431414 0.34436885263876 ENSG00000197530 MIB2
ENST00000514363 0.00792204434464893 0.00101628631315001 0.44875634527526 ENSG00000197530 MIB2
ENST00000487053 0.0862700143849769 0.023119508793224 0.274071801444507 ENSG00000197530 MIB2
ENST00000502470 0.0157404777702145 0.00239960100132724 0.433178174624017 ENSG00000197530 MIB2
ENST00000378712 0.0845536669268808 0.022476359567585 0.275857767491499 ENSG00000197530 MIB2
ENST00000507082 0.136788537376691 0.0437722334401209 0.382698261945232 ENSG00000197530 MIB2
ENST00000463492 0.44908689770203 0.250915033900048 0.253766603941313 ENSG00000197530 MIB2
ENST00000510793 0.00954501114870696 0.00128403779344472 0.451143632877311 ENSG00000197530 MIB2
ENST00000504599 0.0883575114251678 0.0238720705373962 0.267512113495925 ENSG00000197530 MIB2
ENST00000507229 0.0555472843299473 0.012624261855884 0.302306838365856 ENSG00000197530 MIB2
ENST00000503789 0.00357730001715418 0.000378847198757346 0.504933874097412 ENSG00000197530 MIB2
ENST00000378708 0.101943632525757 0.0290661760585711 0.261829402107291 ENSG00000197530 MIB2
ENST00000506488 0.103318181504768 0.0296311718261512 0.262772992261465 ENSG00000197530 MIB2
ENST00000512004 0.106714069052855 0.0309835101651432 0.475982688453092 ENSG00000197530 MIB2
ENST00000508455 0.189516136260586 0.0691696979409284 0.442878759253153 ENSG00000197530 MIB2
ENST00000514234 0.660143542664188 0.466093521785018 0.107148102562437 ENSG00000197530 MIB2
ENST00000467597 0.674036776462284 0.483259873167105 0.146102356685121 ENSG00000197530 MIB2
ENST00000508148 0.958060123247438 0.914756296930561 0.0242501646992736 ENSG00000197530 MIB2
ENST00000486072 0.63780960735209 0.439210735813112 0.166726739715473 ENSG00000197530 MIB2
ENST00000505370 0.661779353384515 0.468105231929126 0.153413480442761 ENSG00000197530 MIB2
ENST00000473511 0.830703489399422 0.696921867855024 0.0719567723437292 ENSG00000197530 MIB2
ENST00000464570 0.847302600739355 0.721689124677282 0.0687953201411809 ENSG00000197530 MIB2
ENST00000483015 0.799111183241799 0.648915284901119 -0.0937177460645258 ENSG00000197530 MIB2
ENST00000511910 0.437655599081033 0.240908562652349 -0.267574426387645 ENSG00000197530 MIB2
ENST00000470373 0.316800102277476 0.147177897678583 -0.366356841614517 ENSG00000197530 MIB2
ENST00000513088 0.314652171764181 0.145688147106619 -0.165140884236822 ENSG00000248333 CDK11B
ENST00000341832 0.519248974144956 0.315116174240393 -0.0968531150018303 ENSG00000248333 CDK11B
ENST00000317673 0.509443377959009 0.306180123050027 -0.0925314343698611 ENSG00000248333 CDK11B
ENST00000340677 0.509443377959009 0.306180123050027 -0.0925314343698611 ENSG00000248333 CDK11B
ENST00000407249 0.509443377959009 0.306180123050027 -0.0925314343698611 ENSG00000248333 CDK11B
ENST00000341028 0.603098289368909 0.400702902372501 0.13114072692273 ENSG00000248333 CDK11B
ENST00000607013 0.000508698282012165 3.45492134913895e-05 0.584395337652182 ENSG00000272004 RP11-345P4.10
ENST00000378662 9.47895089402777e-05 4.56330027232128e-06 0.442698538138826 ENSG00000189339 SLC35E2B
ENST00000234800 8.31291380361676e-05 3.89045640263153e-06 0.444222772399979 ENSG00000189339 SLC35E2B
ENST00000480991 0.00609022108036673 0.000732093740490683 0.413394894798242 ENSG00000189339 SLC35E2B
ENST00000481276 0.0498787097929734 0.0109378926543068 0.274262895729954 ENSG00000189339 SLC35E2B
ENST00000596308 0.184491271168783 0.0665138342549652 0.364502411078728 ENSG00000269737 RP11-345P4.7
ENST00000597891 0.848206605532271 0.723118207232851 0.0810153218339214 ENSG00000269227 RP11-345P4.6
ENST00000356200 0.281299664007762 0.123132608244057 -0.120547571400111 ENSG00000008128 CDK11A
ENST00000598846 0.801928017051179 0.652987554962981 0.0348312495821493 ENSG00000268575 RP1-283E3.8
ENST00000463652 0.889424311599701 0.790477710214981 -0.0460846272265989 ENSG00000008128 CDK11A
ENST00000358779 0.249903094868798 0.103416020146175 -0.129409097718696 ENSG00000008128 CDK11A
ENST00000460465 0.249903094868798 0.103416020146175 -0.129409097718696 ENSG00000008128 CDK11A
ENST00000404249 0.249903094868798 0.103416020146175 -0.129409097718696 ENSG00000008128 CDK11A
ENST00000378633 0.249903094868798 0.103416020146175 -0.129409097718696 ENSG00000008128 CDK11A
ENST00000357760 0.249903094868798 0.103416020146175 -0.129409097718696 ENSG00000008128 CDK11A
ENST00000509982 0.281299664007762 0.123132608244057 -0.120547571400111 ENSG00000008128 CDK11A
ENST00000378638 0.281299664007762 0.123132608244057 -0.120547571400111 ENSG00000008128 CDK11A
ENST00000356937 0.462128852281271 0.262447134674997 -0.102765212683278 ENSG00000008128 CDK11A
ENST00000478901 0.802577128826848 0.653897626868473 -0.0804199426114836 ENSG00000008128 CDK11A
ENST00000468397 0.822973385967449 0.684883576578892 -0.0684277981048716 ENSG00000008128 CDK11A
ENST00000491311 0.738155220875201 0.564024379548978 -0.0965962561009697 ENSG00000008128 CDK11A
ENST00000495016 0.887958210589177 0.78797287972958 0.0483550578963811 ENSG00000008128 CDK11A
ENST00000468800 0.697458676095676 0.512085320789599 -0.0829996762557706 ENSG00000008128 CDK11A
ENST00000464748 0.98968768077823 0.977510820403734 0.00553517747353768 ENSG00000008128 CDK11A
ENST00000489300 0.995007219950827 0.988980797407807 -0.00268030924060732 ENSG00000008128 CDK11A
ENST00000492390 0.598248309483425 0.395192738258268 -0.112946621707495 ENSG00000008128 CDK11A
ENST00000474916 0.656828856584185 0.462029464165813 -0.098978875135154 ENSG00000008128 CDK11A
ENST00000378635 0.241952056227558 0.0986460337822454 -0.135822402129846 ENSG00000008128 CDK11A
ENST00000479362 0.0760323710474602 0.0194288912886775 -0.195621418437467 ENSG00000008128 CDK11A
ENST00000498810 0.109984628515347 0.0323299804983918 -0.221910939087677 ENSG00000008128 CDK11A
ENST00000487462 0.137065602015566 0.0438825137369773 -0.217957172664454 ENSG00000008128 CDK11A
ENST00000401096 0.164835870595418 0.0567666228683972 -0.211542847094127 ENSG00000008128 CDK11A
ENST00000577672 0.0596630174524456 0.0139116536350844 0.292912778857707 ENSG00000227775 RP1-283E3.4
ENST00000417099 0.024179599949866 0.00417201183269866 0.382958072672123 ENSG00000227775 RP1-283E3.4
ENST00000355439 0.0119838299038928 0.00170157449416183 0.351576658835272 ENSG00000215790 SLC35E2
ENST00000400924 0.0105619268518295 0.00145400473726652 0.355449357438976 ENSG00000215790 SLC35E2
ENST00000246421 0.048208086977021 0.0104567087810459 0.331489474042313 ENSG00000215790 SLC35E2
ENST00000475229 0.130268114664109 0.04086114802515 0.331591336013138 ENSG00000215790 SLC35E2
ENST00000424604 0.581973094783028 0.378341054600875 0.136736891487409 ENSG00000227775 RP1-283E3.4
ENST00000418950 0.230996995459995 0.0920146781079205 0.388037811938623 ENSG00000227775 RP1-283E3.4
ENST00000341426 1.62980799119156e-06 3.822871461743e-08 -0.38672956175244 ENSG00000008130 NADK
ENST00000341991 1.63706920410127e-06 3.84121031395993e-08 -0.386644998323998 ENSG00000008130 NADK
ENST00000378625 2.11700851978418e-06 5.15663360945706e-08 -0.3815810456139 ENSG00000008130 NADK
ENST00000344463 1.62980799119156e-06 3.822871461743e-08 -0.38672956175244 ENSG00000008130 NADK
ENST00000342348 9.63763204018355e-05 4.65046369442337e-06 -0.380083834961403 ENSG00000008130 NADK
ENST00000498806 7.3120770665508e-05 3.33975162050018e-06 -0.614396127830963 ENSG00000008130 NADK
ENST00000469045 0.00407827220399402 0.000443590570569191 -0.358960080491906 ENSG00000008130 NADK
ENST00000480499 0.00630547280166648 0.00076447363771881 -0.386158332653518 ENSG00000008130 NADK
ENST00000497747 0.000228428300090884 1.31178128197749e-05 -0.593044696271788 ENSG00000008130 NADK
ENST00000477235 0.00894439806344733 0.00118396020862838 -0.346644475582298 ENSG00000008130 NADK
ENST00000489538 0.00533458478127576 0.000618697013457183 -0.377102048106666 ENSG00000008130 NADK
ENST00000497615 0.000102282031714525 4.99136569564048e-06 -0.60917498631646 ENSG00000008130 NADK
ENST00000497186 0.00915176247954743 0.00121820380517895 -0.342826904001752 ENSG00000008130 NADK
ENST00000400922 0.0518016103732696 0.0114896878344365 -0.272894859875416 ENSG00000008130 NADK
ENST00000492845 0.00579609623821352 0.000687354007172699 -0.323872749638615 ENSG00000008130 NADK
ENST00000492768 0.00319326849392565 0.000328234430760145 -0.332541739427124 ENSG00000008130 NADK
ENST00000460602 0.00326789426837852 0.000337809725577737 -0.363535508892724 ENSG00000008130 NADK
ENST00000464373 0.000561495084914318 3.89284610509352e-05 -0.466100517035743 ENSG00000008130 NADK
ENST00000480542 0.250506960099383 0.103747912716001 0.406037178998713 ENSG00000008130 NADK
ENST00000378609 0.141891974668272 0.0460421649934316 -0.0940809222320838 ENSG00000078369 GNB1
ENST00000461893 0.0193737147684297 0.00312733233460178 -0.225229099486423 ENSG00000078369 GNB1
ENST00000471354 0.248721888317876 0.102700837195827 -0.115329799790176 ENSG00000078369 GNB1
ENST00000439272 0.940321835783086 0.881855762644245 0.0127962889201811 ENSG00000078369 GNB1
ENST00000434686 0.943520536413561 0.887556268600075 0.0122802537406116 ENSG00000078369 GNB1
ENST00000437146 0.973003909564624 0.944292775828603 -0.00621828677415032 ENSG00000078369 GNB1
ENST00000472614 0.861630233700856 0.74375287172205 0.0368638529410957 ENSG00000078369 GNB1
ENST00000607589 0.975600925528438 0.949502649916646 0.00851145496900333 ENSG00000078369 GNB1
ENST00000378567 0.435134910579749 0.238661705004587 -0.213098909484248 ENSG00000067606 PRKCZ
ENST00000468310 0.692634747323672 0.506157745982416 -0.151047641185172 ENSG00000067606 PRKCZ
ENST00000479566 0.942540999672719 0.88565498818136 0.0361676255709641 ENSG00000067606 PRKCZ
ENST00000466651 0.950793614407789 0.901423032015662 -0.0290148625648933 ENSG00000067606 PRKCZ
ENST00000400921 0.323643592348682 0.151888342127418 -0.275270377927962 ENSG00000067606 PRKCZ
ENST00000495347 0.517071336849452 0.313100576798148 -0.246163556291347 ENSG00000067606 PRKCZ
ENST00000461106 0.402692668725007 0.211653486881603 -0.247038042401195 ENSG00000067606 PRKCZ
ENST00000461465 0.341824918864528 0.164925010751252 -0.337339904482786 ENSG00000067606 PRKCZ
ENST00000470596 0.305390600346149 0.13928315920805 -0.356578839124294 ENSG00000067606 PRKCZ
ENST00000496325 0.348332125681628 0.169797172173334 -0.334262474963985 ENSG00000067606 PRKCZ
ENST00000481140 0.419631153159165 0.225484406043444 -0.298338593314661 ENSG00000067606 PRKCZ
ENST00000482686 0.276981921477653 0.120151823211109 -0.394212216498203 ENSG00000067606 PRKCZ
ENST00000400920 0.340191534315849 0.163715953703017 -0.279526754551563 ENSG00000067606 PRKCZ
ENST00000486681 0.2542835564619 0.105923060308138 -0.409757461591519 ENSG00000067606 PRKCZ
ENST00000470986 0.514951411469533 0.311085643826057 -0.255582664146993 ENSG00000067606 PRKCZ
ENST00000479263 0.469868513584599 0.269535929920168 -0.23659966127026 ENSG00000067606 PRKCZ
ENST00000478770 0.703549771530454 0.519438167195618 -0.144761261486001 ENSG00000067606 PRKCZ
ENST00000505322 0.950508782467563 0.901053301519219 -0.0277901090995072 ENSG00000067606 PRKCZ
ENST00000469733 0.985721685014366 0.96955109619716 0.00409172600803086 ENSG00000162585 C1orf86
ENST00000414253 0.98963201903978 0.977339912226866 -0.00307899777314934 ENSG00000162585 C1orf86
ENST00000428120 0.98963201903978 0.977339912226866 -0.00307899777314934 ENSG00000162585 C1orf86
ENST00000400919 0.98963201903978 0.977339912226866 -0.00307899777314934 ENSG00000162585 C1orf86
ENST00000400918 0.989959991727667 0.978065233891315 -0.00304765416439557 ENSG00000162585 C1orf86
ENST00000497675 0.768091834455608 0.604498664163053 -0.0570954365254495 ENSG00000162585 C1orf86
ENST00000378543 0.615300732243211 0.413904396574603 -0.0902726448044533 ENSG00000162585 C1orf86
ENST00000378546 0.615300732243211 0.413904396574603 -0.0902726448044533 ENSG00000162585 C1orf86
ENST00000401813 0.694922540449299 0.508936091470538 -0.0733901910493745 ENSG00000162585 C1orf86
ENST00000487186 0.635310232931162 0.436347193179049 -0.0861257170646546 ENSG00000162585 C1orf86
ENST00000378545 0.641355726874271 0.443428237394127 -0.0838522713952594 ENSG00000162585 C1orf86
ENST00000476803 0.72626936674272 0.548795610776849 -0.0659608886356612 ENSG00000162585 C1orf86
ENST00000440825 0.630485614430241 0.43079144388071 -0.0871023021231216 ENSG00000162585 C1orf86
ENST00000597060 0.766763412303283 0.602637990389256 -0.120475468222817 ENSG00000269554 AL590822.2
ENST00000420515 0.568726348759953 0.364857184060642 -0.104695306295127 ENSG00000162585 C1orf86
ENST00000378536 0.110623763306324 0.0326079386618826 -0.176280783803962 ENSG00000157933 SKI
ENST00000508416 0.118362453032554 0.0358018638471959 -0.230623467701034 ENSG00000157933 SKI
ENST00000478223 0.246541790349134 0.101361711835037 -0.185174269967186 ENSG00000157933 SKI
ENST00000507179 0.530038586970599 0.325699002894027 0.235449043408297 ENSG00000157933 SKI
ENST00000378531 0.0471026381557877 0.0101390857919489 0.379354469433818 ENSG00000116151 MORN1
ENST00000606372 0.0440377248779612 0.00925785089326239 0.386207817551742 ENSG00000116151 MORN1
ENST00000378529 0.0322498165708303 0.00610181071495264 0.404217613042712 ENSG00000116151 MORN1
ENST00000607342 0.0238366189280155 0.00409285114712932 0.569143336080837 ENSG00000116151 MORN1
ENST00000469374 0.654384167298193 0.458925695654863 0.115494073772313 ENSG00000116151 MORN1
ENST00000419785 0.615154105123663 0.413687894320325 0.136157834069403 ENSG00000116151 MORN1
ENST00000378525 0.252425523359888 0.104859573076022 0.269477591275741 ENSG00000116151 MORN1
ENST00000449373 0.616512027560514 0.415137589740503 0.138156142484073 ENSG00000116151 MORN1
ENST00000317490 0.0493062418520689 0.0107672664853954 0.578586163888847 ENSG00000178642 AL513477.1
ENST00000607031 0.0697405268091813 0.0172280080836821 0.53700543453143 ENSG00000116151 MORN1
ENST00000475812 0.539440655654879 0.334820453331385 0.229755270228558 ENSG00000116151 MORN1
ENST00000494279 0.182092929537336 0.065301720491534 0.443694611330782 ENSG00000116151 MORN1
ENST00000378518 0.453732580042802 0.254983683889098 -0.0774573453505623 ENSG00000157916 RER1
ENST00000605895 0.298412568709827 0.134592511789399 -0.0980773364643097 ENSG00000157916 RER1
ENST00000378513 0.513588099031556 0.309872133797255 -0.0703838236520224 ENSG00000157916 RER1
ENST00000306256 0.496899347195495 0.294455786913087 -0.0717828965854216 ENSG00000157916 RER1
ENST00000493207 0.610693542777409 0.408650204233181 -0.0681449458196918 ENSG00000157916 RER1
ENST00000378512 0.513536349383962 0.309833105474351 -0.0703860947966463 ENSG00000157916 RER1
ENST00000443438 0.487147376315929 0.285434675139498 -0.0752023395211514 ENSG00000157916 RER1
ENST00000488353 0.325763672657908 0.15335256749857 -0.10277750322213 ENSG00000157916 RER1
ENST00000462129 0.228993628445374 0.0908288740533233 -0.177026481591028 ENSG00000157916 RER1
ENST00000288774 0.175917433623747 0.0621881187836006 -0.221917472013723 ENSG00000157911 PEX10
ENST00000447513 0.238542120132837 0.096565380352593 -0.201288466242979 ENSG00000157911 PEX10
ENST00000507596 0.208113947886925 0.0789831444457811 -0.212346055640287 ENSG00000157911 PEX10
ENST00000510434 0.252123264350902 0.104666903166176 -0.247337941044988 ENSG00000157911 PEX10
ENST00000508384 0.466845745640701 0.266702441566166 -0.203368680273646 ENSG00000157911 PEX10
ENST00000515760 0.935672105281836 0.873072850617295 -0.0384542371250177 ENSG00000157911 PEX10
ENST00000502666 0.903054774595232 0.815230248356555 -0.0524455358813924 ENSG00000157911 PEX10
ENST00000504111 0.773356354265215 0.612499763781153 -0.108830130641054 ENSG00000157911 PEX10
ENST00000514502 0.409964012845847 0.217458684967401 -0.228883397036807 ENSG00000157911 PEX10
ENST00000449969 0.00626675222709931 0.000758828567321448 -0.684261103721045 ENSG00000149527 PLCH2
ENST00000288766 0.00259961027120304 0.000253826033218474 -0.78614359439422 ENSG00000149527 PLCH2
ENST00000419816 0.00347591012046072 0.000365593448112673 -0.724489970418276 ENSG00000149527 PLCH2
ENST00000378488 0.00347591012046072 0.000365593448112673 -0.724489970418276 ENSG00000149527 PLCH2
ENST00000378486 0.00347591012046072 0.000365593448112673 -0.724489970418276 ENSG00000149527 PLCH2
ENST00000343889 0.00345476691059459 0.000362395273985297 -0.725961882099936 ENSG00000149527 PLCH2
ENST00000278878 0.00752849861402792 0.000952782781100869 -0.682238039793569 ENSG00000149527 PLCH2
ENST00000473964 0.0177968675992895 0.00280502361763044 -0.686210761818283 ENSG00000149527 PLCH2
ENST00000462379 0.0511609652647239 0.0113006197386083 -0.590236568006859 ENSG00000149527 PLCH2
ENST00000378466 0.361193243934368 0.179469118626998 -0.12053880190612 ENSG00000157881 PANK4
ENST00000435556 0.361193243934368 0.179469118626998 -0.12053880190612 ENSG00000157881 PANK4
ENST00000505228 0.512270735860199 0.308713363201797 -0.0960598586905632 ENSG00000157881 PANK4
ENST00000502512 0.650587715979656 0.454620864601706 -0.110756084625972 ENSG00000157881 PANK4
ENST00000471361 0.698769449105176 0.513638405116403 -0.117133258814088 ENSG00000157881 PANK4
ENST00000487804 0.77239824430767 0.611155115897399 -0.0900342751605891 ENSG00000157881 PANK4
ENST00000515423 0.680983576460671 0.492065154494129 -0.136203683032422 ENSG00000157881 PANK4
ENST00000468002 0.880479284835329 0.775009597238174 -0.0388018560521722 ENSG00000157881 PANK4
ENST00000486396 0.296540234960572 0.133191680068395 -0.192046959519936 ENSG00000157881 PANK4
ENST00000502770 0.396626260131285 0.206922911643347 -0.173951102813414 ENSG00000157881 PANK4
ENST00000491212 0.384342743873976 0.197088957625715 -0.20487243784396 ENSG00000157881 PANK4
ENST00000514922 0.521839370301695 0.317698446072205 -0.166860308183077 ENSG00000157881 PANK4
ENST00000606645 0.638269775989128 0.439806684676548 -0.193022244211035 ENSG00000272449 RP3-395M20.12
ENST00000416860 0.061333185943115 0.0144484760620129 0.373976688952241 ENSG00000238164 RP3-395M20.8
ENST00000443892 0.013615589990804 0.00200164043311829 0.535466482344038 ENSG00000238164 RP3-395M20.8
ENST00000449660 0.240807152447821 0.0979604301722004 0.317013954946795 ENSG00000238164 RP3-395M20.8
ENST00000448624 0.621777048731077 0.421015973957566 0.161702059102287 ENSG00000238164 RP3-395M20.8
ENST00000432521 0.00892005677654307 0.00117959874534281 0.565009117461553 ENSG00000238164 RP3-395M20.8
ENST00000452793 0.277532940376114 0.120550989070729 0.250452972627944 ENSG00000238164 RP3-395M20.8
ENST00000426449 0.435768855792588 0.239281287940561 0.163052513879287 ENSG00000157873 TNFRSF14
ENST00000434817 0.402796420029039 0.211750130437591 0.17205810962103 ENSG00000157873 TNFRSF14
ENST00000435221 0.397631408678659 0.207726665603948 0.173412788595872 ENSG00000157873 TNFRSF14
ENST00000451778 0.390838903807989 0.202265435768678 0.175517868565914 ENSG00000157873 TNFRSF14
ENST00000409119 0.312046873800155 0.143753918046963 0.19996141244831 ENSG00000157873 TNFRSF14
ENST00000355716 0.483208345369281 0.281593775642566 0.14152027525028 ENSG00000157873 TNFRSF14
ENST00000475523 0.471267277262649 0.270880108687821 0.145782792189259 ENSG00000157873 TNFRSF14
ENST00000442392 0.457432414051514 0.258194990047918 0.171973819122783 ENSG00000157873 TNFRSF14
ENST00000482074 0.470605959722749 0.270244503025307 0.168764001595626 ENSG00000157873 TNFRSF14
ENST00000496064 0.334594185210532 0.159798802081172 0.19131233122061 ENSG00000157873 TNFRSF14
ENST00000463471 0.472744933130803 0.272253728531511 0.143344343872042 ENSG00000157873 TNFRSF14
ENST00000466750 0.484579880910045 0.282849558129712 0.140275563647583 ENSG00000157873 TNFRSF14
ENST00000471768 0.349723696098959 0.170838713705706 0.196756443164177 ENSG00000157873 TNFRSF14
ENST00000463835 0.740484274561852 0.567080327913003 0.0737995212563192 ENSG00000157873 TNFRSF14
ENST00000482602 0.748389990392971 0.577406753222092 0.0739556315652308 ENSG00000157873 TNFRSF14
ENST00000480305 0.930831391649593 0.864520187145869 0.0236777596407173 ENSG00000157873 TNFRSF14
ENST00000456687 0.178870444989536 0.0637005328259584 0.458627502822001 ENSG00000225931 RP3-395M20.7
ENST00000424215 0.039132937679365 0.00789150917196046 0.527332758571641 ENSG00000228037 RP3-395M20.9
ENST00000493183 0.534737386717513 0.33030412863918 -0.157768197771733 ENSG00000157870 FAM213B
ENST00000474659 0.550201549704664 0.345746993766256 -0.151489361398774 ENSG00000157870 FAM213B
ENST00000419916 0.244707401543016 0.1002480591379 -0.243661391147799 ENSG00000157870 FAM213B
ENST00000378424 0.244707401543016 0.1002480591379 -0.243661391147799 ENSG00000157870 FAM213B
ENST00000537325 0.475301762801513 0.274504451052735 -0.17191961278935 ENSG00000157870 FAM213B
ENST00000378427 0.244707401543016 0.1002480591379 -0.243661391147799 ENSG00000157870 FAM213B
ENST00000378425 0.244707401543016 0.1002480591379 -0.243661391147799 ENSG00000157870 FAM213B
ENST00000464043 0.412641820522573 0.219713116550915 -0.196522144828799 ENSG00000157870 FAM213B
ENST00000444521 0.244707401543016 0.1002480591379 -0.243661391147799 ENSG00000157870 FAM213B
ENST00000465233 0.567442362085755 0.36345733839051 -0.159811439821664 ENSG00000157870 FAM213B
ENST00000498083 0.536302957386791 0.33175783886538 -0.170869160940492 ENSG00000157870 FAM213B
ENST00000481683 0.658948554588135 0.464682465336714 -0.124998582729669 ENSG00000157870 FAM213B
ENST00000484099 0.248468682628193 0.102570497003385 -0.242965029947003 ENSG00000157870 FAM213B
ENST00000477045 0.632377893073897 0.432909459007213 -0.143193348662885 ENSG00000157870 FAM213B
ENST00000476686 0.114081689464554 0.0340418548546887 -0.320311238273697 ENSG00000157870 FAM213B
ENST00000471840 0.176574367280974 0.0625177240226148 -0.353604665758713 ENSG00000142606 MMEL1
ENST00000288709 0.159189143436979 0.0540210438011833 -0.36833551888555 ENSG00000142606 MMEL1
ENST00000378412 0.159189143436979 0.0540210438011833 -0.36833551888555 ENSG00000142606 MMEL1
ENST00000502556 0.217626060075505 0.0843949051710701 -0.376224711198053 ENSG00000142606 MMEL1
ENST00000504800 0.217626060075505 0.0843949051710701 -0.376224711198053 ENSG00000142606 MMEL1
ENST00000401094 0.97002708068588 0.93878634775902 0.0192227036978943 ENSG00000215912 TTC34
ENST00000401095 0.578988384073416 0.375314418921704 -0.224413098489089 ENSG00000215912 TTC34
ENST00000511072 0.675585221644858 0.485286672558135 -0.176327713389833 ENSG00000142611 PRDM16
ENST00000378398 0.675585221644858 0.485286672558135 -0.176327713389833 ENSG00000142611 PRDM16
ENST00000441472 0.675585221644858 0.485286672558135 -0.176327713389833 ENSG00000142611 PRDM16
ENST00000442529 0.675585221644858 0.485286672558135 -0.176327713389833 ENSG00000142611 PRDM16
ENST00000378391 0.675585221644858 0.485286672558135 -0.176327713389833 ENSG00000142611 PRDM16
ENST00000514189 0.675585221644858 0.485286672558135 -0.176327713389833 ENSG00000142611 PRDM16
ENST00000270722 0.675585221644858 0.485286672558135 -0.176327713389833 ENSG00000142611 PRDM16
ENST00000356575 0.74039999589579 0.566940869439386 0.145604264865747 ENSG00000162591 MEGF6
ENST00000485002 0.752562030667667 0.583533580064315 0.139546312933813 ENSG00000162591 MEGF6
ENST00000378344 0.0182175047608806 0.00289284481137763 0.274802932527889 ENSG00000158109 TPRG1L
ENST00000344579 0.0182175047608806 0.00289284481137763 0.274802932527889 ENSG00000158109 TPRG1L
ENST00000378322 0.256602220286108 0.107327316222689 -0.127749999802373 ENSG00000116213 WRAP73
ENST00000270708 0.257075293029215 0.107652433974966 -0.127736539580352 ENSG00000116213 WRAP73
ENST00000471223 0.486766261088183 0.285027341231172 -0.11213704536877 ENSG00000116213 WRAP73
ENST00000424367 0.445471480006993 0.247730738738002 -0.0964153333645462 ENSG00000116213 WRAP73
ENST00000497940 0.28712550174079 0.126826961179319 -0.175466970729942 ENSG00000116213 WRAP73
ENST00000469643 0.198971850778135 0.0740505189042725 -0.249202214650431 ENSG00000116213 WRAP73
ENST00000494884 0.37589798971048 0.190502878016475 -0.221652165230096 ENSG00000116213 WRAP73
ENST00000465916 0.694020128931988 0.507809461274141 -0.0592079022164285 ENSG00000116213 WRAP73
ENST00000419924 0.561295580188196 0.356921260905506 -0.0892932045792218 ENSG00000116213 WRAP73
ENST00000479331 0.571512001969926 0.36761176290727 0.142638892441307 ENSG00000116213 WRAP73
ENST00000378295 0.873040867052992 0.762753865269417 0.0234581231531654 ENSG00000078900 TP73
ENST00000604074 0.873040867052992 0.762753865269417 0.0234581231531654 ENSG00000078900 TP73
ENST00000354437 0.963028620794759 0.924470878784111 -0.00875967049529011 ENSG00000078900 TP73
ENST00000346387 0.952516706451339 0.904357031050908 -0.0108551261718028 ENSG00000078900 TP73
ENST00000357733 0.952516706451339 0.904357031050908 -0.0108551261718028 ENSG00000078900 TP73
ENST00000443034 0.820047062138871 0.680197272153973 -0.0671220861030025 ENSG00000227589 RP5-1092A11.5
ENST00000603362 0.968051535576713 0.934723777115348 0.00839543521213387 ENSG00000078900 TP73
ENST00000604479 0.968051535576713 0.934723777115348 0.00839543521213387 ENSG00000078900 TP73
ENST00000378288 0.712836534786346 0.530962373239577 0.0517100815871085 ENSG00000078900 TP73
ENST00000378285 0.95029266029881 0.900485295263509 0.0120827125039859 ENSG00000078900 TP73
ENST00000378280 0.95029266029881 0.900485295263509 0.0120827125039859 ENSG00000078900 TP73
ENST00000603364 0.809214283201036 0.663963239504854 0.0463758622070992 ENSG00000078900 TP73
ENST00000604194 0.585225984238272 0.381651853184704 0.16206823269746 ENSG00000078900 TP73
ENST00000378290 0.88831223473863 0.788558349732474 0.0278957413051786 ENSG00000078900 TP73
ENST00000416554 0.88354985282978 0.780529982566247 0.0520221723209227 ENSG00000235131 RP5-1092A11.2
ENST00000604566 0.893355143924872 0.797816693671265 0.0320782118316593 ENSG00000078900 TP73
ENST00000418088 0.0802207427829574 0.0208954617266779 -0.325176120727925 ENSG00000227372 TP73-AS1
ENST00000452079 0.0810311351415692 0.0212016461646121 -0.319330400362174 ENSG00000227372 TP73-AS1
ENST00000419973 0.723159424226365 0.54469119018899 0.122851687481706 ENSG00000227372 TP73-AS1
ENST00000423764 0.032407914455982 0.00614155541803702 -0.381893663406022 ENSG00000227372 TP73-AS1
ENST00000587071 3.89555198452179e-06 1.05244841888786e-07 -0.85110667327226 ENSG00000227372 TP73-AS1
ENST00000608600 4.50378546199731e-06 1.24228764283477e-07 -0.849494986422674 ENSG00000227372 TP73-AS1
ENST00000544565 0.940774343449614 0.882670697149826 -0.0304711085478637 ENSG00000227372 TP73-AS1
ENST00000378251 0.64554503886048 0.448424631308291 0.0647756311723573 ENSG00000130764 LRRC47
ENST00000462356 0.9205128685953 0.845390858130482 0.0227937605388887 ENSG00000130764 LRRC47
ENST00000479239 0.889994629869167 0.791478187198668 0.0361990381330156 ENSG00000130764 LRRC47
ENST00000607459 0.734901743472617 0.559723181618493 -0.0929020800788063 ENSG00000272153 RP1-286D6.5
ENST00000378230 0.682877652540128 0.49428160417262 0.0468580992676619 ENSG00000116198 CEP104
ENST00000484420 0.0813096804587014 0.0212985455056045 -0.512522612904809 ENSG00000116198 CEP104
ENST00000438539 0.237220381819117 0.0957584841687341 0.192048880552373 ENSG00000116198 CEP104
ENST00000461667 0.916266367568904 0.838535588829465 0.0263248764909202 ENSG00000116198 CEP104
ENST00000495701 0.936756299970894 0.874910179768142 -0.026462604476334 ENSG00000116198 CEP104
ENST00000460038 0.915721779379748 0.837462718568848 0.0252728406635703 ENSG00000116198 CEP104
ENST00000494653 0.893668071400283 0.798407496254244 -0.0227059652803186 ENSG00000116198 CEP104
ENST00000443466 0.763621197941101 0.598104334705391 -0.0742442038433098 ENSG00000116198 CEP104
ENST00000428079 0.756099518461121 0.588244411241919 -0.0554605998298634 ENSG00000116198 CEP104
ENST00000494951 0.557198759506206 0.35293347369949 -0.140352643547366 ENSG00000116198 CEP104
ENST00000378223 0.707841394639339 0.524817353889321 -0.0765662213596302 ENSG00000116198 CEP104
ENST00000378212 0.501828774288525 0.299141552110645 0.144566207357192 ENSG00000169598 DFFB
ENST00000378209 0.30135209228215 0.136518336299639 0.16300638999158 ENSG00000169598 DFFB
ENST00000491998 0.30135209228215 0.136518336299639 0.16300638999158 ENSG00000169598 DFFB
ENST00000338895 0.476878596335124 0.27586158183574 0.145858324419229 ENSG00000169598 DFFB
ENST00000341385 0.752390408363176 0.583226307000177 -0.109300478101994 ENSG00000169598 DFFB
ENST00000468793 0.277713543081369 0.120681432608606 0.169833634455293 ENSG00000169598 DFFB
ENST00000339350 0.279712187084073 0.122033530430345 0.169459439782926 ENSG00000169598 DFFB
ENST00000477548 0.279712187084073 0.122033530430345 0.169459439782926 ENSG00000169598 DFFB
ENST00000378206 0.291099269600783 0.129516120549771 0.165929333835668 ENSG00000169598 DFFB
ENST00000475969 0.279696028579504 0.122022014767572 0.169342502878806 ENSG00000169598 DFFB
ENST00000481945 0.484754362101278 0.282993974100496 -0.265102178388153 ENSG00000169598 DFFB
ENST00000461150 0.782476983513442 0.625389369128271 0.0835712075770937 ENSG00000169598 DFFB
ENST00000579705 0.905354230432725 0.819138278617231 0.0581613991994996 ENSG00000264428 AL691523.1
ENST00000486765 0.423558447574811 0.228720068171907 -0.125830162416281 ENSG00000198912 C1orf174
ENST00000361605 0.423558447574811 0.228720068171907 -0.125830162416281 ENSG00000198912 C1orf174
ENST00000474140 0.423558447574811 0.228720068171907 -0.125830162416281 ENSG00000198912 C1orf174
ENST00000413332 0.810111367081056 0.665281388133571 -0.105002694192386 ENSG00000236423 LINC01134
ENST00000442673 0.639606065705404 0.441324917246721 -0.156747851683204 ENSG00000236423 LINC01134
ENST00000439488 0.605786693649429 0.403567612448768 -0.171422322977336 ENSG00000236423 LINC01134
ENST00000478423 0.428612210456173 0.232859590930116 0.132375828335948 ENSG00000131697 NPHP4
ENST00000460696 0.178853683018158 0.0636888518207423 0.352470227681752 ENSG00000131697 NPHP4
ENST00000378161 0.144046333870425 0.046981580743505 0.364186389169618 ENSG00000131697 NPHP4
ENST00000489180 0.428278226899807 0.232602918978253 0.132370697078253 ENSG00000131697 NPHP4
ENST00000378156 0.428278226899807 0.232602918978253 0.132370697078253 ENSG00000131697 NPHP4
ENST00000378169 0.444803745146678 0.247163723844918 0.128289434112438 ENSG00000131697 NPHP4
ENST00000468253 0.866769404685921 0.75195536979029 0.0662750852171874 ENSG00000131697 NPHP4
ENST00000506941 0.959313672322848 0.917363647367965 -0.0261554765384361 ENSG00000131697 NPHP4
ENST00000470763 0.479695584849269 0.278474765981294 -0.238057606375235 ENSG00000131697 NPHP4
ENST00000466897 0.197922066956165 0.0735286736098168 0.346823552838566 ENSG00000131697 NPHP4
ENST00000378111 0.000477209422647742 3.19953114533095e-05 -0.388174043245355 ENSG00000069424 KCNAB2
ENST00000378097 0.000343447484195464 2.13790958858021e-05 -0.401335232997012 ENSG00000069424 KCNAB2
ENST00000493807 0.881485887569911 0.77702161827273 0.0506644456869463 ENSG00000069424 KCNAB2
ENST00000378092 0.00413186693490702 0.000451069397617029 -0.330604177801806 ENSG00000069424 KCNAB2
ENST00000478098 0.0304334512748856 0.00564905267724572 -0.291017672699779 ENSG00000069424 KCNAB2
ENST00000445501 0.0360032797282504 0.00708016211811222 -0.286735945663831 ENSG00000069424 KCNAB2
ENST00000428161 0.000718642831422791 5.2416817620542e-05 -0.395798878456993 ENSG00000069424 KCNAB2
ENST00000389632 0.00079437808431149 5.94058529391464e-05 -0.394361124448264 ENSG00000069424 KCNAB2
ENST00000602612 0.000338037794730594 2.09827396913568e-05 -0.395754134203218 ENSG00000069424 KCNAB2
ENST00000378087 4.93565223418933e-05 2.09277392027364e-06 -0.44117377839744 ENSG00000069424 KCNAB2
ENST00000341524 6.88685362502677e-05 3.1125437800406e-06 -0.443423482490224 ENSG00000069424 KCNAB2
ENST00000352527 6.88685362502677e-05 3.1125437800406e-06 -0.443423482490224 ENSG00000069424 KCNAB2
ENST00000435937 0.0107693824580417 0.0014881240945247 -0.324179384104533 ENSG00000069424 KCNAB2
ENST00000164247 0.000169735904104851 9.22560224776317e-06 -0.438660291947038 ENSG00000069424 KCNAB2
ENST00000459822 0.0801193938549721 0.0208594682330946 -0.348351343671957 ENSG00000069424 KCNAB2
ENST00000594544 0.339430772256049 0.163170986538397 -0.269464716075129 ENSG00000268332 AL035406.1
ENST00000472700 0.0409809849001295 0.00841199656514758 -0.285989457023167 ENSG00000069424 KCNAB2
ENST00000378083 0.000182349335467335 1.00378318647193e-05 -0.446904620744355 ENSG00000069424 KCNAB2
ENST00000458166 0.000361364455247281 2.27829014425479e-05 -0.421345055106525 ENSG00000069424 KCNAB2
ENST00000462676 0.390723066090055 0.202173322951356 -0.188584906348662 ENSG00000069424 KCNAB2
ENST00000481789 7.53388383375762e-05 3.45730059050575e-06 -0.583302937748657 ENSG00000069424 KCNAB2
ENST00000378021 0.490344096945232 0.288290027815593 0.261615229334464 ENSG00000116254 CHD5
ENST00000262450 0.490344096945232 0.288290027815593 0.261615229334464 ENSG00000116254 CHD5
ENST00000462991 0.821364540073474 0.682208117188349 0.103951644227827 ENSG00000116254 CHD5
ENST00000496404 0.607472185271753 0.4054179428978 0.207764660945539 ENSG00000116254 CHD5
ENST00000484532 0.0768903330824366 0.0197215495397854 -0.199809259376294 ENSG00000116251 RPL22
ENST00000234875 0.0720499599542481 0.018010189102059 -0.19831254135722 ENSG00000116251 RPL22
ENST00000480661 0.0217757784846979 0.00365172308768506 -0.257310998010731 ENSG00000116251 RPL22
ENST00000497965 0.0226860985646825 0.00384422656028762 -0.256084966390284 ENSG00000116251 RPL22
ENST00000471204 0.0255055749490794 0.00447634487853367 -0.253047230800433 ENSG00000116251 RPL22
ENST00000465387 0.0236641095096328 0.00405548456548013 -0.255412570685419 ENSG00000116251 RPL22
ENST00000462296 0.0298621351624048 0.00550009147822602 -0.253824827650362 ENSG00000116251 RPL22
ENST00000465335 0.0321499910094476 0.00607547971509249 -0.251738450351611 ENSG00000116251 RPL22
ENST00000466994 0.790590332641809 0.636803420599131 0.117375345010867 ENSG00000158286 RNF207
ENST00000377948 0.673558695434687 0.482642856161377 0.0974577631568478 ENSG00000158286 RNF207
ENST00000484435 0.72247677127402 0.543836002902623 0.154290771108326 ENSG00000158286 RNF207
ENST00000377939 0.665947001006285 0.473211764901996 0.0994020295574142 ENSG00000158286 RNF207
ENST00000485539 0.290680618101146 0.129213914168741 0.36436117759556 ENSG00000158286 RNF207
ENST00000496676 0.907344300943043 0.822394347614067 0.0337184677643935 ENSG00000158286 RNF207
ENST00000463453 0.977090856690727 0.95237027703903 0.0147080916334931 ENSG00000158286 RNF207
ENST00000496329 0.65944744748364 0.465224765267414 -0.182267954899892 ENSG00000158286 RNF207
ENST00000492476 0.936516078261848 0.874533733447395 -0.0346658373977027 ENSG00000158286 RNF207
ENST00000483336 0.952846951955399 0.90505854619293 -0.0203092505455446 ENSG00000158286 RNF207
ENST00000343813 0.249721456241225 0.103300979862704 -0.150509450567557 ENSG00000116237 ICMT
ENST00000495791 0.912251827170724 0.831431279443561 -0.027518819436846 ENSG00000116237 ICMT
ENST00000489498 0.1185829461316 0.035899799748597 -0.205174257983687 ENSG00000116237 ICMT
ENST00000474756 0.0604215321612321 0.0141628040513331 -0.249564589067393 ENSG00000116237 ICMT
ENST00000362035 0.0702919838956921 0.0174155678226415 -0.369643855404032 ENSG00000116237 ICMT
ENST00000377893 0.135093755747704 0.0430011348642981 0.433001263552899 ENSG00000158292 GPR153
ENST00000608083 0.00333214033493497 0.000346153557818978 -0.28890522205381 ENSG00000097021 ACOT7
ENST00000377845 0.0040616524150586 0.000441166739372743 -0.300898100456919 ENSG00000097021 ACOT7
ENST00000377855 0.00458446155245515 0.000512593281296979 -0.288176058213789 ENSG00000097021 ACOT7
ENST00000377860 0.00333214033493497 0.000346153557818978 -0.28890522205381 ENSG00000097021 ACOT7
ENST00000418124 0.00333214033493497 0.000346153557818978 -0.28890522205381 ENSG00000097021 ACOT7
ENST00000545482 0.00333214033493497 0.000346153557818978 -0.28890522205381 ENSG00000097021 ACOT7
ENST00000361521 0.00357812693505754 0.000378991904957913 -0.284849174474952 ENSG00000097021 ACOT7
ENST00000377842 0.00479117959385593 0.000541368328023097 -0.298422749645765 ENSG00000097021 ACOT7
ENST00000473466 0.000163089302801807 8.75496959857692e-06 -0.409780175938498 ENSG00000097021 ACOT7
ENST00000481175 0.0134602478497382 0.001972570651544 -0.443095456292683 ENSG00000097021 ACOT7
ENST00000541130 0.00347444684008131 0.000365153112049166 -0.359851164102911 ENSG00000097021 ACOT7
ENST00000377837 0.456360625766567 0.257316000475474 -0.263719008942508 ENSG00000069812 HES2
ENST00000377836 0.425697327408333 0.230473897943961 -0.277939382711434 ENSG00000069812 HES2
ENST00000471190 0.685544798432304 0.497315787928216 -0.171341272971979 ENSG00000069812 HES2
ENST00000377834 0.51831016753571 0.314202295013541 -0.235476456385258 ENSG00000069812 HES2
ENST00000377828 0.294293249828574 0.131731331338528 -0.376976539171573 ENSG00000187017 ESPN
ENST00000377748 0.884692855954694 0.782475822890983 -0.0629366011460301 ENSG00000171680 PLEKHG5
ENST00000400913 0.719996577444059 0.540411303505028 -0.149675417419026 ENSG00000171680 PLEKHG5
ENST00000489097 0.488929478353133 0.286941990433503 -0.264908118150435 ENSG00000171680 PLEKHG5
ENST00000340850 0.764368809560374 0.599235505980333 -0.127523278391487 ENSG00000171680 PLEKHG5
ENST00000377725 0.724322860786936 0.546275852260279 -0.147165583829934 ENSG00000171680 PLEKHG5
ENST00000377728 0.635280127123764 0.436301156477092 -0.189043016626306 ENSG00000171680 PLEKHG5
ENST00000377732 0.777644091575234 0.618720499442778 -0.118234218982354 ENSG00000171680 PLEKHG5
ENST00000400915 0.778936453838527 0.62055096697312 -0.117568993383758 ENSG00000171680 PLEKHG5
ENST00000377740 0.854288378866359 0.732307036009474 -0.0783879680717981 ENSG00000171680 PLEKHG5
ENST00000377737 0.854288378866359 0.732307036009474 -0.0783879680717981 ENSG00000171680 PLEKHG5
ENST00000535355 0.675746072705885 0.485618309610298 -0.171188715454754 ENSG00000171680 PLEKHG5
ENST00000537245 0.717823130773525 0.537492661254666 -0.146869964555297 ENSG00000171680 PLEKHG5
ENST00000544978 0.740466589043614 0.567016673609328 -0.137697415955564 ENSG00000171680 PLEKHG5
ENST00000377705 0.918956927613951 0.842795371556274 -0.0202300000053377 ENSG00000162408 NOL9
ENST00000464383 0.350736127046046 0.171565453983133 -0.187120579096477 ENSG00000162408 NOL9
ENST00000462798 0.616348385591306 0.414968666841245 -0.146791610203266 ENSG00000162408 NOL9
ENST00000456162 0.831088361347073 0.697444990248398 0.0876770874727414 ENSG00000229519 RP11-58A11.2
ENST00000460777 0.337341588657653 0.161743840202657 -0.276634849988478 ENSG00000162408 NOL9
ENST00000464665 0.504933829160298 0.302037768975358 -0.184299526376552 ENSG00000162408 NOL9
ENST00000319084 0.0606444730525045 0.0142375343153876 0.390688241844161 ENSG00000204859 ZBTB48
ENST00000435905 0.116968168145547 0.0352460088037105 0.340838258715403 ENSG00000204859 ZBTB48
ENST00000377674 0.0100213702474777 0.0013634811247167 0.379125444037655 ENSG00000204859 ZBTB48
ENST00000488936 0.0200221777692607 0.00326589635629243 0.354799175570711 ENSG00000204859 ZBTB48
ENST00000482360 0.161662313885361 0.0552129409026464 0.296220440282712 ENSG00000204859 ZBTB48
ENST00000498342 0.0340076649783072 0.00656364007193729 0.503761433847074 ENSG00000204859 ZBTB48
ENST00000466813 0.0220839909045958 0.0037138115891806 0.559809526203207 ENSG00000204859 ZBTB48
ENST00000466941 0.132769517608035 0.0419393568922882 0.503056806983772 ENSG00000204859 ZBTB48
ENST00000377658 0.645992839646874 0.448846512263872 -0.10567220179027 ENSG00000162413 KLHL21
ENST00000377663 0.646108391340063 0.449008307610839 -0.105645563970811 ENSG00000162413 KLHL21
ENST00000467612 0.535061938055729 0.330603312990572 -0.142621985436768 ENSG00000162413 KLHL21
ENST00000496707 0.504012309779054 0.301077509993574 -0.181201319085324 ENSG00000162413 KLHL21
ENST00000463043 0.869725824390057 0.756913380524172 -0.0462103367116873 ENSG00000162413 KLHL21
ENST00000377648 0.858327182701676 0.738811276130334 -0.0391628153910485 ENSG00000116273 PHF13
ENST00000495385 0.757438037249085 0.58984201846422 -0.0686127487284776 ENSG00000116273 PHF13
ENST00000054650 0.508550366052942 0.305253646302967 0.152197728644596 ENSG00000041988 THAP3
ENST00000484676 0.829357341757445 0.69458396380565 0.0865544058939636 ENSG00000041988 THAP3
ENST00000307896 0.501995625270691 0.299291285878239 0.156517961551942 ENSG00000041988 THAP3
ENST00000377627 0.372548088714931 0.187996160211125 -0.137715748135389 ENSG00000041988 THAP3
ENST00000484669 0.61829777302979 0.417070616505876 0.124519773383176 ENSG00000041988 THAP3
ENST00000487819 0.743589929927658 0.571037331223145 0.0858611361085386 ENSG00000041988 THAP3
ENST00000472925 0.739487170524868 0.565696822447806 0.0886055420750946 ENSG00000041988 THAP3
ENST00000480647 0.295448249959624 0.13245826087958 -0.294910952639837 ENSG00000041988 THAP3
ENST00000465508 0.0508774270935956 0.0112119947951756 -0.245975564634523 ENSG00000007923 DNAJC11
ENST00000349363 0.0661475931547682 0.0160225296697617 -0.183123478307309 ENSG00000007923 DNAJC11
ENST00000451196 0.0661475931547682 0.0160225296697617 -0.183123478307309 ENSG00000007923 DNAJC11
ENST00000377577 0.0561171386976909 0.0128066392801422 -0.181930473352391 ENSG00000007923 DNAJC11
ENST00000294401 0.064084064559166 0.0153548807685835 -0.177951238928689 ENSG00000007923 DNAJC11
ENST00000542246 0.0877868507388849 0.0236603140296195 -0.17537170404521 ENSG00000007923 DNAJC11
ENST00000377573 0.0852512796869039 0.0227278212826913 -0.170091943157921 ENSG00000007923 DNAJC11
ENST00000472414 0.265452406582349 0.112938495554544 -0.182325599327643 ENSG00000007923 DNAJC11
ENST00000426784 0.189661430608255 0.069246954593606 -0.146501847305645 ENSG00000007923 DNAJC11
ENST00000473993 0.191477233338841 0.0701483943559807 -0.146024558054649 ENSG00000007923 DNAJC11
ENST00000469318 0.590653937098346 0.387110900909157 -0.0910285160117092 ENSG00000007923 DNAJC11
ENST00000485073 0.426151752049227 0.230859416996394 -0.114710419606137 ENSG00000007923 DNAJC11
ENST00000460594 0.511170943517933 0.307724450924716 -0.100387488033601 ENSG00000007923 DNAJC11
ENST00000465911 0.528764220096276 0.324342749337647 -0.111153308129939 ENSG00000007923 DNAJC11
ENST00000303635 0.161187654487367 0.0549671829994042 0.213844055525182 ENSG00000171735 CAMTA1
ENST00000490738 0.212136789201652 0.0813545484100191 0.21014553023764 ENSG00000171735 CAMTA1
ENST00000476163 0.322360499761523 0.151016805568736 0.165791889401791 ENSG00000171735 CAMTA1
ENST00000473578 0.211383103064109 0.0808972059500633 0.210498431614987 ENSG00000171735 CAMTA1
ENST00000557126 0.332772799933112 0.15849322128768 0.163933313183327 ENSG00000171735 CAMTA1
ENST00000467404 0.211504047775272 0.0809823292078165 0.210489065273599 ENSG00000171735 CAMTA1
ENST00000439411 0.160840743830491 0.0548033106805967 0.214339219328628 ENSG00000171735 CAMTA1
ENST00000461311 0.355670565502049 0.175215182822444 0.158775448400036 ENSG00000171735 CAMTA1
ENST00000486138 0.0738704345753882 0.0186709456275672 0.289460268018715 ENSG00000171735 CAMTA1
ENST00000482934 0.274049977475167 0.11835547623682 0.19166174295159 ENSG00000171735 CAMTA1
ENST00000470648 0.38754668052036 0.199580847440169 0.161466888843847 ENSG00000171735 CAMTA1
ENST00000461580 0.390604928963664 0.202010911327387 0.161016962402955 ENSG00000171735 CAMTA1
ENST00000472283 0.124972736832222 0.0386153374720072 0.311843690444761 ENSG00000171735 CAMTA1
ENST00000467267 0.849560180986953 0.725404858184324 0.0464090196952428 ENSG00000171735 CAMTA1
ENST00000054666 0.159591628093267 0.0542126858892223 0.231809959516801 ENSG00000049245 VAMP3
ENST00000470357 0.113549633099124 0.0338298161789651 0.28994819591122 ENSG00000049245 VAMP3
ENST00000602406 0.976485755943338 0.951238367733963 -0.0155244671508072 ENSG00000269925 RP3-467L1.6
ENST00000487194 0.73238125134682 0.556319969976633 0.125450830748025 ENSG00000049245 VAMP3
ENST00000377541 0.0461166297139159 0.00984576139820315 -0.650677949345636 ENSG00000049246 PER3
ENST00000377532 0.236247196960976 0.0951514401057628 -0.277399754151768 ENSG00000049246 PER3
ENST00000361923 0.236247196960976 0.0951514401057628 -0.277399754151768 ENSG00000049246 PER3
ENST00000451646 0.735047156236817 0.559905986329684 -0.140589608743889 ENSG00000236266 RP3-467L1.4
ENST00000494684 0.840493062380695 0.71122079948316 -0.0939440130354314 ENSG00000049246 PER3
ENST00000377516 0.906396219494286 0.821002345506117 0.0486402210042655 ENSG00000049247 UTS2
ENST00000054668 0.858297157807088 0.738777539009792 0.0843417426170406 ENSG00000049247 UTS2
ENST00000377507 0.123242110555917 0.0378455685988919 -0.403515794531873 ENSG00000049249 TNFRSF9
ENST00000474475 0.541163430269588 0.336632894495156 -0.23898278654541 ENSG00000049249 TNFRSF9
ENST00000492571 0.758027722697829 0.590664429352932 -0.136224919800845 ENSG00000049249 TNFRSF9
ENST00000493373 0.0112747605002962 0.00157767074861636 -0.267316591656503 ENSG00000116288 PARK7
ENST00000460192 0.00415635078495363 0.000454372735025628 -0.321347420557045 ENSG00000116288 PARK7
ENST00000338639 0.0139486744065357 0.00206089221643464 -0.262949321094077 ENSG00000116288 PARK7
ENST00000493678 0.0137860657182532 0.00203176513028481 -0.263183137327966 ENSG00000116288 PARK7
ENST00000377493 0.0139486744065357 0.00206107544481831 -0.262948694848094 ENSG00000116288 PARK7
ENST00000465354 0.00376224148576834 0.00040263817395354 -0.321718440851997 ENSG00000116288 PARK7
ENST00000377491 0.0138609378845509 0.00204512353136284 -0.263213526869754 ENSG00000116288 PARK7
ENST00000377488 0.0137615071838507 0.00202748653614023 -0.263292107927011 ENSG00000116288 PARK7
ENST00000497113 0.00381118137722484 0.000409305836737789 -0.321092109216653 ENSG00000116288 PARK7
ENST00000469225 0.0354965783087628 0.00694481021296018 -0.243053433494787 ENSG00000116288 PARK7
ENST00000474874 0.761348594485868 0.595145054185934 -0.091391482246163 ENSG00000116285 ERRFI1
ENST00000377482 0.861572331527182 0.743670104479029 -0.069348797851047 ENSG00000116285 ERRFI1
ENST00000467067 0.362448510122049 0.180441855602396 -0.321627931577879 ENSG00000116285 ERRFI1
ENST00000469499 0.903896195068665 0.816697169095783 -0.0551174270970571 ENSG00000116285 ERRFI1
ENST00000487559 0.716990413886141 0.536489210581935 -0.150812393834879 ENSG00000116285 ERRFI1
ENST00000337907 0.474573880049704 0.27389084127637 0.110654356869312 ENSG00000142599 RERE
ENST00000377464 0.72708703362235 0.549639857193264 0.0536577472913629 ENSG00000142599 RERE
ENST00000467350 0.188863956575136 0.068821593935292 0.160463407604347 ENSG00000142599 RERE
ENST00000400907 0.507512853440957 0.304241913674192 0.103801016236518 ENSG00000142599 RERE
ENST00000476556 0.966290527506669 0.9308739996326 -0.00863343063264903 ENSG00000142599 RERE
ENST00000400908 0.550455495379579 0.345977117142078 0.10167485843907 ENSG00000142599 RERE
ENST00000505225 0.00717142088179254 0.00089808676169658 -0.377972031121285 ENSG00000142599 RERE
ENST00000464367 0.327885230434982 0.154935038111989 -0.189094813012108 ENSG00000142599 RERE
ENST00000488215 0.831123129064968 0.697506165007508 0.047467923502231 ENSG00000142599 RERE
ENST00000460659 0.754880991683581 0.586663594993026 0.0702566074539493 ENSG00000142599 RERE
ENST00000492766 0.763295880756326 0.597700601778294 0.0681087691567319 ENSG00000142599 RERE
ENST00000465125 0.770241613212129 0.607868315351218 0.0657564496546804 ENSG00000142599 RERE
ENST00000464972 0.233697492336758 0.0936432794372149 0.174976420626539 ENSG00000142599 RERE
ENST00000449895 0.6784768645914 0.489059531466467 0.108871993747086 ENSG00000232912 RP5-1115A15.1
ENST00000444276 0.523827074227535 0.319533846150516 -0.225082010983985 ENSG00000232912 RP5-1115A15.1
ENST00000480342 0.145990025243106 0.0478975864418905 0.234595291629212 ENSG00000142599 RERE
ENST00000507012 0.0800198191353596 0.0208265161254768 0.264777010937424 ENSG00000142599 RERE
ENST00000469251 0.0375775066351935 0.00748724079560679 0.377739125034638 ENSG00000142599 RERE
ENST00000514428 0.0525568659353918 0.0117191230518711 0.325255218168979 ENSG00000142599 RERE
ENST00000468247 0.230601177691266 0.0917704491077936 0.231852084121246 ENSG00000142599 RERE
ENST00000437586 0.995405916440076 0.989843036086975 0.00322481748270244 ENSG00000234619 RPL7P11
ENST00000428803 0.939825517416545 0.881022645059185 0.0378611742316776 ENSG00000224315 RPL7P7
ENST00000445254 0.843956064205522 0.716765681118025 -0.0922561214636156 ENSG00000226545 RP4-633I8.3
ENST00000433876 0.711450339369002 0.529032418477588 0.157745078650187 ENSG00000228423 RP4-633I8.4
ENST00000234590 4.67730476595949e-06 1.30248762723276e-07 -0.62016306953656 ENSG00000074800 ENO1
ENST00000464920 1.71354151855011e-05 5.97692956388949e-07 -0.611047166414289 ENSG00000074800 ENO1
ENST00000497492 6.71188791437482e-07 1.37928717918509e-08 -0.615805554942178 ENSG00000074800 ENO1
ENST00000486051 3.64139178737043e-07 6.75914599351427e-09 -0.639062120847148 ENSG00000074800 ENO1
ENST00000492343 1.70794358197248e-07 2.84439093695678e-09 -0.639668754296374 ENSG00000074800 ENO1
ENST00000489867 2.89757632326725e-08 3.86896808093687e-10 -0.667861882383307 ENSG00000074800 ENO1
ENST00000414948 0.988196911615524 0.974457228575252 -0.00543557404428595 ENSG00000236269 ENO1-IT1
ENST00000377424 1.84251220022304e-06 4.40269449389056e-08 0.652077029463828 ENSG00000142583 SLC2A5
ENST00000536305 0.000587422300955159 4.10730385112512e-05 0.653117896328821 ENSG00000142583 SLC2A5
ENST00000535586 0.00052135340445749 3.5629312305647e-05 0.59622699985663 ENSG00000142583 SLC2A5
ENST00000487492 0.0934551917891858 0.0257732976372214 0.523836411718009 ENSG00000142583 SLC2A5
ENST00000377414 0.000306399379077686 1.86741781621564e-05 0.624539909384147 ENSG00000142583 SLC2A5
ENST00000484798 0.00103482291010698 8.22696440796871e-05 0.559132997201216 ENSG00000142583 SLC2A5
ENST00000474145 0.00103482291010698 8.22696440796871e-05 0.559132997201216 ENSG00000142583 SLC2A5
ENST00000479813 0.000981914974033091 7.73186704739763e-05 0.559295315202765 ENSG00000142583 SLC2A5
ENST00000486632 0.000656820040987246 4.7026586571291e-05 0.574344868515383 ENSG00000142583 SLC2A5
ENST00000487835 0.00048657457151625 3.27824839450855e-05 0.583790074113281 ENSG00000142583 SLC2A5
ENST00000464985 0.00159139681852644 0.000138435362255414 0.551522801736894 ENSG00000142583 SLC2A5
ENST00000473209 0.000283681107078776 1.6987514131806e-05 0.738626431931608 ENSG00000142583 SLC2A5
ENST00000377411 0.286955614598662 0.126712010134087 0.25669329665222 ENSG00000180758 GPR157
ENST00000414642 0.237980358761756 0.0962211573827231 0.326590589818095 ENSG00000180758 GPR157
ENST00000465853 0.41290603681161 0.219922505427682 0.304720460880515 ENSG00000180758 GPR157
ENST00000466131 0.529620796110539 0.325239533499306 0.216991608247737 ENSG00000180758 GPR157
ENST00000437157 0.943023660559386 0.886603055460772 0.0223371390430809 ENSG00000228526 RP3-510D11.1
ENST00000412639 0.798604216449807 0.648212408810907 0.0747598432260468 ENSG00000234546 RP3-510D11.2
ENST00000377403 0.00768322216976225 0.000977578013983369 0.33515332971523 ENSG00000049239 H6PD
ENST00000602477 0.0341624009586397 0.00660495995413696 0.313558945723792 ENSG00000049239 H6PD
ENST00000495451 0.232208398289099 0.092779339047177 0.211426907927516 ENSG00000049239 H6PD
ENST00000328089 0.287818013570567 0.127251978136971 -0.304718777509128 ENSG00000171621 SPSB1
ENST00000450402 0.152390995886464 0.0508030818103012 -0.415733536271607 ENSG00000171621 SPSB1
ENST00000357898 0.434441927274923 0.238078739569435 -0.297925475881557 ENSG00000171621 SPSB1
ENST00000377399 0.538956942234213 0.334292199967412 -0.244673908836546 ENSG00000171621 SPSB1
ENST00000302692 0.0228447413288983 0.00387741252075133 -0.398744387442253 ENSG00000171612 SLC25A33
ENST00000377376 0.0174408526152086 0.00273595925972595 -0.354398555551451 ENSG00000188807 TMEM201
ENST00000340381 0.0180341558908723 0.00285551655192491 -0.354925569559673 ENSG00000188807 TMEM201
ENST00000340305 0.0140788686739498 0.00208570836617658 -0.432404822956948 ENSG00000188807 TMEM201
ENST00000416541 0.0211893252056417 0.00352404088793077 -0.352800612256851 ENSG00000188807 TMEM201
ENST00000510900 0.161057645708358 0.0549022749924591 -0.464524674217674 ENSG00000188807 TMEM201
ENST00000508400 0.680573898547758 0.491600922861772 -0.140440601145365 ENSG00000188807 TMEM201
ENST00000536656 0.477869958297377 0.276781229917594 0.0862851892624271 ENSG00000171608 PIK3CD
ENST00000377346 0.46268458642419 0.263013523574537 0.0892767869267031 ENSG00000171608 PIK3CD
ENST00000377320 0.0137174416571933 0.00202033725882913 0.582729257329921 ENSG00000179840 C1orf200
ENST00000426570 0.723068245361715 0.544587182497713 0.145484519560259 ENSG00000233268 RP11-558F24.2
ENST00000415330 0.110903441400532 0.0327147380361296 0.269481899469437 ENSG00000231789 RP11-558F24.4
ENST00000484851 0.610440449519138 0.408339512229833 0.152568435945349 ENSG00000171608 PIK3CD
ENST00000361110 0.864422469476055 0.748259850388688 -0.0329862437614935 ENSG00000171608 PIK3CD
ENST00000481137 0.811222676560373 0.666945296109653 0.0677397684626212 ENSG00000171608 PIK3CD
ENST00000479223 0.0353079073811998 0.00689320662769524 -0.428165291153171 ENSG00000171608 PIK3CD
ENST00000543390 0.465085118148324 0.265039798464332 -0.142867544334832 ENSG00000171608 PIK3CD
ENST00000377298 0.0351926517087556 0.00686343245785816 -0.206817701011436 ENSG00000171603 CLSTN1
ENST00000377288 0.0351926517087556 0.00686343245785816 -0.206817701011436 ENSG00000171603 CLSTN1
ENST00000477264 0.439545293667825 0.242633498172435 -0.132157736907721 ENSG00000171603 CLSTN1
ENST00000435891 0.0868083454639162 0.0233044119608613 -0.223495464486728 ENSG00000171603 CLSTN1
ENST00000361311 0.0351926517087556 0.00686343245785816 -0.206817701011436 ENSG00000171603 CLSTN1
ENST00000464286 0.43238133802005 0.236105041763443 -0.18030737138062 ENSG00000171603 CLSTN1
ENST00000377263 0.805855660068094 0.658742636229418 0.054185514456252 ENSG00000178585 CTNNBIP1
ENST00000454104 0.418379981514213 0.224461381153439 0.259943579733154 ENSG00000223989 RP11-84A14.5
ENST00000537447 0.625164650272966 0.42488169524169 0.134597410915319 ENSG00000178585 CTNNBIP1
ENST00000400904 0.940719916667308 0.882553107104918 0.0184777182742035 ENSG00000178585 CTNNBIP1
ENST00000377258 0.910032765684139 0.827461961170472 -0.0342415159373909 ENSG00000178585 CTNNBIP1
ENST00000377256 0.821964323695535 0.683460567864697 -0.0762091950893014 ENSG00000178585 CTNNBIP1
ENST00000488540 0.176585701245046 0.0625231467116669 0.202503905387305 ENSG00000162441 LZIC
ENST00000377223 0.369551646346091 0.185740594428356 0.13503321166894 ENSG00000162441 LZIC
ENST00000400903 0.842722805049822 0.714856285454389 0.0384922364800243 ENSG00000162441 LZIC
ENST00000541052 0.782703106509485 0.625688816852492 0.050967628194862 ENSG00000162441 LZIC
ENST00000377213 0.816785815023974 0.675112053948969 0.0444343945024465 ENSG00000162441 LZIC
ENST00000471853 0.89089308646375 0.792952885590292 0.0458128844764709 ENSG00000162441 LZIC
ENST00000445884 0.00998401396238137 0.00135720289437207 0.546724791821792 ENSG00000228150 RP11-84A14.4
ENST00000403197 0.00311070251928222 0.000317884909679475 0.472289319988748 ENSG00000173614 NMNAT1
ENST00000377205 0.000941975038647019 7.33690080877588e-05 0.432468994557558 ENSG00000173614 NMNAT1
ENST00000462686 0.00141480007100257 0.000120181650024489 0.446853996631249 ENSG00000173614 NMNAT1
ENST00000492735 0.00684821002037366 0.000847333132909809 0.455404475577586 ENSG00000173614 NMNAT1
ENST00000496751 0.0192434346108479 0.00309892795183794 0.413540561183762 ENSG00000173614 NMNAT1
ENST00000413148 0.0853298210217774 0.022758297653402 0.424372709781983 ENSG00000241326 RP11-807G9.2
ENST00000253251 0.233003673591975 0.0932565319386925 0.181273790651672 ENSG00000130939 UBE4B
ENST00000377157 0.211876832322669 0.0812045775699955 0.185496948411049 ENSG00000130939 UBE4B
ENST00000377153 0.671181060129891 0.479803149590363 0.0853910017208169 ENSG00000130939 UBE4B
ENST00000343090 0.214486615244914 0.0826151584887186 0.192143694905262 ENSG00000130939 UBE4B
ENST00000462658 0.184488379416313 0.0665113188134897 0.294281488107352 ENSG00000130939 UBE4B
ENST00000475795 0.237521550858854 0.0959291023243316 0.220863598056354 ENSG00000130939 UBE4B
ENST00000470736 0.248432304129163 0.102547545988936 0.210345147827137 ENSG00000130939 UBE4B
ENST00000466379 0.187962908370036 0.0683490024986299 0.219912600511522 ENSG00000130939 UBE4B
ENST00000488228 0.659411982656192 0.465188262625735 0.0938545522562766 ENSG00000130939 UBE4B
ENST00000487244 0.813878922133518 0.670831527431712 -0.0633191132423473 ENSG00000130939 UBE4B
ENST00000465408 0.0591515085568843 0.0137612167029732 -0.485114363641226 ENSG00000130939 UBE4B
ENST00000377093 0.725367666628865 0.547650966802058 -0.0648643459771368 ENSG00000054523 KIF1B
ENST00000263934 0.736098291328564 0.561370738175175 -0.0540751427833715 ENSG00000054523 KIF1B
ENST00000377086 0.775869017870892 0.616050128445795 -0.0434545725517429 ENSG00000054523 KIF1B
ENST00000377083 0.624928009430431 0.424564642719938 -0.0848186428998529 ENSG00000054523 KIF1B
ENST00000377081 0.644718264152765 0.447281788643633 -0.0660554240263047 ENSG00000054523 KIF1B
ENST00000495136 0.773370878072739 0.612534914216784 0.125516308685481 ENSG00000054523 KIF1B
ENST00000497835 0.777014850354359 0.61777941098422 0.102670920716264 ENSG00000054523 KIF1B
ENST00000584329 0.193080388066627 0.0709823538169193 -0.454499295506437 ENSG00000264501 RN7SL731P
ENST00000465635 0.391248932533002 0.202636935557685 0.203886176167402 ENSG00000054523 KIF1B
ENST00000483340 0.397200159222661 0.207380874470559 0.201622741272936 ENSG00000054523 KIF1B
ENST00000470616 0.723703522333223 0.545534811749605 -0.150019499884849 ENSG00000054523 KIF1B
ENST00000491493 0.136609598873063 0.043683530239372 -0.203466735540944 ENSG00000142657 PGD
ENST00000487775 0.00651621761942553 0.000796995384888541 -0.324801032968003 ENSG00000142657 PGD
ENST00000541529 0.170804817625738 0.0597085947544275 -0.179156458177744 ENSG00000142657 PGD
ENST00000477958 0.0246063608022063 0.00427059524078018 -0.270663122792918 ENSG00000142657 PGD
ENST00000270776 0.205337255702378 0.0774998304538697 -0.166325609039997 ENSG00000142657 PGD
ENST00000483936 0.225937596993014 0.089039500405323 -0.159062096847875 ENSG00000142657 PGD
ENST00000538557 0.210111288624658 0.0802031251506614 -0.164103537470335 ENSG00000142657 PGD
ENST00000465632 0.0430312101614177 0.00897548537936065 -0.242403608273294 ENSG00000142657 PGD
ENST00000460189 0.123435838212901 0.0379247684564834 -0.204067510764421 ENSG00000142657 PGD
ENST00000493288 0.482320601390859 0.280853095923897 -0.129522970704321 ENSG00000142657 PGD
ENST00000498356 0.356131443321278 0.175617701823668 -0.133099880923984 ENSG00000142657 PGD
ENST00000496718 0.232276733899689 0.0928209398241605 -0.182432369070721 ENSG00000142657 PGD
ENST00000607572 0.359556813769748 0.178211951458784 -0.340368282236829 ENSG00000271989 RP4-736L20.3
ENST00000400900 0.00582788116823198 0.000692240020605444 0.35133508041077 ENSG00000251503 APITD1-CORT
ENST00000602296 0.00582788116823198 0.000692240020605444 0.35133508041077 ENSG00000175279 APITD1
ENST00000602787 0.00582788116823198 0.000692240020605444 0.35133508041077 ENSG00000175279 APITD1
ENST00000470413 0.00641803518903589 0.000782113788619628 0.347677474423435 ENSG00000251503 APITD1-CORT
ENST00000309048 0.00320202063518287 0.000329491952216836 0.412253259436234 ENSG00000175279 APITD1
ENST00000602486 0.804350935580855 0.656404223419674 0.0748809634163656 ENSG00000175279 APITD1
ENST00000477755 0.0119124292404016 0.00168915385880735 0.35442651195951 ENSG00000175279 APITD1
ENST00000462462 0.0100558101780379 0.00136913031532429 0.379432115899681 ENSG00000175279 APITD1
ENST00000465026 0.00820341514112047 0.00106295449112526 0.3625831816117 ENSG00000251503 APITD1-CORT
ENST00000602446 0.0112352524198376 0.00157081307931144 0.364849545409631 ENSG00000251503 APITD1-CORT
ENST00000464507 0.00573691420310879 0.000678824211249564 0.465312584540408 ENSG00000175279 APITD1
ENST00000377049 0.877369316781185 0.769995663966639 0.0667745674988962 ENSG00000241563 CORT
ENST00000320498 0.85323329256072 0.730857229930161 -0.0786905676376811 ENSG00000241563 CORT
ENST00000377038 0.015086570326162 0.002275034143781 -0.206678925210582 ENSG00000160049 DFFA
ENST00000424487 0.498822771989769 0.296220823163306 0.138667406282389 ENSG00000203469 RP5-1113E3.3
ENST00000476658 0.0112106935887751 0.00156519754060942 -0.2863010476026 ENSG00000160049 DFFA
ENST00000377036 0.0195253979360189 0.00315914379008878 -0.275541742657379 ENSG00000160049 DFFA
ENST00000472851 0.836398686396984 0.705559478205261 -0.041873055907501 ENSG00000142655 PEX14
ENST00000356607 0.829929838507468 0.695845091853769 0.0433852066766409 ENSG00000142655 PEX14
ENST00000538836 0.82577025041371 0.6892455253404 0.0448644716886401 ENSG00000142655 PEX14
ENST00000491661 0.74057931430982 0.567212236850915 0.0702118092600359 ENSG00000142655 PEX14
ENST00000492696 0.980353307995984 0.958538362277749 -0.0132419163384724 ENSG00000142655 PEX14
ENST00000377022 0.81568899834808 0.673515192606756 0.0562985743579554 ENSG00000130940 CASZ1
ENST00000478524 0.781677918327022 0.624313876775846 0.12469759642507 ENSG00000130940 CASZ1
ENST00000606802 0.469020896964604 0.268675252275374 0.215336789506263 ENSG00000272078 RP4-734G22.3
ENST00000344008 0.844706076422572 0.717963076552524 -0.0477500791285331 ENSG00000130940 CASZ1
ENST00000496432 0.863273377586121 0.746611273875318 -0.0455641839601306 ENSG00000130940 CASZ1
ENST00000492173 0.367657742736566 0.184295576205537 0.310022224875532 ENSG00000130940 CASZ1
ENST00000478728 0.720839529204221 0.54155043572504 -0.101179324855514 ENSG00000130940 CASZ1
ENST00000418570 0.0468915271563011 0.0100752991502007 -0.59565236673063 ENSG00000175262 C1orf127
ENST00000377004 0.0231874567162068 0.00395232324911393 -0.643826853681402 ENSG00000175262 C1orf127
ENST00000377008 0.0231874567162068 0.00395232324911393 -0.643826853681402 ENSG00000175262 C1orf127
ENST00000520253 0.023212111327239 0.00396004668001349 -0.651640564810374 ENSG00000175262 C1orf127
ENST00000473118 0.0057919973258456 0.00068682167944677 -0.261449998766069 ENSG00000120948 TARDBP
ENST00000240185 0.022819620689822 0.00387104250828173 -0.210471740898134 ENSG00000120948 TARDBP
ENST00000476201 0.00416487096794853 0.000455403914998268 -0.269351738556562 ENSG00000120948 TARDBP
ENST00000472476 0.00597233161880486 0.000713546198788199 -0.24663242028955 ENSG00000120948 TARDBP
ENST00000439080 0.0116882833373809 0.00165083844703331 -0.226705760087708 ENSG00000120948 TARDBP
ENST00000473869 0.0329100461476955 0.0062719207989369 -0.198714139083828 ENSG00000120948 TARDBP
ENST00000315091 0.0229072970996716 0.00389085349839938 -0.210786439050439 ENSG00000120948 TARDBP
ENST00000477447 0.0593161775771439 0.0138103247112151 -0.189555958434649 ENSG00000120948 TARDBP
ENST00000496840 0.268626221364961 0.114904450760812 -0.124339588919011 ENSG00000120948 TARDBP
ENST00000480464 0.348062881262559 0.169584574543034 0.183808811018909 ENSG00000120948 TARDBP
ENST00000400897 0.00536787057373244 0.00062328598729294 0.495510059580971 ENSG00000009724 MASP2
ENST00000607145 0.341728231870184 0.164859263166791 0.26497267021586 ENSG00000271895 RP4-635E18.8
ENST00000475189 0.00145817641287829 0.000124739415788392 -0.579336443868356 ENSG00000116649 SRM
ENST00000376957 6.86226677987928e-10 5.88400916649929e-12 -0.762833989757136 ENSG00000116649 SRM
ENST00000490101 0.000433764985655667 2.84728794175682e-05 -0.615293874806702 ENSG00000116649 SRM
ENST00000465788 2.98203249456157e-08 4.00680261891416e-10 -0.706084758028847 ENSG00000116649 SRM
ENST00000459997 5.05456869657354e-11 3.21217082013838e-13 -0.797869425462693 ENSG00000116649 SRM
ENST00000487300 1.11367896598246e-07 1.77646625633339e-09 -0.722342400325022 ENSG00000116649 SRM
ENST00000304457 0.140667713874953 0.0454944201401476 -0.14088456069131 ENSG00000171824 EXOSC10
ENST00000376936 0.140500135317237 0.045400962644226 -0.140889953698096 ENSG00000171824 EXOSC10
ENST00000474216 0.390580756390481 0.201988400363654 -0.108270172884298 ENSG00000171824 EXOSC10
ENST00000544779 0.140784708593094 0.0455367541989256 -0.140886552411082 ENSG00000171824 EXOSC10
ENST00000490565 0.898503467945872 0.807301664507603 -0.043144135188057 ENSG00000171824 EXOSC10
ENST00000452378 0.116490661138858 0.0350295496567773 -0.237981224472642 ENSG00000226849 RP4-635E18.7
ENST00000469634 0.244485655643732 0.100133794949376 -0.20829636471383 ENSG00000171824 EXOSC10
ENST00000478271 0.300486396746851 0.136014859458678 -0.192274606045538 ENSG00000171824 EXOSC10
ENST00000470611 0.278590956784639 0.121321940024683 -0.148808245953087 ENSG00000171824 EXOSC10
ENST00000498576 0.223260593039775 0.0875852575588272 -0.221583695564959 ENSG00000171824 EXOSC10
ENST00000472078 0.969205385440181 0.93716317188468 0.0108634741200445 ENSG00000171824 EXOSC10
ENST00000485606 0.895914577119268 0.80272972874459 0.0290177251983703 ENSG00000171824 EXOSC10
ENST00000460196 0.873323682156597 0.763162126740076 -0.0297861292124316 ENSG00000171824 EXOSC10
ENST00000447600 0.863065210127044 0.746141840782296 0.0668917622396088 ENSG00000230337 RP4-635E18.6
ENST00000435388 0.84776873571868 0.722474180283219 0.0733802063510137 ENSG00000230337 RP4-635E18.6
ENST00000376838 0.635806224798679 0.436982264117039 -0.090733221599319 ENSG00000198793 MTOR
ENST00000361445 0.57854325513884 0.374864214439333 -0.0908121736624317 ENSG00000198793 MTOR
ENST00000473471 0.864614993413648 0.74857230759998 0.0483149343880228 ENSG00000198793 MTOR
ENST00000490931 0.82975903242985 0.695421473688571 0.05547355370888 ENSG00000198793 MTOR
ENST00000455339 0.867659524533968 0.753417964220576 -0.046208350617382 ENSG00000198793 MTOR
ENST00000495435 0.920919118512563 0.84602176779013 -0.0269069476604009 ENSG00000198793 MTOR
ENST00000476768 0.931311413684679 0.865494457738962 0.0315746350382603 ENSG00000198793 MTOR
ENST00000445982 0.96427672753205 0.926827924960351 0.0147597489645999 ENSG00000225602 MTOR-AS1
ENST00000420480 0.959763657102503 0.918264041971577 0.0166026872435052 ENSG00000225602 MTOR-AS1
ENST00000376819 0.842883436151282 0.715168285259691 0.0823431249932479 ENSG00000171819 ANGPTL7
ENST00000476934 0.907088222699951 0.821959833227923 0.0562871512781012 ENSG00000171819 ANGPTL7
ENST00000376810 0.486085522970614 0.284341558632376 -0.151636303825621 ENSG00000120942 UBIAD1
ENST00000376804 0.661196118466924 0.467428746679821 -0.103120511428271 ENSG00000120942 UBIAD1
ENST00000486588 0.692142699968174 0.505572362882512 -0.0986689170442188 ENSG00000120942 UBIAD1
ENST00000483738 0.680755811333602 0.491837484113874 -0.10211756491113 ENSG00000120942 UBIAD1
ENST00000465901 0.588348160687238 0.38482867503207 -0.219465691457646 ENSG00000116661 FBXO2
ENST00000251546 0.971709088696066 0.942151928736208 -0.0121025007131295 ENSG00000132879 FBXO44
ENST00000425796 0.766632897190982 0.602425242477939 -0.096537976714058 ENSG00000132879 FBXO44
ENST00000376770 0.947831827272622 0.895308189977009 -0.0209693856719968 ENSG00000132879 FBXO44
ENST00000376768 0.904993602169029 0.818660264426185 -0.0401636875961845 ENSG00000132879 FBXO44
ENST00000251547 0.947831827272622 0.895308189977009 -0.0209693856719968 ENSG00000132879 FBXO44
ENST00000376760 0.829008151994368 0.694000444106996 -0.0698443602602086 ENSG00000132879 FBXO44
ENST00000376762 0.988576199497397 0.975151149077895 -0.00518276983583849 ENSG00000132879 FBXO44
ENST00000475435 0.915819793553686 0.837600465525988 -0.0339908484857808 ENSG00000132879 FBXO44
ENST00000471895 0.959624595265534 0.917825303146923 0.0171109685234286 ENSG00000132879 FBXO44
ENST00000376753 0.472111583618561 0.27170840301711 -0.13098644224226 ENSG00000116663 FBXO6
ENST00000474239 0.0788218898959254 0.0203939117307526 -0.299559162202628 ENSG00000116663 FBXO6
ENST00000449067 0.510974666520835 0.307532862380562 -0.125859812142756 ENSG00000116663 FBXO6
ENST00000235310 0.210746837239147 0.0805460224844513 -0.212007817419769 ENSG00000116670 MAD2L2
ENST00000376692 0.20969814739367 0.0799192091567001 -0.212014654813508 ENSG00000116670 MAD2L2
ENST00000376672 0.215321188017836 0.0830867900976086 -0.210778400000979 ENSG00000116670 MAD2L2
ENST00000376669 0.206458786356874 0.0780911440863322 -0.213421899021486 ENSG00000116670 MAD2L2
ENST00000376667 0.165350839454812 0.0569942179763839 -0.231772271199487 ENSG00000116670 MAD2L2
ENST00000445656 0.112520426537236 0.0333996731386476 -0.257372432288255 ENSG00000116670 MAD2L2
ENST00000456915 0.106488538260026 0.0309001757328902 -0.259994785524427 ENSG00000116670 MAD2L2
ENST00000376664 0.100095933514644 0.028359555538798 -0.262362542003142 ENSG00000116670 MAD2L2
ENST00000376655 0.103177119460973 0.0295719054468362 -0.278911438702959 ENSG00000116670 MAD2L2
ENST00000376637 0.691074986897548 0.504071604976478 0.109896210105175 ENSG00000177674 AGTRAP
ENST00000476512 0.658628446257416 0.464193815922259 0.119842326645695 ENSG00000177674 AGTRAP
ENST00000400895 0.657952120941082 0.463344196557218 0.119813455487572 ENSG00000177674 AGTRAP
ENST00000494437 0.745545867309534 0.573361294518369 0.0999793703949631 ENSG00000177674 AGTRAP
ENST00000491346 0.758195088246471 0.590843267936464 0.0887289100342787 ENSG00000177674 AGTRAP
ENST00000376629 0.691171008441786 0.504214087970989 0.10998714005643 ENSG00000177674 AGTRAP
ENST00000376627 0.677579549845555 0.488023241116727 0.114001685945444 ENSG00000177674 AGTRAP
ENST00000314340 0.691171008441786 0.504214087970989 0.10998714005643 ENSG00000177674 AGTRAP
ENST00000452018 0.762549909540051 0.596757970071698 0.0866461311113823 ENSG00000177674 AGTRAP
ENST00000510878 0.684116648148428 0.495610095896391 0.111896808408386 ENSG00000177674 AGTRAP
ENST00000476309 0.996018852031561 0.991311347717176 0.00200021917886605 ENSG00000177674 AGTRAP
ENST00000514733 0.928711714906421 0.860401845283945 0.0322466987452247 ENSG00000177674 AGTRAP
ENST00000513739 0.573178557807144 0.369292351612652 0.174416667854605 ENSG00000177674 AGTRAP
ENST00000471765 0.958062237632606 0.914830594834623 -0.0206943730351333 ENSG00000177674 AGTRAP
ENST00000433342 0.811946360756136 0.668018192150887 -0.0723317899311984 ENSG00000215910 C1orf167
ENST00000312793 0.80703291424884 0.660710841992093 -0.0740253954885077 ENSG00000215910 C1orf167
ENST00000444493 0.852416839227514 0.72953858629678 -0.0590159679655 ENSG00000215910 C1orf167
ENST00000449278 0.852284556939603 0.729404959844276 -0.0591478963324714 ENSG00000215910 C1orf167
ENST00000475041 0.97396309005976 0.946226883073722 0.0133146071963616 ENSG00000215910 C1orf167
ENST00000376592 0.414431276302954 0.221229961266894 -0.182366808942799 ENSG00000177000 MTHFR
ENST00000376583 0.404120017956959 0.212816668458812 -0.187043960233145 ENSG00000177000 MTHFR
ENST00000376590 0.234844476671099 0.0943495222188401 -0.247098489300133 ENSG00000177000 MTHFR
ENST00000482358 0.858447319578389 0.738977164782535 -0.0613546382094752 ENSG00000215910 C1orf167
ENST00000376585 0.138872875330288 0.0446844342341812 -0.288087723294182 ENSG00000177000 MTHFR
ENST00000418034 0.372454481395575 0.187934056118375 -0.236934471090731 ENSG00000177000 MTHFR
ENST00000413656 0.0667959297106103 0.0162403656783462 -0.461679270874826 ENSG00000177000 MTHFR
ENST00000423400 0.0860162563799338 0.0230141693815923 -0.428312036878847 ENSG00000177000 MTHFR
ENST00000431243 0.0860162563799338 0.0230141693815923 -0.428312036878847 ENSG00000177000 MTHFR
ENST00000376486 0.0555556684077474 0.0126266108468397 -0.397032695988809 ENSG00000177000 MTHFR
ENST00000312413 0.0264862575360013 0.00469540260416194 -0.332376418344298 ENSG00000011021 CLCN6
ENST00000346436 0.0264862575360013 0.00469540260416194 -0.332376418344298 ENSG00000011021 CLCN6
ENST00000376497 0.0298622327841439 0.00550034786807007 -0.364236315772733 ENSG00000011021 CLCN6
ENST00000376487 0.0172480779875083 0.0026982826225109 -0.342658680468553 ENSG00000011021 CLCN6
ENST00000376496 0.0177240026204286 0.00278959437396348 -0.338002420087275 ENSG00000011021 CLCN6
ENST00000376491 0.00888889336341421 0.00117505186427327 -0.38692851417003 ENSG00000011021 CLCN6
ENST00000376492 0.0274705635070277 0.00492735797336967 -0.336278177782413 ENSG00000011021 CLCN6
ENST00000376490 0.00888889336341421 0.00117505186427327 -0.38692851417003 ENSG00000011021 CLCN6
ENST00000494028 0.0518744611355485 0.0115128867687545 -0.330371530759531 ENSG00000011021 CLCN6
ENST00000446542 0.0983139413546058 0.0276757167094862 -0.340418509420686 ENSG00000242349 NPPA-AS1
ENST00000400892 0.143318432921041 0.046648482412419 -0.435547227640647 ENSG00000242349 NPPA-AS1
ENST00000376480 0.50789117024503 0.30454935600427 -0.24844166458375 ENSG00000175206 NPPA
ENST00000376476 0.438544290517909 0.24170773168706 -0.290406704243927 ENSG00000175206 NPPA
ENST00000364931 0.314145835214858 0.14521244262235 0.367177011451294 ENSG00000201801 RNU5E-4P
ENST00000376572 0.829782849425869 0.695520147365177 -0.0501433275172773 ENSG00000116685 KIAA2013
ENST00000376576 0.493702989837377 0.291571089801042 -0.157817851743123 ENSG00000116685 KIAA2013
ENST00000485046 3.85110872473143e-08 5.36823452240298e-10 -0.751087899996047 ENSG00000083444 PLOD1
ENST00000449038 1.03775614617624e-09 9.34557173218684e-12 -0.799532037367452 ENSG00000083444 PLOD1
ENST00000358133 6.49356085348191e-10 5.54194334193345e-12 -0.808924670972543 ENSG00000083444 PLOD1
ENST00000376369 2.37024825387876e-07 4.1646138880521e-09 -0.765015146543641 ENSG00000083444 PLOD1
ENST00000429000 1.50691453609808e-08 1.86956727749283e-10 -0.767605677368664 ENSG00000083444 PLOD1
ENST00000196061 2.14603994328947e-07 3.72819099811418e-09 -0.76077733924161 ENSG00000083444 PLOD1
ENST00000465920 0.00189702606429108 0.00017142841877204 -0.640814470487488 ENSG00000083444 PLOD1
ENST00000491536 2.62358546337821e-05 9.90954057775833e-07 -0.768940037128983 ENSG00000083444 PLOD1
ENST00000470133 0.00347426547191988 0.000365106313524952 -0.654451351422312 ENSG00000083444 PLOD1
ENST00000481933 0.00039222730073967 2.52124415232258e-05 -0.712547711130009 ENSG00000083444 PLOD1
ENST00000444836 3.69540806586357e-05 1.484288016491e-06 -0.2822597309004 ENSG00000116688 MFN2
ENST00000490079 0.115667484817032 0.0346828846103827 -0.209697755244107 ENSG00000116688 MFN2
ENST00000235329 3.69771486899519e-05 1.4858049862404e-06 -0.28225873115809 ENSG00000116688 MFN2
ENST00000484391 0.166635819411443 0.0576445843320705 -0.179832776266727 ENSG00000116688 MFN2
ENST00000497302 0.189188444285402 0.0690108259835857 -0.162325076164657 ENSG00000116688 MFN2
ENST00000412236 0.102849278809437 0.0294344230813845 -0.196738480751692 ENSG00000116688 MFN2
ENST00000478749 0.234855066824141 0.0943629632803164 0.172210563598525 ENSG00000116691 MIIP
ENST00000235332 0.121200890038064 0.0369990933159726 0.206843527428799 ENSG00000116691 MIIP
ENST00000436478 0.121228754677723 0.0370098607102287 0.206824710898453 ENSG00000116691 MIIP
ENST00000466860 0.143383767594103 0.0466784815991629 0.222429774992429 ENSG00000116691 MIIP
ENST00000498685 0.0562796813098468 0.012858111707574 0.28242975348186 ENSG00000116691 MIIP
ENST00000492256 0.994339961688158 0.987512884605608 0.00246696499267219 ENSG00000116691 MIIP
ENST00000460823 0.0874886963263251 0.0235478254075605 0.296096707743197 ENSG00000116691 MIIP
ENST00000478299 0.137242765703812 0.0439705421963106 0.392480519613216 ENSG00000116691 MIIP
ENST00000263932 0.24178418964762 0.0985602201828082 0.118096946567615 ENSG00000120949 TNFRSF8
ENST00000417814 0.479231519716664 0.278074877474988 0.0868105792481002 ENSG00000120949 TNFRSF8
ENST00000514649 0.479231519716664 0.278074877474988 0.0868105792481002 ENSG00000120949 TNFRSF8
ENST00000413146 0.00732989397439744 0.000923142024702366 0.245552516155809 ENSG00000120949 TNFRSF8
ENST00000479933 0.0072286263542159 0.000907098654240639 0.245575137961888 ENSG00000120949 TNFRSF8
ENST00000536782 0.20516302890871 0.0774127792064529 -0.219547775407346 ENSG00000028137 TNFRSF1B
ENST00000376259 0.00400813355791329 0.000434521664294761 -0.40691094783859 ENSG00000028137 TNFRSF1B
ENST00000492361 0.00400813355791329 0.000434521664294761 -0.40691094783859 ENSG00000028137 TNFRSF1B
ENST00000489921 0.0602270201971937 0.0141013435524954 -0.477007318712968 ENSG00000028137 TNFRSF1B
ENST00000356315 0.119366788976083 0.0362276336696509 0.175075061502275 ENSG00000048707 VPS13D
ENST00000358136 0.119366788976083 0.0362276336696509 0.175075061502275 ENSG00000048707 VPS13D
ENST00000476169 0.00211066005401491 0.000196412575761623 0.665616722373227 ENSG00000048707 VPS13D
ENST00000489961 0.893741125214444 0.798536503352241 0.0467915599976941 ENSG00000048707 VPS13D
ENST00000011700 0.111587183446365 0.0329961526831965 0.191272904134072 ENSG00000048707 VPS13D
ENST00000460333 0.0396085021245564 0.00802535747125181 0.257001147565086 ENSG00000048707 VPS13D
ENST00000487188 0.125275569359281 0.0387530536338704 0.249134109829514 ENSG00000048707 VPS13D
ENST00000469054 0.925945937542341 0.85571787336456 0.0340182850346442 ENSG00000048707 VPS13D
ENST00000496628 0.164521139227588 0.0566214574137996 0.169180150757238 ENSG00000048707 VPS13D
ENST00000466732 0.85048099083419 0.72689046427128 0.073858869824814 ENSG00000048707 VPS13D
ENST00000476045 0.313449686616343 0.144767610508892 -0.297164023907299 ENSG00000048707 VPS13D
ENST00000481484 0.486360601260788 0.284605276978447 -0.227113770968728 ENSG00000048707 VPS13D
ENST00000543766 0.384268229070978 0.197012016466118 0.128100309857246 ENSG00000048707 VPS13D
ENST00000471923 0.703252133283818 0.5191408415721 0.0652114119154057 ENSG00000048707 VPS13D
ENST00000543710 0.637647435114264 0.439021501220054 0.0939622097908288 ENSG00000048707 VPS13D
ENST00000473099 0.819643915040864 0.679430989771172 0.0791453341413064 ENSG00000048707 VPS13D
ENST00000376223 0.195642356003466 0.0723381269846435 0.399301707633853 ENSG00000162496 DHRS3
ENST00000464917 0.124498410222152 0.0384112622392146 0.45629877849642 ENSG00000162496 DHRS3
ENST00000430996 0.437832024164521 0.241056492706407 0.287077515863172 ENSG00000162496 DHRS3
ENST00000482265 0.243557465331034 0.0995883562016531 0.370845605167849 ENSG00000162496 DHRS3
ENST00000484063 0.00144306048135507 0.000123178042497026 0.446858067914008 ENSG00000116731 PRDM2
ENST00000376048 0.00549133954620979 0.000641962740109455 0.218116289489947 ENSG00000116731 PRDM2
ENST00000311066 0.00835994673723092 0.00108830947417519 0.196475576743712 ENSG00000116731 PRDM2
ENST00000235372 0.00621362807310909 0.000750610001710207 0.211101376635206 ENSG00000116731 PRDM2
ENST00000491134 0.024608029074479 0.00427127770412793 0.158391946503542 ENSG00000116731 PRDM2
ENST00000502727 0.0172039389447276 0.00268967772763952 0.308671187833487 ENSG00000116731 PRDM2
ENST00000502724 0.0196715231056051 0.00318828312070392 0.305871558421419 ENSG00000116731 PRDM2
ENST00000413440 0.0369401411607921 0.00732072814104188 0.145449513346073 ENSG00000116731 PRDM2
ENST00000343137 0.0405843265343453 0.00829493113699495 0.142797159296823 ENSG00000116731 PRDM2
ENST00000491815 0.0570981005396367 0.0131111928188752 0.265818628481133 ENSG00000116731 PRDM2
ENST00000503842 0.0251365421856278 0.0043929145784904 0.165060285894264 ENSG00000116731 PRDM2
ENST00000407521 0.0587101900938355 0.013619174198174 0.250255040772286 ENSG00000116731 PRDM2
ENST00000505823 0.0250772047957377 0.00437834801720943 0.1651892136304 ENSG00000116731 PRDM2
ENST00000487453 0.15903329036756 0.0539551838171058 0.234579527451589 ENSG00000116731 PRDM2
ENST00000491547 0.368187918346158 0.184705371696359 0.291122979896976 ENSG00000189337 KAZN
ENST00000376030 0.383608664723845 0.196518056690612 0.28236420194756 ENSG00000189337 KAZN
ENST00000503743 0.345337397426162 0.167551608836165 0.302222517445242 ENSG00000189337 KAZN
ENST00000422387 0.379346931930872 0.193280058795373 0.284841718108081 ENSG00000189337 KAZN
ENST00000361144 0.598718544888624 0.395689786233196 0.196646131177296 ENSG00000189337 KAZN
ENST00000376028 0.59983713206829 0.396936676612253 0.21381803104942 ENSG00000189337 KAZN
ENST00000400798 0.532549549868822 0.328132597322492 0.227346136770126 ENSG00000189337 KAZN
ENST00000400797 0.165792789619754 0.0572060306458465 0.474065942430506 ENSG00000189337 KAZN
ENST00000428417 0.930368892336814 0.863504384697931 0.0307175025257932 ENSG00000171729 TMEM51
ENST00000376014 0.939378769135766 0.880161368283943 0.0269516492370331 ENSG00000171729 TMEM51
ENST00000451326 0.721919785945071 0.543129977744811 -0.113339149223912 ENSG00000171729 TMEM51
ENST00000400796 0.965082060979943 0.928454713995042 0.0160626396485045 ENSG00000171729 TMEM51
ENST00000434578 0.965082060979943 0.928454713995042 0.0160626396485045 ENSG00000171729 TMEM51
ENST00000376008 0.95640173479598 0.91166489373312 0.0198382085364205 ENSG00000171729 TMEM51
ENST00000417793 0.786049401157299 0.630330867139365 0.113725107275211 ENSG00000142621 FHAD1
ENST00000358897 0.786049401157299 0.630330867139365 0.113725107275211 ENSG00000142621 FHAD1
ENST00000375999 0.786163145444909 0.630541084312969 0.113226141312723 ENSG00000142621 FHAD1
ENST00000433640 0.968770487667567 0.936237630091551 0.0202755218742239 ENSG00000142621 FHAD1
ENST00000375998 0.810904102604214 0.666424422127285 0.101898517002791 ENSG00000142621 FHAD1
ENST00000375980 0.000132955002929068 6.81991995448729e-06 -0.453557905635446 ENSG00000142634 EFHD2
ENST00000445566 0.000479878031876214 3.22048822886844e-05 -0.493149374395603 ENSG00000142634 EFHD2
ENST00000375910 0.106148816866368 0.0307651569481682 0.545045651812216 ENSG00000215704 CELA2B
ENST00000546424 0.0198962764593826 0.00323757669728505 0.437262609394759 ENSG00000132906 CASP9
ENST00000333868 0.0133162390707535 0.00194418475294404 0.45453619519755 ENSG00000132906 CASP9
ENST00000348549 0.0133162390707535 0.00194418475294404 0.45453619519755 ENSG00000132906 CASP9
ENST00000400777 0.0130035742157357 0.00188695922706467 0.457426690000444 ENSG00000132906 CASP9
ENST00000424908 0.00697310929798318 0.000866405601364504 0.591523663130034 ENSG00000132906 CASP9
ENST00000375890 0.0149085156332232 0.00224218095339672 0.474997318149456 ENSG00000132906 CASP9
ENST00000474305 0.0144468536731356 0.00215694745594071 0.47767363598506 ENSG00000132906 CASP9
ENST00000447522 0.0389216583845166 0.00784082364131465 0.428789628412731 ENSG00000132906 CASP9
ENST00000440484 0.051531526237157 0.0114157947725349 0.42967360302103 ENSG00000132906 CASP9
ENST00000546969 0.0947581478685261 0.0262942209991247 0.381152496354061 ENSG00000132906 CASP9
ENST00000469637 0.227109080920066 0.0897767694376011 0.399522141220555 ENSG00000132906 CASP9
ENST00000375849 0.0685949936670704 0.0168486425812822 0.197960859504816 ENSG00000116138 DNAJC16
ENST00000375847 0.00373298299859192 0.000399069590407033 0.322304541567793 ENSG00000116138 DNAJC16
ENST00000475133 0.00373298299859192 0.000399069590407033 0.322304541567793 ENSG00000116138 DNAJC16
ENST00000375838 0.0274326152100217 0.00491836111460894 0.325283824468728 ENSG00000116138 DNAJC16
ENST00000483270 0.830117885898692 0.69610583241816 0.0328662613385635 ENSG00000116138 DNAJC16
ENST00000472665 0.58918225799395 0.385576566221887 -0.154113373379225 ENSG00000116138 DNAJC16
ENST00000606186 0.234351465491827 0.0940710012571339 -0.400053730532252 ENSG00000272510 RP4-680D5.8
ENST00000479655 0.98273010805863 0.963574039566149 -0.0108411398096007 ENSG00000116138 DNAJC16
ENST00000490811 0.948999889882259 0.89790174132698 -0.0281073164492395 ENSG00000116138 DNAJC16
ENST00000495523 0.00402224117701771 0.00043621163176701 0.487570422735476 ENSG00000116138 DNAJC16
ENST00000375826 0.00681147917474343 0.000841972696418156 -0.446952327536305 ENSG00000116771 AGMAT
ENST00000428945 0.350515858657301 0.171407113885708 0.32183267510166 ENSG00000237301 RP4-680D5.2
ENST00000480945 0.0668713067896584 0.0162661666927518 0.26269460706943 ENSG00000197312 DDI2
ENST00000486680 0.458818041594635 0.259539428190087 0.163580540991953 ENSG00000197312 DDI2
ENST00000546927 0.485287385411708 0.283514792997922 0.182292865508255 ENSG00000197312 DDI2
ENST00000320153 0.646065435318384 0.448963430000275 0.0943801447832266 ENSG00000197312 DDI2
ENST00000483899 0.936932057410193 0.87528737133049 0.021459670403596 ENSG00000197312 DDI2
ENST00000548451 0.160557570061313 0.0546754055166638 0.343264827926959 ENSG00000197312 DDI2
ENST00000345034 0.254113908771815 0.10583979745636 0.187525045981633 ENSG00000215695 RSC1A1
ENST00000375799 0.281757353939475 0.123429678163225 -0.132287259596427 ENSG00000116786 PLEKHM2
ENST00000375793 0.281757353939475 0.123429678163225 -0.132287259596427 ENSG00000116786 PLEKHM2
ENST00000462455 0.66481184416406 0.47186906969376 -0.0764001153205276 ENSG00000116786 PLEKHM2
ENST00000453804 0.247646080071551 0.102036214123165 -0.178909498341219 ENSG00000237938 RP11-288I21.1
ENST00000477849 0.564874972650978 0.360632280593191 -0.120290092588233 ENSG00000116786 PLEKHM2
ENST00000294454 0.510362321499307 0.306980964297753 0.26010391082248 ENSG00000162461 SLC25A34
ENST00000395968 2.1538510854312e-05 7.81313039518338e-07 -1.20804486530125 ENSG00000178715 RP11-169K16.8
ENST00000321418 2.1538510854312e-05 7.81313039518338e-07 -1.20804486530125 ENSG00000178715 RP11-169K16.8
ENST00000535249 0.194420046259674 0.0716890548680249 0.343400182013847 ENSG00000179743 RP11-169K16.9
ENST00000317122 0.293877936272309 0.131437502937273 0.223962214955764 ENSG00000179743 RP11-169K16.9
ENST00000375759 8.31807358820212e-05 3.89419936140522e-06 -0.231966279075761 ENSG00000065526 SPEN
ENST00000438066 0.0780104486774255 0.0201092272377907 -0.226423762649517 ENSG00000065526 SPEN
ENST00000471538 0.0698099677497775 0.017257980866161 -0.250934120788376 ENSG00000065526 SPEN
ENST00000442985 0.303272775307686 0.137819644888041 -0.145963240335126 ENSG00000065526 SPEN
ENST00000487496 0.137888904247799 0.044266547939486 -0.316120001510008 ENSG00000065526 SPEN
ENST00000462525 0.260707512909105 0.10984574785861 0.312005805622331 ENSG00000116809 ZBTB17
ENST00000440560 0.377062987181347 0.191532801298247 0.249282533265873 ENSG00000116809 ZBTB17
ENST00000375743 0.277406988931104 0.120465273910468 0.147952515069134 ENSG00000116809 ZBTB17
ENST00000537142 0.277406988931104 0.120465273910468 0.147952515069134 ENSG00000116809 ZBTB17
ENST00000375733 0.277406988931104 0.120465273910468 0.147952515069134 ENSG00000116809 ZBTB17
ENST00000444358 0.777687617226272 0.618836849462589 0.0852857674818912 ENSG00000116809 ZBTB17
ENST00000488008 0.82739089607409 0.691692946257289 -0.0948843255258253 ENSG00000116809 ZBTB17
ENST00000471805 0.762567032773259 0.596830652904734 -0.117671323723197 ENSG00000116809 ZBTB17
ENST00000472658 0.6331475418245 0.433820507456761 -0.179102546338548 ENSG00000116809 ZBTB17
ENST00000474511 0.654253683529568 0.458754810284816 -0.164879431127573 ENSG00000116809 ZBTB17
ENST00000487785 0.526440111367864 0.32209446553289 -0.22106264564085 ENSG00000116809 ZBTB17
ENST00000448462 0.384765298759052 0.197420029451871 0.13156027904458 ENSG00000116809 ZBTB17
ENST00000492834 0.931439103211895 0.86576184895208 -0.0295288808423349 ENSG00000116809 ZBTB17
ENST00000490899 0.972254381021231 0.943099789982752 -0.0114237627634761 ENSG00000116809 ZBTB17
ENST00000464719 0.843954489021966 0.716757605489387 -0.0655058926660428 ENSG00000116809 ZBTB17
ENST00000479282 0.232669846812928 0.093056026902194 0.19648968813149 ENSG00000116809 ZBTB17
ENST00000494020 0.635236308468803 0.436196174933923 0.120858604226934 ENSG00000116809 ZBTB17
ENST00000311890 0.779138638234672 0.620888200223984 -0.117985569341721 ENSG00000173641 HSPB7
ENST00000375718 0.512625748885639 0.309001319636293 -0.249180208774767 ENSG00000173641 HSPB7
ENST00000464764 0.243749152931654 0.0997017492843133 -0.414484243205795 ENSG00000186510 CLCNKA
ENST00000358432 0.0414849413376608 0.00855360298098635 -0.650514382862017 ENSG00000142627 EPHA2
ENST00000478117 0.393785098706636 0.204762872926288 0.259388050162966 ENSG00000142632 ARHGEF19
ENST00000270747 0.379230529642229 0.193112878108268 0.265681953708153 ENSG00000142632 ARHGEF19
ENST00000449495 0.323374628701469 0.151706424696268 0.36048728857031 ENSG00000142632 ARHGEF19
ENST00000478210 0.26272600293047 0.111197518037906 0.400042768203883 ENSG00000142632 ARHGEF19
ENST00000471928 0.392506562264395 0.203673728371788 0.323830492285881 ENSG00000142632 ARHGEF19
ENST00000375605 0.567283671985957 0.363309174254883 -0.228788983511489 ENSG00000204377 C1orf134
ENST00000375599 0.260928328241871 0.110015862482513 -0.353453236542167 ENSG00000132881 RSG1
ENST00000434014 0.850065425791006 0.726263823494273 -0.0888800764003308 ENSG00000132881 RSG1
ENST00000375592 0.658252853014179 0.463686814899304 -0.0585671294247845 ENSG00000037637 FBXO42
ENST00000456164 0.0407924499296369 0.00835643380552272 -0.376284550850374 ENSG00000037637 FBXO42
ENST00000444116 0.0257902543492438 0.00454154403925777 -0.403430762402281 ENSG00000037637 FBXO42
ENST00000478089 0.366024647252814 0.183029856901328 -0.160039375792117 ENSG00000037637 FBXO42
ENST00000475078 0.256283942053122 0.10714917830234 -0.145261372880948 ENSG00000055070 SZRD1
ENST00000401088 0.0174351089445328 0.00273477985432424 -0.197351367303088 ENSG00000055070 SZRD1
ENST00000471507 0.000716833515797378 5.22505109474202e-05 -0.344301507850454 ENSG00000055070 SZRD1
ENST00000401089 0.0174325793261933 0.00273424389604006 -0.19735196286365 ENSG00000055070 SZRD1
ENST00000486763 0.00189504213297392 0.000171097843470988 -0.311610130801673 ENSG00000055070 SZRD1
ENST00000476423 0.276703051589782 0.119985066935296 -0.139067120999182 ENSG00000055070 SZRD1
ENST00000475554 0.000835544223797053 6.31847966389289e-05 -0.33364098218132 ENSG00000055070 SZRD1
ENST00000375590 0.00163386882556432 0.000142925693952451 -0.243316878918843 ENSG00000055070 SZRD1
ENST00000472351 0.000696896781160523 5.05580654851319e-05 -0.350636583830577 ENSG00000055070 SZRD1
ENST00000492354 0.0174325793261933 0.00273424389604006 -0.19735196286365 ENSG00000055070 SZRD1
ENST00000472461 0.000707009356657929 5.14271751334099e-05 -0.347437774869781 ENSG00000055070 SZRD1
ENST00000445689 0.594199720058657 0.391033473244515 0.218281444868513 ENSG00000226457 RP11-430L17.1
ENST00000491418 0.0227875225786808 0.0038641420736027 -0.221178116842653 ENSG00000187144 SPATA21
ENST00000466212 0.243136958865538 0.0993407113739993 -0.124490872838973 ENSG00000187144 SPATA21
ENST00000335496 0.667434323643505 0.474931491921334 0.169253182616754 ENSG00000187144 SPATA21
ENST00000540400 0.650467908221678 0.454506078850381 0.177130961715637 ENSG00000187144 SPATA21
ENST00000337132 0.453162074333049 0.254482182957995 0.105336282324279 ENSG00000157191 NECAP2
ENST00000504551 0.785474743202682 0.629678057116932 0.0512836438504312 ENSG00000157191 NECAP2
ENST00000406746 0.451202249914891 0.252722394514267 0.105713547767322 ENSG00000157191 NECAP2
ENST00000457722 0.780049507384505 0.622155260393371 0.0517216497206414 ENSG00000157191 NECAP2
ENST00000486390 0.944790759829702 0.889830619626017 -0.0217741008350664 ENSG00000157191 NECAP2
ENST00000443980 0.451202249914891 0.252722394514267 0.105713547767322 ENSG00000157191 NECAP2
ENST00000504858 0.664430212115189 0.471363763619977 0.0823626480097803 ENSG00000157191 NECAP2
ENST00000508680 0.907316488172616 0.822347924540816 0.0294602941220678 ENSG00000157191 NECAP2
ENST00000492095 0.451202249914891 0.252722394514267 0.105713547767322 ENSG00000157191 NECAP2
ENST00000459640 0.733694564816254 0.558161057248962 0.0621520114324546 ENSG00000157191 NECAP2
ENST00000496239 0.451202249914891 0.252722394514267 0.105713547767322 ENSG00000157191 NECAP2
ENST00000513161 0.785474743202682 0.629678057116932 0.0512836438504312 ENSG00000157191 NECAP2
ENST00000509727 0.966796307859264 0.93186209241752 -0.0134100730373299 ENSG00000157191 NECAP2
ENST00000457898 0.437655599081033 0.240906383536079 0.222321077093965 ENSG00000226029 RP4-798A10.2
ENST00000263511 0.0469199012406096 0.010082144902368 0.351888826188228 ENSG00000080947 CROCCP3
ENST00000591348 0.015026256955465 0.00226360767143027 0.453948732080791 ENSG00000080947 CROCCP3
ENST00000420820 0.287933114517676 0.127325854889343 0.308735159876597 ENSG00000080947 CROCCP3
ENST00000591316 0.180161984370143 0.0643170588677436 0.444075791013738 ENSG00000080947 CROCCP3
ENST00000590118 0.0957422962172092 0.0266812016331186 0.493240686193098 ENSG00000080947 CROCCP3
ENST00000589964 0.100598609335902 0.0285509673251739 0.487295601237996 ENSG00000080947 CROCCP3
ENST00000430580 0.0440995512750596 0.00927683365704274 0.410322342996582 ENSG00000219481 NBPF1
ENST00000392963 0.476642181825767 0.275685764727688 0.193620089018059 ENSG00000219481 NBPF1
ENST00000420031 0.556845514408956 0.352602591709997 0.224633953773557 ENSG00000219481 NBPF1
ENST00000432949 0.571825724140482 0.367927688778612 0.215333193439174 ENSG00000219481 NBPF1
ENST00000420513 0.0110773210443283 0.00154084566452171 0.614623507320448 ENSG00000219481 NBPF1
ENST00000599069 0.00809752124640269 0.00104613023575149 0.611344808589038 ENSG00000219481 NBPF1
ENST00000599908 0.893355143924872 0.797792065772851 0.0644140535897147 ENSG00000219481 NBPF1
ENST00000449853 0.00445735380208381 0.000494609124474379 0.750823650637956 ENSG00000219481 NBPF1
ENST00000540383 5.40436698129717e-15 1.23830660697475e-17 0.78781972554005 ENSG00000215908 CROCCP2
ENST00000412962 2.92458692821759e-14 7.89192040091927e-17 0.753726058769087 ENSG00000215908 CROCCP2
ENST00000362058 1.6499406457466e-05 5.7405963260552e-07 0.512354162531323 ENSG00000215908 CROCCP2
ENST00000334429 0.0600883555769197 0.0140564037392167 0.625029958837543 ENSG00000186301 MST1P2
ENST00000457982 0.071302116486592 0.0177625406288553 0.603796071244419 ENSG00000186301 MST1P2
ENST00000419267 0.00677969963649026 0.000837665513622687 0.813466726558021 ENSG00000236698 EIF1AXP1
ENST00000466256 0.610087351958023 0.407942582198795 0.163682918079814 ENSG00000058453 CROCC
ENST00000375541 0.837779045510248 0.707533218138936 0.0592022780734243 ENSG00000058453 CROCC
ENST00000445545 0.662165190901005 0.468700627716701 0.128302807076955 ENSG00000058453 CROCC
ENST00000467938 0.699017705357223 0.513990418044351 0.122161878147939 ENSG00000058453 CROCC
ENST00000492631 0.780146062850082 0.622274485799394 0.111483116360067 ENSG00000058453 CROCC
ENST00000494191 0.980834835039913 0.959436727495786 -0.0106890882672417 ENSG00000058453 CROCC
ENST00000486318 0.993716874508486 0.986374537323292 -0.00394723193831652 ENSG00000058453 CROCC
ENST00000498688 0.996287055760334 0.992148398725372 -0.00242975351612776 ENSG00000058453 CROCC
ENST00000465021 0.412979604383151 0.21999136283497 -0.303455649858742 ENSG00000058453 CROCC
ENST00000446261 0.798432437315331 0.647907244312487 -0.057838626647763 ENSG00000226526 RP1-37C10.3
ENST00000326735 0.818877450941758 0.67825955565286 -0.0526176861968758 ENSG00000159363 ATP13A2
ENST00000341676 0.816632129259384 0.674946631189723 -0.0529169420987432 ENSG00000159363 ATP13A2
ENST00000452699 0.816632129259384 0.674946631189723 -0.0529169420987432 ENSG00000159363 ATP13A2
ENST00000466561 0.706390158635518 0.522968737550208 0.118455794966452 ENSG00000159363 ATP13A2
ENST00000502418 0.614747913340392 0.413208599348169 0.163717107753743 ENSG00000159363 ATP13A2
ENST00000503552 0.710387959228815 0.5277036442681 -0.106344238986654 ENSG00000159363 ATP13A2
ENST00000463860 0.0884913584548454 0.0239173089443247 -0.427388686209224 ENSG00000159363 ATP13A2
ENST00000502860 0.214660038085908 0.0827065644601927 -0.35931713779441 ENSG00000159363 ATP13A2
ENST00000509392 0.418079467920945 0.224240074837652 -0.285987554304081 ENSG00000159363 ATP13A2
ENST00000506174 0.250822006493775 0.103918439252367 -0.35548792022796 ENSG00000159363 ATP13A2
ENST00000510069 0.790945191346849 0.637499702510159 -0.0869960148692679 ENSG00000159363 ATP13A2
ENST00000511957 0.962011290352479 0.922447628901382 -0.0193143488610487 ENSG00000159363 ATP13A2
ENST00000508222 0.967597904982934 0.933731070855187 -0.0163501205006601 ENSG00000159363 ATP13A2
ENST00000509619 0.79845855620943 0.647987968088537 0.0965385522894757 ENSG00000159363 ATP13A2
ENST00000375499 0.0513498840013251 0.0113591571334604 -0.192638279813245 ENSG00000117118 SDHB
ENST00000485092 0.713225188093094 0.531456854006841 -0.0835143170840825 ENSG00000117118 SDHB
ENST00000475049 0.699571068848477 0.514720014482394 -0.0866675628858532 ENSG00000117118 SDHB
ENST00000485515 0.0335897044670875 0.00646186392877139 -0.206230184709142 ENSG00000117118 SDHB
ENST00000491274 0.0234747816093057 0.00401535412259192 -0.229238579606101 ENSG00000117118 SDHB
ENST00000475506 0.00934600339590684 0.00125174485030444 -0.26042730349026 ENSG00000117118 SDHB
ENST00000463045 0.0122202913613135 0.00174314959564882 -0.256689816742009 ENSG00000117118 SDHB
ENST00000466613 0.277150520895296 0.120296371986288 -0.14345089301662 ENSG00000117118 SDHB
ENST00000375486 0.886185443591844 0.785027179936002 0.0688656092993946 ENSG00000117115 PADI2
ENST00000444885 0.99562914788084 0.990279636348268 0.00299075127303406 ENSG00000117115 PADI2
ENST00000375448 0.88354985282978 0.780532204478885 0.0689392002092472 ENSG00000159339 PADI4
ENST00000439577 0.996841466420029 0.993430532614384 -0.000801410339038604 ENSG00000227751 RP1-20B21.4
ENST00000375436 0.893668071400283 0.79839787381698 0.0150656353822168 ENSG00000179051 RCC2
ENST00000474892 0.949546759253512 0.899017141813937 0.00960074046677174 ENSG00000179051 RCC2
ENST00000375433 0.90192750574123 0.813323223645795 0.0144284311317537 ENSG00000179051 RCC2
ENST00000583469 0.930717592492828 0.864221504934894 -0.0251352197164571 ENSG00000266727 AC004824.1
ENST00000361221 0.240811580746395 0.0979676480176125 -0.345049083304781 ENSG00000074964 ARHGEF10L
ENST00000452522 0.240811580746395 0.0979676480176125 -0.345049083304781 ENSG00000074964 ARHGEF10L
ENST00000434513 0.387827557735964 0.1998183834586 -0.278310938397994 ENSG00000074964 ARHGEF10L
ENST00000375415 0.235764641918788 0.094873547065806 -0.351189888199346 ENSG00000074964 ARHGEF10L
ENST00000375420 0.497091746772199 0.294613454951308 -0.252013448735046 ENSG00000074964 ARHGEF10L
ENST00000469726 0.202394060720812 0.0758606083758117 -0.401286380279894 ENSG00000074964 ARHGEF10L
ENST00000375408 0.273535204286965 0.11799340537528 -0.362750909681138 ENSG00000074964 ARHGEF10L
ENST00000167825 0.273535204286965 0.11799340537528 -0.362750909681138 ENSG00000074964 ARHGEF10L
ENST00000475356 0.129336628395885 0.0404337474665196 -0.476545096638618 ENSG00000074964 ARHGEF10L
ENST00000494072 0.265108949240947 0.11269924171483 -0.161901161932206 ENSG00000255275 RP13-279N23.2
ENST00000538309 0.455760053195034 0.256795356950329 -0.155392074907365 ENSG00000159423 ALDH4A1
ENST00000538839 0.18568285007817 0.0671361444908043 -0.226690226050481 ENSG00000159423 ALDH4A1
ENST00000290597 0.185460582428701 0.0670395772680528 -0.226688210447853 ENSG00000159423 ALDH4A1
ENST00000375341 0.157996419674664 0.0534639318508545 -0.237443387218183 ENSG00000159423 ALDH4A1
ENST00000454547 0.781535368968273 0.62409395326622 -0.113597016161643 ENSG00000159423 ALDH4A1
ENST00000432718 0.156333255809116 0.0526764790622704 -0.332073568296894 ENSG00000159423 ALDH4A1
ENST00000455833 0.927182484752226 0.858000589254251 -0.020212173174394 ENSG00000169991 IFFO2
ENST00000355609 0.564724209772151 0.360445858071902 0.181793925781275 ENSG00000169991 IFFO2
ENST00000416166 0.752823252321671 0.583913809027237 0.0730515143493992 ENSG00000169991 IFFO2
ENST00000606379 0.583728124822939 0.380145654831735 -0.151928665072069 ENSG00000272084 RP5-1126H10.2
ENST00000375254 0.989873949680879 0.977867614109265 0.00291627955763988 ENSG00000127481 UBR4
ENST00000375226 0.989873949680879 0.977869586380397 0.00291597625108699 ENSG00000127481 UBR4
ENST00000375267 0.989873949680879 0.977869586380397 0.00291597625108699 ENSG00000127481 UBR4
ENST00000375217 0.989873949680879 0.977869586380397 0.00291597625108699 ENSG00000127481 UBR4
ENST00000375225 0.748425426844265 0.577508886002599 -0.0784834575069017 ENSG00000127481 UBR4
ENST00000429347 0.973569996549792 0.945445562617246 -0.00790110421958813 ENSG00000127481 UBR4
ENST00000375224 0.99231331170294 0.983319140086077 -0.00241920306353678 ENSG00000127481 UBR4
ENST00000459947 0.491690966663824 0.289559721410474 -0.161048177700759 ENSG00000127481 UBR4
ENST00000486515 0.29214087146853 0.130229651988024 -0.250024250179952 ENSG00000127481 UBR4
ENST00000543981 0.991442470511979 0.981611515550618 0.00263004920779116 ENSG00000127481 UBR4
ENST00000492606 0.971117978721251 0.940985693015322 0.0126154289615927 ENSG00000127481 UBR4
ENST00000467272 0.881361015377454 0.776602960487221 -0.0358309701097132 ENSG00000127481 UBR4
ENST00000483922 0.999213907891502 0.998113487510212 -0.000371065296296265 ENSG00000127481 UBR4
ENST00000494503 0.894929906659249 0.800967392573993 0.0366366798792075 ENSG00000127481 UBR4
ENST00000466969 0.967514273874591 0.933558273779165 0.0121962844335817 ENSG00000127481 UBR4
ENST00000375218 0.826833032865265 0.690861017226246 -0.052001525131037 ENSG00000127481 UBR4
ENST00000425413 0.877392896940018 0.770044377542897 0.0322823534339505 ENSG00000127481 UBR4
ENST00000417040 0.98387488466214 0.965785021826213 -0.00472925205883545 ENSG00000127481 UBR4
ENST00000475973 0.488492380515202 0.286598961887925 -0.165420178562766 ENSG00000127481 UBR4
ENST00000465036 0.927367540861227 0.85825327891817 -0.0302702385374732 ENSG00000127481 UBR4
ENST00000419533 0.869780986293941 0.756989163464117 -0.0342567629181746 ENSG00000127481 UBR4
ENST00000497018 0.547334769031741 0.342825617324781 0.128021989805806 ENSG00000127481 UBR4
ENST00000437898 0.223007834762613 0.087459999146578 -0.137053294875696 ENSG00000230424 RP1-43E13.2
ENST00000477853 0.137937908438251 0.044287786020252 -0.165836975917268 ENSG00000127463 EMC1
ENST00000480380 0.481325301411918 0.279881578551412 -0.126772395199213 ENSG00000127463 EMC1
ENST00000375199 0.0916118273163819 0.0250741264878065 -0.185273855890155 ENSG00000127463 EMC1
ENST00000375208 0.0773032419264188 0.0198596556009311 -0.196705104682425 ENSG00000127463 EMC1
ENST00000461353 0.186054333280407 0.0673061086862251 -0.276110151341476 ENSG00000127463 EMC1
ENST00000486405 0.122002710810486 0.0373274219562733 -0.293498720352304 ENSG00000127463 EMC1
ENST00000486238 0.188814153151802 0.0687928936995885 -0.297235790387083 ENSG00000127463 EMC1
ENST00000494770 0.25234394732612 0.104805390661637 -0.218490934238838 ENSG00000127463 EMC1
ENST00000462505 0.155082037669855 0.0521013542439898 -0.307696460437583 ENSG00000127463 EMC1
ENST00000496654 0.214099422693889 0.0823948439319172 -0.305327678211864 ENSG00000127463 EMC1
ENST00000467423 0.0299343027406985 0.00551840218900069 -0.398888437224593 ENSG00000127463 EMC1
ENST00000475079 0.0369291520145467 0.00731772729798938 -0.349481086455272 ENSG00000127463 EMC1
ENST00000488681 0.0559831368158297 0.0127657785154701 -0.351049764160222 ENSG00000127463 EMC1
ENST00000356068 0.0539345502499333 0.0121372654058431 -0.358007964887977 ENSG00000127463 EMC1
ENST00000330263 3.69462506876937e-07 6.86975616750005e-09 -0.631080945097711 ENSG00000053372 MRTO4
ENST00000493700 0.000234076310825634 1.35056963206302e-05 -0.556151123739071 ENSG00000053372 MRTO4
ENST00000479559 4.62923670974871e-05 1.9410448361436e-06 -0.591063135408166 ENSG00000053372 MRTO4
ENST00000604801 0.731214933244828 0.55476852463107 0.1497820516305 ENSG00000270728 RP4-657E11.10
ENST00000235835 0.918793675325018 0.842594302047281 -0.0216337500670351 ENSG00000053371 AKR7A2
ENST00000330072 0.918308323057504 0.841863275438862 -0.0216819459121678 ENSG00000053371 AKR7A2
ENST00000489286 0.892288961698685 0.795534565280218 -0.0280671937187483 ENSG00000053371 AKR7A2
ENST00000481966 0.835659735895471 0.704609844610187 0.0453189906287318 ENSG00000053371 AKR7A2
ENST00000492217 0.962861391604173 0.924072997498125 -0.0133320053056816 ENSG00000053371 AKR7A2
ENST00000375155 0.847512555485739 0.72213896105336 0.0587566358737061 ENSG00000040487 PQLC2
ENST00000375153 0.850457379501365 0.726831841643751 0.0577213177092065 ENSG00000040487 PQLC2
ENST00000469076 0.850457379501365 0.726831841643751 0.0577213177092065 ENSG00000040487 PQLC2
ENST00000400548 0.847512555485739 0.72213896105336 0.0587566358737061 ENSG00000040487 PQLC2
ENST00000497827 0.777561120798052 0.618592407272181 0.0802553315982222 ENSG00000040487 PQLC2
ENST00000432465 0.915097983830156 0.836325909019459 -0.0426112705944589 ENSG00000040487 PQLC2
ENST00000401084 4.0162508062591e-05 1.63720513322787e-06 -0.300093044060327 ENSG00000077549 CAPZB
ENST00000264203 4.0162508062591e-05 1.63720513322787e-06 -0.300093044060327 ENSG00000077549 CAPZB
ENST00000375144 0.000163356354280132 8.77191383157827e-06 -0.329670008564431 ENSG00000077549 CAPZB
ENST00000375142 4.0486852283749e-05 1.65495212758506e-06 -0.299997262831601 ENSG00000077549 CAPZB
ENST00000433834 0.000108810614660775 5.37120800957697e-06 -0.275192299020475 ENSG00000077549 CAPZB
ENST00000264202 0.000121839939741168 6.13499153691279e-06 -0.268399989459825 ENSG00000077549 CAPZB
ENST00000413711 0.000968316486557297 7.59695832007932e-05 -0.250397452592201 ENSG00000077549 CAPZB
ENST00000459967 0.00560318709689618 0.000659153748106001 -0.236802935939549 ENSG00000077549 CAPZB
ENST00000457768 0.0539484229646057 0.0121428745021486 -0.257212963167649 ENSG00000077549 CAPZB
ENST00000489607 0.0436596398230372 0.00914804278561994 -0.229088082991453 ENSG00000077549 CAPZB
ENST00000482808 0.026697482850333 0.00474988456995813 -0.226927957307738 ENSG00000077549 CAPZB
ENST00000602662 0.441547262368154 0.244459171644028 -0.0908335717979872 ENSG00000270136 MINOS1-NBL1
ENST00000486890 0.603299550771494 0.400961851752208 -0.0692693584019745 ENSG00000173436 MINOS1
ENST00000322753 0.4572218536899 0.258032336923035 -0.0897949141746315 ENSG00000173436 MINOS1
ENST00000498067 0.969478381097476 0.93768373010046 0.0121371407963568 ENSG00000173436 MINOS1
ENST00000462646 0.680863442766818 0.49194308004279 -0.0575791230304325 ENSG00000173436 MINOS1
ENST00000467029 0.374657643650755 0.189640969415449 -0.105696724907614 ENSG00000173436 MINOS1
ENST00000481464 0.372585555895195 0.188029939956945 -0.106009493823087 ENSG00000173436 MINOS1
ENST00000498642 0.373323484504859 0.188563290945618 -0.105999805527458 ENSG00000173436 MINOS1
ENST00000479642 0.868858813093479 0.755479036475888 -0.0420752027208429 ENSG00000173436 MINOS1
ENST00000602293 0.472044974837655 0.271644686143827 -0.0864210169499053 ENSG00000270136 MINOS1-NBL1
ENST00000602384 0.472368103703608 0.271921564057081 -0.0864248073386812 ENSG00000270136 MINOS1-NBL1
ENST00000602450 0.472044974837655 0.271644686143827 -0.0864210169499053 ENSG00000270136 MINOS1-NBL1
ENST00000485362 0.373589043136754 0.188740219059725 -0.105995536726341 ENSG00000173436 MINOS1
ENST00000457263 0.945732279369768 0.891360646708191 0.0340332864385374 ENSG00000226396 RPS14P3
ENST00000375136 0.63082117391515 0.431214237664966 -0.197681453441909 ENSG00000158747 NBL1
ENST00000548815 0.63082117391515 0.431214237664966 -0.197681453441909 ENSG00000158747 NBL1
ENST00000289753 0.920950008112744 0.846233475711568 -0.0491111098759196 ENSG00000158748 HTR6
ENST00000294543 0.00173161977163952 0.000153121771337735 0.412120828419821 ENSG00000162542 TMCO4
ENST00000375127 0.00151487580447739 0.00013046053923882 0.414867326602118 ENSG00000162542 TMCO4
ENST00000489814 0.0179243437068844 0.00283255460284593 0.391421973025868 ENSG00000162542 TMCO4
ENST00000375122 0.00173013505579274 0.0001529076057644 0.412120494418523 ENSG00000162542 TMCO4
ENST00000494342 0.757198048145268 0.589577504309899 0.131175009725076 ENSG00000162542 TMCO4
ENST00000489135 0.00112341052381416 9.08850946311667e-05 0.481693560799869 ENSG00000162542 TMCO4
ENST00000496528 0.00702231374095456 0.000874490115615046 0.407856485612884 ENSG00000162542 TMCO4
ENST00000462171 0.0146420302834257 0.00219181570395215 0.452635639664625 ENSG00000162542 TMCO4
ENST00000488449 0.0629023826330549 0.0149538024316928 0.305075963031265 ENSG00000162542 TMCO4
ENST00000375120 0.848235582547219 0.723149682907843 -0.038523910153137 ENSG00000169914 OTUD3
ENST00000466697 0.616179763230798 0.414771193052959 0.148985159149266 ENSG00000169914 OTUD3
ENST00000481686 0.262750540989602 0.111221133519239 -0.398714502890471 ENSG00000169914 OTUD3
ENST00000264198 0.996935528912512 0.993875121984305 -0.000781163105929049 ENSG00000090432 MUL1
ENST00000321556 0.215964578157234 0.0834797535278185 0.224481437339312 ENSG00000158828 PINK1
ENST00000492302 0.232347338871122 0.092866465976213 0.231103319116967 ENSG00000158828 PINK1
ENST00000451424 0.590336211352654 0.386784839505319 -0.088129608640489 ENSG00000117242 PINK1-AS
ENST00000400490 0.420900565804933 0.226485742281827 0.16025458236689 ENSG00000158828 PINK1
ENST00000535128 0.957547213616643 0.913689447405693 -0.0249013788841222 ENSG00000257033 AL391357.1
ENST00000602624 0.0560919086244391 0.0127950598232218 -0.212135529087098 ENSG00000244038 DDOST
ENST00000375048 0.0560919086244391 0.0127950598232218 -0.212135529087098 ENSG00000244038 DDOST
ENST00000415136 0.0570305093403153 0.01308838715508 -0.212176794958512 ENSG00000244038 DDOST
ENST00000475210 0.000220708590769737 1.25568983347876e-05 -0.44115257625737 ENSG00000244038 DDOST
ENST00000464364 0.339869425122923 0.163482251258671 -0.141422532668258 ENSG00000244038 DDOST
ENST00000477229 0.385413071033606 0.197962056412611 -0.151278854185825 ENSG00000244038 DDOST
ENST00000312239 2.59993044389024e-05 9.79312115529328e-07 0.248021653246084 ENSG00000127483 HP1BP3
ENST00000375003 0.00134312600405755 0.000112688503358249 0.220883304468788 ENSG00000127483 HP1BP3
ENST00000413451 0.0226240870936171 0.00383028670009616 0.259030036337448 ENSG00000203394 RP5-930J4.4
ENST00000488722 0.000731077529994815 5.36448040667301e-05 0.252251613586825 ENSG00000127483 HP1BP3
ENST00000491748 0.121228754677723 0.037010503120618 0.20138283298211 ENSG00000127483 HP1BP3
ENST00000419948 0.00504940052610573 0.00057804300108442 0.21327887738941 ENSG00000127483 HP1BP3
ENST00000438032 0.000239261084088535 1.38717026940901e-05 0.236964396470403 ENSG00000127483 HP1BP3
ENST00000424732 0.000211657671611412 1.19570294782074e-05 0.23946619927213 ENSG00000127483 HP1BP3
ENST00000417710 0.00144938677443059 0.000123827950372346 0.24102404985002 ENSG00000127483 HP1BP3
ENST00000487117 0.00230419592618327 0.000218524808449344 0.269027116023833 ENSG00000127483 HP1BP3
ENST00000375000 0.000220708590769737 1.25584319891704e-05 0.292059896639635 ENSG00000127483 HP1BP3
ENST00000437575 0.00183787056810426 0.000165128978838901 0.265875049498016 ENSG00000127483 HP1BP3
ENST00000419490 0.00206569233319627 0.000190925146431414 0.263532274723771 ENSG00000127483 HP1BP3
ENST00000414993 0.00203432272904733 0.000187035036626661 0.264044170208692 ENSG00000127483 HP1BP3
ENST00000443615 0.00714780819549699 0.000893533090032349 0.241466356865337 ENSG00000127483 HP1BP3
ENST00000264211 0.277885981436291 0.120804172743572 -0.14881077509849 ENSG00000075151 EIF4G3
ENST00000400422 0.591567959718283 0.388130281165039 -0.102768185265715 ENSG00000075151 EIF4G3
ENST00000602326 0.591564907126868 0.388123555499824 -0.102768570196978 ENSG00000075151 EIF4G3
ENST00000374935 0.279787166101092 0.12208634596683 -0.148384571818931 ENSG00000075151 EIF4G3
ENST00000537738 0.0247982497738946 0.00431854938939423 -0.219774054376446 ENSG00000075151 EIF4G3
ENST00000374937 0.277012069795825 0.120184287240038 -0.149583135045943 ENSG00000075151 EIF4G3
ENST00000536266 0.0566655289170502 0.0129774175064203 -0.204068505266529 ENSG00000075151 EIF4G3
ENST00000435383 0.0397064122697359 0.00805312078703114 -0.298944728614405 ENSG00000075151 EIF4G3
ENST00000496705 0.0148615724660632 0.00223353308162776 -0.330832222495126 ENSG00000075151 EIF4G3
ENST00000374933 0.192752482739113 0.0708248727852152 -0.209076915864506 ENSG00000075151 EIF4G3
ENST00000544689 0.172790790411331 0.0606525250847464 -0.216633207086638 ENSG00000075151 EIF4G3
ENST00000485722 0.732712932852558 0.556787512216535 -0.113278004838824 ENSG00000075151 EIF4G3
ENST00000356916 0.909177196195374 0.825625583207345 -0.036344973109735 ENSG00000075151 EIF4G3
ENST00000374927 0.852538609055522 0.729710866360434 -0.0462451107861808 ENSG00000075151 EIF4G3
ENST00000438975 0.971813584973431 0.942401446018313 -0.0125445362639633 ENSG00000075151 EIF4G3
ENST00000411888 0.974824287683841 0.947919647885963 -0.0113710969094859 ENSG00000075151 EIF4G3
ENST00000476088 0.895628157870036 0.802222727182034 -0.0435276414696445 ENSG00000075151 EIF4G3
ENST00000463775 0.922908624447755 0.84971160603584 0.0311718384051476 ENSG00000075151 EIF4G3
ENST00000430808 0.634838372004244 0.435769690765735 0.192455206059182 ENSG00000235112 HSPE1P27
ENST00000415912 0.589370566268777 0.385771022913968 -0.0951304714334697 ENSG00000117298 ECE1
ENST00000357071 0.48000570079568 0.278742532563513 -0.129697579938385 ENSG00000117298 ECE1
ENST00000531334 0.312310702343375 0.143927819681844 -0.333126551072326 ENSG00000117298 ECE1
ENST00000374893 0.539468106512772 0.334906431328105 -0.125546428798568 ENSG00000117298 ECE1
ENST00000436918 0.491158487724987 0.289069685736399 -0.137744127975907 ENSG00000117298 ECE1
ENST00000264205 0.432840186656805 0.236549221571967 -0.154761023405401 ENSG00000117298 ECE1
ENST00000526194 0.889965884989112 0.791431308657208 -0.0402281018049728 ENSG00000117298 ECE1
ENST00000470394 0.473830896541419 0.273257766587384 -0.255501921364601 ENSG00000117298 ECE1
ENST00000528294 0.996946199270177 0.993940629618937 0.00149697134395167 ENSG00000117298 ECE1
ENST00000473505 0.699553820050417 0.514667073906397 -0.13606069921883 ENSG00000117298 ECE1
ENST00000481130 0.635270273597646 0.436253815017046 0.141080106791233 ENSG00000117298 ECE1
ENST00000527991 0.942000467924749 0.884535551470344 -0.0279203118640436 ENSG00000117298 ECE1
ENST00000463334 0.937946998931787 0.877547137424469 -0.0229868295292691 ENSG00000117298 ECE1
ENST00000449034 0.664378467010035 0.471285651392154 0.182479980313222 ENSG00000231105 RP5-1071N3.1
ENST00000454000 0.541714654561821 0.337308800003513 0.156250920656197 ENSG00000142794 NBPF3
ENST00000318220 0.299578225582526 0.135376562595182 0.243090324314604 ENSG00000142794 NBPF3
ENST00000478653 0.638963229964648 0.440622504220673 0.17272598054237 ENSG00000142794 NBPF3
ENST00000318249 0.299578225582526 0.135376562595182 0.243090324314604 ENSG00000142794 NBPF3
ENST00000485941 0.805892282675561 0.658871075689202 0.109482218838228 ENSG00000142794 NBPF3
ENST00000342104 0.299578225582526 0.135376562595182 0.243090324314604 ENSG00000142794 NBPF3
ENST00000486229 0.22680414165518 0.0895874186668236 0.306235865084367 ENSG00000142794 NBPF3
ENST00000434838 0.70371485914477 0.519650972262697 0.106450038042143 ENSG00000142794 NBPF3
ENST00000467103 0.901799850301148 0.812902111355735 0.0593018532942647 ENSG00000142794 NBPF3
ENST00000469876 0.649609219784533 0.45346515728652 -0.183354544554293 ENSG00000142794 NBPF3
ENST00000477050 0.986452448391435 0.97123184505997 0.00906318809440045 ENSG00000142794 NBPF3
ENST00000374765 0.517019622380078 0.313016135146807 -0.253804738234492 ENSG00000076864 RAP1GAP
ENST00000495204 0.517019622380078 0.313016135146807 -0.253804738234492 ENSG00000076864 RAP1GAP
ENST00000542643 0.517019622380078 0.313016135146807 -0.253804738234492 ENSG00000076864 RAP1GAP
ENST00000400301 0.000150132551027589 7.92158483219433e-06 0.271171101218793 ENSG00000090686 USP48
ENST00000308271 0.000148067234409056 7.79015037008747e-06 0.271430426843401 ENSG00000090686 USP48
ENST00000374732 0.000284578290795124 1.70761515106355e-05 0.266088701762825 ENSG00000090686 USP48
ENST00000479177 0.328536282229678 0.155421036944494 0.198265266480921 ENSG00000090686 USP48
ENST00000529637 0.000141838910666328 7.38659396976159e-06 0.269533245229869 ENSG00000090686 USP48
ENST00000464577 0.035314072114848 0.00689613434828816 0.219481998275271 ENSG00000090686 USP48
ENST00000471752 0.0309737820360135 0.00577679729628371 0.309608978097927 ENSG00000090686 USP48
ENST00000487880 0.00278624045644392 0.000276653194711575 0.297141485789874 ENSG00000090686 USP48
ENST00000526044 0.00052203149097409 3.56964913472655e-05 0.293382584031786 ENSG00000090686 USP48
ENST00000534705 0.000613104360192587 4.32541068992768e-05 0.294783419163115 ENSG00000090686 USP48
ENST00000421625 0.0303728760280815 0.00563392892664978 0.205431653857908 ENSG00000090686 USP48
ENST00000374730 0.108074670118841 0.0315537035051895 0.182014780891145 ENSG00000090686 USP48
ENST00000527823 0.0491868348980817 0.0107308483026466 0.215404033449298 ENSG00000090686 USP48
ENST00000532737 0.0247151109743733 0.00429736221746564 0.236896283407784 ENSG00000090686 USP48
ENST00000489108 0.0222205905557886 0.00374246006869864 0.290700046601331 ENSG00000090686 USP48
ENST00000434488 0.975655799148454 0.949610158205754 -0.0159378186797033 ENSG00000231978 RP11-132G19.3
ENST00000344642 0.755000157411345 0.586834565410809 -0.137927118479687 ENSG00000187942 LDLRAD2
ENST00000543870 0.565635345657731 0.361548633960364 -0.229491693602801 ENSG00000187942 LDLRAD2
ENST00000486901 0.76834401981622 0.604825620109216 -0.131246910358135 ENSG00000142798 HSPG2
ENST00000374695 0.775009859532367 0.614776120203005 -0.110830319548817 ENSG00000142798 HSPG2
ENST00000434233 0.000251862175686055 1.4726082483518e-05 0.669305329817688 ENSG00000218510 LINC00339
ENST00000420503 0.000334558106592708 2.07135635548513e-05 0.677897506241309 ENSG00000218510 LINC00339
ENST00000404210 0.000441803728820197 2.90959232215447e-05 0.664390811065995 ENSG00000218510 LINC00339
ENST00000416769 0.000441803728820197 2.90959232215447e-05 0.664390811065995 ENSG00000218510 LINC00339
ENST00000452322 0.132881257012096 0.0419905875470697 0.38526683590963 ENSG00000218510 LINC00339
ENST00000400259 0.0355654629459296 0.00696170387593795 -0.141475261348101 ENSG00000070831 CDC42
ENST00000344548 0.0362106706721667 0.0071354008872263 -0.141003111148888 ENSG00000070831 CDC42
ENST00000315554 0.0419116917889045 0.00866795496250813 -0.136264295413514 ENSG00000070831 CDC42
ENST00000498236 0.0441239616023955 0.00928408226377286 -0.136934384084546 ENSG00000070831 CDC42
ENST00000421089 0.00845170135148812 0.00110470759505783 -0.169149482103776 ENSG00000070831 CDC42
ENST00000411827 0.0307664331938693 0.0057290372342547 -0.154104739264512 ENSG00000070831 CDC42
ENST00000431803 0.493344143046404 0.291210740884899 0.191017262999559 ENSG00000230068 CDC42-IT1
ENST00000604049 0.429326658547278 0.233392011451061 -0.302014698948978 ENSG00000271428 RP1-224A6.8
ENST00000606754 0.672959921382145 0.481773241283917 0.176679181101619 ENSG00000271840 RP1-224A6.9
ENST00000290167 0.897031574363957 0.80486896892138 0.0563977016308948 ENSG00000162552 WNT4
ENST00000542383 0.933707992975193 0.869637447854626 0.0387815035765293 ENSG00000162552 WNT4
ENST00000441048 0.228358569224056 0.0904730631486219 0.430175215405633 ENSG00000162552 WNT4
ENST00000404138 0.337141619277188 0.161588746021641 0.100178931912606 ENSG00000184677 ZBTB40
ENST00000400239 0.348740781506311 0.170130017356 0.143750736815418 ENSG00000184677 ZBTB40
ENST00000375647 0.337697769035404 0.162019762966904 0.10016815480594 ENSG00000184677 ZBTB40
ENST00000374651 0.437764295335591 0.240998233610853 0.086555937177147 ENSG00000184677 ZBTB40
ENST00000438551 0.880219725420694 0.77462652753659 -0.0657114579886732 ENSG00000237200 ZBTB40-IT1
ENST00000544305 0.608023972149016 0.405984150744383 0.186175958218563 ENSG00000133216 EPHB2
ENST00000374630 0.584884062249172 0.381214073241682 0.191434244982679 ENSG00000133216 EPHB2
ENST00000400191 0.799030930486612 0.648743761078886 0.0953944541500601 ENSG00000133216 EPHB2
ENST00000374632 0.774070067411555 0.61345969035483 0.107730681559943 ENSG00000133216 EPHB2
ENST00000374627 0.885488137951659 0.783801501173408 0.0655909024219467 ENSG00000133216 EPHB2
ENST00000465676 0.774354192501954 0.613815538298637 0.125337881657143 ENSG00000133216 EPHB2
ENST00000356634 0.0186896932666042 0.00298841713565457 -0.187737688745797 ENSG00000004487 KDM1A
ENST00000400181 0.0186896932666042 0.00298841713565457 -0.187737688745797 ENSG00000004487 KDM1A
ENST00000542151 0.0186896932666042 0.00298841713565457 -0.187737688745797 ENSG00000004487 KDM1A
ENST00000427154 0.00984748209197442 0.00133529335694596 -0.196528423161369 ENSG00000240553 RP1-184J9.2
ENST00000481879 0.0553860647759343 0.0125752402772146 -0.30487233411737 ENSG00000004487 KDM1A
ENST00000465864 0.113931306558428 0.0339767358464547 -0.193877143232788 ENSG00000004487 KDM1A
ENST00000494920 0.0125108204856461 0.00179547893154799 -0.272353659893711 ENSG00000004487 KDM1A
ENST00000602503 0.0456478189892847 0.00970566452164073 -0.277095048226715 ENSG00000004487 KDM1A
ENST00000374623 0.00584569329245698 0.00069491579744431 -0.283408552499897 ENSG00000169641 LUZP1
ENST00000418342 0.119205299696826 0.0361557812861828 -0.158164171718574 ENSG00000169641 LUZP1
ENST00000302291 0.111285124370594 0.0328704073764042 -0.161503364825228 ENSG00000169641 LUZP1
ENST00000314174 0.420759530598145 0.226386337146331 -0.106550446170115 ENSG00000169641 LUZP1
ENST00000471849 0.991949420050849 0.982604555807539 0.0022156613421914 ENSG00000169641 LUZP1
ENST00000475164 0.631267094035459 0.431670252429625 0.0930099895175598 ENSG00000169641 LUZP1
ENST00000566551 0.742366696551221 0.569576801244403 0.0996926847384066 ENSG00000261326 RP5-1057J7.6
ENST00000604481 0.373598030206423 0.188752439936799 0.304030730776944 ENSG00000261326 RP5-1057J7.6
ENST00000464516 0.609611497533259 0.407458920718245 -0.145467203958616 ENSG00000125944 HNRNPR
ENST00000478691 0.129332304834782 0.0404292520582317 -0.140256593859299 ENSG00000125944 HNRNPR
ENST00000374616 0.118779255464023 0.0359781962724742 -0.144493981057527 ENSG00000125944 HNRNPR
ENST00000476660 0.0879039425972822 0.0236995923669143 -0.194775661759371 ENSG00000125944 HNRNPR
ENST00000374612 0.118903985486752 0.0360368612844742 -0.144441920422449 ENSG00000125944 HNRNPR
ENST00000302271 0.118763616682363 0.0359706147895413 -0.144502430562348 ENSG00000125944 HNRNPR
ENST00000427764 0.0951357543816579 0.0264452197038913 -0.14841198874132 ENSG00000125944 HNRNPR
ENST00000606561 0.104986650684448 0.0302598523265147 -0.140439216287673 ENSG00000125944 HNRNPR
ENST00000426846 0.0892319258085385 0.0241851249487829 -0.143024453815907 ENSG00000125944 HNRNPR
ENST00000463552 0.242825546893514 0.0991533772547077 -0.118642332742977 ENSG00000125944 HNRNPR
ENST00000470941 0.219759334603446 0.0855886506644887 -0.129296446742104 ENSG00000125944 HNRNPR
ENST00000476451 0.330298176552677 0.156702825746015 -0.103094114210979 ENSG00000125944 HNRNPR
ENST00000490652 0.637042603065745 0.438277515858097 -0.0584642389842449 ENSG00000125944 HNRNPR
ENST00000314011 0.243557465331034 0.0995858705079141 0.265801776794592 ENSG00000125945 ZNF436
ENST00000374608 0.153422360286123 0.0512816468520398 0.308706768742847 ENSG00000125945 ZNF436
ENST00000458053 0.123465427401173 0.0379378023393399 0.463246232699232 ENSG00000249087 C1orf213
ENST00000454117 0.0503477344775135 0.0110672134769297 0.576429288072521 ENSG00000249087 C1orf213
ENST00000335648 0.0503477344775135 0.0110672134769297 0.576429288072521 ENSG00000249087 C1orf213
ENST00000518821 0.0579923127415003 0.0133956982863083 0.568322683485776 ENSG00000249087 C1orf213
ENST00000437367 0.0517329849404626 0.0114707494311767 0.574706531640302 ENSG00000249087 C1orf213
ENST00000361729 0.972063282015712 0.942782490971408 -0.00578960006863232 ENSG00000007968 E2F2
ENST00000487237 0.937946998931787 0.87749711642163 -0.0288271188019859 ENSG00000007968 E2F2
ENST00000374561 0.00123418444032627 0.000101927919775392 -0.569689764496808 ENSG00000117318 ID3
ENST00000463312 3.79981294187215e-07 7.10208604616424e-09 -0.928353101033727 ENSG00000117318 ID3
ENST00000486541 0.0281259689049804 0.00507949752985535 -0.471885470402687 ENSG00000117318 ID3
ENST00000477916 0.988588653672891 0.975171326668645 0.00762252785219038 ENSG00000197880 MDS2
ENST00000374550 0.361265389486379 0.179521934481462 -0.144783750336984 ENSG00000142676 RPL11
ENST00000467075 0.307232998825649 0.140594368810176 -0.13354004057179 ENSG00000142676 RPL11
ENST00000482370 0.365180983152621 0.182459295112733 -0.143935193191413 ENSG00000142676 RPL11
ENST00000443624 0.360014967949607 0.178550247684722 -0.146085465415618 ENSG00000142676 RPL11
ENST00000458455 0.369512856349602 0.185706347857248 -0.143239184689521 ENSG00000142676 RPL11
ENST00000418390 0.663026329776625 0.46972318406836 0.0599925264761355 ENSG00000011007 TCEB3
ENST00000609199 0.962772295015452 0.923895945361596 0.00808829620799884 ENSG00000011007 TCEB3
ENST00000487554 0.751173298888923 0.581359292922433 0.0688320269041884 ENSG00000011007 TCEB3
ENST00000427796 0.048016247723873 0.0104000088078978 0.298628207501902 ENSG00000236810 RP5-886K2.3
ENST00000447961 0.283443205328457 0.124498585517306 0.374483296250166 ENSG00000236810 RP5-886K2.3
ENST00000246151 0.846490433319486 0.720350815752997 -0.0310694192839692 ENSG00000057757 PITHD1
ENST00000415372 0.884692855954694 0.782470950654379 0.0328990990876241 ENSG00000057757 PITHD1
ENST00000374524 0.814356138524562 0.671679975626805 -0.04044454976675 ENSG00000057757 PITHD1
ENST00000374514 0.000831763349931384 6.28258371151947e-05 -0.393666037398927 ENSG00000011009 LYPLA2
ENST00000400061 0.00085494304569997 6.49384311872447e-05 -0.393058295649197 ENSG00000011009 LYPLA2
ENST00000420982 0.00225178191231797 0.000212637130827241 -0.419056255185372 ENSG00000011009 LYPLA2
ENST00000374505 0.00170034592569343 0.000149677573742541 -0.399189645567732 ENSG00000011009 LYPLA2
ENST00000495365 0.000778144062931285 5.7918479743153e-05 -0.410962338255279 ENSG00000011009 LYPLA2
ENST00000374503 0.0010116323119994 8.01200021893396e-05 -0.396257058232403 ENSG00000011009 LYPLA2
ENST00000374502 0.000964058052445336 7.55508226576245e-05 -0.408388666432439 ENSG00000011009 LYPLA2
ENST00000492577 0.00278294273995922 0.000276303537667919 -0.394316130119954 ENSG00000011009 LYPLA2
ENST00000421070 0.00460181184449054 0.000515006360753529 -0.412854052987979 ENSG00000011009 LYPLA2
ENST00000374501 0.000584286122349999 4.07884480889409e-05 -0.405563332125154 ENSG00000011009 LYPLA2
ENST00000472213 0.0112205189954335 0.00156757250671498 -0.342143270124277 ENSG00000011009 LYPLA2
ENST00000481736 0.123830601740254 0.0380994421813399 -0.229931695705509 ENSG00000117308 GALE
ENST00000374497 0.12885171106234 0.0402234683707651 -0.231796501230613 ENSG00000117308 GALE
ENST00000456977 0.176089176394636 0.0622686169927795 -0.292637185344384 ENSG00000117308 GALE
ENST00000459934 0.129622302659748 0.0405571602441255 -0.227787616988791 ENSG00000117308 GALE
ENST00000469556 0.313681941719546 0.144912862917557 -0.223725190350917 ENSG00000117308 GALE
ENST00000429356 0.307104161187098 0.140481470935821 -0.175243762824102 ENSG00000117308 GALE
ENST00000418277 0.193354175044773 0.0711448909642303 -0.202941458999535 ENSG00000117308 GALE
ENST00000470949 0.191845408124371 0.0703403449229512 -0.23373345785507 ENSG00000117308 GALE
ENST00000425913 0.129936651375442 0.0407126796357919 -0.246615881040157 ENSG00000117308 GALE
ENST00000445705 0.18773156482488 0.0682141111793028 -0.235204965249722 ENSG00000117308 GALE
ENST00000467493 0.293648659773387 0.131298402433451 -0.207489213099893 ENSG00000117308 GALE
ENST00000486382 0.693602329293616 0.507222611494005 -0.103398162814502 ENSG00000117308 GALE
ENST00000470383 0.507818969631031 0.304474074050667 -0.144059395066414 ENSG00000117308 GALE
ENST00000466250 0.51082250353816 0.307378179876175 -0.144065114786125 ENSG00000117308 GALE
ENST00000467070 0.724506556529337 0.546541092154387 -0.0903602716337561 ENSG00000117308 GALE
ENST00000374490 0.00638165446966298 0.000775951631642134 0.523788242450451 ENSG00000117305 HMGCL
ENST00000374487 0.00522996189959496 0.000603306184831445 0.529933467515644 ENSG00000117305 HMGCL
ENST00000374483 0.00522996189959496 0.000603306184831445 0.529933467515644 ENSG00000117305 HMGCL
ENST00000436439 0.00638165446966298 0.000775951631642134 0.523788242450451 ENSG00000117305 HMGCL
ENST00000235958 0.00635230334744813 0.000771432163357934 0.523831113957335 ENSG00000117305 HMGCL
ENST00000509389 0.0110855710196124 0.00154296676531202 0.473041977258234 ENSG00000117305 HMGCL
ENST00000496907 0.0614510733568315 0.0144910744730239 0.411735027721593 ENSG00000117305 HMGCL
ENST00000513148 0.0197005784565965 0.00319535153544912 0.464415690513746 ENSG00000117305 HMGCL
ENST00000479458 0.0887541689881784 0.0240152670957666 0.431831801058651 ENSG00000117305 HMGCL
ENST00000498698 0.259531378651915 0.109128403902346 0.317360650784795 ENSG00000117305 HMGCL
ENST00000374479 0.496982219693016 0.294528702417707 0.14839414984015 ENSG00000179163 FUCA1
ENST00000374472 0.118012248983841 0.0356629594473427 0.18517600198464 ENSG00000188822 CNR2
ENST00000536471 0.124344007043659 0.0383390004031213 0.181754693245517 ENSG00000188822 CNR2
ENST00000412176 0.452539313642043 0.253966265194112 -0.268591873125173 ENSG00000229106 RP11-4M23.2
ENST00000411815 0.607553378696982 0.405476980680959 0.210132518998595 ENSG00000232557 RP11-4M23.3
ENST00000471915 0.787354471433938 0.632242070134967 0.0483722492489004 ENSG00000189266 PNRC2
ENST00000334351 0.851198271569416 0.727924842382238 0.0342787870568205 ENSG00000189266 PNRC2
ENST00000374468 0.799607263466316 0.649595293956567 0.0443205760425167 ENSG00000189266 PNRC2
ENST00000579103 0.342467780458248 0.165386770052405 0.140562012268389 ENSG00000189266 PNRC2
ENST00000344989 0.00234444766586463 0.000223378362772735 -0.219861498912876 ENSG00000188529 SRSF10
ENST00000453840 0.00233546048745221 0.000222255390272779 -0.219374020917258 ENSG00000188529 SRSF10
ENST00000341154 0.00236396132008543 0.000225637643340382 -0.219850693026542 ENSG00000188529 SRSF10
ENST00000484146 0.00271772703041219 0.00026846168285184 -0.217649837851736 ENSG00000188529 SRSF10
ENST00000473858 0.00270936321945718 0.000267462446578112 -0.217655445131498 ENSG00000188529 SRSF10
ENST00000374452 0.00272676178721472 0.000269615385567592 -0.217311514210745 ENSG00000188529 SRSF10
ENST00000374453 0.00269639888782183 0.000265924310701787 -0.217166728788215 ENSG00000188529 SRSF10
ENST00000343255 0.00146044187896465 0.000125003172577601 -0.231175434050316 ENSG00000188529 SRSF10
ENST00000492112 0.00142889595686917 0.000121698458100852 -0.231626645235025 ENSG00000188529 SRSF10
ENST00000485841 0.000979526114430059 7.70992843629523e-05 -0.243996012494061 ENSG00000188529 SRSF10
ENST00000338597 0.000638677117693499 4.54675533185869e-05 -0.255340033241403 ENSG00000188529 SRSF10
ENST00000495785 0.00102048352103499 8.09422605023525e-05 -0.240876377542132 ENSG00000188529 SRSF10
ENST00000473754 0.00197067482781359 0.000179659985083365 -0.284534368585208 ENSG00000188529 SRSF10
ENST00000497214 0.083067531718087 0.0219380624419933 0.364391785897768 ENSG00000188529 SRSF10
ENST00000485292 0.000376057818099526 2.39134294657559e-05 -0.356366674880083 ENSG00000188529 SRSF10
ENST00000469303 0.000108319485833003 5.33284824439377e-06 -0.412808371484612 ENSG00000188529 SRSF10
ENST00000327535 0.532931635118184 0.328522214621271 0.0815104356478569 ENSG00000185436 IFNLR1
ENST00000327575 0.454769767526808 0.255882424043454 0.116902519460541 ENSG00000185436 IFNLR1
ENST00000374421 0.435250816104974 0.238787487873648 0.121251557573242 ENSG00000185436 IFNLR1
ENST00000374419 0.585000754658049 0.381369528185138 0.0946339370383304 ENSG00000185436 IFNLR1
ENST00000374418 0.45609655827089 0.257069560107366 0.128272573508006 ENSG00000185436 IFNLR1
ENST00000361548 0.375023096200679 0.189909784512621 -0.329942880266064 ENSG00000158055 GRHL3
ENST00000342072 0.375023096200679 0.189909784512621 -0.329942880266064 ENSG00000158055 GRHL3
ENST00000350501 0.666413387993893 0.473771950038962 0.176466542713956 ENSG00000158055 GRHL3
ENST00000356046 0.364778168297358 0.18219054976854 -0.335364875039423 ENSG00000158055 GRHL3
ENST00000374409 0.197556199641699 0.0733138917732092 0.396180263189211 ENSG00000001460 STPG1
ENST00000440416 0.2815094551889 0.123244666875788 0.335641333296351 ENSG00000001460 STPG1
ENST00000003583 0.168456041511965 0.0585526496080541 0.417383187687872 ENSG00000001460 STPG1
ENST00000468303 0.0272710055067067 0.00488283034665155 0.536373710950317 ENSG00000001460 STPG1
ENST00000337248 0.168456041511965 0.0585526496080541 0.417383187687872 ENSG00000001460 STPG1
ENST00000497384 0.919895443000241 0.844339107833969 0.0464485048283761 ENSG00000001460 STPG1
ENST00000435187 0.954304837997688 0.907669946947488 0.0294648197425643 ENSG00000001460 STPG1
ENST00000498488 0.0597395679616383 0.0139434337349454 0.536450564440707 ENSG00000001460 STPG1
ENST00000483528 0.343139775218827 0.1659018461988 0.344852591273148 ENSG00000001460 STPG1
ENST00000475760 0.102178718747669 0.0291576766318415 0.554221830477968 ENSG00000001460 STPG1
ENST00000492753 0.356203509912313 0.175690209190639 0.344798761932526 ENSG00000001460 STPG1
ENST00000374399 4.22433232422515e-07 8.02669008403258e-09 0.632052146505124 ENSG00000001461 NIPAL3
ENST00000003912 1.07786574311361e-08 1.27272420807388e-10 0.626863798606194 ENSG00000001461 NIPAL3
ENST00000488155 0.18906389854155 0.068950699868025 0.368576199048495 ENSG00000001461 NIPAL3
ENST00000358028 4.69562214274912e-06 1.3090879895957e-07 0.630754150985493 ENSG00000001461 NIPAL3
ENST00000339255 2.16681239870862e-06 5.29005581788574e-08 0.593538927272126 ENSG00000001461 NIPAL3
ENST00000475663 0.0379250166825096 0.00758009829985492 0.497616621416661 ENSG00000001461 NIPAL3
ENST00000428131 1.98141022041464e-05 7.07736900917729e-07 0.673706727020657 ENSG00000001461 NIPAL3
ENST00000432012 0.161954892672426 0.0553563053648582 0.365698841835721 ENSG00000001461 NIPAL3
ENST00000374395 0.769829425146246 0.607153972992494 -0.13010903775996 ENSG00000117602 RCAN3
ENST00000478890 0.124205203776496 0.0382604269949178 -0.178776091347104 ENSG00000133226 SRRM1
ENST00000593639 0.122868249651586 0.03769348662828 -0.178417227103537 ENSG00000133226 SRRM1
ENST00000323848 0.0209109416065172 0.0034602820358169 -0.226167825949555 ENSG00000133226 SRRM1
ENST00000466910 0.334723848898333 0.159906157552361 -0.150309810524595 ENSG00000133226 SRRM1
ENST00000468822 0.115278382456458 0.0345109917716698 -0.182282008467284 ENSG00000133226 SRRM1
ENST00000447431 0.00956715723801899 0.00128807332120699 -0.239108528170616 ENSG00000133226 SRRM1
ENST00000600523 0.387862158888074 0.199857886719631 -0.113888331115779 ENSG00000133226 SRRM1
ENST00000462710 0.162413608990753 0.0556056812285197 -0.168476063905695 ENSG00000133226 SRRM1
ENST00000374389 0.00981751883461113 0.00133049420560711 -0.23874751222239 ENSG00000133226 SRRM1
ENST00000490543 0.162413608990753 0.0556056812285197 -0.168476063905695 ENSG00000133226 SRRM1
ENST00000479034 0.0128442875531309 0.00185523128960884 -0.229471537308592 ENSG00000133226 SRRM1
ENST00000596378 0.0209714124686791 0.00347296743339889 -0.208866005233536 ENSG00000133226 SRRM1
ENST00000494934 0.106119795101498 0.0307469652837857 -0.22470150534053 ENSG00000133226 SRRM1
ENST00000495561 0.138931856466225 0.044715613316563 -0.210565667720534 ENSG00000133226 SRRM1
ENST00000537199 0.0139766569779255 0.00206643762034715 -0.237346211379088 ENSG00000133226 SRRM1
ENST00000485441 0.0579048148268554 0.0133678838789267 -0.291045279323436 ENSG00000133226 SRRM1
ENST00000470243 0.0909958767833308 0.0248332379772993 -0.286310887442065 ENSG00000133226 SRRM1
ENST00000496882 0.0122984261902498 0.0017577315710054 -0.279088955270192 ENSG00000133226 SRRM1
ENST00000461768 0.0663558713393438 0.0160920510618566 -0.199196876457797 ENSG00000133226 SRRM1
ENST00000485541 0.0277757184423378 0.00499717231188992 -0.256163697833262 ENSG00000133226 SRRM1
ENST00000488317 0.0827123381591536 0.0218145405496554 -0.219517954682759 ENSG00000133226 SRRM1
ENST00000489130 0.106119795101498 0.0307461367587214 -0.334429334529549 ENSG00000133226 SRRM1
ENST00000474843 0.00174228044635213 0.000154259198362116 -0.506591836528053 ENSG00000133226 SRRM1
ENST00000374379 3.79656504984478e-05 1.53158676605238e-06 0.355961682395033 ENSG00000169504 CLIC4
ENST00000497755 0.000312301282003021 1.90843003225182e-05 0.463171936494519 ENSG00000169504 CLIC4
ENST00000488683 3.73019144179147e-05 1.50105853181399e-06 0.356145053339506 ENSG00000169504 CLIC4
ENST00000489758 0.000582892029968854 4.06678598222665e-05 0.48095774477115 ENSG00000169504 CLIC4
ENST00000399916 0.617504519763177 0.416244663829634 -0.050658067237556 ENSG00000020633 RUNX3
ENST00000308873 0.973590961037626 0.945523399430853 0.00441699604159544 ENSG00000020633 RUNX3
ENST00000338888 0.41958832173476 0.225451341487776 -0.0830628103865462 ENSG00000020633 RUNX3
ENST00000540420 0.66057904978342 0.466612797691828 0.0554865396192128 ENSG00000020633 RUNX3
ENST00000496967 0.775240034471689 0.615193746639835 0.0424894207819096 ENSG00000020633 RUNX3
ENST00000479341 0.059933224361251 0.0140024100858055 -0.229252183091492 ENSG00000020633 RUNX3
ENST00000456316 0.197622205800969 0.0733730973428343 -0.367837886153821 ENSG00000229162 RP11-84D1.1
ENST00000424084 0.00757623217469272 0.000960638367810482 0.738594025403168 ENSG00000233755 RP4-799D16.1
ENST00000236273 8.30317071534455e-06 2.56938507478089e-07 0.46728092297514 ENSG00000117614 SYF2
ENST00000354361 9.00000425952839e-06 2.82309963081106e-07 0.464382700598427 ENSG00000117614 SYF2
ENST00000474160 0.00151647321993973 0.000130622322043892 0.402911292534714 ENSG00000117614 SYF2
ENST00000476231 0.000455124199339458 3.01766500248627e-05 0.472340306160539 ENSG00000117614 SYF2
ENST00000243189 0.000379894062900795 2.42249301064293e-05 0.401031088328233 ENSG00000117616 C1orf63
ENST00000569495 0.00173659653920666 0.000153658902120677 0.484490736577162 ENSG00000117616 C1orf63
ENST00000498238 0.000379894062900795 2.42240721460139e-05 0.401027453008749 ENSG00000117616 C1orf63
ENST00000566395 0.00107558858379014 8.62490558183892e-05 0.431009620445017 ENSG00000117616 C1orf63
ENST00000565733 0.000837608975657255 6.33676842093644e-05 0.428186040140276 ENSG00000117616 C1orf63
ENST00000568254 0.000379894062900795 2.42240721460139e-05 0.401027453008749 ENSG00000117616 C1orf63
ENST00000473314 1.82869245654412e-07 3.11264316068857e-09 0.506438576835152 ENSG00000117616 C1orf63
ENST00000417642 0.000379894062900795 2.42240721460139e-05 0.401027453008749 ENSG00000117616 C1orf63
ENST00000570063 0.000845536079009744 6.40686508101926e-05 0.429759052412024 ENSG00000117616 C1orf63
ENST00000564223 0.0465509256606877 0.00998056068066815 0.354465929097724 ENSG00000117616 C1orf63
ENST00000475766 0.00158616612380578 0.000137879037778608 0.430302579925064 ENSG00000117616 C1orf63
ENST00000491378 0.0107238081570811 0.00148062798004535 0.373831861620954 ENSG00000117616 C1orf63
ENST00000431849 0.0163022705800765 0.00251128782705427 0.291819297674822 ENSG00000117616 C1orf63
ENST00000568212 0.0157480599545675 0.00240125979651501 0.295503111285323 ENSG00000117616 C1orf63
ENST00000568701 0.000235419263255136 1.36038563217784e-05 0.482175642469944 ENSG00000117616 C1orf63
ENST00000561867 1.17882895003337e-06 2.65494384943168e-08 0.561155618191069 ENSG00000117616 C1orf63
ENST00000568996 1.15655374251508e-06 2.59646573733186e-08 0.561639923996319 ENSG00000117616 C1orf63
ENST00000450820 9.15738080823486e-05 4.3638952261252e-06 0.613009756759764 ENSG00000117616 C1orf63
ENST00000566714 0.0205180545066179 0.00337692161376643 0.626738509039381 ENSG00000261349 RP3-465N24.5
ENST00000564398 0.0026244701681904 0.000256840034183416 0.778607305462149 ENSG00000187010 RHD
ENST00000328664 0.000160469830957955 8.58097988460375e-06 0.742490626427079 ENSG00000187010 RHD
ENST00000454452 0.0009866857193745 7.78518790682936e-05 0.683997957651019 ENSG00000187010 RHD
ENST00000342055 0.0009866857193745 7.78518790682936e-05 0.683997957651019 ENSG00000187010 RHD
ENST00000423810 0.0009866857193745 7.78518790682936e-05 0.683997957651019 ENSG00000187010 RHD
ENST00000568195 0.0009866857193745 7.78518790682936e-05 0.683997957651019 ENSG00000187010 RHD
ENST00000417538 0.0009866857193745 7.78518790682936e-05 0.683997957651019 ENSG00000187010 RHD
ENST00000357542 0.0009866857193745 7.78518790682936e-05 0.683997957651019 ENSG00000187010 RHD
ENST00000423253 0.000344016838852038 2.14365094465747e-05 0.737703725522889 ENSG00000187010 RHD
ENST00000568399 2.66163296425836e-07 4.76627286423923e-09 0.724678971560318 ENSG00000117616 C1orf63
ENST00000562018 1.23098769501462e-07 1.98324484938007e-09 0.725845727184881 ENSG00000117616 C1orf63
ENST00000567741 1.79509377977884e-07 3.0298797656382e-09 0.719216014822314 ENSG00000117616 C1orf63
ENST00000566599 0.040824084923197 0.00836780318961296 0.522476574556561 ENSG00000117616 C1orf63
ENST00000564413 0.127474602255121 0.0396479960467132 0.466578996061994 ENSG00000117616 C1orf63
ENST00000570165 0.483463793573303 0.281816715840755 0.243570691090119 ENSG00000259984 RP11-335G20.7
ENST00000374358 0.225004148395118 0.0885252106440097 0.129288079470255 ENSG00000183726 TMEM50A
ENST00000498135 0.382516228190368 0.195713718432938 0.10627784099924 ENSG00000183726 TMEM50A
ENST00000491936 0.385540713591533 0.198070710541732 0.102414481390909 ENSG00000183726 TMEM50A
ENST00000480937 0.39520466123662 0.205837338648485 0.100418826931213 ENSG00000183726 TMEM50A
ENST00000468704 0.598121873562063 0.395090116040573 0.0760392757610899 ENSG00000183726 TMEM50A
ENST00000487234 0.512519596520781 0.308912782293326 0.103266042108166 ENSG00000183726 TMEM50A
ENST00000294413 0.574408205458428 0.370644076050381 0.176366285324735 ENSG00000188672 RHCE
ENST00000374352 0.489298167008757 0.287306808353772 0.215495796360521 ENSG00000188672 RHCE
ENST00000243186 0.521102871015504 0.317015063321369 0.199714129907663 ENSG00000188672 RHCE
ENST00000413854 0.521102871015504 0.317015063321369 0.199714129907663 ENSG00000188672 RHCE
ENST00000425135 0.521102871015504 0.317015063321369 0.199714129907663 ENSG00000188672 RHCE
ENST00000455194 0.521102871015504 0.317015063321369 0.199714129907663 ENSG00000188672 RHCE
ENST00000340849 0.468448106902373 0.268085338817908 0.233734930637012 ENSG00000188672 RHCE
ENST00000349320 0.606320690117799 0.40412666167828 0.175089233093395 ENSG00000188672 RHCE
ENST00000527747 0.0876448615095688 0.0236081489889439 0.524140916802237 ENSG00000188672 RHCE
ENST00000346452 0.16238086450199 0.0555839244687037 0.439197437920042 ENSG00000188672 RHCE
ENST00000349438 0.1605270151236 0.0546573109550943 0.440104505183486 ENSG00000188672 RHCE
ENST00000527187 0.450175894605212 0.251753911278558 0.287017169089564 ENSG00000188672 RHCE
ENST00000533771 0.435613810365434 0.239111834306261 0.294996233675308 ENSG00000188672 RHCE
ENST00000399763 0.996209199523981 0.992001858825346 -0.000876183490609666 ENSG00000204178 TMEM57
ENST00000399766 0.996209199523981 0.992001858825346 -0.000876183490609666 ENSG00000204178 TMEM57
ENST00000374343 0.996209199523981 0.992001858825346 -0.000876183490609666 ENSG00000204178 TMEM57
ENST00000470035 0.960527815251763 0.919509955059118 0.0117486327769227 ENSG00000204178 TMEM57
ENST00000374338 0.000208924672822852 1.17655034075165e-05 -0.366762902733242 ENSG00000157978 LDLRAP1
ENST00000485476 0.0754033519915674 0.0192108303694426 -0.286293452294872 ENSG00000157978 LDLRAP1
ENST00000488127 0.000195370906313428 1.08778557564495e-05 -0.427310320179082 ENSG00000157978 LDLRAP1
ENST00000462394 0.00462220555725553 0.000518178853188527 -0.655660533129199 ENSG00000157978 LDLRAP1
ENST00000484476 0.509019976603143 0.305763101485123 -0.157506008038643 ENSG00000157978 LDLRAP1
ENST00000474283 0.522268102161933 0.318079816579699 -0.13957444605953 ENSG00000157978 LDLRAP1
ENST00000470950 0.833383135661167 0.700906514867357 -0.0560626279910439 ENSG00000157978 LDLRAP1
ENST00000374332 0.107241076768416 0.0311990083513019 0.431527186536647 ENSG00000117643 MAN1C1
ENST00000263979 0.0666419917910423 0.0161864446913432 0.483021986787016 ENSG00000117643 MAN1C1
ENST00000473891 0.659031729779435 0.464746380943169 0.18484925464745 ENSG00000117643 MAN1C1
ENST00000374329 0.138978741508789 0.0447374546594964 0.481359535595006 ENSG00000117643 MAN1C1
ENST00000354177 0.0258212506954371 0.00454823923878639 -0.50355636578373 ENSG00000162430 SEPN1
ENST00000361547 0.0258212506954371 0.00454823923878639 -0.50355636578373 ENSG00000162430 SEPN1
ENST00000374315 0.0258212506954371 0.00454823923878639 -0.50355636578373 ENSG00000162430 SEPN1
ENST00000559265 0.821381398325124 0.68230607811141 0.0621757776441751 ENSG00000255054 RP1-317E23.6
ENST00000494537 0.0925605120932151 0.0254324150875015 -0.555754659997842 ENSG00000162430 SEPN1
ENST00000527604 0.675077485698327 0.484619229643356 0.100053145617131 ENSG00000255054 RP1-317E23.6
ENST00000442055 0.10711061460334 0.0311486583960517 -0.500186010658322 ENSG00000228172 RP1-317E23.3
ENST00000453649 0.10711061460334 0.0311486583960517 -0.500186010658322 ENSG00000228172 RP1-317E23.3
ENST00000424294 0.45849552561842 0.2592343131211 0.140856574314742 ENSG00000117640 MTFR1L
ENST00000536896 0.933767545134295 0.869820908668482 0.0405907508374736 ENSG00000223474 AL020996.1
ENST00000374303 0.438446035286285 0.241636075412336 0.116901753560278 ENSG00000117640 MTFR1L
ENST00000533762 0.246333524596662 0.101228887331258 0.215583592663282 ENSG00000117640 MTFR1L
ENST00000529116 0.278457112298726 0.121236318989658 0.204000219440588 ENSG00000117640 MTFR1L
ENST00000474295 0.438001526355539 0.241202268022498 0.1168577550588 ENSG00000117640 MTFR1L
ENST00000488327 0.409870793698934 0.217399453287476 0.163455509020153 ENSG00000117640 MTFR1L
ENST00000472643 0.175211467945375 0.0618393416277796 0.204217919513934 ENSG00000117640 MTFR1L
ENST00000494293 0.251333769947535 0.104202704917493 0.230532707063126 ENSG00000117640 MTFR1L
ENST00000469815 0.437995112600791 0.241195239244046 0.120298155014312 ENSG00000117640 MTFR1L
ENST00000526894 0.175211467945375 0.0618393416277796 0.204217919513934 ENSG00000117640 MTFR1L
ENST00000478284 0.369541653637107 0.185728372474809 0.164752987440464 ENSG00000117640 MTFR1L
ENST00000524618 0.420569457928485 0.226239446994306 0.121777486832656 ENSG00000117640 MTFR1L
ENST00000374307 0.438075630293889 0.241281395502835 0.11685503223756 ENSG00000117640 MTFR1L
ENST00000528624 0.248254887299771 0.102405896557526 0.22385502878456 ENSG00000117640 MTFR1L
ENST00000525713 0.237790356201617 0.0961101629707404 0.218457545195972 ENSG00000117640 MTFR1L
ENST00000374301 0.433801760888176 0.237467738568027 0.117853052892279 ENSG00000117640 MTFR1L
ENST00000464008 0.260563051191378 0.109745356139844 0.188175874158711 ENSG00000117640 MTFR1L
ENST00000526158 0.391687278063682 0.203064098930361 0.157946842747425 ENSG00000117640 MTFR1L
ENST00000530599 0.363100795300265 0.180976421493545 0.177306751109663 ENSG00000117640 MTFR1L
ENST00000374300 0.472279195421709 0.271842894620619 0.108058513006807 ENSG00000117640 MTFR1L
ENST00000466284 0.692182712746361 0.505642190524143 0.0650538779049908 ENSG00000117640 MTFR1L
ENST00000531361 0.83706604956753 0.706349661294386 0.044123555324555 ENSG00000117640 MTFR1L
ENST00000497956 0.832821291170722 0.700134779653486 0.0376026070485524 ENSG00000117640 MTFR1L
ENST00000606617 0.656195362078591 0.461232882947182 0.106886720658607 ENSG00000272478 RP1-317E23.7
ENST00000538789 0.961479761940962 0.921554950664058 0.00819284452613022 ENSG00000127423 AUNIP
ENST00000481602 0.740989809977803 0.56785649784337 -0.0833228847683869 ENSG00000127423 AUNIP
ENST00000374298 0.91424204399227 0.834923941130419 -0.0240041208564709 ENSG00000127423 AUNIP
ENST00000455431 0.137622832028874 0.0441481686606005 -0.323155588610073 ENSG00000236528 RP1-125I3.2
ENST00000374296 0.0794259293947443 0.0206066330358706 -0.335071117897045 ENSG00000182749 PAQR7
ENST00000513116 0.7583886833644 0.59113339029055 0.136675377109809 ENSG00000117632 STMN1
ENST00000426559 0.363793219752604 0.181483722820092 0.104530526575089 ENSG00000117632 STMN1
ENST00000455785 0.378700903317759 0.19273365334832 0.101538585199851 ENSG00000117632 STMN1
ENST00000399728 0.379332648173139 0.193261104802715 0.101425379671464 ENSG00000117632 STMN1
ENST00000465604 0.347578184949333 0.16921598740348 0.107006701674647 ENSG00000117632 STMN1
ENST00000357865 0.348335833359028 0.16980176050038 0.106309082833633 ENSG00000117632 STMN1
ENST00000374291 0.352417894590162 0.172770751382796 0.107139916220423 ENSG00000117632 STMN1
ENST00000485226 0.780580370844544 0.622855743351396 0.042527795903415 ENSG00000117632 STMN1
ENST00000446334 0.737123823357299 0.562666440963559 0.0503912059545669 ENSG00000117632 STMN1
ENST00000580971 0.908967970685527 0.825274354364423 0.026778341893508 ENSG00000264021 MIR3917
ENST00000374282 0.0480223911192523 0.0104027061826818 0.265254625899401 ENSG00000158006 PAFAH2
ENST00000374284 0.186186700913394 0.0674001797675618 0.201043450025211 ENSG00000158006 PAFAH2
ENST00000493892 0.670243706630143 0.478426738568168 0.114149473738392 ENSG00000158006 PAFAH2
ENST00000464540 0.670243706630143 0.478426738568168 0.114149473738392 ENSG00000158006 PAFAH2
ENST00000476611 0.927745547496065 0.858876922725254 -0.0388058119929419 ENSG00000158006 PAFAH2
ENST00000439092 0.693599626048546 0.507197944409158 0.116999841310859 ENSG00000158006 PAFAH2
ENST00000441420 0.701340800384997 0.516781244110256 0.115800336565722 ENSG00000158006 PAFAH2
ENST00000444713 0.203957366975808 0.0767719272736263 -0.242885963269004 ENSG00000175087 PDIK1L
ENST00000374271 0.679372222001115 0.490209342661915 -0.0772560086458522 ENSG00000175087 PDIK1L
ENST00000374269 0.833918547833831 0.701762937128543 -0.0436371791290183 ENSG00000175087 PDIK1L
ENST00000374266 0.00205320209497244 0.000189557618208001 -0.633142017838841 ENSG00000142684 ZNF593
ENST00000270812 0.00205320209497244 0.000189557618208001 -0.633142017838841 ENSG00000142684 ZNF593
ENST00000407889 0.00215985581475895 0.000201887269904817 -0.631419305085721 ENSG00000236782 RP11-96L14.7
ENST00000414762 0.0064493713266914 0.000786605398207388 -0.576490825316036 ENSG00000236782 RP11-96L14.7
ENST00000433939 0.00507729460658888 0.000582087489226994 -0.580487313876842 ENSG00000236782 RP11-96L14.7
ENST00000444682 0.00555215068387008 0.000651104377834149 -0.568545636441381 ENSG00000236782 RP11-96L14.7
ENST00000448923 0.00383966451542028 0.000413008558602043 -0.607484625304412 ENSG00000236782 RP11-96L14.7
ENST00000361530 0.258520412518877 0.108536221283852 -0.379661642920432 ENSG00000142675 CNKSR1
ENST00000481077 0.0558789812754674 0.0127344440227072 -0.630344255989375 ENSG00000142675 CNKSR1
ENST00000374253 0.262228537115909 0.110892758690143 -0.378644106000551 ENSG00000142675 CNKSR1
ENST00000525687 0.0665771732253955 0.0161627282001487 -0.607927894472474 ENSG00000142675 CNKSR1
ENST00000482227 0.262228537115909 0.110892758690143 -0.378644106000551 ENSG00000142675 CNKSR1
ENST00000531191 0.310328114404816 0.142716841525955 -0.350381862529493 ENSG00000142675 CNKSR1
ENST00000528281 0.382373385891163 0.195607053349637 -0.327301394701614 ENSG00000142675 CNKSR1
ENST00000451429 0.327583345798427 0.154661717605584 -0.114538254606972 ENSG00000130695 CEP85
ENST00000476272 0.417624922729213 0.22386957759892 -0.0986445938628881 ENSG00000130695 CEP85
ENST00000252992 0.417624922729213 0.22386957759892 -0.0986445938628881 ENSG00000130695 CEP85
ENST00000480446 0.707452439561839 0.524290198318536 0.124861362652557 ENSG00000130695 CEP85
ENST00000453146 0.824718875274676 0.687265493699592 -0.0395687422499952 ENSG00000130695 CEP85
ENST00000469609 0.767389152742647 0.603592484359841 -0.056957532696625 ENSG00000130695 CEP85
ENST00000468163 0.784297402664295 0.627965145109212 0.0814544694008775 ENSG00000130695 CEP85
ENST00000491670 0.886556734030734 0.785709985400171 -0.0378133196531302 ENSG00000130695 CEP85
ENST00000270792 0.000683146349034149 4.92932610219921e-05 -0.479078469487161 ENSG00000142669 SH3BGRL3
ENST00000319041 0.000544401206743165 3.75086416155195e-05 -0.482521735550973 ENSG00000142669 SH3BGRL3
ENST00000314675 0.105506572178469 0.0304888805518208 -0.204680665498616 ENSG00000158062 UBXN11
ENST00000472155 0.528063349008381 0.323627250776644 0.109145722301276 ENSG00000158062 UBXN11
ENST00000374223 0.528464297008825 0.324016423019127 0.108977045543486 ENSG00000158062 UBXN11
ENST00000475591 0.528472687337422 0.324036605481787 0.10898291902737 ENSG00000158062 UBXN11
ENST00000357089 0.527600393457348 0.323200311282352 0.109039084390064 ENSG00000158062 UBXN11
ENST00000494942 0.527600393457348 0.323200311282352 0.109039084390064 ENSG00000158062 UBXN11
ENST00000374221 0.534823710186523 0.33038352972626 0.10753728909547 ENSG00000158062 UBXN11
ENST00000374217 0.723151479157321 0.544661417766029 0.0695552403240498 ENSG00000158062 UBXN11
ENST00000374222 0.719210354204421 0.539229766028705 0.0703902142536879 ENSG00000158062 UBXN11
ENST00000496466 0.628912144960008 0.429076296677084 0.0984320432030329 ENSG00000158062 UBXN11
ENST00000535108 0.560436262118627 0.356005799897858 0.11903482450554 ENSG00000158062 UBXN11
ENST00000436301 0.625678179020909 0.425568234203156 0.104250789833731 ENSG00000158062 UBXN11
ENST00000374215 0.781986365537373 0.624685090819358 0.065937046130117 ENSG00000158062 UBXN11
ENST00000452980 0.978120801908417 0.954350696875221 -0.0079110589173984 ENSG00000158062 UBXN11
ENST00000442942 0.925954640900326 0.855777664100278 -0.0255908553902671 ENSG00000158062 UBXN11
ENST00000450041 0.97008583898644 0.938920661940379 -0.0111140033751637 ENSG00000158062 UBXN11
ENST00000423664 0.983776040961526 0.965585891899869 -0.00631031316942819 ENSG00000158062 UBXN11
ENST00000421827 0.884624013471524 0.782287982022313 0.042767980448758 ENSG00000158062 UBXN11
ENST00000374213 0.0618665525455754 0.0146249969731948 -0.307653002915768 ENSG00000169442 CD52
ENST00000492808 0.0622824959254661 0.0147581311798863 -0.309099101211951 ENSG00000169442 CD52
ENST00000470468 0.0610918115179593 0.0143711297373113 -0.308856469389315 ENSG00000169442 CD52
ENST00000434391 0.904991713174127 0.818624015159839 0.0162909156029962 ENSG00000117682 DHDDS
ENST00000427245 0.495431758739379 0.293096650037699 -0.0966896327035358 ENSG00000117682 DHDDS
ENST00000527611 0.37310602143877 0.188381961804869 -0.165850943014346 ENSG00000117682 DHDDS
ENST00000374186 0.598363630322718 0.395350128392076 -0.0858884064577552 ENSG00000117682 DHDDS
ENST00000525682 0.949068149115901 0.898059600384916 0.0100933218742071 ENSG00000117682 DHDDS
ENST00000236342 0.950499991049666 0.901005119461669 0.00976144413499954 ENSG00000117682 DHDDS
ENST00000526219 0.95567564344924 0.910301345598497 0.00876024499688535 ENSG00000117682 DHDDS
ENST00000374185 0.570397609455854 0.366454389023971 -0.083745184955977 ENSG00000117682 DHDDS
ENST00000487944 0.294269802249702 0.131709089015479 -0.169746851007326 ENSG00000117682 DHDDS
ENST00000360009 0.904991713174127 0.818624015159839 0.0162909156029962 ENSG00000117682 DHDDS
ENST00000533087 0.614293509083777 0.412711899389467 -0.0782116960236103 ENSG00000117682 DHDDS
ENST00000531312 0.57406312191692 0.370187667524697 -0.085561449362086 ENSG00000117682 DHDDS
ENST00000525165 0.603299550771494 0.400958076857466 -0.0808782100180906 ENSG00000117682 DHDDS
ENST00000525546 0.591492570834123 0.388028654165288 -0.0891042009387182 ENSG00000117682 DHDDS
ENST00000528557 0.58886646769449 0.385285923444518 -0.0879272851395411 ENSG00000117682 DHDDS
ENST00000525326 0.620576512464238 0.419663033401759 -0.0840142997272944 ENSG00000117682 DHDDS
ENST00000526278 0.481372844934377 0.279977909860387 -0.102277907252654 ENSG00000117682 DHDDS
ENST00000436153 0.613329382033699 0.411540600508749 -0.0784315022746725 ENSG00000117682 DHDDS
ENST00000529688 0.572880051355144 0.369003980195224 -0.0855382979754409 ENSG00000117682 DHDDS
ENST00000530781 0.403438828255655 0.212277570855027 -0.144458180378647 ENSG00000117682 DHDDS
ENST00000531955 0.561786502257371 0.357409168358285 -0.104864385919108 ENSG00000117682 DHDDS
ENST00000525410 0.52978726258719 0.325462016043615 -0.107591614418004 ENSG00000117682 DHDDS
ENST00000430232 0.677671162979048 0.488175789636923 -0.0635453222415813 ENSG00000117682 DHDDS
ENST00000431933 0.631771305411711 0.43218835834977 0.0637146964622529 ENSG00000117682 DHDDS
ENST00000416052 0.771607590618158 0.610055042853963 0.0535636062777725 ENSG00000117682 DHDDS
ENST00000423060 0.740842401528911 0.567646248437307 0.098577511635544 ENSG00000225891 RP3-476K8.3
ENST00000468388 0.716559433418124 0.535978223204258 0.0554847517963809 ENSG00000198830 HMGN2
ENST00000479815 0.152743250707567 0.0509729504341214 0.182060772918829 ENSG00000198830 HMGN2
ENST00000460563 0.233773973094602 0.0937010787444475 0.160417783879125 ENSG00000198830 HMGN2
ENST00000464888 0.180897829862594 0.0646764275787318 0.171728649343013 ENSG00000198830 HMGN2
ENST00000463817 0.229575881995632 0.0911769535627787 0.15582027696208 ENSG00000198830 HMGN2
ENST00000467700 0.223210064790092 0.0875602701965885 0.158766629574899 ENSG00000198830 HMGN2
ENST00000361427 0.206024755390171 0.077866225331886 0.163642719403341 ENSG00000198830 HMGN2
ENST00000466194 0.207646456971339 0.0787543318075017 0.164188654042138 ENSG00000198830 HMGN2
ENST00000493418 0.166130535537554 0.0573676634540925 0.183664111209614 ENSG00000198830 HMGN2
ENST00000525525 0.318559287263975 0.148356317493529 -0.185614050105487 ENSG00000117676 RPS6KA1
ENST00000526040 0.457346463497614 0.258128219302579 -0.113492568727157 ENSG00000117676 RPS6KA1
ENST00000374168 0.39427447056068 0.205107336189355 -0.104998427759836 ENSG00000117676 RPS6KA1
ENST00000524436 0.439167873274156 0.242239160624355 -0.128487922730113 ENSG00000117676 RPS6KA1
ENST00000374166 0.394190111585292 0.205047342953027 -0.10500096955931 ENSG00000117676 RPS6KA1
ENST00000526792 0.398534451516296 0.20848280396376 -0.106190770396663 ENSG00000117676 RPS6KA1
ENST00000529454 0.548945809354216 0.344601060211954 -0.0953377032877658 ENSG00000117676 RPS6KA1
ENST00000374162 0.400633575013645 0.210091458622312 -0.105709100015753 ENSG00000117676 RPS6KA1
ENST00000530003 0.5086685510317 0.305389562476718 -0.0854308513204427 ENSG00000117676 RPS6KA1
ENST00000366866 0.770930731359945 0.609027645771843 -0.0533894429756489 ENSG00000117676 RPS6KA1
ENST00000531113 0.472394808468405 0.271950603955417 -0.0933936681445464 ENSG00000117676 RPS6KA1
ENST00000374163 0.511992615089187 0.308423474954809 -0.085061830282523 ENSG00000117676 RPS6KA1
ENST00000530607 0.86052438873102 0.742138393117133 -0.0381086575108472 ENSG00000117676 RPS6KA1
ENST00000531382 0.433358518757745 0.23706209229839 -0.100167483081066 ENSG00000117676 RPS6KA1
ENST00000525582 0.770320238699085 0.607957250117652 -0.0825030328740654 ENSG00000117676 RPS6KA1
ENST00000527264 0.670476753929175 0.478710852818548 -0.0749321300038216 ENSG00000117676 RPS6KA1
ENST00000474934 0.858623711780892 0.739244744380814 -0.0381218418598855 ENSG00000117676 RPS6KA1
ENST00000488985 0.441483798844369 0.244378526938053 -0.150998811493001 ENSG00000117676 RPS6KA1
ENST00000403732 0.612586841914071 0.410719190968446 -0.0831175732344966 ENSG00000117676 RPS6KA1
ENST00000530305 0.858947343504776 0.739722248386186 -0.0441650588707119 ENSG00000117676 RPS6KA1
ENST00000438977 0.647176864040573 0.450450003524502 -0.0883047934216978 ENSG00000117676 RPS6KA1
ENST00000569378 0.36878587353828 0.185184941942399 -0.334586099646763 ENSG00000260063 RP5-968P14.2
ENST00000324856 0.808425056044217 0.662708982640067 -0.0322287886022518 ENSG00000117713 ARID1A
ENST00000457599 0.751937264574221 0.582498075932458 -0.0431921939735724 ENSG00000117713 ARID1A
ENST00000524572 0.0555048857505661 0.0126102673032776 -0.395237467846925 ENSG00000117713 ARID1A
ENST00000374152 0.314621967224855 0.145633806418925 -0.105554309332987 ENSG00000117713 ARID1A
ENST00000430291 0.289198162603669 0.128215527945963 -0.154909877093624 ENSG00000117713 ARID1A
ENST00000430799 0.0357484318029647 0.0070106380437506 -0.178201997888746 ENSG00000117713 ARID1A
ENST00000466382 0.0232735087173894 0.00397293673273312 -0.198448091267394 ENSG00000117713 ARID1A
ENST00000540690 0.022208500184797 0.00373918263713662 -0.198900128803436 ENSG00000117713 ARID1A
ENST00000532781 0.0378511527871255 0.00755717593488882 -0.195262438404489 ENSG00000117713 ARID1A
ENST00000430292 0.403651265851831 0.21244413360438 0.175705911220033 ENSG00000060642 PIGV
ENST00000472757 0.122550618503357 0.0375484073442208 0.222520724339508 ENSG00000060642 PIGV
ENST00000078527 0.0736784830771096 0.0186024727730724 0.237090710492899 ENSG00000060642 PIGV
ENST00000431541 0.577987649265226 0.37431501990401 0.132476278730638 ENSG00000060642 PIGV
ENST00000449950 0.0870525463601957 0.0233949895859432 0.228909101943454 ENSG00000060642 PIGV
ENST00000374145 0.0717969600100105 0.0179297511425651 0.23664146224985 ENSG00000060642 PIGV
ENST00000455364 0.803531528385183 0.655284395248149 0.0663355172695601 ENSG00000060642 PIGV
ENST00000374142 0.458397019196173 0.259131041532729 -0.103358484847398 ENSG00000204160 ZDHHC18
ENST00000374141 0.891991231448012 0.794844744351 -0.0295221958400654 ENSG00000204160 ZDHHC18
ENST00000534643 0.711356163345518 0.528933993367063 0.0783710556038919 ENSG00000204160 ZDHHC18
ENST00000488397 0.102609515254558 0.0293395908287188 -0.21885773875505 ENSG00000204160 ZDHHC18
ENST00000478902 0.327153360202288 0.154333244722752 -0.24954036924525 ENSG00000204160 ZDHHC18
ENST00000339276 8.08101603871785e-05 3.75934729335193e-06 -1.13807361933006 ENSG00000175793 SFN
ENST00000374135 0.28025391198202 0.122397410112605 0.129491445486114 ENSG00000142751 GPN2
ENST00000448791 0.311469301396239 0.143423188483034 0.187073731891036 ENSG00000226698 RP1-50O24.6
ENST00000374133 0.732317151478543 0.556136179789224 0.0593571982332279 ENSG00000142751 GPN2
ENST00000477418 0.753247165291603 0.58455795093385 0.0549546855316813 ENSG00000142751 GPN2
ENST00000431781 0.836959143819985 0.706219358037413 -0.0424308838322443 ENSG00000142751 GPN2
ENST00000461282 0.170022014068723 0.0592910644960865 -0.337227357784551 ENSG00000142751 GPN2
ENST00000445019 0.245200295313112 0.100559605687067 0.278418445588074 ENSG00000198746 GPATCH3
ENST00000361720 0.193018538090666 0.0709503698886318 0.239988127615536 ENSG00000198746 GPATCH3
ENST00000450844 0.587616520871682 0.384041192690151 0.17506778474368 ENSG00000198746 GPATCH3
ENST00000435827 5.58902906615217e-06 1.60679677358481e-07 -0.475289067980014 ENSG00000090273 NUDC
ENST00000321265 1.7503906052374e-08 2.20936924928173e-10 -0.536882217711795 ENSG00000090273 NUDC
ENST00000452707 2.56656968384849e-07 4.57759841741516e-09 -0.554657721934148 ENSG00000090273 NUDC
ENST00000484772 9.95400853490155e-07 2.17825392748971e-08 -0.577441350929103 ENSG00000090273 NUDC
ENST00000374089 0.774969659422689 0.614637509631225 -0.0679416906776556 ENSG00000090020 SLC9A1
ENST00000263980 0.425815445161602 0.230578642009411 -0.108058252302787 ENSG00000090020 SLC9A1
ENST00000490329 0.45502684003449 0.256139685421471 -0.220350637303128 ENSG00000090020 SLC9A1
ENST00000545949 0.57726329994518 0.373606267750494 -0.0817078521900595 ENSG00000090020 SLC9A1
ENST00000447808 0.551091266713971 0.346548306779656 0.170406739275935 ENSG00000090020 SLC9A1
ENST00000374086 0.624924249449383 0.424538978046136 -0.0799132344026164 ENSG00000090020 SLC9A1
ENST00000374084 0.472368103703608 0.271915765202117 -0.121261701037347 ENSG00000090020 SLC9A1
ENST00000449818 0.569536495379846 0.365659017415984 0.219597946600823 ENSG00000225159 NPM1P39
ENST00000319394 2.02050779370062e-08 2.60806861946371e-10 0.642217180296632 ENSG00000142784 WDTC1
ENST00000361771 3.28551771581178e-08 4.47228692075357e-10 0.636267242459859 ENSG00000142784 WDTC1
ENST00000447062 1.78394883707307e-06 4.23284788256144e-08 0.60812905137986 ENSG00000142784 WDTC1
ENST00000491239 3.4310703528895e-05 1.35702261993155e-06 0.574781040528994 ENSG00000142784 WDTC1
ENST00000472249 0.00358420432039209 0.000379864536255389 0.614593519769093 ENSG00000142784 WDTC1
ENST00000374076 0.716364184532484 0.535757550252679 -0.0600712806760652 ENSG00000186501 TMEM222
ENST00000464720 0.716559433418124 0.535996468173872 -0.06007194769467 ENSG00000186501 TMEM222
ENST00000608611 0.716559433418124 0.535996468173872 -0.06007194769467 ENSG00000186501 TMEM222
ENST00000466759 0.704840321489405 0.521151694881668 0.074290983192327 ENSG00000186501 TMEM222
ENST00000486082 0.91313789761978 0.833036783838334 -0.0217474005899792 ENSG00000186501 TMEM222
ENST00000464813 0.829410683604259 0.694943330727338 0.0408796428426689 ENSG00000186501 TMEM222
ENST00000478104 0.861748138612577 0.74399873425387 -0.0323813421137666 ENSG00000186501 TMEM222
ENST00000498220 0.93037918409702 0.863551930602857 0.0180835839080021 ENSG00000186501 TMEM222
ENST00000471456 0.482170501825734 0.280711800904836 -0.137837915785138 ENSG00000186501 TMEM222
ENST00000470223 0.145399371341273 0.0476016479896499 -0.269511388318046 ENSG00000186501 TMEM222
ENST00000318074 0.360817833923254 0.179184643638055 0.194059429706597 ENSG00000142765 SYTL1
ENST00000483926 0.358258327289789 0.177181361376864 0.195007940592407 ENSG00000142765 SYTL1
ENST00000473280 0.379300882461402 0.193226281166559 0.246575564068411 ENSG00000142765 SYTL1
ENST00000543823 0.351364349618883 0.172013012699032 0.190040046218296 ENSG00000142765 SYTL1
ENST00000490170 0.534930474860177 0.330503677383473 0.150638090012605 ENSG00000142765 SYTL1
ENST00000496001 0.638911424114624 0.440565071630934 0.147101051230205 ENSG00000142765 SYTL1
ENST00000485269 0.912722982309922 0.832243308844604 0.0413756757971897 ENSG00000142765 SYTL1
ENST00000475199 0.353643441214681 0.17372707167833 0.27152281314791 ENSG00000142765 SYTL1
ENST00000472410 0.865935593255764 0.750572918057299 -0.0789623696706856 ENSG00000142733 MAP3K6
ENST00000374040 0.69369671104654 0.507451076401036 -0.162329921580227 ENSG00000142733 MAP3K6
ENST00000493901 0.69369671104654 0.507451076401036 -0.162329921580227 ENSG00000142733 MAP3K6
ENST00000357582 0.735858621415741 0.561052682459499 -0.142628578045106 ENSG00000142733 MAP3K6
ENST00000430629 0.0719865719889104 0.0179897464105262 0.121411093652408 ENSG00000158195 WASF2
ENST00000536657 0.429883161256063 0.233968790869486 0.0725617634344104 ENSG00000158195 WASF2
ENST00000492975 0.58239400458987 0.378726279426603 0.209981537440129 ENSG00000241169 RP4-752I6.1
ENST00000247087 0.208130300630747 0.0789999820822656 -0.239136529212261 ENSG00000126705 AHDC1
ENST00000374011 0.209311458548798 0.0796983090037029 -0.238754917440093 ENSG00000126705 AHDC1
ENST00000487743 0.623664387071287 0.423010916302735 0.198533486035778 ENSG00000126705 AHDC1
ENST00000490295 0.290030757271839 0.128776749741915 -0.219690379723274 ENSG00000126705 AHDC1
ENST00000480033 0.219844092536482 0.0856429432148372 -0.253143776333828 ENSG00000126705 AHDC1
ENST00000374005 0.840480478260392 0.711190241823645 -0.0564505453783226 ENSG00000000938 FGR
ENST00000399173 0.94614421462296 0.892165161661866 -0.02088691865237 ENSG00000000938 FGR
ENST00000545953 0.842774713576573 0.714964976435747 -0.0555942943117992 ENSG00000000938 FGR
ENST00000374004 0.978880794711097 0.955677937526633 0.00871353843778306 ENSG00000000938 FGR
ENST00000374003 0.995640648696369 0.990336328893848 0.00188636002895366 ENSG00000000938 FGR
ENST00000457296 0.863263599250555 0.746518139234732 0.0528282197679611 ENSG00000000938 FGR
ENST00000475472 0.539135740764887 0.334467665196688 -0.17705288852124 ENSG00000000938 FGR
ENST00000468038 0.764368809560374 0.599279091157076 -0.099133961107961 ENSG00000000938 FGR
ENST00000361157 0.881593873303504 0.777222381740484 0.0357437102169894 ENSG00000126709 IFI6
ENST00000339145 0.881722874700613 0.777482609829961 0.035715990232478 ENSG00000126709 IFI6
ENST00000362020 0.881722874700613 0.777482609829961 0.035715990232478 ENSG00000126709 IFI6
ENST00000430683 0.933260075039792 0.868959933102548 -0.0415400081848032 ENSG00000225886 RP11-288L9.4
ENST00000373954 0.883344259008094 0.77999584909954 -0.0369293124871389 ENSG00000009780 FAM76A
ENST00000419687 0.828751698186698 0.693613559244178 -0.0537910351922357 ENSG00000009780 FAM76A
ENST00000373949 0.80830322399405 0.662454233402865 -0.0591747507401317 ENSG00000009780 FAM76A
ENST00000530324 0.863192039713845 0.746353156613961 -0.0448775577943047 ENSG00000009780 FAM76A
ENST00000234549 0.85244072066051 0.729593053094542 -0.0478282302168512 ENSG00000009780 FAM76A
ENST00000010299 0.869641967972246 0.756757086152128 -0.0429631840453974 ENSG00000009780 FAM76A
ENST00000446647 0.950329020135004 0.900571662817738 -0.0187332199898214 ENSG00000009780 FAM76A
ENST00000373943 0.138525948413388 0.0445340972944234 -0.168121094183944 ENSG00000117758 STX12
ENST00000440806 0.274173595243687 0.118424090300279 -0.149607708491048 ENSG00000117758 STX12
ENST00000468761 0.712497456868774 0.530482274962223 -0.0686933124258501 ENSG00000117758 STX12
ENST00000481874 0.0190313814649807 0.00305657454278451 -0.487337764830591 ENSG00000117758 STX12
ENST00000472285 0.0747650891140486 0.0189933028007363 -0.343516824025255 ENSG00000117758 STX12
ENST00000311772 3.84268798962113e-05 1.55387483772682e-06 -0.363626255750867 ENSG00000117751 PPP1R8
ENST00000236412 3.89681309587283e-05 1.57918369376721e-06 -0.363631766323097 ENSG00000117751 PPP1R8
ENST00000373931 3.85038166136499e-05 1.55729334295164e-06 -0.363623818925858 ENSG00000117751 PPP1R8
ENST00000431586 6.31296256632036e-05 2.81184279854868e-06 -0.392572893808124 ENSG00000117751 PPP1R8
ENST00000486634 0.0109029834313803 0.00151032817204669 -0.302446926166978 ENSG00000117751 PPP1R8
ENST00000601459 0.221247639046873 0.0864687103572214 -0.225563832461692 ENSG00000268552 AL109927.1
ENST00000328928 1.07063587539515e-05 3.45920625576752e-07 0.61848207424222 ENSG00000130775 THEMIS2
ENST00000373925 1.07063587539515e-05 3.45920625576752e-07 0.61848207424222 ENSG00000130775 THEMIS2
ENST00000373927 1.1042633226897e-05 3.595185723581e-07 0.618868679141604 ENSG00000130775 THEMIS2
ENST00000427466 1.17633535212825e-05 3.87209447597302e-07 0.669836998795553 ENSG00000130775 THEMIS2
ENST00000442118 7.10249267526899e-06 2.13014396778366e-07 0.668309501652324 ENSG00000130775 THEMIS2
ENST00000467258 3.09626715160125e-06 8.03878518953763e-08 0.652664456154879 ENSG00000130775 THEMIS2
ENST00000373921 1.06303805844744e-05 3.43211176180098e-07 0.618507680189401 ENSG00000130775 THEMIS2
ENST00000466068 7.39770559553778e-06 2.24639348317247e-07 0.669151128791737 ENSG00000130775 THEMIS2
ENST00000482828 4.29190744448897e-05 1.773605604948e-06 0.629389419848542 ENSG00000130775 THEMIS2
ENST00000456990 5.63779082110668e-05 2.44675152515935e-06 0.580103722541412 ENSG00000130775 THEMIS2
ENST00000492877 0.00237513672799787 0.000226950171918069 0.51849903514288 ENSG00000130775 THEMIS2
ENST00000373912 0.156974293160577 0.0529827089476727 0.161258078580075 ENSG00000117748 RPA2
ENST00000419958 0.37862323442876 0.192668779201058 0.13666620547804 ENSG00000117748 RPA2
ENST00000373909 0.194013892134276 0.0714840214276807 0.148538565339902 ENSG00000117748 RPA2
ENST00000313433 0.263857722114447 0.111904019880594 0.129327393009953 ENSG00000117748 RPA2
ENST00000444045 0.124352925291427 0.0383493462392354 0.157718735458279 ENSG00000117748 RPA2
ENST00000373894 0.160085809349254 0.054459797711735 -0.440965709614663 ENSG00000130768 SMPDL3B
ENST00000548116 0.160085809349254 0.054459797711735 -0.440965709614663 ENSG00000130768 SMPDL3B
ENST00000411604 0.0493958666473694 0.010799529029653 -0.597157150025899 ENSG00000130768 SMPDL3B
ENST00000373888 0.14267358492234 0.0463698263444749 -0.468418522246997 ENSG00000130768 SMPDL3B
ENST00000466793 0.312789216772204 0.144278196559293 -0.369629034944797 ENSG00000130768 SMPDL3B
ENST00000549094 0.156899209756721 0.0529338624738661 -0.442632935708503 ENSG00000130768 SMPDL3B
ENST00000448015 0.533775573905924 0.329373825467545 -0.231601401086931 ENSG00000227050 RP11-460I13.2
ENST00000373884 0.761192344697469 0.594955072093371 0.0978943979357238 ENSG00000158156 XKR8
ENST00000481387 0.394684127367513 0.205410263379821 0.315317574862802 ENSG00000158156 XKR8
ENST00000373871 0.364587632535375 0.182037671159564 0.102793053956773 ENSG00000158161 EYA3
ENST00000436342 0.364587632535375 0.182037671159564 0.102793053956773 ENSG00000158161 EYA3
ENST00000373864 0.362542708713446 0.180527246745875 0.116231853348507 ENSG00000158161 EYA3
ENST00000540618 0.383282924872856 0.196292657156096 0.122665231638582 ENSG00000158161 EYA3
ENST00000545175 0.370165388262053 0.186247070791428 0.12478954197424 ENSG00000158161 EYA3
ENST00000373863 0.40752279028756 0.215418754133372 0.119425896890397 ENSG00000158161 EYA3
ENST00000495923 0.219096232454056 0.0851780746398673 0.178365247445557 ENSG00000158161 EYA3
ENST00000471498 0.473624505824088 0.273008067802691 0.109502266696265 ENSG00000158161 EYA3
ENST00000468665 0.388778884905004 0.200590983392978 0.138348327799776 ENSG00000158161 EYA3
ENST00000543748 0.0152788746860334 0.00231283758877926 0.573657561264298 ENSG00000228589 SPCS2P4
ENST00000436160 0.0316571280764669 0.00595125498831645 0.523534608783813 ENSG00000228589 SPCS2P4
ENST00000373857 0.689316516795056 0.502051536007691 0.101092557925537 ENSG00000169403 PTAFR
ENST00000539896 0.751838171224461 0.582302914847836 0.0788539407523261 ENSG00000169403 PTAFR
ENST00000305392 0.878763989955091 0.772314111150174 0.0389596843915377 ENSG00000169403 PTAFR
ENST00000603289 8.97249772541503e-05 4.25716564333377e-06 -0.417201141644676 ENSG00000126698 DNAJC8
ENST00000321830 0.638575945362752 0.440257267817476 0.185096515483038 ENSG00000215902 AL353354.1
ENST00000263697 8.43031739624703e-05 3.95684326280069e-06 -0.353268288000842 ENSG00000126698 DNAJC8
ENST00000596102 0.0428672018122997 0.00892724467709203 -0.258943415810246 ENSG00000269804 AL353354.2
ENST00000489277 8.43031739624703e-05 3.95684326280069e-06 -0.353268288000842 ENSG00000126698 DNAJC8
ENST00000470967 6.98407827513684e-06 2.08982606623338e-07 -0.494699359260065 ENSG00000126698 DNAJC8
ENST00000482674 0.0365817062061764 0.00723071056278753 -0.241521561587119 ENSG00000126698 DNAJC8
ENST00000488868 0.0394532713737801 0.00798099085128728 -0.238721864785786 ENSG00000126698 DNAJC8
ENST00000497986 0.141448408559818 0.0458490176897333 -0.199053893569075 ENSG00000130770 ATPIF1
ENST00000335514 0.141938551198353 0.0460652463221417 -0.198826466530097 ENSG00000130770 ATPIF1
ENST00000468425 0.667969298762624 0.475534029028246 -0.061268026197445 ENSG00000130770 ATPIF1
ENST00000465645 0.141938551198353 0.0460652463221417 -0.198826466530097 ENSG00000130770 ATPIF1
ENST00000604716 0.134631471558823 0.0427758245004348 0.301680457719553 ENSG00000270605 RP5-1092A3.4
ENST00000253063 0.120193695808187 0.0365764762017041 0.229947459783362 ENSG00000130766 SESN2
ENST00000479574 0.222168715547586 0.086983089117117 0.194736333186564 ENSG00000130772 MED18
ENST00000373842 0.45206412962709 0.253562444043246 0.109484395557779 ENSG00000130772 MED18
ENST00000398997 0.45206412962709 0.253562444043246 0.109484395557779 ENSG00000130772 MED18
ENST00000475655 0.410224828668554 0.217718380548244 0.167219473322291 ENSG00000130772 MED18
ENST00000474683 0.870554327333095 0.758454541729567 -0.0422351057430985 ENSG00000130772 MED18
ENST00000373839 0.592823569981697 0.389607232047354 0.0817874822931826 ENSG00000204138 PHACTR4
ENST00000463428 0.561506925727961 0.35715060973324 0.1186095040362 ENSG00000204138 PHACTR4
ENST00000493669 0.775826559876532 0.616004653345155 0.0518639672437827 ENSG00000204138 PHACTR4
ENST00000373836 0.957670535404176 0.914028617144133 -0.00868994524274959 ENSG00000204138 PHACTR4
ENST00000398958 0.000215053640633489 1.21729123721932e-05 -0.295518486860139 ENSG00000180198 RCC1
ENST00000413987 0.0643393764373228 0.0154381423550468 -0.198260302836082 ENSG00000242125 SNHG3
ENST00000427469 0.00573717634863678 0.000678946837004558 -0.254421744411052 ENSG00000180198 RCC1
ENST00000447507 0.0921146430608298 0.0252562207530025 -0.191354663442989 ENSG00000242125 SNHG3
ENST00000434290 0.00545406335336698 0.000636080965909696 -0.254562796342895 ENSG00000180198 RCC1
ENST00000373833 0.000209182593573107 1.17821357672149e-05 -0.295517796094994 ENSG00000180198 RCC1
ENST00000437681 0.084235778629876 0.0223595769295372 -0.182578290856565 ENSG00000242125 SNHG3
ENST00000364938 0.203957366975808 0.0767722259865828 -0.306061418762707 ENSG00000242125 SNHG3
ENST00000363217 0.0275401546960348 0.00494401799909815 -0.519326740395786 ENSG00000200087 SNORA73B
ENST00000419074 3.94224835404914e-07 7.38683726684017e-09 -0.428814028154681 ENSG00000180198 RCC1
ENST00000373832 1.34192538058121e-10 9.5671214541341e-13 -0.456273989288939 ENSG00000180198 RCC1
ENST00000373831 1.09895916607634e-11 5.6502658791049e-14 -0.492702423840218 ENSG00000180198 RCC1
ENST00000411533 1.35087553869885e-10 9.67048581669721e-13 -0.466966256561514 ENSG00000180198 RCC1
ENST00000486790 0.00656020041886274 0.000803841381081188 -0.299249093013263 ENSG00000180198 RCC1
ENST00000430407 4.91315268289758e-09 5.31497244469424e-11 -0.433634390120831 ENSG00000180198 RCC1
ENST00000447051 0.0180296560440705 0.00285397645219369 -0.739024998531169 ENSG00000231468 PRDX3P2
ENST00000429051 4.39635906120819e-05 1.8269024169372e-06 -0.461945210945493 ENSG00000180198 RCC1
ENST00000478232 1.14914082107755e-06 2.57431910961839e-08 -0.599408289230648 ENSG00000180198 RCC1
ENST00000373830 0.360879787266351 0.179241340338301 0.115079933297294 ENSG00000180098 TRNAU1AP
ENST00000495995 0.856053569796419 0.735070460863224 0.037862545443155 ENSG00000180098 TRNAU1AP
ENST00000411406 0.243563009024074 0.0995945120089659 -0.286954045603602 ENSG00000180098 TRNAU1AP
ENST00000480930 0.350594759815558 0.171471111811497 0.120611719309986 ENSG00000180098 TRNAU1AP
ENST00000491577 0.332060338326662 0.158035586948058 0.124444526507043 ENSG00000180098 TRNAU1AP
ENST00000464880 0.720189120731428 0.540737851442123 -0.0777582496834864 ENSG00000180098 TRNAU1AP
ENST00000497790 0.803558935082769 0.655375253120757 -0.0591136380471311 ENSG00000180098 TRNAU1AP
ENST00000495215 0.32837266767204 0.155264987249126 0.143719147316343 ENSG00000180098 TRNAU1AP
ENST00000464093 0.702861184605306 0.518622175901962 0.0702683258888334 ENSG00000180098 TRNAU1AP
ENST00000484775 0.349206885319638 0.170485851737631 0.120026141318897 ENSG00000180098 TRNAU1AP
ENST00000464612 1.88556920648758e-05 6.64772435320395e-07 -0.587056330237084 ENSG00000197989 SNHG12
ENST00000475441 2.49896867484485e-05 9.35696739878517e-07 -0.577788695171989 ENSG00000197989 SNHG12
ENST00000531126 5.14790866223103e-06 1.45697066881694e-07 -0.595129123922318 ENSG00000197989 SNHG12
ENST00000461448 5.14790866223103e-06 1.4573740272938e-07 -0.595130097081008 ENSG00000197989 SNHG12
ENST00000470977 5.24809775326875e-06 1.49356313425026e-07 -0.594611285723158 ENSG00000197989 SNHG12
ENST00000474814 5.23268128222152e-06 1.48763955786476e-07 -0.59462680974937 ENSG00000197989 SNHG12
ENST00000481368 9.51908540789501e-06 3.0201224221574e-07 -0.588607602051538 ENSG00000197989 SNHG12
ENST00000481220 5.15967329999532e-06 1.46194038941715e-07 -0.594420352947998 ENSG00000197989 SNHG12
ENST00000488745 6.79734753629049e-06 2.02364030168832e-07 -0.587882784955103 ENSG00000197989 SNHG12
ENST00000483436 5.09492331316057e-06 1.43830625561536e-07 -0.594905146801637 ENSG00000197989 SNHG12
ENST00000408612 0.213406390375069 0.0820480579077425 -0.393290383283676 ENSG00000221539 SNORD99
ENST00000384581 0.000327212548193135 2.01699566056651e-05 -0.615313054842276 ENSG00000197989 SNHG12
ENST00000464115 2.44316020656475e-05 9.08363438236257e-07 -0.576338421949848 ENSG00000197989 SNHG12
ENST00000461832 2.44124895458124e-05 9.07068135228739e-07 -0.576352131594755 ENSG00000197989 SNHG12
ENST00000384584 0.904705592742569 0.818139707443504 -0.0449579203891538 ENSG00000197989 SNHG12
ENST00000384342 0.000165438644714294 8.89360943570343e-06 -0.772160263227803 ENSG00000197989 SNHG12
ENST00000471683 0.0575294619016633 0.0132443481528802 -0.237445287400772 ENSG00000120656 TAF12
ENST00000373826 0.265793640811914 0.113130360003557 -0.36504630069303 ENSG00000188060 RAB42
ENST00000465518 0.764949477769886 0.600161908642141 -0.124046870621895 ENSG00000188060 RAB42
ENST00000373824 0.238434492413216 0.0964847247433758 -0.154386585675549 ENSG00000120656 TAF12
ENST00000263974 0.252504825956401 0.104920053105056 -0.151705739919785 ENSG00000120656 TAF12
ENST00000495422 0.257164348893656 0.1077328421752 -0.164283455612495 ENSG00000120656 TAF12
ENST00000420776 0.593543678998214 0.390412197172063 0.214051481950346 ENSG00000229388 RP11-442N24__B.1
ENST00000602813 0.924962063576678 0.853854955502313 -0.0442743774514097 ENSG00000270103 RNU11
ENST00000387069 0.92481777791115 0.85360468258675 -0.0443439414677474 ENSG00000270103 RNU11
ENST00000373816 0.891961300034195 0.794800924661625 0.0215368999761207 ENSG00000162419 GMEB1
ENST00000361872 0.880136566620639 0.774490104342254 0.0254093558016021 ENSG00000162419 GMEB1
ENST00000294409 0.891033048901334 0.793262417361927 0.0232155287442348 ENSG00000162419 GMEB1
ENST00000480454 0.629070734475916 0.429269355771875 -0.0752696606356596 ENSG00000162419 GMEB1
ENST00000474884 0.00563678600659202 0.00066450135860428 -0.265657433176814 ENSG00000198492 YTHDF2
ENST00000542507 0.00893541128489782 0.00118237632271006 -0.219340013092059 ENSG00000198492 YTHDF2
ENST00000373812 0.00915634791152974 0.00121896038053872 -0.218829072430762 ENSG00000198492 YTHDF2
ENST00000541996 0.00929878739046935 0.00124341113454605 -0.218438306239719 ENSG00000198492 YTHDF2
ENST00000478283 0.000914661680373621 7.07377506688643e-05 -0.236382429817763 ENSG00000198492 YTHDF2
ENST00000496288 0.0125318903698661 0.00179910305798471 -0.242548065077087 ENSG00000198492 YTHDF2
ENST00000475796 0.0838303151895599 0.022197739540558 -0.220623400482129 ENSG00000198492 YTHDF2
ENST00000476976 0.043363553082692 0.00906384670800569 -0.224651578436227 ENSG00000198492 YTHDF2
ENST00000468863 0.023033290688673 0.00391758658133335 -0.260730739895827 ENSG00000198492 YTHDF2
ENST00000343067 0.446821268647493 0.248906408813979 -0.105701886068565 ENSG00000159023 EPB41
ENST00000356093 0.446821268647493 0.248906408813979 -0.105701886068565 ENSG00000159023 EPB41
ENST00000398863 0.446821268647493 0.248906408813979 -0.105701886068565 ENSG00000159023 EPB41
ENST00000482464 0.694271183841535 0.508121191520735 -0.08312689451603 ENSG00000159023 EPB41
ENST00000373800 0.880915810938694 0.775780644098602 -0.0297122852847307 ENSG00000159023 EPB41
ENST00000349460 0.880915810938694 0.775780644098602 -0.0297122852847307 ENSG00000159023 EPB41
ENST00000347529 0.880915810938694 0.775780644098602 -0.0297122852847307 ENSG00000159023 EPB41
ENST00000373798 0.399336899097137 0.209108608568708 -0.114725260292089 ENSG00000159023 EPB41
ENST00000373797 0.702611785043534 0.518219731765997 -0.0729683139214389 ENSG00000159023 EPB41
ENST00000488277 0.892838864609349 0.796587960949484 0.0373902812003928 ENSG00000159023 EPB41
ENST00000490308 0.955021795196776 0.909033138040004 0.0168185108219263 ENSG00000159023 EPB41
ENST00000460378 0.137690221072491 0.044175282812952 -0.184165757869629 ENSG00000159023 EPB41
ENST00000462032 0.834118613510248 0.702121718498469 0.0766226755787644 ENSG00000159023 EPB41
ENST00000521452 0.578440222350664 0.374718947770786 -0.144411403248187 ENSG00000253304 TMEM200B
ENST00000420504 0.618635210128859 0.417471764625722 -0.131578391103925 ENSG00000253304 TMEM200B
ENST00000413004 0.746891316260185 0.575081746296233 0.142673931483395 ENSG00000225750 RP11-242O24.3
ENST00000373795 0.0895582352507985 0.0243186330183796 -0.106862819039105 ENSG00000116350 SRSF4
ENST00000546138 0.106140401738157 0.0307601758246719 -0.0990300860620086 ENSG00000116350 SRSF4
ENST00000466448 0.143284085599655 0.046631401919521 -0.0941585559492348 ENSG00000116350 SRSF4
ENST00000497015 0.000163844895997169 8.80076371805703e-06 -0.355437700888246 ENSG00000116350 SRSF4
ENST00000605204 0.874019495256594 0.764408612395353 0.0185147412203617 ENSG00000116350 SRSF4
ENST00000477193 0.00386493735214988 0.000416308370682534 -0.319648348571206 ENSG00000116350 SRSF4
ENST00000489898 0.00843537525678855 0.00110210222326551 -0.286313678260261 ENSG00000116350 SRSF4
ENST00000472353 0.946678305649806 0.893414340994908 -0.00976038371162962 ENSG00000116350 SRSF4
ENST00000373791 0.980179253853899 0.958195367336628 -0.00616193646520116 ENSG00000116353 MECR
ENST00000475773 0.927104878059009 0.857846293466444 -0.0267853344401035 ENSG00000116353 MECR
ENST00000483435 0.964614273883906 0.927410925394017 -0.0145677296506827 ENSG00000116353 MECR
ENST00000263702 0.870699307624142 0.758874869473657 -0.035840411955766 ENSG00000116353 MECR
ENST00000473030 0.828673415254251 0.693518459002821 -0.0480564765041522 ENSG00000116353 MECR
ENST00000463412 0.814858278853266 0.672325299407316 -0.0541787312651823 ENSG00000116353 MECR
ENST00000453185 0.788307859396292 0.633426538419161 0.0709526492530328 ENSG00000116353 MECR
ENST00000478505 0.917304958139724 0.84008659352146 0.025276381061652 ENSG00000116353 MECR
ENST00000490529 0.964244114796637 0.926730849392952 0.0110760214137049 ENSG00000116353 MECR
ENST00000464511 0.788712539655579 0.633867821137741 0.0989064770726105 ENSG00000116353 MECR
ENST00000463052 0.881682282869776 0.777372339303711 -0.0360200115410988 ENSG00000116353 MECR
ENST00000489248 0.898628528143072 0.807662492908089 -0.0319396469980038 ENSG00000116353 MECR
ENST00000475861 0.890028764361253 0.791558282974986 -0.0346681330557092 ENSG00000116353 MECR
ENST00000474946 0.862028394160663 0.744398984687312 -0.044766948097286 ENSG00000116353 MECR
ENST00000464915 0.904542313893692 0.817782626859787 -0.0401535912895192 ENSG00000116353 MECR
ENST00000482610 0.775240034471689 0.615183361863798 -0.0822072400071265 ENSG00000116353 MECR
ENST00000484012 0.995640648696369 0.990338768445679 0.00210621876620154 ENSG00000116353 MECR
ENST00000493928 0.841578581316111 0.713179010542672 -0.0654743612915907 ENSG00000116353 MECR
ENST00000345512 0.877304164380859 0.769903464561161 0.0735388005331179 ENSG00000060656 PTPRU
ENST00000373779 0.89078677439598 0.792780031901002 0.065544855306802 ENSG00000060656 PTPRU
ENST00000323874 0.89078677439598 0.792780031901002 0.065544855306802 ENSG00000060656 PTPRU
ENST00000356870 0.89078677439598 0.792780031901002 0.065544855306802 ENSG00000060656 PTPRU
ENST00000428026 0.89078677439598 0.792780031901002 0.065544855306802 ENSG00000060656 PTPRU
ENST00000460170 0.89078677439598 0.792780031901002 0.065544855306802 ENSG00000060656 PTPRU
ENST00000373765 0.430975938816592 0.234911064306901 0.27024246668274 ENSG00000162510 MATN1
ENST00000414532 0.8984671751978 0.807218844293962 0.048025511486131 ENSG00000186056 MATN1-AS1
ENST00000454613 0.858853376202428 0.73956589946843 0.0654575619428014 ENSG00000186056 MATN1-AS1
ENST00000414763 0.824497082353359 0.686934218523093 0.0982234215085277 ENSG00000186056 MATN1-AS1
ENST00000294507 0.0156074650138899 0.00237469721135801 -0.216879347997028 ENSG00000162511 LAPTM5
ENST00000464569 0.0378771710570328 0.00756540736568642 -0.253142935241692 ENSG00000162511 LAPTM5
ENST00000583944 0.990552993312005 0.979591605054967 -0.00649543107442741 ENSG00000264773 MIR4420
ENST00000476492 0.0863962499681519 0.0231655014943826 -0.238582788306805 ENSG00000162511 LAPTM5
ENST00000336798 0.8322836479326 0.699383784913664 0.0977409043004887 ENSG00000162512 SDC3
ENST00000339394 0.489090012939619 0.287079156617916 -0.26830738454866 ENSG00000162512 SDC3
ENST00000424085 0.725357021574112 0.547613974828453 0.0485066035807196 ENSG00000134644 PUM1
ENST00000257075 0.725357021574112 0.547613974828453 0.0485066035807196 ENSG00000134644 PUM1
ENST00000373747 0.725357021574112 0.547613974828453 0.0485066035807196 ENSG00000134644 PUM1
ENST00000525843 0.712858194436236 0.531006862264206 0.0515173064157069 ENSG00000134644 PUM1
ENST00000426105 0.68395878816343 0.495408164199043 0.0567712429078245 ENSG00000134644 PUM1
ENST00000440538 0.683106999009888 0.49450760065963 0.0569027650319 ENSG00000134644 PUM1
ENST00000498419 0.795341486508372 0.643481400034796 0.0349476411440752 ENSG00000134644 PUM1
ENST00000373741 0.683418915977065 0.49479341824248 0.0569006192883211 ENSG00000134644 PUM1
ENST00000423018 0.682393224507393 0.493663932356632 0.0570297623279919 ENSG00000134644 PUM1
ENST00000373742 0.661325293704885 0.467609822781079 0.0601831262949865 ENSG00000134644 PUM1
ENST00000530669 0.166885207676168 0.0577560252650665 -0.195848662497143 ENSG00000134644 PUM1
ENST00000529846 0.596566009198894 0.393343209121392 -0.0666319994336603 ENSG00000134644 PUM1
ENST00000525997 0.600893853721117 0.39807730637993 -0.0659966827182944 ENSG00000134644 PUM1
ENST00000527498 0.272477130132624 0.117328144070568 -0.123414698054373 ENSG00000134644 PUM1
ENST00000498627 0.975193121730245 0.948651141455171 -0.0109069051062028 ENSG00000134644 PUM1
ENST00000471894 0.951439962208788 0.902643494836133 0.0146061615844343 ENSG00000134644 PUM1
ENST00000490546 0.314685449422298 0.145728184627806 0.16530506074753 ENSG00000134644 PUM1
ENST00000532678 0.12820038955521 0.0399577122711518 0.211747001823351 ENSG00000134644 PUM1
ENST00000526128 0.129714028988268 0.0406065282263579 0.270359292658102 ENSG00000134644 PUM1
ENST00000526215 0.336271146107536 0.16099434829291 0.143020323400386 ENSG00000134644 PUM1
ENST00000525948 0.573337013430257 0.369454937168919 0.0889513434411905 ENSG00000134644 PUM1
ENST00000480602 0.590264275821346 0.386700008060483 0.0882234565990696 ENSG00000134644 PUM1
ENST00000524516 0.668112458241858 0.475683951475449 0.069928999470959 ENSG00000134644 PUM1
ENST00000417263 0.848663570316799 0.723814742901564 -0.0896383538932587 ENSG00000237329 RP11-201O14.1
ENST00000531867 0.675514728941848 0.485166223816325 -0.0832193131650236 ENSG00000134644 PUM1
ENST00000263694 0.000373948006973971 2.37643397163634e-05 -0.313110504532216 ENSG00000060688 SNRNP40
ENST00000486941 0.0995542768852897 0.0281391780759155 -0.247425461134701 ENSG00000060688 SNRNP40
ENST00000489853 0.0122911923716974 0.00175630517554959 -0.277202442958493 ENSG00000060688 SNRNP40
ENST00000373720 0.00545476400995886 0.000636206229014889 -0.318558705309532 ENSG00000060688 SNRNP40
ENST00000491106 0.0395774497788226 0.00801685392945877 -0.32184892346312 ENSG00000060688 SNRNP40
ENST00000446633 0.000301591836243438 1.8292083253029e-05 -0.314341290294256 ENSG00000060688 SNRNP40
ENST00000452686 0.233024991814484 0.0932752189545412 -0.424474319807994 ENSG00000229447 RP11-490K7.4
ENST00000474025 0.00122728241154222 0.000101215329495043 -0.376157071596765 ENSG00000060688 SNRNP40
ENST00000463988 0.000454840045290951 3.01541781319542e-05 -0.450029006408248 ENSG00000060688 SNRNP40
ENST00000344147 0.914945987827053 0.836019697681501 -0.018037647688191 ENSG00000121766 ZCCHC17
ENST00000479629 0.868545489174783 0.755012442500302 0.03346404123226 ENSG00000121766 ZCCHC17
ENST00000373714 0.914945987827053 0.836019697681501 -0.018037647688191 ENSG00000121766 ZCCHC17
ENST00000546109 0.786521215411565 0.63099415047723 -0.0438506923447431 ENSG00000121766 ZCCHC17
ENST00000422613 0.813713159383675 0.670577963938343 -0.0372723982475512 ENSG00000121766 ZCCHC17
ENST00000490049 0.644480047956618 0.447023907569066 0.0876088842124154 ENSG00000121766 ZCCHC17
ENST00000430143 0.91012457606685 0.827596035039137 0.0260411283663642 ENSG00000229044 RP11-266K22.2
ENST00000373713 0.122570319753609 0.0375590312063534 -0.348846695818883 ENSG00000121769 FABP3
ENST00000497275 0.0333253592264359 0.00638536732404262 -0.48968050430905 ENSG00000121769 FABP3
ENST00000498148 0.107390076724366 0.0312560886269999 -0.362667785701567 ENSG00000121769 FABP3
ENST00000482018 0.174326208019371 0.0614002468479799 -0.306111455352109 ENSG00000121769 FABP3
ENST00000373710 0.674427644812192 0.483760531154935 -0.0837359374505579 ENSG00000168528 SERINC2
ENST00000536859 0.679991700875195 0.490998350596021 -0.0822068672375219 ENSG00000168528 SERINC2
ENST00000487207 0.782923763077185 0.625996478190107 -0.0735208380343815 ENSG00000168528 SERINC2
ENST00000373709 0.667475190001115 0.474979770313354 -0.0855323567690726 ENSG00000168528 SERINC2
ENST00000536384 0.683528251524734 0.494927147378455 -0.0819598044446718 ENSG00000168528 SERINC2
ENST00000491976 0.683528251524734 0.494927147378455 -0.0819598044446718 ENSG00000168528 SERINC2
ENST00000596131 0.706575713643341 0.52319636814997 -0.150687865515281 ENSG00000268950 AC114494.1
ENST00000418618 0.64605934226766 0.448908497282216 0.0924199044673163 ENSG00000228682 RP11-439L8.3
ENST00000412068 0.757662603474074 0.590149243280533 0.0575973819842789 ENSG00000223907 RP11-439L8.4
ENST00000417514 0.912147387125382 0.831137609752705 -0.0358200727937245 ENSG00000223907 RP11-439L8.4
ENST00000435872 0.297254583325086 0.133718997509383 -0.374447690766142 ENSG00000229167 RP11-73M7.1
ENST00000457433 0.459860930808559 0.260523978979898 -0.257398589696223 ENSG00000142910 TINAGL1
ENST00000271064 0.459860930808559 0.260523978979898 -0.257398589696223 ENSG00000142910 TINAGL1
ENST00000537531 0.381533843172695 0.194919452620065 -0.315343925647581 ENSG00000142910 TINAGL1
ENST00000461030 0.381533843172695 0.194919452620065 -0.315343925647581 ENSG00000142910 TINAGL1
ENST00000478398 0.438446035286285 0.241633765379145 -0.284012897225256 ENSG00000142910 TINAGL1
ENST00000481165 0.425660413227678 0.230440319194041 -0.275931698430887 ENSG00000142910 TINAGL1
ENST00000468635 0.283416525652928 0.124480078736908 -0.374607399147483 ENSG00000142910 TINAGL1
ENST00000498429 0.617007395008004 0.415737155237997 -0.203972604811971 ENSG00000142910 TINAGL1
ENST00000463112 0.434092185243341 0.237768575027942 -0.298781294866292 ENSG00000142910 TINAGL1
ENST00000468521 0.844422018537892 0.717465716524865 0.0911320125760096 ENSG00000121764 HCRTR1
ENST00000403528 0.741311141137145 0.568317235412559 0.143959567475612 ENSG00000121764 HCRTR1
ENST00000373706 0.698137149938161 0.512880138179801 0.165512307889658 ENSG00000121764 HCRTR1
ENST00000373705 0.675154469324378 0.484705774430332 0.0750556496782142 ENSG00000121764 HCRTR1
ENST00000373703 0.979390490209742 0.956552560509569 -0.00462473529082856 ENSG00000162517 PEF1
ENST00000461006 0.652103851786684 0.456279026779464 0.0818244917184659 ENSG00000162517 PEF1
ENST00000478502 0.958334047245449 0.91551903376597 -0.00984070021952359 ENSG00000162517 PEF1
ENST00000489164 0.808447435285609 0.662740236815495 -0.0463181551893294 ENSG00000162517 PEF1
ENST00000492061 0.606909930714755 0.404722909024255 -0.0892887202042195 ENSG00000162517 PEF1
ENST00000496805 0.687343557972365 0.499720102084957 -0.0738698223006357 ENSG00000162517 PEF1
ENST00000472443 0.64978261040506 0.453658478449423 -0.0823938588510191 ENSG00000162517 PEF1
ENST00000471219 0.587042454748495 0.383520718484736 -0.115611882742769 ENSG00000162517 PEF1
ENST00000440872 0.34332283049315 0.166013523078906 -0.16802950380377 ENSG00000162517 PEF1
ENST00000609625 0.199244054899191 0.0742281773153847 -0.426562167935897 ENSG00000235790 RP11-73M7.6
ENST00000609549 0.199244054899191 0.0742281773153847 -0.426562167935897 ENSG00000235790 RP11-73M7.6
ENST00000610043 0.199244054899191 0.0742281773153847 -0.426562167935897 ENSG00000235790 RP11-73M7.6
ENST00000608332 0.306335407170399 0.139936130766382 -0.366152363688377 ENSG00000235790 RP11-73M7.6
ENST00000585660 0.51144262221966 0.307928833046508 -0.257124875249862 ENSG00000235790 RP11-73M7.6
ENST00000591592 0.51144262221966 0.307928833046508 -0.257124875249862 ENSG00000235790 RP11-73M7.6
ENST00000608246 0.510888832855418 0.30745673038131 -0.257439902722444 ENSG00000235790 RP11-73M7.6
ENST00000608888 0.509362316736193 0.306088092686681 -0.258161094394138 ENSG00000235790 RP11-73M7.6
ENST00000607926 0.509362316736193 0.306088092686681 -0.258161094394138 ENSG00000235790 RP11-73M7.6
ENST00000610216 0.509362316736193 0.306088092686681 -0.258161094394138 ENSG00000235790 RP11-73M7.6
ENST00000585413 0.500301783331385 0.297682277161345 -0.262969538039223 ENSG00000235790 RP11-73M7.6
ENST00000609033 0.500301783331385 0.297682277161345 -0.262969538039223 ENSG00000235790 RP11-73M7.6
ENST00000589462 0.500301783331385 0.297682277161345 -0.262969538039223 ENSG00000235790 RP11-73M7.6
ENST00000593188 0.496529921177946 0.294145695305981 -0.264763046955039 ENSG00000235790 RP11-73M7.6
ENST00000609373 0.499205140546236 0.296742814272455 -0.263593124801362 ENSG00000235790 RP11-73M7.6
ENST00000587445 0.499205140546236 0.296742814272455 -0.263593124801362 ENSG00000235790 RP11-73M7.6
ENST00000591929 0.615190565984873 0.413760049488835 -0.206906386439969 ENSG00000235790 RP11-73M7.6
ENST00000609338 0.615190565984873 0.413760049488835 -0.206906386439969 ENSG00000235790 RP11-73M7.6
ENST00000373672 0.0279670379740786 0.00504007750677714 -0.583621327982557 ENSG00000084636 COL16A1
ENST00000271069 0.0260108740551628 0.00459190130676444 -0.591822305068112 ENSG00000084636 COL16A1
ENST00000488128 0.0515952208709338 0.0114344361639862 -0.595248636152983 ENSG00000084636 COL16A1
ENST00000488897 0.0855769888542611 0.0228447162317169 -0.569939173872835 ENSG00000084636 COL16A1
ENST00000440437 0.402556087510063 0.211562417198477 -0.316781202433723 ENSG00000084636 COL16A1
ENST00000470799 0.403240164662531 0.212125147599298 -0.316699094251777 ENSG00000084636 COL16A1
ENST00000482910 0.388008833759857 0.199989224528457 -0.325166261751707 ENSG00000084636 COL16A1
ENST00000458715 0.146333541367644 0.0480581892899293 -0.500320757057043 ENSG00000084636 COL16A1
ENST00000373668 0.0997767776267826 0.0282364711992764 -0.517181943887914 ENSG00000084636 COL16A1
ENST00000474000 0.128883092308077 0.0402435017344075 -0.519790346491943 ENSG00000084636 COL16A1
ENST00000482478 0.137330653908882 0.0440094881514859 -0.510447238990623 ENSG00000084636 COL16A1
ENST00000529928 0.151146844323818 0.0502374770301558 -0.495106174703122 ENSG00000084636 COL16A1
ENST00000373667 0.664830335484312 0.471888169719651 -0.182377996574321 ENSG00000084636 COL16A1
ENST00000602889 0.0535754737167388 0.0120285612813927 0.177370186360365 ENSG00000269967 RP11-84A19.4
ENST00000602725 0.0458138460689353 0.00975449847362549 0.177553641911851 ENSG00000184007 PTP4A2
ENST00000344035 0.0601068763069792 0.0140637541245512 0.167794524932639 ENSG00000184007 PTP4A2
ENST00000356536 0.0604359241435526 0.0141671425297231 0.168595434274847 ENSG00000184007 PTP4A2
ENST00000457805 0.0499852185951941 0.0109681018121662 0.185516727017536 ENSG00000184007 PTP4A2
ENST00000489313 0.0186651467354417 0.00298285305457094 0.257820513269092 ENSG00000184007 PTP4A2
ENST00000602683 0.0289766076262401 0.00527869036408225 0.199782338869089 ENSG00000184007 PTP4A2
ENST00000470404 0.0286331726850034 0.00519766291163189 0.198290013308264 ENSG00000184007 PTP4A2
ENST00000532001 0.0310980191765485 0.00581263033276932 0.200483330438106 ENSG00000184007 PTP4A2
ENST00000528253 0.0628884886683342 0.0149459070278388 0.185491242721855 ENSG00000184007 PTP4A2
ENST00000391369 0.102855769526933 0.0294387441523004 0.431153543098827 ENSG00000212673 AL136115.1
ENST00000484483 0.322195955918341 0.150901382432726 0.131261444752921 ENSG00000184007 PTP4A2
ENST00000468531 0.208130300630747 0.0789974245887818 0.143574937295142 ENSG00000184007 PTP4A2
ENST00000534796 0.25942545365294 0.109071527433984 0.14676831953663 ENSG00000184007 PTP4A2
ENST00000532289 0.229289865809723 0.0909866472680467 0.153406925510495 ENSG00000184007 PTP4A2
ENST00000526960 0.161094007066254 0.0549172423015986 0.160587438829246 ENSG00000184007 PTP4A2
ENST00000524384 0.279944010494479 0.122188310322409 0.150481348252778 ENSG00000184007 PTP4A2
ENST00000528840 0.281976861542042 0.123559606107464 0.150447735166944 ENSG00000184007 PTP4A2
ENST00000494444 0.285702388082807 0.125851290656486 0.150147052336764 ENSG00000184007 PTP4A2
ENST00000529477 0.227798637264633 0.0901602912626476 0.153369452178406 ENSG00000184007 PTP4A2
ENST00000533408 0.456459597157977 0.257409015498289 0.113412209282559 ENSG00000184007 PTP4A2
ENST00000475464 0.392450263821906 0.203631982071225 0.152750145871359 ENSG00000184007 PTP4A2
ENST00000447478 0.748998162599131 0.578390235017891 0.126725275762195 ENSG00000228634 RP4-534N18.2
ENST00000327300 0.000971117148062707 7.62513344765657e-05 -0.222026944181403 ENSG00000121774 KHDRBS1
ENST00000307714 0.0009866857193745 7.78445992622073e-05 -0.222064336195516 ENSG00000121774 KHDRBS1
ENST00000492989 0.000694702630411526 5.03742654852067e-05 -0.272271399138461 ENSG00000121774 KHDRBS1
ENST00000484270 0.00250885878441721 0.000242481353740777 -0.193964390942213 ENSG00000121774 KHDRBS1
ENST00000366152 0.409792080729196 0.217328258436155 0.173890171600356 ENSG00000203325 RP11-277A4.4
ENST00000487305 0.65337350914758 0.457835096904604 0.068112970124364 ENSG00000121775 TMEM39B
ENST00000336294 0.643427049782207 0.445804229085293 0.070239339657972 ENSG00000121775 TMEM39B
ENST00000438825 0.962459024403243 0.92331150862598 -0.0122977411363541 ENSG00000121775 TMEM39B
ENST00000441402 0.642430445788081 0.444630360113656 0.0702471091671089 ENSG00000121775 TMEM39B
ENST00000472503 0.904166849641212 0.817111122117796 0.0276008553524812 ENSG00000121775 TMEM39B
ENST00000456834 0.411119895783597 0.218422074307649 0.123955777598631 ENSG00000121775 TMEM39B
ENST00000468135 0.642430445788081 0.444630360113656 0.0702471091671089 ENSG00000121775 TMEM39B
ENST00000466321 0.969505662525851 0.937767002108633 -0.00998656546208453 ENSG00000121775 TMEM39B
ENST00000373634 0.642430445788081 0.444630360113656 0.0702471091671089 ENSG00000121775 TMEM39B
ENST00000427288 0.424361742654613 0.229354417293298 0.117029669793654 ENSG00000121775 TMEM39B
ENST00000476968 0.58529571891239 0.381725367037683 0.0799418355400099 ENSG00000121775 TMEM39B
ENST00000498613 0.987526856019015 0.973233040234043 -0.0047203955532088 ENSG00000121775 TMEM39B
ENST00000373625 0.821003517645658 0.6816985122126 -0.0348077781099314 ENSG00000025800 KPNA6
ENST00000471599 0.750836782644858 0.580901632752507 -0.0459860610541801 ENSG00000025800 KPNA6
ENST00000537234 0.9831738354769 0.96442735933186 -0.00377825800095385 ENSG00000025800 KPNA6
ENST00000469790 0.728682354341977 0.551508484170402 -0.0662617249204697 ENSG00000025800 KPNA6
ENST00000545542 0.439545293667825 0.242632060654606 -0.10471023646617 ENSG00000025800 KPNA6
ENST00000446515 0.408517369560798 0.216238025477825 -0.112752574898996 ENSG00000025800 KPNA6
ENST00000515055 0.662558693492358 0.469121980981005 -0.068957612114726 ENSG00000250135 RP4-622L5.2
ENST00000373610 0.476316171266944 0.275440161886116 -0.0749530941035015 ENSG00000084652 TXLNA
ENST00000373609 0.477514856929116 0.276457374336788 -0.0748191835784359 ENSG00000084652 TXLNA
ENST00000373602 0.202848308877481 0.076099593092126 -0.23127601665036 ENSG00000160050 CCDC28B
ENST00000469003 0.0628100265294008 0.01492124249065 -0.319533573989846 ENSG00000160050 CCDC28B
ENST00000421922 0.202056336798766 0.0756742239533975 -0.232405385479464 ENSG00000160050 CCDC28B
ENST00000461819 0.202217872682617 0.0757699134289032 -0.232394041541189 ENSG00000160050 CCDC28B
ENST00000483009 0.208557169426774 0.0792279475061809 -0.231436257330284 ENSG00000160050 CCDC28B
ENST00000373604 0.550653706062457 0.346158178471259 -0.144776681269995 ENSG00000224066 RP4-622L5.7
ENST00000421616 0.623541832087095 0.422878009918108 0.188410080453734 ENSG00000224066 RP4-622L5.7
ENST00000537469 0.63552024980322 0.436618282370236 0.128074847957521 ENSG00000160051 IQCC
ENST00000291358 0.621466882317401 0.420671992432803 0.132685080676265 ENSG00000160051 IQCC
ENST00000409358 0.190491912618807 0.0696475029562727 0.356780816883716 ENSG00000222046 DCDC2B
ENST00000487056 0.194125662788507 0.0715355609098894 0.353559639529167 ENSG00000222046 DCDC2B
ENST00000466796 0.12260602433576 0.0375768240102309 0.301577322633927 ENSG00000160055 TMEM234
ENST00000491434 0.113201321545225 0.0336845487269068 0.296101554910757 ENSG00000160055 TMEM234
ENST00000489170 0.113201321545225 0.0336845487269068 0.296101554910757 ENSG00000160055 TMEM234
ENST00000495091 0.875189585976113 0.76651684840456 0.0715968806163936 ENSG00000160055 TMEM234
ENST00000461402 0.113201321545225 0.0336845487269068 0.296101554910757 ENSG00000160055 TMEM234
ENST00000483001 0.110519869926778 0.0325526544200887 0.31894599201356 ENSG00000160055 TMEM234
ENST00000545122 0.175616443695807 0.0620523772521 0.289749885711016 ENSG00000160055 TMEM234
ENST00000309777 0.142959463407222 0.0464922836961516 0.307193944590009 ENSG00000160055 TMEM234
ENST00000373593 0.142959463407222 0.0464922836961516 0.307193944590009 ENSG00000160055 TMEM234
ENST00000344461 0.145042665773131 0.0474443388105699 0.306621942879815 ENSG00000160055 TMEM234
ENST00000484490 0.123918495367277 0.0381442925479077 0.324439358241641 ENSG00000160055 TMEM234
ENST00000485689 0.986201811065181 0.970650200704166 0.00829710578850114 ENSG00000160055 TMEM234
ENST00000487174 0.224381302456487 0.0881897196136939 0.282882584895235 ENSG00000160055 TMEM234
ENST00000355082 0.000998712770135306 7.896828315945e-05 -0.415787459932613 ENSG00000084623 EIF3I
ENST00000373586 0.000991955478998836 7.83627088897417e-05 -0.379269330905864 ENSG00000084623 EIF3I
ENST00000489353 0.000224378607179248 1.28386782082588e-05 -0.42123385285937 ENSG00000084623 EIF3I
ENST00000471486 0.000354997908767367 2.22766459324224e-05 -0.422395519870304 ENSG00000084623 EIF3I
ENST00000483517 0.000282934938475467 1.69255883470387e-05 -0.414772632669387 ENSG00000084623 EIF3I
ENST00000474371 0.000292933489059979 1.76523438032886e-05 -0.404314871539903 ENSG00000084623 EIF3I
ENST00000423995 0.804140419875769 0.656120364464397 0.0690973353954671 ENSG00000220785 MTMR9LP
ENST00000403496 0.930498141139345 0.8637654911916 0.0270273791180098 ENSG00000220785 MTMR9LP
ENST00000441044 0.792230604862843 0.639288404439802 0.0731713200779852 ENSG00000220785 MTMR9LP
ENST00000426597 0.762746844849245 0.59710017184684 0.0830519082279851 ENSG00000220785 MTMR9LP
ENST00000373582 0.641398480855036 0.443483880754535 0.192968428357746 ENSG00000183615 FAM167B
ENST00000336890 1.37086576246727e-16 2.0904017422818e-19 -0.947329487425957 ENSG00000182866 LCK
ENST00000482949 5.1424284023499e-12 2.37299899131239e-14 -0.819610869381687 ENSG00000182866 LCK
ENST00000495610 6.53733979624425e-15 1.51356305559082e-17 -0.90029101269606 ENSG00000182866 LCK
ENST00000355928 5.47957625764687e-10 4.5671884883625e-12 -0.795742630672946 ENSG00000182866 LCK
ENST00000476457 1.81514604626103e-11 9.83972157350737e-14 -0.805120540963542 ENSG00000182866 LCK
ENST00000469765 1.37086576246727e-16 2.0904017422818e-19 -0.947329487425957 ENSG00000182866 LCK
ENST00000461712 0.000116741491272117 5.83073680620782e-06 -0.751147587109855 ENSG00000182866 LCK
ENST00000373562 2.04412934460926e-06 4.95953014487733e-08 -0.798424245853904 ENSG00000182866 LCK
ENST00000477031 0.000148818259540012 7.84346311904614e-06 -0.781536446465314 ENSG00000182866 LCK
ENST00000373557 9.71073019700047e-09 1.13499624835606e-10 -0.934416734552327 ENSG00000182866 LCK
ENST00000333070 5.00045593925768e-13 1.81644588072607e-15 -0.960473389616523 ENSG00000182866 LCK
ENST00000373564 6.22854925966162e-13 2.30422403894645e-15 -0.955122030380462 ENSG00000182866 LCK
ENST00000469956 6.60410845942538e-12 3.16876571510719e-14 -1.02503306169956 ENSG00000182866 LCK
ENST00000373548 2.68140744568412e-07 4.80718108766193e-09 -0.429658826343417 ENSG00000116478 HDAC1
ENST00000481281 0.00371876079485048 0.000397153534782485 -0.325791926903304 ENSG00000116478 HDAC1
ENST00000463172 0.00687692780659837 0.000852313879332193 -0.313272231126597 ENSG00000116478 HDAC1
ENST00000428704 0.00232908309109233 0.000221591645881613 -0.302140220082365 ENSG00000116478 HDAC1
ENST00000472928 0.00389860555326385 0.00042056235418424 -0.324215997554056 ENSG00000116478 HDAC1
ENST00000373541 4.16131750917054e-07 7.88037709311531e-09 -0.424798907837947 ENSG00000116478 HDAC1
ENST00000490081 1.82802207582656e-06 4.3612125162068e-08 -0.449871264758895 ENSG00000116478 HDAC1
ENST00000482310 3.75598183723512e-06 1.00514555138374e-07 -0.439072201028205 ENSG00000116478 HDAC1
ENST00000476391 5.10267619248402e-09 5.54443882765756e-11 -0.537313615480926 ENSG00000116478 HDAC1
ENST00000484305 3.80750649094798e-06 1.02333523515119e-07 -0.497609514220165 ENSG00000116478 HDAC1
ENST00000471488 3.1409574059086e-09 3.20224389038871e-11 -0.61769192769999 ENSG00000116478 HDAC1
ENST00000329421 1.04824105410533e-08 1.23355952110179e-10 -0.587303714612664 ENSG00000175130 MARCKSL1
ENST00000574315 0.163064773506239 0.0559093357843053 0.306161249359648 ENSG00000162526 TSSK3
ENST00000416512 0.29446052708881 0.131853225257314 0.330069715637689 ENSG00000225828 FAM229A
ENST00000415596 0.261077072348313 0.110109582252228 0.347501227598984 ENSG00000225828 FAM229A
ENST00000373534 0.131452563495476 0.041373302761402 0.439123259624117 ENSG00000162526 TSSK3
ENST00000455895 0.0161620581541763 0.00248335386117453 0.351787690431988 ENSG00000160058 BSDC1
ENST00000413080 0.0161620581541763 0.00248335386117453 0.351787690431988 ENSG00000160058 BSDC1
ENST00000444377 0.0169384251421042 0.00263604714580569 0.351669287174407 ENSG00000160058 BSDC1
ENST00000341071 0.0187225177817138 0.00299456250589875 0.34892939552851 ENSG00000160058 BSDC1
ENST00000526031 0.0224902246341995 0.00379972323648312 0.365100085269892 ENSG00000160058 BSDC1
ENST00000419121 0.02316549968918 0.0039470075405037 0.363228733472126 ENSG00000160058 BSDC1
ENST00000446293 0.0161902686058104 0.00248861150225791 0.375767727915151 ENSG00000160058 BSDC1
ENST00000463967 0.0364813641555044 0.00720596950746804 0.447458123980849 ENSG00000160058 BSDC1
ENST00000373520 0.0183087063654019 0.00290966587556437 0.38047010096883 ENSG00000160058 BSDC1
ENST00000449308 0.0166312425125144 0.00257642951127117 0.397708639822245 ENSG00000160058 BSDC1
ENST00000527513 0.0585659491025763 0.013575427654118 0.348898697847504 ENSG00000160058 BSDC1
ENST00000527163 0.0477637554230528 0.0103269673734935 0.36807133803297 ENSG00000160058 BSDC1
ENST00000530485 0.0224486667424395 0.00379090980820145 0.409945365288098 ENSG00000160058 BSDC1
ENST00000474414 0.0221219409558761 0.00372213630999783 0.402905548233133 ENSG00000160058 BSDC1
ENST00000530876 0.0502222781135148 0.0110307298107947 0.374753157936007 ENSG00000160058 BSDC1
ENST00000530753 0.0430069492759574 0.00896630479491882 0.384848866070628 ENSG00000160058 BSDC1
ENST00000533084 0.0826217931213074 0.0217820851093106 0.348141726254166 ENSG00000160058 BSDC1
ENST00000531222 0.219245055391319 0.0852619223790086 0.283352538153038 ENSG00000160058 BSDC1
ENST00000480336 0.812539728779711 0.668890883581893 0.101014211031602 ENSG00000254553 RP1-27O5.3
ENST00000373510 0.686323114473297 0.498319210343114 0.168954943218567 ENSG00000160062 ZBTB8A
ENST00000316459 0.79757729948098 0.646605956811463 0.112377749615487 ENSG00000160062 ZBTB8A
ENST00000341885 0.960952641095273 0.920289721122056 0.0091818649950484 ENSG00000176261 ZBTB8OS
ENST00000468695 0.892579760453412 0.796135881693301 -0.0232023384776591 ENSG00000176261 ZBTB8OS
ENST00000492007 0.854939189236337 0.73345832053521 -0.030164787351397 ENSG00000176261 ZBTB8OS
ENST00000373506 0.825651668058648 0.689064772310395 -0.0354371805781488 ENSG00000176261 ZBTB8OS
ENST00000467652 0.947677976640252 0.895092227709823 -0.0151459322953748 ENSG00000176261 ZBTB8OS
ENST00000498691 0.221418221929079 0.0865615434238053 -0.146197526232697 ENSG00000176261 ZBTB8OS
ENST00000478041 0.784877329394727 0.62879918127756 -0.0430734026351282 ENSG00000176261 ZBTB8OS
ENST00000473294 0.790732084102787 0.637083042480475 -0.042027144420936 ENSG00000176261 ZBTB8OS
ENST00000436661 0.791686110753953 0.638502910867669 -0.0418003394796837 ENSG00000176261 ZBTB8OS
ENST00000373501 0.791826308419134 0.638677683620626 -0.0418064421490461 ENSG00000176261 ZBTB8OS
ENST00000476493 0.790100353568335 0.635973509033233 -0.0421327208901877 ENSG00000176261 ZBTB8OS
ENST00000465588 0.778610438890698 0.620096086750612 -0.0441881637357146 ENSG00000176261 ZBTB8OS
ENST00000483138 0.76027689721974 0.593673458862397 -0.0487906154128994 ENSG00000176261 ZBTB8OS
ENST00000479075 0.723298164927829 0.544945134957521 -0.0586953343431677 ENSG00000176261 ZBTB8OS
ENST00000473383 0.0205359572553386 0.00338167157141066 -0.289718157269654 ENSG00000176261 ZBTB8OS
ENST00000466361 0.615024256103838 0.413554199150724 -0.0772014902937084 ENSG00000176261 ZBTB8OS
ENST00000414241 0.018050393857694 0.00285867074595289 -0.150227229358307 ENSG00000162521 RBBP4
ENST00000373493 0.186862221392953 0.0677397316374611 -0.09646848934674 ENSG00000162521 RBBP4
ENST00000527118 0.0325552340095362 0.00617801991904052 -0.171971434303897 ENSG00000162521 RBBP4
ENST00000401893 0.00524780226053291 0.000606369691804727 -0.226545498219412 ENSG00000162521 RBBP4
ENST00000524393 0.0278652589819134 0.005017953484033 -0.175547686416452 ENSG00000162521 RBBP4
ENST00000526193 0.0378771710570328 0.00756587750575545 -0.17034365879459 ENSG00000162521 RBBP4
ENST00000492348 0.0260673309133873 0.00460463979050195 -0.145897192880398 ENSG00000162521 RBBP4
ENST00000544435 0.0260673309133873 0.00460463979050195 -0.145897192880398 ENSG00000162521 RBBP4
ENST00000525506 0.0168447542353669 0.00261851096727366 -0.263571530003763 ENSG00000162521 RBBP4
ENST00000465780 0.00933074567177671 0.00124836044554859 -0.328649675249822 ENSG00000162521 RBBP4
ENST00000373485 0.0393174566843968 0.00794441393007439 -0.136595018046776 ENSG00000162521 RBBP4
ENST00000477563 0.00569703993685013 0.000673014465938329 -0.237199739424873 ENSG00000162521 RBBP4
ENST00000458695 0.0109167377951396 0.00151284357354564 -0.161149163221901 ENSG00000162521 RBBP4
ENST00000490500 0.00478539631370726 0.000540501550755747 -0.309863558209875 ENSG00000162521 RBBP4
ENST00000445722 0.00781275385323102 0.000998986601147633 -0.247154597966885 ENSG00000162521 RBBP4
ENST00000475321 0.018101636937084 0.00286924298835078 -0.187947280466467 ENSG00000162521 RBBP4
ENST00000531983 0.559623566734712 0.355269106119021 -0.0776925886436939 ENSG00000162521 RBBP4
ENST00000463378 0.328362882868393 0.155255117616041 -0.094957816356469 ENSG00000162521 RBBP4
ENST00000460669 0.380468997036699 0.194162026246909 -0.0877000862736059 ENSG00000162521 RBBP4
ENST00000482190 0.292953288760714 0.130815796025454 -0.101298729015344 ENSG00000162521 RBBP4
ENST00000373484 0.937856290390312 0.877175588159467 -0.0136860888685223 ENSG00000162520 SYNC
ENST00000409190 0.292506316595496 0.13050421903671 0.167099704055381 ENSG00000162520 SYNC
ENST00000401073 0.969478381097476 0.937670591474762 -0.0197485084378725 ENSG00000162522 KIAA1522
ENST00000373481 0.929318827027232 0.861564875799161 0.0442027076814661 ENSG00000162522 KIAA1522
ENST00000373480 0.940401942771296 0.882066029958073 0.0376434155154281 ENSG00000162522 KIAA1522
ENST00000469100 0.508006819077762 0.30471648728165 -0.0898706032101091 ENSG00000134684 YARS
ENST00000373477 0.696153913509148 0.510320308144369 0.0397640552362806 ENSG00000134684 YARS
ENST00000490826 0.378182796866278 0.192346181078456 -0.122547980913672 ENSG00000134684 YARS
ENST00000487404 0.573860204766769 0.369974348340484 -0.0745854727261438 ENSG00000134684 YARS
ENST00000478828 0.555272586529652 0.350863549396173 -0.0778856602542175 ENSG00000134684 YARS
ENST00000481895 0.376085868017112 0.190715192603236 0.0842007498983926 ENSG00000134684 YARS
ENST00000466052 0.648948143543286 0.452682467059072 0.0612482684418375 ENSG00000134684 YARS
ENST00000470377 0.720034695340984 0.540465396522034 0.056468315470923 ENSG00000134684 YARS
ENST00000472692 0.621672448528427 0.420920331279929 0.0851507100385042 ENSG00000134684 YARS
ENST00000530710 0.0083977372290174 0.00109564269812706 0.237408050460668 ENSG00000116497 S100PBP
ENST00000373476 0.277787198546114 0.120741269483666 0.125562356030109 ENSG00000116497 S100PBP
ENST00000373475 0.288969010721723 0.128058471028465 0.121266382739523 ENSG00000116497 S100PBP
ENST00000529027 0.108031347017865 0.0315327803236412 0.186819278187394 ENSG00000116497 S100PBP
ENST00000531123 0.234275824006355 0.0940125823741412 0.133351536209194 ENSG00000116497 S100PBP
ENST00000398243 0.15972717610089 0.0542903462251028 0.157268048318336 ENSG00000116497 S100PBP
ENST00000356689 0.170371577516443 0.0594700941445832 0.150123659685249 ENSG00000116497 S100PBP
ENST00000526230 0.0640900487018832 0.0153586676489518 0.207915908150956 ENSG00000116497 S100PBP
ENST00000531256 0.0579838554288927 0.0133923559554661 0.213341802530678 ENSG00000116497 S100PBP
ENST00000477248 0.916356139086564 0.83870584871684 0.0317694780398061 ENSG00000116497 S100PBP
ENST00000482212 0.0532322249404197 0.0119264221155314 0.214655622089667 ENSG00000116497 S100PBP
ENST00000474103 0.404556400824121 0.213136910729895 0.2259332390085 ENSG00000116497 S100PBP
ENST00000530552 0.903101186924572 0.815350878974212 0.0328374484022207 ENSG00000116497 S100PBP
ENST00000525203 0.714214448264888 0.532743386251241 0.0812594094604944 ENSG00000116497 S100PBP
ENST00000524535 0.712565090545474 0.53061227506353 0.0802489890177217 ENSG00000116497 S100PBP
ENST00000527692 0.454991745618326 0.256082677406995 -0.184493646152149 ENSG00000116497 S100PBP
ENST00000475486 0.488087679137338 0.286237534000066 -0.17284363068629 ENSG00000116497 S100PBP
ENST00000481487 0.500551808022494 0.29790697158342 0.264999462163 ENSG00000160097 FNDC5
ENST00000373471 0.246559484065097 0.101386078606158 0.381752348566664 ENSG00000160097 FNDC5
ENST00000609187 0.246559484065097 0.101386078606158 0.381752348566664 ENSG00000160097 FNDC5
ENST00000496770 0.4757103116766 0.274876642857001 0.275006275092935 ENSG00000160097 FNDC5
ENST00000373456 0.00372088631638341 0.00039749935970753 0.390881205566825 ENSG00000116514 RNF19B
ENST00000356990 0.00372664362295834 0.000398241793323918 0.390904994427246 ENSG00000116514 RNF19B
ENST00000235150 0.00350478997194259 0.000369461317537922 0.392758375271287 ENSG00000116514 RNF19B
ENST00000427524 5.71492008148989e-10 4.77247110337104e-12 -0.506565454333468 ENSG00000236065 RP1-117O3.2
ENST00000373449 1.01158869296236e-10 6.96165815077562e-13 -0.533388763920671 ENSG00000004455 AK2
ENST00000548033 1.37219127550652e-09 1.27517296152647e-11 -0.538012395404409 ENSG00000004455 AK2
ENST00000482191 4.55287520545869e-05 1.90539150436023e-06 -0.456771679052973 ENSG00000004455 AK2
ENST00000491241 8.37823165620306e-08 1.29095509168997e-09 -0.494961066382526 ENSG00000004455 AK2
ENST00000467905 2.29829285446055e-11 1.29238058104962e-13 -0.57222122274933 ENSG00000004455 AK2
ENST00000354858 4.2152691340583e-11 2.57628211294124e-13 -0.600507800803211 ENSG00000004455 AK2
ENST00000480134 4.2152691340583e-11 2.57783751412201e-13 -0.60050893999485 ENSG00000004455 AK2
ENST00000550338 4.61545356892667e-11 2.89258083573436e-13 -0.600449576291865 ENSG00000004455 AK2
ENST00000469238 4.08985078141745e-09 4.3100554316528e-11 -0.620269214425509 ENSG00000004455 AK2
ENST00000466029 4.16205751820991e-09 4.40276410840848e-11 -0.620040760963915 ENSG00000004455 AK2
ENST00000487289 3.09218865086653e-09 3.14778789096696e-11 -0.591597703408881 ENSG00000004455 AK2
ENST00000548559 6.11782559106304e-08 9.0122646503974e-10 -0.58632297129978 ENSG00000004455 AK2
ENST00000551979 1.28333916213323e-09 1.18338181984407e-11 -0.61955321579891 ENSG00000004455 AK2
ENST00000291416 0.0492901421288853 0.0107614606629513 0.368325476006824 ENSG00000116525 TRIM62
ENST00000543586 0.191940344138418 0.0704023378580774 0.293880687718408 ENSG00000116525 TRIM62
ENST00000485148 0.437247242612759 0.240530716293041 0.23493780135253 ENSG00000116525 TRIM62
ENST00000483388 0.060595892191972 0.0142215737590806 0.438721322118425 ENSG00000160094 ZNF362
ENST00000539719 0.0166956601036357 0.00258880301568638 0.416775411484913 ENSG00000160094 ZNF362
ENST00000490959 0.10350648255453 0.0297082935401012 0.415190187197555 ENSG00000160094 ZNF362
ENST00000373428 0.0712816982677885 0.0177534689733388 0.415772837037691 ENSG00000160094 ZNF362
ENST00000543783 0.96319766584571 0.924901909511361 0.0224881630037695 ENSG00000256142 AL513327.1
ENST00000588828 0.167951594344004 0.0582899206947742 -0.268884301143161 ENSG00000225313 RP11-415J8.3
ENST00000457957 0.150568304834388 0.0499720778687754 -0.277319444459959 ENSG00000225313 RP11-415J8.3
ENST00000587696 0.165440148496929 0.0570394457178886 -0.27090822240796 ENSG00000225313 RP11-415J8.3
ENST00000431992 0.37092759099107 0.186837864619727 -0.130270680856201 ENSG00000134686 PHC2
ENST00000485928 0.376819217923206 0.19131571617015 -0.132355900472118 ENSG00000134686 PHC2
ENST00000373418 0.376819217923206 0.19131571617015 -0.132355900472118 ENSG00000134686 PHC2
ENST00000373422 0.395106760215643 0.205755936323729 -0.124425396514301 ENSG00000134686 PHC2
ENST00000257118 0.37092759099107 0.186837864619727 -0.130270680856201 ENSG00000134686 PHC2
ENST00000419414 0.628460022451281 0.428586695390148 -0.0824173338127185 ENSG00000134686 PHC2
ENST00000467894 0.575672701362898 0.371979705298857 -0.0954747796008958 ENSG00000134686 PHC2
ENST00000373416 0.86473558913479 0.748725044012632 -0.0352231539228592 ENSG00000134686 PHC2
ENST00000486897 0.692803935549018 0.506344895891892 -0.0775305140184876 ENSG00000134686 PHC2
ENST00000493483 0.68943764805307 0.502189297881283 -0.07791538328174 ENSG00000134686 PHC2
ENST00000473158 0.959748008941132 0.918186007187762 0.0167663994523483 ENSG00000134686 PHC2
ENST00000583214 0.598261824394709 0.395215994918728 -0.19516530005061 ENSG00000266239 MIR3605
ENST00000432703 0.852495994755286 0.72966758559845 0.0879170876588683 ENSG00000233246 RP11-415J8.5
ENST00000361328 0.902032545248756 0.813547571407412 0.0281416550395155 ENSG00000121903 ZSCAN20
ENST00000373413 0.905621085698804 0.819538785079832 0.03143039089685 ENSG00000121903 ZSCAN20
ENST00000480917 0.993816796341875 0.986723545591973 0.00253103666821544 ENSG00000121903 ZSCAN20
ENST00000241312 0.990284533816629 0.978741650287119 -0.00594481468824318 ENSG00000121904 CSMD2
ENST00000373381 0.990284533816629 0.978741650287119 -0.00594481468824318 ENSG00000121904 CSMD2
ENST00000426886 0.597483172919695 0.3944392569516 -0.0688136369109727 ENSG00000163866 SMIM12
ENST00000429293 0.354998836037938 0.1747494151344 -0.327880139288951 ENSG00000230163 RP5-997D16.2
ENST00000521580 0.276554717835745 0.119889835045674 -0.152515702289413 ENSG00000163866 SMIM12
ENST00000446026 0.238856636330553 0.0967756868903626 -0.175068766032129 ENSG00000163866 SMIM12
ENST00000456842 0.148416291732248 0.0489839169397964 -0.201694560105897 ENSG00000163866 SMIM12
ENST00000423898 0.182750525504483 0.0656425951089943 -0.191406974569388 ENSG00000163866 SMIM12
ENST00000417239 0.293199972632109 0.130988900897014 -0.197122811654851 ENSG00000163866 SMIM12
ENST00000373347 0.916256199052719 0.838463571892473 -0.0517952705559035 ENSG00000116544 DLGAP3
ENST00000417456 0.522730693782731 0.318501978498469 0.108630401112521 ENSG00000241014 RP11-244H3.1
ENST00000311990 0.18482490758194 0.0666916662513648 0.395291611928511 ENSG00000241014 RP11-244H3.1
ENST00000487874 7.34548216705829e-10 6.37457616049719e-12 0.451190298024103 ENSG00000271741 RP11-244H3.4
ENST00000373337 0.975503553883603 0.949257729519199 0.00794006824492107 ENSG00000243749 ZMYM6NB
ENST00000373340 1.88576518809546e-10 1.40616392482688e-12 0.501686201007225 ENSG00000163867 ZMYM6
ENST00000493328 1.91979166599631e-11 1.04683025793214e-13 0.542730141641956 ENSG00000163867 ZMYM6
ENST00000357182 1.72407250977543e-11 9.28080629589375e-14 0.540284897329266 ENSG00000163867 ZMYM6
ENST00000466345 0.181526852347102 0.0650146589635893 0.313956085494011 ENSG00000163867 ZMYM6
ENST00000472971 0.184913855992176 0.0667311435664428 0.308715164080232 ENSG00000163867 ZMYM6
ENST00000415531 0.00028308136295765 1.69407154565902e-05 0.489611244912387 ENSG00000163867 ZMYM6
ENST00000317538 0.00462477484858958 0.000518521216032515 0.424199004569953 ENSG00000163867 ZMYM6
ENST00000460607 0.00486463888039795 0.000551805667869627 0.4226337590078 ENSG00000163867 ZMYM6
ENST00000373333 0.0170994861837853 0.00266903026105885 0.388202481016033 ENSG00000163867 ZMYM6
ENST00000471566 0.0755298768342516 0.0192521106987861 0.378344175622853 ENSG00000163867 ZMYM6
ENST00000417119 0.417299716569223 0.223588750025732 0.246340017494085 ENSG00000197056 ZMYM1
ENST00000359858 0.645535640738966 0.448400236096953 0.14708412021092 ENSG00000197056 ZMYM1
ENST00000466390 0.766387655195513 0.602043618269968 0.122379400794325 ENSG00000197056 ZMYM1
ENST00000488455 0.49274870703022 0.290658636863127 0.209889674143023 ENSG00000197056 ZMYM1
ENST00000475654 0.309249971414703 0.141942114782375 0.3064884849481 ENSG00000197056 ZMYM1
ENST00000373329 0.645535640738966 0.448400236096953 0.14708412021092 ENSG00000197056 ZMYM1
ENST00000373330 0.645535640738966 0.448400236096953 0.14708412021092 ENSG00000197056 ZMYM1
ENST00000476269 0.473710282061221 0.273097441862448 0.276853372843957 ENSG00000197056 ZMYM1
ENST00000463393 0.447524903124182 0.249533187515311 0.292674875795042 ENSG00000197056 ZMYM1
ENST00000471991 0.501184908590073 0.298495110797125 0.177011488916822 ENSG00000116560 SFPQ
ENST00000468598 0.0846560193558199 0.0225164086737493 0.171356049031242 ENSG00000116560 SFPQ
ENST00000460428 0.14388066968374 0.0468930875846211 0.13266726731257 ENSG00000116560 SFPQ
ENST00000470472 0.361521478032833 0.179730343924303 0.0874926599789376 ENSG00000116560 SFPQ
ENST00000466745 0.218116223888131 0.0846529027900757 0.158869998496946 ENSG00000116560 SFPQ
ENST00000466213 0.156842793279085 0.0529070200359895 0.171704240206738 ENSG00000116560 SFPQ
ENST00000490668 0.112509083671155 0.033390916813498 0.16469701168097 ENSG00000116560 SFPQ
ENST00000485365 0.0769326044691281 0.0197355691288403 0.179618811054181 ENSG00000116560 SFPQ
ENST00000485454 0.483993950175314 0.282332029624661 0.153449885343068 ENSG00000116560 SFPQ
ENST00000357214 0.664296928013622 0.4711959895438 0.0480271149234816 ENSG00000116560 SFPQ
ENST00000373297 0.99833623234108 0.996250723155456 0.000453884121255355 ENSG00000146463 ZMYM4
ENST00000314607 0.99833623234108 0.996250723155456 0.000453884121255355 ENSG00000146463 ZMYM4
ENST00000441447 0.866006945142027 0.750703903178899 0.0439149393323222 ENSG00000146463 ZMYM4
ENST00000434805 0.549099608168533 0.344756912553119 0.238632061346757 ENSG00000229994 RPL5P4
ENST00000432683 0.787254999354229 0.632055346650534 0.0614265537697415 ENSG00000227409 ZMYM4-AS1
ENST00000457946 0.99333340512373 0.985500156392965 -0.00152745275274897 ENSG00000146463 ZMYM4
ENST00000482131 0.960316812989186 0.919169917574054 -0.0118097026512353 ENSG00000146463 ZMYM4
ENST00000470175 0.364573236722736 0.182024662117315 -0.175170725123184 ENSG00000146463 ZMYM4
ENST00000492456 0.456209651736797 0.257169725121605 0.174977898686814 ENSG00000146463 ZMYM4
ENST00000325722 0.0029448955083699 0.000296097704161163 0.240625589714133 ENSG00000142687 KIAA0319L
ENST00000373266 0.112318604124579 0.0333057730739233 0.172651445455056 ENSG00000142687 KIAA0319L
ENST00000426982 0.00624640950294702 0.000755966354148096 0.239183856931902 ENSG00000142687 KIAA0319L
ENST00000461312 0.56216835903634 0.35780021516523 0.0854476055987811 ENSG00000142687 KIAA0319L
ENST00000485551 0.00212357456289051 0.000197834766992155 0.260024822992279 ENSG00000142687 KIAA0319L
ENST00000473423 0.982445950816224 0.962735224987512 0.00649515583956236 ENSG00000142687 KIAA0319L
ENST00000473844 0.0579655924487258 0.0133857380583047 0.284140636714377 ENSG00000142687 KIAA0319L
ENST00000474856 0.0348059497472394 0.0067663415432816 0.336418951995212 ENSG00000142687 KIAA0319L
ENST00000492544 0.0954469664799498 0.0265753048350829 0.296898455618532 ENSG00000142687 KIAA0319L
ENST00000440579 0.0324310572856256 0.00614697683957684 0.265326274334205 ENSG00000142687 KIAA0319L
ENST00000467109 0.754767552864708 0.58650915104251 0.0909499038431181 ENSG00000142687 KIAA0319L
ENST00000431916 0.0264812992189266 0.00469367793925552 0.286796211667989 ENSG00000142687 KIAA0319L
ENST00000482929 0.0686270505453566 0.0168587081279988 0.265327985806825 ENSG00000142687 KIAA0319L
ENST00000478463 0.093093305136574 0.0256338067171268 0.267051322186633 ENSG00000142687 KIAA0319L
ENST00000470388 0.0924145327133035 0.0253709086703421 0.267456303220406 ENSG00000142687 KIAA0319L
ENST00000492888 0.157996419674664 0.0534634756923563 0.247555605190737 ENSG00000142687 KIAA0319L
ENST00000469892 0.183673938201798 0.0661121184121164 0.237213266782194 ENSG00000142687 KIAA0319L
ENST00000494948 0.18020254165643 0.0643360594329524 0.248878729409006 ENSG00000142687 KIAA0319L
ENST00000442276 0.140736658288553 0.0455189651640311 -0.501063449967738 ENSG00000236274 RP4-728D4.3
ENST00000476329 0.165016908663348 0.0568487308051681 0.261825118380788 ENSG00000142687 KIAA0319L
ENST00000473465 0.302296925437506 0.137148139664664 0.329547516606138 ENSG00000142687 KIAA0319L
ENST00000373253 0.03505751367204 0.00682752161050224 -0.267085162044444 ENSG00000020129 NCDN
ENST00000356090 0.0328250941961842 0.00625075163479103 -0.27113947913251 ENSG00000020129 NCDN
ENST00000373243 0.0327914923371891 0.00624068782600365 -0.271145433037629 ENSG00000020129 NCDN
ENST00000459931 0.063243214124759 0.0150665637532957 -0.357812929212395 ENSG00000020129 NCDN
ENST00000437806 0.33942939165389 0.163162193200172 -0.220021440816964 ENSG00000020129 NCDN
ENST00000423723 0.240489803599126 0.0977695422085543 -0.220679154683418 ENSG00000020129 NCDN
ENST00000425881 0.876942739368012 0.769390251964842 -0.0599014042865241 ENSG00000239636 RP4-728D4.2
ENST00000444348 0.980353307995984 0.958563504637575 0.00935682136473872 ENSG00000239636 RP4-728D4.2
ENST00000373235 0.85140262351737 0.728179744363684 0.045056858193887 ENSG00000116819 TFAP2E
ENST00000373237 0.00114967324674656 9.35757069568023e-05 -0.274637057680294 ENSG00000126067 PSMB2
ENST00000270815 0.396727716435796 0.207020184853101 -0.120372614897498 ENSG00000142686 C1orf216
ENST00000503824 0.980353307995984 0.95850286018498 -0.0114921603754263 ENSG00000142686 C1orf216
ENST00000453178 0.796743782561738 0.645531918866125 -0.0863444725823213 ENSG00000142686 C1orf216
ENST00000251195 0.264076415642109 0.112045260181547 -0.182037527627774 ENSG00000092853 CLSPN
ENST00000466308 0.381846856732901 0.195194819517552 -0.233953275902 ENSG00000092853 CLSPN
ENST00000318121 0.301508451567044 0.13663876975755 -0.173458320717743 ENSG00000092853 CLSPN
ENST00000373220 0.301508451567044 0.13663876975755 -0.173458320717743 ENSG00000092853 CLSPN
ENST00000520551 0.301508451567044 0.13663876975755 -0.173458320717743 ENSG00000092853 CLSPN
ENST00000373226 0.17427888681751 0.0613794054821137 -0.279125000996509 ENSG00000232335 RP11-435D7.3
ENST00000517467 0.369929850510079 0.186054726261284 -0.211785236338582 ENSG00000092853 CLSPN
ENST00000373210 2.78927472539981e-07 5.0104331386517e-09 0.789286721274721 ENSG00000134698 AGO4
ENST00000488778 0.0808710021446059 0.0211461891026388 0.555501351689462 ENSG00000134698 AGO4
ENST00000496257 0.0195484459624722 0.00316441216636534 0.604408243845162 ENSG00000134698 AGO4
ENST00000373206 0.482694805560408 0.28115328910492 -0.0985752492645097 ENSG00000092847 AGO1
ENST00000373204 0.65059102269209 0.45462836937307 -0.0512546267985754 ENSG00000092847 AGO1
ENST00000324350 0.76798613459206 0.604331791034667 0.0815440799610843 ENSG00000126070 AGO3
ENST00000373191 0.181870638432379 0.0651827992312255 0.22198964710672 ENSG00000126070 AGO3
ENST00000397828 0.776647521973664 0.617290974843858 0.0863665679755335 ENSG00000126070 AGO3
ENST00000246314 0.416112588520259 0.222603757256954 0.150771037619648 ENSG00000126070 AGO3
ENST00000491443 0.894456019308753 0.79997106188057 -0.0403605365180139 ENSG00000126070 AGO3
ENST00000466576 0.571221625002827 0.367290641914163 0.126576917545378 ENSG00000271554 RP4-665N4.8
ENST00000479395 0.447012533331347 0.249065950542846 -0.219380819235474 ENSG00000271554 RP4-665N4.8
ENST00000471099 0.0941851933137595 0.0260748775496701 0.343811598648745 ENSG00000126070 AGO3
ENST00000373178 0.0800198191353596 0.0208264383409759 -0.282691109174094 ENSG00000116863 ADPRHL2
ENST00000373166 0.204879219436204 0.0772827917219276 -0.184034598831884 ENSG00000054116 TRAPPC3
ENST00000462715 0.2142870246861 0.0824909924978792 -0.187981305724601 ENSG00000054116 TRAPPC3
ENST00000373163 0.185999795618168 0.0672804395786863 -0.190393655836521 ENSG00000054116 TRAPPC3
ENST00000373162 0.163064773506239 0.0559090467449097 -0.202548001118183 ENSG00000054116 TRAPPC3
ENST00000469757 0.124297120282237 0.0383144265671679 -0.216850380745303 ENSG00000054116 TRAPPC3
ENST00000373159 0.0785949243692513 0.0203025593416004 -0.245223924520432 ENSG00000054116 TRAPPC3
ENST00000497251 0.125392607120971 0.0388052758337341 -0.235376697958445 ENSG00000054116 TRAPPC3
ENST00000429533 0.00095817124915535 7.493732114189e-05 -0.399854428128954 ENSG00000116871 MAP7D1
ENST00000316156 8.8068305025173e-05 4.16512498535852e-06 -0.432900477737202 ENSG00000116871 MAP7D1
ENST00000527764 0.00014429105387949 7.54935833877359e-06 -0.509596240452018 ENSG00000116871 MAP7D1
ENST00000373150 9.00682677441157e-05 4.27632998239011e-06 -0.432564623763771 ENSG00000116871 MAP7D1
ENST00000373151 9.00682677441157e-05 4.27632998239011e-06 -0.432564623763771 ENSG00000116871 MAP7D1
ENST00000530729 0.00149760568096195 0.000128781940902162 -0.383272318114603 ENSG00000116871 MAP7D1
ENST00000462118 0.228498050962582 0.090548390955952 -0.256270921967513 ENSG00000116871 MAP7D1
ENST00000474796 0.190202651721672 0.0695019524944274 -0.249954514651408 ENSG00000116871 MAP7D1
ENST00000530975 0.000188423596998884 1.0430871348201e-05 -0.578432635487175 ENSG00000116871 MAP7D1
ENST00000487131 0.000642574579219306 4.58476161978902e-05 -0.526376434781342 ENSG00000116871 MAP7D1
ENST00000373148 0.000174041081847313 9.49572677831433e-06 -0.468855497564183 ENSG00000116871 MAP7D1
ENST00000532131 0.00250014464249188 0.00024147944916704 -0.478942531009855 ENSG00000116871 MAP7D1
ENST00000487114 0.00886772282570798 0.00117161609058761 -0.409464390400397 ENSG00000116871 MAP7D1
ENST00000354618 0.00208799011759109 0.000193619508972189 -0.218594827939823 ENSG00000054118 THRAP3
ENST00000469141 0.00097391008036692 7.6493959336477e-05 -0.233590853400355 ENSG00000054118 THRAP3
ENST00000478853 0.546711814223396 0.342110504862972 -0.104078096437376 ENSG00000054118 THRAP3
ENST00000466743 0.0324846053259007 0.00616075716545931 -0.228469210880954 ENSG00000054118 THRAP3
ENST00000373139 0.0501919774450806 0.011021678212353 -0.519868539609301 ENSG00000214193 SH3D21
ENST00000453908 0.0654554939667745 0.0158005390207207 -0.515863866791308 ENSG00000214193 SH3D21
ENST00000426732 0.0654554939667745 0.0158005390207207 -0.515863866791308 ENSG00000214193 SH3D21
ENST00000312808 0.0288266454547945 0.00524309124314307 -0.555001649587631 ENSG00000214193 SH3D21
ENST00000505871 0.0287414874160437 0.00522370154744073 -0.554742656842016 ENSG00000214193 SH3D21
ENST00000480549 0.415210699478937 0.221899184255605 -0.253591326615516 ENSG00000214193 SH3D21
ENST00000496636 0.110543380510816 0.0325639752176641 -0.478276111948317 ENSG00000214193 SH3D21
ENST00000508854 0.028003343284332 0.00504907952300373 -0.663770214755873 ENSG00000214193 SH3D21
ENST00000474766 0.955179975212035 0.909325906816509 -0.025055210205635 ENSG00000214193 SH3D21
ENST00000270824 0.405446075282744 0.213867819825047 0.288302159517462 ENSG00000142694 EVA1B
ENST00000490466 0.277698140392571 0.120667087302376 0.373576133804729 ENSG00000142694 EVA1B
ENST00000373137 0.551720271041418 0.34723557680858 0.214601668439758 ENSG00000116883 RP11-268J15.5
ENST00000359297 0.820515654689968 0.680946240539553 -0.0535328019820556 ENSG00000196182 STK40
ENST00000373129 0.99902825988326 0.99760938032086 -0.000356800277867734 ENSG00000196182 STK40
ENST00000373130 0.99902825988326 0.99760938032086 -0.000356800277867734 ENSG00000196182 STK40
ENST00000373132 0.99902825988326 0.99760938032086 -0.000356800277867734 ENSG00000196182 STK40
ENST00000460417 0.942451034099532 0.885432656246126 0.0204453661943107 ENSG00000196182 STK40
ENST00000473733 0.870994772108243 0.759581424855654 -0.046124855918402 ENSG00000196182 STK40
ENST00000482458 0.731644185038931 0.555179113436727 0.0730375140958535 ENSG00000196182 STK40
ENST00000460017 0.314651411495352 0.145674467008261 0.203320900180533 ENSG00000196182 STK40
ENST00000476041 0.0351397225117355 0.00684862127128829 -0.330454585050228 ENSG00000181817 LSM10
ENST00000315732 0.0251564379594854 0.00439754399295559 -0.362212237066195 ENSG00000181817 LSM10
ENST00000489912 0.0141778975655412 0.00210830235721858 -0.409865373442405 ENSG00000181817 LSM10
ENST00000468441 0.186626570260285 0.0676084758584875 0.465500979279103 ENSG00000116885 OSCP1
ENST00000495222 0.504554821943975 0.301610712283683 0.261501534600703 ENSG00000116885 OSCP1
ENST00000235532 0.0536166085447771 0.0120407931097595 0.514492488863594 ENSG00000116885 OSCP1
ENST00000356637 0.0535540228430762 0.0120216074302131 0.5143774792076 ENSG00000116885 OSCP1
ENST00000433045 0.111832678301813 0.0330928516099563 0.473521371801215 ENSG00000116885 OSCP1
ENST00000445843 0.0545516963570194 0.0123222132674614 0.516050940115544 ENSG00000116885 OSCP1
ENST00000315643 0.0501544675581169 0.0110106306197954 0.520389169992237 ENSG00000116885 OSCP1
ENST00000528112 0.299578225582526 0.13536736654357 0.360134560536857 ENSG00000116885 OSCP1
ENST00000354267 0.0951825430452663 0.0264651861214584 0.528604038515884 ENSG00000116885 OSCP1
ENST00000524789 0.179814212097252 0.0641471354296611 0.468415387035561 ENSG00000116885 OSCP1
ENST00000373116 0.0040996785928354 0.000446638995958931 -0.388599575584152 ENSG00000116898 MRPS15
ENST00000488606 0.0154077770892382 0.00233744156167931 -0.364950225008286 ENSG00000116898 MRPS15
ENST00000477040 0.0229260028218095 0.00389549497075248 -0.406432019630396 ENSG00000116898 MRPS15
ENST00000462067 0.00411459506066411 0.000448752895360953 -0.389093156234176 ENSG00000116898 MRPS15
ENST00000424989 0.0502591760873476 0.0110416427761675 0.546752661989592 ENSG00000233621 LINC01137
ENST00000373087 0.435663273270125 0.239186514620021 0.158799168507728 ENSG00000163874 ZC3H12A
ENST00000472312 0.64405515306251 0.446518373864687 0.131490864535729 ENSG00000163874 ZC3H12A
ENST00000471012 0.97008583898644 0.938913393278455 -0.0158650532223949 ENSG00000163874 ZC3H12A
ENST00000373075 0.000476979306576151 3.19760748971701e-05 0.301278501092731 ENSG00000163875 MEAF6
ENST00000296214 0.000323245544682088 1.98562238836503e-05 0.308638157994151 ENSG00000163875 MEAF6
ENST00000373074 0.000274155075182284 1.62843597061713e-05 0.313585510310181 ENSG00000163875 MEAF6
ENST00000475828 0.000262171781836296 1.5465610310593e-05 0.314002781385465 ENSG00000163875 MEAF6
ENST00000487788 0.000266697766850627 1.576688512749e-05 0.314041010911769 ENSG00000163875 MEAF6
ENST00000373073 0.0168376528684581 0.00261630625443908 0.242043803177282 ENSG00000163875 MEAF6
ENST00000487792 0.0201776204155305 0.0033042995941381 0.250619071493773 ENSG00000163875 MEAF6
ENST00000448519 0.0292332460947718 0.00534201770664264 0.245682987447156 ENSG00000163875 MEAF6
ENST00000580821 0.106119795101498 0.0307418600946123 0.54772925218273 ENSG00000263675 MIR5581
ENST00000485039 0.625278547236733 0.424999316580016 0.0821452376387461 ENSG00000163875 MEAF6
ENST00000296215 0.89496229847055 0.801112192230478 0.0248538106333897 ENSG00000163877 SNIP1
ENST00000468040 0.831929349536288 0.698820387937189 0.0520550439433786 ENSG00000163877 SNIP1
ENST00000493916 0.964102119284996 0.926378860625804 0.0182714938397218 ENSG00000163877 SNIP1
ENST00000296218 0.0557072747656323 0.0126768245777626 -0.511802715759954 ENSG00000163879 DNALI1
ENST00000497858 0.0271016741460823 0.00484431390477612 -0.587105270564909 ENSG00000163879 DNALI1
ENST00000490029 0.0518670970873537 0.0115099223833694 -0.418104840880033 ENSG00000134697 GNL2
ENST00000373062 2.03629252107959e-05 7.3173664619236e-07 -0.429198443149096 ENSG00000134697 GNL2
ENST00000462812 0.00111961591441185 9.05035378219009e-05 -0.479229633504075 ENSG00000134697 GNL2
ENST00000479255 0.052537369890133 0.0117111827353772 -0.380681548459786 ENSG00000134697 GNL2
ENST00000538069 0.00376265548050618 0.000402742559455406 -0.387206957274259 ENSG00000134697 GNL2
ENST00000469191 0.0786390741725895 0.0203171032070254 -0.278644355670291 ENSG00000134697 GNL2
ENST00000489146 0.0323017924511523 0.00611680250965129 -0.421682018950103 ENSG00000134697 GNL2
ENST00000463351 0.000330721559026075 2.04515675514595e-05 -0.523895397291103 ENSG00000134697 GNL2
ENST00000488496 8.35270953996702e-06 2.58738208270039e-07 -0.666996145274615 ENSG00000134697 GNL2
ENST00000358011 0.741089545088428 0.568013294860837 0.0688980246143845 ENSG00000116922 C1orf109
ENST00000494120 0.690484480290509 0.503376284036274 0.0785767526368827 ENSG00000116922 C1orf109
ENST00000609516 0.733872996987731 0.55833781312626 0.0901329961519429 ENSG00000116922 C1orf109
ENST00000464178 0.580758152471592 0.37713392862527 0.113623429592567 ENSG00000116922 C1orf109
ENST00000464085 0.856709252746877 0.736175942221079 0.0396187127403458 ENSG00000116922 C1orf109
ENST00000491981 0.737122652296819 0.562651487116757 0.065848010117839 ENSG00000116922 C1orf109
ENST00000461359 0.857899166859151 0.738134645944391 0.0412460474548392 ENSG00000116922 C1orf109
ENST00000477060 0.796667685764508 0.645406661120168 0.0530685531829313 ENSG00000116922 C1orf109
ENST00000486637 0.906081568777633 0.820432930993198 0.027672034216241 ENSG00000116922 C1orf109
ENST00000491797 0.965626557943174 0.929516552854349 -0.0137715401381474 ENSG00000116922 C1orf109
ENST00000488137 0.855064722563081 0.733632193055642 -0.052679038844397 ENSG00000116922 C1orf109
ENST00000472584 0.697294147006954 0.511842273090793 -0.10722747314846 ENSG00000116922 C1orf109
ENST00000498448 0.525880342854768 0.321567248035483 0.249368748666733 ENSG00000116922 C1orf109
ENST00000373055 0.942116350886935 0.884751491939752 0.00993288667439556 ENSG00000134690 CDCA8
ENST00000327331 0.942116350886935 0.884751491939752 0.00993288667439556 ENSG00000134690 CDCA8
ENST00000373045 0.848671193398474 0.723880157120667 -0.0547938607305333 ENSG00000185090 MANEAL
ENST00000397631 0.848671193398474 0.723880157120667 -0.0547938607305333 ENSG00000185090 MANEAL
ENST00000532512 0.274185310190902 0.118442106840525 -0.290114783968468 ENSG00000185090 MANEAL
ENST00000525897 0.38897222816344 0.200740425791508 -0.214206672104952 ENSG00000185090 MANEAL
ENST00000329006 0.684187323769725 0.495677482080569 -0.104812832799221 ENSG00000185090 MANEAL
ENST00000433474 0.94149466710932 0.88374491039187 0.024603161506161 ENSG00000233728 RP11-109P14.9
ENST00000373044 0.00064224867798696 4.58141082088961e-05 -0.392304221062299 ENSG00000196449 YRDC
ENST00000373043 0.870982906607367 0.759391336759932 -0.0350058870395088 ENSG00000197982 C1orf122
ENST00000419397 0.509275936326052 0.305953446801743 -0.140054401826847 ENSG00000197982 C1orf122
ENST00000468084 0.996841466420029 0.993456577436683 -0.000953712448956978 ENSG00000197982 C1orf122
ENST00000373042 0.63685373014129 0.438037773941868 0.105477795881354 ENSG00000197982 C1orf122
ENST00000446260 0.471124543525104 0.270730363366625 0.15009317332916 ENSG00000197982 C1orf122
ENST00000373036 0.397450075744638 0.207593858221893 -0.122322596216305 ENSG00000188786 MTF1
ENST00000468190 0.188481202688129 0.0686144047404779 -0.322059050100097 ENSG00000188786 MTF1
ENST00000419993 0.487639343068077 0.28584224186262 0.148669507046586 ENSG00000230955 RP11-109P14.10
ENST00000373027 0.200096193266705 0.0746622579733185 0.14434676962972 ENSG00000204084 INPP5B
ENST00000373023 0.117802825407209 0.0355789813274792 0.169803021822685 ENSG00000204084 INPP5B
ENST00000373026 0.152411084688132 0.0508180063770623 0.165820418757986 ENSG00000204084 INPP5B
ENST00000373024 0.142627492024292 0.0463537071703144 0.168730487770286 ENSG00000204084 INPP5B
ENST00000487328 0.842635432057228 0.714756073559624 -0.0611370374704698 ENSG00000204084 INPP5B
ENST00000470364 0.777632553296045 0.618690784381285 0.0651769731496964 ENSG00000204084 INPP5B
ENST00000474758 0.384159834158955 0.196925773070178 0.168082766834387 ENSG00000204084 INPP5B
ENST00000458109 0.0963991180098523 0.0269427438469128 0.200572135991288 ENSG00000204084 INPP5B
ENST00000516639 0.0606518344230467 0.014240029593097 0.621467035128111 ENSG00000252448 SNORA63
ENST00000467066 0.491361870319051 0.289263920240038 0.144319062417941 ENSG00000204084 INPP5B
ENST00000373021 0.224410438994659 0.0882029629091307 0.23114702009201 ENSG00000204084 INPP5B
ENST00000491406 0.0348803167362769 0.00678386181909403 0.502811460415647 ENSG00000204084 INPP5B
ENST00000373019 0.00155953206505977 0.000135165422002051 -0.30046387859472 ENSG00000183431 SF3A3
ENST00000448721 0.000879772909955405 6.726691861981e-05 -0.311753556935074 ENSG00000183431 SF3A3
ENST00000487062 0.148214978137405 0.0488973585422813 -0.231907178319351 ENSG00000183431 SF3A3
ENST00000460925 0.0431577872970598 0.00900912263249842 -0.278568943836237 ENSG00000183431 SF3A3
ENST00000489537 0.000588750105368271 4.11799807844049e-05 -0.335648121911392 ENSG00000183431 SF3A3
ENST00000461869 0.00089551414393744 6.87850608260052e-05 -0.329776131565874 ENSG00000183431 SF3A3
ENST00000470585 0.0010116323119994 8.01252853674987e-05 -0.324425010675535 ENSG00000183431 SF3A3
ENST00000488934 0.241548962987508 0.0984373348637776 -0.207110229435236 ENSG00000183431 SF3A3
ENST00000462258 0.00039973195017119 2.57954377693183e-05 -0.355870836254415 ENSG00000183431 SF3A3
ENST00000485803 0.0605496739829861 0.0142073427090116 -0.317580747493953 ENSG00000183386 FHL3
ENST00000373016 0.0605496739829861 0.0142073427090116 -0.317580747493953 ENSG00000183386 FHL3
ENST00000475084 0.0283696680108639 0.00513528679512612 -0.357997805862379 ENSG00000183386 FHL3
ENST00000477194 0.221247639046873 0.0864705636608277 -0.239148781730755 ENSG00000183386 FHL3
ENST00000483132 0.161778026173535 0.0552653762050472 -0.393151399789981 ENSG00000183386 FHL3
ENST00000483182 0.000282967515390453 1.6929796259948e-05 -0.40055819017302 ENSG00000183520 UTP11L
ENST00000486563 0.00062621264077932 4.44002240432485e-05 -0.430540751046702 ENSG00000183520 UTP11L
ENST00000373014 0.000878542294889186 6.71447706215605e-05 -0.340298423341117 ENSG00000183520 UTP11L
ENST00000537711 0.000451645851145151 2.98955399489401e-05 -0.351551904581685 ENSG00000183520 UTP11L
ENST00000488453 0.00556989216583853 0.00065396232216692 -0.340612546244385 ENSG00000183520 UTP11L
ENST00000373012 0.382427068363518 0.195643674663616 0.203512077184895 ENSG00000185668 POU3F1
ENST00000432922 0.0259154582514807 0.00456959196319699 0.434042655862815 ENSG00000224592 RP5-884C9.2
ENST00000428151 0.0829541900878881 0.0218975325817999 0.352529937546177 ENSG00000224592 RP5-884C9.2
ENST00000373001 0.285929228441547 0.126019696111289 0.141356608279676 ENSG00000116954 RRAGC
ENST00000474456 0.525926077464485 0.321632914475468 0.114506803541919 ENSG00000116954 RRAGC
ENST00000493015 0.379642121582942 0.193509702149701 0.148315687072106 ENSG00000116954 RRAGC
ENST00000496778 0.6620442970978 0.468525201408638 0.106984753649456 ENSG00000116954 RRAGC
ENST00000433671 0.78976467681134 0.635315797314401 0.0377387871199143 ENSG00000228436 RP5-864K19.4
ENST00000456813 0.979070382235395 0.95594890651878 -0.00492167984858098 ENSG00000228436 RP5-864K19.4
ENST00000397572 0.954336490804606 0.907775048172877 -0.0109740304087347 ENSG00000214114 MYCBP
ENST00000494695 0.998075368843045 0.995739329867279 -0.000546020057890097 ENSG00000214114 MYCBP
ENST00000495043 0.958541041234215 0.915908096379551 0.0106100776185642 ENSG00000214114 MYCBP
ENST00000489803 0.74058361089296 0.567274653218322 0.0574399917981545 ENSG00000214114 MYCBP
ENST00000454994 0.744785567801828 0.572378197788304 0.0567121223200801 ENSG00000131233 GJA9
ENST00000489575 0.744785567801828 0.572378197788304 0.0567121223200801 ENSG00000214114 MYCBP
ENST00000465771 0.996062524851324 0.991389282742888 0.00123739015750599 ENSG00000214114 MYCBP
ENST00000462027 0.913229671790447 0.833206235469207 0.022898330116676 ENSG00000214114 MYCBP
ENST00000443161 0.342713698236928 0.165578193160455 0.332481672901678 ENSG00000228436 RP5-864K19.4
ENST00000357771 0.0244665260591646 0.00424085670363514 0.592221894863119 ENSG00000131233 GJA9
ENST00000360786 0.271245551119492 0.116561785739268 0.395141086162375 ENSG00000131233 GJA9
ENST00000372990 0.215813201133933 0.083364516858787 0.388697079121356 ENSG00000158315 RHBDL2
ENST00000289248 0.200426168409457 0.0748301859046134 0.402964921965558 ENSG00000158315 RHBDL2
ENST00000538156 0.200426168409457 0.0748301859046134 0.402964921965558 ENSG00000158315 RHBDL2
ENST00000372985 0.188802698017442 0.068783575151602 0.411542133861407 ENSG00000158315 RHBDL2
ENST00000540558 0.26244318155252 0.111010767109086 0.397789585392829 ENSG00000158315 RHBDL2
ENST00000432648 0.00723987795521217 0.000908857387811811 -0.234367781115004 ENSG00000174574 AKIRIN1
ENST00000446189 0.00405780180183093 0.000440660237276198 -0.253997789849297 ENSG00000174574 AKIRIN1
ENST00000372984 0.00428990072867952 0.000472637079706979 -0.249987515915925 ENSG00000174574 AKIRIN1
ENST00000531822 0.0605496739829861 0.014205413661307 -0.200854645018107 ENSG00000174574 AKIRIN1
ENST00000372967 0.146094903279646 0.0479451677476028 -0.172170593554904 ENSG00000168653 NDUFS5
ENST00000372969 0.146094903279646 0.0479451677476028 -0.172170593554904 ENSG00000168653 NDUFS5
ENST00000545844 0.538921478691422 0.334220319168851 0.0637527559545058 ENSG00000127603 MACF1
ENST00000567887 0.539007428816333 0.334332121152099 0.0637525290276354 ENSG00000127603 MACF1
ENST00000372915 0.538956942234213 0.334286927711347 0.0637518536800889 ENSG00000127603 MACF1
ENST00000539005 0.538936867293626 0.3342410241833 0.0637523691153254 ENSG00000127603 MACF1
ENST00000317713 0.538936867293626 0.3342410241833 0.0637523691153254 ENSG00000127603 MACF1
ENST00000361689 0.538956942234213 0.334286927711347 0.0637518536800889 ENSG00000127603 MACF1
ENST00000524432 0.626692172182032 0.426600572977971 0.0713208533748164 ENSG00000127603 MACF1
ENST00000467673 0.893719320580799 0.798507886116844 0.035181290768445 ENSG00000127603 MACF1
ENST00000564288 0.472506896955068 0.272052854909989 0.0686107023016474 ENSG00000127603 MACF1
ENST00000494012 0.749752728889126 0.579350028132152 0.0745964458673762 ENSG00000127603 MACF1
ENST00000536367 0.471201387454897 0.270797092950065 0.115102990102839 ENSG00000127603 MACF1
ENST00000480624 0.981435361659192 0.960688797427057 0.00612972499686272 ENSG00000127603 MACF1
ENST00000469366 0.863192039713845 0.746382340186921 0.0443582557043768 ENSG00000127603 MACF1
ENST00000289890 0.524051379655577 0.319771668428182 -0.163601790736655 ENSG00000226438 RP11-420K8.1
ENST00000496804 0.198031709065356 0.0735852161575403 0.117420284000441 ENSG00000127603 MACF1
ENST00000530262 0.36132801785584 0.179559162606476 0.0838473482931311 ENSG00000127603 MACF1
ENST00000485063 0.908311270719424 0.824278400819966 0.0279470744598776 ENSG00000127603 MACF1
ENST00000472385 0.788283779258168 0.633378489749797 0.0498777873810831 ENSG00000127603 MACF1
ENST00000484393 0.937370057047377 0.876296120185561 0.0164246192179743 ENSG00000127603 MACF1
ENST00000476350 0.509042905241629 0.305780938504227 0.0644821428632909 ENSG00000127603 MACF1
ENST00000372925 0.492262114951725 0.290146390861984 0.0668435436721507 ENSG00000127603 MACF1
ENST00000528611 0.725393478137038 0.547693031058154 0.0848991192180957 ENSG00000127603 MACF1
ENST00000289893 0.5849935585889 0.381357106950878 0.0569270007149218 ENSG00000127603 MACF1
ENST00000530275 0.829428219957086 0.694964645881205 -0.0585154986372236 ENSG00000255103 KIAA0754
ENST00000482035 0.792007738310733 0.638912546383963 -0.0439091942723065 ENSG00000127603 MACF1
ENST00000473843 0.396860896742409 0.207121364892285 0.141287024905625 ENSG00000127603 MACF1
ENST00000469490 0.491211248816422 0.289132111367825 0.0767397509289973 ENSG00000127603 MACF1
ENST00000487656 0.994237015196297 0.987347143819355 0.00241520175175548 ENSG00000127603 MACF1
ENST00000360115 0.467943672792697 0.267620585003959 0.0916874959283317 ENSG00000127603 MACF1
ENST00000497964 0.62610046419524 0.425997318296647 0.0738776441658362 ENSG00000127603 MACF1
ENST00000446276 0.440973741237034 0.243958576028456 0.095937745199473 ENSG00000127603 MACF1
ENST00000442046 0.338311665320476 0.162441241742544 0.117511707603076 ENSG00000127603 MACF1
ENST00000422234 0.721363872419011 0.542387814879527 0.059497647274825 ENSG00000127603 MACF1
ENST00000462496 0.651196860550492 0.455270079504427 0.0714630657155222 ENSG00000127603 MACF1
ENST00000462103 0.829200210828884 0.694310450726707 0.0486592704568737 ENSG00000127603 MACF1
ENST00000496360 0.439482910109345 0.242586176560546 0.116908689164509 ENSG00000127603 MACF1
ENST00000497807 0.448513894569402 0.250432432445511 0.109995459375162 ENSG00000127603 MACF1
ENST00000331593 0.536262141697048 0.331674555448604 -0.168189602881408 ENSG00000183682 BMP8A
ENST00000447263 0.167892996891981 0.0582617759061987 -0.479598685140347 ENSG00000237624 OXCT2P1
ENST00000441741 0.225161637324725 0.0886060728857141 0.389748756792175 ENSG00000182109 RP11-69E11.4
ENST00000331856 0.40910575627782 0.216741740468344 0.254570176205472 ENSG00000182109 RP11-69E11.4
ENST00000458207 0.076794199775774 0.0196896414207621 0.334836901734231 ENSG00000182109 RP11-69E11.4
ENST00000450157 0.134323262855514 0.0426446547128472 0.270806585765323 ENSG00000182109 RP11-69E11.4
ENST00000431553 0.133111374376706 0.0420919981183542 0.26898558742716 ENSG00000182109 RP11-69E11.4
ENST00000417869 0.0959560190297825 0.0267614454618333 0.284833350255614 ENSG00000182109 RP11-69E11.4
ENST00000440190 0.115826213513971 0.0347627101516475 0.259462602233208 ENSG00000182109 RP11-69E11.4
ENST00000427240 0.0643698453148887 0.0154469950379617 0.271623261100734 ENSG00000243970 PPIEL
ENST00000482028 0.639175283655691 0.440828664727951 0.0822199625524366 ENSG00000090621 PABPC4
ENST00000372856 0.0824076869738429 0.0216955067800038 0.115683457717543 ENSG00000090621 PABPC4
ENST00000372857 0.0828620318332873 0.0218646054011144 0.115537663506572 ENSG00000090621 PABPC4
ENST00000372858 0.0888147226881059 0.0240366152871248 0.113888608646575 ENSG00000090621 PABPC4
ENST00000372862 0.115308943703558 0.0345238232641219 0.106541669638859 ENSG00000090621 PABPC4
ENST00000468476 0.722309863495281 0.543639264361733 0.0516152848498328 ENSG00000090621 PABPC4
ENST00000437136 0.803438854310208 0.655157766018317 0.0381009884151895 ENSG00000090621 PABPC4
ENST00000492468 0.889629151632969 0.790819348050563 0.0222845618526178 ENSG00000090621 PABPC4
ENST00000530186 0.912722982309922 0.832242214922311 -0.0194615315666756 ENSG00000090621 PABPC4
ENST00000421687 0.155912291171238 0.0524848450951272 0.103782362483601 ENSG00000090621 PABPC4
ENST00000484555 0.956230295265776 0.911374035556743 0.0121171597952234 ENSG00000090621 PABPC4
ENST00000525045 0.336110726229294 0.160873389570194 0.112753753821834 ENSG00000090621 PABPC4
ENST00000527718 0.0184745319262327 0.00294355460505647 0.169577421313704 ENSG00000090621 PABPC4
ENST00000477556 0.554440028267417 0.349953655748245 0.100113306841162 ENSG00000090621 PABPC4
ENST00000461578 0.575199282805368 0.371489758429321 0.102214541940562 ENSG00000090621 PABPC4
ENST00000483770 0.166598028371876 0.0576261909787948 0.171137614198891 ENSG00000090621 PABPC4
ENST00000525669 0.0280355866665993 0.00505735518244085 0.16575728247383 ENSG00000090621 PABPC4
ENST00000470443 0.0816730711693602 0.02142242351822 0.119986610973751 ENSG00000090621 PABPC4
ENST00000415255 0.117386503159982 0.0354185676847833 0.109048698328098 ENSG00000228060 RP11-69E11.8
ENST00000513632 0.00674927549772937 0.000832882667244706 0.21876914123959 ENSG00000090621 PABPC4
ENST00000364587 0.987118448558952 0.972341934132114 -0.00870201249856641 ENSG00000201457 SNORA55
ENST00000525751 0.18711226974112 0.0678830216642395 0.13292737364926 ENSG00000090621 PABPC4
ENST00000474378 0.226906290063141 0.0896485180310355 0.114940755139742 ENSG00000090621 PABPC4
ENST00000529216 0.146690990812637 0.0482294531491187 0.146172069483357 ENSG00000090621 PABPC4
ENST00000492519 0.691314837553201 0.504509065919791 0.0544565814837615 ENSG00000090621 PABPC4
ENST00000451091 0.323575035765773 0.151844358971038 0.10530400655501 ENSG00000090621 PABPC4
ENST00000531243 0.229137831271896 0.0909025353973607 0.176664244504863 ENSG00000090621 PABPC4
ENST00000235628 3.37314495286105e-05 1.3295344440406e-06 -1.12481368123637 ENSG00000116981 NT5C1A
ENST00000372844 0.71737473787753 0.536925690595904 -0.156459752857928 ENSG00000116983 HPCAL4
ENST00000470018 0.893103866480338 0.79716664572051 -0.0257194144676352 ENSG00000084072 PPIE
ENST00000485507 0.747163792554063 0.575500322364045 0.0643104554845935 ENSG00000084072 PPIE
ENST00000324379 0.720887804903571 0.541632746690578 0.0568499999631764 ENSG00000084072 PPIE
ENST00000356511 0.391629419386407 0.203018469850532 0.10539183350728 ENSG00000084072 PPIE
ENST00000456578 0.773251083452459 0.612342308701642 0.0610127859136588 ENSG00000084072 PPIE
ENST00000495526 0.720785380375317 0.541480982445362 0.0568568611932824 ENSG00000084072 PPIE
ENST00000482751 0.720785380375317 0.541480982445362 0.0568568611932824 ENSG00000084072 PPIE
ENST00000372830 0.391629419386407 0.203018469850532 0.10539183350728 ENSG00000084072 PPIE
ENST00000497370 0.849557532509801 0.72534835236187 0.0315171707442799 ENSG00000084072 PPIE
ENST00000372835 0.753719756286592 0.585339908451667 0.0500997750683087 ENSG00000084072 PPIE
ENST00000470213 0.829877231851058 0.695725141807306 0.0349211679989103 ENSG00000084072 PPIE
ENST00000474804 0.775009859532367 0.614720303081066 0.0481209227663446 ENSG00000084072 PPIE
ENST00000475350 0.720785380375317 0.541480982445362 0.0568568611932824 ENSG00000084072 PPIE
ENST00000480169 0.979703465766914 0.957396236697111 0.00542606035462978 ENSG00000084072 PPIE
ENST00000372827 0.287972378379737 0.127352413901041 0.180960879404952 ENSG00000116985 BMP8B
ENST00000467741 0.872917136327157 0.762596846136995 -0.0683113546747066 ENSG00000084072 PPIE
ENST00000397360 0.638312516244215 0.43986282557886 0.113064657450529 ENSG00000116985 BMP8B
ENST00000327582 0.573717134556288 0.36984088610324 0.215320228373439 ENSG00000198754 OXCT2
ENST00000441669 0.277012069795825 0.120189235313703 -0.123137633742175 ENSG00000043514 TRIT1
ENST00000462797 0.277012069795825 0.120189235313703 -0.123137633742175 ENSG00000043514 TRIT1
ENST00000316891 0.277012069795825 0.120189235313703 -0.123137633742175 ENSG00000043514 TRIT1
ENST00000372818 0.277012069795825 0.120189235313703 -0.123137633742175 ENSG00000043514 TRIT1
ENST00000495175 0.256225018791083 0.107085676603871 -0.128457933958201 ENSG00000043514 TRIT1
ENST00000491865 0.252290364741882 0.104778571676189 -0.130073673220184 ENSG00000043514 TRIT1
ENST00000537223 0.28869351040966 0.127862626808187 -0.124243845562491 ENSG00000043514 TRIT1
ENST00000537440 0.28869351040966 0.127862626808187 -0.124243845562491 ENSG00000043514 TRIT1
ENST00000541099 0.28869351040966 0.127862626808187 -0.124243845562491 ENSG00000043514 TRIT1
ENST00000545233 0.28869351040966 0.127862626808187 -0.124243845562491 ENSG00000043514 TRIT1
ENST00000465417 0.0262597251919086 0.00464494764073491 -0.317289156645708 ENSG00000043514 TRIT1
ENST00000492612 0.530038586970599 0.325694324460221 -0.0854728866940662 ENSG00000043514 TRIT1
ENST00000467774 0.0127191305829584 0.00183167015915727 -0.55489986847951 ENSG00000043514 TRIT1
ENST00000489945 0.595980486192481 0.392727049787344 -0.0803668354300449 ENSG00000043514 TRIT1
ENST00000486825 0.668226596149012 0.475829234238062 -0.0673812839628387 ENSG00000043514 TRIT1
ENST00000469476 0.332928408699105 0.158585940606625 -0.140061087024153 ENSG00000043514 TRIT1
ENST00000544981 0.986537162445504 0.971391293478087 -0.00397333579007198 ENSG00000043514 TRIT1
ENST00000462243 0.19493731717012 0.0719513799531279 -0.220164141838073 ENSG00000043514 TRIT1
ENST00000397332 0.581076523362815 0.37744276930731 -0.205600688378613 ENSG00000116990 MYCL
ENST00000372816 0.474824385219587 0.274093424631211 -0.275404374204748 ENSG00000116990 MYCL
ENST00000372811 0.0197089727500379 0.00319781450149311 -0.37828482377952 ENSG00000168389 MFSD2A
ENST00000420632 0.0259400675796625 0.00457641640620315 -0.365462886499609 ENSG00000168389 MFSD2A
ENST00000434861 0.0275261140358068 0.00494017163331733 -0.38591587673499 ENSG00000168389 MFSD2A
ENST00000372809 0.0197089727500379 0.00319781450149311 -0.37828482377952 ENSG00000168389 MFSD2A
ENST00000483824 0.0197089727500379 0.00319781450149311 -0.37828482377952 ENSG00000168389 MFSD2A
ENST00000469745 0.0400098145749616 0.00813158531036276 -0.363250002836687 ENSG00000168389 MFSD2A
ENST00000438210 0.900562323643374 0.810970550675052 0.0594283888408342 ENSG00000228477 RP3-342P20.2
ENST00000480630 0.0819179441075673 0.0215226226499005 -0.360544240312077 ENSG00000168389 MFSD2A
ENST00000491515 0.256104370175086 0.106987528367011 -0.313246187695028 ENSG00000168389 MFSD2A
ENST00000459917 0.391328582323951 0.202704053331961 -0.259090790937844 ENSG00000168389 MFSD2A
ENST00000481612 0.240545775578726 0.0977999789800264 -0.339215701667471 ENSG00000168389 MFSD2A
ENST00000372797 2.91036995086676e-10 2.27706660906418e-12 -0.465783706441456 ENSG00000131236 CAP1
ENST00000372802 2.73710587040181e-10 2.13494957158345e-12 -0.466244919787742 ENSG00000131236 CAP1
ENST00000449311 3.60002611155285e-06 9.56611945078053e-08 -0.457328947081741 ENSG00000131236 CAP1
ENST00000421589 9.0907145012595e-07 1.96393573484769e-08 -0.478610472698272 ENSG00000131236 CAP1
ENST00000414893 1.4066277248503e-08 1.72830049542106e-10 -0.513649047362155 ENSG00000131236 CAP1
ENST00000414281 8.58344387718722e-07 1.83652915555836e-08 -0.480394111744447 ENSG00000131236 CAP1
ENST00000420216 2.35749352455668e-06 5.83087032882783e-08 -0.462387742851323 ENSG00000131236 CAP1
ENST00000372792 2.93151757209746e-08 3.92254538771423e-10 -0.47739714108113 ENSG00000131236 CAP1
ENST00000372798 3.80540537622562e-08 5.29237415004873e-10 -0.47195716032558 ENSG00000131236 CAP1
ENST00000340450 2.94139925586563e-10 2.30369217443012e-12 -0.466127456479005 ENSG00000131236 CAP1
ENST00000372805 1.20266666421451e-09 1.09747077760521e-11 -0.468824302941768 ENSG00000131236 CAP1
ENST00000435719 1.10587653541302e-07 1.75874075800823e-09 -0.497274702512117 ENSG00000131236 CAP1
ENST00000427843 1.05298861847091e-06 2.32276901133289e-08 -0.470352795784718 ENSG00000131236 CAP1
ENST00000417287 2.6408534570217e-06 6.66920974322251e-08 -0.460365790922321 ENSG00000131236 CAP1
ENST00000424977 1.09555063153649e-06 2.43414878933228e-08 -0.476239600550739 ENSG00000131236 CAP1
ENST00000446031 6.22933556093099e-05 2.76035792296904e-06 -0.411891486117445 ENSG00000131236 CAP1
ENST00000479759 2.39411911792612e-07 4.21459463421082e-09 -0.494294737655281 ENSG00000131236 CAP1
ENST00000461993 3.49248792882996e-07 6.45486807437676e-09 -0.467417147580099 ENSG00000131236 CAP1
ENST00000494114 1.85184551021393e-05 6.51552274023824e-07 -0.395202249733767 ENSG00000131236 CAP1
ENST00000433473 0.346841821460236 0.1686686413701 -0.110427724833363 ENSG00000131238 PPT1
ENST00000529905 0.291023428521643 0.129468436701727 -0.12158135086621 ENSG00000131238 PPT1
ENST00000530704 0.198336718554478 0.0737302215147549 -0.13859682301503 ENSG00000131238 PPT1
ENST00000372775 0.154344699654418 0.051734014665062 -0.214055909752256 ENSG00000131238 PPT1
ENST00000449045 0.118082723985042 0.0356936840991381 -0.159740818119549 ENSG00000131238 PPT1
ENST00000439754 0.0714881537005694 0.0178272090444251 -0.216896835259699 ENSG00000131238 PPT1
ENST00000530076 0.0403639749706745 0.0082344504565588 -0.274968898447151 ENSG00000131238 PPT1
ENST00000527311 0.217511531364341 0.0843192335451153 -0.128017278665088 ENSG00000131238 PPT1
ENST00000372779 0.241779893380371 0.0985565385787108 -0.127081150578555 ENSG00000131238 PPT1
ENST00000526547 0.651708602300431 0.455856785159593 -0.0716471985022239 ENSG00000131238 PPT1
ENST00000372771 0.0934551917891858 0.0257737365985525 -0.197236901512718 ENSG00000117000 RLF
ENST00000567508 0.906550377030567 0.821211155314832 0.0414318928757346 ENSG00000259943 RP1-39G22.7
ENST00000372759 0.477690703359867 0.276602825591498 -0.109358290699617 ENSG00000084073 ZMPSTE24
ENST00000479131 0.47888579852724 0.277797807059057 -0.126456041197598 ENSG00000084073 ZMPSTE24
ENST00000472583 0.451894987492146 0.253417063545246 -0.130975779573291 ENSG00000084073 ZMPSTE24
ENST00000474142 0.497612121019431 0.295156260228162 -0.159603527119774 ENSG00000084073 ZMPSTE24
ENST00000372748 0.259152813206602 0.108896899290278 0.21905888197971 ENSG00000049089 COL9A2
ENST00000482722 0.254738835614136 0.106189991399665 0.219816388165379 ENSG00000049089 COL9A2
ENST00000466267 0.191349038475084 0.0700601827737262 0.298377188298223 ENSG00000049089 COL9A2
ENST00000427563 0.13269918248156 0.0418949125888842 0.347697529728507 ENSG00000049089 COL9A2
ENST00000488463 0.675148083636021 0.484688605329469 0.107203886061302 ENSG00000049089 COL9A2
ENST00000417105 0.503959020682523 0.301023543575809 0.168500256572851 ENSG00000049089 COL9A2
ENST00000496215 0.874661667229647 0.765650176465756 0.0519530285352314 ENSG00000049089 COL9A2
ENST00000372736 0.876881196681702 0.769280251473506 0.051312361199009 ENSG00000049089 COL9A2
ENST00000461118 0.668250101700632 0.475863074792197 -0.129469797893597 ENSG00000049089 COL9A2
ENST00000435168 1.53413774364281e-07 2.52921571870602e-09 0.5741391109085 ENSG00000084070 SMAP2
ENST00000372718 8.63181189421432e-07 1.84756719745071e-08 0.472607112588751 ENSG00000084070 SMAP2
ENST00000372708 9.06771099206646e-07 1.95767037743346e-08 0.475001784603848 ENSG00000084070 SMAP2
ENST00000539317 2.9479549521233e-05 1.13163038730508e-06 0.419772226810623 ENSG00000084070 SMAP2
ENST00000487871 0.42309316883054 0.228358032180404 0.140139836065187 ENSG00000084070 SMAP2
ENST00000469416 0.147501173084685 0.0485982780228642 0.299736724867098 ENSG00000187801 ZFP69B
ENST00000361584 0.144713637223078 0.0472824104502335 0.301193684301059 ENSG00000187801 ZFP69B
ENST00000484445 0.144713637223078 0.0472824104502335 0.301193684301059 ENSG00000187801 ZFP69B
ENST00000411995 0.146913803881633 0.0483402432871687 0.299831386029012 ENSG00000187801 ZFP69B
ENST00000565390 0.0804392064845119 0.0209790394560605 0.416540366686633 ENSG00000260920 RP1-228H13.5
ENST00000372706 0.0292021817607219 0.00533441869153263 0.319344850484427 ENSG00000187815 ZFP69
ENST00000372705 0.0352305410793786 0.00687194688998035 0.314305492983137 ENSG00000187815 ZFP69
ENST00000482712 0.653540790073958 0.458051449988845 0.162498463102308 ENSG00000187815 ZFP69
ENST00000450713 0.0331809402180615 0.00634394485168085 0.338295726477489 ENSG00000238287 RP11-656D10.3
ENST00000358527 0.404993524902512 0.213509471988667 -0.163438071550807 ENSG00000164002 EXO5
ENST00000372703 0.404993524902512 0.213509471988667 -0.163438071550807 ENSG00000164002 EXO5
ENST00000420209 0.418489375350919 0.224573528242858 -0.172681633662783 ENSG00000164002 EXO5
ENST00000296380 0.460127163242471 0.260762970897736 -0.147218308762958 ENSG00000164002 EXO5
ENST00000432259 0.423558447574811 0.228694395644818 -0.187272934465373 ENSG00000164002 EXO5
ENST00000418186 0.421118719364942 0.226687181876966 -0.172759098692881 ENSG00000164002 EXO5
ENST00000415550 0.305455886445011 0.139339739730592 -0.233879049653317 ENSG00000164002 EXO5
ENST00000443729 0.354404282143151 0.17435006599014 -0.190666279478182 ENSG00000164002 EXO5
ENST00000419161 0.354404282143151 0.17435006599014 -0.190666279478182 ENSG00000164002 EXO5
ENST00000471429 0.523847182570065 0.319575387699802 -0.183834554211196 ENSG00000164002 EXO5
ENST00000453437 0.407811476593524 0.21564298340374 -0.225822615506748 ENSG00000227278 RP11-656D10.5
ENST00000437060 0.798048242902105 0.647283284961627 -0.0992039239476565 ENSG00000238186 RP11-656D10.6
ENST00000372699 0.633610073856104 0.434309415206166 0.114457746323328 ENSG00000117010 ZNF684
ENST00000465152 0.719710567623982 0.539979815482877 0.0957396747788938 ENSG00000117010 ZNF684
ENST00000372696 0.728389605999755 0.551147902598189 0.0950919246921663 ENSG00000117010 ZNF684
ENST00000372697 0.728389605999755 0.551147902598189 0.0950919246921663 ENSG00000117010 ZNF684
ENST00000493756 0.586023155868536 0.38243610389652 0.127209017952213 ENSG00000117010 ZNF684
ENST00000472043 0.754041557895219 0.585718212123817 -0.122647256689571 ENSG00000117010 ZNF684
ENST00000372684 0.344090855051544 0.166625397690741 0.222219807076736 ENSG00000117016 RIMS3
ENST00000372683 0.41288070844133 0.219903189012004 0.234281095042351 ENSG00000117016 RIMS3
ENST00000440100 0.489698033006935 0.28769758172682 0.22684368174563 ENSG00000237899 RP4-739H11.3
ENST00000606277 0.971780966300756 0.942337999677707 -0.0121258870055344 ENSG00000272145 NFYC-AS1
ENST00000467203 0.0796431668927962 0.0206782543791964 0.21441090109399 ENSG00000066136 NFYC
ENST00000424419 0.0883063368592009 0.023849676419572 0.187838469971486 ENSG00000066136 NFYC
ENST00000427410 0.102865681971839 0.0294538998843969 0.163533216241712 ENSG00000066136 NFYC
ENST00000447388 0.110089705020627 0.0323758093355994 0.156543170416234 ENSG00000066136 NFYC
ENST00000425457 0.107301425619055 0.0312187119877427 0.161789851694966 ENSG00000066136 NFYC
ENST00000453631 0.0373060454970204 0.00741409106595555 0.252849902745278 ENSG00000066136 NFYC
ENST00000456393 0.110792745177744 0.0326759279681494 0.156584129534454 ENSG00000066136 NFYC
ENST00000372654 0.107450542798738 0.0312874129539149 0.163412884876163 ENSG00000066136 NFYC
ENST00000534399 0.0236799860346179 0.00405971785868449 0.302433836686168 ENSG00000066136 NFYC
ENST00000372653 0.108667754093393 0.0317797830059645 0.163047333130024 ENSG00000066136 NFYC
ENST00000372669 0.0841301301309488 0.0223261602282744 0.195302737307801 ENSG00000066136 NFYC
ENST00000372652 0.574694591094934 0.370961926607968 0.0662198413156234 ENSG00000066136 NFYC
ENST00000372651 0.559148892064074 0.354817733255897 0.0722627525293472 ENSG00000066136 NFYC
ENST00000531464 0.824650260399564 0.687162464302578 0.0440252001042023 ENSG00000066136 NFYC
ENST00000440226 0.672510195133734 0.481204303497325 -0.0485928891920389 ENSG00000066136 NFYC
ENST00000525290 0.426530918859961 0.231187413076592 -0.113413843183428 ENSG00000066136 NFYC
ENST00000530965 0.888493390385022 0.788859215883617 -0.0271400971268925 ENSG00000066136 NFYC
ENST00000416859 0.444690621512286 0.247052024528702 -0.101976331070481 ENSG00000066136 NFYC
ENST00000308733 0.648631985413104 0.452353179263196 -0.0501424225056351 ENSG00000066136 NFYC
ENST00000414185 0.485685514838039 0.283898181758813 -0.0864452406346969 ENSG00000066136 NFYC
ENST00000525349 0.993669918514738 0.986260391594728 -0.00207719866123254 ENSG00000066136 NFYC
ENST00000483091 0.401444271349646 0.21071625528424 0.208561567119148 ENSG00000066136 NFYC
ENST00000488635 0.996013948934207 0.99128069565865 0.00142917934301196 ENSG00000066136 NFYC
ENST00000496608 0.899288180275998 0.808703146660504 0.0269743095483287 ENSG00000066136 NFYC
ENST00000347132 0.0625398069979955 0.014836078312723 -0.547707308981648 ENSG00000117013 KCNQ4
ENST00000509682 0.115629468017775 0.0346604883456659 -0.482644911664344 ENSG00000117013 KCNQ4
ENST00000443478 0.133255829833493 0.0421604702105951 -0.486933292797884 ENSG00000117013 KCNQ4
ENST00000506017 0.0526685504212923 0.0117521980242439 -0.596044891099244 ENSG00000117013 KCNQ4
ENST00000372621 0.000313874453392196 1.91974211809224e-05 -0.450270584444082 ENSG00000171793 CTPS1
ENST00000541520 0.000223665414730276 1.27853705169315e-05 -0.46110860922517 ENSG00000171793 CTPS1
ENST00000470271 6.77425425539018e-07 1.39534840477954e-08 -0.687370895590657 ENSG00000171793 CTPS1
ENST00000475060 2.07255147053243e-07 3.58894116017184e-09 -0.724461290116877 ENSG00000171793 CTPS1
ENST00000479480 2.91818239900986e-06 7.4995442473117e-08 -0.600129458150387 ENSG00000171793 CTPS1
ENST00000543104 1.08959384771847e-05 3.53089786348699e-07 -0.570216120874261 ENSG00000171793 CTPS1
ENST00000372616 7.41699546123716e-05 3.396554733159e-06 -0.490526531371169 ENSG00000171793 CTPS1
ENST00000480420 0.00490570634272868 0.000557520814944113 -0.411884555617146 ENSG00000171793 CTPS1
ENST00000463285 0.0254187637093413 0.00445705041952691 -0.348202612654297 ENSG00000171793 CTPS1
ENST00000486889 0.101494020880512 0.0288867835772009 -0.309151582324872 ENSG00000171793 CTPS1
ENST00000497210 0.0274976240518114 0.00493374850658179 -0.417751731232975 ENSG00000171793 CTPS1
ENST00000464283 0.00123001762494936 0.000101490005699141 -0.481509776559444 ENSG00000171793 CTPS1
ENST00000463423 0.00217624422077505 0.000203747618101212 -0.461759126902689 ENSG00000171793 CTPS1
ENST00000498694 0.00398365546788981 0.000431422737608779 -0.443169348395243 ENSG00000171793 CTPS1
ENST00000302946 0.108946918265041 0.0318831691569533 -0.372655207910736 ENSG00000171790 SLFNL1
ENST00000372613 0.115659922976899 0.0346796938050346 -0.367342709137483 ENSG00000171790 SLFNL1
ENST00000397197 0.115659922976899 0.0346796938050346 -0.367342709137483 ENSG00000171790 SLFNL1
ENST00000439569 0.115659922976899 0.0346796938050346 -0.367342709137483 ENSG00000171790 SLFNL1
ENST00000372611 0.111727448832982 0.0330545767979483 -0.371158529468519 ENSG00000171790 SLFNL1
ENST00000359345 0.42464931496343 0.22958103652275 -0.197496682362025 ENSG00000171790 SLFNL1
ENST00000456518 0.483150479377524 0.281544624527093 -0.149228586890991 ENSG00000010803 SCMH1
ENST00000397174 0.463993984947308 0.264153544797936 -0.152858988113011 ENSG00000010803 SCMH1
ENST00000402904 0.463993984947308 0.264153544797936 -0.152858988113011 ENSG00000010803 SCMH1
ENST00000361191 0.460703309827172 0.26127706710164 -0.154159317613157 ENSG00000010803 SCMH1
ENST00000361705 0.460703309827172 0.26127706710164 -0.154159317613157 ENSG00000010803 SCMH1
ENST00000397171 0.460703309827172 0.26127706710164 -0.154159317613157 ENSG00000010803 SCMH1
ENST00000372597 0.691825180545775 0.505198743285594 -0.106764227915848 ENSG00000010803 SCMH1
ENST00000372596 0.691825180545775 0.505198743285594 -0.106764227915848 ENSG00000010803 SCMH1
ENST00000337495 0.691825180545775 0.505198743285594 -0.106764227915848 ENSG00000010803 SCMH1
ENST00000326197 0.485871066932719 0.284084223174017 -0.148425968493553 ENSG00000010803 SCMH1
ENST00000372595 0.485478545351715 0.283695808001363 -0.14618845393197 ENSG00000010803 SCMH1
ENST00000472037 0.190826062807058 0.0698184263134849 -0.2248887035208 ENSG00000010803 SCMH1
ENST00000460215 0.174820769549714 0.0616456197664924 -0.22372201328498 ENSG00000010803 SCMH1
ENST00000498793 0.166937755670004 0.0577983461881351 -0.221629341541582 ENSG00000010803 SCMH1
ENST00000489421 0.115462504194967 0.0345863923276742 -0.2776969993688 ENSG00000010803 SCMH1
ENST00000482530 0.683106999009888 0.494506808791134 -0.0903182733255741 ENSG00000010803 SCMH1
ENST00000401064 0.853165168720298 0.730751197235969 -0.0869647554798753 ENSG00000215893 RP4-635E8.1
ENST00000488592 0.65855754231208 0.46408075131938 -0.136247873961704 ENSG00000010803 SCMH1
ENST00000425554 0.121905068868844 0.0372889985999945 0.446374728061229 ENSG00000235358 RP11-399E6.1
ENST00000445073 0.0731900058431201 0.0184266369216867 0.496389160362684 ENSG00000235358 RP11-399E6.1
ENST00000372591 0.163516678662826 0.0561269406849135 -0.475046537995897 ENSG00000204060 FOXO6
ENST00000372587 0.339083773006012 0.162933791961366 -0.354103490577574 ENSG00000127129 EDN2
ENST00000490783 0.274520658115519 0.118659568811333 -0.395393509309478 ENSG00000127129 EDN2
ENST00000372583 0.000752020126399858 5.55477598634116e-05 -0.403781533205723 ENSG00000127124 HIVEP3
ENST00000372584 0.000750270832638874 5.54005790626951e-05 -0.403583509351766 ENSG00000127124 HIVEP3
ENST00000247584 3.53985340784921e-09 3.67392334914413e-11 -0.72559344421288 ENSG00000127124 HIVEP3
ENST00000460604 9.22043089924129e-06 2.8996037963939e-07 -0.65784710525123 ENSG00000127124 HIVEP3
ENST00000429157 1.50026343747244e-09 1.40137655828284e-11 -0.739024868130434 ENSG00000127124 HIVEP3
ENST00000434240 0.431182099661853 0.235106053686894 -0.301398918993801 ENSG00000230638 RP11-486B10.4
ENST00000455975 0.366399866295252 0.183311091055584 -0.33739378039592 ENSG00000230638 RP11-486B10.4
ENST00000491442 0.826245334559556 0.690031424223839 0.0611910528359809 ENSG00000127124 HIVEP3
ENST00000489103 0.691171008441786 0.50418749645383 0.0920236464597612 ENSG00000127124 HIVEP3
ENST00000479350 0.874653087149496 0.765608242649328 0.0587606182918174 ENSG00000127124 HIVEP3
ENST00000372571 0.894929906659249 0.800973947818256 0.0187590037895008 ENSG00000198815 FOXJ3
ENST00000372572 0.711654227023147 0.529287570236645 0.0508318077066445 ENSG00000198815 FOXJ3
ENST00000372573 0.710209644705753 0.52748046430775 0.0510053003739522 ENSG00000198815 FOXJ3
ENST00000361346 0.710135816669464 0.5273970205277 0.0510302520415448 ENSG00000198815 FOXJ3
ENST00000361776 0.710135816669464 0.5273970205277 0.0510302520415448 ENSG00000198815 FOXJ3
ENST00000545068 0.752196603532559 0.582922419311558 0.0417138065269725 ENSG00000198815 FOXJ3
ENST00000445886 0.693802463119292 0.507571882625143 0.0807838356201234 ENSG00000198815 FOXJ3
ENST00000422278 0.894176591521141 0.799302039393371 -0.0335423969726253 ENSG00000198815 FOXJ3
ENST00000454417 0.806835845599976 0.660420204388599 0.076645891012117 ENSG00000198815 FOXJ3
ENST00000436207 0.623610050992466 0.422949168518171 0.199130298253935 ENSG00000227527 RP11-223A3.1
ENST00000410070 0.825352585171463 0.688518646807867 -0.10044999274416 ENSG00000177181 RIMKLA
ENST00000431473 0.843250893059434 0.715614742443785 -0.0911415523170568 ENSG00000177181 RIMKLA
ENST00000372565 0.890966513963391 0.793103598820736 0.0666219022257977 ENSG00000066185 ZMYND12
ENST00000433602 0.890966513963391 0.793103598820736 0.0666219022257977 ENSG00000066185 ZMYND12
ENST00000372562 0.243483293085299 0.0995327573596999 0.17420364401281 ENSG00000127125 PPCS
ENST00000455780 0.234011266270053 0.0938507938010084 0.176079608369372 ENSG00000127125 PPCS
ENST00000372560 0.343480177316995 0.166132237836076 0.202865789477542 ENSG00000127125 PPCS
ENST00000472013 0.234011266270053 0.0938447488529412 0.17608631310247 ENSG00000127125 PPCS
ENST00000372561 0.234011266270053 0.0938507938010084 0.176079608369372 ENSG00000127125 PPCS
ENST00000372556 0.234011266270053 0.0938507938010084 0.176079608369372 ENSG00000127125 PPCS
ENST00000471420 0.103556163096747 0.0297279672022944 0.215088622014976 ENSG00000127125 PPCS
ENST00000482168 0.481021140650531 0.279643269942281 0.122416214493108 ENSG00000127125 PPCS
ENST00000469615 0.204697121560156 0.0771863204030763 0.201117172552176 ENSG00000127125 PPCS
ENST00000475614 0.115477639396031 0.0345936918236035 0.433182640927226 ENSG00000186409 CCDC30
ENST00000428554 0.00966617258303964 0.0013044270547608 0.468304743729543 ENSG00000186409 CCDC30
ENST00000477155 0.00966617258303964 0.0013044270547608 0.468304743729543 ENSG00000186409 CCDC30
ENST00000468651 0.0550452719898229 0.0124719360275849 0.570724233456957 ENSG00000186409 CCDC30
ENST00000492422 0.0527485188241113 0.0117742530322166 0.582004855336803 ENSG00000186409 CCDC30
ENST00000462063 0.806785986616544 0.660347657069639 0.110634033591419 ENSG00000186409 CCDC30
ENST00000495044 0.445491651481526 0.247749069576708 0.224498202660063 ENSG00000186409 CCDC30
ENST00000507855 0.0345663094887721 0.00670623273046122 0.448296105809685 ENSG00000186409 CCDC30
ENST00000509712 0.314575673913476 0.145557066314146 0.266078341613132 ENSG00000186409 CCDC30
ENST00000471390 0.0445675726138657 0.00940695443543926 0.469410493209537 ENSG00000186409 CCDC30
ENST00000342022 0.0462325378432408 0.00987957097013522 0.472543053807614 ENSG00000186409 CCDC30
ENST00000340612 0.0493062418520689 0.0107667917978072 0.478068113383399 ENSG00000186409 CCDC30
ENST00000514642 0.151850881601916 0.0505624059443948 0.410612154759752 ENSG00000186409 CCDC30
ENST00000390640 0.0609224115454128 0.0143210663404798 0.470597913185348 ENSG00000186409 CCDC30
ENST00000471699 0.132821749812227 0.0419623332864881 0.509313161214983 ENSG00000186409 CCDC30
ENST00000304979 0.0587486147134719 0.0136341850378897 -0.176222672272739 ENSG00000171960 PPIH
ENST00000372550 0.0907144151488399 0.0247361471658733 -0.181029261764212 ENSG00000171960 PPIH
ENST00000440068 0.0739330611049534 0.0186970032305994 -0.187515740698541 ENSG00000171960 PPIH
ENST00000372549 0.309860911688953 0.142363445630356 -0.130282676059022 ENSG00000171960 PPIH
ENST00000455203 0.655816471177559 0.460745922504698 -0.0585229572225336 ENSG00000171960 PPIH
ENST00000436387 0.0627412641257207 0.0148998981500582 -0.217271321850418 ENSG00000171960 PPIH
ENST00000461351 0.227295138549666 0.0898884260079972 -0.146997568502878 ENSG00000171960 PPIH
ENST00000414339 0.564874972650978 0.360620384767013 0.223593846978146 ENSG00000234917 RP5-994D16.3
ENST00000321358 0.0274338558543932 0.00491880257055919 -0.227766517854627 ENSG00000065978 YBX1
ENST00000332220 0.00523181008516096 0.000603887536873576 -0.315941595432467 ENSG00000065978 YBX1
ENST00000436427 0.0303000553985272 0.00561606698387469 -0.221955160963188 ENSG00000065978 YBX1
ENST00000467957 0.00448695209817434 0.000498789048149227 -0.306579432599552 ENSG00000065978 YBX1
ENST00000397054 0.550114089754526 0.345674695522047 -0.115653377882912 ENSG00000117385 LEPRE1
ENST00000460031 0.527617744199565 0.323236213984941 -0.121014260047275 ENSG00000117385 LEPRE1
ENST00000236040 0.527617744199565 0.323236213984941 -0.121014260047275 ENSG00000117385 LEPRE1
ENST00000495874 0.527617744199565 0.323236213984941 -0.121014260047275 ENSG00000117385 LEPRE1
ENST00000296388 0.527617744199565 0.323236213984941 -0.121014260047275 ENSG00000117385 LEPRE1
ENST00000462474 0.313740609789004 0.144947480418264 -0.231040883206033 ENSG00000117385 LEPRE1
ENST00000472802 0.202486638833472 0.0759179403214018 -0.311533173058619 ENSG00000117385 LEPRE1
ENST00000431412 0.530407998319983 0.326093006367036 -0.148286967258354 ENSG00000117385 LEPRE1
ENST00000460831 0.357816929642993 0.176863078399893 -0.263021328285603 ENSG00000117385 LEPRE1
ENST00000481465 0.439597318894975 0.242688211355843 -0.206131534547289 ENSG00000117385 LEPRE1
ENST00000447502 0.607375477160294 0.405309759679721 -0.147010221658967 ENSG00000117385 LEPRE1
ENST00000463465 0.779899217416505 0.621864262113441 -0.0703016620053588 ENSG00000117385 LEPRE1
ENST00000372526 0.891496594420153 0.794145328918636 0.0435404099263801 ENSG00000117385 LEPRE1
ENST00000492956 0.925474517702483 0.854725015590439 0.0329887602520107 ENSG00000117385 LEPRE1
ENST00000372525 0.469399735735154 0.269024906760036 0.144671078317752 ENSG00000164008 C1orf50
ENST00000464081 0.188859296433664 0.0688183880039703 0.167648680175014 ENSG00000164008 C1orf50
ENST00000603943 0.177469415533821 0.0629833934400345 0.173688566709989 ENSG00000164008 C1orf50
ENST00000536543 0.160162057111304 0.0544959421681101 0.174887259997082 ENSG00000164008 C1orf50
ENST00000468913 0.562334865122427 0.357969043163894 0.143782689724818 ENSG00000164008 C1orf50
ENST00000494155 0.864021360071221 0.747685853288303 0.0623063320182149 ENSG00000164008 C1orf50
ENST00000447572 0.992351068046886 0.983422058043379 -0.0048661610854386 ENSG00000228452 RP5-994D16.9
ENST00000421630 0.901644365496904 0.812643192419337 0.0601811230587359 ENSG00000164008 C1orf50
ENST00000372522 0.773835481935391 0.61311062502276 0.0791120656817813 ENSG00000177868 CCDC23
ENST00000372521 0.646065435318384 0.448956935870774 0.114249211066387 ENSG00000177868 CCDC23
ENST00000537227 0.606940124365888 0.40476242629919 0.124770414444406 ENSG00000177868 CCDC23
ENST00000497437 0.681668255110067 0.492845669530942 0.108433257909547 ENSG00000177868 CCDC23
ENST00000487556 4.40747731915505e-07 8.42746709089892e-09 0.516414178804595 ENSG00000164010 ERMAP
ENST00000372517 4.40747731915505e-07 8.42746709089892e-09 0.516414178804595 ENSG00000164010 ERMAP
ENST00000470938 0.048713283521207 0.0105966248012257 0.622192681715849 ENSG00000164010 ERMAP
ENST00000372514 5.73544189298374e-05 2.50051755872523e-06 0.468964420285589 ENSG00000164010 ERMAP
ENST00000328249 0.00101319315383387 8.02588496546249e-05 0.428937002710421 ENSG00000164010 ERMAP
ENST00000414798 3.18840275426686e-05 1.24237468364039e-06 0.565399845683092 ENSG00000228192 RP11-342M1.3
ENST00000416809 0.000149773856141484 7.90026719300302e-06 0.565336453132014 ENSG00000228192 RP11-342M1.3
ENST00000425076 0.00133674885276205 0.000112065385112316 0.522458311455548 ENSG00000228192 RP11-342M1.3
ENST00000444563 0.00133674885276205 0.000112065385112316 0.522458311455548 ENSG00000228192 RP11-342M1.3
ENST00000372508 0.520437743128215 0.316386060454118 0.119146181827568 ENSG00000164011 ZNF691
ENST00000372507 0.520437743128215 0.316386060454118 0.119146181827568 ENSG00000164011 ZNF691
ENST00000372506 0.520437743128215 0.316386060454118 0.119146181827568 ENSG00000164011 ZNF691
ENST00000397044 0.586192938117335 0.382605363917454 0.109124120674789 ENSG00000164011 ZNF691
ENST00000372504 0.520437743128215 0.316386060454118 0.119146181827568 ENSG00000164011 ZNF691
ENST00000397034 0.351912875671239 0.17238170139002 0.188420932680068 ENSG00000164011 ZNF691
ENST00000372503 0.412759531468415 0.219808224975551 0.175250169874212 ENSG00000164011 ZNF691
ENST00000372502 0.429863905723012 0.233949088605042 0.169338577359083 ENSG00000164011 ZNF691
ENST00000426263 0.0198044816211863 0.00321778931038631 -0.423845806893589 ENSG00000117394 SLC2A1
ENST00000475162 0.00267209559760497 0.000262541122922295 -0.534149968061963 ENSG00000117394 SLC2A1
ENST00000439722 0.0011354250940493 9.21168631101821e-05 -0.61980225926945 ENSG00000117394 SLC2A1
ENST00000415851 0.0242785270207365 0.00419675464652943 -0.421511906753757 ENSG00000117394 SLC2A1
ENST00000372500 0.0392063817296916 0.00791320604608428 -0.396840607137706 ENSG00000117394 SLC2A1
ENST00000460369 0.0682468415502654 0.0167358847884169 -0.394480306750245 ENSG00000117394 SLC2A1
ENST00000431759 0.875189585976113 0.766518110752448 -0.0675850122353048 ENSG00000227533 SLC2A1-AS1
ENST00000416689 0.649672796773923 0.453530284776073 -0.181933829914767 ENSG00000227533 SLC2A1-AS1
ENST00000431635 7.31028539068309e-05 3.33834965468379e-06 -0.518531862220375 ENSG00000117395 EBNA1BP2
ENST00000236051 7.46245732684782e-05 3.41975674267951e-06 -0.518254531019397 ENSG00000117395 EBNA1BP2
ENST00000463906 2.23621808646754e-05 8.2005348744684e-07 -0.609172719696403 ENSG00000117395 EBNA1BP2
ENST00000491223 0.000422132602297038 2.75375670097169e-05 -0.470475853715226 ENSG00000117395 EBNA1BP2
ENST00000472982 0.000907033964151961 6.98943908634694e-05 -0.452650230019225 ENSG00000117395 EBNA1BP2
ENST00000483082 0.00198007440965133 0.000180846037286926 -0.438334862696782 ENSG00000117395 EBNA1BP2
ENST00000461557 0.0373613475471403 0.0074273093637228 -0.277121685355576 ENSG00000117395 EBNA1BP2
ENST00000372492 0.918136432580552 0.841459940132271 0.0215186235403025 ENSG00000243710 WDR65
ENST00000528956 0.950355304574623 0.900684750191639 -0.0249763288962772 ENSG00000243710 WDR65
ENST00000533339 0.91099423448285 0.829186870768033 -0.0437021526397557 ENSG00000243710 WDR65
ENST00000466927 0.79048652229455 0.636620096316966 0.0542716992893133 ENSG00000117395 EBNA1BP2
ENST00000474566 0.754520228765663 0.586226604897305 0.062034847751844 ENSG00000117395 EBNA1BP2
ENST00000428122 0.680755811333602 0.491829148171084 -0.13859451144354 ENSG00000243710 WDR65
ENST00000372476 0.965822983534892 0.929935285784381 -0.0223095282859988 ENSG00000066056 TIE1
ENST00000433781 0.801721799275572 0.652721730170809 -0.114320842672336 ENSG00000066056 TIE1
ENST00000372470 0.750885849569771 0.581023831264325 0.139665792906572 ENSG00000117400 MPL
ENST00000424948 0.544701326287656 0.340275702828804 0.205078282910662 ENSG00000234694 RP1-92O14.3
ENST00000310955 0.0400228730584765 0.00813583695643266 -0.249953237312362 ENSG00000117399 CDC20
ENST00000372462 0.0397796305376248 0.00807400481540235 -0.250337533160273 ENSG00000117399 CDC20
ENST00000478882 0.181913870285449 0.0652113646427073 -0.203397122261245 ENSG00000117399 CDC20
ENST00000482046 0.0566655289170502 0.012977345567135 -0.282131074703063 ENSG00000117399 CDC20
ENST00000372458 0.145504935413793 0.0476629263271055 -0.18900325210398 ENSG00000066322 ELOVL1
ENST00000413844 0.145475424431211 0.0476502986268257 -0.189004774821089 ENSG00000066322 ELOVL1
ENST00000468865 0.213106344568371 0.0818969710204947 -0.186005985317229 ENSG00000066322 ELOVL1
ENST00000464204 0.215014382345912 0.0829272034613007 -0.174468613422073 ENSG00000066322 ELOVL1
ENST00000470968 0.234344185809578 0.0940662081986808 -0.169353572921068 ENSG00000066322 ELOVL1
ENST00000487209 0.252270642054948 0.104768366617618 -0.165856833965831 ENSG00000066322 ELOVL1
ENST00000470769 0.381767342837177 0.195101960382683 -0.136030850802125 ENSG00000066322 ELOVL1
ENST00000497569 0.374769242689133 0.189712417783956 -0.136191004907132 ENSG00000066322 ELOVL1
ENST00000482302 0.343753039115623 0.166349290356984 -0.145068340434966 ENSG00000066322 ELOVL1
ENST00000497050 0.190028909920551 0.0694190524304996 -0.187252351348417 ENSG00000066322 ELOVL1
ENST00000478481 0.151807121632531 0.0505393511853848 -0.237037931348562 ENSG00000066322 ELOVL1
ENST00000479439 0.329412141091198 0.156082592144261 -0.171287636176908 ENSG00000066322 ELOVL1
ENST00000465321 0.20621395633245 0.0779518626940389 -0.202854499689376 ENSG00000066322 ELOVL1
ENST00000479686 0.148993468027956 0.0492457812508574 -0.231890502979692 ENSG00000066322 ELOVL1
ENST00000496932 0.162851427771186 0.0558101838515196 -0.224444805294027 ENSG00000066322 ELOVL1
ENST00000290663 0.765068998827177 0.600305369970154 0.0475201240949215 ENSG00000159479 MED8
ENST00000372457 0.75704688524156 0.589392453120819 0.0489293001662068 ENSG00000159479 MED8
ENST00000372455 0.971016672361048 0.940767366495039 0.00720204794194595 ENSG00000159479 MED8
ENST00000436713 0.820221851710475 0.680448054670605 0.0466896055367109 ENSG00000229431 RP1-92O14.6
ENST00000460803 0.985398241653256 0.968838901700855 0.00532601844796288 ENSG00000159479 MED8
ENST00000473560 0.968687644938818 0.936005186713173 -0.00901747808712423 ENSG00000159479 MED8
ENST00000310739 0.316470528109799 0.146963864682965 0.199272715525689 ENSG00000198198 SZT2
ENST00000372450 0.316470528109799 0.146963864682965 0.199272715525689 ENSG00000198198 SZT2
ENST00000357658 0.0927116709361756 0.0254946732589707 0.293450978509673 ENSG00000198198 SZT2
ENST00000406439 0.0951810117906227 0.02646194014313 0.267742871959229 ENSG00000198198 SZT2
ENST00000562955 0.139774975596257 0.0450985190674956 0.127018646752514 ENSG00000198198 SZT2
ENST00000470139 0.369868653462045 0.186015088747749 -0.147905719645149 ENSG00000198198 SZT2
ENST00000372442 0.458140938929824 0.258829001424523 0.0846526110977895 ENSG00000198198 SZT2
ENST00000478140 0.928468148256619 0.859975655337317 0.0377113062012854 ENSG00000198198 SZT2
ENST00000470897 0.910438900361174 0.828186435097425 -0.0449625470833131 ENSG00000198198 SZT2
ENST00000471177 0.621301087765338 0.420495282566352 0.144949696127448 ENSG00000198198 SZT2
ENST00000460536 0.252598230385419 0.104973790543279 0.15050671515891 ENSG00000198198 SZT2
ENST00000396885 0.0737372782718385 0.0186232640438074 0.45178766505556 ENSG00000229372 SZT2-AS1
ENST00000583037 0.903685821441632 0.816250906554896 -0.0343146596305265 ENSG00000178922 HYI
ENST00000483618 0.24853414480892 0.102607441530616 0.395810005175382 ENSG00000178922 HYI
ENST00000372425 0.903685821441632 0.816250906554896 -0.0343146596305265 ENSG00000178922 HYI
ENST00000372433 0.871385206685097 0.760228912117056 -0.0454709968341589 ENSG00000178922 HYI
ENST00000372434 0.836852582146648 0.706089355332969 -0.0559361963795742 ENSG00000178922 HYI
ENST00000470662 0.815647953584622 0.673448742669158 -0.0631552203295128 ENSG00000178922 HYI
ENST00000487366 0.799793940067102 0.64981095326033 -0.0679364421037689 ENSG00000178922 HYI
ENST00000372430 0.773507752539861 0.61274317980985 -0.0759453898565598 ENSG00000178922 HYI
ENST00000372432 0.861928447958022 0.744236982116657 -0.0475070421544001 ENSG00000178922 HYI
ENST00000372427 0.803090857874954 0.654590406083301 -0.0647935584325215 ENSG00000178922 HYI
ENST00000372426 0.786633646031169 0.631168780866728 -0.0720382388997673 ENSG00000178922 HYI
ENST00000486909 0.741962561845842 0.569136511960693 -0.0860844787344131 ENSG00000178922 HYI
ENST00000496142 0.618183791420377 0.416954247705242 -0.196621625678909 ENSG00000178922 HYI
ENST00000469587 0.679943430042417 0.490947985346585 0.162840872976536 ENSG00000178922 HYI
ENST00000444386 0.973091783534087 0.944531860357968 -0.0174449143804325 ENSG00000229348 HYI-AS1
ENST00000359947 0.811303647119726 0.667089541623933 -0.105476258651419 ENSG00000142949 PTPRF
ENST00000438120 0.83675788201294 0.705996091898923 -0.0934009344962065 ENSG00000142949 PTPRF
ENST00000372413 0.942409394082784 0.885370963855557 -0.035454187690786 ENSG00000142949 PTPRF
ENST00000372414 0.942409394082784 0.885370963855557 -0.035454187690786 ENSG00000142949 PTPRF
ENST00000412568 0.811189804174705 0.666898841370429 0.109663994374073 ENSG00000142949 PTPRF
ENST00000429895 0.7843645138429 0.628137858901399 0.12315001455701 ENSG00000142949 PTPRF
ENST00000414879 0.736872677190339 0.562331932958046 0.147655242250799 ENSG00000142949 PTPRF
ENST00000422171 0.736872677190339 0.562331932958046 0.147655242250799 ENSG00000142949 PTPRF
ENST00000372396 0.00695220197061727 0.000863474851958332 0.205715612030083 ENSG00000066135 KDM4A
ENST00000463151 0.0370307077621352 0.00734488490485476 0.254848885934748 ENSG00000066135 KDM4A
ENST00000485249 0.0320068275564648 0.00604238400033924 0.283023788222256 ENSG00000066135 KDM4A
ENST00000472265 0.182361459272617 0.0654381983975069 0.273219585485291 ENSG00000066135 KDM4A
ENST00000481296 0.553282679994023 0.348827467260075 0.141585373940376 ENSG00000066135 KDM4A
ENST00000398804 0.294862359035137 0.132106133553154 0.156877867390326 ENSG00000236200 KDM4A-AS1
ENST00000439057 0.304019055755511 0.138391980089132 0.156082694552378 ENSG00000236200 KDM4A-AS1
ENST00000434346 0.493185155573395 0.291069644892122 0.135901108093051 ENSG00000236200 KDM4A-AS1
ENST00000453015 0.579891615477135 0.376261028398302 0.116279767258078 ENSG00000236200 KDM4A-AS1
ENST00000418149 0.470442381730993 0.270128033618002 0.142577054397081 ENSG00000236200 KDM4A-AS1
ENST00000532911 0.461730744184653 0.262132952234518 0.166786360546209 ENSG00000126091 ST3GAL3
ENST00000489897 0.616726846058834 0.415420105454668 0.102538492991642 ENSG00000126091 ST3GAL3
ENST00000372374 0.586863242144766 0.383352098680181 0.106555692535396 ENSG00000126091 ST3GAL3
ENST00000372375 0.586863242144766 0.383352098680181 0.106555692535396 ENSG00000126091 ST3GAL3
ENST00000545417 0.586863242144766 0.383352098680181 0.106555692535396 ENSG00000126091 ST3GAL3
ENST00000372377 0.586863242144766 0.383352098680181 0.106555692535396 ENSG00000126091 ST3GAL3
ENST00000361392 0.586863242144766 0.383352098680181 0.106555692535396 ENSG00000126091 ST3GAL3
ENST00000361400 0.586863242144766 0.383352098680181 0.106555692535396 ENSG00000126091 ST3GAL3
ENST00000353126 0.586863242144766 0.383352098680181 0.106555692535396 ENSG00000126091 ST3GAL3
ENST00000530154 0.654317977630333 0.458834061681923 0.093899683908531 ENSG00000126091 ST3GAL3
ENST00000262915 0.586863242144766 0.383352098680181 0.106555692535396 ENSG00000126091 ST3GAL3
ENST00000330208 0.586863242144766 0.383352098680181 0.106555692535396 ENSG00000126091 ST3GAL3
ENST00000335430 0.586863242144766 0.383352098680181 0.106555692535396 ENSG00000126091 ST3GAL3
ENST00000351035 0.586863242144766 0.383352098680181 0.106555692535396 ENSG00000126091 ST3GAL3
ENST00000479383 0.429956686384546 0.234025970872766 0.17896671897482 ENSG00000126091 ST3GAL3
ENST00000347631 0.616079422265784 0.414659383136272 0.10273798071151 ENSG00000126091 ST3GAL3
ENST00000484868 0.344570701273005 0.166990790460266 0.224900818110031 ENSG00000126091 ST3GAL3
ENST00000461066 0.439613490935424 0.242711178323979 0.175896060181805 ENSG00000126091 ST3GAL3
ENST00000437753 0.495034114999667 0.292753696705031 0.185674308146972 ENSG00000229444 RP11-184I16.4
ENST00000533997 0.670587267551074 0.478987846117228 0.089625388525784 ENSG00000126091 ST3GAL3
ENST00000469715 0.670587267551074 0.478987846117228 0.089625388525784 ENSG00000126091 ST3GAL3
ENST00000490541 0.670587267551074 0.478987846117228 0.089625388525784 ENSG00000126091 ST3GAL3
ENST00000528371 0.670587267551074 0.478987846117228 0.089625388525784 ENSG00000126091 ST3GAL3
ENST00000530581 0.670587267551074 0.478987846117228 0.089625388525784 ENSG00000126091 ST3GAL3
ENST00000531816 0.670587267551074 0.478987846117228 0.089625388525784 ENSG00000126091 ST3GAL3
ENST00000531993 0.670587267551074 0.478987846117228 0.089625388525784 ENSG00000126091 ST3GAL3
ENST00000533212 0.670587267551074 0.478987846117228 0.089625388525784 ENSG00000126091 ST3GAL3
ENST00000533933 0.670587267551074 0.478987846117228 0.089625388525784 ENSG00000126091 ST3GAL3
ENST00000372369 0.670587267551074 0.478987846117228 0.089625388525784 ENSG00000126091 ST3GAL3
ENST00000372372 0.670587267551074 0.478987846117228 0.089625388525784 ENSG00000126091 ST3GAL3
ENST00000372368 0.670587267551074 0.478987846117228 0.089625388525784 ENSG00000126091 ST3GAL3
ENST00000372367 0.670587267551074 0.478987846117228 0.089625388525784 ENSG00000126091 ST3GAL3
ENST00000372366 0.670587267551074 0.478987846117228 0.089625388525784 ENSG00000126091 ST3GAL3
ENST00000372365 0.670587267551074 0.478987846117228 0.089625388525784 ENSG00000126091 ST3GAL3
ENST00000361746 0.670587267551074 0.478987846117228 0.089625388525784 ENSG00000126091 ST3GAL3
ENST00000332628 0.670587267551074 0.478987846117228 0.089625388525784 ENSG00000126091 ST3GAL3
ENST00000531451 0.671082923234983 0.479620483553647 0.0895776877517026 ENSG00000126091 ST3GAL3
ENST00000372362 0.671082923234983 0.479620483553647 0.0895776877517026 ENSG00000126091 ST3GAL3
ENST00000361812 0.671082923234983 0.479620483553647 0.0895776877517026 ENSG00000126091 ST3GAL3
ENST00000461375 0.890332778121272 0.791987727598935 0.0308340490826058 ENSG00000126091 ST3GAL3
ENST00000490502 0.925255846372859 0.854363590851045 0.0265102176631047 ENSG00000126091 ST3GAL3
ENST00000495482 0.221761757041498 0.0867567984859178 0.315390706254443 ENSG00000126091 ST3GAL3
ENST00000414809 0.809857052040208 0.664897967391637 -0.110139552900507 ENSG00000117407 ARTN
ENST00000372359 0.809857052040208 0.664897967391637 -0.110139552900507 ENSG00000117407 ARTN
ENST00000498139 0.768528336827224 0.605218708094831 -0.131515158655185 ENSG00000117407 ARTN
ENST00000446167 0.59874065348267 0.395713003418145 0.185088761658661 ENSG00000237950 RP11-7O11.3
ENST00000445226 0.628620493066342 0.428773298821598 0.173013761043508 ENSG00000237950 RP11-7O11.3
ENST00000412378 0.737233025450596 0.562794568597566 0.122961148550667 ENSG00000237950 RP11-7O11.3
ENST00000372343 0.0077052036226511 0.000981359083733738 -0.290286289004641 ENSG00000117408 IPO13
ENST00000489061 0.893654856057547 0.798350153709608 -0.0465045060699309 ENSG00000117408 IPO13
ENST00000489773 0.122758150576412 0.0376411563721615 -0.295106953872573 ENSG00000117408 IPO13
ENST00000492152 0.099521838502365 0.0281252641191922 -0.334938068212285 ENSG00000117408 IPO13
ENST00000480902 0.599118216788462 0.396178988370502 -0.160759738053386 ENSG00000117408 IPO13
ENST00000372339 0.497606277594922 0.295140876086431 -0.157622799786184 ENSG00000117408 IPO13
ENST00000486876 0.652473513117325 0.456719999118507 0.141399677208189 ENSG00000117408 IPO13
ENST00000471934 0.157461945976497 0.0532214739801764 -0.277077422636729 ENSG00000132768 DPH2
ENST00000476260 0.11812312072843 0.03571155342454 -0.283210023081091 ENSG00000132768 DPH2
ENST00000255108 0.0412724912285371 0.00849530057525503 -0.350508776258778 ENSG00000132768 DPH2
ENST00000412950 0.0307406344975247 0.00572325155267832 -0.353305826958294 ENSG00000132768 DPH2
ENST00000524776 0.0307406344975247 0.00572325155267832 -0.353305826958294 ENSG00000132768 DPH2
ENST00000495421 0.0412724912285371 0.00849530057525503 -0.350508776258778 ENSG00000132768 DPH2
ENST00000530988 0.187378750662116 0.0680275699975177 -0.267565596937565 ENSG00000132768 DPH2
ENST00000527567 0.114038394093347 0.0340227170700963 -0.298861529202517 ENSG00000132768 DPH2
ENST00000492306 0.104148574763585 0.0299448768235021 -0.290528762326612 ENSG00000132768 DPH2
ENST00000490861 0.0861017021190382 0.0230390931230575 -0.302939804988539 ENSG00000132768 DPH2
ENST00000396758 0.0417653976158167 0.00862776763835072 -0.349965364086275 ENSG00000132768 DPH2
ENST00000477294 0.0882288436625183 0.0238245208149498 -0.312277232052857 ENSG00000132768 DPH2
ENST00000529729 0.154476826914174 0.0517956646926414 -0.256991216091478 ENSG00000132768 DPH2
ENST00000532140 0.115179286291112 0.0344730493051631 -0.299326178589592 ENSG00000132768 DPH2
ENST00000534786 0.0201242267148603 0.00329234251326018 -0.418611913885813 ENSG00000132768 DPH2
ENST00000534655 0.217552094250019 0.0843488527907479 -0.270940318960209 ENSG00000132768 DPH2
ENST00000459879 0.0185221358322275 0.00295467519371318 -0.408117874323961 ENSG00000132768 DPH2
ENST00000527319 0.0222350292210596 0.00374542442306265 -0.406516972212304 ENSG00000132768 DPH2
ENST00000472505 4.73816768901354e-05 1.99453773098461e-06 -0.465005251409892 ENSG00000117410 ATP6V0B
ENST00000472174 2.98922478749098e-05 1.15172118097588e-06 -0.415689267979098 ENSG00000117410 ATP6V0B
ENST00000532642 3.57819542994058e-05 1.42721022290215e-06 -0.412953609638647 ENSG00000117410 ATP6V0B
ENST00000236067 3.57086696256036e-05 1.42343191097144e-06 -0.413458319588619 ENSG00000117410 ATP6V0B
ENST00000471859 5.83561353011388e-05 2.55543368881927e-06 -0.414522650714171 ENSG00000117410 ATP6V0B
ENST00000472277 0.000145957696409809 7.65935315275653e-06 -0.409065683358029 ENSG00000117410 ATP6V0B
ENST00000461670 3.41713092726218e-05 1.3503436204996e-06 -0.49069202055562 ENSG00000117410 ATP6V0B
ENST00000468183 3.57086696256036e-05 1.42343191097144e-06 -0.413458319588619 ENSG00000117410 ATP6V0B
ENST00000473485 3.57086696256036e-05 1.42343191097144e-06 -0.413458319588619 ENSG00000117410 ATP6V0B
ENST00000496131 0.000142038654272583 7.4015320338918e-06 -0.415016665615055 ENSG00000117410 ATP6V0B
ENST00000498208 2.39486179988857e-05 8.87538199773484e-07 -0.511467526949995 ENSG00000117410 ATP6V0B
ENST00000532072 8.33594210806729e-05 3.90589227120832e-06 -0.496611671816346 ENSG00000117410 ATP6V0B
ENST00000498664 0.000111892683647119 5.541214126773e-06 -0.400819330321505 ENSG00000117410 ATP6V0B
ENST00000498543 0.00756810147614431 0.000959365740868457 -0.578393795388162 ENSG00000117411 B4GALT2
ENST00000372324 0.000584627251445549 4.08215968986936e-05 -0.460103306086661 ENSG00000117411 B4GALT2
ENST00000497866 0.00421549056380294 0.000462923323688107 -0.556949483871202 ENSG00000117411 B4GALT2
ENST00000434555 0.000601496486456431 4.22924215703981e-05 -0.461583730741823 ENSG00000117411 B4GALT2
ENST00000356836 0.000767575365771446 5.70370550888883e-05 -0.45551902900326 ENSG00000117411 B4GALT2
ENST00000309519 0.00067200720945788 4.83285506705993e-05 -0.470093900940501 ENSG00000117411 B4GALT2
ENST00000485678 0.00194513533798225 0.000176940601974914 -0.540797348295909 ENSG00000117411 B4GALT2
ENST00000481924 0.175478064662577 0.0619908737565814 -0.319899314544875 ENSG00000117411 B4GALT2
ENST00000486064 0.0328223843655032 0.00624971152772922 0.618351847389053 ENSG00000159214 CCDC24
ENST00000372307 3.25264468126987e-13 1.14778449664789e-15 1.15066415197849 ENSG00000196517 SLC6A9
ENST00000372318 0.0288495050948982 0.00524863098057212 0.634140868999637 ENSG00000159214 CCDC24
ENST00000460543 0.125343172154104 0.038782972312739 0.491514390653011 ENSG00000159214 CCDC24
ENST00000463846 0.0299857109937398 0.00553170965009536 0.629900971381516 ENSG00000159214 CCDC24
ENST00000490563 0.0299857109937398 0.00553170965009536 0.629900971381516 ENSG00000159214 CCDC24
ENST00000490064 0.0324338774080939 0.00614777030579746 0.627811718355966 ENSG00000159214 CCDC24
ENST00000486504 0.0534831564717416 0.0120019259703684 0.577736477113911 ENSG00000159214 CCDC24
ENST00000485811 0.0605109161098801 0.0141900359176048 0.569678355326904 ENSG00000159214 CCDC24
ENST00000372306 1.36387338651853e-10 9.79981835494247e-13 1.03781464637904 ENSG00000196517 SLC6A9
ENST00000466180 0.0286580511743806 0.00520453798397914 0.640964281188748 ENSG00000159214 CCDC24
ENST00000479055 0.0564028294014407 0.0129014691591829 0.576463464612434 ENSG00000159214 CCDC24
ENST00000372310 3.21396685877932e-08 4.35692958916722e-10 1.02826783150368 ENSG00000196517 SLC6A9
ENST00000475075 2.40177549254078e-07 4.23190786232795e-09 0.998573702170164 ENSG00000196517 SLC6A9
ENST00000357730 2.59990854626544e-10 2.00925422557398e-12 1.17216312624557 ENSG00000196517 SLC6A9
ENST00000360584 2.59990854626544e-10 2.00925422557398e-12 1.17216312624557 ENSG00000196517 SLC6A9
ENST00000537678 1.02548713445739e-05 3.28549520228773e-07 0.92908462630624 ENSG00000196517 SLC6A9
ENST00000492434 0.00106582592266798 8.52875169484985e-05 0.770077439793699 ENSG00000196517 SLC6A9
ENST00000528803 0.00025346529992854 1.48368747131958e-05 0.92525167702672 ENSG00000196517 SLC6A9
ENST00000489764 0.00963666481717344 0.00129936795121385 0.657759368305241 ENSG00000196517 SLC6A9
ENST00000466926 0.00969524896286969 0.00130997631608551 0.646632844427847 ENSG00000196517 SLC6A9
ENST00000533007 0.126803094179979 0.0393916075687963 0.50752134644865 ENSG00000196517 SLC6A9
ENST00000361745 0.900809966788496 0.811441185276878 -0.023592629523459 ENSG00000178028 DMAP1
ENST00000446292 0.821721865723301 0.683112692443795 -0.0409590110418458 ENSG00000178028 DMAP1
ENST00000440641 0.919156576802306 0.843125238644863 -0.020714385457289 ENSG00000178028 DMAP1
ENST00000436069 0.518121621055424 0.31401009530529 -0.12492915424811 ENSG00000178028 DMAP1
ENST00000437511 0.837610643108369 0.707250565533206 -0.0387378127123035 ENSG00000178028 DMAP1
ENST00000475794 0.531781942073251 0.32745620661167 -0.117376413684847 ENSG00000178028 DMAP1
ENST00000471829 0.97617596856994 0.950636843506042 0.00662120878362193 ENSG00000178028 DMAP1
ENST00000487922 0.981574793772735 0.961119543704599 0.00541032840283656 ENSG00000178028 DMAP1
ENST00000315913 0.900809966788496 0.811441185276878 -0.023592629523459 ENSG00000178028 DMAP1
ENST00000372289 0.900809966788496 0.811441185276878 -0.023592629523459 ENSG00000178028 DMAP1
ENST00000463950 0.465154741815579 0.265093936336489 -0.149860298318453 ENSG00000178028 DMAP1
ENST00000372290 0.832189544282638 0.699244912639479 0.0426440502396897 ENSG00000178028 DMAP1
ENST00000488433 0.958477011019337 0.915762740441401 0.0118446047449682 ENSG00000178028 DMAP1
ENST00000483741 0.579948008913078 0.376311509423983 -0.131286618036397 ENSG00000178028 DMAP1
ENST00000494092 0.998043335614869 0.995629023081407 -0.000983219988800654 ENSG00000178028 DMAP1
ENST00000372257 0.112075914201422 0.0332050933768822 0.163944841229357 ENSG00000117419 ERI3
ENST00000372259 0.326775054712987 0.154020397853563 0.117768092648737 ENSG00000117419 ERI3
ENST00000456170 0.322409612333179 0.151042633101097 0.116718523630325 ENSG00000117419 ERI3
ENST00000537474 0.146982809804834 0.048372336540963 0.161194612192143 ENSG00000117419 ERI3
ENST00000489710 0.618441138510945 0.417207823230129 0.0724799575328025 ENSG00000117419 ERI3
ENST00000479101 0.533703177363456 0.329299866628182 0.0884783340042112 ENSG00000117419 ERI3
ENST00000462341 0.505452327371247 0.302498222555434 0.0941098057520114 ENSG00000117419 ERI3
ENST00000414156 0.636126498007202 0.437354742518412 -0.197018869989622 ENSG00000233602 ERI3-IT1
ENST00000452396 0.0756097609250995 0.0192821309416751 0.208464179341779 ENSG00000117419 ERI3
ENST00000495828 0.0512510807082405 0.0113262531542186 0.208561073786726 ENSG00000117419 ERI3
ENST00000457571 0.059893549448622 0.0139878808362118 0.225033775900264 ENSG00000117419 ERI3
ENST00000355387 0.3934754698866 0.204500060788687 -0.104414958060644 ENSG00000187147 RNF220
ENST00000361799 0.3934754698866 0.204500060788687 -0.104414958060644 ENSG00000187147 RNF220
ENST00000372247 0.390928808101852 0.20236385265651 -0.104930558136636 ENSG00000187147 RNF220
ENST00000443020 0.633628146472399 0.434347096445784 -0.0661700148748982 ENSG00000187147 RNF220
ENST00000453863 0.759929894051032 0.593305424083784 -0.0593663606827381 ENSG00000187147 RNF220
ENST00000335497 0.723627916115071 0.545407331199108 -0.0526046120736776 ENSG00000187147 RNF220
ENST00000440132 0.654384167298193 0.458929893914403 -0.0637229221890469 ENSG00000187147 RNF220
ENST00000474064 0.384374722649456 0.197127989346265 -0.106354657410902 ENSG00000187147 RNF220
ENST00000471494 0.725555152432743 0.547908369725269 -0.053619764524007 ENSG00000187147 RNF220
ENST00000488865 0.565562637234545 0.361450586584775 -0.101030117448703 ENSG00000187147 RNF220
ENST00000497469 0.687406534393051 0.499782351936086 -0.0579422260214145 ENSG00000187147 RNF220
ENST00000475378 0.592816917081276 0.389598126878525 -0.0732779694600066 ENSG00000187147 RNF220
ENST00000484745 0.368554550249618 0.184978829283895 -0.107270762061186 ENSG00000187147 RNF220
ENST00000372242 0.263389276677763 0.11158548865448 -0.132075079183936 ENSG00000126106 TMEM53
ENST00000372243 0.263389276677763 0.11158548865448 -0.132075079183936 ENSG00000126106 TMEM53
ENST00000372244 0.263389276677763 0.11158548865448 -0.132075079183936 ENSG00000126106 TMEM53
ENST00000495630 0.281622216476576 0.123347994651924 -0.127580870833452 ENSG00000126106 TMEM53
ENST00000474394 0.705398798828569 0.521769310589677 -0.0677216476134542 ENSG00000187147 RNF220
ENST00000480686 0.285354360303587 0.125630505870287 -0.155779508271567 ENSG00000187147 RNF220
ENST00000474956 0.203482070713357 0.0764974827823622 -0.201594198741163 ENSG00000187147 RNF220
ENST00000476724 0.0719365998696433 0.0179732647035066 -0.403211611838674 ENSG00000126106 TMEM53
ENST00000468117 0.0719365998696433 0.0179732647035066 -0.403211611838674 ENSG00000126106 TMEM53
ENST00000372237 0.0719365998696433 0.0179732647035066 -0.403211611838674 ENSG00000126106 TMEM53
ENST00000372235 0.0856340665102905 0.0228743101911389 -0.394078664533573 ENSG00000126106 TMEM53
ENST00000420706 0.11798186622199 0.0356481263096173 -0.371377209416352 ENSG00000126106 TMEM53
ENST00000424484 0.909005490982206 0.825354041700535 -0.0343781575859714 ENSG00000198520 C1orf228
ENST00000455805 0.446813400692954 0.248890788410525 0.187728259665057 ENSG00000198520 C1orf228
ENST00000458657 0.571234117480993 0.367332688467012 -0.135784929100539 ENSG00000198520 C1orf228
ENST00000418644 0.328206841679752 0.155152515724129 0.233943352908859 ENSG00000198520 C1orf228
ENST00000441519 0.446813400692954 0.248890788410525 0.187728259665057 ENSG00000198520 C1orf228
ENST00000357508 0.571234117480993 0.367332688467012 -0.135784929100539 ENSG00000198520 C1orf228
ENST00000535358 0.571234117480993 0.367332688467012 -0.135784929100539 ENSG00000198520 C1orf228
ENST00000445071 0.403712180412974 0.212502946800911 0.20525225584817 ENSG00000198520 C1orf228
ENST00000453711 0.326805107453367 0.154048939446966 0.237130795895751 ENSG00000198520 C1orf228
ENST00000421398 0.909845867747168 0.827017984366649 -0.0339941843874339 ENSG00000198520 C1orf228
ENST00000444751 0.909493799174278 0.826514180337946 -0.0341431853340025 ENSG00000198520 C1orf228
ENST00000434068 0.447558086855493 0.249583508022546 -0.213876267908266 ENSG00000198520 C1orf228
ENST00000434520 0.279258082123907 0.121755150434859 -0.308187964031887 ENSG00000198520 C1orf228
ENST00000362507 0.440758635047106 0.243719932154928 -0.293930109272525 ENSG00000199377 RNU5F-1
ENST00000427321 0.258158915778176 0.108314376164739 -0.394802437305807 ENSG00000198520 C1orf228
ENST00000446792 0.189600321068879 0.0692125333760731 -0.447604623513727 ENSG00000198520 C1orf228
ENST00000444525 0.191004456739424 0.0699004701769055 -0.446970506855991 ENSG00000198520 C1orf228
ENST00000440383 0.203212731579747 0.0763183408878049 -0.437256042344979 ENSG00000198520 C1orf228
ENST00000427336 0.207119449678658 0.0784618532226188 -0.433269856912303 ENSG00000198520 C1orf228
ENST00000418779 0.0695831516551801 0.017170243751663 -0.583636366745836 ENSG00000198520 C1orf228
ENST00000568406 0.0482999674554941 0.0104819469990581 -0.636232288400608 ENSG00000198520 C1orf228
ENST00000452259 0.297635056278252 0.134042229710802 0.102217196429122 ENSG00000142945 KIF2C
ENST00000372224 0.101539805801543 0.0289075934233147 0.132055770960718 ENSG00000142945 KIF2C
ENST00000493027 0.296356282881165 0.133075933533333 0.102617109860311 ENSG00000142945 KIF2C
ENST00000372218 0.102002167825359 0.0290901947935226 0.132049782930248 ENSG00000142945 KIF2C
ENST00000455186 0.354998836037938 0.174750257332401 0.0958844498957834 ENSG00000142945 KIF2C
ENST00000372222 0.136444312388801 0.0436182223390053 0.130407699159561 ENSG00000142945 KIF2C
ENST00000480574 0.593910464452353 0.390753028801163 0.0926034403721701 ENSG00000142945 KIF2C
ENST00000372217 0.0642525353397077 0.0154147401079247 0.156204864268363 ENSG00000142945 KIF2C
ENST00000440985 0.248505287288508 0.102589575752071 0.170766474317575 ENSG00000225721 RP11-269F19.2
ENST00000428791 0.0379012016461051 0.00757291765342237 0.21653710937328 ENSG00000225721 RP11-269F19.2
ENST00000423289 0.406701376943426 0.214825449490092 0.133267220250272 ENSG00000142945 KIF2C
ENST00000472235 0.640576762750058 0.442475422439923 0.087093033928793 ENSG00000142945 KIF2C
ENST00000497035 0.931409437856066 0.865715202880001 -0.0142087844975345 ENSG00000142937 RPS8
ENST00000396651 0.921029978363239 0.846360587579544 -0.0161586018291946 ENSG00000142937 RPS8
ENST00000372209 0.921414201879905 0.847101384390996 -0.0160804731698003 ENSG00000142937 RPS8
ENST00000470475 0.522030930286515 0.317879727237123 -0.0876409327803842 ENSG00000142937 RPS8
ENST00000485390 0.921754843374353 0.847605886024286 -0.0160267110527416 ENSG00000142937 RPS8
ENST00000364043 0.716042655054794 0.535276984783609 -0.154507500403426 ENSG00000200913 SNORD46
ENST00000464658 0.863102389823347 0.746208437110796 0.0278164120655781 ENSG00000142937 RPS8
ENST00000484599 0.854426131411647 0.732574771114286 0.0294509041917516 ENSG00000142937 RPS8
ENST00000365161 0.919406039757319 0.843588953273212 0.0473782189660535 ENSG00000202031 SNORD38A
ENST00000474582 0.487023932740806 0.285310494801971 0.10302262994201 ENSG00000142937 RPS8
ENST00000384690 0.0381039981795984 0.0076254878820263 -0.619218131850948 ENSG00000207421 SNORD38B
ENST00000372201 0.768016663737418 0.604381554679067 -0.0731886075280982 ENSG00000173846 PLK3
ENST00000465443 0.753533560004304 0.584991996673719 -0.0769830624001338 ENSG00000173846 PLK3
ENST00000476731 0.764937947546589 0.600146755295542 -0.0955547367694507 ENSG00000173846 PLK3
ENST00000492398 0.404993524902512 0.213505082205628 -0.174101119315011 ENSG00000173846 PLK3
ENST00000461358 0.38754668052036 0.199579019780714 -0.205911479982779 ENSG00000173846 PLK3
ENST00000461769 0.351751851958647 0.172250457811103 -0.242850628772935 ENSG00000173846 PLK3
ENST00000493100 0.810267270578429 0.665471984013816 -0.0839024761764352 ENSG00000173846 PLK3
ENST00000339355 0.508367696421135 0.305075003487956 0.261049372119995 ENSG00000188396 TCTEX1D4
ENST00000372200 0.92048334882653 0.845312305721636 0.0492834893254607 ENSG00000188396 TCTEX1D4
ENST00000450269 0.0400156025574852 0.00813372007020481 -0.530031848709477 ENSG00000222009 BTBD19
ENST00000453418 0.0400156025574852 0.00813372007020481 -0.530031848709477 ENSG00000222009 BTBD19
ENST00000409335 0.0614414522068519 0.0144867344320827 -0.502228420068964 ENSG00000222009 BTBD19
ENST00000439563 0.105232867018313 0.0303703048943365 -0.473432622405803 ENSG00000222009 BTBD19
ENST00000485668 0.00297255564437238 0.000300023591404471 -0.681742467708248 ENSG00000222009 BTBD19
ENST00000482715 0.0928037688274387 0.0255288901028153 -0.484877272748199 ENSG00000222009 BTBD19
ENST00000475105 0.141784479643302 0.0459982285462191 -0.457799012214396 ENSG00000222009 BTBD19
ENST00000495433 0.261333825863341 0.110295326135592 -0.377746543333883 ENSG00000222009 BTBD19
ENST00000464114 0.682865639119366 0.494263024497152 -0.173906622029305 ENSG00000222009 BTBD19
ENST00000438067 0.617328272900189 0.416061789215375 -0.203578562159753 ENSG00000117425 PTCH2
ENST00000447098 0.670967039643031 0.479460023250045 -0.167221178487588 ENSG00000117425 PTCH2
ENST00000372192 0.883870291749596 0.781056932303409 0.0699657047840991 ENSG00000117425 PTCH2
ENST00000439363 0.901295268781994 0.812158372550995 -0.0351360954515156 ENSG00000070785 EIF2B3
ENST00000360403 0.491924906576296 0.289783891842615 -0.143981998935894 ENSG00000070785 EIF2B3
ENST00000486491 0.564367462534957 0.360101008919783 -0.138028048868945 ENSG00000070785 EIF2B3
ENST00000372183 0.428993361806425 0.233127442375447 -0.166994651346711 ENSG00000070785 EIF2B3
ENST00000480675 0.044601395294687 0.00941694210228086 -0.347944994387642 ENSG00000070785 EIF2B3
ENST00000477953 0.0359573555959218 0.00706376666091029 -0.362418835357496 ENSG00000070785 EIF2B3
ENST00000372182 0.0238337048263064 0.00409197022330044 -0.351528612435711 ENSG00000070785 EIF2B3
ENST00000487532 0.0155252270773564 0.00235923718125281 -0.361325524519095 ENSG00000070785 EIF2B3
ENST00000497010 0.015005560791965 0.0022596513353296 -0.373531401078457 ENSG00000070785 EIF2B3
ENST00000372168 0.499255366588299 0.296780641928782 0.106227224922529 ENSG00000126107 HECTD3
ENST00000372172 0.282136987164111 0.123642549378016 0.142164602387759 ENSG00000126107 HECTD3
ENST00000486132 0.472905462778263 0.272388049415602 0.129649120668053 ENSG00000126107 HECTD3
ENST00000486296 0.893747991051917 0.798569281428095 -0.0325440925741883 ENSG00000126107 HECTD3
ENST00000466423 0.930577172677056 0.86390571943247 -0.0205443317976633 ENSG00000126107 HECTD3
ENST00000487488 0.895654539776824 0.802312866928768 -0.0353988959683917 ENSG00000126107 HECTD3
ENST00000484564 0.945143724139377 0.890437426636579 -0.0264586929184547 ENSG00000126107 HECTD3
ENST00000246337 0.462290515794111 0.26257623731373 -0.122050330485276 ENSG00000126088 UROD
ENST00000491773 0.334734196313709 0.15991394958035 -0.165378199842528 ENSG00000126088 UROD
ENST00000463092 0.440240059222048 0.243292593883003 -0.139778352816078 ENSG00000126088 UROD
ENST00000461035 0.371259650693235 0.187061440688676 -0.179760903558694 ENSG00000126088 UROD
ENST00000491300 0.405601654083827 0.213975791181303 -0.141374030788311 ENSG00000126088 UROD
ENST00000434478 0.359066103426582 0.177850323518942 -0.152686510808494 ENSG00000126088 UROD
ENST00000494399 0.462592304943914 0.262934036368993 -0.122055784193068 ENSG00000126088 UROD
ENST00000460334 0.241206964506391 0.0982365446384712 -0.192627612332084 ENSG00000126088 UROD
ENST00000462688 0.438107551486397 0.241311139616381 -0.13364075617136 ENSG00000126088 UROD
ENST00000460906 0.2559486132245 0.106877996514358 -0.185646598299412 ENSG00000126088 UROD
ENST00000490385 0.304894766250957 0.13894998501616 -0.170199175180963 ENSG00000126088 UROD
ENST00000469548 0.328685939483183 0.155549565966857 -0.162221769923016 ENSG00000126088 UROD
ENST00000486699 0.326221862030618 0.153654205740407 -0.163117501724124 ENSG00000126088 UROD
ENST00000478467 0.328394285737498 0.155297226123066 -0.162298184266991 ENSG00000126088 UROD
ENST00000428106 0.275392395379406 0.119196871392182 -0.176960823893615 ENSG00000126088 UROD
ENST00000496439 0.245789666442056 0.100903353437097 -0.189586228968353 ENSG00000126088 UROD
ENST00000473012 0.283782564012811 0.124701377486572 -0.181326925815746 ENSG00000126088 UROD
ENST00000472254 0.653759794902968 0.458262358629371 -0.0933325006535912 ENSG00000126088 UROD
ENST00000466193 0.753004611943656 0.584135259980498 -0.077396667187915 ENSG00000126088 UROD
ENST00000465678 0.779616182842281 0.621571744933269 -0.0708803260471944 ENSG00000126088 UROD
ENST00000359600 0.249459284955939 0.103148713725793 0.393741770685454 ENSG00000162415 ZSWIM5
ENST00000464588 0.0143251001740578 0.00213465219030456 0.668237270178174 ENSG00000162415 ZSWIM5
ENST00000334815 0.149234304410224 0.049367238249488 -0.397263376945907 ENSG00000186603 HPDL
ENST00000528332 0.000370920335114231 2.35363960487953e-05 0.384452990272705 ENSG00000132781 MUTYH
ENST00000529984 0.000370920335114231 2.35363960487953e-05 0.384452990272705 ENSG00000132781 MUTYH
ENST00000372110 0.000385942652558573 2.46929841093792e-05 0.384327135746319 ENSG00000132781 MUTYH
ENST00000372115 0.000427743037155428 2.79957640240803e-05 0.382580412290059 ENSG00000132781 MUTYH
ENST00000481571 0.000385942652558573 2.46929841093792e-05 0.384327135746319 ENSG00000132781 MUTYH
ENST00000372098 0.000385942652558573 2.46929841093792e-05 0.384327135746319 ENSG00000132781 MUTYH
ENST00000355498 0.000424186786908175 2.77189823309336e-05 0.389446329653067 ENSG00000132781 MUTYH
ENST00000475516 0.000424186786908175 2.77189823309336e-05 0.389446329653067 ENSG00000132781 MUTYH
ENST00000485271 0.073894225637297 0.0186787745180157 0.464648210310846 ENSG00000132781 MUTYH
ENST00000372104 0.000422517517479563 2.75862893430085e-05 0.391733300143963 ENSG00000132781 MUTYH
ENST00000448481 0.000422517517479563 2.75862893430085e-05 0.391733300143963 ENSG00000132781 MUTYH
ENST00000456914 0.000456932950048099 3.03585936825404e-05 0.389268579159271 ENSG00000132781 MUTYH
ENST00000354383 0.000424186786908175 2.77189823309336e-05 0.389446329653067 ENSG00000132781 MUTYH
ENST00000488731 0.000462356869755721 3.07854018471188e-05 0.389269064215048 ENSG00000132781 MUTYH
ENST00000372100 0.00042379445042768 2.76798109387882e-05 0.38945846311002 ENSG00000132781 MUTYH
ENST00000450313 0.000427209157587026 2.79505895639784e-05 0.382592240105518 ENSG00000132781 MUTYH
ENST00000531105 0.000466876001206049 3.11621203558897e-05 0.38713348539081 ENSG00000132781 MUTYH
ENST00000467459 0.0907505565636171 0.0247488359178521 0.349610025469079 ENSG00000132781 MUTYH
ENST00000482094 0.240850658688626 0.0980003436120671 0.273653015318226 ENSG00000132781 MUTYH
ENST00000529892 0.230397105592991 0.0916493465291178 0.265771800875072 ENSG00000132781 MUTYH
ENST00000533178 0.00764002006522418 0.000970360787594394 0.394490148017098 ENSG00000132781 MUTYH
ENST00000528013 0.00046614485367543 3.10934426491204e-05 0.387581927941949 ENSG00000132781 MUTYH
ENST00000412971 0.00254392707384712 0.000246906506967805 0.369380753419772 ENSG00000132781 MUTYH
ENST00000462388 0.135711025158727 0.0432748455632043 0.370468409797642 ENSG00000132781 MUTYH
ENST00000466231 0.571725381636117 0.36785121549123 0.183381174251914 ENSG00000132781 MUTYH
ENST00000470256 0.00163395485573093 0.000142946264523053 0.394622735458269 ENSG00000132781 MUTYH
ENST00000461495 0.00128102616313854 0.000106670362150595 0.385529860916121 ENSG00000132781 MUTYH
ENST00000435155 0.00215327154861497 0.000201185866812297 0.392325648902247 ENSG00000132781 MUTYH
ENST00000467940 0.000934754111020814 7.26498632463724e-05 0.398277496530085 ENSG00000132781 MUTYH
ENST00000478796 0.0577301041085979 0.0133131243290826 0.452151784067558 ENSG00000132781 MUTYH
ENST00000525160 0.00102861740307023 8.16941777299499e-05 0.401180814874732 ENSG00000132781 MUTYH
ENST00000479746 0.00133653720050265 0.000111996985824837 0.411415917162729 ENSG00000132781 MUTYH
ENST00000492494 0.00157344508084026 0.000136635068534038 0.4063154984498 ENSG00000132781 MUTYH
ENST00000483642 0.00127824372808402 0.000106387645025196 0.40031017665279 ENSG00000132781 MUTYH
ENST00000481139 0.00200838418563372 0.000184056987824052 0.388407055751264 ENSG00000132781 MUTYH
ENST00000485484 0.00172591259119077 0.000152506870403808 0.395448697457125 ENSG00000132781 MUTYH
ENST00000476789 0.0018739838034291 0.000168867401077029 0.386288899781537 ENSG00000132781 MUTYH
ENST00000462387 0.00664409973776565 0.000817251426356864 0.349299302330954 ENSG00000132781 MUTYH
ENST00000474703 0.010393195901329 0.00142577638642273 0.35080861901632 ENSG00000132781 MUTYH
ENST00000483127 0.0400335732768382 0.00813927375597768 0.311485307245643 ENSG00000132781 MUTYH
ENST00000534453 0.020675383334874 0.00341073837459684 0.353510718097003 ENSG00000132781 MUTYH
ENST00000372090 0.0151182516280374 0.00228132843154448 -0.350075573911892 ENSG00000132773 TOE1
ENST00000477731 0.00424861973360143 0.000467308824086885 -0.449311589738791 ENSG00000132773 TOE1
ENST00000539779 0.0111399822004832 0.00155173062556956 -0.371025710621394 ENSG00000132773 TOE1
ENST00000471337 0.00281913059954217 0.000280729194354677 -0.455289560301415 ENSG00000132773 TOE1
ENST00000495703 0.0270281504918011 0.00482383521942432 -0.330053467454523 ENSG00000132773 TOE1
ENST00000460057 0.00398766525318032 0.000431920662402579 -0.51271225048707 ENSG00000132773 TOE1
ENST00000372084 0.000582800704255494 4.06540662628179e-05 0.521936163232715 ENSG00000070759 TESK2
ENST00000372086 0.000469511866812579 3.13817569533987e-05 0.527152749893178 ENSG00000070759 TESK2
ENST00000341771 0.000469511866812579 3.13817569533987e-05 0.527152749893178 ENSG00000070759 TESK2
ENST00000486676 0.000542223088245283 3.73412559813806e-05 0.524713494156569 ENSG00000070759 TESK2
ENST00000538496 0.000489250045658715 3.3001801396903e-05 0.533444181880294 ENSG00000070759 TESK2
ENST00000493974 0.00236535339258108 0.000225816694357831 0.585407835946127 ENSG00000070759 TESK2
ENST00000451835 0.00161004402209364 0.000140314560142222 0.583904977245147 ENSG00000070759 TESK2
ENST00000415578 0.220704489963879 0.0861722621585579 0.338076296547496 ENSG00000236624 CCDC163P
ENST00000515561 0.20954245275174 0.0798346095473904 0.345120945466086 ENSG00000236624 CCDC163P
ENST00000502793 0.247455654735535 0.101925114478474 0.35640405138926 ENSG00000236624 CCDC163P
ENST00000490551 0.234172544624209 0.0939412245503391 0.346849312199105 ENSG00000236624 CCDC163P
ENST00000432082 0.360171398071903 0.178702592099177 0.286688686865612 ENSG00000236624 CCDC163P
ENST00000514299 0.360171398071903 0.178702592099177 0.286688686865612 ENSG00000236624 CCDC163P
ENST00000486476 0.664605584203754 0.471590021383769 0.152726032113969 ENSG00000236624 CCDC163P
ENST00000488405 0.696379192568819 0.510650528135578 0.139754414648934 ENSG00000236624 CCDC163P
ENST00000401061 0.00939394823904695 0.00125929125057352 -0.298493278102127 ENSG00000132763 MMACHC
ENST00000477188 0.0995451093289824 0.0281335574363382 -0.362580263350065 ENSG00000132763 MMACHC
ENST00000262746 1.20212321260586e-05 3.98001290371441e-07 -0.525555845265842 ENSG00000117450 PRDX1
ENST00000319248 1.22189765257671e-05 4.05328666607286e-07 -0.525429833301917 ENSG00000117450 PRDX1
ENST00000372079 1.21737495258116e-05 4.03634011789419e-07 -0.52547326395052 ENSG00000117450 PRDX1
ENST00000447184 9.23834157597607e-06 2.90744894396258e-07 -0.546007146634749 ENSG00000117450 PRDX1
ENST00000424390 9.31892128280352e-06 2.94322448383876e-07 -0.545871339221164 ENSG00000117450 PRDX1
ENST00000483583 2.80054652568402e-05 1.06855089330983e-06 -0.554154096172713 ENSG00000117450 PRDX1
ENST00000372070 0.0788820203602519 0.0204157671970895 -0.179283435219151 ENSG00000117448 AKR1A1
ENST00000434299 0.124135696773407 0.0382349363025967 -0.175897794377185 ENSG00000117448 AKR1A1
ENST00000496999 0.11641505260814 0.0349962667729044 -0.187805028059965 ENSG00000117448 AKR1A1
ENST00000476957 0.0232272142523669 0.00396410678189346 -0.213750662672073 ENSG00000117448 AKR1A1
ENST00000481885 0.23195380629162 0.0926269151274618 -0.140297383127783 ENSG00000117448 AKR1A1
ENST00000351829 0.101612921650054 0.028937000345352 -0.163836215621449 ENSG00000117448 AKR1A1
ENST00000471651 0.136341034883029 0.0435715277937405 -0.171211031686435 ENSG00000117448 AKR1A1
ENST00000497973 0.164341001866424 0.0565410929171591 -0.15108363496191 ENSG00000117448 AKR1A1
ENST00000473038 0.109975807323485 0.0323227318293257 -0.185664153139202 ENSG00000117448 AKR1A1
ENST00000495913 0.134815232873666 0.0428675759635657 -0.176956968352079 ENSG00000117448 AKR1A1
ENST00000487654 0.208749137493639 0.0793285642289106 -0.171836213249319 ENSG00000117448 AKR1A1
ENST00000475919 0.53945627308877 0.334872860970812 -0.11538970725998 ENSG00000117448 AKR1A1
ENST00000475985 0.930831391649593 0.864538893802491 0.0236711016351513 ENSG00000117448 AKR1A1
ENST00000437901 0.991756418473358 0.982327485637552 -0.00162229170202209 ENSG00000132780 NASP
ENST00000437362 0.990097059233648 0.978366650822852 -0.00198668194978948 ENSG00000132780 NASP
ENST00000464190 0.903023253633332 0.815177853624702 -0.0183819701845906 ENSG00000132780 NASP
ENST00000528084 0.938136210397118 0.878121322132608 -0.0125717425502564 ENSG00000132780 NASP
ENST00000527359 0.915672451564348 0.837377982985964 -0.0154581712165393 ENSG00000132780 NASP
ENST00000525515 0.955480598372525 0.90989585392461 -0.00808953903710483 ENSG00000132780 NASP
ENST00000453748 0.960290800335637 0.919121023256676 -0.00768853207239734 ENSG00000132780 NASP
ENST00000402363 0.87539497437703 0.766945773199863 -0.0217069629054517 ENSG00000132780 NASP
ENST00000537798 0.875376040125217 0.766853841732379 -0.0217057398811961 ENSG00000132780 NASP
ENST00000527470 0.91741255209149 0.840434156465878 -0.0159640893535395 ENSG00000132780 NASP
ENST00000529333 0.914632092616233 0.835630650689179 -0.0163337296958773 ENSG00000132780 NASP
ENST00000531532 0.98559972598647 0.969185653779089 0.00327108485968442 ENSG00000132780 NASP
ENST00000530840 0.802258759699145 0.653479713304168 -0.0498289067604574 ENSG00000132780 NASP
ENST00000528238 0.829050731608456 0.694085752140582 -0.0294780003249592 ENSG00000132780 NASP
ENST00000534101 0.884160199020393 0.78148980009506 -0.0219436635497698 ENSG00000132780 NASP
ENST00000350030 0.885602144797263 0.784065033589548 -0.0202801800767576 ENSG00000132780 NASP
ENST00000470768 0.860602522542101 0.742247002221236 -0.0259016527928169 ENSG00000132780 NASP
ENST00000372052 0.875376040125217 0.76691189880361 -0.0217082992012282 ENSG00000132780 NASP
ENST00000351223 0.875376040125217 0.76691189880361 -0.0217082992012282 ENSG00000132780 NASP
ENST00000530073 0.954713203122362 0.908482506214422 -0.00921308805097705 ENSG00000132780 NASP
ENST00000481782 0.924110334180134 0.852193441714063 -0.0153072214223899 ENSG00000132780 NASP
ENST00000531612 0.811773452214636 0.667709199250473 -0.0367754202274824 ENSG00000132780 NASP
ENST00000527932 0.603159989282676 0.400787495965461 -0.0854295314586224 ENSG00000132780 NASP
ENST00000534450 0.841253008446412 0.712576007833069 -0.0335078352501442 ENSG00000132780 NASP
ENST00000472408 0.498029144893196 0.295499042116286 0.129049276979521 ENSG00000132780 NASP
ENST00000491755 0.0380441442002045 0.00761119794271671 0.579548139536664 ENSG00000159588 CCDC17
ENST00000482416 0.0380441442002045 0.00761119794271671 0.579548139536664 ENSG00000159588 CCDC17
ENST00000372044 0.0477544933964138 0.0103221015697013 0.562522442650419 ENSG00000159588 CCDC17
ENST00000421127 0.0380441442002045 0.00761119794271671 0.579548139536664 ENSG00000159588 CCDC17
ENST00000343901 0.0385547920857766 0.00774752600114164 0.578875027842494 ENSG00000159588 CCDC17
ENST00000528266 0.0470888581689528 0.01013461581496 0.558189651445832 ENSG00000159588 CCDC17
ENST00000445048 0.0713063842558717 0.0177656825499217 0.522363297592793 ENSG00000159588 CCDC17
ENST00000479529 0.0644066328569979 0.0154584076721512 0.528067001745498 ENSG00000159588 CCDC17
ENST00000464739 0.27002490499468 0.115817350034603 0.381441118421457 ENSG00000159588 CCDC17
ENST00000525599 0.0292856028182449 0.00535415712251556 0.708864340201736 ENSG00000159588 CCDC17
ENST00000479235 0.896208824734463 0.803490888007936 0.021440936111059 ENSG00000159592 GPBP1L1
ENST00000290795 0.121462320421616 0.0371031431945127 0.129946772392368 ENSG00000159592 GPBP1L1
ENST00000355105 0.122200126603066 0.0374055937766506 0.129800695939416 ENSG00000159592 GPBP1L1
ENST00000467032 0.68564223206161 0.497508826286833 -0.0669734463537104 ENSG00000159592 GPBP1L1
ENST00000487436 0.912627954063278 0.832021110981419 0.0214168489903197 ENSG00000159592 GPBP1L1
ENST00000468724 0.781249633414113 0.623743481441877 0.0507145917225203 ENSG00000159592 GPBP1L1
ENST00000498128 0.11423858231173 0.0340985891072803 0.190576301388411 ENSG00000159592 GPBP1L1
ENST00000432472 0.699553820050417 0.514691146187704 0.165575023176993 ENSG00000225447 RPS15AP10
ENST00000437848 0.751714428341827 0.582126174556912 -0.124368431310071 ENSG00000234329 RP11-767N6.2
ENST00000496278 0.335754762275884 0.160597415016772 0.158951912739575 ENSG00000159592 GPBP1L1
ENST00000495616 0.857857677973746 0.738044158314227 -0.0415367372226154 ENSG00000159592 GPBP1L1
ENST00000488278 0.383658749731817 0.196552516209129 0.105194960699439 ENSG00000159592 GPBP1L1
ENST00000480941 0.215591054067195 0.0832425604190756 0.142345800158446 ENSG00000159592 GPBP1L1
ENST00000480083 0.197197403178218 0.0731272129097613 0.146333240160148 ENSG00000159592 GPBP1L1
ENST00000493083 0.0960336039520849 0.0267968839155755 0.189122017236667 ENSG00000159592 GPBP1L1
ENST00000460859 0.100124847879633 0.0283706375336359 0.191935735497325 ENSG00000159592 GPBP1L1
ENST00000372025 0.877913761261455 0.770992141314758 -0.0255464452217455 ENSG00000159596 TMEM69
ENST00000496366 0.688357267881045 0.501012156572487 -0.060903193315434 ENSG00000159596 TMEM69
ENST00000359942 0.0886879119930018 0.0239888425171082 0.234280932587347 ENSG00000197429 IPP
ENST00000430643 0.174514486495625 0.0614916400131284 0.336836870675709 ENSG00000230896 RP11-767N6.7
ENST00000461718 0.767865359664133 0.604175486775055 -0.107096538816081 ENSG00000197429 IPP
ENST00000495072 0.23809410843925 0.0962823559802714 0.220770865400822 ENSG00000197429 IPP
ENST00000396478 0.064772848339373 0.0155768006137717 0.258646458874975 ENSG00000197429 IPP
ENST00000470809 0.679446267371364 0.490338713456977 -0.106199226085378 ENSG00000086015 MAST2
ENST00000372009 0.158752169279942 0.0537976807085222 -0.213951471210564 ENSG00000086015 MAST2
ENST00000361297 0.164604409204111 0.0566645711221182 -0.211657353727713 ENSG00000086015 MAST2
ENST00000372008 0.150832316113032 0.0500895846988381 -0.216963502970505 ENSG00000086015 MAST2
ENST00000482881 0.462606619072543 0.262947410515175 -0.154581371963259 ENSG00000086015 MAST2
ENST00000488619 0.945270497120544 0.890588147555028 -0.0285945163472712 ENSG00000086015 MAST2
ENST00000467367 0.0135418624670357 0.00198863941223299 -0.486367774741537 ENSG00000086015 MAST2
ENST00000498668 0.187423071351546 0.0680720906383399 -0.398942084536955 ENSG00000086015 MAST2
ENST00000477968 0.0013083408399824 0.000109205974021333 -0.68752312179864 ENSG00000086015 MAST2
ENST00000492813 0.143706873987159 0.0468215297264479 -0.419935091009426 ENSG00000086015 MAST2
ENST00000262741 0.834118613510248 0.702157337245945 0.0369579086081974 ENSG00000117461 PIK3R3
ENST00000372006 0.834772751072641 0.703254855964483 0.0367642187836231 ENSG00000117461 PIK3R3
ENST00000340332 0.831848370125155 0.698606259169824 0.0373396509317974 ENSG00000117461 PIK3R3
ENST00000354242 0.831848370125155 0.698606259169824 0.0373396509317974 ENSG00000117461 PIK3R3
ENST00000420542 0.831848370125155 0.698606259169824 0.0373396509317974 ENSG00000117461 PIK3R3
ENST00000488808 0.721919785945071 0.543129758333426 -0.0536878789799451 ENSG00000117461 PIK3R3
ENST00000540385 0.910544661085389 0.828418877782802 0.0250316573912589 ENSG00000117461 PIK3R3
ENST00000423209 0.922090221956979 0.848162989103501 0.022304088941963 ENSG00000117461 PIK3R3
ENST00000450004 0.977850756830827 0.953713804529328 -0.0143426792795905 ENSG00000226957 RP4-533D7.4
ENST00000493202 0.923311606831144 0.850659125537411 0.0233202832148736 ENSG00000117461 PIK3R3
ENST00000425892 0.899053843863749 0.808356038001655 0.0304059800783093 ENSG00000117461 PIK3R3
ENST00000498443 0.734229959009127 0.558849728572309 -0.148267333794232 ENSG00000117472 TSPAN1
ENST00000372003 0.532842106988854 0.328440646071117 -0.245174968581861 ENSG00000117472 TSPAN1
ENST00000475163 0.608467213898772 0.406412339921433 -0.209844589995133 ENSG00000117472 TSPAN1
ENST00000396420 0.290264292422857 0.128936058680745 -0.16751367947457 ENSG00000085998 POMGNT1
ENST00000371984 0.182992212608972 0.0657659309159282 -0.199340805105772 ENSG00000085998 POMGNT1
ENST00000371992 0.290264292422857 0.128936058680745 -0.16751367947457 ENSG00000085998 POMGNT1
ENST00000475642 0.937823390642674 0.877071817930192 -0.0281360413426235 ENSG00000085998 POMGNT1
ENST00000535522 0.190303530067638 0.0695558369261876 -0.201337553615368 ENSG00000085998 POMGNT1
ENST00000371986 0.182992212608972 0.0657659309159282 -0.199340805105772 ENSG00000085998 POMGNT1
ENST00000480972 0.292506316595496 0.130498512843684 -0.271012412671673 ENSG00000085998 POMGNT1
ENST00000485714 0.0466649843518462 0.0100113484344288 -0.347799869996375 ENSG00000085998 POMGNT1
ENST00000463030 0.0557769962430019 0.0126983384590983 -0.510104955469259 ENSG00000085998 POMGNT1
ENST00000477114 0.101585001106872 0.0289260605523425 -0.378602384339739 ENSG00000085998 POMGNT1
ENST00000497439 0.465465623855922 0.265375160717244 -0.164340678828432 ENSG00000085998 POMGNT1
ENST00000489985 0.994965222113723 0.988860897726919 -0.00246266960681599 ENSG00000085998 POMGNT1
ENST00000463715 1.86823449495486e-05 6.58213484881826e-07 -0.394294614412238 ENSG00000085999 RAD54L
ENST00000442598 0.0166535872666978 0.00258148152879067 -0.211093885021409 ENSG00000085999 RAD54L
ENST00000493985 1.58778666053592e-05 5.48885182356177e-07 -0.396509040001329 ENSG00000085999 RAD54L
ENST00000371975 0.0168017925020621 0.00260901564927115 -0.211093363016064 ENSG00000085999 RAD54L
ENST00000469835 6.31848349130557e-05 2.81531075277642e-06 -0.391762994259387 ENSG00000085999 RAD54L
ENST00000493032 0.116883921923639 0.0352118693704622 -0.184884371444433 ENSG00000085999 RAD54L
ENST00000487700 0.0968399128703079 0.0271216080945456 -0.180924149245134 ENSG00000085999 RAD54L
ENST00000472889 0.125388463235136 0.0388024434315972 -0.181684970148296 ENSG00000085999 RAD54L
ENST00000473251 0.131222426400669 0.0412642103749945 -0.172934726858084 ENSG00000085999 RAD54L
ENST00000496156 0.228090786795931 0.0903302073799277 -0.134683933324335 ENSG00000132128 LRRC41
ENST00000476687 0.73213715847013 0.555813074015813 -0.0540877829568953 ENSG00000085999 RAD54L
ENST00000488942 0.660776221203746 0.466888830337763 -0.0736041658705879 ENSG00000085999 RAD54L
ENST00000459678 0.737233025450596 0.562806264767182 -0.0572614905361733 ENSG00000085999 RAD54L
ENST00000343304 0.0246736620103699 0.00428759442515897 -0.192569335031106 ENSG00000132128 LRRC41
ENST00000472710 0.0331903625954888 0.00634642182443351 -0.186601349392488 ENSG00000132128 LRRC41
ENST00000498402 0.0896978418971971 0.0243694318815994 -0.180429633138596 ENSG00000132128 LRRC41
ENST00000469150 0.347249042643105 0.168969805039715 -0.131466383013559 ENSG00000132128 LRRC41
ENST00000311672 0.602990079330576 0.400505841236406 -0.0784410404515353 ENSG00000173660 UQCRH
ENST00000489056 0.605124088973402 0.402773385997681 -0.0779733991619099 ENSG00000173660 UQCRH
ENST00000486951 0.749811550100697 0.579415917927931 -0.0572728155583379 ENSG00000173660 UQCRH
ENST00000496387 0.606905843832916 0.404715338329756 -0.0776619159315834 ENSG00000173660 UQCRH
ENST00000460947 0.713476175925828 0.531820457026529 -0.061248383670886 ENSG00000173660 UQCRH
ENST00000474844 0.0386928952320049 0.00778145582562275 -0.212446969520786 ENSG00000117481 NSUN4
ENST00000307089 0.163219252808386 0.055981847735047 -0.137898475401198 ENSG00000117481 NSUN4
ENST00000486270 0.0544200329462696 0.0122811767204142 -0.223318714881589 ENSG00000117481 NSUN4
ENST00000536062 0.037013776318678 0.00734034460429809 -0.212932973451538 ENSG00000117481 NSUN4
ENST00000469918 0.0947385332885995 0.0262880218351102 -0.239927950498733 ENSG00000117481 NSUN4
ENST00000472157 0.211474911281386 0.0809441597333738 -0.282607007888462 ENSG00000117481 NSUN4
ENST00000471871 0.0361979654470178 0.00713120951578095 -0.214410168805771 ENSG00000117481 NSUN4
ENST00000537428 0.0354251193734791 0.00692828406856453 -0.214974526052098 ENSG00000117481 NSUN4
ENST00000498008 0.031042471173837 0.00579803453017753 -0.220385059059997 ENSG00000117481 NSUN4
ENST00000495427 0.0451197168767363 0.00956219748660687 -0.206827188203933 ENSG00000117481 NSUN4
ENST00000475281 0.315727003790635 0.146468442521593 -0.200643340313684 ENSG00000117481 NSUN4
ENST00000243167 0.52409447505426 0.319822485910834 0.184496583184186 ENSG00000117480 FAAH
ENST00000468718 0.521839370301695 0.317694809783848 0.24219672726208 ENSG00000117480 FAAH
ENST00000493735 0.505158889693879 0.302248329059918 0.227611746690545 ENSG00000117480 FAAH
ENST00000484697 0.815393968972329 0.673082801797072 0.0874101501348891 ENSG00000117480 FAAH
ENST00000489366 0.560708552573547 0.356289155073459 0.233424421137645 ENSG00000117480 FAAH
ENST00000493636 0.918818313179919 0.842631567629313 0.0480829957583304 ENSG00000117480 FAAH
ENST00000602433 0.193491965809857 0.0712217145978112 0.211100158248767 ENSG00000269956 MKNK1-AS1
ENST00000342571 0.168078437240223 0.0583610157792981 0.16869276425325 ENSG00000079277 MKNK1
ENST00000371946 0.0684890213338698 0.0168187855847904 0.197533547832994 ENSG00000079277 MKNK1
ENST00000341183 0.0681965232939098 0.0167191897977692 0.197547275489906 ENSG00000079277 MKNK1
ENST00000371944 0.168078437240223 0.0583610157792981 0.16869276425325 ENSG00000079277 MKNK1
ENST00000371945 0.0684890213338698 0.0168187855847904 0.197533547832994 ENSG00000079277 MKNK1
ENST00000524749 0.603353485403796 0.401038102176248 0.117752964035629 ENSG00000079277 MKNK1
ENST00000528077 0.108609177917173 0.0317487788963188 0.180280772693912 ENSG00000079277 MKNK1
ENST00000428112 0.103276103021206 0.0296032410450544 0.184391379276729 ENSG00000079277 MKNK1
ENST00000532897 0.246588222683844 0.101410331855481 0.196625505696987 ENSG00000079277 MKNK1
ENST00000530528 0.812055726372572 0.668212480377746 -0.0769673564842176 ENSG00000079277 MKNK1
ENST00000531355 0.126945059170225 0.0394468575798643 0.176111920744065 ENSG00000079277 MKNK1
ENST00000470237 0.490171312467315 0.288085611376652 0.151890408516802 ENSG00000079277 MKNK1
ENST00000524417 0.559682713079285 0.355315590960526 0.155830417218428 ENSG00000079277 MKNK1
ENST00000460098 0.573825785632959 0.369933709532121 0.140380298626917 ENSG00000079277 MKNK1
ENST00000532783 0.515376804079116 0.311503095312142 0.10651672054023 ENSG00000079277 MKNK1
ENST00000496619 0.176020303444155 0.0622386410171023 0.169919504103605 ENSG00000079277 MKNK1
ENST00000528237 0.651727724647831 0.455884127712149 0.0813115017068333 ENSG00000079277 MKNK1
ENST00000526513 0.218261933583081 0.0847338494311207 0.15862649754835 ENSG00000079277 MKNK1
ENST00000484301 0.183946494868614 0.066255748726547 0.183571217808067 ENSG00000079277 MKNK1
ENST00000545730 0.574629413110504 0.370896369433688 0.0793260106742874 ENSG00000079277 MKNK1
ENST00000486716 0.194214595331924 0.0715853886223754 0.177395896111784 ENSG00000079277 MKNK1
ENST00000480531 0.961479761940962 0.921404285735989 -0.0131406972087244 ENSG00000079277 MKNK1
ENST00000529170 0.258390955297088 0.108442675305433 0.157090734797636 ENSG00000079277 MKNK1
ENST00000531769 0.655956952588097 0.460959849618037 0.0661629026118568 ENSG00000079277 MKNK1
ENST00000465783 0.368064271985652 0.184616056817898 0.148797963527121 ENSG00000079277 MKNK1
ENST00000474868 0.364727818964514 0.182146898284574 0.149956728986126 ENSG00000079277 MKNK1
ENST00000532110 0.306186214534175 0.139826543174767 0.166972120664634 ENSG00000079277 MKNK1
ENST00000477883 0.990924287528948 0.980420564811383 -0.00535587461846238 ENSG00000079277 MKNK1
ENST00000525888 0.180650150581679 0.0645638229368876 0.203367236450734 ENSG00000079277 MKNK1
ENST00000468852 0.592094109280208 0.388697662530282 0.138549428846518 ENSG00000079277 MKNK1
ENST00000319928 0.761319769470496 0.595095612100956 -0.0650956319291917 ENSG00000142961 MOB3C
ENST00000271139 0.785575438690067 0.629844388001858 -0.060338547630628 ENSG00000142961 MOB3C
ENST00000371940 0.694752358080938 0.50874673786188 -0.0819001956610025 ENSG00000142961 MOB3C
ENST00000477318 0.749245186683563 0.578682680671115 -0.0912087897319934 ENSG00000142961 MOB3C
ENST00000576409 0.101326362250142 0.0288262725332244 -0.180557677419636 ENSG00000123472 ATPAF1
ENST00000371937 0.101326362250142 0.0288262725332244 -0.180557677419636 ENSG00000123472 ATPAF1
ENST00000574428 0.101326362250142 0.0288262725332244 -0.180557677419636 ENSG00000123472 ATPAF1
ENST00000492233 0.0402999443977598 0.00821596873715586 -0.258799289781956 ENSG00000123472 ATPAF1
ENST00000526821 0.169618818460117 0.0591098344652881 -0.17102568702372 ENSG00000123472 ATPAF1
ENST00000542495 0.198103316748991 0.0736197322925211 -0.158613290528724 ENSG00000123472 ATPAF1
ENST00000529214 0.198103316748991 0.0736197322925211 -0.158613290528724 ENSG00000123472 ATPAF1
ENST00000329231 0.347902917728116 0.169471848165709 -0.119508889529825 ENSG00000123472 ATPAF1
ENST00000534216 0.21678562458815 0.0839582187581527 -0.158670173266761 ENSG00000123472 ATPAF1
ENST00000532925 0.334298080849117 0.159537284288472 -0.121052874263266 ENSG00000123472 ATPAF1
ENST00000474020 0.471960255878047 0.271512040285977 -0.12099831637835 ENSG00000123472 ATPAF1
ENST00000487193 0.842353298203651 0.714328455178943 -0.0393801608640496 ENSG00000123472 ATPAF1
ENST00000544071 0.726865447624569 0.549391107196149 -0.0427416525297773 ENSG00000159658 EFCAB14
ENST00000525633 0.647288037914454 0.450585421934946 -0.0859906069809004 ENSG00000123472 ATPAF1
ENST00000460928 0.216110896332246 0.0835622199348559 -0.257651820134735 ENSG00000123472 ATPAF1
ENST00000442839 0.968999167658613 0.936847729477694 -0.00677781823004591 ENSG00000228237 EFCAB14-AS1
ENST00000418985 0.962936896227747 0.924188670509973 -0.00814139287404657 ENSG00000228237 EFCAB14-AS1
ENST00000371933 0.782648819979363 0.625606122020034 -0.037588940371699 ENSG00000159658 EFCAB14
ENST00000479745 0.736727527638232 0.562114996510535 0.0577206891934664 ENSG00000159658 EFCAB14
ENST00000487741 0.769636743993072 0.606781138215957 0.0519150463421178 ENSG00000159658 EFCAB14
ENST00000481623 0.782747383633779 0.625749215729396 0.0499067897534954 ENSG00000159658 EFCAB14
ENST00000459797 0.640018707253312 0.441742489616971 0.116256762068566 ENSG00000159658 EFCAB14
ENST00000484461 0.669594080367279 0.477596294747439 0.0727119066433143 ENSG00000159658 EFCAB14
ENST00000444042 0.571524351194941 0.367627696130821 -0.226870511386239 ENSG00000225506 CYP4A22-AS1
ENST00000337817 0.565548246707831 0.361428576833097 0.0622795223161504 ENSG00000123473 STIL
ENST00000360380 0.565548246707831 0.361428576833097 0.0622795223161504 ENSG00000123473 STIL
ENST00000371877 0.565548246707831 0.361428576833097 0.0622795223161504 ENSG00000123473 STIL
ENST00000243182 0.557626663206784 0.353400394222081 0.0648651361003694 ENSG00000123473 STIL
ENST00000396221 0.557626663206784 0.353400394222081 0.0648651361003694 ENSG00000123473 STIL
ENST00000447475 0.404400518033171 0.213035413727892 0.0943094130448031 ENSG00000123473 STIL
ENST00000418131 0.834116259285803 0.702040560810492 0.0365953879216225 ENSG00000123473 STIL
ENST00000436811 0.703549771530454 0.519434156109783 -0.0690966480294848 ENSG00000123473 STIL
ENST00000433827 0.956437218268188 0.911752168439793 -0.0172522072397774 ENSG00000123473 STIL
ENST00000413565 0.0955869351017793 0.0266272221655752 0.325195585197409 ENSG00000123473 STIL
ENST00000371873 0.504206421152527 0.301289662802605 -0.0809692283957672 ENSG00000162368 CMPK1
ENST00000371871 0.142118695662568 0.0461463680086568 -0.136961118553021 ENSG00000162368 CMPK1
ENST00000471289 0.849291268119698 0.724870124461938 -0.0429491415317097 ENSG00000162368 CMPK1
ENST00000450808 0.10867548928829 0.0317837804105028 -0.146991620107369 ENSG00000162368 CMPK1
ENST00000371870 0.105535312116755 0.0304988761257128 -0.154873506514221 ENSG00000162368 CMPK1
ENST00000420876 0.484096720642921 0.28241673640902 0.223614929963241 ENSG00000225762 RP11-511I2.2
ENST00000445551 0.97550101808682 0.94924747388957 -0.0130553798701647 ENSG00000237424 FOXD2-AS1
ENST00000334793 0.484097544615403 0.282444342470569 -0.25643355060401 ENSG00000186564 FOXD2
ENST00000371839 0.475413575681201 0.274618369110158 0.257776117052662 ENSG00000186094 AGBL4
ENST00000416121 0.627027098814426 0.426977489601128 0.192087263124181 ENSG00000186094 AGBL4
ENST00000371838 0.434627535444956 0.23828923430317 0.282056997425268 ENSG00000186094 AGBL4
ENST00000371833 0.549003710397864 0.344657004562062 0.230722605648814 ENSG00000162373 BEND5
ENST00000476079 0.968834551718411 0.936472000108988 -0.0201418617133835 ENSG00000162373 BEND5
ENST00000463562 0.549003710397864 0.344657004562062 0.230722605648814 ENSG00000162373 BEND5
ENST00000476096 0.711666131472562 0.529318702372719 0.157539583070625 ENSG00000162373 BEND5
ENST00000371836 0.423558447574811 0.228728705524283 0.299532864010013 ENSG00000186094 AGBL4
ENST00000396153 0.895810089484657 0.802550177249875 0.0388026176594203 ENSG00000185104 FAF1
ENST00000371778 0.894631494289535 0.800315781811943 0.0393491836454753 ENSG00000185104 FAF1
ENST00000545823 0.964645564947335 0.927509452392439 0.0103608141778858 ENSG00000185104 FAF1
ENST00000494400 0.863380237582566 0.746817222854755 0.0412804597224162 ENSG00000185104 FAF1
ENST00000424664 0.601750062986322 0.39914896079354 -0.171017301829025 ENSG00000225767 RP5-850O15.3
ENST00000472808 0.841441075997103 0.712928705975261 0.0453680915914867 ENSG00000185104 FAF1
ENST00000487898 0.900465568107455 0.810740899511405 0.0412877660990333 ENSG00000185104 FAF1
ENST00000453979 0.315461512014384 0.146301097861965 -0.368309466209359 ENSG00000230585 PHBP12
ENST00000262662 0.0707512651344213 0.0175747561564059 0.283998335914362 ENSG00000123080 CDKN2C
ENST00000396148 0.0768774284321766 0.0197158909236029 0.28095051579941 ENSG00000123080 CDKN2C
ENST00000371761 0.172854945772962 0.0606833247946162 0.23817376184375 ENSG00000123080 CDKN2C
ENST00000242719 0.0846492323237833 0.0225106879958894 -0.169597161261204 ENSG00000123091 RNF11
ENST00000494873 0.83415327972096 0.702229841679148 -0.0401168598107949 ENSG00000123091 RNF11
ENST00000486691 0.220533481622566 0.0860664633365747 -0.210202698409966 ENSG00000123091 RNF11
ENST00000447632 0.883344259008094 0.779970992488345 -0.0665361172465556 ENSG00000085831 TTC39A
ENST00000413473 0.788237012763519 0.633296862261741 -0.113534200425773 ENSG00000085831 TTC39A
ENST00000530004 0.992365331488114 0.983546888422552 -0.00508306827820055 ENSG00000085831 TTC39A
ENST00000262675 0.810454176524765 0.665750551917562 -0.104350991733321 ENSG00000085831 TTC39A
ENST00000451380 0.784084617723741 0.627594458701612 -0.117253521015161 ENSG00000085831 TTC39A
ENST00000371750 0.794114289150154 0.641791127695839 -0.112579217554049 ENSG00000085831 TTC39A
ENST00000534098 0.873125748371556 0.76290456668564 -0.0755974324258455 ENSG00000085831 TTC39A
ENST00000431927 0.71579000765597 0.534985255370832 -0.157119189553378 ENSG00000085831 TTC39A
ENST00000371747 0.718473378280068 0.53832158202566 -0.154655058513113 ENSG00000085831 TTC39A
ENST00000262676 0.638549662183571 0.440208559506542 -0.194239700434951 ENSG00000085831 TTC39A
ENST00000411642 0.651422345863073 0.45550633545673 -0.189172199084672 ENSG00000085831 TTC39A
ENST00000439482 0.692211572288238 0.505690904405659 -0.168822651899281 ENSG00000085831 TTC39A
ENST00000422925 0.844319694971501 0.717310436391848 -0.0917452800747766 ENSG00000085831 TTC39A
ENST00000380849 0.859879049375336 0.741198472958327 -0.0825201319124551 ENSG00000085831 TTC39A
ENST00000401051 0.901657659871746 0.812691167102099 -0.0592411064763272 ENSG00000085831 TTC39A
ENST00000527205 0.870481686732141 0.758293960244652 -0.0767776012717912 ENSG00000085831 TTC39A
ENST00000371730 6.71266402818193e-06 1.99467774101785e-07 0.401103577609295 ENSG00000085832 EPS15
ENST00000371733 6.71266402818193e-06 1.99467774101785e-07 0.401103577609295 ENSG00000085832 EPS15
ENST00000396122 1.39709102831463e-06 3.20451118058052e-08 0.391158179826853 ENSG00000085832 EPS15
ENST00000422197 0.0539146256060754 0.0121313933710292 0.635889304925675 ENSG00000232027 RP11-275F13.3
ENST00000486505 0.00150412103276545 0.000129407488877484 0.45114280619104 ENSG00000085832 EPS15
ENST00000478657 0.00172456930849005 0.000152374405513982 0.519919298478328 ENSG00000085832 EPS15
ENST00000493793 0.000360969674649013 2.27407206254021e-05 0.2918148548077 ENSG00000085832 EPS15
ENST00000371727 0.000369656428269763 2.34366857906112e-05 0.357035304115935 ENSG00000085832 EPS15
ENST00000464478 0.000420712054508593 2.74381807919836e-05 0.377072119793543 ENSG00000085832 EPS15
ENST00000471391 0.000521849541039121 3.56757170907421e-05 0.350992863133744 ENSG00000085832 EPS15
ENST00000465467 0.00105081885068748 8.37930213376326e-05 0.347734674831147 ENSG00000085832 EPS15
ENST00000424246 0.152391995262043 0.0508058482639366 0.473871385316044 ENSG00000238140 RP11-253A20.1
ENST00000415031 9.18266935442609e-12 4.61860644862397e-14 0.951022180838349 ENSG00000227070 RP11-191G24.1
ENST00000426017 7.54580804015024e-12 3.69290120122956e-14 0.950783775875342 ENSG00000227070 RP11-191G24.1
ENST00000431943 1.78124079920567e-07 2.99916718203102e-09 1.0037941353579 ENSG00000227742 CALR4P
ENST00000371714 0.0401439796704853 0.00816910884764802 0.135291925240303 ENSG00000117859 OSBPL9
ENST00000337809 0.0749027372947306 0.019039632853731 0.119283737917555 ENSG00000117859 OSBPL9
ENST00000371710 0.0749027372947306 0.019039632853731 0.119283737917555 ENSG00000117859 OSBPL9
ENST00000447887 0.07330013214652 0.0184684076643995 0.120181343925339 ENSG00000117859 OSBPL9
ENST00000495776 0.07330013214652 0.0184684076643995 0.120181343925339 ENSG00000117859 OSBPL9
ENST00000435686 0.073303410393788 0.0184698188671836 0.120181613191519 ENSG00000117859 OSBPL9
ENST00000435274 0.0886308374204342 0.0239712818491094 0.119896608692937 ENSG00000117859 OSBPL9
ENST00000428468 0.0733410014318552 0.0184880733873892 0.120180881528841 ENSG00000117859 OSBPL9
ENST00000453295 0.0733410014318552 0.0184880733873892 0.120180881528841 ENSG00000117859 OSBPL9
ENST00000489990 0.08395641801815 0.0222504588784123 0.169091408838462 ENSG00000117859 OSBPL9
ENST00000530544 0.099475123701603 0.0281058362697175 0.111739768809493 ENSG00000117859 OSBPL9
ENST00000484890 0.136649214047309 0.0437016527456336 0.169916874335857 ENSG00000117859 OSBPL9
ENST00000534040 0.163929157768155 0.0563444314063565 0.168849387692603 ENSG00000117859 OSBPL9
ENST00000532975 0.178648068174382 0.0635859225995406 0.149588264006482 ENSG00000117859 OSBPL9
ENST00000527631 0.20195405381293 0.07562474404453 0.146852501137074 ENSG00000117859 OSBPL9
ENST00000531828 0.101490206256587 0.0288842280819666 0.11083434032996 ENSG00000117859 OSBPL9
ENST00000361556 0.106719169320443 0.0309875470092012 0.103756267553148 ENSG00000117859 OSBPL9
ENST00000473207 0.147358218093136 0.0485317837111812 0.170377017879876 ENSG00000117859 OSBPL9
ENST00000533884 0.143351774301115 0.0466657772651846 0.172044105155004 ENSG00000117859 OSBPL9
ENST00000481937 0.162690738816652 0.0557370725926177 0.162250122133388 ENSG00000117859 OSBPL9
ENST00000526917 0.182987501604462 0.0657481678299548 0.148432900397288 ENSG00000117859 OSBPL9
ENST00000462759 0.10611707215293 0.0307370361490803 0.103868601772642 ENSG00000117859 OSBPL9
ENST00000486942 0.101971848538628 0.0290777114280822 0.105023587802244 ENSG00000117859 OSBPL9
ENST00000467064 0.865046691409677 0.749180877861582 -0.0399713565506615 ENSG00000117859 OSBPL9
ENST00000524620 0.282159091279353 0.123670994692761 0.149770970852065 ENSG00000117859 OSBPL9
ENST00000528603 0.166397544387685 0.0575236321575904 0.13682442556479 ENSG00000117859 OSBPL9
ENST00000475697 0.407542476997445 0.215435667987416 0.0652744584278923 ENSG00000117859 OSBPL9
ENST00000531061 0.631635539596711 0.4320153730358 0.0618771594940502 ENSG00000117859 OSBPL9
ENST00000531819 0.43190476621686 0.235706984929152 0.0647683628503805 ENSG00000117859 OSBPL9
ENST00000533825 0.721745167196024 0.542910755997393 0.0454537380212959 ENSG00000117859 OSBPL9
ENST00000440943 0.183145024701944 0.0658369341768413 -0.121298808506213 ENSG00000078618 NRD1
ENST00000352171 0.288563414491992 0.127742804896903 -0.0798906364807169 ENSG00000078618 NRD1
ENST00000354831 0.288563414491992 0.127742804896903 -0.0798906364807169 ENSG00000078618 NRD1
ENST00000485608 0.358475849755774 0.177406049762027 -0.0770644375698071 ENSG00000078618 NRD1
ENST00000539524 0.32748529962213 0.154576115190167 -0.0755510041779069 ENSG00000078618 NRD1
ENST00000464385 0.59455685056644 0.391344442940459 -0.115110765583566 ENSG00000078618 NRD1
ENST00000588291 0.544308326231709 0.339810248895987 -0.0885173293686376 ENSG00000266993 RP4-657D16.3
ENST00000586761 0.711679996827016 0.529339554387751 -0.0574605699504117 ENSG00000266993 RP4-657D16.3
ENST00000475310 0.179699507893134 0.0640876023271874 -0.213211690583996 ENSG00000078618 NRD1
ENST00000497358 0.752049305916129 0.58269171209247 -0.0486438160665179 ENSG00000078618 NRD1
ENST00000544028 0.358360751816499 0.177285303060208 -0.0721342059010446 ENSG00000078618 NRD1
ENST00000591675 0.946919930441027 0.893962993346282 -0.013543101968989 ENSG00000266993 RP4-657D16.3
ENST00000483007 0.19593982522242 0.0725044306000029 -0.150212855413741 ENSG00000078618 NRD1
ENST00000473805 0.125086649027463 0.0386696463533997 -0.141313055951062 ENSG00000078618 NRD1
ENST00000475715 0.208731136430253 0.0793173652413516 -0.127709059768068 ENSG00000078618 NRD1
ENST00000390787 0.814069829665698 0.671212657382551 0.0973212383133759 ENSG00000212076 MIR761
ENST00000491410 0.453077875803142 0.254416813522817 -0.0757935060665312 ENSG00000078618 NRD1
ENST00000468722 0.286955614598662 0.126714903869408 -0.115829297855122 ENSG00000078618 NRD1
ENST00000371655 0.124227304015465 0.0382780289844548 0.332403749228481 ENSG00000169213 RAB3B
ENST00000469458 0.999213907891502 0.998134289786295 -0.00025051855557124 ENSG00000117862 TXNDC12
ENST00000371626 0.735989375647285 0.561234792863818 0.0422328571004621 ENSG00000117862 TXNDC12
ENST00000472624 0.722942014082481 0.544406653926009 0.0457549881086358 ENSG00000117862 TXNDC12
ENST00000471493 0.782532877173896 0.625477774030936 -0.0678942609159288 ENSG00000117862 TXNDC12
ENST00000371614 0.544475069323146 0.340010023051887 -0.101348562118297 ENSG00000198841 KTI12
ENST00000425802 0.0762585714032996 0.0195042121213842 0.2727222285011 ENSG00000223390 RP11-91A18.4
ENST00000610127 0.422831293957647 0.228162677455 0.127599708211534 ENSG00000117862 TXNDC12
ENST00000428794 0.991441924768996 0.981569239343738 0.00578070406509998 ENSG00000228369 TXNDC12-AS1
ENST00000313334 0.533369806947675 0.328953111679399 0.0718694398398898 ENSG00000134717 BTF3L4
ENST00000477828 0.529283997085469 0.324840151305712 0.0717668688741376 ENSG00000134717 BTF3L4
ENST00000489308 0.625777357522471 0.42565310311328 0.0583449161229446 ENSG00000134717 BTF3L4
ENST00000526132 0.56649857131035 0.362433407173075 0.0671146138244515 ENSG00000134717 BTF3L4
ENST00000472944 0.624027955289736 0.423456793413183 0.0589325807524529 ENSG00000134717 BTF3L4
ENST00000524414 0.936252724320043 0.874050924814871 0.0184750686414782 ENSG00000134717 BTF3L4
ENST00000484036 0.479532403825376 0.278359780218538 0.0796469308609458 ENSG00000134717 BTF3L4
ENST00000533836 0.37408299206337 0.189170904390096 0.106469776815854 ENSG00000134717 BTF3L4
ENST00000361625 0.967444772498485 0.933204896178324 0.0136923882032688 ENSG00000157077 ZFYVE9
ENST00000357206 0.93803453295703 0.87774222797288 0.02114130770219 ENSG00000157077 ZFYVE9
ENST00000287727 0.934558580300548 0.871096517499035 0.022158067362443 ENSG00000157077 ZFYVE9
ENST00000371591 0.906550377030567 0.821245188430599 0.0308814172213191 ENSG00000157077 ZFYVE9
ENST00000469134 0.993672566507506 0.986270952975607 0.00332388098054291 ENSG00000157077 ZFYVE9
ENST00000470844 0.964138890972075 0.926490752263617 0.0115809886116504 ENSG00000154222 CC2D1B
ENST00000371586 0.82162992003979 0.682922865575384 -0.0428384219797669 ENSG00000154222 CC2D1B
ENST00000284376 0.810383852207501 0.665672456548177 -0.0457176045604283 ENSG00000154222 CC2D1B
ENST00000491136 0.810383852207501 0.665672456548177 -0.0457176045604283 ENSG00000154222 CC2D1B
ENST00000438021 0.994965222113723 0.988850199048049 -0.00159996674241815 ENSG00000154222 CC2D1B
ENST00000460261 0.75401122484712 0.585644520276089 -0.0619092129070201 ENSG00000154222 CC2D1B
ENST00000606527 0.278403162417088 0.121199471867216 -0.286123865236897 ENSG00000272100 RP11-155O18.6
ENST00000450942 0.685952113450088 0.497848683731882 -0.0805067685285258 ENSG00000154222 CC2D1B
ENST00000460370 0.522787687205708 0.318545052334633 -0.148552651407468 ENSG00000154222 CC2D1B
ENST00000438831 0.65577585582099 0.460659816711194 -0.0773038653341163 ENSG00000154222 CC2D1B
ENST00000492426 0.399146699014106 0.208922972797813 -0.245891843287324 ENSG00000154222 CC2D1B
ENST00000485966 0.244966030310715 0.100402903366637 -0.264554069407171 ENSG00000154222 CC2D1B
ENST00000494789 0.3269935695187 0.154189988475466 -0.303222065833092 ENSG00000154222 CC2D1B
ENST00000371568 0.0189351775483307 0.00303711711112901 -0.283626786067946 ENSG00000085840 ORC1
ENST00000371566 0.0189135135860832 0.00303266116483757 -0.283635125320647 ENSG00000085840 ORC1
ENST00000257181 0.0768911878519183 0.0197224890089611 -0.152117810729573 ENSG00000134748 PRPF38A
ENST00000487160 0.0195935949795832 0.00317346283891234 -0.249548951703204 ENSG00000134748 PRPF38A
ENST00000474048 0.0181466295363589 0.00287869266851449 -0.195930384255562 ENSG00000134748 PRPF38A
ENST00000528457 0.229848532963814 0.091338934449508 -0.121797230954044 ENSG00000134744 ZCCHC11
ENST00000527941 0.224358465624752 0.0881664143432771 -0.12339239516809 ENSG00000134744 ZCCHC11
ENST00000257177 0.0006995207135264 5.07986875697463e-05 0.309775330602508 ENSG00000134744 ZCCHC11
ENST00000371544 0.000721811750773696 5.27590715437904e-05 0.308927272607548 ENSG00000134744 ZCCHC11
ENST00000466440 0.426925677977973 0.231499350305761 0.131225538302306 ENSG00000134744 ZCCHC11
ENST00000494469 0.896802950695506 0.804470680367783 0.0317918558537376 ENSG00000134744 ZCCHC11
ENST00000471623 0.766009766640074 0.601554788814296 0.0756307274439014 ENSG00000134744 ZCCHC11
ENST00000531722 0.00136079362788255 0.000114507607123667 0.34447010600947 ENSG00000134744 ZCCHC11
ENST00000474453 0.00176727209811468 0.000157120952965168 0.352545748653639 ENSG00000134744 ZCCHC11
ENST00000470212 0.394922910221022 0.205633839533556 0.159710548565311 ENSG00000134744 ZCCHC11
ENST00000469810 0.00122259198053516 0.000100769940019201 0.372218548789168 ENSG00000134744 ZCCHC11
ENST00000528642 0.00137171276355994 0.000115601647283473 0.309671488539708 ENSG00000134744 ZCCHC11
ENST00000497120 0.127977067159756 0.0398666505676894 0.275791624874801 ENSG00000134744 ZCCHC11
ENST00000484723 0.00263200884580191 0.00025768286130859 0.301370510467172 ENSG00000134744 ZCCHC11
ENST00000481528 0.637937931241989 0.439407622637092 0.177232008203263 ENSG00000134744 ZCCHC11
ENST00000371541 0.0027866839149071 0.000276719474784557 0.290178339566311 ENSG00000134744 ZCCHC11
ENST00000481133 0.0458631052510098 0.00976828193369131 0.409393398162141 ENSG00000134744 ZCCHC11
ENST00000473856 0.00420036030893931 0.000460738338680621 0.281854352706736 ENSG00000134744 ZCCHC11
ENST00000355809 0.0260397772027186 0.00459858107974177 0.277569639808266 ENSG00000134744 ZCCHC11
ENST00000470626 0.0426517435935601 0.00886671098735959 0.309383384509818 ENSG00000134744 ZCCHC11
ENST00000524582 0.0254448499659307 0.00446365593904799 0.330846040282223 ENSG00000134744 ZCCHC11
ENST00000361314 0.772748043380074 0.611653988734065 -0.112334356653551 ENSG00000116157 GPX7
ENST00000459779 0.739145559544467 0.565352879959105 -0.132482147937235 ENSG00000116157 GPX7
ENST00000517870 0.39592369085695 0.206382525575078 0.314829622269143 ENSG00000182183 FAM159A
ENST00000440303 0.571359712289493 0.3674590676949 0.218138192845295 ENSG00000182183 FAM159A
ENST00000401050 0.595270125937936 0.39202303616988 0.208274098672577 ENSG00000182183 FAM159A
ENST00000424164 0.541182243577686 0.336661879826701 0.235203635060752 ENSG00000182183 FAM159A
ENST00000371538 0.00330820264860819 0.000342927310384562 -0.399443287963009 ENSG00000162377 COA7
ENST00000486918 0.00456478957670557 0.000509956413639595 -0.41573849079645 ENSG00000162377 COA7
ENST00000443756 0.0599887866735767 0.0140225752460214 0.237836249336747 ENSG00000162378 ZYG11B
ENST00000545132 0.10872025929418 0.0318012139939018 0.211660428112154 ENSG00000162378 ZYG11B
ENST00000294353 0.0450277638603976 0.00953464409584631 0.209085487616989 ENSG00000162378 ZYG11B
ENST00000437890 0.381413448787699 0.194826705841523 0.320001931828463 ENSG00000228929 RP11-159C21.4
ENST00000371532 0.264643973177301 0.112417064897846 0.216337572297331 ENSG00000203995 ZYG11A
ENST00000371528 0.264643973177301 0.112417064897846 0.216337572297331 ENSG00000203995 ZYG11A
ENST00000446786 0.237983228145796 0.0962242175180739 -0.403599646573398 ENSG00000242391 RP4-631H13.2
ENST00000371522 4.31879788389251e-05 1.79013105102785e-06 0.400524940018905 ENSG00000121310 ECHDC2
ENST00000460612 8.87013566306346e-05 4.20222464589469e-06 0.393007286264744 ENSG00000121310 ECHDC2
ENST00000539680 0.336107774751868 0.160865148085519 0.206982868437774 ENSG00000121310 ECHDC2
ENST00000479183 0.195173284633445 0.0720945705868001 0.227095969938354 ENSG00000121310 ECHDC2
ENST00000543419 0.0202452157547329 0.00331795513997858 0.322759280679341 ENSG00000121310 ECHDC2
ENST00000463923 0.0201762302010904 0.00330374977186213 0.322813634889422 ENSG00000121310 ECHDC2
ENST00000371520 7.2671717951382e-05 3.31750082427989e-06 0.396660243955779 ENSG00000121310 ECHDC2
ENST00000358358 7.2671717951382e-05 3.31750082427989e-06 0.396660243955779 ENSG00000121310 ECHDC2
ENST00000498544 0.254936686276179 0.10630299696237 0.194131843523091 ENSG00000121310 ECHDC2
ENST00000476477 0.000116364363233609 5.80725581667378e-06 0.385073553102129 ENSG00000121310 ECHDC2
ENST00000536120 0.000116364363233609 5.80725581667378e-06 0.385073553102129 ENSG00000121310 ECHDC2
ENST00000479593 0.00287158255555832 0.000287213277256456 0.353851224940001 ENSG00000121310 ECHDC2
ENST00000467988 3.41653442651728e-05 1.349636930958e-06 0.414866957984139 ENSG00000121310 ECHDC2
ENST00000487866 0.0024387169921288 0.000234514483698916 0.434239031074411 ENSG00000121310 ECHDC2
ENST00000486170 0.0379180336812236 0.00757795187185747 0.338566146297481 ENSG00000121310 ECHDC2
ENST00000487851 0.00347904101849624 0.000366191454204625 0.499679829969175 ENSG00000121310 ECHDC2
ENST00000541281 0.000245362960109817 1.42706693523081e-05 0.486490073342813 ENSG00000121310 ECHDC2
ENST00000488268 0.000251862175686055 1.47269478086852e-05 0.498299815795712 ENSG00000121310 ECHDC2
ENST00000544365 0.000183354105375424 1.01048523775831e-05 0.49404919766346 ENSG00000121310 ECHDC2
ENST00000495920 0.000156535458301233 8.32191365545692e-06 0.507921345814908 ENSG00000121310 ECHDC2
ENST00000492992 0.208991570068239 0.0794929145854154 0.395510099666663 ENSG00000121310 ECHDC2
ENST00000480312 0.00107474343312318 8.61641243167832e-05 0.459750284822434 ENSG00000121310 ECHDC2
ENST00000544531 0.000737161808279349 5.41854184137125e-05 0.467979122494615 ENSG00000121310 ECHDC2
ENST00000493896 0.0638184949147601 0.015262716625683 0.492022088667197 ENSG00000121310 ECHDC2
ENST00000487040 0.508059737336778 0.304756341453195 0.240750973422754 ENSG00000121310 ECHDC2
ENST00000542552 0.00696847432617547 0.00086555153898127 0.421741976743795 ENSG00000121310 ECHDC2
ENST00000474789 0.00432038243492335 0.000476926677585785 0.429875656630646 ENSG00000121310 ECHDC2
ENST00000371514 0.912499349184413 0.831809858927925 -0.0173304043718877 ENSG00000116171 SCP2
ENST00000478631 0.920442937789804 0.84524922642511 -0.0160015774493135 ENSG00000116171 SCP2
ENST00000528311 0.955747140119733 0.910445751197119 0.00977390586472845 ENSG00000116171 SCP2
ENST00000371509 0.953732516530684 0.906450573835545 0.0101777101534593 ENSG00000116171 SCP2
ENST00000407246 0.970253780770859 0.93923643714001 -0.00627416229508609 ENSG00000116171 SCP2
ENST00000371513 0.924916319114871 0.853741398694503 0.0243600103878392 ENSG00000116171 SCP2
ENST00000528809 0.860723812467613 0.742396633904749 0.0534302386002754 ENSG00000116171 SCP2
ENST00000529363 0.623333977209012 0.422642492307011 -0.122374090977324 ENSG00000116171 SCP2
ENST00000473584 0.505181598851444 0.302279734868733 -0.1858409709619 ENSG00000116171 SCP2
ENST00000430330 0.856759567492554 0.736252746627622 -0.0278464153081748 ENSG00000116171 SCP2
ENST00000408941 0.832310822540498 0.699413265131592 -0.0321708975655701 ENSG00000116171 SCP2
ENST00000478274 0.874464561723026 0.765226305693134 0.0348386401253188 ENSG00000116171 SCP2
ENST00000484100 0.94393170503826 0.88825712845874 -0.0122973752160824 ENSG00000116171 SCP2
ENST00000533119 0.855414234339765 0.73414586748172 -0.0292047466856412 ENSG00000116171 SCP2
ENST00000435345 0.854721282753022 0.733101531323748 -0.0284822332594923 ENSG00000116171 SCP2
ENST00000488965 0.828781748355584 0.693662302282147 -0.0329679724134896 ENSG00000116171 SCP2
ENST00000371486 0.941708837442167 0.884118864149016 -0.0161416749688573 ENSG00000157184 CPT2
ENST00000468572 0.894111304662978 0.799150882120892 0.0457878398651069 ENSG00000157184 CPT2
ENST00000452466 0.68110757040422 0.492239099090672 -0.086570223537624 ENSG00000236723 RP5-1024G6.2
ENST00000294360 0.125931314062109 0.0390282915036165 0.199829747429933 ENSG00000162384 C1orf123
ENST00000483739 0.205207207323613 0.0774327253540211 0.172753199052592 ENSG00000162384 C1orf123
ENST00000470385 0.194958985187141 0.0719623620643435 0.187535963762404 ENSG00000162384 C1orf123
ENST00000478839 0.409606908547476 0.217177732088323 0.159672686786683 ENSG00000162384 C1orf123
ENST00000489755 0.514991498321544 0.311122195100351 0.118317105857099 ENSG00000162384 C1orf123
ENST00000474227 0.523031763427335 0.318770304510681 0.14712840294497 ENSG00000162384 C1orf123
ENST00000602807 0.752823252321671 0.583915102860579 0.0869576909968022 ENSG00000162384 C1orf123
ENST00000371470 0.0153842543850719 0.00233276764015832 -0.274735859885205 ENSG00000162385 MAGOH
ENST00000371466 0.0153906196733705 0.00233394675454256 -0.274733012364744 ENSG00000162385 MAGOH
ENST00000495868 0.111953305208552 0.0331482103074468 -0.21588510139391 ENSG00000162385 MAGOH
ENST00000462941 0.0144211958853397 0.0021521090449573 -0.279255376351374 ENSG00000162385 MAGOH
[truncated: 11,452,705 more chars]
