# Supplementary material for: High-throughput allele-specific expression across 250 environmental conditions
Source: Genome Res. 2016 Dec;26(12):1627–38. doi: 10.1101/gr.209759.116 (PMC5131815; doi:10.1101/gr.209759.116)
Supplement: Supplemental Material [file supp_gr.209759.116_Supplemental_Table_S6.tar.gz › DEG_results/DP1_DEG_stats_T6C1.txt]

t.id padj pval logFC ensg g.id
ENST00000541675 0.222688998340599 0.0933191630701157 -0.186648470471054 ENSG00000227232 WASH7P
ENST00000423562 0.252824001771465 0.111902185917201 -0.175046053224557 ENSG00000227232 WASH7P
ENST00000438504 0.252824001771465 0.111902185917201 -0.175046053224557 ENSG00000227232 WASH7P
ENST00000488147 0.248880567407423 0.10946659958605 -0.176667597837813 ENSG00000227232 WASH7P
ENST00000538476 0.244281934485017 0.106689415686507 -0.17793064364652 ENSG00000227232 WASH7P
ENST00000466430 0.891603016143532 0.796066463371524 -0.0638686684991006 ENSG00000238009 RP11-34P13.7
ENST00000477740 0.581871881200666 0.385013850102069 0.219899690932675 ENSG00000238009 RP11-34P13.7
ENST00000471248 0.870195633092041 0.76064048736521 0.0772692653433543 ENSG00000238009 RP11-34P13.7
ENST00000423372 0.149951521245344 0.0540152739330876 -0.458042402246161 ENSG00000237683 AL627309.1
ENST00000484859 0.754947968970002 0.590419479388175 0.132185688754461 ENSG00000241860 RP11-34P13.13
ENST00000466557 0.0518345286150579 0.0133076469124628 0.54392320270019 ENSG00000241860 RP11-34P13.13
ENST00000442116 0.675635148419774 0.489485755189817 -0.165783684299607 ENSG00000228463 AP006222.2
ENST00000448958 0.367026721305041 0.190642079403166 -0.324286621479673 ENSG00000228463 AP006222.2
ENST00000424587 0.546799159788419 0.348952716818552 -0.227499080390167 ENSG00000228463 AP006222.2
ENST00000440200 0.634532992076429 0.441699550267074 0.0816054994786753 ENSG00000230021 RP5-857K21.4
ENST00000416931 0.0099943838342655 0.00171974817767297 0.45975984565314 ENSG00000225972 MTND1P23
ENST00000414273 0.22450680715267 0.094440290669365 -0.290989866983454 ENSG00000237973 hsa-mir-6723
ENST00000427426 0.711897445511023 0.534726282876636 -0.155373228509082 ENSG00000229344 RP5-857K21.7
ENST00000467115 0.0259060886055411 0.00552656474216254 0.685985903425583 ENSG00000240409 MTATP8P1
ENST00000514057 0.0380578432196975 0.00899212040330427 0.603025136682319 ENSG00000248527 MTATP6P1
ENST00000416718 0.0587468531987332 0.0156711549912374 -0.540202727246083 ENSG00000198744 RP5-857K21.11
ENST00000441245 0.610149741423317 0.414931721555625 0.202490269211326 ENSG00000230021 RP5-857K21.4
ENST00000419394 0.560015696443759 0.362378694697924 0.226209156657189 ENSG00000230021 RP5-857K21.4
ENST00000414688 0.61007734694444 0.41485035459028 0.20379053973349 ENSG00000230021 RP5-857K21.4
ENST00000447954 0.956938865020005 0.916097766758624 -0.0263014545309273 ENSG00000230021 RP5-857K21.4
ENST00000440782 0.987097508395502 0.973944714696482 -0.00819893554547558 ENSG00000229376 CICP3
ENST00000506640 0.437324074594319 0.247076713925962 0.282813805258643 ENSG00000224956 RP11-206L10.1
ENST00000416385 0.934835699027839 0.873358659524027 0.0393233454859687 ENSG00000235373 RP11-206L10.3
ENST00000417659 0.391937330544035 0.20988784411094 0.271752279539798 ENSG00000240618 RP11-206L10.5
ENST00000428504 0.566763895147006 0.369393946819359 -0.149170421716019 ENSG00000228327 RP11-206L10.2
ENST00000434264 0.255485904072011 0.113635266988027 0.208594445650425 ENSG00000237491 RP11-206L10.9
ENST00000457084 0.761634913700247 0.599453468102289 0.0819850383053715 ENSG00000237491 RP11-206L10.9
ENST00000589899 0.308036105798379 0.148238657448038 0.190708469018224 ENSG00000237491 RP11-206L10.9
ENST00000609830 0.313507562656197 0.151915490770275 0.186310584905431 ENSG00000237491 RP11-206L10.9
ENST00000429505 0.00682883223194988 0.00108513259867541 0.3407811114047 ENSG00000237491 RP11-206L10.9
ENST00000591440 0.00498364969124748 0.000745093485698564 0.396464980956518 ENSG00000237491 RP11-206L10.9
ENST00000587530 0.00498364969124748 0.000745093485698564 0.396464980956518 ENSG00000237491 RP11-206L10.9
ENST00000593022 0.00938701321150833 0.00159153334223873 0.362999675656708 ENSG00000237491 RP11-206L10.9
ENST00000589531 0.00972480623135501 0.00166422590161043 0.365984268741167 ENSG00000237491 RP11-206L10.9
ENST00000588951 0.0163470024853013 0.00313018297114099 0.362528673292984 ENSG00000237491 RP11-206L10.9
ENST00000585768 0.00391465088430341 0.000559979745619161 0.423897656704937 ENSG00000237491 RP11-206L10.9
ENST00000585745 0.0186895668180556 0.00369237667320285 0.391123785215649 ENSG00000237491 RP11-206L10.9
ENST00000586928 0.0040515621864741 0.000583675123082812 0.631460816242786 ENSG00000237491 RP11-206L10.9
ENST00000592547 0.148050618547082 0.0530498835145596 0.46020683046432 ENSG00000237491 RP11-206L10.9
ENST00000585826 0.251560791478472 0.111127552950185 0.394794529937414 ENSG00000237491 RP11-206L10.9
ENST00000590848 0.005265652889363 0.000795896700842987 0.40002945609012 ENSG00000237491 RP11-206L10.9
ENST00000586288 0.00948071480060276 0.00161076889169048 0.365218277720737 ENSG00000237491 RP11-206L10.9
ENST00000591702 0.000966768134419276 0.000107988627635999 0.743194799285859 ENSG00000237491 RP11-206L10.9
ENST00000358533 0.00160330019520295 0.000194512855390845 0.765825684008834 ENSG00000237491 RP11-206L10.9
ENST00000447500 0.57173015518959 0.374552353288912 0.142077117751264 ENSG00000230092 RP11-206L10.8
ENST00000590817 0.57173015518959 0.374552353288912 0.142077117751264 ENSG00000230092 RP11-206L10.8
ENST00000587126 0.931047222632711 0.866568637574378 0.042176265918834 ENSG00000237491 RP11-206L10.9
ENST00000443772 0.963685883085606 0.929354109744694 0.0190109842387017 ENSG00000237491 RP11-206L10.9
ENST00000412115 0.893791567903479 0.799816000558488 0.0516075193045392 ENSG00000237491 RP11-206L10.9
ENST00000435300 0.790892432322798 0.639306846001274 -0.0780481234937404 ENSG00000240453 RP11-206L10.10
ENST00000326734 0.841569145510468 0.714692558827593 0.0859802538898222 ENSG00000177757 FAM87B
ENST00000473798 0.697149425979859 0.516570953581321 0.152528669430848 ENSG00000225880 LINC00115
ENST00000536430 0.697149425979859 0.516570953581321 0.152528669430848 ENSG00000225880 LINC00115
ENST00000445118 0.77718893134267 0.620794414349476 -0.0431849793023245 ENSG00000228794 LINC01128
ENST00000610067 0.446073001500691 0.254714955201167 -0.107632482711201 ENSG00000228794 LINC01128
ENST00000441765 0.109584783934543 0.0352908580177953 -0.268123326659804 ENSG00000228794 LINC01128
ENST00000609139 0.450689071312924 0.258587092757346 -0.106162214414541 ENSG00000228794 LINC01128
ENST00000449005 0.463779581998227 0.270182862429687 -0.101736421660077 ENSG00000228794 LINC01128
ENST00000416570 0.420533298825554 0.233026665882608 -0.110347892806754 ENSG00000228794 LINC01128
ENST00000448975 0.420533298825554 0.233026665882608 -0.110347892806754 ENSG00000228794 LINC01128
ENST00000609009 0.42559642139975 0.237324361268875 -0.111510317675368 ENSG00000228794 LINC01128
ENST00000608189 0.42559642139975 0.237324361268875 -0.111510317675368 ENSG00000228794 LINC01128
ENST00000415295 0.187622799387694 0.0733480341989695 -0.23697238741641 ENSG00000228794 LINC01128
ENST00000425657 0.629346065268873 0.436028269404739 0.176891217473531 ENSG00000228794 LINC01128
ENST00000607769 0.386990407455316 0.205910264682409 -0.318073834136935 ENSG00000272438 RP11-54O7.16
ENST00000342066 0.0279228203554685 0.00607485383603944 -0.394094415022584 ENSG00000187634 SAMD11
ENST00000341065 0.0272421917668883 0.00588714367287841 -0.394919048477765 ENSG00000187634 SAMD11
ENST00000455979 0.544176311052234 0.346231822397184 -0.204318368120425 ENSG00000187634 SAMD11
ENST00000483767 0.132696435245329 0.0456864828271171 -0.226136191880455 ENSG00000188976 NOC2L
ENST00000327044 0.000573392367439443 5.92693473050864e-05 -0.323183490510241 ENSG00000188976 NOC2L
ENST00000477976 0.0022267706961316 0.000286602948587112 -0.307878625008825 ENSG00000188976 NOC2L
ENST00000496938 0.778580682351647 0.622795180944513 -0.0805755525874199 ENSG00000188976 NOC2L
ENST00000487214 0.000664907480467177 7.00731063090705e-05 -0.321563375748253 ENSG00000188976 NOC2L
ENST00000469563 0.00125791195542315 0.000145954882946754 -0.406618426402274 ENSG00000188976 NOC2L
ENST00000338591 0.00206650610683841 0.000262294899620428 -0.508729417326211 ENSG00000187961 KLHL17
ENST00000463212 0.294030122551218 0.138789306687887 -0.325040419224623 ENSG00000187961 KLHL17
ENST00000466300 0.00475654345744159 0.00070468237257007 -0.550496895293977 ENSG00000187961 KLHL17
ENST00000481067 0.0937281150390872 0.0287319478860415 -0.430109791504296 ENSG00000187961 KLHL17
ENST00000379410 0.634633617695665 0.441817030900887 -0.183758962257821 ENSG00000187583 PLEKHN1
ENST00000379407 0.718584827611754 0.543436213464683 -0.145580181613953 ENSG00000187583 PLEKHN1
ENST00000379409 0.718584827611754 0.543436213464683 -0.145580181613953 ENSG00000187583 PLEKHN1
ENST00000491024 0.69025656824189 0.507832270598726 -0.165591144679915 ENSG00000187583 PLEKHN1
ENST00000433179 0.398973965620387 0.215679998805361 -0.311108562158517 ENSG00000187642 C1orf170
ENST00000341290 0.403328553869802 0.219258617808164 -0.309073086441627 ENSG00000187642 C1orf170
ENST00000479361 0.551747630262212 0.353999218135221 -0.234409146880874 ENSG00000187642 C1orf170
ENST00000606034 0.995770664900686 0.990656778243393 0.00292631254426328 ENSG00000272512 RP11-54O7.17
ENST00000428771 0.353183692577251 0.180460487227227 -0.307426978428184 ENSG00000188290 HES4
ENST00000304952 0.351457356439301 0.17917956943637 -0.308260919678808 ENSG00000188290 HES4
ENST00000481869 0.350581423960426 0.178432641982789 -0.308642721461026 ENSG00000188290 HES4
ENST00000484667 0.408214678382929 0.22316652023966 -0.283038376893957 ENSG00000188290 HES4
ENST00000379389 0.000709841183522285 7.53420388760436e-05 -0.700536590984647 ENSG00000187608 ISG15
ENST00000379370 0.000543305355499366 5.56628859450269e-05 -0.501281346534545 ENSG00000188157 AGRN
ENST00000477585 0.0268841729630237 0.00578957001867897 -0.455845620939594 ENSG00000188157 AGRN
ENST00000469403 0.00555624988828633 0.000848087983940414 -0.527043232577238 ENSG00000188157 AGRN
ENST00000479707 0.00029522045922264 2.78733410181347e-05 -0.676856227296888 ENSG00000188157 AGRN
ENST00000466223 0.00516277227688375 0.000776311223543263 -0.566364443608109 ENSG00000188157 AGRN
ENST00000478677 0.0690251843085427 0.0193347913329075 -0.46134421606007 ENSG00000188157 AGRN
ENST00000492947 0.127117991840772 0.0431296086730409 -0.321407527876928 ENSG00000188157 AGRN
ENST00000419249 0.0551250454494801 0.0144137694837579 -0.36696535342717 ENSG00000188157 AGRN
ENST00000461111 0.018020715494788 0.00353170743726402 -0.403416257909074 ENSG00000188157 AGRN
ENST00000418300 0.00221416445194161 0.000284697541791126 -0.548322221581494 ENSG00000242590 RP11-54O7.14
ENST00000427998 0.0823413036983184 0.0243018265121761 0.442699169877345 ENSG00000217801 RP11-465B22.3
ENST00000394517 0.080242739198502 0.0235003442317916 0.45078137997313 ENSG00000217801 RP11-465B22.3
ENST00000442292 0.874140745942196 0.76694664285009 0.0713166913765127 ENSG00000273443 RP11-54O7.18
ENST00000456409 0.0266459375049244 0.00572544922406486 0.531818986915881 ENSG00000217801 RP11-465B22.3
ENST00000412397 0.0218152364977905 0.00447023724719307 0.529030032114652 ENSG00000217801 RP11-465B22.3
ENST00000433695 0.015163694327659 0.0028565331841569 0.574525773757737 ENSG00000217801 RP11-465B22.3
ENST00000451054 0.0162000063836261 0.00309473070445428 0.571725623034425 ENSG00000217801 RP11-465B22.3
ENST00000453464 0.193006173406073 0.076290969528756 -0.442620264041741 ENSG00000237330 RNF223
ENST00000379339 0.00329907634747482 0.000456675413863857 -0.317987702350765 ENSG00000131591 C1orf159
ENST00000294576 0.00329907634747482 0.000456675413863857 -0.317987702350765 ENSG00000131591 C1orf159
ENST00000448924 0.00329907634747482 0.000456675413863857 -0.317987702350765 ENSG00000131591 C1orf159
ENST00000465822 0.00153896165847865 0.000185423477267792 -0.532962359600517 ENSG00000131591 C1orf159
ENST00000379325 0.00329907634747482 0.000456675413863857 -0.317987702350765 ENSG00000131591 C1orf159
ENST00000421241 0.00329907634747482 0.000456675413863857 -0.317987702350765 ENSG00000131591 C1orf159
ENST00000487177 0.00225422831725774 0.000290967085388669 -0.550822763442223 ENSG00000131591 C1orf159
ENST00000467751 0.00329907634747482 0.000456675413863857 -0.317987702350765 ENSG00000131591 C1orf159
ENST00000477196 0.00329907634747482 0.000456675413863857 -0.317987702350765 ENSG00000131591 C1orf159
ENST00000464905 0.0572992376521141 0.0151592507426472 -0.467957596867835 ENSG00000131591 C1orf159
ENST00000379320 0.00189541205900539 0.000236832136336144 -0.534874266163436 ENSG00000131591 C1orf159
ENST00000379319 0.0190239368827072 0.00377543104552143 -0.303386245639098 ENSG00000131591 C1orf159
ENST00000434641 0.00940193326885128 0.00159462825329312 -0.308003290187932 ENSG00000131591 C1orf159
ENST00000482816 0.0139591192207504 0.00258523966419125 -0.299455051823944 ENSG00000131591 C1orf159
ENST00000437760 0.0279074552862234 0.00606950081938374 -0.28189509643143 ENSG00000131591 C1orf159
ENST00000462097 0.0454314687717286 0.0112621804844054 -0.268478030784206 ENSG00000131591 C1orf159
ENST00000473600 0.0747317997814397 0.0214076308799857 -0.438733642317966 ENSG00000131591 C1orf159
ENST00000475119 0.0462395531799562 0.011517058127401 -0.267390520660779 ENSG00000131591 C1orf159
ENST00000442117 0.0533120640554147 0.0137960456497466 -0.475287741028013 ENSG00000131591 C1orf159
ENST00000427787 0.132363779128423 0.0455376589620624 -0.439283583172733 ENSG00000131591 C1orf159
ENST00000472741 0.0789738678551734 0.0230239019066379 -0.247771340185789 ENSG00000131591 C1orf159
ENST00000480643 0.0891085143384968 0.0269037919077323 -0.239935851265997 ENSG00000131591 C1orf159
ENST00000328596 0.383614170177072 0.203360686722257 0.312305410178119 ENSG00000186891 TNFRSF18
ENST00000379268 0.326440361295253 0.160827926651916 0.343327005014916 ENSG00000186891 TNFRSF18
ENST00000486728 0.675090246760932 0.488723918277986 0.174337556685016 ENSG00000186891 TNFRSF18
ENST00000379265 0.45751456717626 0.264586944775557 0.275807408983972 ENSG00000186891 TNFRSF18
ENST00000379236 0.809545504624245 0.666315555429034 -0.0891182916586158 ENSG00000186827 TNFRSF4
ENST00000497869 0.794198184607371 0.643984480276172 -0.0954981189227522 ENSG00000186827 TNFRSF4
ENST00000453580 0.955617354726729 0.91334955474014 0.0255794138917 ENSG00000186827 TNFRSF4
ENST00000360001 0.039234376757212 0.00934185125878361 -0.227989494157695 ENSG00000078808 SDF4
ENST00000465727 0.0391190698447042 0.00930695240584244 -0.227991565591928 ENSG00000078808 SDF4
ENST00000263741 0.0391190698447042 0.00930695240584244 -0.227991565591928 ENSG00000078808 SDF4
ENST00000494748 0.205404360716566 0.0832679494473383 -0.172209797368448 ENSG00000078808 SDF4
ENST00000478938 0.267712179123818 0.121403120377198 -0.160860277980933 ENSG00000078808 SDF4
ENST00000403997 0.0495965554812496 0.0125846679546481 -0.245447498083466 ENSG00000078808 SDF4
ENST00000545427 0.028137130841804 0.00613279109448919 -0.269534120923089 ENSG00000078808 SDF4
ENST00000459994 0.0541029778775742 0.0140656113641031 -0.263315992828524 ENSG00000078808 SDF4
ENST00000379198 0.116227325973646 0.0381547878225107 -0.248687174053348 ENSG00000176022 B3GALT6
ENST00000330388 0.37667014717161 0.198013674066863 -0.324207287394987 ENSG00000184163 FAM132A
ENST00000565563 0.530438400015784 0.333197802425348 -0.229413630315497 ENSG00000260179 RP5-902P8.12
ENST00000450390 0.00240813170666176 0.000314180461800589 -0.315323455706061 ENSG00000160087 UBE2J2
ENST00000347370 0.00240813170666176 0.000314180461800589 -0.315323455706061 ENSG00000160087 UBE2J2
ENST00000349431 0.00288241556818931 0.000389380959396088 -0.308077996078892 ENSG00000160087 UBE2J2
ENST00000348298 0.00374730271188263 0.000531433925086305 -0.292083007443431 ENSG00000160087 UBE2J2
ENST00000339385 0.0120954633932387 0.00217143957515335 -0.281163448305881 ENSG00000160087 UBE2J2
ENST00000400929 0.00400371822805964 0.000575278171682703 -0.293446187877848 ENSG00000160087 UBE2J2
ENST00000464036 0.00355634825292167 0.000498996865212554 -0.297948544475591 ENSG00000160087 UBE2J2
ENST00000360466 0.00610279469044436 0.000948710051569142 -0.284731888593655 ENSG00000160087 UBE2J2
ENST00000400930 0.00613340728298211 0.000954502305975989 -0.284932820594426 ENSG00000160087 UBE2J2
ENST00000467339 0.0569825277398849 0.0150519076589044 -0.293713450027938 ENSG00000160087 UBE2J2
ENST00000473215 0.00561560395146383 0.000858793521830871 -0.290862961134242 ENSG00000160087 UBE2J2
ENST00000435198 0.00734528765351374 0.00118491969459626 -0.274609283485582 ENSG00000160087 UBE2J2
ENST00000509720 0.00664840299329298 0.00105056569045008 -0.27462667800151 ENSG00000160087 UBE2J2
ENST00000491779 0.0107110442424083 0.00187019254991224 -0.260419487898442 ENSG00000160087 UBE2J2
ENST00000466752 0.0115470688182669 0.00204723322755529 -0.274624448343089 ENSG00000160087 UBE2J2
ENST00000503294 0.0106197370273479 0.00185161616878327 -0.274001281557934 ENSG00000160087 UBE2J2
ENST00000477894 0.00902840373221159 0.00152082609670595 -0.281968404851885 ENSG00000160087 UBE2J2
ENST00000471154 0.0405883085289184 0.00975755472752259 -0.277863299457138 ENSG00000160087 UBE2J2
ENST00000422076 0.00987407625948305 0.00169541052825703 -0.281255413973041 ENSG00000160087 UBE2J2
ENST00000502382 0.013492959795863 0.0024814650360704 -0.279441960348251 ENSG00000160087 UBE2J2
ENST00000461142 0.0573833247356297 0.0151918713174569 -0.246736723799534 ENSG00000160087 UBE2J2
ENST00000488418 0.121579309855963 0.0406213766651011 -0.240585555970523 ENSG00000160087 UBE2J2
ENST00000434139 0.436136021099023 0.246070515610142 -0.292763431075784 ENSG00000230415 RP5-902P8.10
ENST00000379116 0.422963560223736 0.235132291599331 -0.277506948209026 ENSG00000162572 SCNN1D
ENST00000379101 0.488552178203789 0.293110745734563 -0.246419670798008 ENSG00000162572 SCNN1D
ENST00000338555 0.468865293768726 0.27476652822543 -0.256421788815942 ENSG00000162572 SCNN1D
ENST00000470022 0.910813899572181 0.830007855663164 0.054340961968419 ENSG00000162572 SCNN1D
ENST00000325425 0.525430675320069 0.327904027836129 -0.242607623057251 ENSG00000162572 SCNN1D
ENST00000467651 0.948241468539334 0.898613451412543 0.0321635207462645 ENSG00000162572 SCNN1D
ENST00000400928 0.546574390837616 0.348718905883531 -0.233287326940629 ENSG00000162572 SCNN1D
ENST00000354700 1.20082742976683e-10 3.16313581089331e-12 -0.976234840334844 ENSG00000131584 ACAP3
ENST00000353662 1.21332692113153e-10 3.19788481403888e-12 -0.975706580771352 ENSG00000131584 ACAP3
ENST00000492936 3.3947279414928e-11 8.27627737819695e-13 -0.988714900465725 ENSG00000131584 ACAP3
ENST00000467278 9.56295394953841e-09 3.28009873860059e-10 -0.915334571304683 ENSG00000131584 ACAP3
ENST00000470659 0.00588481070226606 0.000907924026625533 -0.668908256673993 ENSG00000131584 ACAP3
ENST00000379037 2.94831355360234e-07 1.32812705753695e-08 -1.0437801238009 ENSG00000131584 ACAP3
ENST00000476572 1.09503770666012e-07 4.53121321263979e-09 -0.96187375700514 ENSG00000131584 ACAP3
ENST00000493992 8.31587874046606e-05 6.6846513259351e-06 -0.967660349414211 ENSG00000131584 ACAP3
ENST00000472541 6.16678706237013e-09 2.05403538680939e-10 -0.943154746053729 ENSG00000131584 ACAP3
ENST00000354980 4.69132169673925e-08 1.81749448348433e-09 -0.977009872764144 ENSG00000131584 ACAP3
ENST00000478065 2.16617106322703e-08 7.91022553281589e-10 -1.04137939063192 ENSG00000131584 ACAP3
ENST00000479108 3.24428207911495e-09 1.03793814947974e-10 -1.03490044197534 ENSG00000131584 ACAP3
ENST00000438966 1.15421311741907e-08 4.00406411345655e-10 -1.02225478692993 ENSG00000131584 ACAP3
ENST00000379031 0.000792543041880232 8.55434963474188e-05 -0.616241652101146 ENSG00000169972 PUSL1
ENST00000470520 0.000752295365949802 8.05435084909995e-05 -0.697471676875836 ENSG00000169972 PUSL1
ENST00000463758 0.000338557388994837 3.26112839580856e-05 -0.808868356242835 ENSG00000169972 PUSL1
ENST00000467712 0.000277851027631728 2.60141446572329e-05 -0.722035739713447 ENSG00000169972 PUSL1
ENST00000493657 0.00111461394017342 0.000127292545786333 -0.611370788998522 ENSG00000169972 PUSL1
ENST00000470030 0.0210509111000936 0.00427960255949251 -0.314748347647174 ENSG00000127054 CPSF3L
ENST00000435064 0.0111299656161517 0.00196040165146622 -0.26681038829947 ENSG00000127054 CPSF3L
ENST00000497304 0.00155879296991246 0.000188117461246003 -0.460861704089777 ENSG00000127054 CPSF3L
ENST00000323275 0.0110432461637292 0.00194238832727786 -0.267115423184523 ENSG00000127054 CPSF3L
ENST00000411962 0.0110432461637292 0.00194238832727786 -0.267115423184523 ENSG00000127054 CPSF3L
ENST00000462432 0.0110641561148933 0.00194689767305304 -0.307335348874223 ENSG00000127054 CPSF3L
ENST00000478641 0.0257421847207537 0.00548386054587359 -0.305094762362805 ENSG00000127054 CPSF3L
ENST00000458452 0.01132408589288 0.00200136232697339 -0.266757840688334 ENSG00000127054 CPSF3L
ENST00000419704 0.01132408589288 0.00200136232697339 -0.266757840688334 ENSG00000127054 CPSF3L
ENST00000540437 0.01132408589288 0.00200136232697339 -0.266757840688334 ENSG00000127054 CPSF3L
ENST00000421495 0.01132408589288 0.00200136232697339 -0.266757840688334 ENSG00000127054 CPSF3L
ENST00000532772 0.0118949114765683 0.00212624637925596 -0.265108378688226 ENSG00000127054 CPSF3L
ENST00000450926 0.0127456551316328 0.00231455658882212 -0.265730027912146 ENSG00000127054 CPSF3L
ENST00000545578 0.0126094250494343 0.00228353398378352 -0.265798250167468 ENSG00000127054 CPSF3L
ENST00000527098 0.0126094250494343 0.00228353398378352 -0.265798250167468 ENSG00000127054 CPSF3L
ENST00000485710 0.0254405002044086 0.00540659144888635 -0.343756002800713 ENSG00000127054 CPSF3L
ENST00000461514 0.0199207629240713 0.00400357190219411 -0.352181953049568 ENSG00000127054 CPSF3L
ENST00000525164 0.0131993381410977 0.00241734746590218 -0.370482452757651 ENSG00000127054 CPSF3L
ENST00000528879 0.015019675144347 0.00282093702536713 -0.261174832195593 ENSG00000127054 CPSF3L
ENST00000525769 0.0149863044697128 0.00281346245558946 -0.366000859879602 ENSG00000127054 CPSF3L
ENST00000531377 0.00738113544604431 0.00119214481982653 -0.274490056438844 ENSG00000127054 CPSF3L
ENST00000527383 0.0836003469412873 0.0247865060925495 -0.266176669961403 ENSG00000127054 CPSF3L
ENST00000531292 0.0739578033218724 0.0211272278283471 -0.263961908717276 ENSG00000127054 CPSF3L
ENST00000467408 0.206273808159707 0.0837791311132436 -0.203790596410132 ENSG00000127054 CPSF3L
ENST00000434694 0.0416325409579985 0.0100770266767442 -0.221450475354035 ENSG00000127054 CPSF3L
ENST00000531020 0.179901581012112 0.0692317084442941 -0.244392581198342 ENSG00000127054 CPSF3L
ENST00000533916 0.222790501225226 0.0933767479789693 -0.220403461620506 ENSG00000127054 CPSF3L
ENST00000488042 0.0450032892787085 0.0111197966610414 -0.225010935848742 ENSG00000127054 CPSF3L
ENST00000526797 0.0402371944882854 0.00964887083166526 -0.22642513493139 ENSG00000127054 CPSF3L
ENST00000526332 0.0401232969884902 0.0096122104756623 -0.226442601176485 ENSG00000127054 CPSF3L
ENST00000430786 0.0384637393005117 0.00911123543845373 -0.228215717526846 ENSG00000127054 CPSF3L
ENST00000527719 0.0342134150699857 0.00784832820509754 -0.233882480015068 ENSG00000127054 CPSF3L
ENST00000530031 0.0340158092470747 0.00779317844006864 -0.233912640387852 ENSG00000127054 CPSF3L
ENST00000526113 0.0335037936117369 0.00765399567273339 -0.235543304399371 ENSG00000127054 CPSF3L
ENST00000526904 0.0352169013894811 0.00814910750544579 -0.234255696123822 ENSG00000127054 CPSF3L
ENST00000525603 0.0241334735983704 0.0050595394555891 -0.244231566101683 ENSG00000127054 CPSF3L
ENST00000444968 0.0563403826098692 0.0148361327982445 -0.302000841760535 ENSG00000240731 RP5-890O3.9
ENST00000429572 0.168239910847307 0.0631659875253437 -0.207333465078909 ENSG00000127054 CPSF3L
ENST00000498173 0.168239910847307 0.0631659875253437 -0.207333465078909 ENSG00000127054 CPSF3L
ENST00000496353 0.178660918630199 0.0685952239890443 -0.203740885013856 ENSG00000127054 CPSF3L
ENST00000493534 0.265989830878048 0.120290228339532 -0.191174052594481 ENSG00000127054 CPSF3L
ENST00000534345 0.309889721920158 0.149531425894686 -0.179422574451058 ENSG00000127054 CPSF3L
ENST00000532952 0.320381305370838 0.156609083392094 -0.173727369576011 ENSG00000127054 CPSF3L
ENST00000490853 0.299233091471851 0.142240310239066 -0.182511279964415 ENSG00000127054 CPSF3L
ENST00000531019 0.299233091471851 0.142240310239066 -0.182511279964415 ENSG00000127054 CPSF3L
ENST00000498476 0.324235578316053 0.159294821365216 -0.175342780210606 ENSG00000127054 CPSF3L
ENST00000470679 0.324283178725508 0.159347452354849 -0.187824621636342 ENSG00000127054 CPSF3L
ENST00000525285 0.218468430815177 0.0909341203048308 -0.231634058363924 ENSG00000127054 CPSF3L
ENST00000530233 0.565440309191721 0.367938891363631 -0.134050585094248 ENSG00000127054 CPSF3L
ENST00000464957 0.00195156793638417 0.000244846161760376 -0.638182994207216 ENSG00000224051 GLTPD1
ENST00000343938 8.3662994227019e-06 5.17906887403488e-07 -0.748032302643759 ENSG00000224051 GLTPD1
ENST00000488011 0.00146516162912429 0.000174724812219541 -0.718581582860643 ENSG00000224051 GLTPD1
ENST00000339381 0.904676834471668 0.819193522879635 -0.0541159979147693 ENSG00000169962 TAS1R3
ENST00000378891 0.000713294445552656 7.57431217444898e-05 -0.456913540200993 ENSG00000107404 DVL1
ENST00000378888 0.000786304646549023 8.47933306778991e-05 -0.458497847388589 ENSG00000107404 DVL1
ENST00000472445 0.0468583765962673 0.0117159147382119 -0.403725593869246 ENSG00000107404 DVL1
ENST00000474033 0.380433142749929 0.200988186388457 -0.291170239891417 ENSG00000162576 MXRA8
ENST00000309212 0.366917146991822 0.190555027586767 -0.264889717697534 ENSG00000162576 MXRA8
ENST00000477278 0.230731509164582 0.098314607466221 -0.327734217577578 ENSG00000162576 MXRA8
ENST00000342753 0.366902203581253 0.19053623727061 -0.264809412603199 ENSG00000162576 MXRA8
ENST00000445648 0.366902203581253 0.19053623727061 -0.264809412603199 ENSG00000162576 MXRA8
ENST00000473097 0.419294542907826 0.232078699172699 -0.284705519526185 ENSG00000162576 MXRA8
ENST00000478517 0.11401548854391 0.037176858744896 -0.51449498628908 ENSG00000162576 MXRA8
ENST00000476718 0.234056168050615 0.100381654595595 -0.410025530861648 ENSG00000162576 MXRA8
ENST00000338370 0.0180558008169663 0.00354016419171533 -0.316831230268597 ENSG00000175756 AURKAIP1
ENST00000338338 0.0225221804802549 0.00464488976288435 -0.311079224860761 ENSG00000175756 AURKAIP1
ENST00000321751 0.0189596730486721 0.00375870627269388 -0.315099659467246 ENSG00000175756 AURKAIP1
ENST00000378853 0.0189521084727231 0.00375706418329556 -0.315079872569815 ENSG00000175756 AURKAIP1
ENST00000489799 0.0150485752601531 0.00282760898125181 -0.36044985321999 ENSG00000175756 AURKAIP1
ENST00000496905 0.0205684456680231 0.00416069327004926 -0.349697692370001 ENSG00000175756 AURKAIP1
ENST00000480479 0.0884951223377883 0.0266800214014829 -0.198744263454123 ENSG00000221978 CCNL2
ENST00000482621 0.343861508887285 0.173531690892006 -0.0998659882812992 ENSG00000221978 CCNL2
ENST00000408952 0.343861508887285 0.173531690892006 -0.0998659882812992 ENSG00000221978 CCNL2
ENST00000463260 0.0647207968768758 0.0177910325893048 -0.249217185563569 ENSG00000221978 CCNL2
ENST00000400809 0.294167052214673 0.138880470010941 -0.107169937981719 ENSG00000221978 CCNL2
ENST00000496007 0.294300655230017 0.138978934263483 -0.107075705912952 ENSG00000221978 CCNL2
ENST00000482365 0.197617494596245 0.0788454512510273 -0.145014777048455 ENSG00000221978 CCNL2
ENST00000481223 0.29340625332351 0.13836692296669 -0.107181504866308 ENSG00000221978 CCNL2
ENST00000418865 0.37328847341693 0.195325392039863 -0.099913163306167 ENSG00000221978 CCNL2
ENST00000505849 0.150489863913547 0.054280446777544 -0.158185425056786 ENSG00000221978 CCNL2
ENST00000488340 0.339568857377013 0.170425743491617 -0.0994563818938826 ENSG00000221978 CCNL2
ENST00000492998 0.0574520470469311 0.0152212670470345 -0.251678163765915 ENSG00000221978 CCNL2
ENST00000469113 0.586550895526341 0.389988091840953 -0.068950034487226 ENSG00000221978 CCNL2
ENST00000480646 0.272041440184369 0.1241882535162 -0.162786939076793 ENSG00000221978 CCNL2
ENST00000471930 0.665930814613478 0.477643870224151 -0.0568471049035911 ENSG00000221978 CCNL2
ENST00000408918 0.550274690475945 0.352537657838311 -0.0790986951734098 ENSG00000221978 CCNL2
ENST00000473872 0.36812263222208 0.191481586067692 -0.127542289853882 ENSG00000221978 CCNL2
ENST00000425598 0.368546580363846 0.191775175880328 -0.121355763498728 ENSG00000221978 CCNL2
ENST00000463895 0.969195751191245 0.939922683419082 0.00851750592768348 ENSG00000221978 CCNL2
ENST00000497013 0.8946902403862 0.80134734718874 0.029472637125776 ENSG00000221978 CCNL2
ENST00000448629 0.885682528501853 0.786198749851544 -0.0383793641149738 ENSG00000224870 RP4-758J18.2
ENST00000444362 0.892130399779174 0.796887456921039 0.0247297522971803 ENSG00000224870 RP4-758J18.2
ENST00000418833 0.9937461806878 0.986958417829022 0.00156572514876172 ENSG00000224870 RP4-758J18.2
ENST00000576232 0.9605020886845 0.923303636153939 -0.0161359384968557 ENSG00000224870 RP4-758J18.2
ENST00000570344 0.917643598616705 0.842474654233785 0.0337937847583007 ENSG00000224870 RP4-758J18.2
ENST00000447725 0.962531049094256 0.927137556824778 0.00890985835228319 ENSG00000224870 RP4-758J18.2
ENST00000572242 0.967673224682668 0.9372309454384 0.00746887918362355 ENSG00000224870 RP4-758J18.2
ENST00000453521 0.886063327726163 0.786716571078109 0.0264988699823723 ENSG00000224870 RP4-758J18.2
ENST00000344843 0.17670219003073 0.0675715463985213 -0.152373609288116 ENSG00000242485 MRPL20
ENST00000493287 0.836124606048085 0.706264232921551 -0.0362664214926566 ENSG00000242485 MRPL20
ENST00000487659 0.175878014197483 0.0671770715353009 -0.15281256898596 ENSG00000242485 MRPL20
ENST00000492508 0.0745965028982765 0.021356213927499 -0.197070259022247 ENSG00000242485 MRPL20
ENST00000482352 0.117993135329264 0.0389837308854217 -0.186532683062253 ENSG00000242485 MRPL20
ENST00000582431 0.195751668742751 0.0778057752193851 -0.428641870858948 ENSG00000264293 RN7SL657P
ENST00000477686 0.104681850599499 0.0331917487227126 -0.209942810319526 ENSG00000242485 MRPL20
ENST00000607307 0.928515754934356 0.862129635678874 -0.0384037684571006 ENSG00000272455 RP4-758J18.13
ENST00000430109 0.461907789872961 0.268519636574603 -0.278714545478192 ENSG00000225285 RP4-758J18.10
ENST00000434150 0.929312360152079 0.863420371477019 -0.0424095799321355 ENSG00000225285 RP4-758J18.10
ENST00000454562 0.392894206767856 0.210704396485428 -0.315069444528132 ENSG00000225285 RP4-758J18.10
ENST00000417917 0.405473555458021 0.220948821109076 -0.308251431006791 ENSG00000225285 RP4-758J18.10
ENST00000495558 0.492392071138778 0.296631983995945 -0.261059610937761 ENSG00000179403 VWA1
ENST00000338660 0.509567911673695 0.312432557293172 -0.252193892160455 ENSG00000179403 VWA1
ENST00000404702 0.544933261527421 0.347053452037924 -0.234407120836881 ENSG00000179403 VWA1
ENST00000476993 0.546730182585917 0.348838846629454 -0.233519323558737 ENSG00000179403 VWA1
ENST00000471398 0.690384077960445 0.508074410492232 -0.166608108335894 ENSG00000179403 VWA1
ENST00000378785 0.949821244283493 0.901381153169585 -0.0311516686034086 ENSG00000215915 ATAD3C
ENST00000484537 0.997855571959688 0.995508311725484 0.00137680376512801 ENSG00000215915 ATAD3C
ENST00000378741 3.77766909575272e-06 2.16364044902199e-07 -0.616726139690254 ENSG00000160072 ATAD3B
ENST00000308647 5.29810048286794e-07 2.52719006807125e-08 -0.58985133557221 ENSG00000160072 ATAD3B
ENST00000472194 7.03477041991474e-07 3.44387119556629e-08 -0.561174237631365 ENSG00000160072 ATAD3B
ENST00000378736 0.00224014426294274 0.000288711447871315 -0.508325688355028 ENSG00000160072 ATAD3B
ENST00000485748 1.47207798126937e-06 7.70218689593297e-08 -0.595977741211805 ENSG00000160072 ATAD3B
ENST00000474481 1.26309097911505e-06 6.4995633085583e-08 -0.605794474687666 ENSG00000160072 ATAD3B
ENST00000378756 7.43144075097852e-06 4.53891966716036e-07 -0.517712631773831 ENSG00000197785 ATAD3A
ENST00000378755 7.43144075097852e-06 4.53891966716036e-07 -0.517712631773831 ENSG00000197785 ATAD3A
ENST00000339113 1.19252912720764e-05 7.68873477751885e-07 -0.512667603367699 ENSG00000197785 ATAD3A
ENST00000536055 1.19252912720764e-05 7.68873477751885e-07 -0.512667603367699 ENSG00000197785 ATAD3A
ENST00000439513 0.00190890405113485 0.000238747500913012 -0.834242401556218 ENSG00000197785 ATAD3A
ENST00000429957 4.47847359761933e-05 3.36000796063714e-06 -0.718174791303391 ENSG00000197785 ATAD3A
ENST00000400830 0.00315726588125216 0.000433699624815137 -0.457615340505741 ENSG00000197785 ATAD3A
ENST00000291386 0.000883592137513871 9.71688616921882e-05 -0.257180106829452 ENSG00000160075 SSU72
ENST00000378726 0.077616200942598 0.0224995460935803 -0.201957063283139 ENSG00000160075 SSU72
ENST00000378725 0.000761006506034245 8.16591705545348e-05 -0.277847296820922 ENSG00000160075 SSU72
ENST00000359060 0.0180550678963391 0.00353988479930027 -0.211421982747186 ENSG00000160075 SSU72
ENST00000539195 0.0121228994317235 0.00217731132900583 -0.335612196834171 ENSG00000215791 AL645728.2
ENST00000366221 0.29774553580718 0.141303357805468 0.365391646660313 ENSG00000215014 AL645728.1
ENST00000607222 0.688611149963027 0.505677995371555 -0.164735320838741 ENSG00000272106 RP11-345P4.9
ENST00000520777 0.0119297523263081 0.00213472972806232 -0.365541595273317 ENSG00000197530 MIB2
ENST00000378710 0.0119297523263081 0.00213472972806232 -0.365541595273317 ENSG00000197530 MIB2
ENST00000360522 0.0119297523263081 0.00213472972806232 -0.365541595273317 ENSG00000197530 MIB2
ENST00000357210 0.0119297523263081 0.00213472972806232 -0.365541595273317 ENSG00000197530 MIB2
ENST00000355826 0.0119297523263081 0.00213472972806232 -0.365541595273317 ENSG00000197530 MIB2
ENST00000518681 0.01160730528396 0.00206009365318162 -0.366295043557767 ENSG00000197530 MIB2
ENST00000505820 0.0117900579589331 0.00210245297457231 -0.366214469753952 ENSG00000197530 MIB2
ENST00000479659 0.0107352639454413 0.00187547024053426 -0.370595622033773 ENSG00000197530 MIB2
ENST00000489635 0.0109731351431698 0.00192700034776243 -0.369281391959354 ENSG00000197530 MIB2
ENST00000511502 0.0109731351431698 0.00192700034776243 -0.369281391959354 ENSG00000197530 MIB2
ENST00000477990 0.242062953554908 0.105358263917545 -0.285446426832792 ENSG00000197530 MIB2
ENST00000514363 0.0939698994020663 0.0288284716294913 -0.297701284708059 ENSG00000197530 MIB2
ENST00000487053 0.0121178566927302 0.00217611610969998 -0.36883227530841 ENSG00000197530 MIB2
ENST00000502470 0.188891815353194 0.073990352605375 -0.254530682120653 ENSG00000197530 MIB2
ENST00000378712 0.0123310868765178 0.00222182162966245 -0.368699348480722 ENSG00000197530 MIB2
ENST00000507082 0.268981176223561 0.12220701803999 -0.293472225391993 ENSG00000197530 MIB2
ENST00000463492 0.46217360339517 0.268722788798151 -0.242257570204621 ENSG00000197530 MIB2
ENST00000510793 0.130175087920975 0.0445063187168962 -0.280655695374054 ENSG00000197530 MIB2
ENST00000504599 0.00669056577128942 0.00105853548836387 -0.386663110683361 ENSG00000197530 MIB2
ENST00000507229 0.0119297523263081 0.00213473159877359 -0.371208324559613 ENSG00000197530 MIB2
ENST00000503789 0.156484048778862 0.0572163289107192 -0.268065174029364 ENSG00000197530 MIB2
ENST00000378708 0.0104415559719458 0.00181309437575104 -0.372310150291991 ENSG00000197530 MIB2
ENST00000506488 0.0121718198055889 0.00218754480148844 -0.368383390997313 ENSG00000197530 MIB2
ENST00000512004 0.835449059396374 0.705347247567848 0.0816900630150092 ENSG00000197530 MIB2
ENST00000508455 0.965363150774063 0.932628401025507 -0.020210476475372 ENSG00000197530 MIB2
ENST00000514234 0.0454851102329216 0.011286595317283 -0.368781630646093 ENSG00000197530 MIB2
ENST00000467597 0.458023549267786 0.265022426595512 -0.226568417882454 ENSG00000197530 MIB2
ENST00000508148 0.224641613201235 0.0945138803394289 -0.369207383649083 ENSG00000197530 MIB2
ENST00000486072 0.109526266358827 0.0352644599345027 -0.447729520897651 ENSG00000197530 MIB2
ENST00000505370 0.129207355554991 0.0441006850984547 -0.416283503994427 ENSG00000197530 MIB2
ENST00000473511 0.143549173300616 0.0509193334682273 -0.351505388918745 ENSG00000197530 MIB2
ENST00000464570 0.319722297477061 0.156098475202088 -0.267203075447659 ENSG00000197530 MIB2
ENST00000483015 0.12213187916333 0.040875229968064 -0.405436840228776 ENSG00000197530 MIB2
ENST00000511910 0.138393075216717 0.0484028899109098 -0.438358718503888 ENSG00000197530 MIB2
ENST00000470373 0.350117946163293 0.17809149901301 -0.33715451491783 ENSG00000197530 MIB2
ENST00000513088 0.00057558736081842 5.9561121373722e-05 -0.447054393095301 ENSG00000248333 CDK11B
ENST00000341832 0.000120012449371373 1.00944629407896e-05 -0.416253290971844 ENSG00000248333 CDK11B
ENST00000317673 1.6705612736183e-05 1.11800964531839e-06 -0.429752056411212 ENSG00000248333 CDK11B
ENST00000340677 1.6705612736183e-05 1.11800964531839e-06 -0.429752056411212 ENSG00000248333 CDK11B
ENST00000407249 1.6705612736183e-05 1.11800964531839e-06 -0.429752056411212 ENSG00000248333 CDK11B
ENST00000341028 0.0437734289104148 0.0107320745473464 -0.384429784559303 ENSG00000248333 CDK11B
ENST00000607013 0.958123716348856 0.918475847742054 0.013989785443117 ENSG00000272004 RP11-345P4.10
ENST00000378662 0.207385449172883 0.0844264089120469 -0.165608472559379 ENSG00000189339 SLC35E2B
ENST00000234800 0.206273808159707 0.0837816337017709 -0.165321379701502 ENSG00000189339 SLC35E2B
ENST00000480991 0.223856950587518 0.0940235357084735 -0.20317917067114 ENSG00000189339 SLC35E2B
ENST00000481276 0.224190882346567 0.0942383149939366 -0.17817720029183 ENSG00000189339 SLC35E2B
ENST00000596308 0.831655271944387 0.699510454037524 0.0754081165800419 ENSG00000269737 RP11-345P4.7
ENST00000597891 0.133551680394289 0.0460813066958957 -0.447891555709272 ENSG00000269227 RP11-345P4.6
ENST00000356200 0.617971484899938 0.423334210665077 -0.0602470879555643 ENSG00000008128 CDK11A
ENST00000598846 0.665974841164947 0.477690463700595 -0.0537958559734216 ENSG00000268575 RP1-283E3.8
ENST00000463652 0.283084896269695 0.131331597775641 -0.252090981491506 ENSG00000008128 CDK11A
ENST00000358779 0.595649767974445 0.39952014859488 -0.0645450425871914 ENSG00000008128 CDK11A
ENST00000460465 0.595649767974445 0.39952014859488 -0.0645450425871914 ENSG00000008128 CDK11A
ENST00000404249 0.595649767974445 0.39952014859488 -0.0645450425871914 ENSG00000008128 CDK11A
ENST00000378633 0.595649767974445 0.39952014859488 -0.0645450425871914 ENSG00000008128 CDK11A
ENST00000357760 0.595649767974445 0.39952014859488 -0.0645450425871914 ENSG00000008128 CDK11A
ENST00000509982 0.617971484899938 0.423334210665077 -0.0602470879555643 ENSG00000008128 CDK11A
ENST00000378638 0.617971484899938 0.423334210665077 -0.0602470879555643 ENSG00000008128 CDK11A
ENST00000356937 0.249616695186852 0.109910436223254 -0.14217036519468 ENSG00000008128 CDK11A
ENST00000478901 0.364774223280513 0.188992529388465 -0.227928555067071 ENSG00000008128 CDK11A
ENST00000468397 0.277742734295482 0.127828327220262 -0.246734539790544 ENSG00000008128 CDK11A
ENST00000491311 0.264654334625973 0.119397867952271 -0.250374014615639 ENSG00000008128 CDK11A
ENST00000495016 0.291052761516954 0.136699275753241 -0.259274819058972 ENSG00000008128 CDK11A
ENST00000468800 0.0407561257728419 0.00981006603176423 -0.317261717687715 ENSG00000008128 CDK11A
ENST00000464748 0.456433985087397 0.263599920636551 -0.210109152713763 ENSG00000008128 CDK11A
ENST00000489300 0.342167295458383 0.172267826711452 -0.254434430605361 ENSG00000008128 CDK11A
ENST00000492390 0.0506848052111493 0.0129358413432233 -0.32019898085697 ENSG00000008128 CDK11A
ENST00000474916 0.0535708487288616 0.0138829828177853 -0.320775264359003 ENSG00000008128 CDK11A
ENST00000378635 0.749901586402486 0.583640648182724 -0.0433071754147485 ENSG00000008128 CDK11A
ENST00000479362 0.551388806242528 0.353597273706608 0.0728124123136042 ENSG00000008128 CDK11A
ENST00000498810 0.609268642269264 0.41397537931899 0.079428683076918 ENSG00000008128 CDK11A
ENST00000487462 0.820553585540274 0.682567654156669 0.0413010738830538 ENSG00000008128 CDK11A
ENST00000401096 0.806729799984003 0.662051846135631 0.0454139954927515 ENSG00000008128 CDK11A
ENST00000577672 0.846645517717646 0.722512921350915 0.0413215599142256 ENSG00000227775 RP1-283E3.4
ENST00000417099 0.643093005679942 0.451558477793513 0.0983041612992661 ENSG00000227775 RP1-283E3.4
ENST00000355439 0.63599976479619 0.443418418470796 -0.0843047928342001 ENSG00000215790 SLC35E2
ENST00000400924 0.649171721659466 0.458475912335145 -0.0812656908167844 ENSG00000215790 SLC35E2
ENST00000246421 0.203271747985544 0.082006730460473 -0.218917752227942 ENSG00000215790 SLC35E2
ENST00000475229 0.876167957889605 0.769996110744221 -0.0451594380372261 ENSG00000215790 SLC35E2
ENST00000424604 0.522475474705061 0.324794600514039 -0.146726640369691 ENSG00000227775 RP1-283E3.4
ENST00000418950 0.0901233595988699 0.0273300793107973 -0.494563354830456 ENSG00000227775 RP1-283E3.4
ENST00000341426 0.493846992282757 0.29801322771012 -0.0703279786227434 ENSG00000008130 NADK
ENST00000341991 0.493796506086534 0.297949362203572 -0.0703342481635669 ENSG00000008130 NADK
ENST00000378625 0.49993017411655 0.303451414908772 -0.0692742318021397 ENSG00000008130 NADK
ENST00000344463 0.493846992282757 0.29801322771012 -0.0703279786227434 ENSG00000008130 NADK
ENST00000342348 0.589569160691449 0.393221140304086 -0.0679056730916541 ENSG00000008130 NADK
ENST00000498806 0.25336540048902 0.112261774048227 -0.19539447710243 ENSG00000008130 NADK
ENST00000469045 0.749979856894748 0.583741019825632 -0.053868156345475 ENSG00000008130 NADK
ENST00000480499 0.479756190626765 0.284649835320656 -0.11747754143805 ENSG00000008130 NADK
ENST00000497747 0.518625819955978 0.321181383337046 -0.12633436909576 ENSG00000008130 NADK
ENST00000477235 0.616019449618849 0.421390888993308 -0.0827165729790391 ENSG00000008130 NADK
ENST00000489538 0.646489184225301 0.455306142242445 -0.0789133572298945 ENSG00000008130 NADK
ENST00000497615 0.5525714716129 0.354895558909361 -0.114927520872445 ENSG00000008130 NADK
ENST00000497186 0.815138227332324 0.674490264658641 -0.0427831090922608 ENSG00000008130 NADK
ENST00000400922 0.785035606682671 0.631519001170684 -0.0499443197440777 ENSG00000008130 NADK
ENST00000492845 0.685630130579056 0.50208915875992 -0.0617803033568399 ENSG00000008130 NADK
ENST00000492768 0.81453804141635 0.673485550075419 -0.0372326562200291 ENSG00000008130 NADK
ENST00000460602 0.795406711931597 0.645807292321041 -0.0446369751916975 ENSG00000008130 NADK
ENST00000464373 0.760207083660653 0.597550198251598 -0.056669068022126 ENSG00000008130 NADK
ENST00000480542 0.00248031429966443 0.000325443273069054 0.85846707517914 ENSG00000008130 NADK
ENST00000378609 0.783136493013998 0.62891328518332 -0.022410819676749 ENSG00000078369 GNB1
ENST00000461893 0.00568395398789187 0.000870997676352314 -0.245045499576245 ENSG00000078369 GNB1
ENST00000471354 0.0364595106679021 0.00852049017915905 -0.181990664438934 ENSG00000078369 GNB1
ENST00000439272 0.208989026339095 0.0853586870925309 -0.146975450687877 ENSG00000078369 GNB1
ENST00000434686 0.248746941301793 0.109390623229382 -0.13794834926622 ENSG00000078369 GNB1
ENST00000437146 0.340412571931125 0.171077393808901 -0.119002103948327 ENSG00000078369 GNB1
ENST00000472614 0.496409197891794 0.300395071540476 -0.116004950743711 ENSG00000078369 GNB1
ENST00000607589 0.990116852463076 0.979855610329418 -0.00331691547812069 ENSG00000078369 GNB1
ENST00000378567 0.0455311540591194 0.01130160570163 -0.434251230065497 ENSG00000067606 PRKCZ
ENST00000468310 0.0431218738755705 0.01053603416154 -0.556209431104937 ENSG00000067606 PRKCZ
ENST00000479566 0.512873726863015 0.315682778035722 -0.252603927636628 ENSG00000067606 PRKCZ
ENST00000466651 0.0335733191364865 0.00767265435868826 -0.60001555510717 ENSG00000067606 PRKCZ
ENST00000400921 0.0804156904943304 0.0235606653634158 -0.412546570257532 ENSG00000067606 PRKCZ
ENST00000495347 0.0448655283990467 0.011075693680732 -0.597389421110788 ENSG00000067606 PRKCZ
ENST00000461106 0.0465887327012343 0.0116292389801579 -0.473387757447233 ENSG00000067606 PRKCZ
ENST00000461465 0.0607237546054009 0.0163705557992571 -0.562522408960773 ENSG00000067606 PRKCZ
ENST00000470596 0.0488184169447325 0.0123409946623727 -0.579667060818457 ENSG00000067606 PRKCZ
ENST00000496325 0.0718385260114616 0.020347437403296 -0.545720675232871 ENSG00000067606 PRKCZ
ENST00000481140 0.0723244250720573 0.0205236543111491 -0.55080168007474 ENSG00000067606 PRKCZ
ENST00000482686 0.37761992951061 0.198779706048763 -0.323610077604459 ENSG00000067606 PRKCZ
ENST00000400920 0.323212776891788 0.158573710561695 -0.26849449371222 ENSG00000067606 PRKCZ
ENST00000486681 0.378011291195808 0.199060965828381 -0.320417763411194 ENSG00000067606 PRKCZ
ENST00000470986 0.641114369988209 0.449272960743948 -0.191228599271821 ENSG00000067606 PRKCZ
ENST00000470511 0.763242870168825 0.601916818782632 -0.131169988846963 ENSG00000067606 PRKCZ
ENST00000471018 0.914359558687223 0.836454730699781 0.0469236320364692 ENSG00000067606 PRKCZ
ENST00000497183 0.961912710380968 0.925984800757499 -0.0228016795873944 ENSG00000067606 PRKCZ
ENST00000419838 0.960151803087242 0.922529068997433 -0.0232387564283826 ENSG00000067606 PRKCZ
ENST00000479263 0.590188931289914 0.393804684359225 -0.175283503355086 ENSG00000067606 PRKCZ
ENST00000478770 0.583997358468039 0.387295375250283 -0.186801302568267 ENSG00000067606 PRKCZ
ENST00000505322 0.607931038856612 0.41249762107703 -0.176027218102568 ENSG00000067606 PRKCZ
ENST00000469733 0.000976856411205694 0.000109269664472577 -0.403370042139149 ENSG00000162585 C1orf86
ENST00000414253 0.00140573752025043 0.000166434859906549 -0.397512801848812 ENSG00000162585 C1orf86
ENST00000428120 0.00140573752025043 0.000166434859906549 -0.397512801848812 ENSG00000162585 C1orf86
ENST00000400919 0.00140573752025043 0.000166434859906549 -0.397512801848812 ENSG00000162585 C1orf86
ENST00000400918 0.000957270896341767 0.000106776701238564 -0.418992227311445 ENSG00000162585 C1orf86
ENST00000497675 3.00481019855879e-05 2.15140625439983e-06 -0.511010621276814 ENSG00000162585 C1orf86
ENST00000378543 0.000172924121749886 1.51908527602709e-05 -0.465990105704377 ENSG00000162585 C1orf86
ENST00000378546 0.000172924121749886 1.51908527602709e-05 -0.465990105704377 ENSG00000162585 C1orf86
ENST00000401813 0.000137490828529622 1.1742327018515e-05 -0.474338494648481 ENSG00000162585 C1orf86
ENST00000487186 0.000133536411640934 1.13574343386901e-05 -0.473686271278855 ENSG00000162585 C1orf86
ENST00000378545 0.00021899267161865 1.98155114292584e-05 -0.454647773899956 ENSG00000162585 C1orf86
ENST00000476803 6.24097128878221e-05 4.85400018544932e-06 -0.491283083291996 ENSG00000162585 C1orf86
ENST00000440825 0.000188391548025467 1.67166863884736e-05 -0.463635471489934 ENSG00000162585 C1orf86
ENST00000597060 0.422064413926187 0.234392119907979 -0.267801925150839 ENSG00000269554 AL590822.2
ENST00000420515 4.63408256594354e-05 3.48964063931236e-06 -0.523937890830327 ENSG00000162585 C1orf86
ENST00000514625 0.529541054839467 0.332335653629044 -0.245011124663736 ENSG00000162585 C1orf86
ENST00000378536 4.06612364287786e-07 1.88636649713177e-08 -0.45044658444743 ENSG00000157933 SKI
ENST00000508416 3.91484833542778e-05 2.89595389825836e-06 -0.501785871159779 ENSG00000157933 SKI
ENST00000478223 0.000223117026712694 2.02370470673227e-05 -0.467566441441427 ENSG00000157933 SKI
ENST00000507179 0.0285319118994379 0.00623790478852968 -0.631096472152854 ENSG00000157933 SKI
ENST00000378531 0.555392665923237 0.357620197069269 -0.132522307662097 ENSG00000116151 MORN1
ENST00000606372 0.521498380756939 0.323878395540331 -0.142937487403203 ENSG00000116151 MORN1
ENST00000378529 0.533214525066803 0.335783720678752 -0.138229569081075 ENSG00000116151 MORN1
ENST00000607342 0.285296289190092 0.132814223082579 0.283205378480404 ENSG00000116151 MORN1
ENST00000469374 0.0561178186746836 0.0147614986467305 -0.369166813708705 ENSG00000116151 MORN1
ENST00000419785 0.122083283045396 0.0408507082790088 -0.330021465592562 ENSG00000116151 MORN1
ENST00000606280 0.398916007089751 0.215636675223729 -0.30009795850148 ENSG00000271847 RP4-740C4.8
ENST00000378525 0.277461640917353 0.127673991095603 -0.247048293362555 ENSG00000116151 MORN1
ENST00000449373 0.386431689517221 0.205510646072077 -0.207902650242268 ENSG00000116151 MORN1
ENST00000317490 0.615243473201616 0.42045145663927 -0.176802197888683 ENSG00000178642 AL513477.1
ENST00000607031 0.537746555253147 0.340075866542391 -0.207858368278579 ENSG00000116151 MORN1
ENST00000475812 0.505723784519308 0.308794765715275 -0.235028286121855 ENSG00000116151 MORN1
ENST00000494279 0.501657434516065 0.304996078020462 -0.240746717804403 ENSG00000116151 MORN1
ENST00000378518 0.012281468590808 0.00221121998955357 -0.201789691698616 ENSG00000157916 RER1
ENST00000605895 0.00331361412025754 0.000459086255979947 -0.224240983149623 ENSG00000157916 RER1
ENST00000378513 0.0095557492026073 0.00162761064419997 -0.21309332776716 ENSG00000157916 RER1
ENST00000306256 0.0116482914287066 0.00206981912461457 -0.204642620680414 ENSG00000157916 RER1
ENST00000493207 0.0169773018935776 0.00328417606015802 -0.234379865294175 ENSG00000157916 RER1
ENST00000378512 0.0095524961728066 0.00162664820549162 -0.213094158826442 ENSG00000157916 RER1
ENST00000443438 0.0166817057692965 0.00321253752491138 -0.200658643626409 ENSG00000157916 RER1
ENST00000488353 0.0135822566912017 0.00250135802540112 -0.210885214972187 ENSG00000157916 RER1
ENST00000462129 0.467301573680461 0.273481396845393 -0.110276350104179 ENSG00000157916 RER1
ENST00000288774 0.00116628198010487 0.000133999585993216 -0.43922658645326 ENSG00000157911 PEX10
ENST00000447513 0.000874054746553442 9.59048804659536e-05 -0.457531414694485 ENSG00000157911 PEX10
ENST00000507596 0.000608200290625561 6.33838121621261e-05 -0.468054815068549 ENSG00000157911 PEX10
ENST00000510434 0.00741390359383147 0.00119799446247188 -0.474857498246293 ENSG00000157911 PEX10
ENST00000508384 0.13733473641128 0.0478900113888797 -0.351936739347051 ENSG00000157911 PEX10
ENST00000515760 0.351343410491297 0.179073081564494 -0.318430133346508 ENSG00000157911 PEX10
ENST00000502666 0.16622131805813 0.0621337324737243 -0.40741776709758 ENSG00000157911 PEX10
ENST00000504111 0.184858175991453 0.0718115685061603 -0.373934528544058 ENSG00000157911 PEX10
ENST00000514502 0.105076122286286 0.0333578250397736 -0.378710757926965 ENSG00000157911 PEX10
ENST00000609981 0.320934912187794 0.156968939698196 -0.357266933409236 ENSG00000149527 PLCH2
ENST00000449969 8.19865087362022e-05 6.57932782922996e-06 -0.908930067348089 ENSG00000149527 PLCH2
ENST00000288766 0.00126329558915507 0.00014667448431063 -0.80591937459058 ENSG00000149527 PLCH2
ENST00000419816 7.44362148414625e-05 5.90573586611644e-06 -0.913655904315232 ENSG00000149527 PLCH2
ENST00000378488 7.44362148414625e-05 5.90573586611644e-06 -0.913655904315232 ENSG00000149527 PLCH2
ENST00000378486 7.44362148414625e-05 5.90573586611644e-06 -0.913655904315232 ENSG00000149527 PLCH2
ENST00000343889 7.19491879449383e-05 5.68300227190012e-06 -0.917943358633529 ENSG00000149527 PLCH2
ENST00000278878 0.000191801141865102 1.70567101681917e-05 -0.880362033234741 ENSG00000149527 PLCH2
ENST00000473964 7.97190529151671e-05 6.37280319446444e-06 -1.02721065902742 ENSG00000149527 PLCH2
ENST00000462379 0.000298809866373568 2.82504123595906e-05 -0.965194186994793 ENSG00000149527 PLCH2
ENST00000378466 0.000335404384689091 3.22596802613161e-05 -0.356632071706162 ENSG00000157881 PANK4
ENST00000435556 0.000335404384689091 3.22596802613161e-05 -0.356632071706162 ENSG00000157881 PANK4
ENST00000505228 0.00310238698815712 0.00042462232982104 -0.314312429344605 ENSG00000157881 PANK4
ENST00000502512 0.250216218583786 0.110317331623976 -0.225022137671793 ENSG00000157881 PANK4
ENST00000471361 0.392295137050759 0.21018853913438 -0.214447430897603 ENSG00000157881 PANK4
ENST00000487804 0.59708283666612 0.401032707932786 -0.140792039530704 ENSG00000157881 PANK4
ENST00000515423 0.224384929841518 0.0943536092054967 -0.322501496915103 ENSG00000157881 PANK4
ENST00000468002 0.00146807995164602 0.000175117915786937 -0.489300707115294 ENSG00000157881 PANK4
ENST00000486396 0.029397372722587 0.00648168975834585 -0.331309731901627 ENSG00000157881 PANK4
ENST00000502770 0.0766617753548704 0.0221432201254352 -0.298689408331627 ENSG00000157881 PANK4
ENST00000491212 0.00235521663779759 0.000305789995825908 -0.54878435611439 ENSG00000157881 PANK4
ENST00000514922 0.0365824190810945 0.0085566458215116 -0.419355407845299 ENSG00000157881 PANK4
ENST00000606645 0.995030593982329 0.989289638334221 -0.00328349196128248 ENSG00000272449 RP3-395M20.12
ENST00000416860 0.704778869128288 0.526281428934518 -0.0961198557067466 ENSG00000238164 RP3-395M20.8
ENST00000443892 0.576446926313664 0.379440110085665 -0.150270802284157 ENSG00000238164 RP3-395M20.8
ENST00000449660 0.399643291230842 0.216218951694013 -0.233473618999685 ENSG00000238164 RP3-395M20.8
ENST00000448624 0.52679697819888 0.32947880197277 -0.192631833312829 ENSG00000238164 RP3-395M20.8
ENST00000432521 0.497507779152716 0.301306632978865 -0.17742357264451 ENSG00000238164 RP3-395M20.8
ENST00000452793 0.882583049632123 0.780953440005986 -0.0443495573294166 ENSG00000238164 RP3-395M20.8
ENST00000426449 0.803109322690515 0.656722231341329 0.0610149437153241 ENSG00000157873 TNFRSF14
ENST00000434817 0.721153533234777 0.546540953036537 0.0824517420012376 ENSG00000157873 TNFRSF14
ENST00000435221 0.719346762600807 0.544312078262599 0.082826286294128 ENSG00000157873 TNFRSF14
ENST00000451778 0.721326553529871 0.546823868609973 0.0822950400716618 ENSG00000157873 TNFRSF14
ENST00000409119 0.653508836553246 0.463503528012536 0.099387998609951 ENSG00000157873 TNFRSF14
ENST00000355716 0.540462610380641 0.342703360305768 0.123831944947942 ENSG00000157873 TNFRSF14
ENST00000475523 0.545606906827672 0.347811833855365 0.123447067786061 ENSG00000157873 TNFRSF14
ENST00000442392 0.818188536022187 0.678957333632679 0.0622286869005188 ENSG00000157873 TNFRSF14
ENST00000482074 0.892970535241148 0.7983993176596 0.0386097482494391 ENSG00000157873 TNFRSF14
ENST00000496064 0.627499926130629 0.434068609139925 0.105362233278005 ENSG00000157873 TNFRSF14
ENST00000463471 0.55460210091715 0.356859968086289 0.119398138493289 ENSG00000157873 TNFRSF14
ENST00000466750 0.450865338402367 0.258749219053065 0.146135028175068 ENSG00000157873 TNFRSF14
ENST00000471768 0.609092711325445 0.413810065337103 0.114800903893762 ENSG00000157873 TNFRSF14
ENST00000463835 0.393111888235085 0.210892041378654 0.158952313143318 ENSG00000157873 TNFRSF14
ENST00000482602 0.358515990843851 0.184303209217516 0.173942193139161 ENSG00000157873 TNFRSF14
ENST00000480305 0.683789651673073 0.499656128193972 0.0918661837632279 ENSG00000157873 TNFRSF14
ENST00000456687 0.983111092905979 0.966319030187369 -0.0101118676245825 ENSG00000225931 RP3-395M20.7
ENST00000424215 0.0895094544728955 0.0270631880333009 0.424567916956541 ENSG00000228037 RP3-395M20.9
ENST00000493183 0.104734912265527 0.0332132958414276 -0.336493685019207 ENSG00000157870 FAM213B
ENST00000474659 0.111454762458131 0.0360780358527037 -0.327956852941255 ENSG00000157870 FAM213B
ENST00000419916 0.0750521593982251 0.0215343898171752 -0.334082803816974 ENSG00000157870 FAM213B
ENST00000378424 0.0750521593982251 0.0215343898171752 -0.334082803816974 ENSG00000157870 FAM213B
ENST00000537325 0.0805979026690608 0.0236400969883595 -0.347458086173809 ENSG00000157870 FAM213B
ENST00000378427 0.0750521593982251 0.0215343898171752 -0.334082803816974 ENSG00000157870 FAM213B
ENST00000378425 0.0750521593982251 0.0215343898171752 -0.334082803816974 ENSG00000157870 FAM213B
ENST00000464043 0.0649883697343283 0.0178885175212084 -0.369627216661556 ENSG00000157870 FAM213B
ENST00000444521 0.0750521593982251 0.0215343898171752 -0.334082803816974 ENSG00000157870 FAM213B
ENST00000465233 0.27100490215151 0.12351750923171 -0.26381709206261 ENSG00000157870 FAM213B
ENST00000498083 0.283567824109752 0.131657935876601 -0.258509428058676 ENSG00000157870 FAM213B
ENST00000481683 0.0893027521683167 0.0269840346498973 -0.368974046019249 ENSG00000157870 FAM213B
ENST00000484099 0.0644939302817972 0.0177034653545565 -0.34616155902081 ENSG00000157870 FAM213B
ENST00000477045 0.139813242865365 0.0491097417353051 -0.351471052182298 ENSG00000157870 FAM213B
ENST00000476686 0.0533274054172416 0.0138031048730725 -0.361246484619316 ENSG00000157870 FAM213B
ENST00000471840 0.162463590294096 0.0601645551689215 -0.343397655604402 ENSG00000142606 MMEL1
ENST00000288709 0.217963458516285 0.0906230406768058 -0.311630742326974 ENSG00000142606 MMEL1
ENST00000378412 0.217963458516285 0.0906230406768058 -0.311630742326974 ENSG00000142606 MMEL1
ENST00000502556 0.100333165799747 0.0314170294304602 -0.451595811697914 ENSG00000142606 MMEL1
ENST00000504800 0.100333165799747 0.0314170294304602 -0.451595811697914 ENSG00000142606 MMEL1
ENST00000579787 0.954474689149969 0.910825697458357 0.0264543722552332 ENSG00000215912 TTC34
ENST00000401094 0.781958939380753 0.627478570832831 -0.120069619378294 ENSG00000215912 TTC34
ENST00000401095 0.715520244197893 0.539080717494309 -0.155045632003532 ENSG00000215912 TTC34
ENST00000511072 0.932522414514661 0.868996793512031 -0.0416855608679544 ENSG00000142611 PRDM16
ENST00000378398 0.932522414514661 0.868996793512031 -0.0416855608679544 ENSG00000142611 PRDM16
ENST00000441472 0.932522414514661 0.868996793512031 -0.0416855608679544 ENSG00000142611 PRDM16
ENST00000442529 0.932522414514661 0.868996793512031 -0.0416855608679544 ENSG00000142611 PRDM16
ENST00000378391 0.932522414514661 0.868996793512031 -0.0416855608679544 ENSG00000142611 PRDM16
ENST00000514189 0.932522414514661 0.868996793512031 -0.0416855608679544 ENSG00000142611 PRDM16
ENST00000270722 0.932522414514661 0.868996793512031 -0.0416855608679544 ENSG00000142611 PRDM16
ENST00000356575 0.216577425582956 0.0898188956639756 -0.42394408980675 ENSG00000162591 MEGF6
ENST00000485002 0.349558771898831 0.177688851081032 -0.338315612214685 ENSG00000162591 MEGF6
ENST00000378344 0.897692198558155 0.807030807290694 -0.0219318839456237 ENSG00000158109 TPRG1L
ENST00000344579 0.897692198558155 0.807030807290694 -0.0219318839456237 ENSG00000158109 TPRG1L
ENST00000378322 0.953341471225968 0.90846898691961 0.00851126608198523 ENSG00000116213 WRAP73
ENST00000270708 0.957591113655072 0.917361938124061 0.00768823664588159 ENSG00000116213 WRAP73
ENST00000471223 0.611890184201385 0.416943050339102 -0.0800042674102384 ENSG00000116213 WRAP73
ENST00000424367 0.911748007967319 0.831667573593431 0.016576832283968 ENSG00000116213 WRAP73
ENST00000497940 0.561307683647121 0.363729370099348 -0.0976690931862355 ENSG00000116213 WRAP73
ENST00000469643 0.733838407850839 0.562544222902942 -0.0752147095127913 ENSG00000116213 WRAP73
ENST00000494884 0.997059313617998 0.993542195558199 0.00128399718439093 ENSG00000116213 WRAP73
ENST00000465916 0.404811772188636 0.220451301555925 0.101985343392124 ENSG00000116213 WRAP73
ENST00000419924 0.697533230241482 0.516965429641247 0.0586360735499629 ENSG00000116213 WRAP73
ENST00000479331 0.375789512978416 0.197279436234835 0.194674392556439 ENSG00000116213 WRAP73
ENST00000378295 0.0631408293060225 0.017216257416161 0.180866643245628 ENSG00000078900 TP73
ENST00000604074 0.0631408293060225 0.017216257416161 0.180866643245628 ENSG00000078900 TP73
ENST00000354437 0.11157030122901 0.0361263362551905 0.189696783366936 ENSG00000078900 TP73
ENST00000346387 0.153114206430722 0.0555526754184621 0.169474639713703 ENSG00000078900 TP73
ENST00000357733 0.153114206430722 0.0555526754184621 0.169474639713703 ENSG00000078900 TP73
ENST00000443034 0.464094805382948 0.270453697169002 0.173166630138027 ENSG00000227589 RP5-1092A11.5
ENST00000603362 0.19706088999286 0.0785288027690512 0.175857056940649 ENSG00000078900 TP73
ENST00000604479 0.19706088999286 0.0785288027690512 0.175857056940649 ENSG00000078900 TP73
ENST00000378288 0.102643070294252 0.0323501434599925 0.171379941104457 ENSG00000078900 TP73
ENST00000378285 0.136693826332306 0.0476020910015712 0.185266417128491 ENSG00000078900 TP73
ENST00000378280 0.136693826332306 0.0476020910015712 0.185266417128491 ENSG00000078900 TP73
ENST00000603364 0.0910545964512977 0.0276959641230216 0.22757444142271 ENSG00000078900 TP73
ENST00000604194 0.351583018717368 0.179270057123554 0.240061643806323 ENSG00000078900 TP73
ENST00000378290 0.130512220157273 0.0446716059164055 0.202612937797658 ENSG00000078900 TP73
ENST00000416554 0.216704910410719 0.0898913094755009 0.296217467921225 ENSG00000235131 RP5-1092A11.2
ENST00000604566 0.923825319042244 0.852951291939029 -0.0222805607825445 ENSG00000078900 TP73
ENST00000418088 0.949831987564204 0.901469870071118 0.0170160960172227 ENSG00000227372 TP73-AS1
ENST00000452079 0.928427909754106 0.861866598248478 0.0235359436691476 ENSG00000227372 TP73-AS1
ENST00000419973 0.773200581567542 0.615784649250466 0.0986532943009439 ENSG00000227372 TP73-AS1
ENST00000423764 0.817361598065746 0.677681410945425 0.0563604990657886 ENSG00000227372 TP73-AS1
ENST00000587071 0.531338422981253 0.334014728047211 0.147714371199311 ENSG00000227372 TP73-AS1
ENST00000608600 0.74886753996879 0.582438327711046 0.0845450611769568 ENSG00000227372 TP73-AS1
ENST00000544565 0.391170576805554 0.209302712355387 -0.253013808193826 ENSG00000227372 TP73-AS1
ENST00000378251 0.00059515022506073 6.18346136060138e-05 -0.334988077737734 ENSG00000130764 LRRC47
ENST00000462356 0.168339939257466 0.0632174598474106 -0.209029990647297 ENSG00000130764 LRRC47
ENST00000479239 0.365031074715113 0.189150296259102 -0.174804726617022 ENSG00000130764 LRRC47
ENST00000607459 0.0507927407741745 0.0129710233013915 -0.378652839984088 ENSG00000272153 RP1-286D6.5
ENST00000378230 0.838378064192733 0.709992488866257 -0.0243286058803465 ENSG00000116198 CEP104
ENST00000484420 0.0399240701363067 0.00954918012158407 -0.552939930742168 ENSG00000116198 CEP104
ENST00000438539 0.880086148955332 0.776613683901189 0.0309827297629309 ENSG00000116198 CEP104
ENST00000461667 0.674785263233773 0.488330706501777 0.0841889732789588 ENSG00000116198 CEP104
ENST00000495701 0.540444549846294 0.342683784993963 -0.149238874561994 ENSG00000116198 CEP104
ENST00000460038 0.848392884732319 0.725548935546604 0.0411531389556399 ENSG00000116198 CEP104
ENST00000494653 0.886767789487107 0.787996473324896 0.0227265773621998 ENSG00000116198 CEP104
ENST00000443466 0.547772664631568 0.350006235633586 -0.126561010127834 ENSG00000116198 CEP104
ENST00000428079 0.727937992347221 0.554970590147913 0.0562146126857192 ENSG00000116198 CEP104
ENST00000494951 0.733065355366989 0.561464957282013 0.0833849639032064 ENSG00000116198 CEP104
ENST00000378223 0.464930247848976 0.271331896396873 0.123187541924207 ENSG00000116198 CEP104
ENST00000378212 0.990117270990063 0.979952758532074 0.00328663157742211 ENSG00000169598 DFFB
ENST00000378209 0.695538361250805 0.514608792872587 -0.0681561000347986 ENSG00000169598 DFFB
ENST00000491998 0.695538361250805 0.514608792872587 -0.0681561000347986 ENSG00000169598 DFFB
ENST00000338895 0.909254592974272 0.827239346220664 -0.0276626328421471 ENSG00000169598 DFFB
ENST00000341385 0.987286581333866 0.974428060464102 0.006092440655903 ENSG00000169598 DFFB
ENST00000468793 0.591499933981611 0.395251990666243 -0.0889356395769225 ENSG00000169598 DFFB
ENST00000339350 0.59167118690676 0.395415338045586 -0.0889836938523982 ENSG00000169598 DFFB
ENST00000477548 0.59167118690676 0.395415338045586 -0.0889836938523982 ENSG00000169598 DFFB
ENST00000378206 0.583019416269044 0.386290181023075 -0.0905756825513099 ENSG00000169598 DFFB
ENST00000475969 0.591144174040666 0.394849886564901 -0.0889924667849643 ENSG00000169598 DFFB
ENST00000481945 0.395584389139126 0.212964399203592 -0.298762875811685 ENSG00000169598 DFFB
ENST00000461150 0.680375514101724 0.495551611284814 -0.112461271203684 ENSG00000169598 DFFB
ENST00000579705 0.117899719445324 0.0389376715283871 -0.519761910944666 ENSG00000264428 AL691523.1
ENST00000486765 0.913244649910198 0.83435040403261 -0.021203256967023 ENSG00000198912 C1orf174
ENST00000361605 0.913244649910198 0.83435040403261 -0.021203256967023 ENSG00000198912 C1orf174
ENST00000474140 0.913244649910198 0.83435040403261 -0.021203256967023 ENSG00000198912 C1orf174
ENST00000413332 0.866022128186881 0.753868354256756 -0.0740163738519467 ENSG00000236423 LINC01134
ENST00000442673 0.820625486471092 0.682730999790115 -0.0805264738001956 ENSG00000236423 LINC01134
ENST00000439488 0.728968942568838 0.556289321440626 -0.117242388080251 ENSG00000236423 LINC01134
ENST00000478423 0.197272636230853 0.0786519763468107 -0.191505116066056 ENSG00000131697 NPHP4
ENST00000460696 0.0948513309508875 0.0291789707391507 -0.390549952767685 ENSG00000131697 NPHP4
ENST00000378161 0.0548155405180946 0.0143101842837274 -0.420407162334342 ENSG00000131697 NPHP4
ENST00000489180 0.19807531666757 0.0791101260855123 -0.191097092482528 ENSG00000131697 NPHP4
ENST00000378156 0.19807531666757 0.0791101260855123 -0.191097092482528 ENSG00000131697 NPHP4
ENST00000378169 0.174791752446272 0.0665900866144582 -0.199467368662475 ENSG00000131697 NPHP4
ENST00000468253 0.162602149990756 0.0602268655901761 -0.376850104459325 ENSG00000131697 NPHP4
ENST00000506941 0.744953611851655 0.576766988539599 -0.139178167390395 ENSG00000131697 NPHP4
ENST00000470763 0.613126898188235 0.41820045712694 0.174147179345659 ENSG00000131697 NPHP4
ENST00000466897 0.164272029028643 0.0610996985492109 -0.350672453100404 ENSG00000131697 NPHP4
ENST00000378111 0.11031690533506 0.0355944694294355 -0.194690755016058 ENSG00000069424 KCNAB2
ENST00000378097 0.126681167188808 0.0429176117397605 -0.189885621723349 ENSG00000069424 KCNAB2
ENST00000493807 0.378716208023317 0.199605209373059 -0.225252108948553 ENSG00000069424 KCNAB2
ENST00000378092 0.143396459013241 0.0508295998513353 -0.182336771284953 ENSG00000069424 KCNAB2
ENST00000478098 0.244252161203202 0.106665398450302 -0.167259158354699 ENSG00000069424 KCNAB2
ENST00000445501 0.258572717004 0.115556223210729 -0.165189262755734 ENSG00000069424 KCNAB2
ENST00000428161 0.136921936166622 0.0476938758868997 -0.191334795776676 ENSG00000069424 KCNAB2
ENST00000389632 0.143509612479677 0.0508934367973409 -0.189362439897078 ENSG00000069424 KCNAB2
ENST00000602612 0.122107809630291 0.040863918637455 -0.188044067107159 ENSG00000069424 KCNAB2
ENST00000378087 0.0905671228923692 0.0275109351364162 -0.203175198160262 ENSG00000069424 KCNAB2
ENST00000341524 0.101781359444446 0.0319958111204444 -0.202314209415273 ENSG00000069424 KCNAB2
ENST00000352527 0.101781359444446 0.0319958111204444 -0.202314209415273 ENSG00000069424 KCNAB2
ENST00000435937 0.185660522177104 0.0723015869549006 -0.18057499112708 ENSG00000069424 KCNAB2
ENST00000164247 0.113919921955756 0.037134567566071 -0.204709142626843 ENSG00000069424 KCNAB2
ENST00000459822 0.0132392605405779 0.00242565389346803 -0.443741825054568 ENSG00000069424 KCNAB2
ENST00000594544 0.0293973757086621 0.0064819113483022 -0.515556523131226 ENSG00000268332 AL035406.1
ENST00000472700 0.198867980124461 0.0795387345226488 -0.187206994690824 ENSG00000069424 KCNAB2
ENST00000378083 0.161293047565184 0.0595819749360931 -0.189208157076188 ENSG00000069424 KCNAB2
ENST00000458166 0.136422900131008 0.0474794233952615 -0.195040990577224 ENSG00000069424 KCNAB2
ENST00000462676 0.608196949291897 0.412753556000308 -0.117220820343068 ENSG00000069424 KCNAB2
ENST00000481789 0.0684701322825399 0.0191324880197587 -0.288569495788192 ENSG00000069424 KCNAB2
ENST00000378021 0.356759283833769 0.183038176391007 -0.31686159983808 ENSG00000116254 CHD5
ENST00000262450 0.356759283833769 0.183038176391007 -0.31686159983808 ENSG00000116254 CHD5
ENST00000462991 0.480004266651808 0.284901638852555 -0.266786709531413 ENSG00000116254 CHD5
ENST00000377999 0.800258123723596 0.652466092323648 -0.113483190854056 ENSG00000116254 CHD5
ENST00000496404 0.510589812583496 0.313456404278323 -0.244516280318595 ENSG00000116254 CHD5
ENST00000484532 0.0454690110805387 0.0112746264704313 0.216423608609624 ENSG00000116251 RPL22
ENST00000234875 0.0436835427786928 0.0107044558198274 0.213223494975764 ENSG00000116251 RPL22
ENST00000480661 0.0571574629196777 0.015112898864677 0.214260845201225 ENSG00000116251 RPL22
ENST00000497965 0.0570787644010987 0.0150847209228745 0.214488741053004 ENSG00000116251 RPL22
ENST00000471204 0.0368675715128172 0.00864356017851847 0.232880812537963 ENSG00000116251 RPL22
ENST00000465387 0.0599597984893754 0.0160956556935691 0.213096503451398 ENSG00000116251 RPL22
ENST00000462296 0.0549726456785686 0.0143611135977689 0.223024405176418 ENSG00000116251 RPL22
ENST00000465335 0.0353266524667845 0.0081845923467134 0.241757361099424 ENSG00000116251 RPL22
ENST00000466994 9.99372186741595e-13 2.06617482637747e-14 1.86751802979436 ENSG00000158286 RNF207
ENST00000377948 3.51708643134236e-77 2.69607785900392e-80 2.44874083719589 ENSG00000158286 RNF207
ENST00000484435 4.92995508149111e-09 1.61650626558839e-10 1.60751007687179 ENSG00000158286 RNF207
ENST00000377939 2.43745374211044e-77 1.83183182308147e-80 2.44762493642393 ENSG00000158286 RNF207
ENST00000485539 3.1304692689884e-21 3.00199065633747e-23 2.20200113327109 ENSG00000158286 RNF207
ENST00000496676 3.49130358406097e-75 2.83374382485165e-78 2.58341715308333 ENSG00000158286 RNF207
ENST00000463453 2.28250205002989e-14 3.96595902606257e-16 1.91959268754327 ENSG00000158286 RNF207
ENST00000496329 2.71817018815279e-13 5.24795335475046e-15 1.8894333255651 ENSG00000158286 RNF207
ENST00000492476 1.29049531389842e-29 7.19630487455097e-32 2.34649726188875 ENSG00000158286 RNF207
ENST00000483336 4.27432031567425e-59 6.03912656110175e-62 2.54905426632283 ENSG00000158286 RNF207
ENST00000343813 0.0265794111902882 0.00570875758041235 -0.252244030860831 ENSG00000116237 ICMT
ENST00000495791 0.15120436274773 0.0546243074736606 -0.244554885931856 ENSG00000116237 ICMT
ENST00000489498 0.0371240740296641 0.00871932092480189 -0.252060892813428 ENSG00000116237 ICMT
ENST00000474756 0.089536877190748 0.0270795541051643 -0.218285732217897 ENSG00000116237 ICMT
ENST00000362035 0.101268349669123 0.0317737904445045 -0.317777651153895 ENSG00000116237 ICMT
ENST00000441724 0.259764394799488 0.116309139630963 -0.390662632618653 ENSG00000225077 LINC00337
ENST00000377893 0.0465533190671844 0.0116145716244979 0.524855625225515 ENSG00000158292 GPR153
ENST00000608083 3.95273327277242e-14 6.98804446656453e-16 -0.631014016259731 ENSG00000097021 ACOT7
ENST00000377845 4.16553185648241e-11 1.02775727559779e-12 -0.591510952167583 ENSG00000097021 ACOT7
ENST00000377855 2.76203789073181e-13 5.33472420858159e-15 -0.628522314028355 ENSG00000097021 ACOT7
ENST00000377860 3.95273327277242e-14 6.98804446656453e-16 -0.631014016259731 ENSG00000097021 ACOT7
ENST00000418124 3.95273327277242e-14 6.98804446656453e-16 -0.631014016259731 ENSG00000097021 ACOT7
ENST00000545482 3.95273327277242e-14 6.98804446656453e-16 -0.631014016259731 ENSG00000097021 ACOT7
ENST00000361521 2.80563831623943e-14 4.89180217620151e-16 -0.629551667136079 ENSG00000097021 ACOT7
ENST00000377842 7.63834992787446e-11 1.95808024920749e-12 -0.588652737923734 ENSG00000097021 ACOT7
ENST00000473466 5.2854115523552e-10 1.51776685441634e-11 -0.599948798205613 ENSG00000097021 ACOT7
ENST00000481175 5.16499497216477e-05 3.93640616053712e-06 -0.632076106991382 ENSG00000097021 ACOT7
ENST00000541130 2.73577222155778e-09 8.68466482580173e-11 -0.625793658278493 ENSG00000097021 ACOT7
ENST00000377837 0.038378303718401 0.00908398911484988 -0.601459099820329 ENSG00000069812 HES2
ENST00000377836 0.0236912356687628 0.00494902027377618 -0.643711952154818 ENSG00000069812 HES2
ENST00000471190 0.0727326977832652 0.0206619217968257 -0.579886181862474 ENSG00000069812 HES2
ENST00000377834 0.0491944272591806 0.0124592818966627 -0.577435060047652 ENSG00000069812 HES2
ENST00000487437 0.265198189411933 0.119764802608972 -0.384714596173321 ENSG00000069812 HES2
ENST00000377828 0.615884442411019 0.421199139941906 -0.198281207578787 ENSG00000187017 ESPN
ENST00000377748 0.847286539623554 0.723442784618633 -0.077296561971484 ENSG00000171680 PLEKHG5
ENST00000400913 0.875848564436459 0.769491622100506 -0.0699136736795253 ENSG00000171680 PLEKHG5
ENST00000489097 0.739933708314247 0.570433888984451 -0.13815769267813 ENSG00000171680 PLEKHG5
ENST00000340850 0.915591383739824 0.838696322728013 -0.0480389358462369 ENSG00000171680 PLEKHG5
ENST00000487949 0.894931447312764 0.801753278870688 -0.0635898336651765 ENSG00000171680 PLEKHG5
ENST00000377725 0.924337633450145 0.854085265740632 -0.0438333531603986 ENSG00000171680 PLEKHG5
ENST00000377728 0.921055975994187 0.848202045230961 -0.0455044349199947 ENSG00000171680 PLEKHG5
ENST00000377732 0.809052743995757 0.665526917329643 -0.0999043407974747 ENSG00000171680 PLEKHG5
ENST00000400915 0.831712265330291 0.699605647104397 -0.0891065392559901 ENSG00000171680 PLEKHG5
ENST00000377740 0.825603691204895 0.690206309780238 -0.0879049184305626 ENSG00000171680 PLEKHG5
ENST00000377737 0.825603691204895 0.690206309780238 -0.0879049184305626 ENSG00000171680 PLEKHG5
ENST00000535355 0.858936229056706 0.74187662754872 -0.0792367337828897 ENSG00000171680 PLEKHG5
ENST00000537245 0.746194114059947 0.578702665742044 -0.12864900219634 ENSG00000171680 PLEKHG5
ENST00000544978 0.805735285745998 0.660742119884864 -0.102805799530462 ENSG00000171680 PLEKHG5
ENST00000377705 0.990342109252797 0.980441177985596 -0.00246125162218186 ENSG00000162408 NOL9
ENST00000464383 0.711462154622293 0.534111253857479 0.0819254570124404 ENSG00000162408 NOL9
ENST00000462798 0.730672937503654 0.558433984258604 0.101371655253077 ENSG00000162408 NOL9
ENST00000456162 0.994809425864536 0.98889315227572 -0.00296797847313568 ENSG00000229519 RP11-58A11.2
ENST00000460777 0.906525289064382 0.822379717896015 0.0425523302850982 ENSG00000162408 NOL9
ENST00000464665 0.874425531041882 0.767426511821945 -0.0506412671538365 ENSG00000162408 NOL9
ENST00000319084 0.728893550101996 0.556203197285327 -0.0891901985118027 ENSG00000204859 ZBTB48
ENST00000435905 0.740699062440374 0.571407234730251 -0.0872755125669781 ENSG00000204859 ZBTB48
ENST00000377674 0.761408441427481 0.599131125080528 0.059696237977596 ENSG00000204859 ZBTB48
ENST00000488936 0.730677816699162 0.558448681569884 0.067460237221593 ENSG00000204859 ZBTB48
ENST00000482360 0.762850461064188 0.601395597364453 0.0757573071357379 ENSG00000204859 ZBTB48
ENST00000498342 0.670986630737519 0.483666384350626 0.122725788945543 ENSG00000204859 ZBTB48
ENST00000466813 0.557384316634875 0.359762775342659 0.167365899435848 ENSG00000204859 ZBTB48
ENST00000466941 0.668966442020934 0.481138342089253 -0.169397829608158 ENSG00000204859 ZBTB48
ENST00000377658 0.000723443089751559 7.69542803101101e-05 -0.544530906575572 ENSG00000162413 KLHL21
ENST00000377663 0.00070896186336038 7.52327241689793e-05 -0.545325088463711 ENSG00000162413 KLHL21
ENST00000467612 0.00331130580975764 0.000458666907505904 -0.50279109363253 ENSG00000162413 KLHL21
ENST00000496707 0.00192144783794087 0.000240532963352004 -0.624354960535943 ENSG00000162413 KLHL21
ENST00000463043 0.0100269489317193 0.00172663275394356 -0.456273156246445 ENSG00000162413 KLHL21
ENST00000377648 0.317761918125468 0.154748365746014 -0.16274108181313 ENSG00000116273 PHF13
ENST00000495385 0.289096619575799 0.135361207211816 -0.184046350941117 ENSG00000116273 PHF13
ENST00000054650 0.530187620583092 0.332944644849374 0.136903019538395 ENSG00000041988 THAP3
ENST00000484676 0.796772528083444 0.647632261793814 0.0960750411809644 ENSG00000041988 THAP3
ENST00000307896 0.478540332278031 0.28357239656842 0.15404951798005 ENSG00000041988 THAP3
ENST00000377627 0.697790164335691 0.517280381682117 -0.0650865724252106 ENSG00000041988 THAP3
ENST00000484669 0.48359945291475 0.288445655153671 0.155569132482203 ENSG00000041988 THAP3
ENST00000487819 0.555582418587203 0.357815814065172 0.131994715746179 ENSG00000041988 THAP3
ENST00000472925 0.405925490277689 0.221287562777013 0.178856290222152 ENSG00000041988 THAP3
ENST00000480647 0.859679802116027 0.743191673872951 0.0613044679286679 ENSG00000041988 THAP3
ENST00000465508 0.349516458792164 0.17765946212946 -0.127126400083807 ENSG00000007923 DNAJC11
ENST00000349363 0.433494607949687 0.243919516551063 -0.0868420749790783 ENSG00000007923 DNAJC11
ENST00000451196 0.433494607949687 0.243919516551063 -0.0868420749790783 ENSG00000007923 DNAJC11
ENST00000377577 0.532932728778689 0.335549643279021 -0.068924920434597 ENSG00000007923 DNAJC11
ENST00000294401 0.569843979033535 0.372644687623633 -0.0640408641831194 ENSG00000007923 DNAJC11
ENST00000542246 0.499812104720303 0.303367064831361 -0.0781289258173953 ENSG00000007923 DNAJC11
ENST00000377573 0.591333304627958 0.395046380589708 -0.0621396204284988 ENSG00000007923 DNAJC11
ENST00000472414 0.439413295817098 0.248957166600727 -0.127400413944931 ENSG00000007923 DNAJC11
ENST00000426784 0.755179716401492 0.590840245513122 -0.0421750178179544 ENSG00000007923 DNAJC11
ENST00000473993 0.72663273812227 0.553175596629026 -0.0465068829372589 ENSG00000007923 DNAJC11
ENST00000469318 0.867970027041139 0.75714258128747 -0.0308999670611056 ENSG00000007923 DNAJC11
ENST00000485073 0.688551686633745 0.505610270459488 -0.061325657300731 ENSG00000007923 DNAJC11
ENST00000460594 0.74139662382059 0.572418971385939 -0.0532875467828128 ENSG00000007923 DNAJC11
ENST00000465911 0.946302992997159 0.894994314676599 -0.0140926653847962 ENSG00000007923 DNAJC11
ENST00000442889 0.912956545178051 0.833908797475897 -0.0502650192978909 ENSG00000237436 RP11-312B8.1
ENST00000303635 0.717853798256763 0.542173538177302 0.0673086030427126 ENSG00000171735 CAMTA1
ENST00000490738 0.864747513946762 0.751343755528481 0.0377654939423649 ENSG00000171735 CAMTA1
ENST00000476163 0.625600807866672 0.431758166465097 0.0898339199196603 ENSG00000171735 CAMTA1
ENST00000473578 0.864796672491097 0.751410761155096 0.0377615131106079 ENSG00000171735 CAMTA1
ENST00000557126 0.605780354684241 0.410266738133075 0.0947436352178385 ENSG00000171735 CAMTA1
ENST00000467404 0.864841919898789 0.751459144375337 0.0377630736502446 ENSG00000171735 CAMTA1
ENST00000439411 0.718595118975605 0.543451701268705 0.06720900680754 ENSG00000171735 CAMTA1
ENST00000461311 0.615966640365908 0.421271538416356 0.0932314820904789 ENSG00000171735 CAMTA1
ENST00000486138 0.947529136345057 0.897353790729487 0.0156790722733612 ENSG00000171735 CAMTA1
ENST00000482934 0.497280349974466 0.301124047758867 0.125464039920376 ENSG00000171735 CAMTA1
ENST00000470648 0.244721797696565 0.106945895598692 0.198969199077878 ENSG00000171735 CAMTA1
ENST00000461580 0.247732865949113 0.108788651995239 0.198478151343266 ENSG00000171735 CAMTA1
ENST00000472283 0.620534306106461 0.426228221950129 0.117330594497736 ENSG00000171735 CAMTA1
ENST00000467267 0.0982442087626335 0.0305533649166471 0.273592491124063 ENSG00000171735 CAMTA1
ENST00000054666 0.475864224024882 0.281228470673101 0.12547450402761 ENSG00000049245 VAMP3
ENST00000470357 0.974244110416619 0.948427494478598 -0.0084649291518099 ENSG00000049245 VAMP3
ENST00000602406 0.960324524066912 0.923023970212558 0.0244215023613916 ENSG00000269925 RP3-467L1.6
ENST00000487194 0.952953959962099 0.907439551382929 -0.0241283014916986 ENSG00000049245 VAMP3
ENST00000377541 0.704250375159234 0.525669784991959 -0.157525140970674 ENSG00000049246 PER3
ENST00000377532 0.996646573011135 0.992559834165966 -0.00144468565303384 ENSG00000049246 PER3
ENST00000361923 0.996646573011135 0.992559834165966 -0.00144468565303384 ENSG00000049246 PER3
ENST00000473653 0.847619974195604 0.724057963993726 -0.0824658262064751 ENSG00000049246 PER3
ENST00000463106 0.78250819940332 0.628161061732382 -0.122772611718361 ENSG00000049246 PER3
ENST00000451646 0.783627036657569 0.629563950028644 0.113840951186672 ENSG00000236266 RP3-467L1.4
ENST00000494684 0.678034558780395 0.492381841541156 -0.171036056094895 ENSG00000049246 PER3
ENST00000377516 0.283387762359789 0.131553037277653 0.306884415175076 ENSG00000049247 UTS2
ENST00000361696 0.152379996105745 0.0552015463004578 0.477324054726566 ENSG00000049247 UTS2
ENST00000054668 0.261256447284278 0.117285710151933 0.397836007618657 ENSG00000049247 UTS2
ENST00000377507 6.4875419005196e-20 6.82098520139403e-22 1.58146395114123 ENSG00000049249 TNFRSF9
ENST00000474475 1.70758654143447e-06 9.05119296919257e-08 1.28096149245733 ENSG00000049249 TNFRSF9
ENST00000492571 0.000338648818923517 3.26251810055581e-05 1.05304823628794 ENSG00000049249 TNFRSF9
ENST00000493373 0.388405010366542 0.207056320073803 0.105993185471104 ENSG00000116288 PARK7
ENST00000460192 0.327950147461075 0.162024256388202 0.127177792767633 ENSG00000116288 PARK7
ENST00000338639 0.361973378179925 0.18692386751097 0.111866409699639 ENSG00000116288 PARK7
ENST00000493678 0.360443770022077 0.185778286885582 0.112102629056111 ENSG00000116288 PARK7
ENST00000377493 0.361445448929265 0.186553453649943 0.111961234106522 ENSG00000116288 PARK7
ENST00000465354 0.330347185047289 0.163762191927682 0.12563947427313 ENSG00000116288 PARK7
ENST00000377491 0.364354532450247 0.188681983549024 0.111451162422055 ENSG00000116288 PARK7
ENST00000377488 0.366235379630452 0.19004407194703 0.111046816932221 ENSG00000116288 PARK7
ENST00000497113 0.327435737128282 0.161669933381417 0.1261750534302 ENSG00000116288 PARK7
ENST00000469225 0.630483545370809 0.437210058122124 0.069492840160833 ENSG00000116288 PARK7
ENST00000474874 0.692778881862532 0.511182211008689 -0.107272655953463 ENSG00000116285 ERRFI1
ENST00000377482 0.0933808837551904 0.028595838527989 -0.450363627181157 ENSG00000116285 ERRFI1
ENST00000467067 0.158277906171941 0.0581008834536174 -0.441093206557871 ENSG00000116285 ERRFI1
ENST00000469499 0.511843295419474 0.314647011787276 -0.233283619141722 ENSG00000116285 ERRFI1
ENST00000487559 0.599801717103708 0.403879169227559 -0.199460125622014 ENSG00000116285 ERRFI1
ENST00000337907 0.00400654480568665 0.000575714421842078 -0.34772471411949 ENSG00000142599 RERE
ENST00000377464 1.96299974556976e-08 7.08421308890359e-10 -0.551844294536025 ENSG00000142599 RERE
ENST00000467350 2.80727987597363e-08 1.04398272803355e-09 -0.537260433958284 ENSG00000142599 RERE
ENST00000400907 7.13348850563935e-05 5.62804746185598e-06 -0.458021235761402 ENSG00000142599 RERE
ENST00000476556 5.51069293133919e-08 2.15936697785245e-09 -0.594533650251627 ENSG00000142599 RERE
ENST00000400908 0.0142101696304551 0.00263921000200988 -0.323970496192912 ENSG00000142599 RERE
ENST00000505225 9.98198751935027e-10 2.97446889127722e-11 -0.752426424551417 ENSG00000142599 RERE
ENST00000464367 9.90722436439889e-07 4.99527045946988e-08 -0.725125303655296 ENSG00000142599 RERE
ENST00000488215 2.4716330674471e-05 1.73176476111026e-06 -0.582776099195559 ENSG00000142599 RERE
ENST00000460659 0.000218954758667068 1.98104353611714e-05 -0.550080328861553 ENSG00000142599 RERE
ENST00000492766 0.000217589627212452 1.96672988064433e-05 -0.549608503165716 ENSG00000142599 RERE
ENST00000465125 0.000163631571230103 1.42945970944057e-05 -0.554748664851445 ENSG00000142599 RERE
ENST00000464972 0.00142899636967548 0.000169607470756156 -0.38886727002826 ENSG00000142599 RERE
ENST00000449895 0.407369574083226 0.222493265697119 -0.188083153857795 ENSG00000232912 RP5-1115A15.1
ENST00000444276 0.455710727145579 0.262929439073224 -0.248995851185599 ENSG00000232912 RP5-1115A15.1
ENST00000480342 0.288632938411688 0.135042759455484 -0.176676649219599 ENSG00000142599 RERE
ENST00000507012 0.031667141355782 0.00712326833497352 -0.298049727412016 ENSG00000142599 RERE
ENST00000469251 0.0828072630030192 0.024487888952479 -0.314412208847976 ENSG00000142599 RERE
ENST00000514428 0.127313953090965 0.0432130658525714 -0.25891557254768 ENSG00000142599 RERE
ENST00000468247 0.283333515289872 0.13149663101225 -0.205285550463821 ENSG00000142599 RERE
ENST00000437586 0.392237644866395 0.210134152864483 0.317390326313685 ENSG00000234619 RPL7P11
ENST00000428803 0.143912423673598 0.0510817126739168 -0.49084729257271 ENSG00000224315 RPL7P7
ENST00000445254 0.944779591978872 0.892045296959091 0.0343227110391058 ENSG00000226545 RP4-633I8.3
ENST00000433876 0.919923304592438 0.84633552414526 0.0473281097926711 ENSG00000228423 RP4-633I8.4
ENST00000234590 0.325348167546386 0.160024812089255 0.164961860260092 ENSG00000074800 ENO1
ENST00000464920 0.445044538937858 0.253806598422982 0.139583572292981 ENSG00000074800 ENO1
ENST00000497492 0.149341596035206 0.0536968005584834 0.208990660946923 ENSG00000074800 ENO1
ENST00000486051 0.0844096023444578 0.0251057366349589 0.246344629263088 ENSG00000074800 ENO1
ENST00000492343 0.0752430327622173 0.021606904215693 0.246672051656433 ENSG00000074800 ENO1
ENST00000489867 0.110896617525144 0.0358365235265305 0.222989639939632 ENSG00000074800 ENO1
ENST00000414948 0.0260376759217017 0.00556128955663013 0.450032587844253 ENSG00000236269 ENO1-IT1
ENST00000442636 0.972073023159889 0.945086620325455 0.0174421636265458 ENSG00000230679 ENO1-AS1
ENST00000377424 3.35662507114279e-260 2.52262125727507e-265 3.73799217564373 ENSG00000142583 SLC2A5
ENST00000536305 6.35525147059822e-122 1.3373343141623e-125 3.53795492325172 ENSG00000142583 SLC2A5
ENST00000535586 1.8280729688873e-151 2.61033559110925e-155 3.58840461573463 ENSG00000142583 SLC2A5
ENST00000487492 1.83065742964516e-32 8.57125362554719e-35 2.75339459322427 ENSG00000142583 SLC2A5
ENST00000377414 9.3269624980633e-162 1.2617169941992e-165 3.64994877611643 ENSG00000142583 SLC2A5
ENST00000484798 1.25780593476714e-190 1.32339927452372e-194 3.75202154873913 ENSG00000142583 SLC2A5
ENST00000474145 1.25780593476714e-190 1.32339927452372e-194 3.75202154873913 ENSG00000142583 SLC2A5
ENST00000479813 1.03922194035679e-192 8.59112838767538e-197 3.75500005883329 ENSG00000142583 SLC2A5
ENST00000486632 5.64374979893463e-192 5.08977067564617e-196 3.73156070113624 ENSG00000142583 SLC2A5
ENST00000487835 1.01035039304123e-194 7.59313692998873e-199 3.72954188961011 ENSG00000142583 SLC2A5
ENST00000464985 6.34264093430254e-184 7.62674675140278e-188 3.72971195824149 ENSG00000142583 SLC2A5
ENST00000473209 3.63316555049483e-123 7.37221799500683e-127 3.64031319526609 ENSG00000142583 SLC2A5
ENST00000377411 9.98687381433953e-23 8.62380262637145e-25 1.6431505312463 ENSG00000180758 GPR157
ENST00000414642 1.45484958208612e-11 3.42224933822048e-13 1.32040781315208 ENSG00000180758 GPR157
ENST00000465853 0.00344821995308996 0.000480793206045934 0.83947638845148 ENSG00000180758 GPR157
ENST00000466131 3.17135590654892e-08 1.1919308353801e-09 1.26937119074414 ENSG00000180758 GPR157
ENST00000385130 0.948978884647763 0.89997554094514 0.0316362486745143 ENSG00000207865 MIR34A
ENST00000437157 0.781900135839144 0.62738219872324 0.0730308976679711 ENSG00000228526 RP3-510D11.1
ENST00000412639 0.697678011686947 0.517133132701859 0.101211618247309 ENSG00000234546 RP3-510D11.2
ENST00000377403 0.00226737994622592 0.000292937289330231 0.358957601903568 ENSG00000049239 H6PD
ENST00000602477 0.0255156366087921 0.00542685761671564 0.312208409109359 ENSG00000049239 H6PD
ENST00000495451 0.00181313527482783 0.000224848341512043 0.449811399728505 ENSG00000049239 H6PD
ENST00000328089 0.756751109639321 0.592899924121957 -0.102261784384358 ENSG00000171621 SPSB1
ENST00000450402 0.52520724481055 0.327669861401521 -0.199457489562973 ENSG00000171621 SPSB1
ENST00000357898 0.630915168007189 0.437682847178419 -0.192775731089514 ENSG00000171621 SPSB1
ENST00000377399 0.290162610731302 0.136061030128752 -0.372490995279793 ENSG00000171621 SPSB1
ENST00000302692 0.591333304627958 0.395057252007005 0.114399525487178 ENSG00000171612 SLC25A33
ENST00000435277 0.82918832916394 0.695584474859746 -0.098625699463481 ENSG00000231181 RP13-15M17.1
ENST00000377376 0.793650545618526 0.643260086676946 0.0520238159788169 ENSG00000188807 TMEM201
ENST00000340381 0.80122232730615 0.654021404833672 0.0506783364269226 ENSG00000188807 TMEM201
ENST00000340305 0.935818072139932 0.875234965295824 -0.0207510130545875 ENSG00000188807 TMEM201
ENST00000416541 0.572757128511999 0.375603777792355 0.101212307379932 ENSG00000188807 TMEM201
ENST00000510900 0.231278015903678 0.0986391760360564 0.390385211971163 ENSG00000188807 TMEM201
ENST00000508400 0.906890980311452 0.822970844293825 0.0432142691616704 ENSG00000188807 TMEM201
ENST00000536656 2.22497235467351e-46 5.1334839876806e-49 1.14913730109363 ENSG00000171608 PIK3CD
ENST00000377346 2.28022940645086e-46 5.27811046953551e-49 1.15521140880842 ENSG00000171608 PIK3CD
ENST00000377320 0.000179649751981748 1.58572860344176e-05 0.748058764654236 ENSG00000179840 C1orf200
ENST00000426570 4.29847594332311e-05 3.21042634015565e-06 1.08428973600417 ENSG00000233268 RP11-558F24.2
ENST00000415330 1.10637211474496e-14 1.86334080545274e-16 0.968636298409368 ENSG00000231789 RP11-558F24.4
ENST00000484851 1.54156843172305e-08 5.47758963572091e-10 1.07601765946661 ENSG00000171608 PIK3CD
ENST00000361110 2.10746565713914e-22 1.86417288195096e-24 1.03069990720046 ENSG00000171608 PIK3CD
ENST00000481137 4.03434033266186e-07 1.8701055284312e-08 0.830061450030071 ENSG00000171608 PIK3CD
ENST00000479223 7.26319289530596e-10 2.12501108073937e-11 1.00291970953884 ENSG00000171608 PIK3CD
ENST00000543390 1.45630717576482e-13 2.73732303093491e-15 0.980430993418267 ENSG00000171608 PIK3CD
ENST00000377298 0.265690901209116 0.120073174358445 0.116771301194268 ENSG00000171603 CLSTN1
ENST00000377288 0.265690901209116 0.120073174358445 0.116771301194268 ENSG00000171603 CLSTN1
ENST00000477264 0.578229987375426 0.381508984989316 0.0969625700347019 ENSG00000171603 CLSTN1
ENST00000435891 0.540387384920936 0.342631293193532 0.0922679469261394 ENSG00000171603 CLSTN1
ENST00000361311 0.265690901209116 0.120073174358445 0.116771301194268 ENSG00000171603 CLSTN1
ENST00000464286 0.707525823342803 0.529545014849478 0.0927775444632489 ENSG00000171603 CLSTN1
ENST00000377263 0.0613260409273396 0.0165846118271361 -0.283627831558062 ENSG00000178585 CTNNBIP1
ENST00000454104 0.863636099573242 0.749683446086144 0.066604876075803 ENSG00000223989 RP11-84A14.5
ENST00000537447 0.398732067062465 0.215483306230938 -0.201954853193765 ENSG00000178585 CTNNBIP1
ENST00000400904 0.0351839494960149 0.00813936715781732 -0.317635593092572 ENSG00000178585 CTNNBIP1
ENST00000377258 0.0884675653616847 0.0266691411688267 -0.3346985846086 ENSG00000178585 CTNNBIP1
ENST00000377256 0.224195892358632 0.0942437907665487 -0.303555369208918 ENSG00000178585 CTNNBIP1
ENST00000488540 0.139019589409973 0.0487149983497705 0.208777762236695 ENSG00000162441 LZIC
ENST00000377223 0.0525881577111233 0.0135595486499495 0.244068996810276 ENSG00000162441 LZIC
ENST00000400903 0.0592981161777056 0.0158609904696396 0.244915750281541 ENSG00000162441 LZIC
ENST00000541052 0.0603505556333421 0.0162418244055732 0.240994210270939 ENSG00000162441 LZIC
ENST00000377213 0.0480834549092036 0.0121077830810364 0.255156030527388 ENSG00000162441 LZIC
ENST00000471853 0.421461701432153 0.233865937175836 0.198100936439996 ENSG00000162441 LZIC
ENST00000445884 0.84253901010613 0.7161513444807 -0.0573064492752261 ENSG00000228150 RP11-84A14.4
ENST00000403197 0.497403599986066 0.301224847930477 0.128375493301059 ENSG00000173614 NMNAT1
ENST00000377205 0.113628411859528 0.037011363197359 0.217620544924889 ENSG00000173614 NMNAT1
ENST00000462686 0.37126175084665 0.193785123977367 0.142707322879716 ENSG00000173614 NMNAT1
ENST00000492735 0.775528449706217 0.618665448138877 0.0639260376436971 ENSG00000173614 NMNAT1
ENST00000496751 0.0611287399899581 0.0165151101667581 0.321288039788568 ENSG00000173614 NMNAT1
ENST00000413148 0.319525431994103 0.155962586762109 0.253428685365119 ENSG00000241326 RP11-807G9.2
ENST00000253251 0.86394037292228 0.750114844197105 -0.0341663545594448 ENSG00000130939 UBE4B
ENST00000377157 0.906439191539931 0.822185130195636 -0.0237464292767104 ENSG00000130939 UBE4B
ENST00000377153 0.309943248472382 0.149564079942005 -0.169341474301579 ENSG00000130939 UBE4B
ENST00000343090 0.997879027129815 0.995551584361006 0.000613046819987817 ENSG00000130939 UBE4B
ENST00000416729 0.828223355276881 0.694094007963532 -0.0979814108940061 ENSG00000233623 PGAM1P11
ENST00000462658 0.986295100487444 0.972545185700961 0.00526658046877026 ENSG00000130939 UBE4B
ENST00000475795 0.747187705203201 0.580040387558824 0.0718470145243598 ENSG00000130939 UBE4B
ENST00000470736 0.544120072390929 0.346184332087343 0.119048905499691 ENSG00000130939 UBE4B
ENST00000466379 0.538132668695633 0.340469685684089 0.111707492465274 ENSG00000130939 UBE4B
ENST00000488228 0.51105979610528 0.313884990920765 -0.123833135486062 ENSG00000130939 UBE4B
ENST00000487244 0.989387726874993 0.978539193544336 -0.00387401107506781 ENSG00000130939 UBE4B
ENST00000465408 0.571469397915445 0.374291174937292 -0.169865376964423 ENSG00000130939 UBE4B
ENST00000377093 0.0269717722468917 0.00581309688410848 -0.289921972010668 ENSG00000054523 KIF1B
ENST00000263934 0.0118949114765683 0.00212623138326161 -0.279341772382528 ENSG00000054523 KIF1B
ENST00000377086 0.00835652763392973 0.0013839727603799 -0.270646502602082 ENSG00000054523 KIF1B
ENST00000377083 0.0228674965186177 0.00473741674143599 -0.290648723955156 ENSG00000054523 KIF1B
ENST00000377081 0.0110354194468259 0.00194059701667866 -0.262927020059862 ENSG00000054523 KIF1B
ENST00000495136 0.913364905292019 0.834633985883863 -0.0506577036685622 ENSG00000054523 KIF1B
ENST00000497835 0.832735942693875 0.701155139940712 0.076431987402978 ENSG00000054523 KIF1B
ENST00000584329 0.23842550108233 0.103035022758255 -0.410972717789496 ENSG00000264501 RN7SL731P
ENST00000465635 0.0119353367275501 0.00213616344508613 -0.47112322082035 ENSG00000054523 KIF1B
ENST00000483340 0.0063592492403247 0.000995650411643416 -0.504483144694021 ENSG00000054523 KIF1B
ENST00000470616 0.113624001940619 0.037002370060115 -0.505195129464638 ENSG00000054523 KIF1B
ENST00000491493 0.159865722506398 0.0588865156372347 -0.188585138534312 ENSG00000142657 PGD
ENST00000487775 0.0329506849309677 0.00749544443143017 -0.248925840286349 ENSG00000142657 PGD
ENST00000541529 0.179651102601775 0.0691041664649739 -0.171699692571135 ENSG00000142657 PGD
ENST00000477958 0.197020869201854 0.0784968124384086 -0.163731738142402 ENSG00000142657 PGD
ENST00000270776 0.16808989467882 0.0630894516052761 -0.173910836722825 ENSG00000142657 PGD
ENST00000483936 0.169639522766803 0.063872510281877 -0.171843425700203 ENSG00000142657 PGD
ENST00000538557 0.15980176943922 0.0588545517705293 -0.175987446707186 ENSG00000142657 PGD
ENST00000465632 0.151624281516116 0.0548252234432696 -0.175230637150519 ENSG00000142657 PGD
ENST00000460189 0.161672784914699 0.0597769269149742 -0.183332024243194 ENSG00000142657 PGD
ENST00000493288 0.444575669844066 0.253445652833598 -0.135020234962068 ENSG00000142657 PGD
ENST00000498356 0.29889320917859 0.142005273882747 -0.141650990221098 ENSG00000142657 PGD
ENST00000496718 0.0880165831576341 0.0264960601150013 -0.234955898254278 ENSG00000142657 PGD
ENST00000607572 0.517780684288277 0.320383487662326 -0.250955124065273 ENSG00000271989 RP4-736L20.3
ENST00000400900 0.710614579120861 0.533154528094587 0.0619185387522895 ENSG00000251503 APITD1-CORT
ENST00000602296 0.710614579120861 0.533154528094587 0.0619185387522895 ENSG00000175279 APITD1
ENST00000602787 0.710614579120861 0.533154528094587 0.0619185387522895 ENSG00000175279 APITD1
ENST00000470413 0.719346762600807 0.544310488686875 0.0601470657718466 ENSG00000251503 APITD1-CORT
ENST00000309048 0.725322436485613 0.551560188637747 0.065767469561739 ENSG00000175279 APITD1
ENST00000602486 0.904607257716817 0.819069282528046 -0.036451878591153 ENSG00000175279 APITD1
ENST00000477755 0.504137871453752 0.30740585399382 0.109251866125654 ENSG00000175279 APITD1
ENST00000462462 0.540654147562857 0.342877634289831 0.107975125536628 ENSG00000175279 APITD1
ENST00000465026 0.649596769050381 0.459101728959373 0.0787396882289815 ENSG00000251503 APITD1-CORT
ENST00000602446 0.65779146783902 0.468399768359979 0.0797258465278254 ENSG00000251503 APITD1-CORT
ENST00000464507 0.842919991390931 0.716825024205682 0.0474649058136019 ENSG00000175279 APITD1
ENST00000377049 0.745938905336103 0.578353733614182 -0.120678532021018 ENSG00000241563 CORT
ENST00000320498 0.806248978015056 0.661452969316823 -0.0953037506771828 ENSG00000241563 CORT
ENST00000377038 0.944578924428835 0.891706754302758 0.00888811935639914 ENSG00000160049 DFFA
ENST00000424487 0.319393986587323 0.155857621264694 0.177072504533394 ENSG00000203469 RP5-1113E3.3
ENST00000476658 0.725842866822231 0.552189566287747 -0.0516017154742909 ENSG00000160049 DFFA
ENST00000377036 0.696095039680028 0.515339778476337 -0.0582037774298061 ENSG00000160049 DFFA
ENST00000472851 0.70343800255912 0.524533920028609 0.0684900603287909 ENSG00000142655 PEX14
ENST00000356607 0.611559639608424 0.416533973278663 0.0890444025079558 ENSG00000142655 PEX14
ENST00000538836 0.621786965306045 0.42758397200858 0.0879226225386297 ENSG00000142655 PEX14
ENST00000491661 0.576259240051391 0.379251605733764 0.106724925637222 ENSG00000142655 PEX14
ENST00000492696 0.48741721825341 0.292045215180208 -0.264610212088639 ENSG00000142655 PEX14
ENST00000377022 0.00440085702118237 0.000643222787653443 -0.445158288784177 ENSG00000130940 CASZ1
ENST00000478524 0.262221650100687 0.117914213943018 -0.390105077456625 ENSG00000130940 CASZ1
ENST00000606802 0.104748454609988 0.0332207392439671 -0.401501174576458 ENSG00000272078 RP4-734G22.3
ENST00000447850 0.833212650267092 0.701838307652775 -0.0962972065897379 ENSG00000130940 CASZ1
ENST00000344008 0.00505885552820027 0.000758328378454112 -0.433154200213821 ENSG00000130940 CASZ1
ENST00000490176 0.191734426954305 0.0755457281026531 -0.440624095620826 ENSG00000130940 CASZ1
ENST00000496432 0.022225737885209 0.0045715590607337 -0.390536219014488 ENSG00000130940 CASZ1
ENST00000492173 0.118441845563021 0.0391862782274361 -0.471959576367038 ENSG00000130940 CASZ1
ENST00000478728 0.0236564759828962 0.00493944786400827 -0.452235819581924 ENSG00000130940 CASZ1
ENST00000476357 0.0461570704955559 0.011492698105292 -0.637061512665421 ENSG00000175262 C1orf127
ENST00000418570 0.000878822356315489 9.65336767340332e-05 -0.891939143938031 ENSG00000175262 C1orf127
ENST00000377004 0.000524862850855972 5.3456244540475e-05 -0.887462739793859 ENSG00000175262 C1orf127
ENST00000377008 0.000524862850855972 5.3456244540475e-05 -0.887462739793859 ENSG00000175262 C1orf127
ENST00000520253 0.00119358877580977 0.000137563470943842 -0.849551908084869 ENSG00000175262 C1orf127
ENST00000473118 0.469474825650931 0.275383561859455 -0.0821573431962059 ENSG00000120948 TARDBP
ENST00000240185 0.754427235102233 0.589736996053868 0.0389946581254515 ENSG00000120948 TARDBP
ENST00000476201 0.370099759177909 0.192873237557324 -0.097571689417341 ENSG00000120948 TARDBP
ENST00000472476 0.543092682282024 0.345231401956124 -0.0672842947130135 ENSG00000120948 TARDBP
ENST00000439080 0.975781007171115 0.951580998726381 -0.00432483031095773 ENSG00000120948 TARDBP
ENST00000473869 0.772357415729162 0.614613334970295 0.0363387569135137 ENSG00000120948 TARDBP
ENST00000315091 0.751069556483483 0.585214169439085 0.0395520815740563 ENSG00000120948 TARDBP
ENST00000477447 0.497413015067764 0.301238026117387 0.0788521810198154 ENSG00000120948 TARDBP
ENST00000496840 0.316516803198299 0.153882719321974 0.11025880232591 ENSG00000120948 TARDBP
ENST00000480464 0.764502661679568 0.603591881693695 -0.0666982138026241 ENSG00000120948 TARDBP
ENST00000400897 0.87291108743875 0.764827966983455 -0.0420786205187817 ENSG00000009724 MASP2
ENST00000607145 0.617746899571674 0.423129768856855 0.143771395424746 ENSG00000271895 RP4-635E18.8
ENST00000475189 0.00243390714537219 0.000318133401259795 -0.529511528533257 ENSG00000116649 SRM
ENST00000376957 0.00362579539435726 0.000511030030029656 -0.380173090616489 ENSG00000116649 SRM
ENST00000490101 0.00481566574204847 0.000715069958375434 -0.48605346886706 ENSG00000116649 SRM
ENST00000465788 0.00231758119881107 0.000300293981322113 -0.401249596069206 ENSG00000116649 SRM
ENST00000459997 0.00586767523741827 0.000904795248204568 -0.357214120759588 ENSG00000116649 SRM
ENST00000487300 0.0190712707149302 0.00378770993141087 -0.341241318079987 ENSG00000116649 SRM
ENST00000304457 0.708845534127945 0.531054815164567 0.0431046756289643 ENSG00000171824 EXOSC10
ENST00000376936 0.710937462105737 0.533471579511724 0.0428333802969978 ENSG00000171824 EXOSC10
ENST00000474216 0.62836084197672 0.435003950864009 0.0641445968692285 ENSG00000171824 EXOSC10
ENST00000544779 0.713605536630422 0.53677148789101 0.0425162604553993 ENSG00000171824 EXOSC10
ENST00000490565 0.557012501456917 0.359280521469698 0.156760228089984 ENSG00000171824 EXOSC10
ENST00000452378 0.478342114851571 0.283360577302262 0.115887372775268 ENSG00000226849 RP4-635E18.7
ENST00000469634 0.832814086847148 0.701283525412221 0.0470090129204733 ENSG00000171824 EXOSC10
ENST00000478271 0.880482756485555 0.777295134983869 0.0353539863870266 ENSG00000171824 EXOSC10
ENST00000470611 0.110893207929487 0.0358345883057551 0.189591450597141 ENSG00000171824 EXOSC10
ENST00000498576 0.492289570324303 0.296518399266044 0.12774612001978 ENSG00000171824 EXOSC10
ENST00000472078 0.872254740987408 0.763710511765512 -0.0393721641179214 ENSG00000171824 EXOSC10
ENST00000485606 0.234400061077335 0.100605484251847 -0.176116623327196 ENSG00000171824 EXOSC10
ENST00000460196 0.926709039871359 0.858467676151016 0.0168433463032315 ENSG00000171824 EXOSC10
ENST00000447600 0.412971763114254 0.226934130565313 -0.243039217799711 ENSG00000230337 RP4-635E18.6
ENST00000435388 0.41366434240005 0.227479481306291 -0.24279913158082 ENSG00000230337 RP4-635E18.6
ENST00000376838 0.821431720249835 0.684013914704685 0.0467785503094205 ENSG00000198793 MTOR
ENST00000361445 0.528922918654865 0.331683914144604 -0.0986578431235375 ENSG00000198793 MTOR
ENST00000473471 0.657621552055541 0.468162695663538 0.106834191504876 ENSG00000198793 MTOR
ENST00000490931 0.613395714649224 0.418448349329551 0.111819899800832 ENSG00000198793 MTOR
ENST00000455339 0.443347194750709 0.252375476408508 0.161169094552525 ENSG00000198793 MTOR
ENST00000495435 0.844293139436893 0.719055905479807 -0.0478649764353037 ENSG00000198793 MTOR
ENST00000476768 0.423496615807356 0.235596294735333 -0.211638972204319 ENSG00000198793 MTOR
ENST00000445982 0.393551816222965 0.211201990762503 -0.193272178098258 ENSG00000225602 MTOR-AS1
ENST00000420480 0.358276437519438 0.184131595131307 -0.207053038987924 ENSG00000225602 MTOR-AS1
ENST00000376819 0.731703798155503 0.559744249736952 0.126793529713769 ENSG00000171819 ANGPTL7
ENST00000476934 0.558125935515451 0.360538386807026 -0.229656066199456 ENSG00000171819 ANGPTL7
ENST00000376810 0.0708952711431007 0.0200083429196899 -0.324893854817209 ENSG00000120942 UBIAD1
ENST00000376804 0.0897657588397031 0.0271771112110794 -0.309378316778016 ENSG00000120942 UBIAD1
ENST00000486588 0.195458725976656 0.077646739438303 -0.258048060267089 ENSG00000120942 UBIAD1
ENST00000483738 0.205362680083371 0.0832463616385328 -0.253968916338294 ENSG00000120942 UBIAD1
ENST00000433562 0.893471411092691 0.799310465377922 0.0636335310577723 ENSG00000238199 UBE2V2P3
ENST00000294484 0.225700887885832 0.0951749710228694 -0.413942088759715 ENSG00000204624 PTCHD2
ENST00000389575 0.225700887885832 0.0951749710228694 -0.413942088759715 ENSG00000204624 PTCHD2
ENST00000465901 0.230530008668475 0.0981988778930653 -0.411285851928796 ENSG00000116661 FBXO2
ENST00000251546 0.456793698363619 0.263912535636522 -0.182424869472118 ENSG00000132879 FBXO44
ENST00000425796 0.37189915350806 0.194226828113287 -0.233664853522517 ENSG00000132879 FBXO44
ENST00000376770 0.361163866514823 0.186318505848558 -0.206063114959522 ENSG00000132879 FBXO44
ENST00000376768 0.282306206256731 0.130821825959494 -0.258029923511485 ENSG00000132879 FBXO44
ENST00000251547 0.361163866514823 0.186318505848558 -0.206063114959522 ENSG00000132879 FBXO44
ENST00000376760 0.200766613393853 0.0805384018588248 -0.30201996452757 ENSG00000132879 FBXO44
ENST00000376762 0.451596963833245 0.259298063548476 -0.183712051724424 ENSG00000132879 FBXO44
ENST00000475435 0.610964856402693 0.415775311414466 -0.131891588396482 ENSG00000132879 FBXO44
ENST00000471895 0.554177392466484 0.356372618131381 -0.1489230503756 ENSG00000132879 FBXO44
ENST00000376753 9.91175401433386e-05 8.12167757782386e-06 -0.517490932762185 ENSG00000116663 FBXO6
ENST00000474239 1.62709131655202e-05 1.08532419661021e-06 -0.605179016532844 ENSG00000116663 FBXO6
ENST00000449067 0.000178374007483717 1.57352950890484e-05 -0.519324303646068 ENSG00000116663 FBXO6
ENST00000235310 0.0079665260752037 0.00130567183959269 -0.381649530841517 ENSG00000116670 MAD2L2
ENST00000376692 0.00806824146383861 0.00132573805521804 -0.380329037334247 ENSG00000116670 MAD2L2
ENST00000376672 0.00817791370973144 0.00134898300790536 -0.381520252173996 ENSG00000116670 MAD2L2
ENST00000376669 0.00795393906625715 0.00130336978829763 -0.380960280059124 ENSG00000116670 MAD2L2
ENST00000376667 0.00680081928807513 0.00107940345063436 -0.389144938950105 ENSG00000116670 MAD2L2
ENST00000445656 0.00770728135508262 0.00125479898247797 -0.379390700717241 ENSG00000116670 MAD2L2
ENST00000456915 0.00713397054288892 0.00114313273386356 -0.38072812313774 ENSG00000116670 MAD2L2
ENST00000376664 0.0065994993692613 0.00104120133065964 -0.380166814666978 ENSG00000116670 MAD2L2
ENST00000376655 0.0211930733635284 0.00431423766691888 -0.354923326758617 ENSG00000116670 MAD2L2
ENST00000376637 0.90730625876069 0.823563521313533 -0.0359288856133902 ENSG00000177674 AGTRAP
ENST00000476512 0.969701421458211 0.940762180473921 -0.0118909059440266 ENSG00000177674 AGTRAP
ENST00000400895 0.946016476932987 0.894364905812087 -0.021202904037937 ENSG00000177674 AGTRAP
ENST00000494437 0.457923655647041 0.264943977225807 0.19324544367462 ENSG00000177674 AGTRAP
ENST00000491346 0.902941100696278 0.815952411524953 -0.0376033350345945 ENSG00000177674 AGTRAP
ENST00000376629 0.909624425886866 0.827870955604958 -0.0350790709131975 ENSG00000177674 AGTRAP
ENST00000376627 0.90598695538292 0.821248992765676 -0.0363848923974327 ENSG00000177674 AGTRAP
ENST00000314340 0.909624425886866 0.827870955604958 -0.0350790709131975 ENSG00000177674 AGTRAP
ENST00000452018 0.896041469694309 0.803986796343581 -0.039762772153981 ENSG00000177674 AGTRAP
ENST00000510878 0.906222955044547 0.821788613580844 -0.0362327848494951 ENSG00000177674 AGTRAP
ENST00000476309 0.134098535146354 0.046336510690278 -0.355218422367771 ENSG00000177674 AGTRAP
ENST00000514733 0.128036883210214 0.0435643125323693 -0.358593172784565 ENSG00000177674 AGTRAP
ENST00000513739 0.16956060162636 0.0638404050926667 -0.348211622153789 ENSG00000177674 AGTRAP
ENST00000471765 0.0567420276578294 0.014975586590268 -0.458951297630415 ENSG00000177674 AGTRAP
ENST00000433342 0.675495002966143 0.489280919171484 -0.114604321672325 ENSG00000215910 C1orf167
ENST00000312793 0.67540295664768 0.489148260747078 -0.114629678706119 ENSG00000215910 C1orf167
ENST00000444493 0.710315612748171 0.532778404865471 -0.104595000103234 ENSG00000215910 C1orf167
ENST00000449278 0.710921810486194 0.533453222921465 -0.10461299225371 ENSG00000215910 C1orf167
ENST00000475041 0.863636099573242 0.749701377213507 0.0617391239790303 ENSG00000215910 C1orf167
ENST00000376592 0.465887716916438 0.272252407701297 -0.161942623834993 ENSG00000177000 MTHFR
ENST00000376583 0.481573852499827 0.286459386985892 -0.158374381010561 ENSG00000177000 MTHFR
ENST00000376590 0.477582486016214 0.282685359336222 -0.156878355077818 ENSG00000177000 MTHFR
ENST00000482358 0.227650697605855 0.09641463248345 -0.299449045850792 ENSG00000215910 C1orf167
ENST00000376585 0.340669323417575 0.171263705752263 -0.193506547076002 ENSG00000177000 MTHFR
ENST00000418034 0.865221207452131 0.752182381102002 -0.0546980732683806 ENSG00000177000 MTHFR
ENST00000413656 0.704169574148455 0.525548500396894 -0.116229147473045 ENSG00000177000 MTHFR
ENST00000423400 0.771366054353566 0.613273723255227 -0.090489381871164 ENSG00000177000 MTHFR
ENST00000431243 0.771366054353566 0.613273723255227 -0.090489381871164 ENSG00000177000 MTHFR
ENST00000376486 0.508946089512827 0.311833278268706 -0.151181216437237 ENSG00000177000 MTHFR
ENST00000312413 0.679744178512503 0.494536742681681 0.0791633059373205 ENSG00000011021 CLCN6
ENST00000346436 0.679744178512503 0.494536742681681 0.0791633059373205 ENSG00000011021 CLCN6
ENST00000376497 0.712107098188244 0.53503427025403 0.0773720252079546 ENSG00000011021 CLCN6
ENST00000376487 0.876780925344162 0.771127966660202 0.0325767534624993 ENSG00000011021 CLCN6
ENST00000376496 0.896303010486536 0.804571741393371 0.027365223008616 ENSG00000011021 CLCN6
ENST00000376491 0.998518307190304 0.996919909467218 0.000444663877842138 ENSG00000011021 CLCN6
ENST00000376492 0.924579839023375 0.854469058435932 0.0212710663580717 ENSG00000011021 CLCN6
ENST00000376490 0.998518307190304 0.996919909467218 0.000444663877842138 ENSG00000011021 CLCN6
ENST00000494028 0.588288033498519 0.391841274550069 0.104346231944359 ENSG00000011021 CLCN6
ENST00000446542 0.615981549940132 0.421345758501789 0.120859307197672 ENSG00000242349 NPPA-AS1
ENST00000400892 0.656035161261022 0.466419449167038 -0.153515243943399 ENSG00000242349 NPPA-AS1
ENST00000376480 0.693642039744088 0.512366472221967 -0.155912113129373 ENSG00000175206 NPPA
ENST00000376476 0.831979266579953 0.699986554083408 -0.0944735548248569 ENSG00000175206 NPPA
ENST00000364931 0.971677894682041 0.944476083800636 0.0173029987929591 ENSG00000201801 RNU5E-4P
ENST00000376572 0.203479492522446 0.082131547554956 -0.219923001720385 ENSG00000116685 KIAA2013
ENST00000376576 0.14667745331021 0.0524059852835969 -0.286949208807215 ENSG00000116685 KIAA2013
ENST00000485046 0.418830049003227 0.231701991847172 -0.141018865140867 ENSG00000083444 PLOD1
ENST00000449038 0.131203222930482 0.0450017953519384 -0.225414783939348 ENSG00000083444 PLOD1
ENST00000358133 0.161323288830029 0.0595979531446834 -0.212695422126061 ENSG00000083444 PLOD1
ENST00000376369 0.444461716419611 0.253343946624822 -0.146996810991963 ENSG00000083444 PLOD1
ENST00000429000 0.412734377751076 0.226726137691263 -0.141658089751372 ENSG00000083444 PLOD1
ENST00000196061 0.444193559478092 0.253139387425937 -0.145811567273977 ENSG00000083444 PLOD1
ENST00000465920 0.940574696707264 0.883818412611956 -0.0243156786039285 ENSG00000083444 PLOD1
ENST00000491536 0.559785438562083 0.362187628055454 -0.140952486851901 ENSG00000083444 PLOD1
ENST00000470133 0.43123195870352 0.241959468773441 -0.209809330457877 ENSG00000083444 PLOD1
ENST00000481933 0.807894011442545 0.663754076888874 -0.0717239295126484 ENSG00000083444 PLOD1
ENST00000444836 0.95173916937304 0.904868803863864 -0.00677762677872018 ENSG00000116688 MFN2
ENST00000490079 0.0186207828503739 0.00367430933571383 0.270769468935102 ENSG00000116688 MFN2
ENST00000235329 0.948703038953474 0.899379482533418 -0.00717115978672841 ENSG00000116688 MFN2
ENST00000484391 0.0117729215903692 0.00209860836612803 0.27321475757557 ENSG00000116688 MFN2
ENST00000497302 0.0279728410283856 0.00608834631502149 0.230121544103671 ENSG00000116688 MFN2
ENST00000412236 0.0418525092169611 0.0101400199317335 0.218395355903121 ENSG00000116688 MFN2
ENST00000478749 0.997801328450397 0.995411734969629 -0.000572484112128306 ENSG00000116691 MIIP
ENST00000235332 0.95173916937304 0.904903500702884 0.0114795004623516 ENSG00000116691 MIIP
ENST00000436478 0.95173916937304 0.904884036519568 0.0114814482709812 ENSG00000116691 MIIP
ENST00000466860 0.859937721895663 0.743685906331441 0.0351853457553815 ENSG00000116691 MIIP
ENST00000498685 0.84592749987209 0.721506015740777 0.0388658855254691 ENSG00000116691 MIIP
ENST00000365591 0.873773427334813 0.766325597266404 -0.0713983838289746 ENSG00000202461 Y_RNA
ENST00000492256 0.403253405481647 0.219205121719867 -0.181734243093087 ENSG00000116691 MIIP
ENST00000460823 0.64491676845553 0.453541845657215 -0.0935657126885793 ENSG00000116691 MIIP
ENST00000478299 0.738973979188479 0.569221169215045 0.106209858199528 ENSG00000116691 MIIP
ENST00000263932 6.95794494725858e-16 1.03746122269944e-17 0.598568510589675 ENSG00000120949 TNFRSF8
ENST00000417814 6.46405894445403e-13 1.30096345685422e-14 0.603485665790878 ENSG00000120949 TNFRSF8
ENST00000514649 6.46405894445403e-13 1.30096345685422e-14 0.603485665790878 ENSG00000120949 TNFRSF8
ENST00000439324 0.0401943833426352 0.00963409698578947 0.649623077669768 ENSG00000227875 RP11-426M1.2
ENST00000413146 5.84478076458302e-11 1.4731296548576e-12 0.501500229271065 ENSG00000120949 TNFRSF8
ENST00000479933 4.97596606326059e-11 1.24067640765627e-12 0.502434784850835 ENSG00000120949 TNFRSF8
ENST00000536782 0.386649303692199 0.205655434872064 -0.152776042355098 ENSG00000028137 TNFRSF1B
ENST00000376259 0.818370271685867 0.67928650315937 0.0472989169705965 ENSG00000028137 TNFRSF1B
ENST00000492361 0.818370271685867 0.67928650315937 0.0472989169705965 ENSG00000028137 TNFRSF1B
ENST00000489921 0.941566640250266 0.885855694453298 0.0270666701589883 ENSG00000028137 TNFRSF1B
ENST00000356315 0.162975371220988 0.0604140971845636 0.15526113814002 ENSG00000048707 VPS13D
ENST00000358136 0.162975371220988 0.0604140971845636 0.15526113814002 ENSG00000048707 VPS13D
ENST00000476169 0.847876575452039 0.724627624050852 -0.0597761733765358 ENSG00000048707 VPS13D
ENST00000489961 0.961821478999389 0.925824119481635 -0.0164439151465942 ENSG00000048707 VPS13D
ENST00000011700 0.0777191366954911 0.0225348464650876 0.202032545331818 ENSG00000048707 VPS13D
ENST00000460333 0.0868743791538773 0.0260493565564031 0.210484933448604 ENSG00000048707 VPS13D
ENST00000487188 0.516193182760732 0.318806831147196 0.115599819407815 ENSG00000048707 VPS13D
ENST00000469054 0.420521725958569 0.23300761163281 0.213713763040624 ENSG00000048707 VPS13D
ENST00000496628 0.231729241785072 0.0989222680082846 0.142250933864826 ENSG00000048707 VPS13D
ENST00000466732 0.405660787663343 0.221081333666384 0.24689441571188 ENSG00000048707 VPS13D
ENST00000476045 0.0882273332760851 0.0265747536120442 0.431760631113567 ENSG00000048707 VPS13D
ENST00000481484 0.0871239510208876 0.0261474651480759 0.451475758600628 ENSG00000048707 VPS13D
ENST00000543766 0.300683425841493 0.143260813822781 0.140399881372539 ENSG00000048707 VPS13D
ENST00000471923 0.256273928875531 0.114168734308954 0.151437173916133 ENSG00000048707 VPS13D
ENST00000543710 0.0731890182231574 0.0208487576880571 0.264015770465285 ENSG00000048707 VPS13D
ENST00000473099 0.887740150383367 0.789506363065936 -0.0482942178587931 ENSG00000048707 VPS13D
ENST00000376223 1.81734259741115e-16 2.57725816077952e-18 1.87011911679268 ENSG00000162496 DHRS3
ENST00000464917 1.42947299921905e-17 1.82806576917029e-19 1.89721916499476 ENSG00000162496 DHRS3
ENST00000430996 1.4939638133242e-10 3.9768375608137e-12 1.63050963249572 ENSG00000162496 DHRS3
ENST00000482265 1.81416712482782e-17 2.34642879718977e-19 1.92880815734272 ENSG00000162496 DHRS3
ENST00000484063 0.00327286018232079 0.000452185550926157 0.40021718686388 ENSG00000116731 PRDM2
ENST00000376048 0.0115486717258669 0.00204769099907846 0.19465861044124 ENSG00000116731 PRDM2
ENST00000311066 0.00540098181395404 0.000820085799513962 0.198247430226038 ENSG00000116731 PRDM2
ENST00000235372 0.0126191579993102 0.00228585310427011 0.188598042004008 ENSG00000116731 PRDM2
ENST00000491134 0.00903043406284396 0.00152128541886605 0.172191727850815 ENSG00000116731 PRDM2
ENST00000502727 0.610364155636133 0.41513716603081 0.0826260933962909 ENSG00000116731 PRDM2
ENST00000502724 0.586687753909765 0.390130742085415 0.087876009203772 ENSG00000116731 PRDM2
ENST00000413440 0.0184461368218973 0.00363430248474655 0.154322269001381 ENSG00000116731 PRDM2
ENST00000343137 0.0160604254579972 0.00306203119955457 0.156682321676549 ENSG00000116731 PRDM2
ENST00000491815 0.835375902512759 0.705211176659225 0.0399257110534817 ENSG00000116731 PRDM2
ENST00000503842 0.0422056644037155 0.0102484200245305 0.146130754665707 ENSG00000116731 PRDM2
ENST00000407521 0.741966127592621 0.573104024933785 0.056306331977196 ENSG00000116731 PRDM2
ENST00000505823 0.0424253655202894 0.0103161159273488 0.146060585364486 ENSG00000116731 PRDM2
ENST00000487453 0.734171188929625 0.562994069177879 0.0673848391098927 ENSG00000116731 PRDM2
ENST00000491547 0.304050495934299 0.145475163820813 0.3174923907812 ENSG00000189337 KAZN
ENST00000376030 0.249578505507095 0.109878923419705 0.347319548838428 ENSG00000189337 KAZN
ENST00000503743 0.300494478955988 0.143136665195782 0.318542739998317 ENSG00000189337 KAZN
ENST00000422387 0.254777174529026 0.113203238458339 0.344621126381037 ENSG00000189337 KAZN
ENST00000361144 0.00576868231990148 0.000886452434560281 0.741211640309814 ENSG00000189337 KAZN
ENST00000376028 0.17330809952749 0.0658086519470465 0.455361849595176 ENSG00000189337 KAZN
ENST00000400798 0.00519558791708797 0.000782731518519174 0.752154156444383 ENSG00000189337 KAZN
ENST00000400797 0.113937730687279 0.0371446541021296 0.507940078996328 ENSG00000189337 KAZN
ENST00000428417 0.0759198560243743 0.0218680178402852 0.385969703036066 ENSG00000171729 TMEM51
ENST00000376014 0.0780434663330877 0.0226735248027234 0.38383638015275 ENSG00000171729 TMEM51
ENST00000451326 0.049516694640436 0.0125591941096194 0.439095653021294 ENSG00000171729 TMEM51
ENST00000400796 0.0845980889959707 0.0251706987272791 0.377281375406329 ENSG00000171729 TMEM51
ENST00000434578 0.0845980889959707 0.0251706987272791 0.377281375406329 ENSG00000171729 TMEM51
ENST00000376008 0.0843462173790693 0.0250786436158463 0.377403859736059 ENSG00000171729 TMEM51
ENST00000424792 0.190584007265006 0.0749019320204818 0.450824046110985 ENSG00000204464 C1orf195
ENST00000417793 0.63980933286775 0.447913543557021 0.175179269663193 ENSG00000142621 FHAD1
ENST00000358897 0.63980933286775 0.447913543557021 0.175179269663193 ENSG00000142621 FHAD1
ENST00000375999 0.696950554146815 0.516287410824339 0.149194559110857 ENSG00000142621 FHAD1
ENST00000433640 0.483615708396709 0.288473548037718 0.268367315640081 ENSG00000142621 FHAD1
ENST00000375998 0.592951631565763 0.396805811115003 0.196024896673059 ENSG00000142621 FHAD1
ENST00000375996 0.596777863514672 0.400698385568482 -0.211937083466601 ENSG00000142621 FHAD1
ENST00000375997 0.596777863514672 0.400698385568482 -0.211937083466601 ENSG00000142621 FHAD1
ENST00000524761 0.545697467942879 0.34790353525834 -0.237192273460487 ENSG00000142621 FHAD1
ENST00000375995 0.593735819596686 0.397576423283705 -0.213335859543137 ENSG00000142621 FHAD1
ENST00000401090 0.593735819596686 0.397576423283705 -0.213335859543137 ENSG00000142621 FHAD1
ENST00000375980 0.00191702124673601 0.000239950014387299 0.357799972298694 ENSG00000142634 EFHD2
ENST00000445566 0.0571974297819534 0.0151258682797166 0.276568873682815 ENSG00000142634 EFHD2
ENST00000375910 0.000665567060779771 7.01526219360766e-05 0.986654960217572 ENSG00000215704 CELA2B
ENST00000488764 0.0226161487791735 0.00467004835268464 0.719703444979644 ENSG00000215704 CELA2B
ENST00000546424 8.30991045154164e-07 4.12057546232718e-08 0.777909217441947 ENSG00000132906 CASP9
ENST00000333868 5.08943075049034e-07 2.41656259021035e-08 0.777587689618169 ENSG00000132906 CASP9
ENST00000348549 5.08943075049034e-07 2.41656259021035e-08 0.777587689618169 ENSG00000132906 CASP9
ENST00000400777 6.71380449942958e-07 3.27210994797881e-08 0.773234229108762 ENSG00000132906 CASP9
ENST00000424908 0.000100007786136735 8.20421794657972e-06 0.733065034983521 ENSG00000132906 CASP9
ENST00000375890 5.66386514281531e-07 2.71528064166201e-08 0.819658932737267 ENSG00000132906 CASP9
ENST00000474305 1.00848432866007e-06 5.08861633583373e-08 0.804494995687902 ENSG00000132906 CASP9
ENST00000447522 2.91198007216185e-07 1.31044683807465e-08 0.868939396072343 ENSG00000132906 CASP9
ENST00000440484 7.90047550087795e-06 4.86042435049992e-07 0.802682511877341 ENSG00000132906 CASP9
ENST00000546969 1.18058237403025e-06 6.03418035771543e-08 0.867425500565285 ENSG00000132906 CASP9
ENST00000469637 0.0102202122509982 0.00176713254265875 0.712401793902612 ENSG00000132906 CASP9
ENST00000375849 4.94796014977725e-06 2.90345577212412e-07 0.405690578466572 ENSG00000116138 DNAJC16
ENST00000375847 1.5968856583806e-06 8.40920916592605e-08 0.467678250619949 ENSG00000116138 DNAJC16
ENST00000475133 1.5968856583806e-06 8.40920916592605e-08 0.467678250619949 ENSG00000116138 DNAJC16
ENST00000375838 0.000223269260668727 2.02544941457843e-05 0.469054913707496 ENSG00000116138 DNAJC16
ENST00000483270 4.75731018336094e-05 3.59065888363186e-06 0.367407632852927 ENSG00000116138 DNAJC16
ENST00000472665 0.000765497167227662 8.22155764160179e-05 0.656093347625905 ENSG00000116138 DNAJC16
ENST00000606186 0.989161432329026 0.978241041349765 0.00629540042111771 ENSG00000272510 RP4-680D5.8
ENST00000479655 0.0247207672508266 0.00521684899710065 0.642710948442298 ENSG00000116138 DNAJC16
ENST00000490811 0.00761013180352569 0.00123565054835882 0.6903141019218 ENSG00000116138 DNAJC16
ENST00000495523 0.0108348715484033 0.00189686183569982 0.407902468717433 ENSG00000116138 DNAJC16
ENST00000375826 0.542721979971515 0.344898735364917 0.115812749951152 ENSG00000116771 AGMAT
ENST00000428945 0.135894727885663 0.0472216842895319 0.442810984775189 ENSG00000237301 RP4-680D5.2
ENST00000480945 1.87521946168483e-10 5.04949831354575e-12 0.749406602218141 ENSG00000197312 DDI2
ENST00000486680 0.0012640752992193 0.000146784012206712 0.526195300773594 ENSG00000197312 DDI2
ENST00000546927 0.0409148982475632 0.00985739209165813 0.413212186112007 ENSG00000197312 DDI2
ENST00000320153 5.06119691252734e-07 2.40087440436135e-08 0.683015292729069 ENSG00000197312 DDI2
ENST00000483899 8.08482535235921e-05 6.47461682647356e-06 0.595409785077934 ENSG00000197312 DDI2
ENST00000548451 0.00984082632815297 0.00168851809243926 0.541076832781442 ENSG00000197312 DDI2
ENST00000345034 1.95637772904783e-11 4.65786717792856e-13 0.809490389622371 ENSG00000215695 RSC1A1
ENST00000375799 0.267319415386155 0.121156702442435 -0.13037947067056 ENSG00000116786 PLEKHM2
ENST00000375793 0.267319415386155 0.121156702442435 -0.13037947067056 ENSG00000116786 PLEKHM2
ENST00000584345 0.907592805746096 0.824157264198469 -0.056268691671134 ENSG00000264048 AL121992.1
ENST00000462455 0.409989736800783 0.224599107812353 -0.123834460273634 ENSG00000116786 PLEKHM2
ENST00000453804 0.426472864907921 0.237990967382425 -0.126964020892803 ENSG00000237938 RP11-288I21.1
ENST00000477849 0.6190422717369 0.424546217775919 -0.102180522510145 ENSG00000116786 PLEKHM2
ENST00000294454 0.752408653551911 0.586883151292737 0.136042934257083 ENSG00000162461 SLC25A34
ENST00000538385 0.238776262104915 0.103271566903875 0.414147012268425 ENSG00000233954 RP11-169K16.7
ENST00000483273 0.240290736015473 0.104205865212473 0.413079927200002 ENSG00000233954 RP11-169K16.7
ENST00000395968 0.706236511055447 0.528054580116686 0.152339482873773 ENSG00000178715 RP11-169K16.8
ENST00000321418 0.706236511055447 0.528054580116686 0.152339482873773 ENSG00000178715 RP11-169K16.8
ENST00000535249 0.246063433129303 0.107776305199938 -0.299950978733697 ENSG00000179743 RP11-169K16.9
ENST00000317122 0.243673443461837 0.10633026317046 -0.231160711827109 ENSG00000179743 RP11-169K16.9
ENST00000375759 0.62944673202089 0.436124875146992 -0.0384091313718343 ENSG00000065526 SPEN
ENST00000438066 0.32554597320956 0.160202841747484 -0.133090258558646 ENSG00000065526 SPEN
ENST00000471538 0.7637623996767 0.602487254114016 -0.0519122819369715 ENSG00000065526 SPEN
ENST00000442985 0.964133556054175 0.930434517493342 -0.00837804602359618 ENSG00000065526 SPEN
ENST00000487496 0.0951756430485302 0.0293121776364444 -0.330105859113132 ENSG00000065526 SPEN
ENST00000462525 0.376537461030632 0.197902821541829 0.237988639695208 ENSG00000116809 ZBTB17
ENST00000440560 0.32653223381061 0.160891867980287 0.252730278212999 ENSG00000116809 ZBTB17
ENST00000375743 0.00960274983979989 0.00163903255220269 0.283057449135332 ENSG00000116809 ZBTB17
ENST00000537142 0.00960274983979989 0.00163903255220269 0.283057449135332 ENSG00000116809 ZBTB17
ENST00000375733 0.00960274983979989 0.00163903255220269 0.283057449135332 ENSG00000116809 ZBTB17
ENST00000444358 0.331201077414309 0.164429420897102 0.220316427513634 ENSG00000116809 ZBTB17
ENST00000488008 0.516166444527748 0.318743767249277 0.225123580010456 ENSG00000116809 ZBTB17
ENST00000471805 0.610073849997046 0.414834262481364 0.17164465381917 ENSG00000116809 ZBTB17
ENST00000472658 0.624924677891996 0.430992740824948 0.170829412907175 ENSG00000116809 ZBTB17
ENST00000474511 0.500749566193127 0.304210790034553 0.216741677872296 ENSG00000116809 ZBTB17
ENST00000487785 0.670027782721784 0.482554930798407 0.148784102109085 ENSG00000116809 ZBTB17
ENST00000448462 0.0199031620044641 0.00399929988887319 0.276772502510566 ENSG00000116809 ZBTB17
ENST00000492834 0.5710217846684 0.373824378362267 0.150286690307683 ENSG00000116809 ZBTB17
ENST00000490899 0.349803176742877 0.177863036719195 0.20567334467766 ENSG00000116809 ZBTB17
ENST00000464719 0.954734766205238 0.911519974102245 0.0191008167562623 ENSG00000116809 ZBTB17
ENST00000479282 0.0452944187821718 0.0112132288882807 0.278927590184475 ENSG00000116809 ZBTB17
ENST00000494020 0.650942782316346 0.460465421013866 0.10961855129211 ENSG00000116809 ZBTB17
ENST00000411503 0.290369204173492 0.136234387630729 0.360617050327565 ENSG00000173641 HSPB7
ENST00000442459 0.290369204173492 0.136234387630729 0.360617050327565 ENSG00000173641 HSPB7
ENST00000311890 0.184714156687541 0.0717389632521833 0.435155891688437 ENSG00000173641 HSPB7
ENST00000375718 0.169184583809214 0.0636490863656926 0.458774348335528 ENSG00000173641 HSPB7
ENST00000463576 0.172831979289905 0.0655655124386245 0.431359409003376 ENSG00000173641 HSPB7
ENST00000487046 0.18412453314492 0.071438010748 0.424432383262462 ENSG00000173641 HSPB7
ENST00000406363 0.174096743197811 0.0662206384043982 0.436524446696462 ENSG00000173641 HSPB7
ENST00000464764 0.050580434768183 0.0128974197642411 0.629910006637322 ENSG00000186510 CLCNKA
ENST00000375692 0.0439426704906686 0.0107844661286423 0.632555040743142 ENSG00000186510 CLCNKA
ENST00000420078 0.0439426704906686 0.0107844661286423 0.632555040743142 ENSG00000186510 CLCNKA
ENST00000439316 0.0488399894525156 0.0123475492081273 0.619893479987476 ENSG00000186510 CLCNKA
ENST00000331433 0.0439426704906686 0.0107844661286423 0.632555040743142 ENSG00000186510 CLCNKA
ENST00000358432 0.671758130174867 0.484546889279988 0.170579992031276 ENSG00000142627 EPHA2
ENST00000478117 0.087248928469034 0.0261961201348733 -0.441651125466765 ENSG00000142632 ARHGEF19
ENST00000270747 0.0668425564242311 0.0185435712030127 -0.466355637463437 ENSG00000142632 ARHGEF19
ENST00000449495 0.480241524538899 0.285103816966848 -0.2647095309662 ENSG00000142632 ARHGEF19
ENST00000478210 0.70933394503196 0.5316966424526 -0.154771552190903 ENSG00000142632 ARHGEF19
ENST00000471928 0.976682288453846 0.953273942338915 -0.0147889813034133 ENSG00000142632 ARHGEF19
ENST00000441785 0.806918768069956 0.662291466604698 -0.110619770101129 ENSG00000142632 ARHGEF19
ENST00000602586 0.867839443481757 0.756846052111088 -0.0782501191452478 ENSG00000237276 ANO7P1
ENST00000375605 0.73360769690438 0.562138242559109 -0.141924945270282 ENSG00000204377 C1orf134
ENST00000375599 0.513851356690829 0.316634479207239 -0.21537171646444 ENSG00000132881 RSG1
ENST00000434014 0.166076982429297 0.0620581060067718 -0.468537429407548 ENSG00000132881 RSG1
ENST00000375592 0.00433205155198384 0.00063118031157372 0.264640193144359 ENSG00000037637 FBXO42
ENST00000456164 0.121093011189045 0.0403883018808652 0.268874201748788 ENSG00000037637 FBXO42
ENST00000444116 0.126505028189866 0.0428436776391889 0.264924215641409 ENSG00000037637 FBXO42
ENST00000478089 0.00361504525424145 0.000509216022728278 0.386358334188467 ENSG00000037637 FBXO42
ENST00000475078 0.445892452271548 0.254554891004153 0.0978502760802464 ENSG00000055070 SZRD1
ENST00000401088 0.247784635493486 0.108820696855825 0.103742674290136 ENSG00000055070 SZRD1
ENST00000471507 0.846561143417322 0.722425697907818 0.0292176589152713 ENSG00000055070 SZRD1
ENST00000401089 0.248279867475032 0.10910854607927 0.103656615030033 ENSG00000055070 SZRD1
ENST00000486763 0.769694537053837 0.610701112643516 0.0404967230050067 ENSG00000055070 SZRD1
ENST00000476423 0.502788731411287 0.306095415236978 0.0873051930695229 ENSG00000055070 SZRD1
ENST00000475554 0.908498502389952 0.82580158998927 0.0176587279068774 ENSG00000055070 SZRD1
ENST00000375590 0.392834820354866 0.210654262880958 0.0772484334204359 ENSG00000055070 SZRD1
ENST00000472351 0.877981346873549 0.773107375332615 0.0241335366856387 ENSG00000055070 SZRD1
ENST00000492354 0.248279867475032 0.10910854607927 0.103656615030033 ENSG00000055070 SZRD1
ENST00000472461 0.897173989466863 0.805919957305339 0.020370271388032 ENSG00000055070 SZRD1
ENST00000445689 0.66853406484729 0.480691773849585 -0.177041408403417 ENSG00000226457 RP11-430L17.1
ENST00000491418 0.309805548631874 0.149472559476469 0.108820957933959 ENSG00000187144 SPATA21
ENST00000466212 0.159273229918451 0.0586000424157918 0.14010820322119 ENSG00000187144 SPATA21
ENST00000335496 0.771723331544239 0.613847764639092 0.116140623542498 ENSG00000187144 SPATA21
ENST00000540400 0.772791890152809 0.615212756290462 0.115610419891596 ENSG00000187144 SPATA21
ENST00000337132 1.84414160747859e-07 8.02180325120514e-09 0.521975001745083 ENSG00000157191 NECAP2
ENST00000504551 1.28018129181051e-06 6.59905117241585e-08 0.561078247125913 ENSG00000157191 NECAP2
ENST00000406746 1.83844576754714e-07 7.99011872278512e-09 0.521959115965693 ENSG00000157191 NECAP2
ENST00000457722 3.58826055797495e-07 1.64315976941653e-08 0.578638549154186 ENSG00000157191 NECAP2
ENST00000486390 0.0209747526593367 0.00425986364048005 0.432809832421571 ENSG00000157191 NECAP2
ENST00000443980 1.83844576754714e-07 7.99011872278512e-09 0.521959115965693 ENSG00000157191 NECAP2
ENST00000504858 4.13128265964481e-05 3.07561840257036e-06 0.520261060498978 ENSG00000157191 NECAP2
ENST00000508680 0.00068945319262793 7.29086349378677e-05 0.508272375945266 ENSG00000157191 NECAP2
ENST00000492095 1.83844576754714e-07 7.99011872278512e-09 0.521959115965693 ENSG00000157191 NECAP2
ENST00000459640 2.76553895761791e-06 1.53261167986671e-07 0.543721055877914 ENSG00000157191 NECAP2
ENST00000496239 1.83844576754714e-07 7.99011872278512e-09 0.521959115965693 ENSG00000157191 NECAP2
ENST00000513161 1.28018129181051e-06 6.59905117241585e-08 0.561078247125913 ENSG00000157191 NECAP2
ENST00000509727 0.0013316694585359 0.00015625431385696 0.564641148801313 ENSG00000157191 NECAP2
ENST00000457898 0.00146035469863615 0.000173998868129486 0.691574884368517 ENSG00000226029 RP4-798A10.2
ENST00000263511 0.0452209991843892 0.011189275423654 0.328513941774996 ENSG00000080947 CROCCP3
ENST00000591348 0.170228916004416 0.0641878191407666 0.261849723571971 ENSG00000080947 CROCCP3
ENST00000420820 0.448976454622112 0.257196182781701 0.219356426422975 ENSG00000080947 CROCCP3
ENST00000591316 0.621789618168217 0.427595142234498 0.184937680002185 ENSG00000080947 CROCCP3
ENST00000590118 0.87879511957443 0.774380482234607 0.0614227552093679 ENSG00000080947 CROCCP3
ENST00000589964 0.878537360251048 0.774032739527819 0.0615028674380442 ENSG00000080947 CROCCP3
ENST00000383925 0.643045147094742 0.451519919654913 0.189128850845687 ENSG00000206652 RNU1-1
ENST00000430580 0.534471739439353 0.336924339244203 -0.151377927843935 ENSG00000219481 NBPF1
ENST00000392963 0.601174171115969 0.405351255975473 -0.146814841154912 ENSG00000219481 NBPF1
ENST00000420031 0.982037294759842 0.963755589069957 -0.010785579829476 ENSG00000219481 NBPF1
ENST00000432949 0.943558286655497 0.889659633099577 0.0325981976785927 ENSG00000219481 NBPF1
ENST00000287968 0.688344222482574 0.505307906207494 -0.168579365725978 ENSG00000219481 NBPF1
ENST00000420513 0.511562274508737 0.314389678402778 -0.192366768015412 ENSG00000219481 NBPF1
ENST00000599069 0.373240336588356 0.195270288945963 -0.239000161049107 ENSG00000219481 NBPF1
ENST00000599908 0.728311482052642 0.555425012898534 -0.146280352680889 ENSG00000219481 NBPF1
ENST00000449853 0.303603880740014 0.145170209965374 -0.308482629369316 ENSG00000219481 NBPF1
ENST00000540383 0.0151854493664359 0.0028611827999245 -0.273290754522511 ENSG00000215908 CROCCP2
ENST00000412962 0.0123123332027007 0.00221770233102959 -0.275209520074527 ENSG00000215908 CROCCP2
ENST00000362058 0.0876395666882157 0.0263510055063822 -0.22088474562743 ENSG00000215908 CROCCP2
ENST00000334429 0.79637588479718 0.647067002419659 0.113424535690066 ENSG00000186301 MST1P2
ENST00000418421 0.981129549771335 0.962076548474359 -0.0119772972468488 ENSG00000186301 MST1P2
ENST00000457982 0.80549438200596 0.660253132745237 0.109050705597191 ENSG00000186301 MST1P2
ENST00000419267 0.899118425649668 0.809605167059693 0.0570688904395275 ENSG00000236698 EIF1AXP1
ENST00000466256 0.304133333817043 0.145540102401323 -0.28243216446131 ENSG00000058453 CROCC
ENST00000606899 0.631193268753001 0.438018082308976 0.17211111659189 ENSG00000272426 RP11-108M9.6
ENST00000375541 0.00243976510907777 0.000319073836454677 -0.558320282577894 ENSG00000058453 CROCC
ENST00000445545 0.000559707267928975 5.76065942258612e-05 -0.706676626420313 ENSG00000058453 CROCC
ENST00000467938 0.00923558650907888 0.00156183380274681 -0.5861159767281 ENSG00000058453 CROCC
ENST00000492631 0.222369510245175 0.0931250974282631 -0.37411442042466 ENSG00000058453 CROCC
ENST00000467715 0.948518616081533 0.899047278891648 -0.030591193792551 ENSG00000058453 CROCC
ENST00000494191 0.0521415873271637 0.0134079598979884 -0.507029013538351 ENSG00000058453 CROCC
ENST00000486318 0.0594043217533089 0.01590189865198 -0.539158176055731 ENSG00000058453 CROCC
ENST00000498688 0.00377754290773556 0.00053667619458619 -0.834898999077357 ENSG00000058453 CROCC
ENST00000477773 0.0836410087189364 0.0247993914472142 -0.566770878772968 ENSG00000058453 CROCC
ENST00000465021 0.759431313126395 0.596582291569099 -0.128726442823731 ENSG00000058453 CROCC
ENST00000465291 0.917097412763981 0.841372924377543 -0.0490387192027449 ENSG00000058453 CROCC
ENST00000446261 7.69651041934732e-14 1.39861884353656e-15 0.949650025680629 ENSG00000226526 RP1-37C10.3
ENST00000326735 2.2651458811868e-14 3.92899248749005e-16 0.9735257735569 ENSG00000159363 ATP13A2
ENST00000341676 8.87839081059268e-15 1.48194482157254e-16 0.982166792181716 ENSG00000159363 ATP13A2
ENST00000452699 8.87839081059268e-15 1.48194482157254e-16 0.982166792181716 ENSG00000159363 ATP13A2
ENST00000466561 2.00380815401147e-08 7.25708621923875e-10 1.07895766775276 ENSG00000159363 ATP13A2
ENST00000502418 1.47696861673996e-06 7.72888560762383e-08 1.0271331827191 ENSG00000159363 ATP13A2
ENST00000503552 3.94434755719579e-06 2.26740475909475e-07 0.804793801997489 ENSG00000159363 ATP13A2
ENST00000463860 2.18467687157521e-06 1.1877223595926e-07 0.948225023644139 ENSG00000159363 ATP13A2
ENST00000502860 5.85679770073625e-05 4.52175188670335e-06 0.909874606557008 ENSG00000159363 ATP13A2
ENST00000509392 0.000483940675419812 4.88046829909475e-05 0.9307638760881 ENSG00000159363 ATP13A2
ENST00000506174 9.8369575099689e-05 8.05151804368457e-06 0.942798866449755 ENSG00000159363 ATP13A2
ENST00000510069 0.000232202340596856 2.11766966020981e-05 0.738712755443268 ENSG00000159363 ATP13A2
ENST00000511957 0.00253350694514841 0.000333641278810738 0.673885029677049 ENSG00000159363 ATP13A2
ENST00000508222 0.00153366542010912 0.000184600937678716 0.69531391253806 ENSG00000159363 ATP13A2
ENST00000509619 0.0410031789405011 0.00988524794817666 0.521672924416816 ENSG00000159363 ATP13A2
ENST00000375499 0.246083040152642 0.10778882609908 0.116972181174675 ENSG00000117118 SDHB
ENST00000485092 0.822897628627305 0.686107207413619 -0.0514228639558241 ENSG00000117118 SDHB
ENST00000475049 0.84703305468896 0.72314282907547 -0.04493436231462 ENSG00000117118 SDHB
ENST00000485515 0.258206984704831 0.115342323925646 0.113683630659993 ENSG00000117118 SDHB
ENST00000491274 0.304752415137974 0.145934679491071 0.110402395106319 ENSG00000117118 SDHB
ENST00000475506 0.0993381145779174 0.0310009334654634 0.163751178070349 ENSG00000117118 SDHB
ENST00000463045 0.115707858928543 0.0379373878257007 0.160552282341229 ENSG00000117118 SDHB
ENST00000466613 0.0621420045190673 0.0168719925241832 0.202844772435441 ENSG00000117118 SDHB
ENST00000375486 0.071110408383932 0.0200925742630124 0.588797638661265 ENSG00000117115 PADI2
ENST00000479534 0.30961203840191 0.149346082419253 0.352610371597308 ENSG00000117115 PADI2
ENST00000466151 0.199742908828215 0.0799970738368568 0.436386735632691 ENSG00000117115 PADI2
ENST00000444885 0.133769813743644 0.0461847216192799 0.49588509304662 ENSG00000117115 PADI2
ENST00000375481 0.15052971594295 0.0543020570494463 0.452443433782569 ENSG00000117115 PADI2
ENST00000375448 0.654637057671364 0.464734855347066 -0.181616801088195 ENSG00000159339 PADI4
ENST00000439577 0.841645434346811 0.714817644054479 -0.0343316065424941 ENSG00000227751 RP1-20B21.4
ENST00000375436 0.8034862243549 0.657440965580521 -0.0258009734537938 ENSG00000179051 RCC2
ENST00000474892 0.822562063495755 0.685621901986688 -0.0297006999348277 ENSG00000179051 RCC2
ENST00000375433 0.884778553590398 0.784957451640923 -0.0163291281062359 ENSG00000179051 RCC2
ENST00000583469 0.0209746969764084 0.00425969469937459 -0.408866985660482 ENSG00000266727 AC004824.1
ENST00000361221 0.249861306749014 0.11006320989982 -0.324668097014601 ENSG00000074964 ARHGEF10L
ENST00000452522 0.249861306749014 0.11006320989982 -0.324668097014601 ENSG00000074964 ARHGEF10L
ENST00000434513 0.263922784590803 0.118976592020913 -0.331112293311504 ENSG00000074964 ARHGEF10L
ENST00000375415 0.148083724900282 0.0530675730540509 -0.397680089026236 ENSG00000074964 ARHGEF10L
ENST00000375420 0.399958976848402 0.216480001748235 -0.293908169215021 ENSG00000074964 ARHGEF10L
ENST00000469726 0.376102294078413 0.197563868803818 -0.28540977475604 ENSG00000074964 ARHGEF10L
ENST00000375408 0.412831446082901 0.226791870238221 -0.275187302929439 ENSG00000074964 ARHGEF10L
ENST00000167825 0.412831446082901 0.226791870238221 -0.275187302929439 ENSG00000074964 ARHGEF10L
ENST00000475356 0.379430606403832 0.200176228488758 -0.291453554711357 ENSG00000074964 ARHGEF10L
ENST00000466782 0.626039302025648 0.432277218655447 -0.197628653876294 ENSG00000074964 ARHGEF10L
ENST00000494072 0.322559164443867 0.158126981584938 -0.140467791096567 ENSG00000255275 RP13-279N23.2
ENST00000538309 0.0343393971440147 0.00788921888446509 -0.340563630775132 ENSG00000159423 ALDH4A1
ENST00000538839 0.0260888223119068 0.00557437045527858 -0.318090186092997 ENSG00000159423 ALDH4A1
ENST00000290597 0.0260229014487058 0.00555715607627311 -0.31806634329936 ENSG00000159423 ALDH4A1
ENST00000375341 0.0225283105678538 0.00464649262536867 -0.322485697551075 ENSG00000159423 ALDH4A1
ENST00000454547 0.293526251377383 0.138447787576344 -0.327121380641893 ENSG00000159423 ALDH4A1
ENST00000432718 0.137733762113856 0.048079135003227 -0.318877793324556 ENSG00000159423 ALDH4A1
ENST00000455833 0.735657818312586 0.565026422081202 -0.0637806916504637 ENSG00000169991 IFFO2
ENST00000355609 0.242710461813558 0.10574406394252 -0.312810322287208 ENSG00000169991 IFFO2
ENST00000416166 0.399937734282613 0.2164534757319 -0.161142204636994 ENSG00000169991 IFFO2
ENST00000606379 0.335539197902343 0.167569124234814 0.231571058348778 ENSG00000272084 RP5-1126H10.2
ENST00000375254 0.135974571018077 0.0472678228965749 0.208172497597649 ENSG00000127481 UBR4
ENST00000375226 0.136015443113016 0.0472942974012664 0.208144487215939 ENSG00000127481 UBR4
ENST00000375267 0.136015443113016 0.0472942974012664 0.208144487215939 ENSG00000127481 UBR4
ENST00000375217 0.136015443113016 0.0472942974012664 0.208144487215939 ENSG00000127481 UBR4
ENST00000375225 0.776806870586211 0.620329575340723 0.0684538052130225 ENSG00000127481 UBR4
ENST00000429347 0.597303269461402 0.401253179607292 0.0961698724188725 ENSG00000127481 UBR4
ENST00000375224 0.361163866514823 0.186319844924354 0.151991044556047 ENSG00000127481 UBR4
ENST00000459947 0.589464246941563 0.39306779928747 0.126830366534713 ENSG00000127481 UBR4
ENST00000486515 0.949536019526147 0.900941732678719 0.0200707963792592 ENSG00000127481 UBR4
ENST00000543981 0.529966897779876 0.332726378680703 0.109748524305587 ENSG00000127481 UBR4
ENST00000492606 0.827972100358926 0.693727880841987 0.0656426925512215 ENSG00000127481 UBR4
ENST00000467272 0.193238866662463 0.0764148975736354 0.220270591026695 ENSG00000127481 UBR4
ENST00000483922 0.283002416785116 0.1312580794774 0.228915148279826 ENSG00000127481 UBR4
ENST00000494503 0.337154454197815 0.168719276917378 0.195635430839757 ENSG00000127481 UBR4
ENST00000466969 0.823367734299723 0.686837979603838 0.0565329054868179 ENSG00000127481 UBR4
ENST00000375218 0.590085700763829 0.393686113884671 0.109886897714911 ENSG00000127481 UBR4
ENST00000425413 0.29340517924471 0.138351752301349 0.162424095918562 ENSG00000127481 UBR4
ENST00000417040 0.128937855980927 0.0439835059331755 0.221224580120984 ENSG00000127481 UBR4
ENST00000475973 0.337585108118292 0.169045321371716 0.209229149383702 ENSG00000127481 UBR4
ENST00000465036 0.0343026938187168 0.00787739778158592 0.442525653704597 ENSG00000127481 UBR4
ENST00000419533 0.0397470357736802 0.00949369305024842 0.285579944934881 ENSG00000127481 UBR4
ENST00000497018 0.112996181448422 0.036735796463857 0.265182899378168 ENSG00000127481 UBR4
ENST00000437898 0.898189475132709 0.808017578474044 0.0189648021730955 ENSG00000230424 RP1-43E13.2
ENST00000477853 0.960271715666459 0.922886304041375 -0.00780474331075282 ENSG00000127463 EMC1
ENST00000480380 0.443080603221126 0.252164446053008 0.130515083950309 ENSG00000127463 EMC1
ENST00000375199 0.989433900787219 0.978649106282196 0.00216152123951188 ENSG00000127463 EMC1
ENST00000375208 0.948703038953474 0.899385966930558 0.0104099287717369 ENSG00000127463 EMC1
ENST00000461353 0.741360555742685 0.572363265952385 0.0822728913751569 ENSG00000127463 EMC1
ENST00000486405 0.704630606345988 0.526083601208911 -0.0862850528737221 ENSG00000127463 EMC1
ENST00000486238 0.611874945965099 0.416924539187916 -0.127604935915459 ENSG00000127463 EMC1
ENST00000494770 0.537474793415551 0.339706075606284 -0.124478992459745 ENSG00000127463 EMC1
ENST00000462505 0.454562490735341 0.262000619229988 -0.170860877427602 ENSG00000127463 EMC1
ENST00000496654 0.3365655046432 0.168261159113211 -0.231646635871771 ENSG00000127463 EMC1
ENST00000467423 0.352830455122365 0.180226966382012 -0.181950789323664 ENSG00000127463 EMC1
ENST00000475079 0.212294035762697 0.0873085766606449 -0.21222195446912 ENSG00000127463 EMC1
ENST00000488681 0.0945006401643265 0.0290296455514151 -0.29195209953682 ENSG00000127463 EMC1
ENST00000356068 0.11154371181704 0.0361152117637905 -0.284374004543441 ENSG00000127463 EMC1
ENST00000330263 0.132047100410115 0.0453892305131239 -0.213650403713645 ENSG00000053372 MRTO4
ENST00000493700 0.597173989065211 0.401107973776796 -0.102738560690369 ENSG00000053372 MRTO4
ENST00000479559 0.147634909995558 0.052845799759029 -0.229634509926808 ENSG00000053372 MRTO4
ENST00000457194 0.969688548379729 0.940735116474718 0.0182863693637954 ENSG00000211454 AKR7L
ENST00000420396 0.935642045841186 0.87485909280992 0.0387950210895112 ENSG00000211454 AKR7L
ENST00000361640 0.822892388766039 0.686095133075004 -0.0990491625253473 ENSG00000162482 AKR7A3
ENST00000604801 0.303297073559488 0.144961964716654 -0.366936789409762 ENSG00000270728 RP4-657E11.10
ENST00000235835 0.0698640890230733 0.019635935407707 -0.247726702267881 ENSG00000053371 AKR7A2
ENST00000330072 0.072359860493672 0.0205364289437403 -0.245315328300289 ENSG00000053371 AKR7A2
ENST00000489286 0.085737854273073 0.0256045356283892 -0.23462426612357 ENSG00000053371 AKR7A2
ENST00000481966 0.0746386243157097 0.0213728665590966 -0.267913481648781 ENSG00000053371 AKR7A2
ENST00000492217 0.0640145235907996 0.0175387640006233 -0.321697203135181 ENSG00000053371 AKR7A2
ENST00000375155 0.0470144255637139 0.0117683579129168 -0.404926150414218 ENSG00000040487 PQLC2
ENST00000375153 0.0468162699497918 0.0117025721646465 -0.405143664111377 ENSG00000040487 PQLC2
ENST00000469076 0.0468162699497918 0.0117025721646465 -0.405143664111377 ENSG00000040487 PQLC2
ENST00000400548 0.0470144255637139 0.0117683579129168 -0.404926150414218 ENSG00000040487 PQLC2
ENST00000497827 0.0126634062732865 0.00229597460069469 -0.476074948397571 ENSG00000040487 PQLC2
ENST00000432465 0.239355417064401 0.103613170071693 -0.326779088522719 ENSG00000040487 PQLC2
ENST00000401084 0.68459125327516 0.500736717116647 -0.0415958141906209 ENSG00000077549 CAPZB
ENST00000264203 0.68459125327516 0.500736717116647 -0.0415958141906209 ENSG00000077549 CAPZB
ENST00000375144 0.941257453641111 0.88525862143481 0.0105779279776199 ENSG00000077549 CAPZB
ENST00000375142 0.684386617803512 0.500427593203062 -0.0416314860282635 ENSG00000077549 CAPZB
ENST00000433834 0.459919369606004 0.266762290283796 -0.0661813259492842 ENSG00000077549 CAPZB
ENST00000264202 0.337154645935992 0.16872808616257 -0.0802715847352607 ENSG00000077549 CAPZB
ENST00000413711 0.262416569526692 0.118043181465795 -0.0972518741382478 ENSG00000077549 CAPZB
ENST00000459967 0.121991669020304 0.0408118017032701 -0.13998252089411 ENSG00000077549 CAPZB
ENST00000457768 0.497727947468151 0.301469898755069 -0.10441202903407 ENSG00000077549 CAPZB
ENST00000489607 0.510008797604454 0.312948183966815 -0.0872017419201746 ENSG00000077549 CAPZB
ENST00000482808 0.157911438579931 0.0579376108061134 -0.150143979706485 ENSG00000077549 CAPZB
ENST00000602662 0.154361633220327 0.0561699966097881 0.145397886385716 ENSG00000270136 MINOS1-NBL1
ENST00000486890 0.19376959017886 0.0767178151477279 0.142429355707489 ENSG00000173436 MINOS1
ENST00000322753 0.141612267537438 0.0499640850743653 0.151905754137587 ENSG00000173436 MINOS1
ENST00000498067 0.914690418511953 0.837018621074939 -0.031604648292769 ENSG00000173436 MINOS1
ENST00000462646 0.204563911130553 0.0827608494881326 0.141888627545396 ENSG00000173436 MINOS1
ENST00000467029 0.137791460913958 0.0481179160146696 0.155490703649885 ENSG00000173436 MINOS1
ENST00000481464 0.134907051258327 0.0467304536982854 0.156350193596426 ENSG00000173436 MINOS1
ENST00000498642 0.13908457205285 0.048747176875694 0.15512524677344 ENSG00000173436 MINOS1
ENST00000479642 0.56444324545567 0.366940498105428 0.11997583339102 ENSG00000173436 MINOS1
ENST00000602293 0.154213733647076 0.0560987935116454 0.146546033810525 ENSG00000270136 MINOS1-NBL1
ENST00000602384 0.155002519017102 0.0564940678694162 0.146408552826407 ENSG00000270136 MINOS1-NBL1
ENST00000602450 0.154213733647076 0.0560987935116454 0.146546033810525 ENSG00000270136 MINOS1-NBL1
ENST00000485362 0.138932410753134 0.0486687874736028 0.155238600946709 ENSG00000173436 MINOS1
ENST00000457263 0.856249602946686 0.737736046418234 0.0796658154962387 ENSG00000226396 RPS14P3
ENST00000428975 0.95173916937304 0.904910749761845 -0.0296116994098157 ENSG00000158747 NBL1
ENST00000289749 0.952090007347285 0.905695232475306 -0.0298271630831922 ENSG00000158747 NBL1
ENST00000451758 0.935748412532789 0.875081110019039 -0.0375354227272466 ENSG00000158747 NBL1
ENST00000439664 0.949278093460799 0.90052326303933 -0.0299868591930647 ENSG00000158747 NBL1
ENST00000375136 0.91730651926439 0.84170634613756 0.0492876733077226 ENSG00000158747 NBL1
ENST00000548815 0.91730651926439 0.84170634613756 0.0492876733077226 ENSG00000158747 NBL1
ENST00000425400 0.963104521541356 0.928094741517643 -0.0216731911264058 ENSG00000158747 NBL1
ENST00000439278 0.972484692944569 0.945663762668855 -0.0161808396849015 ENSG00000158747 NBL1
ENST00000427894 0.934998008244602 0.87370993264086 -0.0397058821415682 ENSG00000158747 NBL1
ENST00000289753 0.67216438557292 0.484989278076108 -0.176706556095298 ENSG00000158748 HTR6
ENST00000294543 0.139280964067328 0.0488453183670481 -0.212336102598924 ENSG00000162542 TMCO4
ENST00000375127 0.127868494684354 0.0434835133054899 -0.21673576809728 ENSG00000162542 TMCO4
ENST00000489814 0.459045075820058 0.265961942494012 -0.142491815687721 ENSG00000162542 TMCO4
ENST00000375122 0.139799977558541 0.0491040316182319 -0.212073984719838 ENSG00000162542 TMCO4
ENST00000494342 0.172320513973016 0.0652966874248734 -0.438107327105005 ENSG00000162542 TMCO4
ENST00000489135 0.114817735065155 0.0375333645630881 -0.25257382691607 ENSG00000162542 TMCO4
ENST00000496528 0.150384483727456 0.0542345256734088 -0.232788612136014 ENSG00000162542 TMCO4
ENST00000462171 0.399545330166131 0.216129998832849 -0.179817241849091 ENSG00000162542 TMCO4
ENST00000488449 0.0821557389684647 0.024221127783452 -0.274285936812484 ENSG00000162542 TMCO4
ENST00000375120 0.666698685066727 0.47850528045451 0.0749138018478112 ENSG00000169914 OTUD3
ENST00000466697 0.847807103938992 0.724498398677869 -0.0614681752212257 ENSG00000169914 OTUD3
ENST00000481686 0.420488189844077 0.232982709317114 -0.293477370439477 ENSG00000169914 OTUD3
ENST00000264198 0.0109019132427009 0.00191130257645536 -0.302953347013928 ENSG00000090432 MUL1
ENST00000321556 0.5035168293879 0.306800117686275 0.127534879976789 ENSG00000158828 PINK1
ENST00000492302 0.457552471165456 0.264619181173044 0.14805455418491 ENSG00000158828 PINK1
ENST00000451424 0.51614578096255 0.31871528959863 -0.0986614060657556 ENSG00000117242 PINK1-AS
ENST00000400490 0.364422604446381 0.188725451107354 0.165905135192564 ENSG00000158828 PINK1
ENST00000535128 0.500291791488096 0.303789811955834 -0.227349258296109 ENSG00000257033 AL391357.1
ENST00000602624 0.180504718139574 0.06953299868241 -0.153173477929857 ENSG00000244038 DDOST
ENST00000375048 0.180504718139574 0.06953299868241 -0.153173477929857 ENSG00000244038 DDOST
ENST00000415136 0.17391137424948 0.0661200690803987 -0.155629163554446 ENSG00000244038 DDOST
ENST00000475210 0.311597879084464 0.150685690964655 -0.138800324754187 ENSG00000244038 DDOST
ENST00000464364 0.30027866218884 0.143000262938955 -0.147037207103594 ENSG00000244038 DDOST
ENST00000477229 0.152161489990132 0.055097018165658 -0.222733487836519 ENSG00000244038 DDOST
ENST00000375031 0.398902341465591 0.215617296617564 -0.312770286006928 ENSG00000189410 SH2D5
ENST00000460804 0.496152462392109 0.300131391772578 -0.261654526994241 ENSG00000189410 SH2D5
ENST00000444387 0.0831262077115114 0.0246096955560199 -0.552820261256117 ENSG00000189410 SH2D5
ENST00000312239 0.597080768125915 0.400992649273108 0.0420900532072115 ENSG00000127483 HP1BP3
ENST00000375003 0.896443244680773 0.804758257217424 0.0139725886498472 ENSG00000127483 HP1BP3
ENST00000413451 0.488027728790792 0.292631051692849 -0.0920198078421585 ENSG00000203394 RP5-930J4.4
ENST00000488722 0.796756545081875 0.647603834810312 0.0279506447739547 ENSG00000127483 HP1BP3
ENST00000491748 0.799501029766273 0.651448940987496 0.0423754984574072 ENSG00000127483 HP1BP3
ENST00000419948 0.238410429087317 0.10302605341274 0.0996178027542086 ENSG00000127483 HP1BP3
ENST00000438032 0.433074102560989 0.243550391044953 0.0625683592084738 ENSG00000127483 HP1BP3
ENST00000424732 0.428969388280647 0.240173983793297 0.0632051380031978 ENSG00000127483 HP1BP3
ENST00000417710 0.305219780043962 0.146240380440942 0.0897809186996703 ENSG00000127483 HP1BP3
ENST00000487117 0.0732504415043928 0.0208706588580767 0.164456093680005 ENSG00000127483 HP1BP3
ENST00000375000 0.393154897685037 0.21092693336922 0.0817265587678134 ENSG00000127483 HP1BP3
ENST00000437575 0.35816202781949 0.184037803459121 -0.0909452111043567 ENSG00000127483 HP1BP3
ENST00000419490 0.233650758569905 0.100102425156842 -0.112704930118459 ENSG00000127483 HP1BP3
ENST00000414993 0.248062540330457 0.108991175466732 -0.109892425607103 ENSG00000127483 HP1BP3
ENST00000443615 0.273311390668586 0.125035016151756 -0.107937991493236 ENSG00000127483 HP1BP3
ENST00000264211 0.0131005278610419 0.00239560835943569 0.28912304214413 ENSG00000075151 EIF4G3
ENST00000400422 0.126197588390621 0.0427092070584652 0.240680547541319 ENSG00000075151 EIF4G3
ENST00000602326 0.126125651652479 0.0426772783911228 0.240715066251801 ENSG00000075151 EIF4G3
ENST00000374935 0.0127556051738552 0.00231757998724737 0.290240854383341 ENSG00000075151 EIF4G3
ENST00000537738 6.06762542660804e-05 4.70184996157819e-06 0.344366488559211 ENSG00000075151 EIF4G3
ENST00000374937 0.0151018557381162 0.0028409966332344 0.285165507878339 ENSG00000075151 EIF4G3
ENST00000536266 0.000321608896824549 3.07491179639557e-05 0.337649773604877 ENSG00000075151 EIF4G3
ENST00000435383 0.0112974637313557 0.00199559290507199 0.327548521659474 ENSG00000075151 EIF4G3
ENST00000496705 0.000229457027133639 2.09037815957642e-05 0.438218059502037 ENSG00000075151 EIF4G3
ENST00000374933 0.00481514730177754 0.000714923205162503 0.382959081829831 ENSG00000075151 EIF4G3
ENST00000544689 0.00372064200089091 0.000527138252386466 0.391463027535012 ENSG00000075151 EIF4G3
ENST00000485722 0.245339977891828 0.107334050796379 0.302323562167434 ENSG00000075151 EIF4G3
ENST00000356916 0.464385972957418 0.270771920097876 0.181359923403536 ENSG00000075151 EIF4G3
ENST00000374927 0.272333148059319 0.124397300831691 0.204336732436171 ENSG00000075151 EIF4G3
ENST00000438975 0.601931688348041 0.406124840886486 0.144007388933584 ENSG00000075151 EIF4G3
ENST00000411888 0.607330539226718 0.411928222132791 0.142603347147697 ENSG00000075151 EIF4G3
ENST00000476088 0.990117270990063 0.979938792670893 -0.00418107550448759 ENSG00000075151 EIF4G3
ENST00000420703 0.605009666216173 0.409502392193974 0.207137126092434 ENSG00000233072 RPS15AP6
ENST00000463775 0.661391130020759 0.472443121939152 0.116643935160941 ENSG00000075151 EIF4G3
ENST00000430808 0.385768731212192 0.204998144710766 -0.307330577832808 ENSG00000235112 HSPE1P27
ENST00000415912 1.29263135642201e-18 1.52130278906432e-20 0.961003068761357 ENSG00000117298 ECE1
ENST00000357071 4.39648312730048e-20 4.55636905821192e-22 1.07168811062028 ENSG00000117298 ECE1
ENST00000531334 0.0741042666594821 0.0211796488908103 0.483071942608085 ENSG00000117298 ECE1
ENST00000374893 4.16990011013873e-18 5.09560094925303e-20 1.11014727686017 ENSG00000117298 ECE1
ENST00000436918 2.11768081587477e-18 2.53527745897634e-20 1.11570543632596 ENSG00000117298 ECE1
ENST00000264205 2.00912920967386e-18 2.39928026557125e-20 1.12444741334439 ENSG00000117298 ECE1
ENST00000526194 3.12443380764185e-15 4.95923238344789e-17 1.2003544612751 ENSG00000117298 ECE1
ENST00000470394 0.000111011889630716 9.24980888717014e-06 0.994352865834723 ENSG00000117298 ECE1
ENST00000528294 1.47648121356571e-09 4.50422726726044e-11 1.23736825182458 ENSG00000117298 ECE1
ENST00000473505 6.74610427512018e-06 4.08332447763191e-07 0.995775382244986 ENSG00000117298 ECE1
ENST00000481130 3.39582442701424e-09 1.09075939614604e-10 1.05549875165236 ENSG00000117298 ECE1
ENST00000527991 5.63363578066323e-09 1.86502172791588e-10 1.09804409533342 ENSG00000117298 ECE1
ENST00000463334 6.92942163080113e-07 3.3886523137225e-08 0.768798954822078 ENSG00000117298 ECE1
ENST00000449034 0.145591934653472 0.05188455828379 0.484253480731835 ENSG00000231105 RP5-1071N3.1
ENST00000454000 0.922912481696398 0.851507708545584 0.0285933994933606 ENSG00000142794 NBPF3
ENST00000475869 0.369740176083521 0.192604674285126 -0.329283390651507 ENSG00000142794 NBPF3
ENST00000318220 0.881038511399743 0.778401532612272 0.0432785161886378 ENSG00000142794 NBPF3
ENST00000478653 0.964781718757111 0.931624938992985 -0.0182462656360174 ENSG00000142794 NBPF3
ENST00000318249 0.881038511399743 0.778401532612272 0.0432785161886378 ENSG00000142794 NBPF3
ENST00000485941 0.509743357156709 0.31261291568573 -0.242345415370275 ENSG00000142794 NBPF3
ENST00000342104 0.881038511399743 0.778401532612272 0.0432785161886378 ENSG00000142794 NBPF3
ENST00000486229 0.850006335417817 0.727904283763492 -0.059073567885385 ENSG00000142794 NBPF3
ENST00000434838 0.807804086479613 0.66360797042337 0.0672228135888782 ENSG00000142794 NBPF3
ENST00000467103 0.904496858402629 0.818867358208749 0.0563459684597708 ENSG00000142794 NBPF3
ENST00000469876 0.843383263840868 0.717542248665147 0.0857730304645369 ENSG00000142794 NBPF3
ENST00000477050 0.61882680856964 0.424315926781463 0.196070603627601 ENSG00000142794 NBPF3
ENST00000539907 0.0401140966584788 0.00960880049598076 -0.632130955398512 ENSG00000162551 ALPL
ENST00000540617 0.0401140966584788 0.00960880049598076 -0.632130955398512 ENSG00000162551 ALPL
ENST00000374840 0.0401140966584788 0.00960880049598076 -0.632130955398512 ENSG00000162551 ALPL
ENST00000290101 0.444225758288403 0.253166049424897 -0.280801808731135 ENSG00000076864 RAP1GAP
ENST00000471600 0.444225758288403 0.253166049424897 -0.280801808731135 ENSG00000076864 RAP1GAP
ENST00000374765 0.161044993001565 0.0594576647266658 -0.474613608023599 ENSG00000076864 RAP1GAP
ENST00000495204 0.161044993001565 0.0594576647266658 -0.474613608023599 ENSG00000076864 RAP1GAP
ENST00000542643 0.161044993001565 0.0594576647266658 -0.474613608023599 ENSG00000076864 RAP1GAP
ENST00000317967 0.310589605693113 0.149988022734102 -0.351455498351184 ENSG00000076864 RAP1GAP
ENST00000482984 0.395086586218839 0.212518524000475 -0.285638096382477 ENSG00000076864 RAP1GAP
ENST00000464457 0.294377054504627 0.139030672711191 -0.356046675082893 ENSG00000076864 RAP1GAP
ENST00000400301 2.65788977752836e-05 1.87624913989252e-06 0.286122413095351 ENSG00000090686 USP48
ENST00000308271 2.86589149042e-05 2.04181926553848e-06 0.285148917242361 ENSG00000090686 USP48
ENST00000374732 0.000120535077500041 1.01474807656298e-05 0.267511843260426 ENSG00000090686 USP48
ENST00000479177 0.00877585477806368 0.00146858928118039 0.430483293789578 ENSG00000090686 USP48
ENST00000529637 2.48354965476463e-05 1.74179401765082e-06 0.284212323136836 ENSG00000090686 USP48
ENST00000464577 0.00222010877101862 0.000285662081816685 0.283499094165443 ENSG00000090686 USP48
ENST00000471752 0.110905802964452 0.0358403253205028 0.227151692156805 ENSG00000090686 USP48
ENST00000487880 0.0210277153226556 0.00427314857339572 0.227063219692826 ENSG00000090686 USP48
ENST00000526044 2.60610244754235e-05 1.8355785796264e-06 0.329180509720103 ENSG00000090686 USP48
ENST00000534705 2.91046876523496e-05 2.0762033593322e-06 0.332628285723384 ENSG00000090686 USP48
ENST00000421625 0.000930708294774626 0.000103268254891009 0.283209142057899 ENSG00000090686 USP48
ENST00000374730 0.00144740199842921 0.000172183631816505 0.30651278284545 ENSG00000090686 USP48
ENST00000527823 0.00232890208313451 0.000302005887859598 0.29327974148875 ENSG00000090686 USP48
ENST00000532737 0.00632018487393099 0.000988489244867976 0.262788011654087 ENSG00000090686 USP48
ENST00000489108 0.0735772625198865 0.0209897664078308 0.222286855042096 ENSG00000090686 USP48
ENST00000434488 0.681966410535166 0.497463747750012 0.171445342216831 ENSG00000231978 RP11-132G19.3
ENST00000344642 0.87938100529085 0.775324595922875 -0.0720906708123132 ENSG00000187942 LDLRAD2
ENST00000543870 0.802826064704377 0.656299245864921 -0.112418722096713 ENSG00000187942 LDLRAD2
ENST00000486901 0.216640405479517 0.0898580396872112 -0.424464149970803 ENSG00000142798 HSPG2
ENST00000374695 0.64276602654502 0.451183965589702 -0.160242063860144 ENSG00000142798 HSPG2
ENST00000434233 0.482700853125746 0.287539682711734 0.160473677680029 ENSG00000218510 LINC00339
ENST00000420503 0.523303089604149 0.32562407405267 0.152988125679628 ENSG00000218510 LINC00339
ENST00000404210 0.531181131627964 0.33388391404769 0.150205961016677 ENSG00000218510 LINC00339
ENST00000416769 0.531181131627964 0.33388391404769 0.150205961016677 ENSG00000218510 LINC00339
ENST00000452322 0.902463509080826 0.815120673314201 0.0431979964297959 ENSG00000218510 LINC00339
ENST00000400259 2.5733961111051e-08 9.49786060651665e-10 0.315116430665642 ENSG00000070831 CDC42
ENST00000344548 2.51366385853924e-08 9.26039954198401e-10 0.315229396280823 ENSG00000070831 CDC42
ENST00000315554 4.11468559222213e-07 1.91384320952516e-08 0.281101791910127 ENSG00000070831 CDC42
ENST00000498236 7.34758248429065e-07 3.60694785003769e-08 0.279533666902803 ENSG00000070831 CDC42
ENST00000421089 1.37288722164775e-06 7.11716885858832e-08 0.270239672867253 ENSG00000070831 CDC42
ENST00000411827 1.87403420002789e-06 1.00123320341785e-07 0.286731689381624 ENSG00000070831 CDC42
ENST00000431803 0.878115020047886 0.773392713814639 0.0504064086714654 ENSG00000230068 CDC42-IT1
ENST00000604049 0.762528855503137 0.600883809793447 -0.130935045225136 ENSG00000271428 RP1-224A6.8
ENST00000606754 0.700377949259229 0.520647559021626 0.155022279651878 ENSG00000271840 RP1-224A6.9
ENST00000290167 0.971899965617331 0.944819457537775 0.0153811640893616 ENSG00000162552 WNT4
ENST00000542383 0.929852962003276 0.864348505303048 -0.0391212162412711 ENSG00000162552 WNT4
ENST00000415567 0.840632039027811 0.713148299122487 0.090968770072657 ENSG00000162552 WNT4
ENST00000441048 0.825995033931021 0.690807745794011 -0.100096338013566 ENSG00000162552 WNT4
ENST00000404138 0.399975273777377 0.21650376770928 0.0859353729279808 ENSG00000184677 ZBTB40
ENST00000400239 0.453219212549109 0.260895062798736 0.11411247416829 ENSG00000184677 ZBTB40
ENST00000375647 0.400558930529002 0.217009360473014 0.0859248698644774 ENSG00000184677 ZBTB40
ENST00000374651 0.650405857456543 0.459924304941351 0.0526978696402785 ENSG00000184677 ZBTB40
ENST00000438551 0.891956286904618 0.796617298022726 -0.0577011801083516 ENSG00000237200 ZBTB40-IT1
ENST00000544305 0.193987432186234 0.0768377482010165 -0.391355918704595 ENSG00000133216 EPHB2
ENST00000374630 0.146017485495423 0.0521016977774093 -0.41961930617198 ENSG00000133216 EPHB2
ENST00000400191 0.0698103986452554 0.0196161233941384 -0.483721001886816 ENSG00000133216 EPHB2
ENST00000374632 0.0877957185663311 0.0264124169682344 -0.468669380279948 ENSG00000133216 EPHB2
ENST00000374627 0.834831985268651 0.704375567011678 -0.0896383320895117 ENSG00000133216 EPHB2
ENST00000465676 0.619682571915277 0.425267909467175 0.19556530444667 ENSG00000133216 EPHB2
ENST00000356634 0.797784931759324 0.648943340827907 0.028141194157149 ENSG00000004487 KDM1A
ENST00000400181 0.797784931759324 0.648943340827907 0.028141194157149 ENSG00000004487 KDM1A
ENST00000542151 0.797784931759324 0.648943340827907 0.028141194157149 ENSG00000004487 KDM1A
ENST00000427154 0.204566337193766 0.0827679414721746 0.103987784650842 ENSG00000240553 RP1-184J9.2
ENST00000481879 0.809659705856012 0.666510944943612 -0.0498103433455373 ENSG00000004487 KDM1A
ENST00000465864 0.820121867893785 0.681977273531104 0.0358227981361971 ENSG00000004487 KDM1A
ENST00000494920 0.929105409039629 0.863050576887435 0.0145460524988659 ENSG00000004487 KDM1A
ENST00000602503 0.809758080001463 0.666736649589164 -0.0448419979113998 ENSG00000004487 KDM1A
ENST00000374623 1.11192175644043e-05 7.11637946343909e-07 0.399867328164332 ENSG00000169641 LUZP1
ENST00000418342 3.17589945988403e-05 2.29037292798394e-06 0.346343741115929 ENSG00000169641 LUZP1
ENST00000302291 3.80091760400978e-05 2.80167741563102e-06 0.344348109253407 ENSG00000169641 LUZP1
ENST00000314174 0.00115562986492587 0.000132575960560145 0.325825828648763 ENSG00000169641 LUZP1
ENST00000471849 0.0254866867928781 0.0054198547244593 0.2740171890543 ENSG00000169641 LUZP1
ENST00000475164 0.0816982944114782 0.0240414427666697 0.248378796704982 ENSG00000169641 LUZP1
ENST00000384208 0.984073050454926 0.968564365063985 0.00974513442931375 ENSG00000206935 RNU6-514P
ENST00000566551 0.999339717735702 0.998626230889933 -0.000292449328668611 ENSG00000261326 RP5-1057J7.6
ENST00000604481 0.669206477514795 0.481478690252431 -0.156440083398304 ENSG00000261326 RP5-1057J7.6
ENST00000464516 0.551332009795319 0.35352770338233 0.158298795245197 ENSG00000125944 HNRNPR
ENST00000478691 0.671621166484158 0.484360096173832 -0.0475849967776723 ENSG00000125944 HNRNPR
ENST00000374616 0.654231558504154 0.464301294388771 -0.0501228211389311 ENSG00000125944 HNRNPR
ENST00000476660 0.501770249430009 0.305087517676343 -0.0875885625059241 ENSG00000125944 HNRNPR
ENST00000374612 0.65338677821171 0.463333480371576 -0.050229256144622 ENSG00000125944 HNRNPR
ENST00000302271 0.654871496085789 0.465085197831152 -0.0500357768623923 ENSG00000125944 HNRNPR
ENST00000427764 0.537378159234436 0.339612690167233 -0.0634239736025581 ENSG00000125944 HNRNPR
ENST00000606561 0.456935849577121 0.26402905231876 -0.0718609535941337 ENSG00000125944 HNRNPR
ENST00000426846 0.44346579947137 0.252482985777595 -0.0720320995684302 ENSG00000125944 HNRNPR
ENST00000463552 0.848443440282063 0.725666830737335 -0.025007634487955 ENSG00000125944 HNRNPR
ENST00000470941 0.961429109600077 0.925067090301365 0.00699668793638528 ENSG00000125944 HNRNPR
ENST00000476451 0.967479301163559 0.936690459878847 0.00571646330601055 ENSG00000125944 HNRNPR
ENST00000490652 0.0853634889062299 0.0254709238623191 -0.163401160670007 ENSG00000125944 HNRNPR
ENST00000314011 0.260396386115831 0.11674513936278 0.247033084817401 ENSG00000125945 ZNF436
ENST00000374608 0.280181701259632 0.129428823106138 0.233776375899748 ENSG00000125945 ZNF436
ENST00000458053 0.948533165294596 0.899089481311436 -0.0274651679675807 ENSG00000249087 C1orf213
ENST00000454117 0.978909975373849 0.957862024136863 -0.0115901971950834 ENSG00000249087 C1orf213
ENST00000335648 0.978909975373849 0.957862024136863 -0.0115901971950834 ENSG00000249087 C1orf213
ENST00000518821 0.92768441261911 0.860541354450137 -0.0390923251988687 ENSG00000249087 C1orf213
ENST00000437367 0.976951047154877 0.953911445874472 -0.0127060908513951 ENSG00000249087 C1orf213
ENST00000518600 0.685980282317665 0.502577568198194 -0.166750501999441 ENSG00000249087 C1orf213
ENST00000450454 0.185025665106292 0.0719100055260878 -0.451651740455513 ENSG00000204219 TCEA3
ENST00000361729 0.213427108962597 0.0880324087454034 -0.133099788714346 ENSG00000007968 E2F2
ENST00000487237 0.674968949474703 0.488524508669789 -0.125454901428601 ENSG00000007968 E2F2
ENST00000374561 4.10744592569372e-07 1.90924110373555e-08 -0.808027641890748 ENSG00000117318 ID3
ENST00000463312 0.000112519240877964 9.39062662951424e-06 -0.662798071587254 ENSG00000117318 ID3
ENST00000486541 7.26755098186865e-06 4.42898902848866e-07 -0.837046304119797 ENSG00000117318 ID3
ENST00000477916 0.0843434781841682 0.02507656143005 0.538749492401042 ENSG00000197880 MDS2
ENST00000374550 0.857565842902091 0.739662704266046 0.0358094116347752 ENSG00000142676 RPL11
ENST00000467075 0.918300264332222 0.843705401409517 -0.0178121393949803 ENSG00000142676 RPL11
ENST00000482370 0.856843211728453 0.738620778314332 0.0359889554136533 ENSG00000142676 RPL11
ENST00000443624 0.886802160209437 0.788119002964105 0.0291566775871056 ENSG00000142676 RPL11
ENST00000458455 0.859479031160699 0.742830788446974 0.0354785560914103 ENSG00000142676 RPL11
ENST00000366398 0.409919816919875 0.224529997644473 -0.303602020737839 ENSG00000203589 RP5-886K2.1
ENST00000418390 7.49942463888031e-10 2.1997620914881e-11 0.533067931056246 ENSG00000011007 TCEB3
ENST00000609199 5.6897189362115e-08 2.23550481347004e-09 0.481296219339078 ENSG00000011007 TCEB3
ENST00000487554 0.00010243739725355 8.44451650351488e-06 0.516229221143873 ENSG00000011007 TCEB3
ENST00000427796 0.00932320672339079 0.00157938391228047 0.354155406852717 ENSG00000236810 RP5-886K2.3
ENST00000447961 0.830928445533869 0.698421770506752 -0.0925440648805049 ENSG00000236810 RP5-886K2.3
ENST00000246151 0.06081192898607 0.0164011821309256 -0.202919953304431 ENSG00000057757 PITHD1
ENST00000415372 0.0813879608684898 0.0239207754682428 -0.257654170722348 ENSG00000057757 PITHD1
ENST00000374524 0.242799036825339 0.105803888931569 -0.15008754124479 ENSG00000057757 PITHD1
ENST00000374514 0.0365426873213004 0.00854267465159867 -0.252669080889623 ENSG00000011009 LYPLA2
ENST00000400061 0.0372667227385761 0.00876290739619098 -0.251940487013326 ENSG00000011009 LYPLA2
ENST00000420982 0.0617858657345593 0.016744187390657 -0.264195966574332 ENSG00000011009 LYPLA2
ENST00000374505 0.0730887101896173 0.0208080994386265 -0.237119651119131 ENSG00000011009 LYPLA2
ENST00000495365 0.0469672705690408 0.0117519656873588 -0.250823047356748 ENSG00000011009 LYPLA2
ENST00000374503 0.0478987188818031 0.0120487447087639 -0.245780236434658 ENSG00000011009 LYPLA2
ENST00000374502 0.0472988821458649 0.0118608893707478 -0.253049594902841 ENSG00000011009 LYPLA2
ENST00000492577 0.060041441090512 0.0161252428495993 -0.254464962517057 ENSG00000011009 LYPLA2
ENST00000421070 0.0631770276257668 0.0172336424111237 -0.27597677784269 ENSG00000011009 LYPLA2
ENST00000374501 0.00514894267047059 0.000773960832641287 -0.317725867000839 ENSG00000011009 LYPLA2
ENST00000472213 0.0343784993391191 0.00790291323366707 -0.274731415477985 ENSG00000011009 LYPLA2
ENST00000481736 0.00698555498684667 0.00111449896525479 -0.35062860810309 ENSG00000117308 GALE
ENST00000374497 0.00445209014089571 0.000652183141764598 -0.374304045706041 ENSG00000117308 GALE
ENST00000456977 0.0861705518560486 0.0257752018579643 -0.34025032963725 ENSG00000117308 GALE
ENST00000459934 0.00766563559328556 0.00124678031960601 -0.348342806653733 ENSG00000117308 GALE
ENST00000469556 0.0899154176848107 0.0272366119689765 -0.324666668058686 ENSG00000117308 GALE
ENST00000429356 0.00905763868866742 0.00152670369612007 -0.365338327298531 ENSG00000117308 GALE
ENST00000418277 0.0188995685825064 0.00374245741829622 -0.313131950138209 ENSG00000117308 GALE
ENST00000470949 0.0158032842738751 0.00300326654266449 -0.369419287188864 ENSG00000117308 GALE
ENST00000425913 0.00758182322365638 0.00123037034794878 -0.373812820088551 ENSG00000117308 GALE
ENST00000445705 0.011874953353481 0.00212134014634073 -0.381705024658221 ENSG00000117308 GALE
ENST00000467493 0.0273445117018604 0.00591459850212493 -0.365506963349324 ENSG00000117308 GALE
ENST00000486382 0.0277283620013711 0.00602117293322324 -0.414889573037221 ENSG00000117308 GALE
ENST00000470383 0.0600119871788764 0.0161146263886582 -0.326123024426583 ENSG00000117308 GALE
ENST00000466250 0.0577810183282853 0.0153336104357406 -0.330660607030065 ENSG00000117308 GALE
ENST00000467070 0.0498330923274858 0.0126611655730478 -0.357820702717756 ENSG00000117308 GALE
ENST00000374490 0.832314196146929 0.700501863208105 0.0593699548027384 ENSG00000117305 HMGCL
ENST00000374487 0.862896889490221 0.74855708164198 0.0490409473036378 ENSG00000117305 HMGCL
ENST00000374483 0.862896889490221 0.74855708164198 0.0490409473036378 ENSG00000117305 HMGCL
ENST00000436439 0.832314196146929 0.700501863208105 0.0593699548027384 ENSG00000117305 HMGCL
ENST00000235958 0.830928445533869 0.698392403319267 0.0597855399417686 ENSG00000117305 HMGCL
ENST00000509389 0.694225779759301 0.513011323102635 0.0964940614731123 ENSG00000117305 HMGCL
ENST00000496907 0.39285689524796 0.210677294903626 0.207134150518464 ENSG00000117305 HMGCL
ENST00000513148 0.795228624283458 0.645561100080794 0.0714616201566439 ENSG00000117305 HMGCL
ENST00000479458 0.451395035040177 0.259161039527507 0.212433334485744 ENSG00000117305 HMGCL
ENST00000498698 0.884715426059676 0.784848254616381 0.0529282305334193 ENSG00000117305 HMGCL
ENST00000374479 0.908572865262768 0.825896496885846 0.0304030430461619 ENSG00000179163 FUCA1
ENST00000374472 0.295872490425716 0.140067747574385 -0.12558229903706 ENSG00000188822 CNR2
ENST00000536471 0.294569990612092 0.139185820411416 -0.125343237280321 ENSG00000188822 CNR2
ENST00000412176 0.0603027742337996 0.0162248864832239 -0.544883172854014 ENSG00000229106 RP11-4M23.2
ENST00000411815 0.988541581617233 0.976965798345457 0.00728942861010069 ENSG00000232557 RP11-4M23.3
ENST00000471915 0.313596197692466 0.151986721826752 -0.143310619046973 ENSG00000189266 PNRC2
ENST00000334351 0.881671484891238 0.779439133229913 -0.0273308519184457 ENSG00000189266 PNRC2
ENST00000374468 0.660329708209166 0.471193379066343 -0.0695859296303871 ENSG00000189266 PNRC2
ENST00000579103 0.721948097123105 0.547528353710561 0.0596622520642142 ENSG00000189266 PNRC2
ENST00000344989 0.129026946715611 0.0440216541811297 0.116565454189731 ENSG00000188529 SRSF10
ENST00000453840 0.13059548293449 0.0447069753207099 0.115875988826404 ENSG00000188529 SRSF10
ENST00000341154 0.127535350504452 0.0433191370980169 0.117034747696576 ENSG00000188529 SRSF10
ENST00000484146 0.13288446123977 0.045769570252146 0.115954110614555 ENSG00000188529 SRSF10
ENST00000473858 0.133709258147834 0.0461557755108282 0.115719594589833 ENSG00000188529 SRSF10
ENST00000374452 0.133584720436658 0.0461047542204935 0.115622733219704 ENSG00000188529 SRSF10
ENST00000374453 0.135519162167832 0.0470321085047332 0.114935486485034 ENSG00000188529 SRSF10
ENST00000343255 0.160275737700964 0.0590953620320531 0.110500732938706 ENSG00000188529 SRSF10
ENST00000492112 0.162911502572832 0.060384299733897 0.109970305802888 ENSG00000188529 SRSF10
ENST00000485841 0.0699687458245962 0.0196733056015676 0.139150331780574 ENSG00000188529 SRSF10
ENST00000338597 0.0311724324573249 0.00698410921620738 0.162992500554781 ENSG00000188529 SRSF10
ENST00000495785 0.1172689490404 0.0386448782623948 0.122615923687733 ENSG00000188529 SRSF10
ENST00000473754 0.0717805670857955 0.0203234878770691 0.17167150666993 ENSG00000188529 SRSF10
ENST00000497214 0.0853208986714969 0.0254532361173934 0.335852998671192 ENSG00000188529 SRSF10
ENST00000485292 0.943660282891993 0.889938857057925 0.0111358376987941 ENSG00000188529 SRSF10
ENST00000469303 0.789952690034002 0.638040344999976 -0.0407069518137099 ENSG00000188529 SRSF10
ENST00000327535 2.72772094282744e-05 1.93066907956117e-06 -0.390015433831002 ENSG00000185436 IFNLR1
ENST00000327575 0.000908265096438623 0.000100368477450444 -0.393715717431828 ENSG00000185436 IFNLR1
ENST00000374421 0.00108609612626998 0.000123562299693186 -0.388653046250942 ENSG00000185436 IFNLR1
ENST00000374419 0.0032951879620703 0.00045581522482069 -0.371479624956344 ENSG00000185436 IFNLR1
ENST00000374418 0.0085698887915351 0.00142655420111236 -0.353726917911237 ENSG00000185436 IFNLR1
ENST00000361548 0.225703617804908 0.0951795146757426 -0.419922005084973 ENSG00000158055 GRHL3
ENST00000342072 0.225703617804908 0.0951795146757426 -0.419922005084973 ENSG00000158055 GRHL3
ENST00000350501 0.348029873011036 0.176563805905637 -0.327777742784017 ENSG00000158055 GRHL3
ENST00000356046 0.205163112253304 0.083134687748278 -0.435700455176854 ENSG00000158055 GRHL3
ENST00000236255 0.0271755376134535 0.00586845054362263 -0.681058848480096 ENSG00000158055 GRHL3
ENST00000528064 0.0271755376134535 0.00586845054362263 -0.681058848480096 ENSG00000158055 GRHL3
ENST00000374409 0.13864477032951 0.048531556711866 0.42681072465987 ENSG00000001460 STPG1
ENST00000440416 0.249581793136181 0.109883935694413 0.340948078916517 ENSG00000001460 STPG1
ENST00000003583 0.137729845012764 0.0480767325610649 0.426146265078038 ENSG00000001460 STPG1
ENST00000468303 0.0559535104030607 0.0147058389837275 0.446123163716544 ENSG00000001460 STPG1
ENST00000337248 0.137729845012764 0.0480767325610649 0.426146265078038 ENSG00000001460 STPG1
ENST00000497384 0.0754836463818653 0.0216989487073434 0.532870247389061 ENSG00000001460 STPG1
ENST00000438866 0.258482402903342 0.115498378540828 0.400541612918681 ENSG00000001460 STPG1
ENST00000435187 0.0914553821832526 0.0278515492655982 0.555917027762418 ENSG00000001460 STPG1
ENST00000498488 0.0885533498018246 0.026701569210729 0.461605213069025 ENSG00000001460 STPG1
ENST00000483528 0.213343129614816 0.0879725151299457 0.418457369257707 ENSG00000001460 STPG1
ENST00000475760 0.78392842512274 0.630018968723747 0.122031494379967 ENSG00000001460 STPG1
ENST00000492753 0.735337042707745 0.564531847117441 0.145632000329437 ENSG00000001460 STPG1
ENST00000374399 0.616170403017786 0.421531294791908 0.0850138295288946 ENSG00000001461 NIPAL3
ENST00000003912 0.553682308627469 0.355868546800023 0.0873822045347202 ENSG00000001461 NIPAL3
ENST00000488155 0.958123716348856 0.918398391508184 -0.0202634328939205 ENSG00000001461 NIPAL3
ENST00000358028 0.979153330394263 0.958358717855541 0.00602029290872156 ENSG00000001461 NIPAL3
ENST00000339255 0.749759019041134 0.583462073061764 0.0576058679520007 ENSG00000001461 NIPAL3
ENST00000475663 0.936997337483445 0.877407488444658 0.027791033608857 ENSG00000001461 NIPAL3
ENST00000428131 0.950100948950136 0.901967908488447 0.0161605480096497 ENSG00000001461 NIPAL3
ENST00000432012 0.372107262855657 0.194349497198124 0.238857443191832 ENSG00000001461 NIPAL3
ENST00000374395 0.957101156369464 0.916367478969473 -0.0262825889490073 ENSG00000117602 RCAN3
ENST00000436717 0.960948536065821 0.924117026202407 0.0241859416873176 ENSG00000117602 RCAN3
ENST00000478890 0.396470377036248 0.213700873369483 0.103831645055771 ENSG00000133226 SRRM1
ENST00000593639 0.427731985693952 0.239082237212282 0.0977139794911253 ENSG00000133226 SRRM1
ENST00000323848 0.402202883636341 0.218389748632023 0.0939682857009117 ENSG00000133226 SRRM1
ENST00000466910 0.405177803163539 0.220729805094796 0.127039956364648 ENSG00000133226 SRRM1
ENST00000468822 0.394462644113655 0.211946818944919 0.104769572283534 ENSG00000133226 SRRM1
ENST00000447431 0.3593965752093 0.184988178651218 0.0968836987467998 ENSG00000133226 SRRM1
ENST00000600523 0.319855997934171 0.156208072340928 0.121305981628948 ENSG00000133226 SRRM1
ENST00000462710 0.370336581823307 0.193043380970116 0.111169382842323 ENSG00000133226 SRRM1
ENST00000374389 0.395322790879757 0.212704999137578 0.0911887149271921 ENSG00000133226 SRRM1
ENST00000490543 0.370336581823307 0.193043380970116 0.111169382842323 ENSG00000133226 SRRM1
ENST00000479034 0.528349547976602 0.331127268732873 0.0703446712510104 ENSG00000133226 SRRM1
ENST00000596378 0.523875540399676 0.326326042165654 0.0685889064187389 ENSG00000133226 SRRM1
ENST00000494934 0.313928163464961 0.15221367134073 0.14362881508711 ENSG00000133226 SRRM1
ENST00000495561 0.243947736581204 0.106484788451233 0.162505368796163 ENSG00000133226 SRRM1
ENST00000537199 0.550155498100026 0.35236810312621 0.0693249574912489 ENSG00000133226 SRRM1
ENST00000485441 0.733429318990553 0.561896560278488 0.0656368923856167 ENSG00000133226 SRRM1
ENST00000470243 0.950064985079796 0.901901960901793 0.0152267430172848 ENSG00000133226 SRRM1
ENST00000496882 0.898841676300349 0.80921525576546 0.020573502479022 ENSG00000133226 SRRM1
ENST00000461768 0.757028180924616 0.593368861871869 0.0419783404407821 ENSG00000133226 SRRM1
ENST00000485541 0.868291454583028 0.757612207010991 0.0266443124295788 ENSG00000133226 SRRM1
ENST00000488317 0.855255163227138 0.7362492234916 0.0301764321048647 ENSG00000133226 SRRM1
ENST00000489130 0.717249512225452 0.541388325729369 -0.0887267482928914 ENSG00000133226 SRRM1
ENST00000474843 0.998318359994414 0.996420173861147 -0.000572227801585687 ENSG00000133226 SRRM1
ENST00000374379 5.92837473140395e-06 3.54017301884479e-07 0.374570724060255 ENSG00000169504 CLIC4
ENST00000497755 0.611657563361886 0.416669621570644 0.0871281834363468 ENSG00000169504 CLIC4
ENST00000488683 5.8226973696946e-06 3.47232499594371e-07 0.374718404046 ENSG00000169504 CLIC4
ENST00000489758 0.992829365339032 0.985367905066382 -0.00212515694805447 ENSG00000169504 CLIC4
ENST00000399916 0.818334022287056 0.679187115293462 0.0255082940698001 ENSG00000020633 RUNX3
ENST00000308873 0.882325570344393 0.780612882753644 -0.017813226101809 ENSG00000020633 RUNX3
ENST00000338888 0.906196001254231 0.821708877093903 -0.0152558507279716 ENSG00000020633 RUNX3
ENST00000540420 0.210000274721436 0.0859566640846897 -0.129174487295118 ENSG00000020633 RUNX3
ENST00000496967 0.233290784266988 0.0998956043858093 -0.137291948658772 ENSG00000020633 RUNX3
ENST00000479341 0.23073240883211 0.0983180409614522 0.150129899621119 ENSG00000020633 RUNX3
ENST00000456316 0.542711171922485 0.344887788206863 -0.185574162124241 ENSG00000229162 RP11-84D1.1
ENST00000424084 0.00650311390162294 0.00102355096115082 0.69780998456423 ENSG00000233755 RP4-799D16.1
ENST00000236273 0.487297819970576 0.291933366793835 0.094086025773054 ENSG00000117614 SYF2
ENST00000354361 0.473630034754814 0.279113166556621 0.0963163381716897 ENSG00000117614 SYF2
ENST00000474160 0.963935820332315 0.929918393978543 -0.00909025027488624 ENSG00000117614 SYF2
ENST00000476231 0.222306006567872 0.093081795942631 -0.186828584301822 ENSG00000117614 SYF2
ENST00000243189 0.963685883085606 0.929356732652152 0.00833051311719644 ENSG00000117616 C1orf63
ENST00000569495 0.442952169745706 0.252036836454892 0.144656819900099 ENSG00000117616 C1orf63
ENST00000498238 0.961494936926484 0.925263855334856 0.00881449210207211 ENSG00000117616 C1orf63
ENST00000566395 0.624968596835034 0.431087003364721 0.0853707559481393 ENSG00000117616 C1orf63
ENST00000565733 0.624159879003582 0.430083546840933 0.0834150909578575 ENSG00000117616 C1orf63
ENST00000568254 0.961494936926484 0.925263855334856 0.00881449210207211 ENSG00000117616 C1orf63
ENST00000473314 0.146130552391452 0.0521600663292175 0.164250918490377 ENSG00000117616 C1orf63
ENST00000417642 0.961494936926484 0.925263855334856 0.00881449210207211 ENSG00000117616 C1orf63
ENST00000570063 0.638066775281888 0.445943272890738 0.0809376482568825 ENSG00000117616 C1orf63
ENST00000564223 0.37996891355286 0.200605858794751 0.172466860904453 ENSG00000117616 C1orf63
ENST00000475766 0.628443943358393 0.435085295511972 0.0870770271669647 ENSG00000117616 C1orf63
ENST00000491378 0.865252273576284 0.752242306249402 0.0360810212391015 ENSG00000117616 C1orf63
ENST00000431849 0.431967607846034 0.242584911762925 -0.110539380865295 ENSG00000117616 C1orf63
ENST00000568212 0.375922554882864 0.197422411386424 -0.122999952660404 ENSG00000117616 C1orf63
ENST00000568701 0.357608359425071 0.18364849222983 0.145328884504922 ENSG00000117616 C1orf63
ENST00000561867 0.0729464453577546 0.0207434755446503 0.230061178750404 ENSG00000117616 C1orf63
ENST00000568996 0.0684030255499773 0.0191066360391867 0.233193083377822 ENSG00000117616 C1orf63
ENST00000450820 0.00124524521874985 0.000144335432687105 0.493212903456717 ENSG00000117616 C1orf63
ENST00000566714 0.00168609326803327 0.00020636937166555 0.75784568745777 ENSG00000261349 RP3-465N24.5
ENST00000564398 0.416591502582828 0.229915392280394 0.242844649833248 ENSG00000187010 RHD
ENST00000328664 0.0146603972656861 0.00274078837812138 0.479564075902876 ENSG00000187010 RHD
ENST00000454452 0.0454690110805387 0.0112766392091524 0.421141737405722 ENSG00000187010 RHD
ENST00000342055 0.0454690110805387 0.0112766392091524 0.421141737405722 ENSG00000187010 RHD
ENST00000423810 0.0454690110805387 0.0112766392091524 0.421141737405722 ENSG00000187010 RHD
ENST00000568195 0.0454690110805387 0.0112766392091524 0.421141737405722 ENSG00000187010 RHD
ENST00000417538 0.0454690110805387 0.0112766392091524 0.421141737405722 ENSG00000187010 RHD
ENST00000357542 0.0454690110805387 0.0112766392091524 0.421141737405722 ENSG00000187010 RHD
ENST00000423253 0.0527857112624405 0.0136206821182996 0.408110352434184 ENSG00000187010 RHD
ENST00000568399 4.66227433947569e-05 3.5130886861609e-06 0.544469614495006 ENSG00000117616 C1orf63
ENST00000562018 7.60930112987471e-05 6.05605691865935e-06 0.518583207789082 ENSG00000117616 C1orf63
ENST00000567741 8.32638573311693e-05 6.69434880039117e-06 0.517583058208139 ENSG00000117616 C1orf63
ENST00000566599 0.807704203492729 0.663446378915995 -0.0842425618374322 ENSG00000117616 C1orf63
ENST00000564413 0.9183613379608 0.843861998068614 -0.0434384174532154 ENSG00000117616 C1orf63
ENST00000570165 0.944712494831811 0.891967745249999 -0.0300527157235682 ENSG00000259984 RP11-335G20.7
ENST00000374358 0.0182305520131343 0.00358292186061637 0.21653379366165 ENSG00000183726 TMEM50A
ENST00000498135 0.0202807967736575 0.00408966067465883 0.230730251023042 ENSG00000183726 TMEM50A
ENST00000491936 0.0238734587595081 0.004993545097321 0.218465721556737 ENSG00000183726 TMEM50A
ENST00000480937 0.0245779379227057 0.00517858025718261 0.217006063024441 ENSG00000183726 TMEM50A
ENST00000468704 0.166362182106734 0.0622153667144004 0.163470172722727 ENSG00000183726 TMEM50A
ENST00000487234 0.0222136650617607 0.00456857500003866 0.275286126084792 ENSG00000183726 TMEM50A
ENST00000294413 0.92451899404862 0.854378086908881 0.0350398960828712 ENSG00000188672 RHCE
ENST00000374352 0.879656757147977 0.775726350198357 0.0559237292104318 ENSG00000188672 RHCE
ENST00000243186 0.905839487334247 0.821022342019712 0.0437438093709961 ENSG00000188672 RHCE
ENST00000413854 0.905839487334247 0.821022342019712 0.0437438093709961 ENSG00000188672 RHCE
ENST00000425135 0.905839487334247 0.821022342019712 0.0437438093709961 ENSG00000188672 RHCE
ENST00000455194 0.905839487334247 0.821022342019712 0.0437438093709961 ENSG00000188672 RHCE
ENST00000340849 0.740285249048529 0.570921096129677 0.116430453070903 ENSG00000188672 RHCE
ENST00000349320 0.832372112458456 0.700605887121198 0.078381243548202 ENSG00000188672 RHCE
ENST00000527747 0.930511191836699 0.865496179545301 -0.0374497803731117 ENSG00000188672 RHCE
ENST00000346452 0.696066932960632 0.515261185570164 -0.143216774498786 ENSG00000188672 RHCE
ENST00000349438 0.692286866634696 0.510641731881917 -0.144476214120218 ENSG00000188672 RHCE
ENST00000527187 0.252055771350612 0.111418194356726 -0.391290321537084 ENSG00000188672 RHCE
ENST00000533771 0.249505645993186 0.109840913047315 -0.393103974886335 ENSG00000188672 RHCE
ENST00000399763 4.11262341196691e-06 2.3765011096124e-07 0.43996983414894 ENSG00000204178 TMEM57
ENST00000399766 4.11262341196691e-06 2.3765011096124e-07 0.43996983414894 ENSG00000204178 TMEM57
ENST00000374343 4.11262341196691e-06 2.3765011096124e-07 0.43996983414894 ENSG00000204178 TMEM57
ENST00000470035 2.66252898755474e-06 1.46931435209062e-07 0.58091270447534 ENSG00000204178 TMEM57
ENST00000374338 1.03376591852881e-23 8.34402714920182e-26 -0.872429581847624 ENSG00000157978 LDLRAP1
ENST00000485476 7.84455887663225e-09 2.65407333098906e-10 -0.752649528139589 ENSG00000157978 LDLRAP1
ENST00000488127 2.3607104644764e-20 2.41462708243015e-22 -0.938185637300696 ENSG00000157978 LDLRAP1
ENST00000462394 5.90784664217939e-06 3.52532314794751e-07 -0.948356398177859 ENSG00000157978 LDLRAP1
ENST00000484476 6.56050115324115e-06 3.95421793380434e-07 -0.771193622406512 ENSG00000157978 LDLRAP1
ENST00000474283 8.18458389813891e-08 3.30862362285637e-09 -0.820793370800312 ENSG00000157978 LDLRAP1
ENST00000470950 2.76659747085596e-06 1.53382204721928e-07 -0.756044427186627 ENSG00000157978 LDLRAP1
ENST00000412797 0.75168741699233 0.585906166745774 -0.136085205661459 ENSG00000225643 RP11-70P17.1
ENST00000374332 0.000202457420452041 1.81123930607849e-05 -0.872757615193766 ENSG00000117643 MAN1C1
ENST00000263979 0.000179241779627386 1.58158869586516e-05 -0.880208697566088 ENSG00000117643 MAN1C1
ENST00000436991 0.038783310899433 0.00920725086991822 -0.625765396252495 ENSG00000233478 RP1-187B23.1
ENST00000473891 0.165369097768545 0.0616850910985006 -0.469281415944237 ENSG00000117643 MAN1C1
ENST00000374329 0.10835144006002 0.0347607959753959 -0.502031255931507 ENSG00000117643 MAN1C1
ENST00000496532 0.654109131671586 0.464194745909654 -0.181292146249378 ENSG00000117643 MAN1C1
ENST00000354177 0.757986176072436 0.594628647933757 -0.0897351805871412 ENSG00000162430 SEPN1
ENST00000361547 0.757986176072436 0.594628647933757 -0.0897351805871412 ENSG00000162430 SEPN1
ENST00000374315 0.757986176072436 0.594628647933757 -0.0897351805871412 ENSG00000162430 SEPN1
ENST00000559265 0.81989981225831 0.681656923314122 -0.0611738256231503 ENSG00000255054 RP1-317E23.6
ENST00000494537 0.934886140220757 0.873528111477941 -0.0385646089145408 ENSG00000162430 SEPN1
ENST00000527604 0.932405130178391 0.868715317023587 -0.0231827064859399 ENSG00000255054 RP1-317E23.6
ENST00000442055 0.81036907653636 0.667582306514629 -0.0964608336799749 ENSG00000228172 RP1-317E23.3
ENST00000453649 0.81036907653636 0.667582306514629 -0.0964608336799749 ENSG00000228172 RP1-317E23.3
ENST00000424294 0.990351646786774 0.980482441808311 0.00298467450456276 ENSG00000117640 MTFR1L
ENST00000536896 0.820864839343426 0.683143203803881 -0.0997385591650188 ENSG00000223474 AL020996.1
ENST00000374303 0.182461762374751 0.0705597616488315 0.175496680953435 ENSG00000117640 MTFR1L
ENST00000533762 0.92246001330471 0.850672837214268 0.0241595756262124 ENSG00000117640 MTFR1L
ENST00000529116 0.951101060260292 0.903659641221894 0.0155494494654858 ENSG00000117640 MTFR1L
ENST00000474295 0.181635298470084 0.0701323207363352 0.175519459801159 ENSG00000117640 MTFR1L
ENST00000488327 0.882937522427156 0.781641557682946 0.0359291033952286 ENSG00000117640 MTFR1L
ENST00000472643 0.55788238587049 0.360293887370414 0.097058108066332 ENSG00000117640 MTFR1L
ENST00000494293 0.928474368930997 0.862050898190304 -0.0241004118196882 ENSG00000117640 MTFR1L
ENST00000469815 0.20603151371611 0.0836307890187527 0.172451273856458 ENSG00000117640 MTFR1L
ENST00000526894 0.55788238587049 0.360293887370414 0.097058108066332 ENSG00000117640 MTFR1L
ENST00000478284 0.905250116564939 0.820113976308263 0.0276620665284037 ENSG00000117640 MTFR1L
ENST00000524618 0.176871099836697 0.0676720278119527 0.178361115156191 ENSG00000117640 MTFR1L
ENST00000374307 0.181741997771656 0.0701887273228969 0.175511305231869 ENSG00000117640 MTFR1L
ENST00000528624 0.923215987711233 0.852022179984664 0.0249752239441993 ENSG00000117640 MTFR1L
ENST00000525713 0.913623417202859 0.835190273271787 0.026635890858531 ENSG00000117640 MTFR1L
ENST00000374301 0.176090989202386 0.0672809154526818 0.177405065382892 ENSG00000117640 MTFR1L
ENST00000464008 0.834526732947019 0.703803319589572 0.0435945930332185 ENSG00000117640 MTFR1L
ENST00000526158 0.93467481412022 0.872831922036782 0.0193982889673358 ENSG00000117640 MTFR1L
ENST00000530599 0.858460794899678 0.740879821852222 0.0428209446768004 ENSG00000117640 MTFR1L
ENST00000374300 0.138956067414821 0.048680207442766 0.188076485105143 ENSG00000117640 MTFR1L
ENST00000466284 0.093504563212225 0.0286456588691137 0.206680999463795 ENSG00000117640 MTFR1L
ENST00000531361 0.356104292803741 0.182572327017671 0.150479032604134 ENSG00000117640 MTFR1L
ENST00000497956 0.0335417275994224 0.00766367006468943 0.246265250892785 ENSG00000117640 MTFR1L
ENST00000606617 0.104845261105143 0.0332593206968842 0.292867765693404 ENSG00000272478 RP1-317E23.7
ENST00000538789 0.523181449735687 0.325458408702939 0.0753423039369795 ENSG00000127423 AUNIP
ENST00000481602 0.389970549789146 0.208321867014926 -0.170890995234058 ENSG00000127423 AUNIP
ENST00000374298 0.234562892314169 0.100714114109576 -0.173555232009742 ENSG00000127423 AUNIP
ENST00000455431 0.197057183654521 0.0785172046128874 -0.270108370456568 ENSG00000236528 RP1-125I3.2
ENST00000374296 0.33807062349969 0.169383780983258 -0.188348725808985 ENSG00000182749 PAQR7
ENST00000513116 0.647536585500565 0.456547333694587 -0.187699721116702 ENSG00000117632 STMN1
ENST00000426559 0.872607481998611 0.764312158183235 0.0233191538028347 ENSG00000117632 STMN1
ENST00000455785 0.837271636236338 0.707944155309804 0.0290312827292379 ENSG00000117632 STMN1
ENST00000399728 0.836390632846263 0.706688472055896 0.0291641961602208 ENSG00000117632 STMN1
ENST00000465604 0.827989325630545 0.69374853590382 0.0304674066533187 ENSG00000117632 STMN1
ENST00000357865 0.835103349367815 0.7048806740833 0.029150263686075 ENSG00000117632 STMN1
ENST00000374291 0.834184898470754 0.703219467606218 0.0297604151672235 ENSG00000117632 STMN1
ENST00000485226 0.818614658209662 0.679627095911382 0.0354456785977367 ENSG00000117632 STMN1
ENST00000446334 0.849618729959726 0.727364477802719 0.0300671640210382 ENSG00000117632 STMN1
ENST00000580971 0.859507638285699 0.742881874735822 0.0389555698570571 ENSG00000264021 MIR3917
ENST00000374282 0.8052294068885 0.659911536030134 0.0433746879706376 ENSG00000158006 PAFAH2
ENST00000374284 0.68285997376026 0.498479928989376 0.0707583601829223 ENSG00000158006 PAFAH2
ENST00000493892 0.915099234929692 0.837735867608497 0.0312769796959424 ENSG00000158006 PAFAH2
ENST00000464540 0.915099234929692 0.837735867608497 0.0312769796959424 ENSG00000158006 PAFAH2
ENST00000476611 0.319776215296829 0.156159495973821 -0.295405548445831 ENSG00000158006 PAFAH2
ENST00000439092 0.741173765233892 0.571996587743905 0.0953862165974727 ENSG00000158006 PAFAH2
ENST00000441420 0.696066932960632 0.515313739052659 0.111362777150387 ENSG00000158006 PAFAH2
ENST00000444713 0.360940004931196 0.186170511407834 -0.174175307686183 ENSG00000175087 PDIK1L
ENST00000374271 0.1983899822483 0.0792778660622318 -0.192499901809613 ENSG00000175087 PDIK1L
ENST00000374269 0.161813513342737 0.0598557137457972 -0.209053222955448 ENSG00000175087 PDIK1L
ENST00000374266 0.0126674126777466 0.0022969865932818 -0.491041487054847 ENSG00000142684 ZNF593
ENST00000270812 0.0126674126777466 0.0022969865932818 -0.491041487054847 ENSG00000142684 ZNF593
ENST00000407889 0.012596178236748 0.00228056703242495 -0.49211482092398 ENSG00000236782 RP11-96L14.7
ENST00000414762 0.0108894389729409 0.00190821539393258 -0.5035440108549 ENSG00000236782 RP11-96L14.7
ENST00000433939 0.0100778189964986 0.00173766468940311 -0.497597053992091 ENSG00000236782 RP11-96L14.7
ENST00000444682 0.00707778449938648 0.00113229870990328 -0.509762093667175 ENSG00000236782 RP11-96L14.7
ENST00000448923 0.0379015148355062 0.00894293564437027 -0.41955336585768 ENSG00000236782 RP11-96L14.7
ENST00000361530 0.949642942807547 0.901076343835607 -0.028673448127892 ENSG00000142675 CNKSR1
ENST00000481077 0.939994072125564 0.882626649989778 0.0373906796716231 ENSG00000142675 CNKSR1
ENST00000480348 0.970187108480263 0.941825128682968 -0.0184503982733927 ENSG00000142675 CNKSR1
ENST00000374253 0.999736055546184 0.999459824525352 -0.000157128398268071 ENSG00000142675 CNKSR1
ENST00000525687 0.98260243822104 0.965093548456029 0.0110036836975251 ENSG00000142675 CNKSR1
ENST00000482227 0.999736055546184 0.999459824525352 -0.000157128398268071 ENSG00000142675 CNKSR1
ENST00000531191 0.967743352994688 0.937346874463336 -0.0183536822547167 ENSG00000142675 CNKSR1
ENST00000528281 0.938306870998716 0.879597953378731 0.0379946556360219 ENSG00000142675 CNKSR1
ENST00000451429 0.608483500922952 0.413131376957118 -0.0636424743351055 ENSG00000130695 CEP85
ENST00000476272 0.636245693360291 0.443688845123217 -0.060384970741263 ENSG00000130695 CEP85
ENST00000252992 0.636245693360291 0.443688845123217 -0.060384970741263 ENSG00000130695 CEP85
ENST00000480446 0.703544810257753 0.524640832383836 0.118166926793574 ENSG00000130695 CEP85
ENST00000453146 0.930988406668426 0.866478797470517 0.0160342146171124 ENSG00000130695 CEP85
ENST00000469609 0.922999608895924 0.851669690575671 -0.0199582614616742 ENSG00000130695 CEP85
ENST00000468163 0.894024294902679 0.800302281017337 -0.0413018723955278 ENSG00000130695 CEP85
ENST00000491670 0.98815534686081 0.976005865439024 -0.00404329760343565 ENSG00000130695 CEP85
ENST00000270792 0.283756154481546 0.131781628894579 -0.174889409958875 ENSG00000142669 SH3BGRL3
ENST00000319041 0.278237087362293 0.128198039636013 -0.174930828706461 ENSG00000142669 SH3BGRL3
ENST00000314675 0.0676386616345726 0.0188320969674694 -0.214422630062256 ENSG00000158062 UBXN11
ENST00000472155 0.00109665147056966 0.000124952713006114 -0.407669314063737 ENSG00000158062 UBXN11
ENST00000374223 0.0011137147869651 0.000127173119645483 -0.406818200978337 ENSG00000158062 UBXN11
ENST00000475591 0.00108470219958899 0.000123371108653774 -0.407642666346449 ENSG00000158062 UBXN11
ENST00000357089 0.0010610501217086 0.000120274302656156 -0.407763287191902 ENSG00000158062 UBXN11
ENST00000494942 0.0010610501217086 0.000120274302656156 -0.407763287191902 ENSG00000158062 UBXN11
ENST00000374221 0.00107901485469881 0.000122553952691345 -0.407749828963501 ENSG00000158062 UBXN11
ENST00000374217 0.937664003556676 0.878505502494319 0.0171304065388132 ENSG00000158062 UBXN11
ENST00000374222 0.942267940961031 0.887240027418339 0.0158643490185603 ENSG00000158062 UBXN11
ENST00000496466 0.00261643195741491 0.000346882077849681 -0.429943670802785 ENSG00000158062 UBXN11
ENST00000535108 0.00228374733883049 0.000295360834158273 -0.446421357812583 ENSG00000158062 UBXN11
ENST00000436301 0.00230444851898851 0.000298367208161174 -0.452573875730024 ENSG00000158062 UBXN11
ENST00000374215 0.00401066272089748 0.000576396564070033 -0.443779895239496 ENSG00000158062 UBXN11
ENST00000452980 0.00620293894625496 0.00096735471756365 -0.434298260828378 ENSG00000158062 UBXN11
ENST00000442942 0.00520904988836039 0.000785305542273915 -0.451772761863431 ENSG00000158062 UBXN11
ENST00000450041 0.00246404216292 0.000322900798842908 -0.496601643639491 ENSG00000158062 UBXN11
ENST00000423664 0.0027188227382119 0.000363337912167232 -0.496917833793451 ENSG00000158062 UBXN11
ENST00000421827 0.0203547335237675 0.00410885340143538 -0.421133828285374 ENSG00000158062 UBXN11
ENST00000374213 0.0393081168142376 0.00936551827629264 0.322656819510591 ENSG00000169442 CD52
ENST00000492808 0.0507561502186761 0.0129574831601913 0.309486199930162 ENSG00000169442 CD52
ENST00000470468 0.0470286491868826 0.0117736854654139 0.313159909433827 ENSG00000169442 CD52
ENST00000308182 0.317691836400837 0.15469274823011 -0.359232009890648 ENSG00000176092 AIM1L
ENST00000527815 0.317691836400837 0.15469274823011 -0.359232009890648 ENSG00000176092 AIM1L
ENST00000374211 0.804316323783918 0.658644646231001 -0.109104933519669 ENSG00000176092 AIM1L
ENST00000374208 0.813043149021535 0.671265767318807 -0.10484107490193 ENSG00000176092 AIM1L
ENST00000434391 0.61007734694444 0.414859565038394 -0.0558626067570336 ENSG00000117682 DHDDS
ENST00000427245 0.158697559960994 0.0583154883421347 -0.166249098155673 ENSG00000117682 DHDDS
ENST00000527611 0.511707205665632 0.314544124618058 -0.121791763306007 ENSG00000117682 DHDDS
ENST00000374186 0.257357529493533 0.11484682020875 -0.15218781636186 ENSG00000117682 DHDDS
ENST00000525682 0.615884442411019 0.421201435878302 -0.06127430124512 ENSG00000117682 DHDDS
ENST00000236342 0.702320909354856 0.523221450488404 -0.0484238442817807 ENSG00000117682 DHDDS
ENST00000526219 0.543860213812708 0.345944977393029 -0.0706949143330289 ENSG00000117682 DHDDS
ENST00000374185 0.175660555981431 0.0670438470740259 -0.162223234821399 ENSG00000117682 DHDDS
ENST00000487944 0.424664033529224 0.236604961556899 -0.127272091598706 ENSG00000117682 DHDDS
ENST00000360009 0.61007734694444 0.414859565038394 -0.0558626067570336 ENSG00000117682 DHDDS
ENST00000533087 0.212929940386023 0.0877237237208602 -0.155997111655108 ENSG00000117682 DHDDS
ENST00000531312 0.162793375833859 0.0603295041803642 -0.171281317910115 ENSG00000117682 DHDDS
ENST00000525165 0.174186943499711 0.0662772019032389 -0.169020214683167 ENSG00000117682 DHDDS
ENST00000525546 0.317057166366645 0.154226445713478 -0.140161854935233 ENSG00000117682 DHDDS
ENST00000528557 0.252434387883953 0.111668928593703 -0.153896106884787 ENSG00000117682 DHDDS
ENST00000525326 0.328035948575606 0.162083942515476 -0.138821722172422 ENSG00000117682 DHDDS
ENST00000526278 0.185553453992291 0.0722325987303184 -0.162423460597985 ENSG00000117682 DHDDS
ENST00000436153 0.206030695610579 0.0836264327058153 -0.158168949349928 ENSG00000117682 DHDDS
ENST00000529688 0.164266292312244 0.0610886925184225 -0.170263967983509 ENSG00000117682 DHDDS
ENST00000530781 0.460390885303461 0.267239918595106 -0.122923347543126 ENSG00000117682 DHDDS
ENST00000531955 0.135109790607513 0.046827334967573 -0.218143293739138 ENSG00000117682 DHDDS
ENST00000525410 0.111214430236073 0.0359751655723396 -0.221382276817766 ENSG00000117682 DHDDS
ENST00000430232 0.228041936600041 0.0966625931573902 -0.146407211368099 ENSG00000117682 DHDDS
ENST00000431933 0.834618315909079 0.704019658484717 -0.0296142341809389 ENSG00000117682 DHDDS
ENST00000416052 0.964781718757111 0.931761666719442 -0.0086426130517441 ENSG00000117682 DHDDS
ENST00000446498 0.101893643190755 0.0320434950835869 0.538788526198677 ENSG00000223583 RP3-476K8.4
ENST00000423060 0.764424551771336 0.603501075673083 0.0868973799870622 ENSG00000225891 RP3-476K8.3
ENST00000468388 0.386204877720527 0.205352291833107 -0.112854041550465 ENSG00000198830 HMGN2
ENST00000479815 0.747548415655086 0.5805956927083 -0.0513687555836213 ENSG00000198830 HMGN2
ENST00000460563 0.876341006263173 0.770451145983307 -0.0278508797394727 ENSG00000198830 HMGN2
ENST00000464888 0.804662294728741 0.659090901121286 -0.0408634931003568 ENSG00000198830 HMGN2
ENST00000463817 0.896911171421448 0.805542318574876 -0.0226485428984492 ENSG00000198830 HMGN2
ENST00000467700 0.890206152263757 0.793619577533131 -0.0242504396977904 ENSG00000198830 HMGN2
ENST00000361427 0.891116778922652 0.795105145591124 -0.0240422026782033 ENSG00000198830 HMGN2
ENST00000466194 0.896274020472858 0.80452551089559 -0.023054645053524 ENSG00000198830 HMGN2
ENST00000493418 0.855032292820885 0.735922421560877 -0.0325032487586085 ENSG00000198830 HMGN2
ENST00000525525 9.86567854524521e-05 8.0795751367784e-06 0.540419899720895 ENSG00000117676 RPS6KA1
ENST00000526040 6.78106985400598e-12 1.54211357033407e-13 0.709393316542272 ENSG00000117676 RPS6KA1
ENST00000374168 1.10999739529488e-19 1.19124031871179e-21 0.775119850202821 ENSG00000117676 RPS6KA1
ENST00000524436 3.44024082152427e-09 1.10528475751845e-10 0.676436327180894 ENSG00000117676 RPS6KA1
ENST00000374166 1.06436317330108e-19 1.13826650604417e-21 0.775418464188102 ENSG00000117676 RPS6KA1
ENST00000526792 2.53473639342098e-19 2.80217136104663e-21 0.781739158375878 ENSG00000117676 RPS6KA1
ENST00000529454 1.2143092793151e-12 2.55988174940027e-14 0.737122769192494 ENSG00000117676 RPS6KA1
ENST00000374162 2.28792405766444e-19 2.52072107419609e-21 0.781810520031451 ENSG00000117676 RPS6KA1
ENST00000530003 1.15513753478825e-20 1.14592671475526e-22 0.798684591872496 ENSG00000117676 RPS6KA1
ENST00000366866 1.05234752881213e-13 1.94001885464272e-15 0.791020064045751 ENSG00000117676 RPS6KA1
ENST00000531113 9.14650681676141e-21 9.00483532361658e-23 0.812895450028568 ENSG00000117676 RPS6KA1
ENST00000374163 2.07030915036006e-20 2.10514597097358e-22 0.795095717919517 ENSG00000117676 RPS6KA1
ENST00000530607 4.11802162623062e-10 1.16303990435775e-11 0.745556389135812 ENSG00000117676 RPS6KA1
ENST00000531382 1.75789164583083e-20 1.76897581843476e-22 0.806754979532986 ENSG00000117676 RPS6KA1
ENST00000525582 0.001180433949232 0.000135776385214269 0.582092874409339 ENSG00000117676 RPS6KA1
ENST00000527264 8.81844930169718e-14 1.61509089426925e-15 0.800126119221254 ENSG00000117676 RPS6KA1
ENST00000474934 2.80247030469156e-09 8.90692758850497e-11 0.697768105968443 ENSG00000117676 RPS6KA1
ENST00000488985 6.08036122321534e-05 4.71217598949328e-06 0.550126189557341 ENSG00000117676 RPS6KA1
ENST00000403732 1.2684049644229e-16 1.78543863217929e-18 0.848569444690518 ENSG00000117676 RPS6KA1
ENST00000530305 1.09803779712541e-08 3.79697177504812e-10 0.782268491853587 ENSG00000117676 RPS6KA1
ENST00000438977 7.16494387713782e-08 2.86358674131556e-09 0.662729235891802 ENSG00000117676 RPS6KA1
ENST00000569378 0.527782536780116 0.330513477585553 -0.245285563943518 ENSG00000260063 RP5-968P14.2
ENST00000324856 0.660977802818821 0.471926949705786 -0.0527783806475524 ENSG00000117713 ARID1A
ENST00000457599 0.482226460236674 0.287094007462959 -0.0830699162189556 ENSG00000117713 ARID1A
ENST00000524572 0.303118473357132 0.144851543629513 -0.221995172573911 ENSG00000117713 ARID1A
ENST00000374152 0.582566120185691 0.385803220854596 -0.0621493415122648 ENSG00000117713 ARID1A
ENST00000430291 0.988518402665624 0.97689032538934 0.00280218855130016 ENSG00000117713 ARID1A
ENST00000430799 0.534411495954043 0.336858248473659 -0.0617116016110771 ENSG00000117713 ARID1A
ENST00000466382 0.435860474722168 0.245817433094974 -0.077706337206341 ENSG00000117713 ARID1A
ENST00000540690 0.424577792351577 0.23647394947562 -0.0789047567860709 ENSG00000117713 ARID1A
ENST00000532781 0.594415439271373 0.398232121612242 -0.0598396985383221 ENSG00000117713 ARID1A
ENST00000430292 0.092361729895435 0.0282039200750882 0.290408502806936 ENSG00000060642 PIGV
ENST00000472757 0.00118588282199106 0.000136536812686685 0.387346853005019 ENSG00000060642 PIGV
ENST00000078527 0.000436116553782683 4.33753426831305e-05 0.39213720920095 ENSG00000060642 PIGV
ENST00000431541 0.0824267793774557 0.0243388794472514 0.317502873034129 ENSG00000060642 PIGV
ENST00000449950 0.000218783556977002 1.97867243193816e-05 0.410071356894395 ENSG00000060642 PIGV
ENST00000374145 0.000219139894707468 1.98317499177424e-05 0.405982353674601 ENSG00000060642 PIGV
ENST00000455364 0.061151977728911 0.0165227670264751 0.339861281076379 ENSG00000060642 PIGV
ENST00000374142 9.44249037629378e-44 2.43405220092196e-46 1.23573683534799 ENSG00000204160 ZDHHC18
ENST00000374141 2.44358750316793e-28 1.4966998707975e-30 1.20418840296932 ENSG00000204160 ZDHHC18
ENST00000534643 4.0687722280494e-23 3.43699505063657e-25 1.1791676029557 ENSG00000204160 ZDHHC18
ENST00000488397 3.19682349179027e-37 1.13399169412901e-39 1.24119655764132 ENSG00000204160 ZDHHC18
ENST00000478902 1.47747105732932e-09 4.50921754970605e-11 1.0490602777452 ENSG00000204160 ZDHHC18
ENST00000339276 0.232229517712029 0.0992382521991383 -0.403687544122085 ENSG00000175793 SFN
ENST00000374135 0.981240868820973 0.962377344484864 0.00385718981192057 ENSG00000142751 GPN2
ENST00000448791 0.532907465395161 0.335529430736336 0.119468122562607 ENSG00000226698 RP1-50O24.6
ENST00000374133 0.707026777217745 0.529014725889162 0.0611855061464784 ENSG00000142751 GPN2
ENST00000477418 0.633604258663493 0.440581643252641 0.0745585372740843 ENSG00000142751 GPN2
ENST00000431781 0.064675723836166 0.0177757261437418 -0.254031863933695 ENSG00000142751 GPN2
ENST00000461282 0.975911151328584 0.951866408082334 -0.0103154077614822 ENSG00000142751 GPN2
ENST00000445019 0.401689134240511 0.217881359486812 -0.203152957906737 ENSG00000198746 GPATCH3
ENST00000361720 0.471232389555722 0.277028788150027 -0.14068534548219 ENSG00000198746 GPATCH3
ENST00000450844 0.218000204485885 0.0906481486987136 -0.334937213202785 ENSG00000198746 GPATCH3
ENST00000435827 0.00629556535509589 0.000984118256934748 -0.291554877342916 ENSG00000090273 NUDC
ENST00000321265 0.0490638852412346 0.012418903021357 -0.207588792814438 ENSG00000090273 NUDC
ENST00000452707 0.00836478281360935 0.00138559140540627 -0.294338891509048 ENSG00000090273 NUDC
ENST00000484772 0.401889510896611 0.21810118447558 -0.122886081152563 ENSG00000090273 NUDC
ENST00000522111 0.994459705174615 0.988241576085661 0.0035656176703858 ENSG00000253368 TRNP1
ENST00000374089 0.1346463713966 0.0466037278742111 -0.258563748698887 ENSG00000090020 SLC9A1
ENST00000263980 0.140096910248263 0.0492430726682594 -0.170796348226065 ENSG00000090020 SLC9A1
ENST00000490329 0.600832441075287 0.405005705183079 -0.156266558331055 ENSG00000090020 SLC9A1
ENST00000545949 0.160036274092862 0.0589748179331003 -0.16612333063413 ENSG00000090020 SLC9A1
ENST00000447808 0.197051188804454 0.0785133350632095 -0.307666043122047 ENSG00000090020 SLC9A1
ENST00000374086 0.270238036116859 0.122977082412939 -0.147564257009389 ENSG00000090020 SLC9A1
ENST00000374084 0.466505362858183 0.272808575015096 -0.11513384919256 ENSG00000090020 SLC9A1
ENST00000449818 0.798284956471291 0.649686042538302 0.107079786652642 ENSG00000225159 NPM1P39
ENST00000319394 4.98806716682015e-05 3.7843198269252e-06 0.45996839707766 ENSG00000142784 WDTC1
ENST00000361771 5.17371046003501e-05 3.94421497708533e-06 0.461036686702767 ENSG00000142784 WDTC1
ENST00000447062 0.000933350976057051 0.000103617593572232 0.422869466944718 ENSG00000142784 WDTC1
ENST00000491239 0.0084463731667622 0.00140177256026642 0.373793671511334 ENSG00000142784 WDTC1
ENST00000472249 0.0398647466097653 0.00952959815545813 0.4382178980145 ENSG00000142784 WDTC1
ENST00000374076 0.500550518789519 0.304003892029792 -0.0956376136561628 ENSG00000186501 TMEM222
ENST00000464720 0.503768157604082 0.307055477458939 -0.095100091487216 ENSG00000186501 TMEM222
ENST00000608611 0.503768157604082 0.307055477458939 -0.095100091487216 ENSG00000186501 TMEM222
ENST00000466759 0.806482105583555 0.661727353044103 0.0479965880984861 ENSG00000186501 TMEM222
ENST00000486082 0.668720218129544 0.480898700311318 -0.0695147921103298 ENSG00000186501 TMEM222
ENST00000464813 0.93690357519275 0.877264963714687 -0.0151956184951643 ENSG00000186501 TMEM222
ENST00000478104 0.547378702634217 0.349589958955354 -0.0888801050861005 ENSG00000186501 TMEM222
ENST00000498220 0.894478801991937 0.801004923532449 -0.0252563371122884 ENSG00000186501 TMEM222
ENST00000486001 0.814024578654453 0.672785934561758 -0.106197196802562 ENSG00000241547 RP11-4K3__A.5
ENST00000471456 0.0475754397553225 0.0119489491412901 -0.310383226002829 ENSG00000186501 TMEM222
ENST00000470223 0.0636419669811125 0.0174064744051488 -0.311814242230407 ENSG00000186501 TMEM222
ENST00000318074 0.035477851667816 0.00823268745873813 -0.377991124923668 ENSG00000142765 SYTL1
ENST00000483926 0.0355136467033379 0.00824286203159368 -0.37802104918523 ENSG00000142765 SYTL1
ENST00000473280 0.268920146182446 0.122167163905551 -0.286987018389287 ENSG00000142765 SYTL1
ENST00000543823 0.0053765352994616 0.000815808145858889 -0.461564126117177 ENSG00000142765 SYTL1
ENST00000490170 0.0340158092470747 0.00779286372136834 -0.408080245055697 ENSG00000142765 SYTL1
ENST00000496001 0.123206761142108 0.0413746028235627 -0.384502361473851 ENSG00000142765 SYTL1
ENST00000485269 0.180310921097281 0.0694380187948899 -0.350605187984101 ENSG00000142765 SYTL1
ENST00000475199 0.0321605070359073 0.00726131213650534 -0.527490928574552 ENSG00000142765 SYTL1
ENST00000486046 0.834802971404757 0.704319717864831 -0.0938753932157255 ENSG00000142733 MAP3K6
ENST00000472410 0.716356949949228 0.540111637870648 -0.150376209162687 ENSG00000142733 MAP3K6
ENST00000374040 0.809073727878532 0.665562420091959 -0.104421161303663 ENSG00000142733 MAP3K6
ENST00000493901 0.809073727878532 0.665562420091959 -0.104421161303663 ENSG00000142733 MAP3K6
ENST00000470890 0.949791229568074 0.901306232960573 0.0311281211112645 ENSG00000142733 MAP3K6
ENST00000357582 0.839272846731227 0.711288799316708 -0.0895915163875681 ENSG00000142733 MAP3K6
ENST00000476509 0.930773466895535 0.86599195257564 0.0423513894420014 ENSG00000142733 MAP3K6
ENST00000374024 0.0356481435176758 0.00828218798164863 0.667538640751037 ENSG00000181773 GPR3
ENST00000430629 6.47923467413605e-17 8.85738711737735e-19 0.442221454503466 ENSG00000158195 WASF2
ENST00000536657 1.24074303089246e-13 2.30411317315763e-15 0.463406634330671 ENSG00000158195 WASF2
ENST00000492975 0.908229811661778 0.825337389708108 0.0501533386509572 ENSG00000241169 RP4-752I6.1
ENST00000443579 0.392057182582021 0.21000800902243 0.306047543178998 ENSG00000237429 RP1-159A19.4
ENST00000247087 0.00745100556063182 0.00120516561333462 0.431712215593538 ENSG00000126705 AHDC1
ENST00000374011 0.0077734090376988 0.00126753636220193 0.430090659034713 ENSG00000126705 AHDC1
ENST00000487743 0.263764745751435 0.118868485864607 0.376071152399955 ENSG00000126705 AHDC1
ENST00000490295 0.0186025740741278 0.00367043671505663 0.407802653780154 ENSG00000126705 AHDC1
ENST00000480033 0.0274116972053793 0.00593469290845978 0.391157259806895 ENSG00000126705 AHDC1
ENST00000374005 3.03016530986998e-105 8.88137373722797e-109 3.2492671765563 ENSG00000000938 FGR
ENST00000399173 2.20850777689574e-104 6.80506075053737e-108 3.26707758331968 ENSG00000000938 FGR
ENST00000545953 5.44411709313569e-106 1.51383450031204e-109 3.25547008310181 ENSG00000000938 FGR
ENST00000374004 1.24266203252598e-101 3.92239689812126e-105 3.27029946784211 ENSG00000000938 FGR
ENST00000374003 3.75383126449965e-101 1.21308831568592e-104 3.24694394199 ENSG00000000938 FGR
ENST00000457296 4.04504492990932e-90 1.82399572973718e-93 3.19360843098147 ENSG00000000938 FGR
ENST00000475472 1.08796875340593e-63 1.34094043753296e-66 2.96722060216939 ENSG00000000938 FGR
ENST00000468038 6.83273885883476e-61 9.14037559369452e-64 2.97267770769061 ENSG00000000938 FGR
ENST00000361157 0.261065845187164 0.117172675242352 -0.196990615888567 ENSG00000126709 IFI6
ENST00000339145 0.260548251322057 0.116865958347332 -0.197240978320333 ENSG00000126709 IFI6
ENST00000362020 0.260548251322057 0.116865958347332 -0.197240978320333 ENSG00000126709 IFI6
ENST00000430683 0.78398854053079 0.630084957458329 -0.12025019745302 ENSG00000225886 RP11-288L9.4
ENST00000373954 0.937857902905865 0.878898618383672 0.0194172574487734 ENSG00000009780 FAM76A
ENST00000419687 0.903613374960519 0.817379691881011 -0.0302898702822768 ENSG00000009780 FAM76A
ENST00000373949 0.91270233558244 0.833344994179587 0.0274299585280355 ENSG00000009780 FAM76A
ENST00000530324 0.842774202935937 0.716614798922147 -0.0483591935504666 ENSG00000009780 FAM76A
ENST00000234549 0.758640826760549 0.595505218894388 -0.0705819406874048 ENSG00000009780 FAM76A
ENST00000010299 0.759468452149256 0.596650671534923 -0.0705351940588257 ENSG00000009780 FAM76A
ENST00000446647 0.751729517699378 0.585955930864371 -0.0769665161823716 ENSG00000009780 FAM76A
ENST00000373943 0.0101632217851397 0.00175536906430945 0.254618637434241 ENSG00000117758 STX12
ENST00000440806 0.356947861621399 0.183185896893458 0.122646560423743 ENSG00000117758 STX12
ENST00000468761 0.616470232361637 0.421835348888509 0.0829030007173928 ENSG00000117758 STX12
ENST00000602607 0.918324985218339 0.843760814347093 -0.0473747271277164 ENSG00000269971 RP3-426I6.5
ENST00000481874 0.461101721395516 0.267850057143303 0.172504353922549 ENSG00000117758 STX12
ENST00000472285 0.859401478268371 0.742581443903187 0.0460700370765374 ENSG00000117758 STX12
ENST00000311772 0.545305425564191 0.34747079247346 0.0688764782596955 ENSG00000117751 PPP1R8
ENST00000236412 0.539786765618378 0.342104431286128 0.0696978951791867 ENSG00000117751 PPP1R8
ENST00000373931 0.545319301135804 0.347504223635838 0.0688779748155118 ENSG00000117751 PPP1R8
ENST00000431586 0.751925773503359 0.586261934792625 -0.0436309534227402 ENSG00000117751 PPP1R8
ENST00000517138 0.669968475047244 0.482473370743134 0.167764058952689 ENSG00000252947 SCARNA1
ENST00000486634 0.369937130600563 0.192754535150552 0.120499510386624 ENSG00000117751 PPP1R8
ENST00000601459 0.699152935317543 0.519124984257334 0.0803871574547122 ENSG00000268552 AL109927.1
ENST00000328928 0.423713031239089 0.235826723589214 0.143354334297482 ENSG00000130775 THEMIS2
ENST00000373925 0.423713031239089 0.235826723589214 0.143354334297482 ENSG00000130775 THEMIS2
ENST00000373927 0.43886937190814 0.248422221936605 0.139861110502952 ENSG00000130775 THEMIS2
ENST00000427466 0.757028180924616 0.593365479259632 0.0701128668101343 ENSG00000130775 THEMIS2
ENST00000442118 0.904480875182271 0.818824082293694 0.029404571966493 ENSG00000130775 THEMIS2
ENST00000467258 0.45110066374819 0.258914782631851 0.136779062543423 ENSG00000130775 THEMIS2
ENST00000373921 0.425827106954625 0.23751387059571 0.142803854588388 ENSG00000130775 THEMIS2
ENST00000466068 0.830144210294366 0.69701523149753 0.0501112040259463 ENSG00000130775 THEMIS2
ENST00000482828 0.668500941443526 0.480642837247283 0.0924713665135336 ENSG00000130775 THEMIS2
ENST00000456990 0.318487104887212 0.155230779119015 0.174100975154452 ENSG00000130775 THEMIS2
ENST00000492877 0.212624593638648 0.0875375389773329 0.23815247735819 ENSG00000130775 THEMIS2
ENST00000373912 0.794763906322174 0.644932247717823 0.0377994053863874 ENSG00000117748 RPA2
ENST00000419958 0.454797363153066 0.262212327516332 0.115634349304311 ENSG00000117748 RPA2
ENST00000373909 0.836993614564729 0.707463755995224 0.0303990563050242 ENSG00000117748 RPA2
ENST00000313433 0.833789095209535 0.702623473969797 0.0304448770084906 ENSG00000117748 RPA2
ENST00000444045 0.71682500973876 0.540864439305383 -0.0449180381681816 ENSG00000117748 RPA2
ENST00000373894 0.290764963592152 0.136500888511302 -0.328067265970921 ENSG00000130768 SMPDL3B
ENST00000548116 0.290764963592152 0.136500888511302 -0.328067265970921 ENSG00000130768 SMPDL3B
ENST00000411604 0.382808324243299 0.202783892670378 -0.284350707275505 ENSG00000130768 SMPDL3B
ENST00000373888 0.358975605196043 0.184655490889504 -0.300786640790896 ENSG00000130768 SMPDL3B
ENST00000466793 0.259899264183719 0.116399071482255 -0.393297930735828 ENSG00000130768 SMPDL3B
ENST00000549094 0.268433031509024 0.121871514618453 -0.339718760102842 ENSG00000130768 SMPDL3B
ENST00000448015 0.391511400987389 0.209545001496448 -0.289043146254678 ENSG00000227050 RP11-460I13.2
ENST00000373884 0.182819091186545 0.0707373049992116 -0.32777182883521 ENSG00000158156 XKR8
ENST00000481387 0.415386772446359 0.228969857522871 -0.29446931253942 ENSG00000158156 XKR8
ENST00000373871 0.0275488705104288 0.00597329392606685 0.208187241120591 ENSG00000158161 EYA3
ENST00000436342 0.0275488705104288 0.00597329392606685 0.208187241120591 ENSG00000158161 EYA3
ENST00000373864 0.0655807413336784 0.0181023368864256 0.201039820429736 ENSG00000158161 EYA3
ENST00000540618 0.167299807276502 0.0627086666109192 0.174043036864034 ENSG00000158161 EYA3
ENST00000545175 0.156090363283212 0.057024172731256 0.17695683813846 ENSG00000158161 EYA3
ENST00000373863 0.198686708346807 0.0794352628541302 0.166587860363534 ENSG00000158161 EYA3
ENST00000495923 0.208951493236795 0.0853369118325125 0.169120632033003 ENSG00000158161 EYA3
ENST00000471498 0.238385302140746 0.103003318487611 0.160414060580896 ENSG00000158161 EYA3
ENST00000468665 0.205740234423838 0.0834427630253555 0.18011467533587 ENSG00000158161 EYA3
ENST00000476501 0.723031387690616 0.548958515063258 0.149826115196343 ENSG00000240750 RN7SL559P
ENST00000543748 0.000366275943964183 3.56638545579477e-05 0.722356012515411 ENSG00000228589 SPCS2P4
ENST00000436160 0.000256735506956557 2.37400416169537e-05 0.748949381349042 ENSG00000228589 SPCS2P4
ENST00000373857 0.0767910713449131 0.0221885619161248 0.340696574739477 ENSG00000169403 PTAFR
ENST00000539896 0.0678110190222137 0.0188963315646558 0.3324861612252 ENSG00000169403 PTAFR
ENST00000305392 0.0647738848782672 0.0178119542743238 0.310286672264878 ENSG00000169403 PTAFR
ENST00000603289 0.187772917333163 0.0734222433013965 0.15950279670165 ENSG00000126698 DNAJC8
ENST00000321830 0.692826357824074 0.511255635554781 -0.150656356019802 ENSG00000215902 AL353354.1
ENST00000263697 0.0863453711390487 0.0258458366326446 0.16758116098134 ENSG00000126698 DNAJC8
ENST00000596102 0.225713046203144 0.0951868832689007 0.154831537219567 ENSG00000269804 AL353354.2
ENST00000489277 0.0863453711390487 0.0258458366326446 0.16758116098134 ENSG00000126698 DNAJC8
ENST00000470967 0.0372118572553867 0.00874469276887057 0.240627428731343 ENSG00000126698 DNAJC8
ENST00000482674 0.163131351545705 0.0604988900183068 0.161375481690157 ENSG00000126698 DNAJC8
ENST00000488868 0.166577491967538 0.0623262966100977 0.160361844248852 ENSG00000126698 DNAJC8
ENST00000497986 0.0118524008892577 0.00211606432782864 -0.302663107670017 ENSG00000130770 ATPIF1
ENST00000335514 0.0118347139353219 0.00211219505742497 -0.302669743069692 ENSG00000130770 ATPIF1
ENST00000468425 0.0167462458008083 0.00322853009918861 -0.249787588688234 ENSG00000130770 ATPIF1
ENST00000465645 0.0118347139353219 0.00211219505742497 -0.302669743069692 ENSG00000130770 ATPIF1
ENST00000604716 0.385065515960694 0.204473130263585 -0.183139544687334 ENSG00000270605 RP5-1092A3.4
ENST00000253063 0.722714068759036 0.548494902590776 -0.0652886614169063 ENSG00000130766 SESN2
ENST00000479574 0.72744947824555 0.554241780163562 -0.064570954934734 ENSG00000130772 MED18
ENST00000373842 0.648208715082321 0.457314158043293 -0.068353087179679 ENSG00000130772 MED18
ENST00000398997 0.648208715082321 0.457314158043293 -0.068353087179679 ENSG00000130772 MED18
ENST00000475655 0.891348188207234 0.79553860835991 -0.033108021168733 ENSG00000130772 MED18
ENST00000474683 0.661191790442833 0.472172904586573 -0.0937205918076767 ENSG00000130772 MED18
ENST00000373839 0.707920302552164 0.529957307231447 -0.0592101139455654 ENSG00000204138 PHACTR4
ENST00000463428 0.934285987057661 0.872061575567404 -0.0205560163134829 ENSG00000204138 PHACTR4
ENST00000493669 0.831546253150742 0.699226277693014 -0.0395973184806432 ENSG00000204138 PHACTR4
ENST00000373836 0.541985464627803 0.344206654755131 -0.0748655741548453 ENSG00000204138 PHACTR4
ENST00000438601 0.787997992801089 0.635658924569799 0.118544180574652 ENSG00000229820 RP1-308E4.1
ENST00000398958 0.00178214770810735 0.000220322482157551 -0.247464919006171 ENSG00000180198 RCC1
ENST00000413987 0.000301615866010541 2.85587685036698e-05 -0.339742161827279 ENSG00000242125 SNHG3
ENST00000427469 0.00115519645404087 0.000132517557169116 -0.283865098880064 ENSG00000180198 RCC1
ENST00000447507 0.000154656975989074 1.34082045913095e-05 -0.367177427650566 ENSG00000242125 SNHG3
ENST00000434290 0.00110884063657352 0.000126541549111827 -0.283370521934709 ENSG00000180198 RCC1
ENST00000373833 0.00176386631064617 0.000217691228484916 -0.247260542047508 ENSG00000180198 RCC1
ENST00000437681 0.000201075810730938 1.79782124008234e-05 -0.339271161573725 ENSG00000242125 SNHG3
ENST00000364938 0.0127183293283489 0.00230849037954375 -0.520649288048252 ENSG00000242125 SNHG3
ENST00000363217 0.431222859789363 0.241944475243946 -0.212434521583917 ENSG00000200087 SNORA73B
ENST00000419074 0.301408033396354 0.143719312908354 -0.105338479013079 ENSG00000180198 RCC1
ENST00000373832 0.283867624269611 0.131876064826285 -0.0931766934146366 ENSG00000180198 RCC1
ENST00000373831 0.049936520202948 0.0126949494510422 -0.156552683459187 ENSG00000180198 RCC1
ENST00000411533 0.0716994452078251 0.0202908012772026 -0.144230544549875 ENSG00000180198 RCC1
ENST00000486790 0.7675954709672 0.607633838223951 -0.0421618632354738 ENSG00000180198 RCC1
ENST00000430407 0.107106620244592 0.0342672603575243 -0.131986643875249 ENSG00000180198 RCC1
ENST00000447051 0.90629958379637 0.821929761350382 -0.0531678555126065 ENSG00000231468 PRDX3P2
ENST00000429051 0.0811526478149815 0.0238381824313387 -0.209670110801923 ENSG00000180198 RCC1
ENST00000478232 0.0504398679740853 0.012850962822987 -0.252526152115307 ENSG00000180198 RCC1
ENST00000373830 0.736779703593699 0.566367223351011 -0.047592323745127 ENSG00000180098 TRNAU1AP
ENST00000495995 0.451233982028571 0.25903725224243 -0.122262282263546 ENSG00000180098 TRNAU1AP
ENST00000411406 0.981129549771335 0.962105837050026 0.00796049316222485 ENSG00000180098 TRNAU1AP
ENST00000480930 0.754810804513528 0.590249794518383 -0.0460501717851812 ENSG00000180098 TRNAU1AP
ENST00000491577 0.74188516543003 0.57300246004772 -0.0481968813919109 ENSG00000180098 TRNAU1AP
ENST00000464880 0.571083647778898 0.373901182369004 -0.108252688449853 ENSG00000180098 TRNAU1AP
ENST00000497790 0.544273405147913 0.346339927479992 -0.119580866455257 ENSG00000180098 TRNAU1AP
ENST00000495215 0.495089726202519 0.299145749339425 -0.101948500868836 ENSG00000180098 TRNAU1AP
ENST00000464093 0.474352875190164 0.279821887948396 -0.11332391070558 ENSG00000180098 TRNAU1AP
ENST00000484775 0.846041021882569 0.721662189747966 -0.0301440787363487 ENSG00000180098 TRNAU1AP
ENST00000464612 0.230219961764396 0.0980270129766452 -0.192184068160054 ENSG00000197989 SNHG12
ENST00000475441 0.1356199206706 0.0470793076536 -0.230337048587859 ENSG00000197989 SNHG12
ENST00000531126 0.0941646684987623 0.0289009619409215 -0.24390201661126 ENSG00000197989 SNHG12
ENST00000461448 0.0941679185225351 0.0289033748459643 -0.243901201897389 ENSG00000197989 SNHG12
ENST00000470977 0.09392112467137 0.0288106849167773 -0.244040585472686 ENSG00000197989 SNHG12
ENST00000474814 0.094114870074333 0.0288835559206339 -0.243901106427254 ENSG00000197989 SNHG12
ENST00000481368 0.105388769319855 0.0334943046104219 -0.240679568977714 ENSG00000197989 SNHG12
ENST00000481220 0.0938592623968739 0.0287845493774665 -0.243806761356708 ENSG00000197989 SNHG12
ENST00000488745 0.0970776722221325 0.0300683658117018 -0.242028737127303 ENSG00000197989 SNHG12
ENST00000483436 0.0938388903756495 0.0287741755000855 -0.243883528538602 ENSG00000197989 SNHG12
ENST00000408612 0.94063761767324 0.883936223414849 -0.0316271974618196 ENSG00000221539 SNORD99
ENST00000384581 0.368820465492329 0.191956498874503 -0.182675474694418 ENSG00000197989 SNHG12
ENST00000464115 0.0493702424011602 0.0125138858528339 -0.287206707059641 ENSG00000197989 SNHG12
ENST00000461832 0.0489428717745657 0.0123794447091543 -0.287638396701163 ENSG00000197989 SNHG12
ENST00000384584 0.422803631039805 0.235015535423347 -0.221421812723356 ENSG00000197989 SNHG12
ENST00000384342 0.254939346914629 0.11329828680417 -0.262510139561246 ENSG00000197989 SNHG12
ENST00000471683 0.871912403379395 0.763202662944074 -0.0275933637258874 ENSG00000120656 TAF12
ENST00000373826 0.681926757328466 0.497421573497707 -0.155303900207001 ENSG00000188060 RAB42
ENST00000465518 0.673054111495763 0.486121739621925 -0.162471880833767 ENSG00000188060 RAB42
ENST00000373824 0.813344423460186 0.671752896077769 0.0377432808966741 ENSG00000120656 TAF12
ENST00000263974 0.819081886544436 0.680378872794841 0.0369812679141835 ENSG00000120656 TAF12
ENST00000495422 0.83277247757417 0.701215166870589 -0.0375405890442149 ENSG00000120656 TAF12
ENST00000420776 0.104987848469762 0.0333163879847266 0.519381328214208 ENSG00000229388 RP11-442N24__B.1
ENST00000602813 0.614983053838286 0.420147675646729 0.188569720370393 ENSG00000270103 RNU11
ENST00000387069 0.614506805566388 0.419618177510466 0.188741364297491 ENSG00000270103 RNU11
ENST00000373816 0.115667327430461 0.0379101901877322 0.163298884876892 ENSG00000162419 GMEB1
ENST00000361872 0.376053334790263 0.197529672319431 0.106569353415596 ENSG00000162419 GMEB1
ENST00000294409 0.375173608578369 0.196720456469036 0.106599388158647 ENSG00000162419 GMEB1
ENST00000480454 0.197826566150939 0.0789605438729334 0.154449949147209 ENSG00000162419 GMEB1
ENST00000474884 0.980025612506494 0.9600592202097 0.00368256521446137 ENSG00000198492 YTHDF2
ENST00000542507 0.491645556767705 0.2959864319071 0.0690367077311509 ENSG00000198492 YTHDF2
ENST00000373812 0.489405020075812 0.29387252236972 0.069364022193632 ENSG00000198492 YTHDF2
ENST00000541996 0.491987811504352 0.296236849790075 0.0690234142094501 ENSG00000198492 YTHDF2
ENST00000478283 0.477794037860842 0.282864440613612 0.0613787046239168 ENSG00000198492 YTHDF2
ENST00000496288 0.837987994075567 0.709097549514554 0.0274565035355245 ENSG00000198492 YTHDF2
ENST00000475796 0.764588082779899 0.603735660414356 -0.0467689553700294 ENSG00000198492 YTHDF2
ENST00000476976 0.738770097342177 0.568941086205123 0.0463723245749093 ENSG00000198492 YTHDF2
ENST00000468863 0.590191262621411 0.39385454196788 0.0724064618357781 ENSG00000198492 YTHDF2
ENST00000343067 0.0328130337847786 0.00745944686238468 0.241467152135051 ENSG00000159023 EPB41
ENST00000356093 0.0328130337847786 0.00745944686238468 0.241467152135051 ENSG00000159023 EPB41
ENST00000398863 0.0328130337847786 0.00745944686238468 0.241467152135051 ENSG00000159023 EPB41
ENST00000482464 0.209958763188539 0.0859173961988556 0.210683890336404 ENSG00000159023 EPB41
ENST00000373800 0.0278547123053497 0.00605656455624395 0.281390503730156 ENSG00000159023 EPB41
ENST00000349460 0.0278547123053497 0.00605656455624395 0.281390503730156 ENSG00000159023 EPB41
ENST00000347529 0.0278547123053497 0.00605656455624395 0.281390503730156 ENSG00000159023 EPB41
ENST00000373798 0.0308670193462534 0.00689503623171846 0.242758688250474 ENSG00000159023 EPB41
ENST00000373797 0.0895270956364903 0.0270725588047998 0.244286317829467 ENSG00000159023 EPB41
ENST00000488277 0.0717604883732379 0.0203145487713248 0.320751616165219 ENSG00000159023 EPB41
ENST00000490308 0.137791460913958 0.0481169667885709 0.276383474746045 ENSG00000159023 EPB41
ENST00000460378 0.0570162679586549 0.0150646765966168 0.214280088897532 ENSG00000159023 EPB41
ENST00000462032 0.311154978878896 0.150347571505097 0.266581257786788 ENSG00000159023 EPB41
ENST00000521452 0.886555891393669 0.787633408647071 0.0416776577590768 ENSG00000253304 TMEM200B
ENST00000420504 0.964456010940868 0.931012702725229 0.0133626730622485 ENSG00000253304 TMEM200B
ENST00000413004 0.634089738173744 0.441157495520358 0.193562683695312 ENSG00000225750 RP11-242O24.3
ENST00000373795 0.436069675314983 0.245987042026173 0.0536710376697302 ENSG00000116350 SRSF4
ENST00000546138 0.457111145307647 0.264209355667444 0.0497562418703327 ENSG00000116350 SRSF4
ENST00000466448 0.835091208150911 0.704849179113882 0.0174188298212707 ENSG00000116350 SRSF4
ENST00000450108 0.376923436200446 0.198207977328894 -0.325485812201658 ENSG00000227637 RP11-242O24.5
ENST00000497015 0.942688994658972 0.888078548905349 -0.0108125088695806 ENSG00000116350 SRSF4
ENST00000605204 0.70674504875806 0.528652498128106 0.0381498670453309 ENSG00000116350 SRSF4
ENST00000477193 0.914564247077161 0.836786318007598 -0.0174738375046895 ENSG00000116350 SRSF4
ENST00000489898 0.236771264812201 0.102049676742094 -0.133024811432982 ENSG00000116350 SRSF4
ENST00000472353 0.992411308155903 0.984459100039058 0.00134743940258272 ENSG00000116350 SRSF4
ENST00000373791 0.0622215688334094 0.0169006090498124 -0.271617627727076 ENSG00000116353 MECR
ENST00000475773 0.122887079318768 0.0412267998947084 -0.294331030931081 ENSG00000116353 MECR
ENST00000483435 0.212539013444229 0.0874476950075445 -0.264807688367229 ENSG00000116353 MECR
ENST00000263702 0.0703038880305368 0.019797845514029 -0.2622287315594 ENSG00000116353 MECR
ENST00000473030 0.050357676950976 0.0128266162678958 -0.290092564286019 ENSG00000116353 MECR
ENST00000463412 0.0723209084744828 0.0205221128819077 -0.284490244224079 ENSG00000116353 MECR
ENST00000453185 0.103553385715945 0.0327109814927934 -0.306883436135657 ENSG00000116353 MECR
ENST00000478505 0.0917423759890965 0.0279623916896296 -0.263424625617244 ENSG00000116353 MECR
ENST00000490529 0.0574163400131542 0.0152074918352004 -0.281476445026099 ENSG00000116353 MECR
ENST00000464511 0.262450983448934 0.118064579157577 -0.313502911399781 ENSG00000116353 MECR
ENST00000463052 0.0835916772436758 0.0247814227476968 -0.271310694640435 ENSG00000116353 MECR
ENST00000489248 0.147644479115777 0.0528535744787866 -0.240500684682922 ENSG00000116353 MECR
ENST00000475861 0.148824720905826 0.0534315431802943 -0.239419679440122 ENSG00000116353 MECR
ENST00000474946 0.158753076935259 0.0583472694849262 -0.245997015103399 ENSG00000116353 MECR
ENST00000464915 0.409326526748115 0.224066130102324 -0.198996160838937 ENSG00000116353 MECR
ENST00000482610 0.325538805049847 0.160193182329837 -0.219435640435955 ENSG00000116353 MECR
ENST00000484012 0.434388847776877 0.244677326579758 -0.194449282948288 ENSG00000116353 MECR
ENST00000493928 0.36523085216834 0.189303604744178 -0.222783139444705 ENSG00000116353 MECR
ENST00000427046 0.613129363031037 0.418206746224167 -0.19991974337885 ENSG00000237934 RP11-467D18.2
ENST00000345512 0.999287123604549 0.998512807188396 0.000460896537934022 ENSG00000060656 PTPRU
ENST00000373779 0.964781718757111 0.931785255638903 -0.0209283672870912 ENSG00000060656 PTPRU
ENST00000323874 0.964781718757111 0.931785255638903 -0.0209283672870912 ENSG00000060656 PTPRU
ENST00000356870 0.964781718757111 0.931785255638903 -0.0209283672870912 ENSG00000060656 PTPRU
ENST00000428026 0.964781718757111 0.931785255638903 -0.0209283672870912 ENSG00000060656 PTPRU
ENST00000460170 0.964781718757111 0.931785255638903 -0.0209283672870912 ENSG00000060656 PTPRU
ENST00000415600 0.450302945566957 0.258274176503852 -0.284935756435868 ENSG00000060656 PTPRU
ENST00000493601 0.696807713042244 0.516144939635728 -0.159235392095498 ENSG00000060656 PTPRU
ENST00000373765 0.664557451895761 0.475934630139219 -0.158417917608155 ENSG00000162510 MATN1
ENST00000477320 0.842432783536007 0.71597384802261 0.0906344801310064 ENSG00000162510 MATN1
ENST00000414532 0.346712568299327 0.175513980806674 -0.256301826663167 ENSG00000186056 MATN1-AS1
ENST00000454613 0.33898102090021 0.170024224490121 -0.259908071436132 ENSG00000186056 MATN1-AS1
ENST00000414763 0.965610776941754 0.933041796046416 0.0200086493928324 ENSG00000186056 MATN1-AS1
ENST00000294507 0.0210804080882557 0.00428639136362906 0.203121164562655 ENSG00000162511 LAPTM5
ENST00000464569 0.824379420675106 0.688330328710309 0.0378666428598853 ENSG00000162511 LAPTM5
ENST00000583944 0.983818359808056 0.967821117163736 -0.0101719287626326 ENSG00000264773 MIR4420
ENST00000476492 0.712648761340678 0.535639408019198 -0.0646954259919068 ENSG00000162511 LAPTM5
ENST00000336798 0.690592865414538 0.508313219040138 -0.166895450618596 ENSG00000162512 SDC3
ENST00000339394 0.422918740265421 0.235095410835725 -0.297320244952764 ENSG00000162512 SDC3
ENST00000424085 0.212574889701639 0.0874843022737024 0.136745426953522 ENSG00000134644 PUM1
ENST00000257075 0.212574889701639 0.0874843022737024 0.136745426953522 ENSG00000134644 PUM1
ENST00000373747 0.212574889701639 0.0874843022737024 0.136745426953522 ENSG00000134644 PUM1
ENST00000525843 0.234557136758969 0.100704038815027 0.13393862491832 ENSG00000134644 PUM1
ENST00000426105 0.272771764554392 0.124693848103877 0.126830526410872 ENSG00000134644 PUM1
ENST00000440538 0.273601962014631 0.125212346139714 0.126683926282653 ENSG00000134644 PUM1
ENST00000498419 0.152866061875848 0.0554339229198142 0.142234405926188 ENSG00000134644 PUM1
ENST00000373741 0.274499560339063 0.125771153423013 0.126577181255376 ENSG00000134644 PUM1
ENST00000423018 0.270963772344879 0.123489629800065 0.127300544693333 ENSG00000134644 PUM1
ENST00000373742 0.278746318468654 0.12852693784811 0.124894707758664 ENSG00000134644 PUM1
ENST00000530669 0.61257999425974 0.417638672032081 0.0803045346744923 ENSG00000134644 PUM1
ENST00000529846 0.585708837982755 0.389124138451639 0.0636552478299008 ENSG00000134644 PUM1
ENST00000525997 0.568183297994689 0.370870683225984 0.0661712954074144 ENSG00000134644 PUM1
ENST00000527498 0.219941832888051 0.0917722596120318 0.125479886996835 ENSG00000134644 PUM1
ENST00000365237 0.626828147902963 0.433191591187758 -0.198112264403629 ENSG00000202107 SNORD103B
ENST00000498627 0.506163471345008 0.309196378186433 0.163457429967565 ENSG00000134644 PUM1
ENST00000471894 0.606495916648477 0.411020278547256 0.0933867391417257 ENSG00000134644 PUM1
ENST00000490546 0.529403874176722 0.332209773607653 0.106271842567408 ENSG00000134644 PUM1
ENST00000532678 0.168728227592606 0.0634063892824574 0.187857998512239 ENSG00000134644 PUM1
ENST00000363311 0.947683436162036 0.897711536067332 0.032222078142429 ENSG00000200181 SNORD85
ENST00000526128 0.984052484357651 0.968513849851845 -0.00501206662876887 ENSG00000134644 PUM1
ENST00000526215 0.352744538106387 0.180169824691866 0.135533014148115 ENSG00000134644 PUM1
ENST00000525948 0.517631142954099 0.320184242925628 0.0973159615585219 ENSG00000134644 PUM1
ENST00000480602 0.537836202523171 0.340197232738087 0.0959665609138688 ENSG00000134644 PUM1
ENST00000524516 0.494599242665331 0.298731088262411 0.0994068893157017 ENSG00000134644 PUM1
ENST00000417263 0.621464863072957 0.427166310013096 -0.200520450064876 ENSG00000237329 RP11-201O14.1
ENST00000531867 0.566407201504927 0.369081371750435 0.102457782473436 ENSG00000134644 PUM1
ENST00000263694 0.820899573305384 0.683224410200621 -0.0293643745739057 ENSG00000060688 SNRNP40
ENST00000486941 0.712705513744343 0.535698132823492 0.0665125603217488 ENSG00000060688 SNRNP40
ENST00000489853 0.917097412763981 0.841385407899953 0.0171761905606547 ENSG00000060688 SNRNP40
ENST00000373720 0.783084155530635 0.628840217545032 0.0432160440247864 ENSG00000060688 SNRNP40
ENST00000491106 0.885222845146408 0.785574469660867 0.0311480652223331 ENSG00000060688 SNRNP40
ENST00000446633 0.807107978813024 0.66253810809937 -0.0310640996559165 ENSG00000060688 SNRNP40
ENST00000452686 0.687699307926929 0.504476983805932 -0.167775556813912 ENSG00000229447 RP11-490K7.4
ENST00000474025 0.98392030585361 0.968060573376009 -0.00370459996903318 ENSG00000060688 SNRNP40
ENST00000463988 0.255509596292165 0.113649645324714 -0.161197897796668 ENSG00000060688 SNRNP40
ENST00000344147 0.720457005793018 0.545742351138919 0.0507473990156842 ENSG00000121766 ZCCHC17
ENST00000479629 0.865221207452131 0.752171841773973 0.0327340735502785 ENSG00000121766 ZCCHC17
ENST00000373714 0.720457005793018 0.545742351138919 0.0507473990156842 ENSG00000121766 ZCCHC17
ENST00000546109 0.871286805760457 0.762255156141654 0.0265913741662509 ENSG00000121766 ZCCHC17
ENST00000422613 0.743451404065794 0.574800664205701 0.0472962087849737 ENSG00000121766 ZCCHC17
ENST00000490049 0.762255152052518 0.600479083227219 0.05807037014065 ENSG00000121766 ZCCHC17
ENST00000430143 0.847150244514482 0.72326197817042 0.0399833930343831 ENSG00000229044 RP11-266K22.2
ENST00000373713 0.654584695550665 0.464669978452993 -0.118112623499757 ENSG00000121769 FABP3
ENST00000497275 0.275838817743584 0.126624530594341 -0.263952827440302 ENSG00000121769 FABP3
ENST00000498148 0.66760280180051 0.479500377782181 -0.114569755136419 ENSG00000121769 FABP3
ENST00000482018 0.642464978118989 0.450847110211562 -0.118693776642764 ENSG00000121769 FABP3
ENST00000373710 1.85464424184807e-35 7.26185471327321e-38 1.4051575536752 ENSG00000168528 SERINC2
ENST00000536859 1.30885964856222e-35 5.0559807859627e-38 1.40484525428956 ENSG00000168528 SERINC2
ENST00000487207 1.88086123191626e-25 1.35840527567922e-27 1.46428428004605 ENSG00000168528 SERINC2
ENST00000373709 1.06746640415079e-35 4.08339332871953e-38 1.41249996029911 ENSG00000168528 SERINC2
ENST00000536384 1.7446015134945e-35 6.79164882264639e-38 1.41299569831942 ENSG00000168528 SERINC2
ENST00000491976 1.7446015134945e-35 6.79164882264639e-38 1.41299569831942 ENSG00000168528 SERINC2
ENST00000596131 1.11121754993462e-05 7.1102022532097e-07 1.11017854731292 ENSG00000268950 AC114494.1
ENST00000418618 0.400963072195281 0.217319240178188 -0.146610559453452 ENSG00000228682 RP11-439L8.3
ENST00000412068 0.594652329396737 0.398454419874072 -0.0878240639709224 ENSG00000223907 RP11-439L8.4
ENST00000417514 0.760207083660653 0.597584440066484 0.0838568472712393 ENSG00000223907 RP11-439L8.4
ENST00000435872 0.630537854487723 0.437332605863651 0.195370351836284 ENSG00000229167 RP11-73M7.1
ENST00000441210 0.530363106189812 0.333116255670853 -0.24464354801255 ENSG00000142910 TINAGL1
ENST00000457433 0.142611945399489 0.0504389773295359 -0.443718212704866 ENSG00000142910 TINAGL1
ENST00000271064 0.142611945399489 0.0504389773295359 -0.443718212704866 ENSG00000142910 TINAGL1
ENST00000537531 0.627324130943615 0.433859579163684 -0.188310688382097 ENSG00000142910 TINAGL1
ENST00000461030 0.627324130943615 0.433859579163684 -0.188310688382097 ENSG00000142910 TINAGL1
ENST00000478398 0.586122822259399 0.389517054685321 -0.206983384204268 ENSG00000142910 TINAGL1
ENST00000481165 0.183841795787689 0.0712495589765246 -0.410680316310258 ENSG00000142910 TINAGL1
ENST00000468635 0.721173555225625 0.546654585140121 -0.144878945529766 ENSG00000142910 TINAGL1
ENST00000498429 0.523375822459814 0.325685523748469 -0.24415167198056 ENSG00000142910 TINAGL1
ENST00000463112 0.217217579163643 0.0902068148399951 -0.426190090084471 ENSG00000142910 TINAGL1
ENST00000485464 0.911075839031883 0.830410697032089 -0.0517131287799059 ENSG00000121764 HCRTR1
ENST00000468521 0.512657008468396 0.315438233007889 -0.249251773567157 ENSG00000121764 HCRTR1
ENST00000403528 0.545797882333895 0.348034801484029 -0.233509748492877 ENSG00000121764 HCRTR1
ENST00000373706 0.685792046230996 0.502282565637244 -0.167481034072953 ENSG00000121764 HCRTR1
ENST00000373705 0.284779615031167 0.13245812352439 -0.157958458379837 ENSG00000121764 HCRTR1
ENST00000373703 0.597080768125915 0.401006012264613 -0.0690223683664263 ENSG00000162517 PEF1
ENST00000461006 0.471088854225901 0.276876799698909 -0.116381571273063 ENSG00000162517 PEF1
ENST00000478502 0.780426593865077 0.625351258930027 -0.0435542251547042 ENSG00000162517 PEF1
ENST00000489164 0.960266185846321 0.922840189951212 -0.0098454213667633 ENSG00000162517 PEF1
ENST00000492061 0.987946997508706 0.97562688322991 -0.00309986852619452 ENSG00000162517 PEF1
ENST00000496805 0.956605822850184 0.915382791396768 0.0109660789209158 ENSG00000162517 PEF1
ENST00000472443 0.975780605831957 0.951509475230321 0.00628999727620659 ENSG00000162517 PEF1
ENST00000471219 0.484365533516275 0.289170231204644 -0.133196085519191 ENSG00000162517 PEF1
ENST00000440872 0.875954590193905 0.769637437672643 0.0336763640689257 ENSG00000162517 PEF1
ENST00000609625 0.423601679220782 0.23571153187022 -0.276001477861916 ENSG00000235790 RP11-73M7.6
ENST00000609549 0.423601679220782 0.23571153187022 -0.276001477861916 ENSG00000235790 RP11-73M7.6
ENST00000610043 0.423601679220782 0.23571153187022 -0.276001477861916 ENSG00000235790 RP11-73M7.6
ENST00000581333 0.826007981974783 0.690871707937995 0.0994251759306092 ENSG00000264078 RP11-73M7.9
ENST00000608332 0.376598606425708 0.197951940328274 -0.314073156794495 ENSG00000235790 RP11-73M7.6
ENST00000585660 0.401704376831842 0.21795302519427 -0.307029667225892 ENSG00000235790 RP11-73M7.6
ENST00000591592 0.401704376831842 0.21795302519427 -0.307029667225892 ENSG00000235790 RP11-73M7.6
ENST00000608246 0.384593082877762 0.204105073165661 -0.316646069940072 ENSG00000235790 RP11-73M7.6
ENST00000608888 0.383094632553048 0.202998897889316 -0.317402015063384 ENSG00000235790 RP11-73M7.6
ENST00000607926 0.383094632553048 0.202998897889316 -0.317402015063384 ENSG00000235790 RP11-73M7.6
ENST00000610216 0.383094632553048 0.202998897889316 -0.317402015063384 ENSG00000235790 RP11-73M7.6
ENST00000585413 0.40465938132555 0.220319654440526 -0.305593182241975 ENSG00000235790 RP11-73M7.6
ENST00000609033 0.40465938132555 0.220319654440526 -0.305593182241975 ENSG00000235790 RP11-73M7.6
ENST00000589462 0.40465938132555 0.220319654440526 -0.305593182241975 ENSG00000235790 RP11-73M7.6
ENST00000593188 0.435492560526634 0.245531387038336 -0.289289299247085 ENSG00000235790 RP11-73M7.6
ENST00000609373 0.504287667193535 0.307546462938713 -0.254834366509401 ENSG00000235790 RP11-73M7.6
ENST00000587445 0.504287667193535 0.307546462938713 -0.254834366509401 ENSG00000235790 RP11-73M7.6
ENST00000591929 0.530944788967726 0.333631610277764 -0.242372504527882 ENSG00000235790 RP11-73M7.6
ENST00000609338 0.530944788967726 0.333631610277764 -0.242372504527882 ENSG00000235790 RP11-73M7.6
ENST00000373672 0.000828801003149922 9.02480646819069e-05 -0.784449155424247 ENSG00000084636 COL16A1
ENST00000271069 0.000809946199751867 8.77810488920245e-05 -0.788190543397182 ENSG00000084636 COL16A1
ENST00000488128 0.0441632336251871 0.01085386451335 -0.57680726348782 ENSG00000084636 COL16A1
ENST00000488897 0.0972100565393511 0.0301185278009845 -0.531411264055047 ENSG00000084636 COL16A1
ENST00000461217 0.0993621586945464 0.0310132641468501 -0.541152304401713 ENSG00000084636 COL16A1
ENST00000440437 0.547494920687181 0.349701214549744 -0.234858998450616 ENSG00000084636 COL16A1
ENST00000470799 0.491016478239701 0.295316183709478 -0.26414730571837 ENSG00000084636 COL16A1
ENST00000482910 0.540649939281724 0.342866839091462 -0.239705489195711 ENSG00000084636 COL16A1
ENST00000468459 0.0414921773602569 0.0100349445715155 -0.64931188370442 ENSG00000084636 COL16A1
ENST00000479100 0.00963266268852449 0.00164527190478124 -0.789876972832947 ENSG00000084636 COL16A1
ENST00000458715 0.0653186999537538 0.0180067728671198 -0.595282243269372 ENSG00000084636 COL16A1
ENST00000373668 0.00756089864204294 0.00122614971185637 -0.742860409352551 ENSG00000084636 COL16A1
ENST00000474000 0.268862288223852 0.122116632605322 -0.389522674778069 ENSG00000084636 COL16A1
ENST00000482478 0.286013191704413 0.133279082162558 -0.3784913889471 ENSG00000084636 COL16A1
ENST00000529928 0.134115198019811 0.0463470497876899 -0.502902774469916 ENSG00000084636 COL16A1
ENST00000373667 0.0178803313068836 0.00349796637819863 -0.725298916361627 ENSG00000084636 COL16A1
ENST00000532877 0.0813791886151159 0.0239175548802542 -0.556601453333526 ENSG00000084636 COL16A1
ENST00000398556 0.815938861535069 0.67554520573175 0.10630934667991 ENSG00000121753 BAI2
ENST00000398547 0.747519794799165 0.580506049377258 0.140373466508596 ENSG00000121753 BAI2
ENST00000373655 0.747519794799165 0.580506049377258 0.140373466508596 ENSG00000121753 BAI2
ENST00000373658 0.747519794799165 0.580506049377258 0.140373466508596 ENSG00000121753 BAI2
ENST00000398542 0.74496105555997 0.576795545546072 0.141758888338886 ENSG00000121753 BAI2
ENST00000257070 0.747519794799165 0.580506049377258 0.140373466508596 ENSG00000121753 BAI2
ENST00000527361 0.89728666907693 0.806153010776936 0.0622346811493621 ENSG00000121753 BAI2
ENST00000398538 0.824871171967491 0.689065392931622 0.10129502976136 ENSG00000121753 BAI2
ENST00000602889 1.14834788934809e-27 7.27528930881655e-30 0.791099497166342 ENSG00000269967 RP11-84A19.4
ENST00000602725 1.15121509817285e-30 6.12546343035432e-33 0.808705569330941 ENSG00000184007 PTP4A2
ENST00000344035 2.45925018967181e-28 1.50814149508286e-30 0.775060425788709 ENSG00000184007 PTP4A2
ENST00000356536 2.81535574807438e-27 1.83443190234591e-29 0.761988580381614 ENSG00000184007 PTP4A2
ENST00000457805 7.91963267061208e-27 5.26741488001119e-29 0.798775541346269 ENSG00000184007 PTP4A2
ENST00000489313 7.55577638824179e-17 1.0397206218855e-18 0.741019180078633 ENSG00000184007 PTP4A2
ENST00000602683 5.67817808821771e-29 3.34133475855019e-31 0.80776783451295 ENSG00000184007 PTP4A2
ENST00000470404 8.69134348314417e-30 4.79437710270314e-32 0.811315864184533 ENSG00000184007 PTP4A2
ENST00000532001 2.86038894302535e-27 1.86592435239928e-29 0.801116349654676 ENSG00000184007 PTP4A2
ENST00000528253 5.12538262222364e-24 4.03679589668677e-26 0.787696519793711 ENSG00000184007 PTP4A2
ENST00000391369 1.95172933898321e-07 8.5382016385126e-09 1.07093013356479 ENSG00000212673 AL136115.1
ENST00000484483 6.02101570250741e-18 7.44815674489685e-20 0.802627598292883 ENSG00000184007 PTP4A2
ENST00000468531 6.88202306550447e-18 8.53910618524427e-20 0.731333138879462 ENSG00000184007 PTP4A2
ENST00000534796 1.95748022902879e-14 3.36443983119685e-16 0.735251291461825 ENSG00000184007 PTP4A2
ENST00000532289 3.20516306866418e-14 5.61007717281463e-16 0.721270832298021 ENSG00000184007 PTP4A2
ENST00000526960 6.50617917641462e-16 9.6765608180643e-18 0.701885365019537 ENSG00000184007 PTP4A2
ENST00000524384 5.36082396472507e-12 1.20220791296771e-13 0.709076898516462 ENSG00000184007 PTP4A2
ENST00000528840 9.00696727605369e-12 2.07403730122489e-13 0.704605711399101 ENSG00000184007 PTP4A2
ENST00000494444 1.03555869556679e-11 2.40014956833931e-13 0.705730167508491 ENSG00000184007 PTP4A2
ENST00000529477 8.97778288365003e-13 1.8473609498977e-14 0.67937861729104 ENSG00000184007 PTP4A2
ENST00000533408 3.91872890058956e-10 1.10322021190345e-11 0.665843810087735 ENSG00000184007 PTP4A2
ENST00000475464 2.53268520516349e-07 1.12852680961471e-08 0.673126579828613 ENSG00000184007 PTP4A2
ENST00000447478 0.276775283655235 0.127220822772424 0.328248884699272 ENSG00000228634 RP4-534N18.2
ENST00000327300 6.79917661152967e-11 1.7322287306638e-12 0.387993940080915 ENSG00000121774 KHDRBS1
ENST00000307714 7.26692686692381e-11 1.85795125553504e-12 0.388029408166307 ENSG00000121774 KHDRBS1
ENST00000492989 0.000209069123893297 1.87997389722255e-05 0.280554544375733 ENSG00000121774 KHDRBS1
ENST00000484270 1.29210710980874e-13 2.40338273181221e-15 0.409076222117891 ENSG00000121774 KHDRBS1
ENST00000366152 0.00432198836558848 0.000629291848061499 0.456843816623699 ENSG00000203325 RP11-277A4.4
ENST00000487305 0.45315401180062 0.260825533415306 -0.0984513305977855 ENSG00000121775 TMEM39B
ENST00000336294 0.470551548749186 0.276373577816538 -0.0957436692617139 ENSG00000121775 TMEM39B
ENST00000438825 0.76612305770622 0.605646878744215 -0.0627971218880525 ENSG00000121775 TMEM39B
ENST00000441402 0.474709600633902 0.280203566359695 -0.0947285669673683 ENSG00000121775 TMEM39B
ENST00000472503 0.625763584502987 0.431953906405875 -0.089321555926896 ENSG00000121775 TMEM39B
ENST00000456834 0.588481688320308 0.392058715222482 -0.0825730881552035 ENSG00000121775 TMEM39B
ENST00000468135 0.474709600633902 0.280203566359695 -0.0947285669673683 ENSG00000121775 TMEM39B
ENST00000466321 0.766393623578218 0.606002801054844 -0.0628114434855956 ENSG00000121775 TMEM39B
ENST00000373634 0.474709600633902 0.280203566359695 -0.0947285669673683 ENSG00000121775 TMEM39B
ENST00000427288 0.536050964976066 0.338399268057692 -0.0891307853965865 ENSG00000121775 TMEM39B
ENST00000476968 0.420583302211701 0.233073338833215 -0.103956975272552 ENSG00000121775 TMEM39B
ENST00000498613 0.842117317620109 0.715476412475586 0.0488134313464878 ENSG00000121775 TMEM39B
ENST00000373625 0.170935014452384 0.0645578209871304 0.154771619838463 ENSG00000025800 KPNA6
ENST00000471599 0.347657359509161 0.17624156986894 0.110251553039995 ENSG00000025800 KPNA6
ENST00000537234 0.552502194371541 0.354834455792565 0.0762121389933233 ENSG00000025800 KPNA6
ENST00000469790 0.457541119210107 0.26460917734404 0.119000965955182 ENSG00000025800 KPNA6
ENST00000545542 0.479361759047847 0.284304130727854 0.0925086201629306 ENSG00000025800 KPNA6
ENST00000446515 0.246731732939499 0.108182132729773 0.139001441030489 ENSG00000025800 KPNA6
ENST00000515055 0.0796687571379593 0.0232923605953696 0.212387000121231 ENSG00000250135 RP4-622L5.2
ENST00000373610 0.90557648492787 0.820595109264437 0.0153306374584617 ENSG00000084652 TXLNA
ENST00000373609 0.909695735924401 0.827956366622261 0.0146963080166088 ENSG00000084652 TXLNA
ENST00000373602 0.182726975567945 0.0706829210622024 0.232074994253208 ENSG00000160050 CCDC28B
ENST00000469003 0.417562400627944 0.23066807147216 0.152213309739018 ENSG00000160050 CCDC28B
ENST00000421922 0.185561734578874 0.0722466479403669 0.231617685650357 ENSG00000160050 CCDC28B
ENST00000461819 0.186542864777595 0.0727430843734493 0.231283136846229 ENSG00000160050 CCDC28B
ENST00000483009 0.181309712716009 0.0699394676409374 0.235375373738485 ENSG00000160050 CCDC28B
ENST00000373604 0.423202536801972 0.235335863292688 0.177696039811174 ENSG00000224066 RP4-622L5.7
ENST00000421616 0.967743352994688 0.937373481734986 0.0181168693424665 ENSG00000224066 RP4-622L5.7
ENST00000537469 0.728705518143202 0.555911854845551 -0.0926020077911013 ENSG00000160051 IQCC
ENST00000291358 0.740900821625897 0.571724356219357 -0.0889884864137055 ENSG00000160051 IQCC
ENST00000409358 0.522971569466025 0.325253171336161 0.18613757089472 ENSG00000222046 DCDC2B
ENST00000487056 0.519437211600583 0.321845812072762 0.186950004717796 ENSG00000222046 DCDC2B
ENST00000466796 0.796035562649873 0.646509308880016 0.062544985020312 ENSG00000160055 TMEM234
ENST00000491434 0.658185821923308 0.468838867688766 0.0947972699136218 ENSG00000160055 TMEM234
ENST00000489170 0.658185821923308 0.468838867688766 0.0947972699136218 ENSG00000160055 TMEM234
ENST00000495091 0.810668555589027 0.668025836144518 0.100454656275445 ENSG00000160055 TMEM234
ENST00000461402 0.658185821923308 0.468838867688766 0.0947972699136218 ENSG00000160055 TMEM234
ENST00000483001 0.794118507317079 0.643875559583634 0.065014259028375 ENSG00000160055 TMEM234
ENST00000545122 0.829209586416626 0.695671015106678 0.0573606856368352 ENSG00000160055 TMEM234
ENST00000309777 0.856335448204912 0.7379357669259 0.0486614043661531 ENSG00000160055 TMEM234
ENST00000373593 0.856335448204912 0.7379357669259 0.0486614043661531 ENSG00000160055 TMEM234
ENST00000344461 0.857209234461604 0.739116762009753 0.0485736095357844 ENSG00000160055 TMEM234
ENST00000484490 0.807829207980292 0.663664408582271 0.0639616175098696 ENSG00000160055 TMEM234
ENST00000485689 0.645879597107695 0.454738340278821 0.160088466386894 ENSG00000160055 TMEM234
ENST00000487174 0.781338166879169 0.626555881288947 0.0761497552079234 ENSG00000160055 TMEM234
ENST00000355082 0.842590162460524 0.716352891157962 0.0377387824597823 ENSG00000084623 EIF3I
ENST00000373586 0.528307765174327 0.331054571317272 0.09255589575017 ENSG00000084623 EIF3I
ENST00000489353 0.94984807648654 0.901563662651119 0.0117589530243413 ENSG00000084623 EIF3I
ENST00000471486 0.702234846285358 0.523120391651177 0.0629803989442018 ENSG00000084623 EIF3I
ENST00000483517 0.691470547831162 0.509474784471291 0.0629744210179767 ENSG00000084623 EIF3I
ENST00000474371 0.674211582513652 0.487576058729013 0.0647403425615047 ENSG00000084623 EIF3I
ENST00000423995 0.855558089596389 0.736664314299895 0.0495911926887367 ENSG00000220785 MTMR9LP
ENST00000403496 0.880439109927186 0.777170585050373 0.042163152045581 ENSG00000220785 MTMR9LP
ENST00000441044 0.808485645473049 0.66464725041151 0.0648929839489664 ENSG00000220785 MTMR9LP
ENST00000426597 0.775412912262445 0.618536625460865 0.075092756744283 ENSG00000220785 MTMR9LP
ENST00000373582 0.794849088732976 0.645109630084165 0.114771912888625 ENSG00000183615 FAM167B
ENST00000336890 0.36516158772875 0.189259089711677 0.135433178175384 ENSG00000182866 LCK
ENST00000482949 0.779507400561783 0.623941013551929 0.0501462202895876 ENSG00000182866 LCK
ENST00000495610 0.435010334913462 0.245174506854001 0.119757707180266 ENSG00000182866 LCK
ENST00000355928 0.813406542721748 0.671828653412065 0.0465144827963265 ENSG00000182866 LCK
ENST00000476457 0.786650157674383 0.633897158869394 0.0490307629760808 ENSG00000182866 LCK
ENST00000469765 0.36516158772875 0.189259089711677 0.135433178175384 ENSG00000182866 LCK
ENST00000461712 0.976347356770007 0.952669201123832 0.00950883494418287 ENSG00000182866 LCK
ENST00000373562 0.935818072139932 0.875235806311377 0.022095976698469 ENSG00000182866 LCK
ENST00000477031 0.947994337245236 0.898215390488993 0.021688312046015 ENSG00000182866 LCK
ENST00000373557 0.816120158829589 0.675787309730146 0.059063458094815 ENSG00000182866 LCK
ENST00000333070 0.397811799682516 0.214716901581971 0.147421108991866 ENSG00000182866 LCK
ENST00000373564 0.560245768392045 0.362569675620774 0.107872205992486 ENSG00000182866 LCK
ENST00000469956 0.762148368234387 0.600280406274806 0.0685375035587801 ENSG00000182866 LCK
ENST00000373548 0.0743534210723931 0.0212648292054766 0.16650389369526 ENSG00000116478 HDAC1
ENST00000481281 0.427045683649969 0.238434757154945 0.106112178275758 ENSG00000116478 HDAC1
ENST00000463172 0.623042164492313 0.428896642766602 0.0726788376949421 ENSG00000116478 HDAC1
ENST00000428704 0.134886325686777 0.0467222608495619 0.159048745380191 ENSG00000116478 HDAC1
ENST00000472928 0.423124330564057 0.235254214980043 0.106783137985862 ENSG00000116478 HDAC1
ENST00000373541 0.0801299492513412 0.0234624942904495 0.164255974400596 ENSG00000116478 HDAC1
ENST00000490081 0.0606742177320963 0.0163549211819925 0.192206440676146 ENSG00000116478 HDAC1
ENST00000482310 0.045783874850768 0.0113815393865498 0.203111846867367 ENSG00000116478 HDAC1
ENST00000476391 0.0896152655098061 0.0271195087904531 0.176967768360815 ENSG00000116478 HDAC1
ENST00000484305 0.157084165935402 0.0575160307255528 0.167871594385476 ENSG00000116478 HDAC1
ENST00000471488 0.493288178111855 0.297451577960685 0.0932621628523497 ENSG00000116478 HDAC1
ENST00000329421 0.0164897157738295 0.00316717645314374 0.263799438478635 ENSG00000175130 MARCKSL1
ENST00000421153 0.764744158529852 0.603939889724517 -0.125002624548899 ENSG00000162526 TSSK3
ENST00000574792 0.920779980766662 0.847725710492474 0.0466999447180935 ENSG00000162526 TSSK3
ENST00000574315 0.991815036179835 0.983287846384255 0.0032008755071169 ENSG00000162526 TSSK3
ENST00000416512 0.719628914695763 0.544687823740007 -0.129779077855637 ENSG00000225828 FAM229A
ENST00000415596 0.706064162479336 0.527808975684044 -0.134472087925351 ENSG00000225828 FAM229A
ENST00000373534 0.98044300632241 0.960729559809272 -0.0103390761778992 ENSG00000162526 TSSK3
ENST00000455895 0.29337909986537 0.138327669019123 0.17055357288487 ENSG00000160058 BSDC1
ENST00000413080 0.29337909986537 0.138327669019123 0.17055357288487 ENSG00000160058 BSDC1
ENST00000444377 0.295872490425716 0.140068088447379 0.170788013778639 ENSG00000160058 BSDC1
ENST00000341071 0.289512492236526 0.135615960931796 0.173656909054366 ENSG00000160058 BSDC1
ENST00000526031 0.394168067863432 0.211699214655471 0.155938090436963 ENSG00000160058 BSDC1
ENST00000419121 0.394898258615841 0.212331155730607 0.15556477262957 ENSG00000160058 BSDC1
ENST00000446293 0.449181177068349 0.257350591336346 0.139192882754942 ENSG00000160058 BSDC1
ENST00000463967 0.513126142348937 0.315964645997536 0.161923358817081 ENSG00000160058 BSDC1
ENST00000373520 0.642941393364898 0.451418197170637 0.0950712792642705 ENSG00000160058 BSDC1
ENST00000449308 0.648729663072995 0.457940450192234 0.0967500548627268 ENSG00000160058 BSDC1
ENST00000527513 0.871185989484817 0.762029942132919 0.0422641190446605 ENSG00000160058 BSDC1
ENST00000527163 0.90643166579171 0.822158709573812 0.0318548341972824 ENSG00000160058 BSDC1
ENST00000530485 0.850536558545217 0.728760475342053 0.0483411300224022 ENSG00000160058 BSDC1
ENST00000474414 0.906650440894061 0.822534135644309 0.030604056037888 ENSG00000160058 BSDC1
ENST00000530876 0.980497999198112 0.96083807884684 -0.0071154166290264 ENSG00000160058 BSDC1
ENST00000530753 0.905390417707467 0.82032769829329 -0.0328668022198463 ENSG00000160058 BSDC1
ENST00000533084 0.814724039329305 0.673767362562984 -0.0629110249278426 ENSG00000160058 BSDC1
ENST00000531222 0.550177148688664 0.352394374394366 -0.152094132832777 ENSG00000160058 BSDC1
ENST00000480336 0.872822001894018 0.764726964511077 -0.0689433345761973 ENSG00000254553 RP1-27O5.3
ENST00000609129 0.999180138443591 0.998024525929083 0.000601592504599927 ENSG00000273274 ZBTB8B
ENST00000373510 0.857225758474147 0.739137451961862 0.0825058242789153 ENSG00000160062 ZBTB8A
ENST00000316459 0.876280328724812 0.770172446343779 -0.0702844765747265 ENSG00000160062 ZBTB8A
ENST00000341885 0.000180807082192584 1.59703116390936e-05 0.388715691976781 ENSG00000176261 ZBTB8OS
ENST00000468695 0.000107925633776089 8.96208294371224e-06 0.390663290036659 ENSG00000176261 ZBTB8OS
ENST00000492007 8.69720402107846e-05 7.0317013143417e-06 0.389395349513701 ENSG00000176261 ZBTB8OS
ENST00000373506 6.78411714398592e-05 5.32691441672353e-06 0.394382925560001 ENSG00000176261 ZBTB8OS
ENST00000467652 1.85649121847649e-05 1.25749876748106e-06 0.532151458760109 ENSG00000176261 ZBTB8OS
ENST00000498691 1.13635518329685e-06 5.78592252187806e-08 0.44320066627582 ENSG00000176261 ZBTB8OS
ENST00000478041 6.76202713966433e-05 5.30652012177685e-06 0.396808117044413 ENSG00000176261 ZBTB8OS
ENST00000473294 6.94675718632592e-05 5.46297316251301e-06 0.396184970041068 ENSG00000176261 ZBTB8OS
ENST00000436661 6.75413069055312e-05 5.29829297449993e-06 0.396263456866962 ENSG00000176261 ZBTB8OS
ENST00000373501 7.01349228190804e-05 5.52125203124783e-06 0.395789356411519 ENSG00000176261 ZBTB8OS
ENST00000476493 7.13070209744691e-05 5.62531319597028e-06 0.395340254283892 ENSG00000176261 ZBTB8OS
ENST00000465588 7.6418175249808e-05 6.08595608872784e-06 0.394464583130162 ENSG00000176261 ZBTB8OS
ENST00000483138 0.000464918885134184 4.67151569148288e-05 0.3634527040813 ENSG00000176261 ZBTB8OS
ENST00000479075 0.00185823782664571 0.000231279463156595 0.349289217561843 ENSG00000176261 ZBTB8OS
ENST00000473383 0.000508337710993749 5.15783545601386e-05 0.382229607786874 ENSG00000176261 ZBTB8OS
ENST00000466361 0.00302943107301143 0.00041286104176272 0.323703659930763 ENSG00000176261 ZBTB8OS
ENST00000363721 0.398888547666089 0.215601235274054 -0.294766681809912 ENSG00000200591 Y_RNA
ENST00000414241 3.66236295043135e-06 2.09236990171268e-07 0.25383368390613 ENSG00000162521 RBBP4
ENST00000373493 6.60443279508315e-06 3.98466766963479e-07 0.262291225122526 ENSG00000162521 RBBP4
ENST00000527118 0.000296907888839118 2.80482798318644e-05 0.25303550110211 ENSG00000162521 RBBP4
ENST00000401893 0.00360519996943009 0.000507422798772643 0.21970883117759 ENSG00000162521 RBBP4
ENST00000524393 0.000179773190149611 1.58708837652466e-05 0.259731428933828 ENSG00000162521 RBBP4
ENST00000526193 0.000111621805305933 9.30733971538863e-06 0.27298106763183 ENSG00000162521 RBBP4
ENST00000492348 4.0904786739619e-06 2.36155275951446e-07 0.259088223197416 ENSG00000162521 RBBP4
ENST00000544435 4.0904786739619e-06 2.36155275951446e-07 0.259088223197416 ENSG00000162521 RBBP4
ENST00000525506 0.0584984684329541 0.0155807165229774 0.204655662095587 ENSG00000162521 RBBP4
ENST00000465780 0.140955708205812 0.0496551045493361 0.19393537719386 ENSG00000162521 RBBP4
ENST00000373485 8.34914871502624e-06 5.16594203942636e-07 0.251728344280035 ENSG00000162521 RBBP4
ENST00000477563 0.00947374521023911 0.00160944236461063 0.21103291094179 ENSG00000162521 RBBP4
ENST00000458695 2.08938754577549e-06 1.12838013421984e-07 0.261665342235193 ENSG00000162521 RBBP4
ENST00000490500 0.0386232569506565 0.00915822352191973 0.225529224399555 ENSG00000162521 RBBP4
ENST00000445722 0.017355432525745 0.00337525482353023 0.21185345164676 ENSG00000162521 RBBP4
ENST00000475321 3.22634670473329e-08 1.21405355067222e-09 0.362900872168723 ENSG00000162521 RBBP4
ENST00000531983 9.77888338309096e-05 7.99829225877376e-06 0.354520667190178 ENSG00000162521 RBBP4
ENST00000463378 0.00115049074118748 0.000131925866550218 0.247278708293403 ENSG00000162521 RBBP4
ENST00000460669 0.00110294187870232 0.000125760622448889 0.252924659045506 ENSG00000162521 RBBP4
ENST00000482190 0.00159859052790363 0.000193833351449315 0.243778287540456 ENSG00000162521 RBBP4
ENST00000373484 0.00886263050598888 0.00148757329135326 0.276884359323698 ENSG00000162520 SYNC
ENST00000409190 0.0421780968610575 0.0102404018363809 0.277961715053963 ENSG00000162520 SYNC
ENST00000401073 0.31050991212707 0.149942536835081 0.361044299878901 ENSG00000162522 KIAA1522
ENST00000373481 0.286601991823511 0.133693495348095 0.376463298804495 ENSG00000162522 KIAA1522
ENST00000373480 0.264988048457572 0.119642902970601 0.391608833800585 ENSG00000162522 KIAA1522
ENST00000469100 0.000778526402004237 8.38316733521972e-05 0.336821250979605 ENSG00000134684 YARS
ENST00000373477 4.13996442484681e-12 9.1628615681333e-14 0.441567065266664 ENSG00000134684 YARS
ENST00000490826 0.00405337128524649 0.000583996670019467 0.316160279180205 ENSG00000134684 YARS
ENST00000487404 0.000119728629095961 1.00678908993222e-05 0.358538075589229 ENSG00000134684 YARS
ENST00000478828 5.22539274392784e-06 3.08667355327803e-07 0.41672948623792 ENSG00000134684 YARS
ENST00000481895 3.54195202872855e-13 6.9156186791297e-15 0.486268694004242 ENSG00000134684 YARS
ENST00000466052 5.35834104893381e-10 1.54193098476395e-11 0.524185032528336 ENSG00000134684 YARS
ENST00000470377 3.69950113898384e-06 2.11581182071885e-07 0.461745057595092 ENSG00000134684 YARS
ENST00000472692 0.000194964361889975 1.7370247557178e-05 0.441672523945267 ENSG00000134684 YARS
ENST00000530710 1.13815590534684e-19 1.2231705343008e-21 0.650256232913608 ENSG00000116497 S100PBP
ENST00000373476 1.39364455359381e-18 1.64646984334213e-20 0.73291451175567 ENSG00000116497 S100PBP
ENST00000373475 3.00012603557741e-19 3.34597443037169e-21 0.735244149620995 ENSG00000116497 S100PBP
ENST00000529027 7.15547643016436e-20 7.55013783749615e-22 0.773664877370942 ENSG00000116497 S100PBP
ENST00000531123 1.57080328147304e-19 1.7034812117492e-21 0.729834407798149 ENSG00000116497 S100PBP
ENST00000398243 2.9736369057767e-19 3.31419689560942e-21 0.736946355196277 ENSG00000116497 S100PBP
ENST00000356689 7.0589563312017e-20 7.43768405193466e-22 0.731417565959173 ENSG00000116497 S100PBP
ENST00000526230 1.92737822062873e-20 1.958361469018e-22 0.784213466882007 ENSG00000116497 S100PBP
ENST00000531256 3.57760162443207e-19 4.01959584590973e-21 0.766461745344776 ENSG00000116497 S100PBP
ENST00000477248 0.00102480923398553 0.000115434581124259 0.560213449859904 ENSG00000116497 S100PBP
ENST00000482212 5.74906383375138e-20 6.01430686420658e-22 0.771699423939291 ENSG00000116497 S100PBP
ENST00000474103 0.000120644783084954 1.01612499833391e-05 0.738001623862401 ENSG00000116497 S100PBP
ENST00000530552 2.33693785220406e-05 1.62439318771356e-06 0.618338922403401 ENSG00000116497 S100PBP
ENST00000525203 2.95072275417858e-08 1.10213301329973e-09 0.74451199875939 ENSG00000116497 S100PBP
ENST00000524535 5.45122604192545e-09 1.80135734034362e-10 0.761863793846255 ENSG00000116497 S100PBP
ENST00000527692 5.64629875173351e-05 4.34523257887368e-06 0.68405179021285 ENSG00000116497 S100PBP
ENST00000475486 6.53023509464962e-05 5.10155446065209e-06 0.677676308502911 ENSG00000116497 S100PBP
ENST00000481487 0.591637006955182 0.395379156420504 0.211655080638052 ENSG00000160097 FNDC5
ENST00000373471 0.153175789618605 0.0555876818083675 0.428476958471532 ENSG00000160097 FNDC5
ENST00000609187 0.153175789618605 0.0555876818083675 0.428476958471532 ENSG00000160097 FNDC5
ENST00000497068 0.905211207589869 0.820064539780115 -0.0563505663376199 ENSG00000160097 FNDC5
ENST00000496770 0.176431571294664 0.0674402159850684 0.453783440161672 ENSG00000160097 FNDC5
ENST00000373456 2.41021753762275e-14 4.19149366234963e-16 0.862060693924626 ENSG00000116514 RNF19B
ENST00000356990 2.27259213178107e-14 3.94361626042379e-16 0.86305505978503 ENSG00000116514 RNF19B
ENST00000235150 1.08226307466015e-14 1.82192324365421e-16 0.871957292768791 ENSG00000116514 RNF19B
ENST00000427524 2.09235159312747e-07 9.19740905915525e-09 0.416166824533341 ENSG00000236065 RP1-117O3.2
ENST00000373449 2.9778597086946e-07 1.34188430970253e-08 0.417082289461121 ENSG00000004455 AK2
ENST00000548033 3.50337827932759e-06 1.99179749762238e-07 0.407979308693783 ENSG00000004455 AK2
ENST00000482191 2.40410056167511e-07 1.06797922908001e-08 0.534554845890625 ENSG00000004455 AK2
ENST00000491241 3.3866569284416e-07 1.54264041629663e-08 0.442284805984724 ENSG00000004455 AK2
ENST00000467905 9.83548301804895e-05 8.04957200581335e-06 0.338721474765441 ENSG00000004455 AK2
ENST00000354858 0.000503038746954189 5.09688668087297e-05 0.326840844730766 ENSG00000004455 AK2
ENST00000480134 0.000503102271334828 5.09815070842034e-05 0.326840589802812 ENSG00000004455 AK2
ENST00000550338 0.000524221532240236 5.33751686729449e-05 0.326600598710283 ENSG00000004455 AK2
ENST00000469238 8.2451313759726e-05 6.62253297759945e-06 0.414890931560433 ENSG00000004455 AK2
ENST00000466029 9.53136017312613e-05 7.77130237396723e-06 0.411908298192112 ENSG00000004455 AK2
ENST00000487289 0.00162284917514706 0.000197433376025136 0.325661123964814 ENSG00000004455 AK2
ENST00000548559 0.00429364822218229 0.000624197407278573 0.322039310409085 ENSG00000004455 AK2
ENST00000551979 0.0145550415523275 0.00271616901352435 0.266445358857848 ENSG00000004455 AK2
ENST00000358680 0.619821218153779 0.425421665338065 -0.184662765905555 ENSG00000142920 ADC
ENST00000294517 0.577892373514187 0.381097740739164 -0.218573652230848 ENSG00000142920 ADC
ENST00000481886 0.577892373514187 0.381097740739164 -0.218573652230848 ENSG00000142920 ADC
ENST00000475935 0.577892373514187 0.381097740739164 -0.218573652230848 ENSG00000142920 ADC
ENST00000471119 0.577892373514187 0.381097740739164 -0.218573652230848 ENSG00000142920 ADC
ENST00000398167 0.577892373514187 0.381097740739164 -0.218573652230848 ENSG00000142920 ADC
ENST00000373443 0.577892373514187 0.381097740739164 -0.218573652230848 ENSG00000142920 ADC
ENST00000484656 0.538309537242711 0.340617998422904 -0.236668613271727 ENSG00000142920 ADC
ENST00000373441 0.522337444075634 0.324658584971038 -0.244051275659987 ENSG00000142920 ADC
ENST00000478204 0.492959487930842 0.297140527498615 -0.258883255573121 ENSG00000142920 ADC
ENST00000291416 0.535031983949386 0.337494641862062 -0.134293544155293 ENSG00000116525 TRIM62
ENST00000543586 0.854785757886278 0.735536781675044 -0.0528530243490688 ENSG00000116525 TRIM62
ENST00000485148 0.776031706616332 0.619298508431986 -0.096724242336748 ENSG00000116525 TRIM62
ENST00000486583 0.907600719052922 0.824218150013719 -0.0550652298279994 ENSG00000116525 TRIM62
ENST00000483388 0.0666251006877814 0.0184632158390607 -0.412889695404867 ENSG00000160094 ZNF362
ENST00000539719 0.0151604028781804 0.00285568527020474 -0.407106207107737 ENSG00000160094 ZNF362
ENST00000490959 0.098974871899651 0.030849639166744 -0.403494879114917 ENSG00000160094 ZNF362
ENST00000373428 0.0724172979264887 0.0205576284153678 -0.398450404182349 ENSG00000160094 ZNF362
ENST00000477934 0.116243031855061 0.038161778135777 -0.515877497057023 ENSG00000160094 ZNF362
ENST00000543783 0.415345636856866 0.228934696856001 -0.279188872437456 ENSG00000256142 AL513327.1
ENST00000588828 0.0220261897717889 0.00452025134410714 -0.387274963259988 ENSG00000225313 RP11-415J8.3
ENST00000457957 0.0186563685893305 0.00368343435875503 -0.394686833042104 ENSG00000225313 RP11-415J8.3
ENST00000587696 0.0218828675395265 0.00448656262425371 -0.388602710496562 ENSG00000225313 RP11-415J8.3
ENST00000431992 0.00639510241423678 0.00100236925884611 -0.313138485625625 ENSG00000134686 PHC2
ENST00000485928 0.00856105080293237 0.00142466498770738 -0.312024512986206 ENSG00000134686 PHC2
ENST00000373418 0.00856105080293237 0.00142466498770738 -0.312024512986206 ENSG00000134686 PHC2
ENST00000373422 0.0060115420191433 0.000931226310478515 -0.314018518618863 ENSG00000134686 PHC2
ENST00000257118 0.00639510241423678 0.00100236925884611 -0.313138485625625 ENSG00000134686 PHC2
ENST00000419414 0.0422294267837966 0.0102558911825842 -0.257140696440572 ENSG00000134686 PHC2
ENST00000467894 0.0791898424857151 0.0231041333808168 -0.233631392692068 ENSG00000134686 PHC2
ENST00000373416 0.0709209510724645 0.0200177223937033 -0.245957174136576 ENSG00000134686 PHC2
ENST00000486897 0.16328023643749 0.060579381760812 -0.209060400098796 ENSG00000134686 PHC2
ENST00000493483 0.165846483625208 0.0619458010699818 -0.20687249129745 ENSG00000134686 PHC2
ENST00000473158 0.850073621451776 0.728025790274987 -0.0536340222525018 ENSG00000134686 PHC2
ENST00000583214 0.128404006771154 0.0437309641369705 -0.44480259323843 ENSG00000266239 MIR3605
ENST00000432703 0.955503181972668 0.912956106922969 -0.0273251739888322 ENSG00000233246 RP11-415J8.5
ENST00000361328 0.0444915967417587 0.0109576368494463 0.286696770379134 ENSG00000121903 ZSCAN20
ENST00000373413 0.119420012122142 0.0396418329595826 0.262186289680923 ENSG00000121903 ZSCAN20
ENST00000480917 0.242424431946226 0.105559166165491 0.225500239014625 ENSG00000121903 ZSCAN20
ENST00000241312 0.000299180096429425 2.82989057173833e-05 -0.906773503336005 ENSG00000121904 CSMD2
ENST00000373381 0.000299180096429425 2.82989057173833e-05 -0.906773503336005 ENSG00000121904 CSMD2
ENST00000426886 0.619909767230712 0.425538348117429 -0.0617282653078882 ENSG00000163866 SMIM12
ENST00000542839 0.834199531362925 0.703265168833599 0.0914265794190636 ENSG00000255811 RP1-34M23.5
ENST00000429293 0.81684274022344 0.676858334534958 0.0975452825692644 ENSG00000230163 RP5-997D16.2
ENST00000521580 0.10755081842447 0.0344433231790076 -0.200820090413626 ENSG00000163866 SMIM12
ENST00000446026 0.0379441374769058 0.00895498868329017 -0.267630240055117 ENSG00000163866 SMIM12
ENST00000456842 0.02275317681163 0.00470723541285989 -0.28063521295434 ENSG00000163866 SMIM12
ENST00000423898 0.00369466416773532 0.000522763561719458 -0.349648804477453 ENSG00000163866 SMIM12
ENST00000417239 0.0122376806918116 0.00220223254120613 -0.389575225235106 ENSG00000163866 SMIM12
ENST00000235180 0.489988685915384 0.294419623355021 0.25280491003162 ENSG00000116544 DLGAP3
ENST00000373347 0.0214350086363661 0.0043750866110661 0.723462670912653 ENSG00000116544 DLGAP3
ENST00000417456 0.0901423201981611 0.0273398938549777 0.229512491546127 ENSG00000241014 RP11-244H3.1
ENST00000311990 0.733088427490614 0.561514188540713 0.120323254387339 ENSG00000241014 RP11-244H3.1
ENST00000487874 0.250420639684402 0.110450744408942 0.101588816938833 ENSG00000271741 RP11-244H3.4
ENST00000373337 0.355601491983348 0.18218482255346 0.158458677914466 ENSG00000243749 ZMYM6NB
ENST00000373340 0.54135401612609 0.343508633555723 0.0652771980768376 ENSG00000163867 ZMYM6
ENST00000493328 0.400694650348761 0.217091995688388 0.0874508898657814 ENSG00000163867 ZMYM6
ENST00000357182 0.413721533364046 0.227520259158687 0.0848635697010212 ENSG00000163867 ZMYM6
ENST00000466345 0.684931047482992 0.501144828235183 -0.110613207828317 ENSG00000163867 ZMYM6
ENST00000472971 0.687819065534054 0.504629633980635 0.108021794343779 ENSG00000163867 ZMYM6
ENST00000415531 0.661456146068674 0.472531379192954 0.0795031603178476 ENSG00000163867 ZMYM6
ENST00000317538 0.768156779036351 0.608511146074993 0.0605419660099124 ENSG00000163867 ZMYM6
ENST00000460607 0.773581722746898 0.616192221704489 0.0593200279530941 ENSG00000163867 ZMYM6
ENST00000373333 0.746306554397927 0.578869443994154 0.0693773116846026 ENSG00000163867 ZMYM6
ENST00000471566 0.848078935846235 0.725023645307435 0.0550173998701244 ENSG00000163867 ZMYM6
ENST00000417119 0.368090281974818 0.191449216108636 0.256363464595327 ENSG00000197056 ZMYM1
ENST00000359858 0.378163683657418 0.199192372371928 0.242425048020894 ENSG00000197056 ZMYM1
ENST00000466390 0.994936078759713 0.989073881077841 -0.0031185458345988 ENSG00000197056 ZMYM1
ENST00000488455 0.388053895036299 0.206774131840902 0.243384714049355 ENSG00000197056 ZMYM1
ENST00000475654 0.319811993421263 0.156181774858953 0.287349627888308 ENSG00000197056 ZMYM1
ENST00000373329 0.378163683657418 0.199192372371928 0.242425048020894 ENSG00000197056 ZMYM1
ENST00000373330 0.378163683657418 0.199192372371928 0.242425048020894 ENSG00000197056 ZMYM1
ENST00000476269 0.881038511399743 0.778359168014257 -0.0710299035973449 ENSG00000197056 ZMYM1
ENST00000463393 0.0477191929991488 0.011995695858505 0.635973713023165 ENSG00000197056 ZMYM1
ENST00000471991 0.218435382239326 0.09090421060775 -0.275361712187834 ENSG00000116560 SFPQ
ENST00000468598 0.0664440099123358 0.0184020460787864 0.172331251930355 ENSG00000116560 SFPQ
ENST00000460428 0.213203806882068 0.0878894282704563 0.113314354468842 ENSG00000116560 SFPQ
ENST00000470472 0.175760559699696 0.0671077340416984 0.118843653779038 ENSG00000116560 SFPQ
ENST00000466745 0.767408987541542 0.607399706457283 0.0458105612855375 ENSG00000116560 SFPQ
ENST00000466213 0.604887572763545 0.409357520534074 0.0707669826479892 ENSG00000116560 SFPQ
ENST00000490668 0.118147947707168 0.0390553015526697 0.156613415688266 ENSG00000116560 SFPQ
ENST00000485365 0.148593488661829 0.0533161401851911 0.146206689847417 ENSG00000116560 SFPQ
ENST00000485454 0.792823457535995 0.642214349411621 -0.0634492267153977 ENSG00000116560 SFPQ
ENST00000357214 0.306675121446664 0.147196498645829 0.096161068313556 ENSG00000116560 SFPQ
ENST00000373297 0.598730712930568 0.402742318612913 0.0802720527752688 ENSG00000146463 ZMYM4
ENST00000314607 0.598730712930568 0.402742318612913 0.0802720527752688 ENSG00000146463 ZMYM4
ENST00000441447 0.972754442117726 0.946238931475532 -0.00922944097647366 ENSG00000146463 ZMYM4
ENST00000434805 0.39615957623061 0.213434890187757 0.3111372145631 ENSG00000229994 RPL5P4
ENST00000432683 0.564045325405611 0.366567193451297 0.11206514737002 ENSG00000227409 ZMYM4-AS1
ENST00000457946 0.352303056291703 0.179819889908443 0.111225967698464 ENSG00000146463 ZMYM4
ENST00000482131 0.953322959608689 0.908368548716604 0.0127243401327719 ENSG00000146463 ZMYM4
ENST00000470175 0.569879887030094 0.372697617252582 0.109399616046299 ENSG00000146463 ZMYM4
ENST00000492456 0.601007840190832 0.40514058482993 0.124112609212732 ENSG00000146463 ZMYM4
ENST00000325722 0.234352332345672 0.100559934982125 -0.107888587784875 ENSG00000142687 KIAA0319L
ENST00000373266 0.62921068265349 0.435857291329071 -0.0622127325245805 ENSG00000142687 KIAA0319L
ENST00000426982 0.341285519493808 0.171677688893053 -0.0959358365336579 ENSG00000142687 KIAA0319L
ENST00000461312 0.640382833556926 0.448466748049155 -0.0689259070324019 ENSG00000142687 KIAA0319L
ENST00000485551 0.959984267966948 0.922040896519525 -0.0066726379294525 ENSG00000142687 KIAA0319L
ENST00000473423 0.48081273324364 0.285683007310773 0.14185370957344 ENSG00000142687 KIAA0319L
ENST00000473844 0.600688348858576 0.404863432490991 -0.0928776355663213 ENSG00000142687 KIAA0319L
ENST00000474856 0.77778910003556 0.621513470140619 -0.0590180117603213 ENSG00000142687 KIAA0319L
ENST00000492544 0.291170473800497 0.136798326854887 0.190916576257149 ENSG00000142687 KIAA0319L
ENST00000440579 0.521740363796937 0.324118864369114 -0.0944947461676914 ENSG00000142687 KIAA0319L
ENST00000467109 0.565738332881336 0.368295854105188 0.142375483543851 ENSG00000142687 KIAA0319L
ENST00000431916 0.654736480441153 0.464930263769574 -0.0724611452946927 ENSG00000142687 KIAA0319L
ENST00000482929 0.363354147097929 0.187945472588979 -0.144811549403243 ENSG00000142687 KIAA0319L
ENST00000478463 0.375367552627932 0.19687606534109 -0.153057044581723 ENSG00000142687 KIAA0319L
ENST00000470388 0.376122169115238 0.197577135709545 -0.152774776098857 ENSG00000142687 KIAA0319L
ENST00000492888 0.399860297961422 0.216377816808469 -0.157141084876339 ENSG00000142687 KIAA0319L
ENST00000469892 0.31784733092683 0.154803711487608 -0.182085710546096 ENSG00000142687 KIAA0319L
ENST00000494948 0.266116739231003 0.120364754286347 -0.206669098271808 ENSG00000142687 KIAA0319L
ENST00000442276 0.862110516565869 0.747142366231159 -0.0811860745526769 ENSG00000236274 RP4-728D4.3
ENST00000476329 0.178468534758679 0.0684991585713358 -0.245965179544344 ENSG00000142687 KIAA0319L
ENST00000473465 0.750884616343277 0.584992618938754 -0.116532217603995 ENSG00000142687 KIAA0319L
ENST00000373253 2.09328239762056e-08 7.62675243960627e-10 -0.593880606545308 ENSG00000020129 NCDN
ENST00000356090 2.20220309346894e-08 8.04676910623396e-10 -0.595551944054217 ENSG00000020129 NCDN
ENST00000373243 1.56830415292606e-08 5.57730308027605e-10 -0.601258474188292 ENSG00000020129 NCDN
ENST00000459931 7.29803971740228e-06 4.44921488547112e-07 -0.715473540865257 ENSG00000020129 NCDN
ENST00000437806 4.64835238677619e-05 3.50143437766572e-06 -0.710493186009564 ENSG00000020129 NCDN
ENST00000423723 0.00311249893630249 0.000426263654385885 -0.460514179287466 ENSG00000020129 NCDN
ENST00000425881 0.284505953814297 0.132268835424816 -0.288973455728672 ENSG00000239636 RP4-728D4.2
ENST00000444348 0.363190784532813 0.187822759976792 -0.222616095554935 ENSG00000239636 RP4-728D4.2
ENST00000373235 0.193172664174511 0.0763800077223933 -0.218589634217987 ENSG00000116819 TFAP2E
ENST00000373237 0.421597125004019 0.233980526902487 -0.0821137575716896 ENSG00000126067 PSMB2
ENST00000270815 0.620805776059758 0.426521995487836 -0.0729192967686676 ENSG00000142686 C1orf216
ENST00000503824 0.353437233876724 0.180659096391065 -0.29123741488786 ENSG00000142686 C1orf216
ENST00000453178 0.851349068656491 0.730170021179544 -0.062300156665623 ENSG00000142686 C1orf216
ENST00000251195 0.940793024852361 0.884258194761504 0.016535797688557 ENSG00000092853 CLSPN
ENST00000466308 0.867148826076017 0.755696340196968 0.0544335652202702 ENSG00000092853 CLSPN
ENST00000318121 0.816147398615571 0.675846667402574 0.0482527535073163 ENSG00000092853 CLSPN
ENST00000373220 0.816147398615571 0.675846667402574 0.0482527535073163 ENSG00000092853 CLSPN
ENST00000520551 0.816147398615571 0.675846667402574 0.0482527535073163 ENSG00000092853 CLSPN
ENST00000373226 0.917003461870426 0.841237188809172 -0.0288662483015697 ENSG00000232335 RP11-435D7.3
ENST00000517467 0.391596696544022 0.209617140319436 0.184556933251451 ENSG00000092853 CLSPN
ENST00000373210 0.901073718971803 0.81271710002318 -0.031680164109164 ENSG00000134698 AGO4
ENST00000488778 0.429411057285693 0.24052787991063 -0.27461162733591 ENSG00000134698 AGO4
ENST00000496257 0.889027596049519 0.791426382146938 0.0530518902520815 ENSG00000134698 AGO4
ENST00000373206 5.10757171672872e-09 1.67973589800203e-10 0.559219669978837 ENSG00000092847 AGO1
ENST00000373204 2.6301657307655e-22 2.33641404601259e-24 0.668607187051478 ENSG00000092847 AGO1
ENST00000606838 0.503225818792723 0.306460178220746 0.259530643298093 ENSG00000271914 RP4-789D17.5
ENST00000324350 0.768808720926175 0.609499580230022 -0.0797112821644198 ENSG00000126070 AGO3
ENST00000373191 0.936625017683355 0.87676480958046 -0.018580255007188 ENSG00000126070 AGO3
ENST00000397828 0.819250148697039 0.680791353837331 -0.070695700171962 ENSG00000126070 AGO3
ENST00000246314 0.684403178463468 0.500485994222269 -0.0828285861621045 ENSG00000126070 AGO3
ENST00000491443 0.771353185505435 0.613170527329209 -0.0789660945844873 ENSG00000126070 AGO3
ENST00000466576 0.74568649385562 0.578002616698743 -0.0764981266143059 ENSG00000271554 RP4-665N4.8
ENST00000479395 0.548661806376625 0.350831923643939 -0.172256597428648 ENSG00000271554 RP4-665N4.8
ENST00000471099 0.939133904082414 0.881104285676988 0.021847720890263 ENSG00000126070 AGO3
ENST00000373178 0.124007047751441 0.041732074697032 -0.244535460000117 ENSG00000116863 ADPRHL2
ENST00000397799 0.707691175716227 0.529737913315604 0.153935037647064 ENSG00000171812 COL8A2
ENST00000373166 0.0142499381256404 0.00264779257143061 0.305400521642706 ENSG00000054116 TRAPPC3
ENST00000462715 0.0847514017637522 0.0252271422103917 0.236067370851553 ENSG00000054116 TRAPPC3
ENST00000373163 0.0173015342447391 0.00336289055524676 0.297281300641061 ENSG00000054116 TRAPPC3
ENST00000373162 0.0252205238753231 0.00534922798422805 0.287575894065822 ENSG00000054116 TRAPPC3
ENST00000469757 0.0871452466030453 0.0261577858976382 0.225669321905556 ENSG00000054116 TRAPPC3
ENST00000373159 0.077006951670863 0.0222725857693326 0.232197370775994 ENSG00000054116 TRAPPC3
ENST00000497251 0.511398565096854 0.314242498612023 0.110504359505974 ENSG00000054116 TRAPPC3
ENST00000429533 0.175726276617944 0.0670874194986881 -0.177771074685053 ENSG00000116871 MAP7D1
ENST00000316156 0.0126413479258507 0.0022904551832944 -0.282205689265958 ENSG00000116871 MAP7D1
ENST00000527764 0.254854218876701 0.113250705258307 -0.168870843073054 ENSG00000116871 MAP7D1
ENST00000373150 0.0127458886914454 0.00231533563975115 -0.282026292667577 ENSG00000116871 MAP7D1
ENST00000373151 0.0127458886914454 0.00231533563975115 -0.282026292667577 ENSG00000116871 MAP7D1
ENST00000530729 0.158277906171941 0.058101805389772 -0.178763924993492 ENSG00000116871 MAP7D1
ENST00000462118 0.199885100441015 0.0800859892699112 -0.259601649730639 ENSG00000116871 MAP7D1
ENST00000474796 0.134828517997702 0.0466880513092651 -0.268343819096517 ENSG00000116871 MAP7D1
ENST00000530975 0.0031436527001018 0.000431191749870796 -0.446933154120254 ENSG00000116871 MAP7D1
ENST00000487131 0.00956923064545095 0.00163052341780397 -0.39806220888626 ENSG00000116871 MAP7D1
ENST00000373148 0.00745303785211034 0.0012055503392502 -0.335936455096058 ENSG00000116871 MAP7D1
ENST00000532131 0.0429026869863532 0.01046926031254 -0.327478036659637 ENSG00000116871 MAP7D1
ENST00000487114 0.0331049932885699 0.00753726314755807 -0.328763445382045 ENSG00000116871 MAP7D1
ENST00000354618 0.312591976261813 0.15131677789134 0.082903635232259 ENSG00000054118 THRAP3
ENST00000469141 0.432707095472325 0.243157706989667 0.0677795585418676 ENSG00000054118 THRAP3
ENST00000478853 0.728889652291064 0.55615127765745 -0.0632655023603416 ENSG00000054118 THRAP3
ENST00000447495 0.750483232796562 0.584459946930684 -0.130388426631303 ENSG00000231849 UBE2V2P4
ENST00000466743 0.276742071203742 0.127195157473694 0.118479308355197 ENSG00000054118 THRAP3
ENST00000373139 0.153861153137529 0.055911561897618 0.38271855403398 ENSG00000214193 SH3D21
ENST00000453908 0.161409008718766 0.0596490721227699 0.398090237455409 ENSG00000214193 SH3D21
ENST00000426732 0.161409008718766 0.0596490721227699 0.398090237455409 ENSG00000214193 SH3D21
ENST00000312808 0.092757046121187 0.0283546106746476 0.428209538201395 ENSG00000214193 SH3D21
ENST00000505871 0.0920510960350091 0.0280793165312525 0.42854646379009 ENSG00000214193 SH3D21
ENST00000480549 0.237698051723314 0.102604542253793 0.335804301379233 ENSG00000214193 SH3D21
ENST00000496636 0.24270184692798 0.105723894706086 0.351235865240937 ENSG00000214193 SH3D21
ENST00000508854 0.120479368249714 0.0401193462229849 0.479154112793997 ENSG00000214193 SH3D21
ENST00000474766 0.51497554148999 0.317660039338464 0.216667511103253 ENSG00000214193 SH3D21
ENST00000270824 0.984001843579674 0.968389631376842 0.00900074065005474 ENSG00000142694 EVA1B
ENST00000490466 0.769090782378596 0.609904174450737 -0.120076531705456 ENSG00000142694 EVA1B
ENST00000373137 0.233267990821473 0.0998823380032723 0.368296698280231 ENSG00000116883 RP11-268J15.5
ENST00000359297 0.251700113872688 0.111225039610405 -0.205965888031134 ENSG00000196182 STK40
ENST00000373129 0.32575305156609 0.160346364587852 -0.166037565377021 ENSG00000196182 STK40
ENST00000373130 0.32575305156609 0.160346364587852 -0.166037565377021 ENSG00000196182 STK40
ENST00000373132 0.32575305156609 0.160346364587852 -0.166037565377021 ENSG00000196182 STK40
ENST00000460417 0.225351919793075 0.0949353227624348 -0.233210962593027 ENSG00000196182 STK40
ENST00000473733 0.271485427237288 0.123807556176678 -0.228203125953766 ENSG00000196182 STK40
ENST00000482458 0.591989142695492 0.395725706821202 -0.103422191154775 ENSG00000196182 STK40
ENST00000460017 0.900802669525871 0.812151517366776 0.0322432967559038 ENSG00000196182 STK40
ENST00000476041 0.0182305520131343 0.00358285103480138 -0.346591901389772 ENSG00000181817 LSM10
ENST00000315732 0.0363618099237701 0.00848973289620373 -0.326333045918031 ENSG00000181817 LSM10
ENST00000489912 0.0500523539176689 0.0127326724416559 -0.321400045611451 ENSG00000181817 LSM10
ENST00000468441 0.593748467966577 0.397602328929543 0.213338525147999 ENSG00000116885 OSCP1
ENST00000495222 0.133777077517022 0.0461882348562651 0.499994154177199 ENSG00000116885 OSCP1
ENST00000235532 0.398064128589909 0.21493985097758 0.239903802659365 ENSG00000116885 OSCP1
ENST00000356637 0.398243053079085 0.215096322278411 0.239682063700997 ENSG00000116885 OSCP1
ENST00000433045 0.624225723332148 0.430161252913464 0.167525229298562 ENSG00000116885 OSCP1
ENST00000445843 0.395493432266694 0.212888185849196 0.241775589732685 ENSG00000116885 OSCP1
ENST00000315643 0.398048198655838 0.214921431262413 0.238960116160053 ENSG00000116885 OSCP1
ENST00000475160 0.746686373272833 0.579381847282827 0.140657033374904 ENSG00000116885 OSCP1
ENST00000528112 0.881925558428584 0.7798334733987 -0.0642658592882764 ENSG00000116885 OSCP1
ENST00000354267 0.811086573558842 0.668648246812303 0.0954923536770436 ENSG00000116885 OSCP1
ENST00000524789 0.928186928157804 0.861422984632667 0.0427750234708616 ENSG00000116885 OSCP1
ENST00000373116 0.92717503315694 0.859466540080938 0.0192529332003796 ENSG00000116898 MRPS15
ENST00000488606 0.197548251934248 0.078812341361703 0.204524378762847 ENSG00000116898 MRPS15
ENST00000477040 0.487900859001116 0.292444975691548 0.143716670205574 ENSG00000116898 MRPS15
ENST00000462067 0.925020832574974 0.855381734256371 0.0198520324350771 ENSG00000116898 MRPS15
ENST00000424989 0.545391747842955 0.347589153937066 -0.196795800995146 ENSG00000233621 LINC01137
ENST00000373087 0.0291525085138411 0.00641477440254285 0.359110859146766 ENSG00000163874 ZC3H12A
ENST00000472312 0.347905507249329 0.176437961045625 0.221964658396329 ENSG00000163874 ZC3H12A
ENST00000471012 0.687365826401082 0.504113895242673 0.134527196018431 ENSG00000163874 ZC3H12A
ENST00000373075 0.353565760918623 0.180751364567592 0.0939352940833019 ENSG00000163875 MEAF6
ENST00000296214 0.371605748020262 0.194003776446318 0.0909627439293421 ENSG00000163875 MEAF6
ENST00000373074 0.368805198463469 0.191943359147072 0.0919295472773202 ENSG00000163875 MEAF6
ENST00000475828 0.375602508659974 0.19709527180891 0.0907581628079543 ENSG00000163875 MEAF6
ENST00000487788 0.364769003928148 0.18898629071194 0.0925372999830457 ENSG00000163875 MEAF6
ENST00000373073 0.325417412104665 0.16008235394574 0.109253820316221 ENSG00000163875 MEAF6
ENST00000487792 0.333648910103098 0.166186299261188 0.114429706086943 ENSG00000163875 MEAF6
ENST00000448519 0.3326914981945 0.165514401646459 0.118309815087396 ENSG00000163875 MEAF6
ENST00000580821 0.668820764902287 0.480993419978766 0.174842577291027 ENSG00000263675 MIR5581
ENST00000485039 0.253957766860855 0.112658908979706 0.156489614388705 ENSG00000163875 MEAF6
ENST00000296215 0.345016558279785 0.174332398519349 0.12771068382203 ENSG00000163877 SNIP1
ENST00000468040 0.93280751098182 0.869668303889386 -0.020728382659281 ENSG00000163877 SNIP1
ENST00000437933 0.40013636049354 0.216648650996632 0.313106178856485 ENSG00000232273 FTH1P1
ENST00000493916 0.591271489103101 0.394974918123404 -0.161675204390087 ENSG00000163877 SNIP1
ENST00000296218 0.732553349398047 0.560735480290167 0.110863448906849 ENSG00000163879 DNALI1
ENST00000541606 0.955175918840424 0.912307878437517 0.0265919535241853 ENSG00000163879 DNALI1
ENST00000497858 0.798039116833309 0.64929404399767 0.0878872495018268 ENSG00000163879 DNALI1
ENST00000490029 0.87749333429929 0.772354516548532 -0.0455702695221713 ENSG00000134697 GNL2
ENST00000373062 0.640932516817546 0.449073271228232 0.0641802326468767 ENSG00000134697 GNL2
ENST00000462812 0.696027520933206 0.515200867209425 0.0772976145113175 ENSG00000134697 GNL2
ENST00000479255 0.692467457851992 0.510835162220496 0.0948761356100126 ENSG00000134697 GNL2
ENST00000538069 0.33207872578454 0.165069788148602 0.143643626043982 ENSG00000134697 GNL2
ENST00000469191 0.567972023456961 0.370591857848254 0.0993468737392264 ENSG00000134697 GNL2
ENST00000489146 0.470360040529478 0.276172724438014 0.159203817152937 ENSG00000134697 GNL2
ENST00000463351 0.892189848148203 0.797036731129709 -0.0298584631993726 ENSG00000134697 GNL2
ENST00000488496 0.333965862852241 0.166416955655059 -0.164989542120245 ENSG00000134697 GNL2
ENST00000358011 0.155518859984208 0.0567371922582379 -0.225143078361028 ENSG00000116922 C1orf109
ENST00000494120 0.134788858665529 0.0466692532566234 -0.228668540058152 ENSG00000116922 C1orf109
ENST00000609516 0.693544762679993 0.512169523866679 -0.0986584109282938 ENSG00000116922 C1orf109
ENST00000464178 0.160377382450532 0.059143687157376 -0.236259371219778 ENSG00000116922 C1orf109
ENST00000464085 0.0168973921972396 0.00326478123566509 -0.333638443236117 ENSG00000116922 C1orf109
ENST00000491981 0.00747480618384453 0.00120991406638792 -0.35495904520829 ENSG00000116922 C1orf109
ENST00000461359 0.00875271702695692 0.00146327015627912 -0.376436760079814 ENSG00000116922 C1orf109
ENST00000477060 0.00426718819977035 0.000619837619777105 -0.377614652249035 ENSG00000116922 C1orf109
ENST00000486637 0.00266408274629528 0.000354520957971535 -0.416571786614868 ENSG00000116922 C1orf109
ENST00000491797 0.00190911620812914 0.000238817078515188 -0.549779692379841 ENSG00000116922 C1orf109
ENST00000488137 0.00367338861677432 0.000519081188891215 -0.515742627526293 ENSG00000116922 C1orf109
ENST00000472584 0.00350063599457877 0.000489548662546665 -0.544968279616546 ENSG00000116922 C1orf109
ENST00000498448 0.612812716259609 0.417838784432473 -0.200024178105827 ENSG00000116922 C1orf109
ENST00000373055 0.000401243789070522 3.94787630223076e-05 -0.275612999510593 ENSG00000134690 CDCA8
ENST00000327331 0.000401243789070522 3.94787630223076e-05 -0.275612999510593 ENSG00000134690 CDCA8
ENST00000373045 0.00172477730327089 0.000212011465209931 -0.554548374444069 ENSG00000185090 MANEAL
ENST00000397631 0.00172477730327089 0.000212011465209931 -0.554548374444069 ENSG00000185090 MANEAL
ENST00000532512 0.00581287705782822 0.00089477268244217 -0.592324160907473 ENSG00000185090 MANEAL
ENST00000525897 0.000146691821335066 1.26284547192128e-05 -0.704967320284971 ENSG00000185090 MANEAL
ENST00000329006 0.00521673168568742 0.000786620456344326 -0.497305131274035 ENSG00000185090 MANEAL
ENST00000433474 0.000505442557936542 5.12542099806687e-05 -0.662059685833691 ENSG00000233728 RP11-109P14.9
ENST00000373044 0.998154670069657 0.996032543511179 0.000453374094817408 ENSG00000196449 YRDC
ENST00000373043 0.0469025788363331 0.0117319013941701 -0.274001584513072 ENSG00000197982 C1orf122
ENST00000419397 0.125794069131981 0.0425329373012965 -0.265380720506693 ENSG00000197982 C1orf122
ENST00000468084 0.0501781775443608 0.0127729766919311 -0.27627855099495 ENSG00000197982 C1orf122
ENST00000373042 0.00689397322768615 0.00109771165687156 -0.430781619462435 ENSG00000197982 C1orf122
ENST00000446260 0.00697081534500681 0.00111167586010209 -0.431768235710491 ENSG00000197982 C1orf122
ENST00000373036 0.313528718779132 0.151934454028796 0.135592095521414 ENSG00000188786 MTF1
ENST00000468190 0.541654274498864 0.343818686604687 0.15724572111239 ENSG00000188786 MTF1
ENST00000419993 1.59093395036927e-19 1.7265078605551e-21 1.23910385040259 ENSG00000230955 RP11-109P14.10
ENST00000373027 3.33618878072822e-59 4.6885811920561e-62 1.30750281293347 ENSG00000204084 INPP5B
ENST00000373023 8.40099954554642e-56 1.38268831624192e-58 1.26948488773498 ENSG00000204084 INPP5B
ENST00000373026 3.45457044774269e-50 6.8280865750019e-53 1.26510592548496 ENSG00000204084 INPP5B
ENST00000373024 1.93608494489971e-50 3.76854225301948e-53 1.26503201439348 ENSG00000204084 INPP5B
ENST00000487328 3.18806406218749e-15 5.06502087573696e-17 1.2397130238867 ENSG00000204084 INPP5B
ENST00000470364 8.08672694796586e-21 7.94931561309425e-23 1.20056787096476 ENSG00000204084 INPP5B
ENST00000474758 1.49918303648443e-21 1.40272723068601e-23 1.20545740586224 ENSG00000204084 INPP5B
ENST00000458109 4.72169874010858e-62 6.1034576870659e-65 1.44565360305806 ENSG00000204084 INPP5B
ENST00000516639 0.0538773260079082 0.0139834621240116 0.623979541681641 ENSG00000252448 SNORA63
ENST00000467066 1.03552623452198e-22 8.9730405483488e-25 1.30724340512277 ENSG00000204084 INPP5B
ENST00000373021 5.73151032911501e-09 1.89914618416126e-10 0.826712482728013 ENSG00000204084 INPP5B
ENST00000491406 0.0570710714867007 0.0150818547521465 0.436173531990159 ENSG00000204084 INPP5B
ENST00000373019 0.0523597848071718 0.0134774701903338 0.191545030041313 ENSG00000183431 SF3A3
ENST00000448721 0.0713775470376538 0.0201825390591134 0.178630055754363 ENSG00000183431 SF3A3
ENST00000487062 0.658646477719062 0.469299145057655 0.0811847770203976 ENSG00000183431 SF3A3
ENST00000460925 0.446572062279954 0.255181158892493 0.117531974440878 ENSG00000183431 SF3A3
ENST00000489537 0.0180530018183431 0.00353934404848239 0.233111389498149 ENSG00000183431 SF3A3
ENST00000461869 0.0251439680645728 0.00532921131929779 0.225413172606555 ENSG00000183431 SF3A3
ENST00000470585 0.0235595450936442 0.00491474189369947 0.225648714841768 ENSG00000183431 SF3A3
ENST00000488934 0.253569627303709 0.112393007573644 0.190407985904671 ENSG00000183431 SF3A3
ENST00000462258 0.0351795010377051 0.00813754490376238 0.217474408124645 ENSG00000183431 SF3A3
ENST00000485803 0.0411419314636444 0.00992952094921485 -0.320493120076788 ENSG00000183386 FHL3
ENST00000373016 0.0411419314636444 0.00992952094921485 -0.320493120076788 ENSG00000183386 FHL3
ENST00000475084 0.0261185718049014 0.00558151215812575 -0.338746320722507 ENSG00000183386 FHL3
ENST00000477194 0.0261823117585591 0.00559965901372359 -0.371104194116905 ENSG00000183386 FHL3
ENST00000483132 0.190861803459476 0.0750618000393383 -0.35892698392072 ENSG00000183386 FHL3
ENST00000483182 0.908706108814064 0.826183005007196 0.019387802398858 ENSG00000183520 UTP11L
ENST00000486563 0.613896552303941 0.418961514791013 -0.0792757336302453 ENSG00000183520 UTP11L
ENST00000373014 0.595278407643551 0.399150275500449 0.0691340809966379 ENSG00000183520 UTP11L
ENST00000537711 0.46065182099349 0.267453697408347 0.0893420634689482 ENSG00000183520 UTP11L
ENST00000488453 0.259566501692389 0.116199320659777 0.151147922835647 ENSG00000183520 UTP11L
ENST00000373012 0.00138964393123003 0.000164163901932233 -0.589326896704585 ENSG00000185668 POU3F1
ENST00000432922 0.311432469236859 0.150542506228833 -0.217900702046784 ENSG00000224592 RP5-884C9.2
ENST00000428151 0.396040904419931 0.213347352182989 -0.189801563736364 ENSG00000224592 RP5-884C9.2
ENST00000373001 0.539892405644457 0.342207900827842 0.085154919626235 ENSG00000116954 RRAGC
ENST00000474456 0.628342879622069 0.434939771440097 0.0833158952760003 ENSG00000116954 RRAGC
ENST00000493015 0.511955507395712 0.314731382301927 0.109199554320942 ENSG00000116954 RRAGC
ENST00000496778 0.342812039374862 0.172771038502082 0.190030346011419 ENSG00000116954 RRAGC
ENST00000433671 0.375422309714163 0.196932999118741 -0.100318163354538 ENSG00000228436 RP5-864K19.4
ENST00000456813 0.513698168659664 0.316462872527412 -0.0874589586951016 ENSG00000228436 RP5-864K19.4
ENST00000397572 0.633982210288873 0.440997721001184 -0.0715550936035662 ENSG00000214114 MYCBP
ENST00000494695 0.623715665124208 0.429589959203961 -0.0787212391744642 ENSG00000214114 MYCBP
ENST00000495043 0.576853218220037 0.379814460177356 -0.0857183367852757 ENSG00000214114 MYCBP
ENST00000489803 0.43846385061406 0.248036997793655 -0.11236906014296 ENSG00000214114 MYCBP
ENST00000454994 0.428766161600348 0.239957085516365 -0.114370844670604 ENSG00000131233 GJA9
ENST00000489575 0.428766161600348 0.239957085516365 -0.114370844670604 ENSG00000214114 MYCBP
ENST00000465771 0.495817227740477 0.299779738533072 -0.115733601736983 ENSG00000214114 MYCBP
ENST00000462027 0.218726101799496 0.0910897122757025 -0.176432889642496 ENSG00000214114 MYCBP
ENST00000443161 0.858750287543716 0.741497484512819 -0.0762568050532797 ENSG00000228436 RP5-864K19.4
ENST00000357771 0.479351514467974 0.284294452286956 -0.208254007937254 ENSG00000131233 GJA9
ENST00000360786 0.606816183362034 0.411392377066952 -0.202064500350003 ENSG00000131233 GJA9
ENST00000372990 0.997214519976141 0.994216753478141 0.0016062825953286 ENSG00000158315 RHBDL2
ENST00000289248 0.859778453674195 0.743407429359027 -0.0731594295262774 ENSG00000158315 RHBDL2
ENST00000538156 0.859778453674195 0.743407429359027 -0.0731594295262774 ENSG00000158315 RHBDL2
ENST00000372985 0.87685807829871 0.771241556198299 -0.0649633449106889 ENSG00000158315 RHBDL2
ENST00000540558 0.472393861708731 0.278055625937649 0.265316494071461 ENSG00000158315 RHBDL2
ENST00000432648 0.351233473547302 0.178994159379853 0.0920731103487843 ENSG00000174574 AKIRIN1
ENST00000446189 0.263078741893311 0.118449789396053 0.108533736830014 ENSG00000174574 AKIRIN1
ENST00000372984 0.314003709974062 0.152280979435193 0.0984691779616185 ENSG00000174574 AKIRIN1
ENST00000531822 0.271881380509354 0.124064603543787 0.119732455406959 ENSG00000174574 AKIRIN1
ENST00000372967 0.527406103436278 0.330163410796815 -0.0837763919380373 ENSG00000168653 NDUFS5
ENST00000372969 0.527406103436278 0.330163410796815 -0.0837763919380373 ENSG00000168653 NDUFS5
ENST00000602421 0.771230265030823 0.612969735865904 -0.117736966516793 ENSG00000127603 MACF1
ENST00000545844 4.96162671378142e-08 1.92594388864363e-09 0.394829434907932 ENSG00000127603 MACF1
ENST00000567887 5.05722979504711e-08 1.96837488885165e-09 0.394687317556179 ENSG00000127603 MACF1
ENST00000372915 4.9769963969285e-08 1.93415413746457e-09 0.394833302623144 ENSG00000127603 MACF1
ENST00000539005 4.97366343220533e-08 1.93211130842766e-09 0.394809965744113 ENSG00000127603 MACF1
ENST00000317713 4.97366343220533e-08 1.93211130842766e-09 0.394809965744113 ENSG00000127603 MACF1
ENST00000361689 4.9769963969285e-08 1.93415413746457e-09 0.394833302623144 ENSG00000127603 MACF1
ENST00000524432 0.00443467876176241 0.000649203843534224 0.303734064649461 ENSG00000127603 MACF1
ENST00000467673 0.835932579057861 0.706020359832562 0.051649412509642 ENSG00000127603 MACF1
ENST00000564288 1.31024100949102e-10 3.46968805225957e-12 0.432513796145732 ENSG00000127603 MACF1
ENST00000494012 0.0919081826995871 0.0280267427812691 0.286564979270622 ENSG00000127603 MACF1
ENST00000536367 0.0486873894301363 0.0122990900482874 0.254976451943307 ENSG00000127603 MACF1
ENST00000480624 0.00270994162869803 0.000361865932607651 0.426267288807322 ENSG00000127603 MACF1
ENST00000469366 0.010298915389951 0.00178321755938315 0.41353748799749 ENSG00000127603 MACF1
ENST00000289890 0.171276213798887 0.0647423341583382 0.285741071077901 ENSG00000226438 RP11-420K8.1
ENST00000496804 1.88754444617553e-12 4.05848795703338e-14 0.485169331331132 ENSG00000127603 MACF1
ENST00000530262 1.15710939514037e-12 2.42620693700004e-14 0.470858673400874 ENSG00000127603 MACF1
ENST00000485063 0.000433662750767447 4.30966145440332e-05 0.490676274841494 ENSG00000127603 MACF1
ENST00000472385 4.46871613189204e-07 2.09429613474112e-08 0.558756745931058 ENSG00000127603 MACF1
ENST00000484393 5.6264911347716e-09 1.86181078350526e-10 0.638975275292012 ENSG00000127603 MACF1
ENST00000476350 6.05142360495427e-12 1.36708572432888e-13 0.45967142518811 ENSG00000127603 MACF1
ENST00000372925 1.94382468901623e-10 5.25760745505402e-12 0.433533623941824 ENSG00000127603 MACF1
ENST00000406997 0.429059009093787 0.240249957467258 -0.271742162187827 ENSG00000217897 HSPE1P8
ENST00000528611 0.71318675626082 0.53622600934995 0.0824069201588075 ENSG00000127603 MACF1
ENST00000289893 1.2949172371802e-09 3.92481735260351e-11 0.427151636401655 ENSG00000127603 MACF1
ENST00000530275 0.323977392419996 0.159124149857707 0.198953375395765 ENSG00000255103 KIAA0754
ENST00000482035 3.50081984752188e-05 2.55048042641173e-06 0.421670645751311 ENSG00000127603 MACF1
ENST00000473843 0.00284339608232297 0.000383105530274732 0.37728843795365 ENSG00000127603 MACF1
ENST00000469490 1.87725696828249e-09 5.79425554349972e-11 0.45002556252268 ENSG00000127603 MACF1
ENST00000487656 0.421931195715259 0.234248376466984 0.172129641135785 ENSG00000127603 MACF1
ENST00000360115 0.000351668989613474 3.40645388741108e-05 0.335771758505798 ENSG00000127603 MACF1
ENST00000497964 0.000655887543266014 6.90584354631098e-05 0.353210879894285 ENSG00000127603 MACF1
ENST00000446276 0.000187412440284549 1.6617130267149e-05 0.34646160498047 ENSG00000127603 MACF1
ENST00000442046 0.000112520937013994 9.39161381980757e-06 0.363988529150675 ENSG00000127603 MACF1
ENST00000422234 0.0160421656993768 0.00305758535034228 0.277506802105729 ENSG00000127603 MACF1
ENST00000462496 0.00671355840280447 0.00106313186512572 0.299897762109609 ENSG00000127603 MACF1
ENST00000462103 0.294424013923441 0.139068166292815 0.176369899426567 ENSG00000127603 MACF1
ENST00000496360 0.0116509422220055 0.00207125332187147 0.30000308541499 ENSG00000127603 MACF1
ENST00000497807 0.00426457479981808 0.000619233657550184 0.319749209551614 ENSG00000127603 MACF1
ENST00000331593 0.789939072444314 0.638007847352102 -0.0793379144599934 ENSG00000183682 BMP8A
ENST00000447263 0.665007716588397 0.476566956681546 0.178267717415993 ENSG00000237624 OXCT2P1
ENST00000441741 0.51995028472747 0.322315173382589 -0.219375045108782 ENSG00000182109 RP11-69E11.4
ENST00000331856 0.479250486539696 0.284209322358624 -0.211539003332831 ENSG00000182109 RP11-69E11.4
ENST00000458207 0.401115021372551 0.217434299881864 -0.172081275587457 ENSG00000182109 RP11-69E11.4
ENST00000450157 0.660946174185694 0.471896852488207 -0.0934893930920177 ENSG00000182109 RP11-69E11.4
ENST00000431553 0.633070409640084 0.440080634119651 -0.099382863924487 ENSG00000182109 RP11-69E11.4
ENST00000417869 0.701924838360092 0.522762850360424 -0.0799085161292308 ENSG00000182109 RP11-69E11.4
ENST00000440190 0.5885061281897 0.392097111718697 -0.102296642564981 ENSG00000182109 RP11-69E11.4
ENST00000427240 0.0892741123801729 0.0269669074907565 0.23606841965977 ENSG00000243970 PPIEL
ENST00000482028 0.401855223585001 0.218065071049782 0.127925502546622 ENSG00000090621 PABPC4
ENST00000372856 0.691584289162238 0.50971863459722 -0.0327973250516886 ENSG00000090621 PABPC4
ENST00000372857 0.691580293456203 0.509705294704406 -0.0327990469189894 ENSG00000090621 PABPC4
ENST00000372858 0.824373670467431 0.6883152448045 -0.0199724522318823 ENSG00000090621 PABPC4
ENST00000372862 0.876146946114836 0.7699274652176 -0.014538341754531 ENSG00000090621 PABPC4
ENST00000468476 0.914001999496595 0.835818529071224 -0.0172490476329277 ENSG00000090621 PABPC4
ENST00000437136 0.898808930778261 0.809131359100518 -0.0201781764345281 ENSG00000090621 PABPC4
ENST00000492468 0.989433900787219 0.978614346750814 -0.00219895143184726 ENSG00000090621 PABPC4
ENST00000530186 0.36534504657007 0.189392614081589 0.115575526231142 ENSG00000090621 PABPC4
ENST00000421687 0.69622346510009 0.515481946886997 0.0342802814857898 ENSG00000090621 PABPC4
ENST00000484555 0.0170492467122453 0.00330039979268166 -0.310923783496939 ENSG00000090621 PABPC4
ENST00000525045 0.00830545257050574 0.00137457764865496 -0.251035869954713 ENSG00000090621 PABPC4
ENST00000527718 0.522514702858507 0.32484337081913 -0.0548344071805632 ENSG00000090621 PABPC4
ENST00000477556 0.0697002687456343 0.0195820349051792 -0.243139074542241 ENSG00000090621 PABPC4
ENST00000461578 0.0438923095207754 0.0107684779485027 -0.281575400348742 ENSG00000090621 PABPC4
ENST00000483770 0.0231772904101578 0.00481657611487726 -0.24502185197419 ENSG00000090621 PABPC4
ENST00000525669 0.676620641845799 0.490747137803371 -0.0397224115937725 ENSG00000090621 PABPC4
ENST00000470443 0.67630905901812 0.490378833873699 0.0352978692065965 ENSG00000090621 PABPC4
ENST00000415255 0.655391995822675 0.465576539603612 0.0370717558848095 ENSG00000228060 RP11-69E11.8
ENST00000513632 0.806013263936766 0.661154881737746 -0.0278223014530368 ENSG00000090621 PABPC4
ENST00000364587 0.911569377448939 0.831298987210107 -0.0523123546072584 ENSG00000201457 SNORA55
ENST00000525751 0.180058260603049 0.0693055356193458 0.129928426624364 ENSG00000090621 PABPC4
ENST00000474378 0.211728721840418 0.0869742464514426 0.113774281274684 ENSG00000090621 PABPC4
ENST00000529216 0.209839579471684 0.0858418156287882 0.124801916063738 ENSG00000090621 PABPC4
ENST00000492519 0.237887170902057 0.102711206555595 0.130058571838271 ENSG00000090621 PABPC4
ENST00000451091 0.0076490258895286 0.00124323041997907 -0.232668065829968 ENSG00000090621 PABPC4
ENST00000531243 0.000160262553581757 1.3956925552231e-05 -0.447408993930123 ENSG00000090621 PABPC4
ENST00000235628 0.00784497196361196 0.00128162271848999 -0.720497933487554 ENSG00000116981 NT5C1A
ENST00000372844 0.185641409693077 0.0722902251091363 -0.447305750816224 ENSG00000116983 HPCAL4
ENST00000470018 0.539635761273319 0.341947894931807 -0.0917814157707088 ENSG00000084072 PPIE
ENST00000485507 0.848052800113432 0.724969431612588 0.0387826845235894 ENSG00000084072 PPIE
ENST00000324379 0.442952169745706 0.252041610998217 -0.104504862671524 ENSG00000084072 PPIE
ENST00000356511 0.893791988614538 0.799832358544569 -0.0205867580148552 ENSG00000084072 PPIE
ENST00000456578 0.812995157086278 0.671177264607418 0.049187841496905 ENSG00000084072 PPIE
ENST00000495526 0.442809819139169 0.25191649317994 -0.104504645295495 ENSG00000084072 PPIE
ENST00000482751 0.442809819139169 0.25191649317994 -0.104504645295495 ENSG00000084072 PPIE
ENST00000372830 0.893791988614538 0.799832358544569 -0.0205867580148552 ENSG00000084072 PPIE
ENST00000497370 0.484578509786992 0.289398594840503 -0.092652248425576 ENSG00000084072 PPIE
ENST00000372835 0.454782427787156 0.262200298717819 -0.100730626920829 ENSG00000084072 PPIE
ENST00000470213 0.48359945291475 0.288438754995338 -0.092381071427991 ENSG00000084072 PPIE
ENST00000474804 0.613041127348424 0.418091275305968 -0.0754888864534645 ENSG00000084072 PPIE
ENST00000475350 0.442809819139169 0.25191649317994 -0.104504645295495 ENSG00000084072 PPIE
ENST00000480169 0.587262465971645 0.390796268718297 -0.0845704405618398 ENSG00000084072 PPIE
ENST00000372827 0.351636694229438 0.17931328198007 0.155669423221525 ENSG00000116985 BMP8B
ENST00000467741 0.851999839817199 0.731182766675479 0.0762365633675814 ENSG00000084072 PPIE
ENST00000397360 0.943295704019486 0.889134235379472 -0.0197310276161952 ENSG00000116985 BMP8B
ENST00000327582 0.561680285610648 0.364148108901092 0.211771828789887 ENSG00000198754 OXCT2
ENST00000441669 0.029454272288721 0.00649755566612927 0.206875143759278 ENSG00000043514 TRIT1
ENST00000462797 0.029454272288721 0.00649755566612927 0.206875143759278 ENSG00000043514 TRIT1
ENST00000316891 0.029454272288721 0.00649755566612927 0.206875143759278 ENSG00000043514 TRIT1
ENST00000372818 0.029454272288721 0.00649755566612927 0.206875143759278 ENSG00000043514 TRIT1
ENST00000495175 0.0324602024983073 0.00735557395276574 0.204530643534755 ENSG00000043514 TRIT1
ENST00000491865 0.0345090287058893 0.00793966229625582 0.203906945830297 ENSG00000043514 TRIT1
ENST00000537223 0.049803382966798 0.0126521201135319 0.194905764754627 ENSG00000043514 TRIT1
ENST00000537440 0.049803382966798 0.0126521201135319 0.194905764754627 ENSG00000043514 TRIT1
ENST00000541099 0.049803382966798 0.0126521201135319 0.194905764754627 ENSG00000043514 TRIT1
ENST00000545233 0.049803382966798 0.0126521201135319 0.194905764754627 ENSG00000043514 TRIT1
ENST00000465417 0.0970223686903172 0.0300447288273088 0.224912662789402 ENSG00000043514 TRIT1
ENST00000492612 0.0843966302102864 0.0250999755549084 0.186679705866819 ENSG00000043514 TRIT1
ENST00000467774 0.551681046336662 0.353896626901635 0.153441824699904 ENSG00000043514 TRIT1
ENST00000489945 0.140472492863808 0.0494245701703994 0.178015944284964 ENSG00000043514 TRIT1
ENST00000486825 0.145469637614534 0.0518192058776899 0.177134245336741 ENSG00000043514 TRIT1
ENST00000469476 0.25566346553869 0.113765337326367 0.148272154899331 ENSG00000043514 TRIT1
ENST00000544981 0.228126789461859 0.0967311352554661 0.177994033361056 ENSG00000043514 TRIT1
ENST00000462243 0.285919000916944 0.133200330999289 0.172154380004238 ENSG00000043514 TRIT1
ENST00000397332 0.617585372798434 0.422958792225939 0.180188535121188 ENSG00000116990 MYCL
ENST00000372816 0.87119979096815 0.762067643491541 0.0750565173457413 ENSG00000116990 MYCL
ENST00000372815 0.730442971607737 0.558168492176621 -0.145755897150076 ENSG00000116990 MYCL
ENST00000429311 0.730442971607737 0.558168492176621 -0.145755897150076 ENSG00000116990 MYCL
ENST00000372811 3.82490289839363e-13 7.50257142574261e-15 0.933420175418281 ENSG00000168389 MFSD2A
ENST00000420632 4.45638872722174e-13 8.79962187076633e-15 0.934013415573089 ENSG00000168389 MFSD2A
ENST00000434861 6.97920038461345e-10 2.03562852321002e-11 0.854596460118477 ENSG00000168389 MFSD2A
ENST00000372809 3.82490289839363e-13 7.50257142574261e-15 0.933420175418281 ENSG00000168389 MFSD2A
ENST00000483824 3.82490289839363e-13 7.50257142574261e-15 0.933420175418281 ENSG00000168389 MFSD2A
ENST00000469745 1.9575744777442e-11 4.66218765827055e-13 0.912192230668306 ENSG00000168389 MFSD2A
ENST00000438210 0.0409148982475632 0.00985768030544519 0.616516927860171 ENSG00000228477 RP3-342P20.2
ENST00000480630 4.72149218154339e-10 1.34518580652716e-11 0.987392882275243 ENSG00000168389 MFSD2A
ENST00000491515 8.99652983812186e-08 3.66186978928972e-09 1.07287097720384 ENSG00000168389 MFSD2A
ENST00000459917 1.83046146300058e-07 7.94578833038333e-09 1.08267357487465 ENSG00000168389 MFSD2A
ENST00000481612 3.13254881982687e-07 1.41771134990699e-08 1.05793350260709 ENSG00000168389 MFSD2A
ENST00000372797 0.371605748020262 0.194000427948231 0.0853287743157015 ENSG00000131236 CAP1
ENST00000372802 0.36992858962006 0.192745882827301 0.0855432096976474 ENSG00000131236 CAP1
ENST00000449311 0.307229108689548 0.147628642137007 -0.12245475532618 ENSG00000131236 CAP1
ENST00000421589 0.323595451316848 0.158851438697779 -0.118480914508652 ENSG00000131236 CAP1
ENST00000414893 0.432445727855597 0.242971832920332 -0.0926610138121845 ENSG00000131236 CAP1
ENST00000414281 0.327187119975493 0.161435021258519 -0.117952464539311 ENSG00000131236 CAP1
ENST00000420216 0.295034394912972 0.139474907651078 -0.124282508063142 ENSG00000131236 CAP1
ENST00000372792 0.716479262178631 0.540311549470187 0.0462366363393277 ENSG00000131236 CAP1
ENST00000372798 0.695683002905766 0.51482560339339 0.0490071823169462 ENSG00000131236 CAP1
ENST00000340450 0.371258700811113 0.19378074183069 0.0854533331965092 ENSG00000131236 CAP1
ENST00000372805 0.415080534296994 0.228735543677915 0.0822492535817352 ENSG00000131236 CAP1
ENST00000435719 0.397695380176393 0.214639120643821 -0.101151511213066 ENSG00000131236 CAP1
ENST00000427843 0.324135628270773 0.159221356633681 -0.116944435040525 ENSG00000131236 CAP1
ENST00000417287 0.301211735353822 0.143612130546004 -0.122997966519401 ENSG00000131236 CAP1
ENST00000424977 0.320505080266737 0.156695130167989 -0.119304080474418 ENSG00000131236 CAP1
ENST00000446031 0.711362956506845 0.533994014382349 -0.0534400620651394 ENSG00000131236 CAP1
ENST00000479759 0.0353459933937421 0.00819013586487293 0.218300559186335 ENSG00000131236 CAP1
ENST00000461993 0.0172903147450884 0.00335993017010056 0.231405032251906 ENSG00000131236 CAP1
ENST00000494114 0.0323425039482895 0.00732125629433892 0.206592695458275 ENSG00000131236 CAP1
ENST00000433473 0.428449363539858 0.239689632368188 0.0919793783731796 ENSG00000131238 PPT1
ENST00000529905 0.427358624940593 0.238686000937656 0.0920694724554539 ENSG00000131238 PPT1
ENST00000530704 0.740469771325594 0.571135746542476 0.0421529643322198 ENSG00000131238 PPT1
ENST00000372775 0.617416017899685 0.42280568724885 0.0850145596211958 ENSG00000131238 PPT1
ENST00000449045 0.622153680137556 0.428018503043506 0.0576111238857983 ENSG00000131238 PPT1
ENST00000439754 0.51679086048963 0.319358505388362 0.0874349106247334 ENSG00000131238 PPT1
ENST00000530076 0.595649767974445 0.399505235415209 0.0837809686990488 ENSG00000131238 PPT1
ENST00000527311 0.819744698723292 0.681499299700659 0.0287455893543953 ENSG00000131238 PPT1
ENST00000372779 0.992442645442792 0.984514202607508 0.00141106081604131 ENSG00000131238 PPT1
ENST00000526547 0.796723722660006 0.64757116908337 0.0411090427678652 ENSG00000131238 PPT1
ENST00000372771 0.00498702251764619 0.000745911440213094 0.293502567916143 ENSG00000117000 RLF
ENST00000384777 0.739387252942608 0.569777718365971 0.142201602332034 ENSG00000207508 RNU6-1237P
ENST00000567508 0.681257895519443 0.496598765363351 0.119638337116685 ENSG00000259943 RP1-39G22.7
ENST00000372759 0.902019320158019 0.814295674393167 0.0233078313418144 ENSG00000084073 ZMPSTE24
ENST00000479131 0.210718464478976 0.0863818856158808 -0.190469026435047 ENSG00000084073 ZMPSTE24
ENST00000472583 0.362399072907452 0.187238711930926 -0.145470372172691 ENSG00000084073 ZMPSTE24
ENST00000447743 0.204052212618514 0.0824644330705236 -0.431795729872124 ENSG00000231296 RP1-39G22.4
ENST00000474142 0.354893394951354 0.181686129399946 0.197690227107755 ENSG00000084073 ZMPSTE24
ENST00000372748 0.936828183938973 0.877111032783332 0.0208197909413836 ENSG00000049089 COL9A2
ENST00000482722 0.918895289672362 0.844719879098483 0.026257809947056 ENSG00000049089 COL9A2
ENST00000466267 0.964781718757111 0.931607159625923 -0.0137331934977121 ENSG00000049089 COL9A2
ENST00000427563 0.961435371868126 0.925095178438727 0.0155116796919536 ENSG00000049089 COL9A2
ENST00000488463 0.880725485636662 0.777718224285867 0.0422597034058182 ENSG00000049089 COL9A2
ENST00000417105 0.758218033024329 0.594934780805885 0.0839608396295238 ENSG00000049089 COL9A2
ENST00000496215 0.780136204553211 0.6248136958465 0.0822703842233172 ENSG00000049089 COL9A2
ENST00000372736 0.85056320996447 0.728790270111146 0.0585441970888425 ENSG00000049089 COL9A2
ENST00000461118 0.653294526954825 0.46324106707489 0.129461667875889 ENSG00000049089 COL9A2
ENST00000435168 0.956514881182983 0.915151997796214 0.0102131780469786 ENSG00000084070 SMAP2
ENST00000372718 0.831413103414709 0.698997846595922 0.0323528786213941 ENSG00000084070 SMAP2
ENST00000372708 0.727270057954231 0.553963245976883 0.0498468556020096 ENSG00000084070 SMAP2
ENST00000539317 0.829931550181718 0.696610840994697 0.0333700482271403 ENSG00000084070 SMAP2
ENST00000487871 0.655750425837434 0.46603662710209 0.0827072464289917 ENSG00000084070 SMAP2
ENST00000469416 0.867848021213223 0.756906535894222 -0.0457419476221459 ENSG00000187801 ZFP69B
ENST00000361584 0.872954216128547 0.764914970735796 -0.0441359796510526 ENSG00000187801 ZFP69B
ENST00000484445 0.872954216128547 0.764914970735796 -0.0441359796510526 ENSG00000187801 ZFP69B
ENST00000411995 0.867799939537252 0.756739677238236 -0.0457333960378786 ENSG00000187801 ZFP69B
ENST00000565390 0.511277937045737 0.314076606189504 0.1769651038455 ENSG00000260920 RP1-228H13.5
ENST00000372706 0.661098125961076 0.472061056522495 -0.0790925176547538 ENSG00000187815 ZFP69
ENST00000372705 0.704068769762042 0.525360404463831 -0.070858584330573 ENSG00000187815 ZFP69
ENST00000482712 0.680953380133227 0.496202792236025 0.138926835163094 ENSG00000187815 ZFP69
ENST00000450713 0.611182120455135 0.41599206319763 0.0965194405883688 ENSG00000238287 RP11-656D10.3
ENST00000358527 0.766141327664115 0.605698784305608 -0.0650012162517954 ENSG00000164002 EXO5
ENST00000372703 0.766141327664115 0.605698784305608 -0.0650012162517954 ENSG00000164002 EXO5
ENST00000420209 0.655739550544861 0.466008125482331 -0.0994794391126482 ENSG00000164002 EXO5
ENST00000296380 0.732929446160975 0.5613153005842 -0.0729330300857796 ENSG00000164002 EXO5
ENST00000432259 0.889990326039352 0.793107129728705 0.0390764208961137 ENSG00000164002 EXO5
ENST00000418186 0.658364705484967 0.469029160895713 -0.0993609074731203 ENSG00000164002 EXO5
ENST00000415550 0.930290915524596 0.865060575741756 0.0258797766026163 ENSG00000164002 EXO5
ENST00000443729 0.613013373544106 0.418053919296509 -0.109066773599406 ENSG00000164002 EXO5
ENST00000419161 0.613013373544106 0.418053919296509 -0.109066773599406 ENSG00000164002 EXO5
ENST00000471429 0.980391702571325 0.960644359419072 0.00883428993154281 ENSG00000164002 EXO5
ENST00000453437 0.98386128103452 0.967889407496141 0.00707575066575091 ENSG00000227278 RP11-656D10.5
ENST00000437060 0.804575183225339 0.658959416303156 0.0913844116811157 ENSG00000238186 RP11-656D10.6
ENST00000372699 0.798734355380718 0.650333916982374 0.0642240136121086 ENSG00000117010 ZNF684
ENST00000465152 0.85978535784786 0.743425081552595 0.0496110167457725 ENSG00000117010 ZNF684
ENST00000372696 0.894695156330555 0.801393663111334 0.0390400955513216 ENSG00000117010 ZNF684
ENST00000372697 0.894695156330555 0.801393663111334 0.0390400955513216 ENSG00000117010 ZNF684
ENST00000493756 0.80110820522428 0.65379595320883 0.0631868743352235 ENSG00000117010 ZNF684
ENST00000472043 0.604521844822163 0.408996434404299 0.182057424034155 ENSG00000117010 ZNF684
ENST00000372684 0.214723590329813 0.0887644449514259 -0.27117410986269 ENSG00000117016 RIMS3
ENST00000372683 0.115554634997227 0.0378619653888751 -0.386613738662111 ENSG00000117016 RIMS3
ENST00000440100 0.0343330454093606 0.00788704578372269 0.533444414856178 ENSG00000237899 RP4-739H11.3
ENST00000606277 0.330641631444004 0.163983274501036 0.218228343101169 ENSG00000272145 NFYC-AS1
ENST00000467203 0.133421836252331 0.0460174531314826 0.181948131140868 ENSG00000066136 NFYC
ENST00000424419 0.163945968060323 0.0609143529278627 0.153055567822355 ENSG00000066136 NFYC
ENST00000427410 0.0831031275636699 0.0245997398822933 0.165559587225123 ENSG00000066136 NFYC
ENST00000447388 0.0819422903089427 0.0241286393202718 0.161745912859823 ENSG00000066136 NFYC
ENST00000425457 0.0819742780549156 0.0241436029863908 0.166086129708205 ENSG00000066136 NFYC
ENST00000453631 0.159240111398846 0.058579480184743 0.175675956247308 ENSG00000066136 NFYC
ENST00000456393 0.0824267793774557 0.0243375502588061 0.161841968101407 ENSG00000066136 NFYC
ENST00000372654 0.0999412409438815 0.031245486079809 0.160357594211194 ENSG00000066136 NFYC
ENST00000534399 0.177384590359675 0.0679362303938302 0.18927087141962 ENSG00000066136 NFYC
ENST00000372653 0.0848264763517274 0.0252597387571356 0.166639520759743 ENSG00000066136 NFYC
ENST00000372669 0.176413283269371 0.0674305738501906 0.153657142903719 ENSG00000066136 NFYC
ENST00000372652 0.073141927324566 0.0208276476678201 0.166793202077259 ENSG00000066136 NFYC
ENST00000372651 0.0991651970476087 0.0309305744964107 0.164511670440817 ENSG00000066136 NFYC
ENST00000531464 0.351035685828971 0.178835324181949 0.138391673397619 ENSG00000066136 NFYC
ENST00000440226 0.198218850313481 0.0791995139163233 0.115275948842833 ENSG00000066136 NFYC
ENST00000525290 0.216517116554565 0.0897829455045536 0.152682461089725 ENSG00000066136 NFYC
ENST00000530965 0.484344249850117 0.289133799190555 0.101967425004853 ENSG00000066136 NFYC
ENST00000416859 0.359276648604038 0.18489944927331 0.111575220065409 ENSG00000066136 NFYC
ENST00000308733 0.16956060162636 0.0638398081960748 0.117678886562 ENSG00000066136 NFYC
ENST00000414185 0.474676101103901 0.280137417180745 0.0830620476867569 ENSG00000066136 NFYC
ENST00000525349 0.667776681173276 0.479714044118726 -0.0816830368815038 ENSG00000066136 NFYC
ENST00000483091 0.248650403172259 0.109324253814316 -0.250362748948811 ENSG00000066136 NFYC
ENST00000488635 0.424784119313455 0.236700599924066 0.14681218268477 ENSG00000066136 NFYC
ENST00000496608 0.463509592448018 0.269879270972788 0.115785034908454 ENSG00000066136 NFYC
ENST00000347132 0.86145043792358 0.746056050345328 0.0704664952110941 ENSG00000117013 KCNQ4
ENST00000509682 0.982018200776951 0.963715278523798 -0.0100659483333679 ENSG00000117013 KCNQ4
ENST00000443478 0.787694792931939 0.635244837944677 0.110127888399199 ENSG00000117013 KCNQ4
ENST00000506017 0.54523711602233 0.347398886226295 0.215741585939857 ENSG00000117013 KCNQ4
ENST00000372621 0.360198586524663 0.185598601312961 -0.138015832642139 ENSG00000171793 CTPS1
ENST00000541520 0.372589522178763 0.194741385522177 -0.135493275188139 ENSG00000171793 CTPS1
ENST00000470271 0.716490394195095 0.54034769435585 -0.0718241623687036 ENSG00000171793 CTPS1
ENST00000475060 0.71219438214821 0.535123364914415 -0.0722633134302135 ENSG00000171793 CTPS1
ENST00000479480 0.7449028738416 0.576648703958743 -0.0607494525871554 ENSG00000171793 CTPS1
ENST00000543104 0.631450040309542 0.438316500933532 -0.0849261535959839 ENSG00000171793 CTPS1
ENST00000372616 0.378954500583388 0.199788346475867 -0.133711012629201 ENSG00000171793 CTPS1
ENST00000480420 0.660589925171239 0.471484696443831 -0.0836556811606703 ENSG00000171793 CTPS1
ENST00000463285 0.299300054278852 0.14230254269769 -0.174188854776604 ENSG00000171793 CTPS1
ENST00000486889 0.671449645621991 0.484179303065816 -0.0959084080813079 ENSG00000171793 CTPS1
ENST00000497210 0.346712568299327 0.175514449891923 -0.193641314348343 ENSG00000171793 CTPS1
ENST00000464283 0.271964658727752 0.124132763307901 -0.185695095547825 ENSG00000171793 CTPS1
ENST00000463423 0.247139522065413 0.108437794297176 -0.194304330848698 ENSG00000171793 CTPS1
ENST00000498694 0.162795522647661 0.0603315232322127 -0.230938728139565 ENSG00000171793 CTPS1
ENST00000302946 0.0322660646455704 0.00729872975377475 -0.443642582377593 ENSG00000171790 SLFNL1
ENST00000372613 0.0348352456856256 0.00803801676137833 -0.439107858758125 ENSG00000171790 SLFNL1
ENST00000397197 0.0348352456856256 0.00803801676137833 -0.439107858758125 ENSG00000171790 SLFNL1
ENST00000439569 0.0348352456856256 0.00803801676137833 -0.439107858758125 ENSG00000171790 SLFNL1
ENST00000372611 0.033068357936349 0.00752718245899352 -0.443338653022982 ENSG00000171790 SLFNL1
ENST00000359345 0.0304268629932073 0.00676698774665742 -0.424076042444055 ENSG00000171790 SLFNL1
ENST00000456518 0.427706617137996 0.239049038630241 -0.16236944969076 ENSG00000010803 SCMH1
ENST00000397174 0.404493864377506 0.220196098527628 -0.167028653923493 ENSG00000010803 SCMH1
ENST00000402904 0.404493864377506 0.220196098527628 -0.167028653923493 ENSG00000010803 SCMH1
ENST00000361191 0.404362467606633 0.2200827427685 -0.167484865373159 ENSG00000010803 SCMH1
ENST00000361705 0.404362467606633 0.2200827427685 -0.167484865373159 ENSG00000010803 SCMH1
ENST00000397171 0.404362467606633 0.2200827427685 -0.167484865373159 ENSG00000010803 SCMH1
ENST00000372597 0.618343052461393 0.423742578506791 -0.127953175140435 ENSG00000010803 SCMH1
ENST00000372596 0.618343052461393 0.423742578506791 -0.127953175140435 ENSG00000010803 SCMH1
ENST00000337495 0.618343052461393 0.423742578506791 -0.127953175140435 ENSG00000010803 SCMH1
ENST00000326197 0.409492963021452 0.224191557730288 -0.167614338369406 ENSG00000010803 SCMH1
ENST00000372595 0.398079273158926 0.214951020187701 -0.168299421306952 ENSG00000010803 SCMH1
ENST00000472037 0.277998828162522 0.128046814147361 -0.182277572245764 ENSG00000010803 SCMH1
ENST00000460215 0.738991867632778 0.569268271125479 -0.0662770626865969 ENSG00000010803 SCMH1
ENST00000498793 0.615582342991632 0.420832909945317 -0.091454059900078 ENSG00000010803 SCMH1
ENST00000489421 0.679602058848763 0.49436053356275 -0.0870075460478531 ENSG00000010803 SCMH1
ENST00000482530 0.21077773761044 0.0864157095060856 -0.219153454625404 ENSG00000010803 SCMH1
ENST00000401064 0.592161919531234 0.395894606230068 -0.214162872098498 ENSG00000215893 RP4-635E8.1
ENST00000488592 0.486353366376782 0.291100734287129 -0.195512831823614 ENSG00000010803 SCMH1
ENST00000425554 0.1097847646344 0.0353757417159389 -0.435642215524446 ENSG00000235358 RP11-399E6.1
ENST00000445073 0.167936479389923 0.0630053658669658 -0.37695155631024 ENSG00000235358 RP11-399E6.1
ENST00000372591 0.0180849074792677 0.00354723021998487 -0.711914183534881 ENSG00000204060 FOXO6
ENST00000372587 0.65689640418373 0.467421772303829 -0.183526545836957 ENSG00000127129 EDN2
ENST00000490783 0.641304154957083 0.449497529012388 -0.191375203228902 ENSG00000127129 EDN2
ENST00000467046 0.814393052996933 0.673315210108377 -0.104162327685813 ENSG00000127129 EDN2
ENST00000467872 0.814393052996933 0.673315210108377 -0.104162327685813 ENSG00000127129 EDN2
ENST00000460255 0.814393052996933 0.673315210108377 -0.104162327685813 ENSG00000127129 EDN2
ENST00000372583 4.86527817780845e-41 1.46622718099307e-43 1.35266769195277 ENSG00000127124 HIVEP3
ENST00000372584 4.83983042686262e-41 1.45492080380055e-43 1.35181730200542 ENSG00000127124 HIVEP3
ENST00000247584 6.51627969540017e-22 5.90603806724179e-24 1.06847764389806 ENSG00000127124 HIVEP3
ENST00000460604 4.01682762379561e-17 5.38279729449881e-19 1.08035317824387 ENSG00000127124 HIVEP3
ENST00000429157 3.53611283425158e-22 3.15180993786487e-24 1.07118872955733 ENSG00000127124 HIVEP3
ENST00000434240 0.0585251085796396 0.0156001273934711 0.607471461696964 ENSG00000230638 RP11-486B10.4
ENST00000455975 0.119577835926261 0.0397175884488847 0.518606627664299 ENSG00000230638 RP11-486B10.4
ENST00000491442 2.1266620065468e-14 3.66800888692021e-16 1.20794656396507 ENSG00000127124 HIVEP3
ENST00000489103 1.06753717384519e-23 8.63265719525202e-26 1.42031579603861 ENSG00000127124 HIVEP3
ENST00000479350 1.25247488571076e-06 6.43646392894247e-08 1.02010487615637 ENSG00000127124 HIVEP3
ENST00000372571 0.657970657262196 0.4686015386586 0.0525191156441993 ENSG00000198815 FOXJ3
ENST00000372572 0.986513218312023 0.972886300618202 0.002716876330097 ENSG00000198815 FOXJ3
ENST00000372573 0.988543905902567 0.97699294681551 0.00230295991001763 ENSG00000198815 FOXJ3
ENST00000361346 0.986054747577916 0.972063635505806 0.00279736205197784 ENSG00000198815 FOXJ3
ENST00000361776 0.986054747577916 0.972063635505806 0.00279736205197784 ENSG00000198815 FOXJ3
ENST00000545068 0.989783407433023 0.97916856970892 -0.00195702609946541 ENSG00000198815 FOXJ3
ENST00000445886 0.850684411972989 0.729092308867539 -0.0418659483048239 ENSG00000198815 FOXJ3
ENST00000422278 0.448760056754046 0.257022027762675 0.141107576615863 ENSG00000198815 FOXJ3
ENST00000454417 0.941062242097177 0.88478705808107 0.0243768967219342 ENSG00000198815 FOXJ3
ENST00000436207 0.52679697819888 0.329463269024943 0.24318696764128 ENSG00000227527 RP11-223A3.1
ENST00000410070 0.298404150096098 0.141710630797697 0.366967733346194 ENSG00000177181 RIMKLA
ENST00000431473 0.480552018482274 0.285432607816926 0.266888584694876 ENSG00000177181 RIMKLA
ENST00000372565 0.575995101222103 0.37899552161939 0.222722593882949 ENSG00000066185 ZMYND12
ENST00000433602 0.575995101222103 0.37899552161939 0.222722593882949 ENSG00000066185 ZMYND12
ENST00000461083 0.858808224703044 0.741586236464141 0.0835867349242961 ENSG00000066185 ZMYND12
ENST00000372562 0.382687282614553 0.202656501019471 0.131082644203578 ENSG00000127125 PPCS
ENST00000455780 0.30691651733333 0.147367720762856 0.148324751464969 ENSG00000127125 PPCS
ENST00000372560 0.591875745251387 0.395627663508834 -0.120260312250283 ENSG00000127125 PPCS
ENST00000472013 0.306919846544099 0.147373932522644 0.148325405436603 ENSG00000127125 PPCS
ENST00000372561 0.30691651733333 0.147367720762856 0.148324751464969 ENSG00000127125 PPCS
ENST00000372556 0.30691651733333 0.147367720762856 0.148324751464969 ENSG00000127125 PPCS
ENST00000471420 0.0900164948160695 0.0272854952647021 0.212046957417065 ENSG00000127125 PPCS
ENST00000482168 0.291994102948455 0.137314757877189 0.162610098987177 ENSG00000127125 PPCS
ENST00000469615 0.135291194464544 0.0469207973667742 0.218298607695858 ENSG00000127125 PPCS
ENST00000475614 0.48571999931927 0.290488017569602 0.20777240426109 ENSG00000186409 CCDC30
ENST00000428554 0.231964466671326 0.0990727657198186 0.231627310076924 ENSG00000186409 CCDC30
ENST00000477155 0.231964466671326 0.0990727657198186 0.231627310076924 ENSG00000186409 CCDC30
ENST00000468651 0.337828009330153 0.169227558292002 0.304248064733073 ENSG00000186409 CCDC30
ENST00000492422 0.257149421621896 0.114717232453354 0.352914865023209 ENSG00000186409 CCDC30
ENST00000462063 0.803447928613567 0.657282084556092 0.109699437103714 ENSG00000186409 CCDC30
ENST00000495044 0.443850860997499 0.252812506946544 0.209596532782583 ENSG00000186409 CCDC30
ENST00000507855 0.307019905549369 0.147453391976347 0.231089710686864 ENSG00000186409 CCDC30
ENST00000509712 0.210273341556472 0.0861045953464011 0.300948040559356 ENSG00000186409 CCDC30
ENST00000471390 0.410173281514669 0.22475875104955 0.212557275151251 ENSG00000186409 CCDC30
ENST00000342022 0.428969388280647 0.240172203354592 0.208667195461091 ENSG00000186409 CCDC30
ENST00000340612 0.407013255695663 0.222194654284373 0.222016027581448 ENSG00000186409 CCDC30
ENST00000514642 0.523237591689361 0.325536588692433 0.201893659565428 ENSG00000186409 CCDC30
ENST00000390640 0.442197283142281 0.251421794937129 0.21357102523017 ENSG00000186409 CCDC30
ENST00000471699 0.496677236760304 0.30064426426969 -0.255005498755711 ENSG00000186409 CCDC30
ENST00000304979 0.647497071738767 0.456449774879607 0.0516379505908593 ENSG00000171960 PPIH
ENST00000372550 0.851381588797052 0.73021450642844 0.0269096667399672 ENSG00000171960 PPIH
ENST00000440068 0.905756222756701 0.820831097689745 0.0174522430072423 ENSG00000171960 PPIH
ENST00000372549 0.881932789846124 0.779856585408451 0.0236507439458029 ENSG00000171960 PPIH
ENST00000455203 0.917038582703249 0.84128319155878 0.0153829425156398 ENSG00000171960 PPIH
ENST00000436387 0.692934104242863 0.511369652266496 -0.0561650791249911 ENSG00000171960 PPIH
ENST00000461351 0.765217068554439 0.604492518044027 0.0434750454063502 ENSG00000171960 PPIH
ENST00000414339 0.901553496630637 0.813425895368257 -0.056032454974142 ENSG00000234917 RP5-994D16.3
ENST00000321358 0.813322255571699 0.671704025291296 -0.0342623493364564 ENSG00000065978 YBX1
ENST00000332220 0.432720557754537 0.243178280241476 -0.107264741797348 ENSG00000065978 YBX1
ENST00000436427 0.846761339381238 0.722751763167906 -0.0283795471433653 ENSG00000065978 YBX1
ENST00000467957 0.361482897797033 0.186580932209289 -0.115972929419506 ENSG00000065978 YBX1
ENST00000397054 0.764192548114778 0.603033848765064 -0.062442943223679 ENSG00000117385 LEPRE1
ENST00000460031 0.760207083660653 0.597551679994645 -0.0633071541125321 ENSG00000117385 LEPRE1
ENST00000236040 0.760207083660653 0.597551679994645 -0.0633071541125321 ENSG00000117385 LEPRE1
ENST00000495874 0.760207083660653 0.597551679994645 -0.0633071541125321 ENSG00000117385 LEPRE1
ENST00000296388 0.760207083660653 0.597551679994645 -0.0633071541125321 ENSG00000117385 LEPRE1
ENST00000462474 0.616620825754597 0.422039055525575 -0.117412122716727 ENSG00000117385 LEPRE1
ENST00000472802 0.473818258876769 0.279317788279764 -0.176835278274579 ENSG00000117385 LEPRE1
ENST00000431412 0.91101538324277 0.830287127902621 -0.0315900576243614 ENSG00000117385 LEPRE1
ENST00000460831 0.829934950340562 0.696644881208526 0.0719953965976518 ENSG00000117385 LEPRE1
ENST00000481465 0.971637106052408 0.944391251743114 0.0120076878544234 ENSG00000117385 LEPRE1
ENST00000447502 0.958530447609829 0.919270326766956 0.0174905566316298 ENSG00000117385 LEPRE1
ENST00000463465 0.877839292323898 0.772909929368235 0.0398137746254252 ENSG00000117385 LEPRE1
ENST00000372526 0.301325638157655 0.143673230978831 -0.237281874137112 ENSG00000117385 LEPRE1
ENST00000492956 0.491016478239701 0.295315368359736 -0.183732091669801 ENSG00000117385 LEPRE1
ENST00000372525 0.0381425360105589 0.00901557105438925 -0.32911448466298 ENSG00000164008 C1orf50
ENST00000464081 0.51535522658435 0.317978182480608 -0.087728696140815 ENSG00000164008 C1orf50
ENST00000603943 0.468385214506084 0.2743627355198 -0.0975735566778512 ENSG00000164008 C1orf50
ENST00000536543 0.489256960482451 0.293761555555906 -0.0910576017187565 ENSG00000164008 C1orf50
ENST00000468913 0.239536686302904 0.103741517784384 -0.245783637973969 ENSG00000164008 C1orf50
ENST00000494155 0.236108455317383 0.101625596177221 -0.301772133175481 ENSG00000164008 C1orf50
ENST00000447572 0.840783351521831 0.713377765236333 -0.0847400535075671 ENSG00000228452 RP5-994D16.9
ENST00000421630 0.990404913454494 0.980631939770501 0.00613915981752174 ENSG00000164008 C1orf50
ENST00000372522 0.886723178994362 0.787889180227312 0.0406576611824855 ENSG00000177868 CCDC23
ENST00000372521 0.878530012253853 0.774013060675416 0.0418545222431512 ENSG00000177868 CCDC23
ENST00000537227 0.892688499391956 0.797885505389899 0.0370524191928646 ENSG00000177868 CCDC23
ENST00000497437 0.890906952556473 0.794753197920152 -0.0396474639661375 ENSG00000177868 CCDC23
ENST00000487556 0.879885856695526 0.776236054144177 -0.0245243931480319 ENSG00000164010 ERMAP
ENST00000372517 0.879885856695526 0.776236054144177 -0.0245243931480319 ENSG00000164010 ERMAP
ENST00000470938 0.437801105902249 0.247487704021924 -0.275016170309505 ENSG00000164010 ERMAP
ENST00000372514 0.961343775717273 0.924786462905288 0.00904442321500678 ENSG00000164010 ERMAP
ENST00000328249 0.926140234791446 0.857343858129465 0.0187621037919699 ENSG00000164010 ERMAP
ENST00000414798 0.959329152474514 0.920822174446644 0.0110599783052801 ENSG00000228192 RP11-342M1.3
ENST00000416809 0.901553496630637 0.813431471565606 0.0286962188832726 ENSG00000228192 RP11-342M1.3
ENST00000425076 0.838539097939981 0.710287902378904 0.0484353221005584 ENSG00000228192 RP11-342M1.3
ENST00000444563 0.838539097939981 0.710287902378904 0.0484353221005584 ENSG00000228192 RP11-342M1.3
ENST00000372508 0.648826067904323 0.458063839206123 0.0840772639137448 ENSG00000164011 ZNF691
ENST00000372507 0.648826067904323 0.458063839206123 0.0840772639137448 ENSG00000164011 ZNF691
ENST00000372506 0.648826067904323 0.458063839206123 0.0840772639137448 ENSG00000164011 ZNF691
ENST00000397044 0.87685807829871 0.771241823942487 0.0346213898312384 ENSG00000164011 ZNF691
ENST00000372504 0.648826067904323 0.458063839206123 0.0840772639137448 ENSG00000164011 ZNF691
ENST00000397034 0.731862453236965 0.559948121927456 0.0772569843724369 ENSG00000164011 ZNF691
ENST00000372503 0.904345088398279 0.818598405037865 0.0316690826864382 ENSG00000164011 ZNF691
ENST00000372502 0.947959715548865 0.898146965523556 -0.0174646449091691 ENSG00000164011 ZNF691
ENST00000426263 0.86783621013266 0.756829424236871 0.0442293395163621 ENSG00000117394 SLC2A1
ENST00000475162 0.896695319322132 0.805198426134645 -0.0356019845639556 ENSG00000117394 SLC2A1
ENST00000439722 0.705156687763863 0.526812634936082 -0.0982250803557788 ENSG00000117394 SLC2A1
ENST00000415851 0.979233244858131 0.958550443758799 0.00757058529102438 ENSG00000117394 SLC2A1
ENST00000372500 0.938885818288071 0.880585387566384 0.022188955616472 ENSG00000117394 SLC2A1
ENST00000460369 0.990188620802555 0.980176009005451 0.00392642557345676 ENSG00000117394 SLC2A1
ENST00000431759 0.0820113500041855 0.024161574915521 0.487428950212846 ENSG00000227533 SLC2A1-AS1
ENST00000416689 0.0660040434379195 0.0182529124716117 0.556868072543416 ENSG00000227533 SLC2A1-AS1
ENST00000431635 0.991440490772766 0.982558872079076 -0.00241155789975656 ENSG00000117395 EBNA1BP2
ENST00000236051 0.991400543969544 0.982511832409014 -0.00241938979571534 ENSG00000117395 EBNA1BP2
ENST00000463906 0.342812039374862 0.172775351038674 0.165544344847832 ENSG00000117395 EBNA1BP2
ENST00000491223 0.1483284335504 0.0532001427548712 -0.213325391664959 ENSG00000117395 EBNA1BP2
ENST00000472982 0.0863453711390487 0.0258456378638949 -0.249482208771583 ENSG00000117395 EBNA1BP2
ENST00000483082 0.0903515699213404 0.0274257664463888 -0.25417636742943 ENSG00000117395 EBNA1BP2
ENST00000461557 0.843556018639522 0.71777138138581 -0.0367703632198594 ENSG00000117395 EBNA1BP2
ENST00000372492 0.0572255484114983 0.0151358258351716 0.251316829680599 ENSG00000243710 WDR65
ENST00000528956 0.138127771633259 0.0482793197005831 0.381615041194774 ENSG00000243710 WDR65
ENST00000533339 0.127268699458891 0.0431941325224035 0.395502304826204 ENSG00000243710 WDR65
ENST00000466927 7.28968814584799e-05 5.76544066986546e-06 0.492869039286231 ENSG00000117395 EBNA1BP2
ENST00000474566 6.65574060435304e-05 5.20960599982992e-06 0.490076747352341 ENSG00000117395 EBNA1BP2
ENST00000428122 0.176325161185569 0.0673876148666382 0.350210496002169 ENSG00000243710 WDR65
ENST00000372476 0.697260494859701 0.516674213576267 0.163484563699806 ENSG00000066056 TIE1
ENST00000538015 0.997522357085543 0.994891004943766 -0.00152581751819761 ENSG00000066056 TIE1
ENST00000441333 0.822111794722226 0.684969296618035 0.100915428615455 ENSG00000066056 TIE1
ENST00000433781 0.586059162672412 0.389427352763068 0.217830028918224 ENSG00000066056 TIE1
ENST00000473014 0.366397986601299 0.190169754854232 0.319490047050693 ENSG00000066056 TIE1
ENST00000372470 0.734997105391081 0.564091953311959 0.14559888017967 ENSG00000117400 MPL
ENST00000413998 0.965151043873199 0.932271164104692 -0.0211294637559418 ENSG00000117400 MPL
ENST00000424948 0.389425434407235 0.207909112166076 -0.260406945144662 ENSG00000234694 RP1-92O14.3
ENST00000310955 0.000147989265970874 1.27568324353937e-05 -0.406661156156161 ENSG00000117399 CDC20
ENST00000372462 0.000151305480548828 1.30824926440825e-05 -0.406380668893881 ENSG00000117399 CDC20
ENST00000478882 0.00756364350106024 0.00122679488384938 -0.350152079443306 ENSG00000117399 CDC20
ENST00000482046 0.000822272297702878 8.93579442870835e-05 -0.432455218474784 ENSG00000117399 CDC20
ENST00000372458 0.143922564013885 0.0510863936160091 -0.182546646198304 ENSG00000066322 ELOVL1
ENST00000413844 0.142647526330535 0.0504537056815595 -0.183039743650098 ENSG00000066322 ELOVL1
ENST00000468865 0.406193327926788 0.221513082389472 -0.127473222447932 ENSG00000066322 ELOVL1
ENST00000464204 0.198178076684217 0.0791803602139048 -0.173374519998843 ENSG00000066322 ELOVL1
ENST00000470968 0.202530079859528 0.0815578514298936 -0.172948690852762 ENSG00000066322 ELOVL1
ENST00000487209 0.210298534378087 0.0861231826574862 -0.172198834591651 ENSG00000066322 ELOVL1
ENST00000470769 0.369740176083521 0.192603265522863 -0.134099583173206 ENSG00000066322 ELOVL1
ENST00000497569 0.320350902285334 0.156568500507356 -0.144132296256855 ENSG00000066322 ELOVL1
ENST00000482302 0.31709010841202 0.154251704749326 -0.146356352823893 ENSG00000066322 ELOVL1
ENST00000497050 0.36473795652824 0.188951810217905 -0.132671245076695 ENSG00000066322 ELOVL1
ENST00000478481 0.626976216046115 0.433466027180994 0.0921913157600187 ENSG00000066322 ELOVL1
ENST00000479439 0.364853264422851 0.189038965255336 -0.155388995077912 ENSG00000066322 ELOVL1
ENST00000465321 0.250823283709556 0.110694501746693 -0.179983841581644 ENSG00000066322 ELOVL1
ENST00000479686 0.185496121274175 0.0721932206755128 -0.207527006847299 ENSG00000066322 ELOVL1
ENST00000496932 0.147476522554043 0.0527734995333776 -0.222269209786452 ENSG00000066322 ELOVL1
ENST00000290663 0.00391880722194391 0.000560633200388726 0.299620683800917 ENSG00000159479 MED8
ENST00000372457 0.00384179285335919 0.00054776752026462 0.30003084864314 ENSG00000159479 MED8
ENST00000372455 0.015106761974441 0.00284230650190902 0.27739172083687 ENSG00000159479 MED8
ENST00000436713 0.123265794119737 0.0414001723962022 0.222035939259741 ENSG00000229431 RP1-92O14.6
ENST00000460803 0.346641257166453 0.175456179512935 0.176487615521981 ENSG00000159479 MED8
ENST00000473560 0.0691898626408974 0.0193932112134649 0.251601364173359 ENSG00000159479 MED8
ENST00000310739 0.315656656521908 0.153338806744749 0.186602484343456 ENSG00000198198 SZT2
ENST00000372450 0.315656656521908 0.153338806744749 0.186602484343456 ENSG00000198198 SZT2
ENST00000357658 0.279208993468041 0.128826304814911 0.191205765736695 ENSG00000198198 SZT2
ENST00000406439 0.18162671011879 0.070127639646951 0.208731451431147 ENSG00000198198 SZT2
ENST00000562955 0.986857221530369 0.973473375290281 0.00205312852282516 ENSG00000198198 SZT2
ENST00000470139 0.776332068451332 0.61968982113528 -0.053151308112369 ENSG00000198198 SZT2
ENST00000372442 0.636791762082859 0.444391740957081 -0.0559111374424354 ENSG00000198198 SZT2
ENST00000478140 0.890041548710505 0.793258786155795 0.0552349848810598 ENSG00000198198 SZT2
ENST00000470897 0.762282756389512 0.600512286643102 -0.102641828412795 ENSG00000198198 SZT2
ENST00000471177 0.792493117833827 0.641620348145207 -0.0788014922597749 ENSG00000198198 SZT2
ENST00000460536 0.308881437485873 0.148798672359628 -0.127194153612474 ENSG00000198198 SZT2
ENST00000396885 0.148168157303165 0.0531213825272446 -0.356858313695402 ENSG00000229372 SZT2-AS1
ENST00000583037 0.722835685903064 0.548691495375622 -0.0835617498571577 ENSG00000178922 HYI
ENST00000483618 0.530802694922768 0.333502430471237 -0.228733515363381 ENSG00000178922 HYI
ENST00000372425 0.722835685903064 0.548691495375622 -0.0835617498571577 ENSG00000178922 HYI
ENST00000372433 0.834668976619695 0.704150211568132 -0.0533407444440574 ENSG00000178922 HYI
ENST00000372434 0.834881303523677 0.704479922719891 -0.0529890406565569 ENSG00000178922 HYI
ENST00000470662 0.803232658818749 0.656887979703584 -0.0626032512834003 ENSG00000178922 HYI
ENST00000487366 0.803543324011309 0.657591642301417 -0.0623674833962988 ENSG00000178922 HYI
ENST00000372430 0.779729171210613 0.624247444034873 -0.0692817872106812 ENSG00000178922 HYI
ENST00000372432 0.751505942245526 0.585713884958887 -0.0746606085601915 ENSG00000178922 HYI
ENST00000372427 0.748693892742941 0.582180328562102 -0.0748096744230859 ENSG00000178922 HYI
ENST00000372426 0.789436102807991 0.637423628633392 -0.0665435545357692 ENSG00000178922 HYI
ENST00000486909 0.732725573410695 0.560988456915559 -0.0829460037412057 ENSG00000178922 HYI
ENST00000496142 0.798258074314489 0.649639536038882 0.108678585695701 ENSG00000178922 HYI
ENST00000469587 0.722572627434293 0.548327823198009 -0.136382206042392 ENSG00000178922 HYI
ENST00000444386 0.897887072560311 0.807497245738132 -0.0612487387609664 ENSG00000229348 HYI-AS1
ENST00000359947 0.992958156257448 0.985583374681177 -0.00430393385193037 ENSG00000142949 PTPRF
ENST00000438120 0.92922869924677 0.863241806173798 0.0415709571284674 ENSG00000142949 PTPRF
ENST00000372413 0.964224626219408 0.930615425804518 -0.0207545644855307 ENSG00000142949 PTPRF
ENST00000372414 0.964224626219408 0.930615425804518 -0.0207545644855307 ENSG00000142949 PTPRF
ENST00000412568 0.780629979475863 0.625643298195899 0.123358543396203 ENSG00000142949 PTPRF
ENST00000429895 0.912209280609264 0.832566476826905 0.0530136833067046 ENSG00000142949 PTPRF
ENST00000414879 0.717724170737207 0.541978543310991 0.154056887190714 ENSG00000142949 PTPRF
ENST00000422171 0.717724170737207 0.541978543310991 0.154056887190714 ENSG00000142949 PTPRF
ENST00000496447 0.799056610745574 0.650722408071414 0.114851560237834 ENSG00000142949 PTPRF
ENST00000372407 0.854515942942544 0.735155735283661 0.0857654029033917 ENSG00000142949 PTPRF
ENST00000372396 0.201566344323813 0.0809864641047316 -0.105540617945712 ENSG00000066135 KDM4A
ENST00000463151 0.354640232991361 0.181511215062345 -0.12351577191196 ENSG00000066135 KDM4A
ENST00000485249 0.620181784283691 0.425794988037341 -0.0796081864752409 ENSG00000066135 KDM4A
ENST00000472265 0.741173765233892 0.572001818352999 0.0785928597035859 ENSG00000066135 KDM4A
ENST00000481296 0.538937279272481 0.341286575525945 -0.137673135362683 ENSG00000066135 KDM4A
ENST00000398804 0.876113295230895 0.769888813286824 -0.0298441293034403 ENSG00000236200 KDM4A-AS1
ENST00000439057 0.891116778922652 0.795107804522677 -0.0267901432958742 ENSG00000236200 KDM4A-AS1
ENST00000434346 0.943452760870738 0.88949762039647 0.0172667924378777 ENSG00000236200 KDM4A-AS1
ENST00000453015 0.685130934200301 0.501422682160582 -0.0867309724374744 ENSG00000236200 KDM4A-AS1
ENST00000418149 0.503239808327222 0.306483825819835 -0.130412644412205 ENSG00000236200 KDM4A-AS1
ENST00000532911 0.959931097725917 0.921854453676967 0.0144510786741945 ENSG00000126091 ST3GAL3
ENST00000489897 0.996844583473802 0.992963916003699 -0.00110258698522558 ENSG00000126091 ST3GAL3
ENST00000372374 0.988176552039582 0.976123354303504 -0.00363171644063316 ENSG00000126091 ST3GAL3
ENST00000372375 0.988176552039582 0.976123354303504 -0.00363171644063316 ENSG00000126091 ST3GAL3
ENST00000545417 0.988176552039582 0.976123354303504 -0.00363171644063316 ENSG00000126091 ST3GAL3
ENST00000372377 0.988176552039582 0.976123354303504 -0.00363171644063316 ENSG00000126091 ST3GAL3
ENST00000361392 0.988176552039582 0.976123354303504 -0.00363171644063316 ENSG00000126091 ST3GAL3
ENST00000361400 0.988176552039582 0.976123354303504 -0.00363171644063316 ENSG00000126091 ST3GAL3
ENST00000353126 0.988176552039582 0.976123354303504 -0.00363171644063316 ENSG00000126091 ST3GAL3
ENST00000530154 0.997099428402326 0.993824746487928 0.000973914486272716 ENSG00000126091 ST3GAL3
ENST00000262915 0.988176552039582 0.976123354303504 -0.00363171644063316 ENSG00000126091 ST3GAL3
ENST00000330208 0.988176552039582 0.976123354303504 -0.00363171644063316 ENSG00000126091 ST3GAL3
ENST00000335430 0.988176552039582 0.976123354303504 -0.00363171644063316 ENSG00000126091 ST3GAL3
ENST00000351035 0.988176552039582 0.976123354303504 -0.00363171644063316 ENSG00000126091 ST3GAL3
ENST00000479383 0.947683436162036 0.897799737806553 0.0191326212988962 ENSG00000126091 ST3GAL3
ENST00000347631 0.99723763675036 0.994284768299953 -0.000895886633832346 ENSG00000126091 ST3GAL3
ENST00000484868 0.963727027539707 0.929425382411322 -0.0142459853810899 ENSG00000126091 ST3GAL3
ENST00000461066 0.949791229568074 0.901309841097926 0.0184951985471001 ENSG00000126091 ST3GAL3
ENST00000437753 0.776403930632518 0.61977643865539 -0.0834792381769674 ENSG00000229444 RP11-184I16.4
ENST00000533997 0.958123716348856 0.918693038158204 0.012826386223249 ENSG00000126091 ST3GAL3
ENST00000469715 0.958123716348856 0.918693038158204 0.012826386223249 ENSG00000126091 ST3GAL3
ENST00000490541 0.958123716348856 0.918693038158204 0.012826386223249 ENSG00000126091 ST3GAL3
ENST00000528371 0.958123716348856 0.918693038158204 0.012826386223249 ENSG00000126091 ST3GAL3
ENST00000530581 0.958123716348856 0.918693038158204 0.012826386223249 ENSG00000126091 ST3GAL3
ENST00000531816 0.958123716348856 0.918693038158204 0.012826386223249 ENSG00000126091 ST3GAL3
ENST00000531993 0.958123716348856 0.918693038158204 0.012826386223249 ENSG00000126091 ST3GAL3
ENST00000533212 0.958123716348856 0.918693038158204 0.012826386223249 ENSG00000126091 ST3GAL3
ENST00000533933 0.958123716348856 0.918693038158204 0.012826386223249 ENSG00000126091 ST3GAL3
ENST00000372369 0.958123716348856 0.918693038158204 0.012826386223249 ENSG00000126091 ST3GAL3
ENST00000372372 0.958123716348856 0.918693038158204 0.012826386223249 ENSG00000126091 ST3GAL3
ENST00000372368 0.958123716348856 0.918693038158204 0.012826386223249 ENSG00000126091 ST3GAL3
ENST00000372367 0.958123716348856 0.918693038158204 0.012826386223249 ENSG00000126091 ST3GAL3
ENST00000372366 0.958123716348856 0.918693038158204 0.012826386223249 ENSG00000126091 ST3GAL3
ENST00000372365 0.958123716348856 0.918693038158204 0.012826386223249 ENSG00000126091 ST3GAL3
ENST00000361746 0.958123716348856 0.918693038158204 0.012826386223249 ENSG00000126091 ST3GAL3
ENST00000332628 0.958123716348856 0.918693038158204 0.012826386223249 ENSG00000126091 ST3GAL3
ENST00000531451 0.954987376427519 0.912061353788181 0.0138895498442197 ENSG00000126091 ST3GAL3
ENST00000372362 0.954987376427519 0.912061353788181 0.0138895498442197 ENSG00000126091 ST3GAL3
ENST00000361812 0.954987376427519 0.912061353788181 0.0138895498442197 ENSG00000126091 ST3GAL3
ENST00000427515 0.926900388654217 0.858856686920619 -0.0398886139275455 ENSG00000233674 RP11-184I16.3
ENST00000461375 0.969184772217579 0.939890016910174 -0.00868667507789837 ENSG00000126091 ST3GAL3
ENST00000419974 0.497869156296633 0.301619036067878 -0.26115642660469 ENSG00000224751 SHMT1P1
ENST00000490502 0.951101060260292 0.903649179839284 -0.0171582516292555 ENSG00000126091 ST3GAL3
ENST00000495482 0.8057646670383 0.660808842840804 -0.0781020221186319 ENSG00000126091 ST3GAL3
ENST00000414809 0.313957705252444 0.152235880569709 -0.358436513555328 ENSG00000117407 ARTN
ENST00000372359 0.313957705252444 0.152235880569709 -0.358436513555328 ENSG00000117407 ARTN
ENST00000477048 0.831704523545313 0.69958040956293 -0.0975676922108703 ENSG00000117407 ARTN
ENST00000471394 0.765700267895529 0.605109280482534 -0.130799435357297 ENSG00000117407 ARTN
ENST00000498139 0.377763921237295 0.198876759129976 -0.323316944339128 ENSG00000117407 ARTN
ENST00000491846 0.679764826602249 0.494572510148769 -0.17284419781395 ENSG00000117407 ARTN
ENST00000479128 0.823760710218239 0.687423059217994 -0.101765793121403 ENSG00000117407 ARTN
ENST00000472435 0.823760710218239 0.687423059217994 -0.101765793121403 ENSG00000117407 ARTN
ENST00000474592 0.836797740732834 0.707253089752034 -0.0950079390595595 ENSG00000117407 ARTN
ENST00000446167 0.43887428995964 0.248450587623645 -0.239094451198736 ENSG00000237950 RP11-7O11.3
ENST00000445226 0.447064838551601 0.255576977017633 -0.23613532872349 ENSG00000237950 RP11-7O11.3
ENST00000412378 0.44835669995222 0.256659200181575 -0.229113396633094 ENSG00000237950 RP11-7O11.3
ENST00000372343 0.0253719363587011 0.00538896946039493 -0.238737405371966 ENSG00000117408 IPO13
ENST00000489061 0.0751331713110926 0.0215657018843783 -0.406482963475653 ENSG00000117408 IPO13
ENST00000489773 0.157490794615284 0.05772497007268 -0.263162799137785 ENSG00000117408 IPO13
ENST00000492152 0.989622901168823 0.978905661702832 0.00387923285427133 ENSG00000117408 IPO13
ENST00000480902 0.763444424806895 0.602138072212815 -0.0945540591681397 ENSG00000117408 IPO13
ENST00000372339 0.168088276682515 0.0630875810778627 -0.27186222266771 ENSG00000117408 IPO13
ENST00000486876 0.0501101658414384 0.0127500152165378 -0.463151279354504 ENSG00000117408 IPO13
ENST00000471934 0.00591939162161352 0.000913971042349371 -0.459352497851534 ENSG00000132768 DPH2
ENST00000476260 0.00436814986708508 0.000637588825565165 -0.445755468180067 ENSG00000132768 DPH2
ENST00000255108 0.0788547882905159 0.0229782139619185 -0.298319849800003 ENSG00000132768 DPH2
ENST00000412950 0.0277014168550054 0.00601448909102671 -0.343956647377253 ENSG00000132768 DPH2
ENST00000524776 0.0277014168550054 0.00601448909102671 -0.343956647377253 ENSG00000132768 DPH2
ENST00000495421 0.0788547882905159 0.0229782139619185 -0.298319849800003 ENSG00000132768 DPH2
ENST00000530988 0.0123437147681554 0.00222474630109426 -0.433590644472158 ENSG00000132768 DPH2
ENST00000527567 0.0116984745528514 0.00208181344599069 -0.420229552325588 ENSG00000132768 DPH2
ENST00000492306 0.00391744173653119 0.000560408410089141 -0.446641191703249 ENSG00000132768 DPH2
ENST00000490861 0.00500041922274416 0.000748290991073881 -0.434648081260842 ENSG00000132768 DPH2
ENST00000396758 0.0784760269409823 0.0228313627204012 -0.29877988992493 ENSG00000132768 DPH2
ENST00000477294 0.0099226193250003 0.00170508782337523 -0.418777044445579 ENSG00000132768 DPH2
ENST00000529729 0.00480815439759706 0.000713593262065869 -0.433446706216295 ENSG00000132768 DPH2
ENST00000532140 0.00925912774149188 0.00156637155485817 -0.433141103260551 ENSG00000132768 DPH2
ENST00000534786 0.0194240207488096 0.00387543234185371 -0.396666601016556 ENSG00000132768 DPH2
ENST00000534655 0.0119565962256995 0.00214203516303217 -0.459631083516059 ENSG00000132768 DPH2
ENST00000459879 0.110117431764787 0.0355135565591894 -0.280143382276006 ENSG00000132768 DPH2
ENST00000527319 0.11792740219136 0.0389522716982504 -0.280576705108078 ENSG00000132768 DPH2
ENST00000472505 0.00968854100724535 0.00165641787882118 -0.296068186507765 ENSG00000117410 ATP6V0B
ENST00000472174 0.019689764066619 0.00394339831063445 -0.237589571021771 ENSG00000117410 ATP6V0B
ENST00000532642 0.0202653646257108 0.00408624415048603 -0.23720960327528 ENSG00000117410 ATP6V0B
ENST00000236067 0.020154254418879 0.00405929625078691 -0.237670445218673 ENSG00000117410 ATP6V0B
ENST00000471859 0.0276850009954782 0.00601050426469915 -0.233874864195799 ENSG00000117410 ATP6V0B
ENST00000472277 0.0133045217651836 0.00244071047330272 -0.26731704492077 ENSG00000117410 ATP6V0B
ENST00000461670 0.00593006571482499 0.000915961514728925 -0.32407816060613 ENSG00000117410 ATP6V0B
ENST00000468183 0.020154254418879 0.00405929625078691 -0.237670445218673 ENSG00000117410 ATP6V0B
ENST00000473485 0.020154254418879 0.00405929625078691 -0.237670445218673 ENSG00000117410 ATP6V0B
ENST00000496131 0.00824782241743671 0.00136258940364424 -0.285903141041844 ENSG00000117410 ATP6V0B
ENST00000498208 0.000896819901345579 9.88206416119591e-05 -0.39042180671423 ENSG00000117410 ATP6V0B
ENST00000532072 0.0136375136445919 0.00251409661510014 -0.308873729480804 ENSG00000117410 ATP6V0B
ENST00000498664 0.0798982424479055 0.0233778362797838 -0.191100931338592 ENSG00000117410 ATP6V0B
ENST00000498543 0.0249765967714668 0.00528360109967043 -0.458720577743229 ENSG00000117411 B4GALT2
ENST00000372324 0.0110044348350528 0.00193456940547235 -0.333404255866159 ENSG00000117411 B4GALT2
ENST00000497866 0.00571302523131894 0.000876568815224652 -0.499214936591465 ENSG00000117411 B4GALT2
ENST00000434555 0.012998785644291 0.00237280067468267 -0.328713253779539 ENSG00000117411 B4GALT2
ENST00000356836 0.0144446579543026 0.00269187953865402 -0.325816119799794 ENSG00000117411 B4GALT2
ENST00000309519 0.0420810112592321 0.0102092965291899 -0.283424223588064 ENSG00000117411 B4GALT2
ENST00000485678 0.0722157271732553 0.0204830398031416 -0.316483611441126 ENSG00000117411 B4GALT2
ENST00000481924 0.144385649683382 0.0512963439135624 -0.319628956875776 ENSG00000117411 B4GALT2
ENST00000486064 0.911161364823078 0.830530798697338 -0.046942943641138 ENSG00000159214 CCDC24
ENST00000372307 0.575197094123009 0.378148174062578 -0.124622734828971 ENSG00000196517 SLC6A9
ENST00000372318 0.921265896636356 0.848768624231679 -0.042036528809997 ENSG00000159214 CCDC24
ENST00000460543 0.815938605016505 0.67553687920433 -0.0965355285730831 ENSG00000159214 CCDC24
ENST00000463846 0.945747382726644 0.893962224880498 -0.0293731147442044 ENSG00000159214 CCDC24
ENST00000490563 0.945747382726644 0.893962224880498 -0.0293731147442044 ENSG00000159214 CCDC24
ENST00000490064 0.956565314635248 0.915323319424795 -0.0235617263491575 ENSG00000159214 CCDC24
ENST00000486504 0.952090007347285 0.905724075030903 -0.0264379098633816 ENSG00000159214 CCDC24
ENST00000485811 0.767989534461117 0.608259945388239 -0.115117838367131 ENSG00000159214 CCDC24
ENST00000372306 0.846561143417322 0.722423098983051 -0.0510124427983698 ENSG00000196517 SLC6A9
ENST00000466180 0.8917049560717 0.796260359533852 -0.0572175321230294 ENSG00000159214 CCDC24
ENST00000479055 0.819124088845844 0.680514584723884 -0.09233648031048 ENSG00000159214 CCDC24
ENST00000372310 0.889990326039352 0.793095128626943 -0.0427575528168696 ENSG00000196517 SLC6A9
ENST00000475075 0.989056303804383 0.977945468856082 0.00464336237222662 ENSG00000196517 SLC6A9
ENST00000357730 0.709165431263428 0.531516704350083 -0.102557886706587 ENSG00000196517 SLC6A9
ENST00000360584 0.709165431263428 0.531516704350083 -0.102557886706587 ENSG00000196517 SLC6A9
ENST00000537678 0.922114945120981 0.850146936695923 0.0339703576286932 ENSG00000196517 SLC6A9
ENST00000492434 0.802197801200334 0.65550346818331 0.0859594022174406 ENSG00000196517 SLC6A9
ENST00000528803 0.644116079968124 0.452686011450509 -0.156319098192478 ENSG00000196517 SLC6A9
ENST00000489764 0.685388996070126 0.501719450214882 0.135211810722616 ENSG00000196517 SLC6A9
ENST00000466926 0.577268752915778 0.380312635797743 0.173586888383127 ENSG00000196517 SLC6A9
ENST00000533007 0.874176518540484 0.767010877440294 -0.0714910653826133 ENSG00000196517 SLC6A9
ENST00000434244 0.848072301926212 0.725011600401413 -0.0852088288818002 ENSG00000230615 RP5-1198O20.4
ENST00000361745 0.0246169673947023 0.00518993084698635 0.268522216536532 ENSG00000178028 DMAP1
ENST00000446292 0.0150378104125177 0.00282502120742896 0.290371557619015 ENSG00000178028 DMAP1
ENST00000440641 0.00956165064939507 0.0016288511008285 0.319589573555867 ENSG00000178028 DMAP1
ENST00000436069 0.697116299360982 0.516492050526428 0.0753681901899684 ENSG00000178028 DMAP1
ENST00000437511 0.0100397201370977 0.00172963245229986 0.313271479081848 ENSG00000178028 DMAP1
ENST00000475794 0.378954500583388 0.199784627849696 0.14461102014099 ENSG00000178028 DMAP1
ENST00000471829 0.00599934464506773 0.000929021248988213 0.342802008074168 ENSG00000178028 DMAP1
ENST00000487922 0.00829374951016548 0.0013722044435732 0.344423221202906 ENSG00000178028 DMAP1
ENST00000315913 0.0246169673947023 0.00518993084698635 0.268522216536532 ENSG00000178028 DMAP1
ENST00000372289 0.0246169673947023 0.00518993084698635 0.268522216536532 ENSG00000178028 DMAP1
ENST00000463950 0.82325985146516 0.686629002299158 0.0512761925354205 ENSG00000178028 DMAP1
ENST00000372290 0.00231306052165251 0.000299569159781135 0.385344666670272 ENSG00000178028 DMAP1
ENST00000488433 0.0175830901116338 0.00342988535335267 0.318417594857387 ENSG00000178028 DMAP1
ENST00000483741 0.904861562687105 0.819496751086326 0.0323704312661437 ENSG00000178028 DMAP1
ENST00000494092 0.595149227188983 0.399010902743324 -0.146494042684381 ENSG00000178028 DMAP1
ENST00000372257 0.509601135610239 0.312471707659054 -0.0757984455547457 ENSG00000117419 ERI3
ENST00000372259 0.66099796820622 0.471964700125029 -0.0575360587983827 ENSG00000117419 ERI3
ENST00000456170 0.56116824911833 0.363592624895639 -0.0713535977264726 ENSG00000117419 ERI3
ENST00000537474 0.444337108318053 0.253246205000084 -0.0910842423699687 ENSG00000117419 ERI3
ENST00000489710 0.416594390343779 0.229925343996535 -0.100443028324492 ENSG00000117419 ERI3
ENST00000479101 0.432613295318272 0.243078986513483 -0.0991752567696272 ENSG00000117419 ERI3
ENST00000462341 0.421360212353551 0.233746291292537 -0.102713033053213 ENSG00000117419 ERI3
ENST00000414156 0.963414685260743 0.928723929907276 -0.0225213159078492 ENSG00000233602 ERI3-IT1
ENST00000452396 0.660067919477253 0.470859131141817 -0.0625977885672933 ENSG00000117419 ERI3
ENST00000495828 0.281250934445413 0.130117211455837 -0.119067676437847 ENSG00000117419 ERI3
ENST00000457571 0.599716144531145 0.403793516542712 -0.0732751812135251 ENSG00000117419 ERI3
ENST00000355387 0.454476733436273 0.261928418221924 -0.0893067324904277 ENSG00000187147 RNF220
ENST00000361799 0.454476733436273 0.261928418221924 -0.0893067324904277 ENSG00000187147 RNF220
ENST00000372247 0.454562490735341 0.261997537778169 -0.0893111760864752 ENSG00000187147 RNF220
ENST00000443020 0.567641594523721 0.37024833714397 -0.0729274296074069 ENSG00000187147 RNF220
ENST00000453863 0.656541303833813 0.46702109137058 -0.0765325768780283 ENSG00000187147 RNF220
ENST00000335497 0.619303232940188 0.424814808872492 -0.0666316618667095 ENSG00000187147 RNF220
ENST00000440132 0.555515463221335 0.357742422858486 -0.0759188267665282 ENSG00000187147 RNF220
ENST00000474064 0.444126915117222 0.253061591835904 -0.09116265393221 ENSG00000187147 RNF220
ENST00000471494 0.611559639608424 0.416508837736431 -0.0690204465864613 ENSG00000187147 RNF220
ENST00000488865 0.700501178765395 0.520765488035359 -0.067522594036479 ENSG00000187147 RNF220
ENST00000497469 0.59477115458591 0.398564303363174 -0.0684281210534608 ENSG00000187147 RNF220
ENST00000475378 0.551867722345082 0.354144949125603 -0.0756873650103602 ENSG00000187147 RNF220
ENST00000484745 0.45329380925847 0.260984350991586 -0.0877282841122621 ENSG00000187147 RNF220
ENST00000372242 0.981589608592464 0.963014348866204 0.00372129690710348 ENSG00000126106 TMEM53
ENST00000372243 0.981589608592464 0.963014348866204 0.00372129690710348 ENSG00000126106 TMEM53
ENST00000372244 0.981589608592464 0.963014348866204 0.00372129690710348 ENSG00000126106 TMEM53
ENST00000495630 0.974846060757186 0.949748372483916 0.00503629441041076 ENSG00000126106 TMEM53
ENST00000474394 0.662446352679391 0.473710801089701 -0.0730877744585475 ENSG00000187147 RNF220
ENST00000480686 0.435081162659526 0.245224235170158 -0.11442463094861 ENSG00000187147 RNF220
ENST00000474956 0.435905060650124 0.245855682669381 -0.126913345141229 ENSG00000187147 RNF220
ENST00000476724 2.57076960777709e-06 1.41436867619305e-07 0.82345349328448 ENSG00000126106 TMEM53
ENST00000468117 2.57076960777709e-06 1.41436867619305e-07 0.82345349328448 ENSG00000126106 TMEM53
ENST00000372237 2.57076960777709e-06 1.41436867619305e-07 0.82345349328448 ENSG00000126106 TMEM53
ENST00000372235 1.70510531714552e-06 9.03547815753156e-08 0.850194785018882 ENSG00000126106 TMEM53
ENST00000420706 1.41771006141837e-06 7.38469456541792e-08 0.878034133361826 ENSG00000126106 TMEM53
ENST00000424484 0.000422723882841512 4.18431866655561e-05 0.604915719468178 ENSG00000198520 C1orf228
ENST00000455805 6.15065645396652e-07 2.97176260080345e-08 0.825586960263633 ENSG00000198520 C1orf228
ENST00000458657 0.00396802226657201 0.000569105424844697 0.492207526418844 ENSG00000198520 C1orf228
ENST00000418644 1.25649497948406e-07 5.2726290758471e-09 0.873424263092671 ENSG00000198520 C1orf228
ENST00000441519 6.15065645396652e-07 2.97176260080345e-08 0.825586960263633 ENSG00000198520 C1orf228
ENST00000357508 0.00396802226657201 0.000569105424844697 0.492207526418844 ENSG00000198520 C1orf228
ENST00000535358 0.00396802226657201 0.000569105424844697 0.492207526418844 ENSG00000198520 C1orf228
ENST00000445071 2.25334005451398e-07 9.94910065328655e-09 0.859996104375549 ENSG00000198520 C1orf228
ENST00000453711 1.80166746702076e-07 7.80319523559918e-09 0.874526616287323 ENSG00000198520 C1orf228
ENST00000421398 0.00029522045922264 2.78733140208689e-05 0.616887052844613 ENSG00000198520 C1orf228
ENST00000444751 0.000261324607044424 2.42292007207751e-05 0.622721633469673 ENSG00000198520 C1orf228
ENST00000434068 0.0906812638175194 0.0275596010810307 0.389891016739319 ENSG00000198520 C1orf228
ENST00000434520 0.3005089670121 0.14315414970411 0.278980148114082 ENSG00000198520 C1orf228
ENST00000362507 0.439370617113128 0.248908610407587 -0.290987824721451 ENSG00000199377 RNU5F-1
ENST00000427321 0.206439394038326 0.0838960207875166 -0.414060367551041 ENSG00000198520 C1orf228
ENST00000446792 0.232578975402582 0.0994632087261371 -0.394801245989486 ENSG00000198520 C1orf228
ENST00000444525 0.242793093114285 0.105798311488359 -0.388331602149468 ENSG00000198520 C1orf228
ENST00000440383 0.21799888870852 0.0906426865624608 -0.406249122916373 ENSG00000198520 C1orf228
ENST00000427336 0.235186221751582 0.10109519700228 -0.392690919924603 ENSG00000198520 C1orf228
ENST00000418779 0.036411795030583 0.00850573003591674 -0.631936474435411 ENSG00000198520 C1orf228
ENST00000568406 0.0364945635036943 0.00853032754970954 -0.64377270438863 ENSG00000198520 C1orf228
ENST00000452259 9.14920276271233e-05 7.4308350498367e-06 0.294320601363298 ENSG00000142945 KIF2C
ENST00000372224 0.00221361977897079 0.000284610871544872 0.213421794429951 ENSG00000142945 KIF2C
ENST00000493027 9.05146995672758e-05 7.34465554315597e-06 0.294940816510707 ENSG00000142945 KIF2C
ENST00000372218 0.00219943038209262 0.000282455913973281 0.213785952123375 ENSG00000142945 KIF2C
ENST00000455186 4.46955251038792e-05 3.35197123884241e-06 0.315855138320673 ENSG00000142945 KIF2C
ENST00000372222 0.00135521634333193 0.000159445005334857 0.236927371065864 ENSG00000142945 KIF2C
ENST00000480574 0.0258541627237241 0.0055123785066402 0.28669934725636 ENSG00000142945 KIF2C
ENST00000372217 0.00278501843565868 0.000374130695977025 0.223241328035382 ENSG00000142945 KIF2C
ENST00000440985 0.962577754216766 0.927253947579654 -0.00913790237636661 ENSG00000225721 RP11-269F19.2
ENST00000428791 0.907594856823214 0.824178683375154 0.0175117170879078 ENSG00000225721 RP11-269F19.2
ENST00000423289 0.674286407770228 0.487699570198278 0.0706522916514591 ENSG00000142945 KIF2C
ENST00000472235 0.294436924719338 0.139083115761262 0.161334536958553 ENSG00000142945 KIF2C
ENST00000497035 0.0604166478618765 0.016263394096494 -0.201602506706258 ENSG00000142937 RPS8
ENST00000396651 0.0690108606489876 0.0193287045390195 -0.19477480005574 ENSG00000142937 RPS8
ENST00000372209 0.0692090435447607 0.0194050172219353 -0.194661355424805 ENSG00000142937 RPS8
ENST00000470475 0.0289632572754375 0.00636159473573726 -0.23889193838453 ENSG00000142937 RPS8
ENST00000485390 0.0692312857705385 0.0194122941515455 -0.194649157276396 ENSG00000142937 RPS8
ENST00000581525 0.996899301802333 0.993033405410979 0.0022137831309102 ENSG00000264294 SNORD55
ENST00000364043 0.725306331397538 0.551497945146556 -0.14599421555818 ENSG00000200913 SNORD46
ENST00000464658 0.04735954045169 0.011881083261195 -0.215821952548714 ENSG00000142937 RPS8
ENST00000484599 0.0470027093143175 0.0117638841980896 -0.216729139199939 ENSG00000142937 RPS8
ENST00000365161 0.885366167961491 0.785766752964641 0.06416221837164 ENSG00000202031 SNORD38A
ENST00000474582 0.273696355354801 0.125270781324491 -0.147341595816381 ENSG00000142937 RPS8
ENST00000384690 0.914297200903891 0.836360884147857 -0.0458341574959736 ENSG00000207421 SNORD38B
ENST00000372207 0.6420113500981 0.450264639110408 -0.183952404470773 ENSG00000142959 BEST4
ENST00000372201 5.05934979869541e-05 3.84329899439197e-06 0.619805166347899 ENSG00000173846 PLK3
ENST00000465443 5.25623409335574e-05 4.01423789515192e-06 0.617122624705815 ENSG00000173846 PLK3
ENST00000476731 0.00221296738184793 0.00028446046624576 0.623357533511964 ENSG00000173846 PLK3
ENST00000492398 8.03180974994323e-05 6.4273310900561e-06 0.564627590967901 ENSG00000173846 PLK3
ENST00000461358 0.000643341166173776 6.75762590908615e-05 0.566384656142997 ENSG00000173846 PLK3
ENST00000461769 0.00134532477538276 0.000158079022877548 0.594129417164325 ENSG00000173846 PLK3
ENST00000493100 0.0526384059890991 0.0135756696427046 0.444506392665126 ENSG00000173846 PLK3
ENST00000339355 0.249703636180735 0.109952471028066 0.403769998948817 ENSG00000188396 TCTEX1D4
ENST00000372200 0.166577491967538 0.062328070218468 0.453622762680302 ENSG00000188396 TCTEX1D4
ENST00000450269 3.97921068226478e-12 8.79510797043514e-14 1.36331077254731 ENSG00000222009 BTBD19
ENST00000453418 3.97921068226478e-12 8.79510797043514e-14 1.36331077254731 ENSG00000222009 BTBD19
ENST00000409335 8.63733653227773e-12 1.98372930029391e-13 1.37765368799607 ENSG00000222009 BTBD19
ENST00000439563 3.39963514174856e-10 9.48651015798197e-12 1.39802085666757 ENSG00000222009 BTBD19
ENST00000485668 1.82022714726347e-12 3.90553844134435e-14 1.29395160719015 ENSG00000222009 BTBD19
ENST00000482715 5.2121050335318e-10 1.49554091867823e-11 1.36588880833634 ENSG00000222009 BTBD19
ENST00000475105 8.37430936031558e-08 3.3960193676782e-09 1.26473286728337 ENSG00000222009 BTBD19
ENST00000495433 5.56463735878093e-05 4.27946085572822e-06 1.0309410734681 ENSG00000222009 BTBD19
ENST00000489976 0.037783814148787 0.00891005268531455 0.662326932314603 ENSG00000222009 BTBD19
ENST00000464114 0.0882023501074021 0.0265652398742249 0.559336042858183 ENSG00000222009 BTBD19
ENST00000438067 0.087594911661725 0.0263302822144281 0.560896749902739 ENSG00000117425 PTCH2
ENST00000447098 0.423617456415495 0.235732142102384 -0.267214147233767 ENSG00000117425 PTCH2
ENST00000365574 0.219133054126093 0.0913300049050492 0.414334294620252 ENSG00000202444 RNU5E-6P
ENST00000372192 0.0370141988802639 0.00868544751383561 -0.644243267053902 ENSG00000117425 PTCH2
ENST00000439363 0.475327549810579 0.280729070346789 -0.157872050825752 ENSG00000070785 EIF2B3
ENST00000360403 0.414630324448723 0.228328528972845 -0.162490323276924 ENSG00000070785 EIF2B3
ENST00000486491 0.191256062718033 0.0752829720272636 -0.258427873965441 ENSG00000070785 EIF2B3
ENST00000372183 0.546917587959902 0.349085430471949 -0.129826682687273 ENSG00000070785 EIF2B3
ENST00000480675 0.383872932809931 0.203549790301723 -0.166242517747414 ENSG00000070785 EIF2B3
ENST00000477953 0.361015203171468 0.186220150794575 -0.173407883137733 ENSG00000070785 EIF2B3
ENST00000372182 0.285507828227075 0.132940595016308 -0.176563861654715 ENSG00000070785 EIF2B3
ENST00000428976 0.678631204793784 0.493164210239963 0.157665156809104 ENSG00000229815 CCNB1IP1P1
ENST00000487532 0.225700887885832 0.0951737271148648 -0.186571256971182 ENSG00000070785 EIF2B3
ENST00000497010 0.187597475002375 0.0733327355377391 -0.204953774490046 ENSG00000070785 EIF2B3
ENST00000372168 0.0880688546098727 0.0265164287224305 -0.221070088006881 ENSG00000126107 HECTD3
ENST00000372172 0.0338259076725669 0.00774385281578925 -0.241783868705401 ENSG00000126107 HECTD3
ENST00000486132 0.0932859800668838 0.0285597655961149 -0.253142853243764 ENSG00000126107 HECTD3
ENST00000486296 0.0197900738031929 0.0039698833614269 -0.360791027012294 ENSG00000126107 HECTD3
ENST00000466423 0.0545922655312724 0.0142272791563864 -0.287358225806852 ENSG00000126107 HECTD3
ENST00000487488 0.267464297233726 0.121256538477295 -0.213838432144265 ENSG00000126107 HECTD3
ENST00000484564 0.723454290515255 0.549426401570995 -0.112841573851171 ENSG00000126107 HECTD3
ENST00000246337 0.0815730652394273 0.0239942394976005 -0.240781805395364 ENSG00000126088 UROD
ENST00000491773 0.0421507499171777 0.0102301731922565 -0.293754632551275 ENSG00000126088 UROD
ENST00000463092 0.0671842431054002 0.018671916022925 -0.274072542525928 ENSG00000126088 UROD
ENST00000461035 0.106653440160609 0.0340499339287053 -0.281425464424479 ENSG00000126088 UROD
ENST00000491300 0.050766059830496 0.0129617364741924 -0.275812751860773 ENSG00000126088 UROD
ENST00000434478 0.0414882206099043 0.0100333640285742 -0.284024818432075 ENSG00000126088 UROD
ENST00000494399 0.0819644147587807 0.0241394660010604 -0.240735101676462 ENSG00000126088 UROD
ENST00000460334 0.053096326541734 0.0137213028946428 -0.279473982480754 ENSG00000126088 UROD
ENST00000462688 0.0511920888524667 0.013096089045911 -0.276245825423025 ENSG00000126088 UROD
ENST00000460906 0.047633387290189 0.0119698301592657 -0.281423989802303 ENSG00000126088 UROD
ENST00000490385 0.0469482177139378 0.0117461398600244 -0.281973605439463 ENSG00000126088 UROD
ENST00000469548 0.0654371856215189 0.0180533671336151 -0.264091779572598 ENSG00000126088 UROD
ENST00000486699 0.0671983726331957 0.0186771286484656 -0.262933918985365 ENSG00000126088 UROD
ENST00000478467 0.0706731530687262 0.0199329086773452 -0.259931265665044 ENSG00000126088 UROD
ENST00000428106 0.0682432259317123 0.0190531849554949 -0.260267782736882 ENSG00000126088 UROD
ENST00000496439 0.0467984654762434 0.0116967147875292 -0.283354062579511 ENSG00000126088 UROD
ENST00000473012 0.0376963912937629 0.00888405419004149 -0.300651276120995 ENSG00000126088 UROD
ENST00000472254 0.229578872102335 0.0976229110139126 -0.200782407328677 ENSG00000126088 UROD
ENST00000466193 0.623880316338852 0.429829958590781 -0.107609038191347 ENSG00000126088 UROD
ENST00000465678 0.718686258715503 0.543553034563796 -0.0842716223999975 ENSG00000126088 UROD
ENST00000359600 0.771411932415445 0.613382354351287 0.119477594943829 ENSG00000162415 ZSWIM5
ENST00000464588 1.32017716833441e-05 8.59783789493082e-07 1.04303094192174 ENSG00000162415 ZSWIM5
ENST00000334815 0.364160803152959 0.188524187592094 -0.257086787834256 ENSG00000186603 HPDL
ENST00000528332 0.508523118155992 0.311482329119102 -0.0882731465158946 ENSG00000132781 MUTYH
ENST00000529984 0.508523118155992 0.311482329119102 -0.0882731465158946 ENSG00000132781 MUTYH
ENST00000372110 0.505227480044905 0.308321274321298 -0.089075397724303 ENSG00000132781 MUTYH
ENST00000372115 0.519173083860124 0.321618792354681 -0.0869079044207779 ENSG00000132781 MUTYH
ENST00000481571 0.505227480044905 0.308321274321298 -0.089075397724303 ENSG00000132781 MUTYH
ENST00000372098 0.505227480044905 0.308321274321298 -0.089075397724303 ENSG00000132781 MUTYH
ENST00000355498 0.485834478134055 0.29060394818292 -0.0942108606399298 ENSG00000132781 MUTYH
ENST00000475516 0.485834478134055 0.29060394818292 -0.0942108606399298 ENSG00000132781 MUTYH
ENST00000485271 0.932157475807408 0.868239387041603 0.0314142501263846 ENSG00000132781 MUTYH
ENST00000372104 0.478266192433134 0.283298522896977 -0.0962384807253674 ENSG00000132781 MUTYH
ENST00000448481 0.478266192433134 0.283298522896977 -0.0962384807253674 ENSG00000132781 MUTYH
ENST00000456914 0.481920073404461 0.286828298398977 -0.0954330871205022 ENSG00000132781 MUTYH
ENST00000354383 0.485834478134055 0.29060394818292 -0.0942108606399298 ENSG00000132781 MUTYH
ENST00000488731 0.496867748461521 0.300802271676098 -0.092781200639514 ENSG00000132781 MUTYH
ENST00000372100 0.489503582252124 0.293957457432593 -0.0935564629016154 ENSG00000132781 MUTYH
ENST00000450313 0.522763280522694 0.325052912127566 -0.0862902203100018 ENSG00000132781 MUTYH
ENST00000531105 0.485816387248982 0.290574871642311 -0.0942726091615758 ENSG00000132781 MUTYH
ENST00000467459 0.437657638251188 0.247360554066786 -0.174590246233878 ENSG00000132781 MUTYH
ENST00000482094 0.523219404883798 0.325511301922971 -0.156568985632521 ENSG00000132781 MUTYH
ENST00000529892 0.503856216455314 0.307138441839337 -0.155503711304549 ENSG00000132781 MUTYH
ENST00000533178 0.579504162930958 0.382761706519244 -0.101050722545246 ENSG00000132781 MUTYH
ENST00000528013 0.47000995231015 0.275840007108409 -0.0972592645873486 ENSG00000132781 MUTYH
ENST00000412971 0.584881348019256 0.38822273647732 -0.083579449949021 ENSG00000132781 MUTYH
ENST00000462388 0.47772968283954 0.282790437986009 -0.192007010343592 ENSG00000132781 MUTYH
ENST00000466231 0.992630518653191 0.984941186994194 0.00373278081848062 ENSG00000132781 MUTYH
ENST00000470256 0.591333304627958 0.395061556398853 -0.084665909757017 ENSG00000132781 MUTYH
ENST00000461495 0.572287771723066 0.375128245313697 -0.0845304640085384 ENSG00000132781 MUTYH
ENST00000435155 0.627527821814676 0.434097337963443 -0.0791895269016799 ENSG00000132781 MUTYH
ENST00000467940 0.700176816225781 0.520329654210128 -0.0617203536788404 ENSG00000132781 MUTYH
ENST00000478796 0.762881647846852 0.60147141470692 -0.0932128108761939 ENSG00000132781 MUTYH
ENST00000525160 0.696059399397186 0.515240157098067 -0.0633525017542135 ENSG00000132781 MUTYH
ENST00000479746 0.675483977755457 0.489263498027644 -0.0703952456223286 ENSG00000132781 MUTYH
ENST00000492494 0.685252195247265 0.50153430034755 -0.0684115262807438 ENSG00000132781 MUTYH
ENST00000483642 0.632436190561676 0.439469980322662 -0.076169324173107 ENSG00000132781 MUTYH
ENST00000481139 0.662502164518981 0.473770627492681 -0.07092155214811 ENSG00000132781 MUTYH
ENST00000485484 0.711174811639219 0.533766867187757 -0.0617233437220781 ENSG00000132781 MUTYH
ENST00000476789 0.755354286955128 0.591084318612909 -0.0524820855851073 ENSG00000132781 MUTYH
ENST00000462387 0.881675287962413 0.779467719126915 -0.0277437550948422 ENSG00000132781 MUTYH
ENST00000474703 0.93761860228058 0.87841187591987 -0.0159759552255636 ENSG00000132781 MUTYH
ENST00000483127 0.908041449299534 0.825015958090183 -0.0247807884091337 ENSG00000132781 MUTYH
ENST00000534453 0.988205502794487 0.976181658775396 -0.00339496498332536 ENSG00000132781 MUTYH
ENST00000372090 0.568772600307547 0.371506400506328 0.0977875776260523 ENSG00000132773 TOE1
ENST00000477731 0.402117487839438 0.218325399639132 0.146292763113553 ENSG00000132773 TOE1
ENST00000539779 0.566145391655553 0.368757599517478 0.10012195718838 ENSG00000132773 TOE1
ENST00000471337 0.657559741077311 0.468101332126364 0.0848301939700758 ENSG00000132773 TOE1
ENST00000495703 0.552704630364701 0.354989389229211 0.103152328656947 ENSG00000132773 TOE1
ENST00000460057 0.829951001267009 0.696689541169237 0.0522406057751894 ENSG00000132773 TOE1
ENST00000372084 3.26314998390579e-05 2.36212418702554e-06 0.586660970897376 ENSG00000070759 TESK2
ENST00000372086 2.27874169651472e-05 1.57897493945376e-06 0.596071948746565 ENSG00000070759 TESK2
ENST00000341771 2.27874169651472e-05 1.57897493945376e-06 0.596071948746565 ENSG00000070759 TESK2
ENST00000486676 2.76192330749674e-05 1.95985900221584e-06 0.593738255906036 ENSG00000070759 TESK2
ENST00000538496 2.25113671956941e-05 1.5578168594701e-06 0.605017785666053 ENSG00000070759 TESK2
ENST00000493974 0.00424916849978197 0.000616557609275767 0.521561654533815 ENSG00000070759 TESK2
ENST00000451835 0.00150030956092225 0.000179789352429933 0.558232903955897 ENSG00000070759 TESK2
ENST00000415578 0.824755701118783 0.688882156472156 0.0768691012325772 ENSG00000236624 CCDC163P
ENST00000515561 0.816744832645433 0.676721962515886 0.0800344011750479 ENSG00000236624 CCDC163P
ENST00000502793 0.967024427959992 0.93589479711528 0.0171083852211257 ENSG00000236624 CCDC163P
ENST00000490551 0.892240789958472 0.797183594849077 0.0517528329488875 ENSG00000236624 CCDC163P
ENST00000432082 0.708018758078236 0.530135346122564 0.130481298111049 ENSG00000236624 CCDC163P
ENST00000514299 0.708018758078236 0.530135346122564 0.130481298111049 ENSG00000236624 CCDC163P
ENST00000486476 0.741337803290945 0.572262128852377 0.115684383590219 ENSG00000236624 CCDC163P
ENST00000488405 0.79260106324638 0.641866237562485 0.0957605042799059 ENSG00000236624 CCDC163P
ENST00000401061 0.675399471744124 0.489125850534351 0.0597553783949176 ENSG00000132763 MMACHC
ENST00000477188 0.655374446769277 0.465545822657518 -0.114223249823044 ENSG00000132763 MMACHC
ENST00000262746 0.458743148539736 0.265656865766426 0.115148193097879 ENSG00000117450 PRDX1
ENST00000319248 0.458289396829153 0.265255468520432 0.115296534527835 ENSG00000117450 PRDX1
ENST00000372079 0.45867215709383 0.26557246715221 0.11521138070063 ENSG00000117450 PRDX1
ENST00000447184 0.459133901610158 0.266030659219004 0.118151430361374 ENSG00000117450 PRDX1
ENST00000424390 0.459173525946987 0.266078821086752 0.118163326523164 ENSG00000117450 PRDX1
ENST00000483583 0.388865376428333 0.207474163494763 0.142885145552777 ENSG00000117450 PRDX1
ENST00000372070 0.845435224361302 0.720728872395774 -0.0270613224774694 ENSG00000117448 AKR1A1
ENST00000434299 0.7841362485712 0.630262599745153 -0.0398538471189512 ENSG00000117448 AKR1A1
ENST00000496999 0.742581017880667 0.573785461956552 -0.0487582493267475 ENSG00000117448 AKR1A1
ENST00000476957 0.620885005189378 0.426630699470347 -0.0574256073163363 ENSG00000117448 AKR1A1
ENST00000481885 0.885382919910291 0.785818443121047 -0.0220160837850407 ENSG00000117448 AKR1A1
ENST00000351829 0.913802912721226 0.835519723792019 -0.0152020181962432 ENSG00000117448 AKR1A1
ENST00000471651 0.854689412401877 0.735434607232419 -0.0277626344843087 ENSG00000117448 AKR1A1
ENST00000497973 0.885366167961491 0.785771539918356 -0.0209137026089707 ENSG00000117448 AKR1A1
ENST00000473038 0.84143469476634 0.714518511031358 -0.0306156492712437 ENSG00000117448 AKR1A1
ENST00000495913 0.795201225229714 0.645508976640316 -0.0387190454714184 ENSG00000117448 AKR1A1
ENST00000487654 0.923141451267201 0.851937365086231 -0.0176368237927028 ENSG00000117448 AKR1A1
ENST00000475919 0.902361178909592 0.81498068720336 0.0270851047735627 ENSG00000117448 AKR1A1
ENST00000475985 0.739111841658178 0.569388464245821 0.0759721519719905 ENSG00000117448 AKR1A1
ENST00000437901 0.707108315751573 0.529110307048054 -0.0457046196186273 ENSG00000132780 NASP
ENST00000437362 0.711046677361632 0.533617657375022 -0.0452219626612125 ENSG00000132780 NASP
ENST00000464190 0.365702985393763 0.189646765325496 -0.10182619037012 ENSG00000132780 NASP
ENST00000528084 0.217958249915448 0.0906143229576861 -0.136876979921783 ENSG00000132780 NASP
ENST00000527359 0.762984610908911 0.60164433842378 -0.0390371599302997 ENSG00000132780 NASP
ENST00000525515 0.496013696521751 0.299976809031184 -0.0733574315202093 ENSG00000132780 NASP
ENST00000453748 0.762791001052581 0.601319689949793 -0.0392721054928923 ENSG00000132780 NASP
ENST00000402363 0.719025251482877 0.543949842202183 -0.0441697001506548 ENSG00000132780 NASP
ENST00000537798 0.718857066210505 0.543741645883382 -0.0441718212543865 ENSG00000132780 NASP
ENST00000527470 0.529347852948559 0.332146771710179 -0.0760352795881459 ENSG00000132780 NASP
ENST00000529333 0.509766271972234 0.312637292687817 -0.0785750805031527 ENSG00000132780 NASP
ENST00000531532 0.139539160722574 0.0489683762330103 -0.164151283965326 ENSG00000132780 NASP
ENST00000530840 0.00269835400539387 0.000360119674631121 -0.389693535321311 ENSG00000132780 NASP
ENST00000528238 0.727936270933154 0.554963807067976 -0.0439591087777917 ENSG00000132780 NASP
ENST00000534101 0.547540036434115 0.349742376178179 -0.0731507435514832 ENSG00000132780 NASP
ENST00000350030 0.73185410739476 0.559936236381931 -0.0428813802640114 ENSG00000132780 NASP
ENST00000470768 0.556178133938241 0.35848612518743 -0.0715155485456746 ENSG00000132780 NASP
ENST00000372052 0.719651152998659 0.544731698084878 -0.0440800705183699 ENSG00000132780 NASP
ENST00000351223 0.719651152998659 0.544731698084878 -0.0440800705183699 ENSG00000132780 NASP
ENST00000530073 0.936447566124459 0.876501457909607 -0.0123484185715378 ENSG00000132780 NASP
ENST00000481782 0.94859235587368 0.899174102509311 -0.0103207869480542 ENSG00000132780 NASP
ENST00000531612 0.941257453641111 0.885292824108376 0.012252289415011 ENSG00000132780 NASP
ENST00000527932 0.931696335851997 0.867557794608474 0.0167640566671175 ENSG00000132780 NASP
ENST00000534450 0.950898316705274 0.903229259897064 -0.0109279646399116 ENSG00000132780 NASP
ENST00000472408 0.702176354060561 0.523034395265111 -0.0767889144393703 ENSG00000132780 NASP
ENST00000491755 0.838210613249201 0.709587560144882 -0.0783872947676357 ENSG00000159588 CCDC17
ENST00000482416 0.838210613249201 0.709587560144882 -0.0783872947676357 ENSG00000159588 CCDC17
ENST00000372044 0.82918832916394 0.695569122003871 -0.0831457716386498 ENSG00000159588 CCDC17
ENST00000421127 0.838210613249201 0.709587560144882 -0.0783872947676357 ENSG00000159588 CCDC17
ENST00000343901 0.829132292645339 0.695335548387587 -0.0825195228642387 ENSG00000159588 CCDC17
ENST00000528266 0.852191041460441 0.731492536476403 -0.0721788294645701 ENSG00000159588 CCDC17
ENST00000445048 0.909806981769509 0.82817186647837 -0.0463464601256537 ENSG00000159588 CCDC17
ENST00000479529 0.921626533668821 0.849317280464298 -0.040095320005163 ENSG00000159588 CCDC17
ENST00000464739 0.863026300806759 0.748737467515893 -0.0754371603332166 ENSG00000159588 CCDC17
ENST00000525599 0.946085015460039 0.894482151706179 0.033243713657676 ENSG00000159588 CCDC17
ENST00000479235 0.00742722116023827 0.00120050737851889 0.269651030809605 ENSG00000159592 GPBP1L1
ENST00000290795 0.127061513226714 0.0430936552896968 0.123981723432536 ENSG00000159592 GPBP1L1
ENST00000355105 0.126203019964493 0.0427129421925354 0.124268686821632 ENSG00000159592 GPBP1L1
ENST00000467032 0.0308141532845798 0.00687882707303536 0.25052588947719 ENSG00000159592 GPBP1L1
ENST00000487436 0.145760658853078 0.0519710729512525 0.18605430421472 ENSG00000159592 GPBP1L1
ENST00000468724 0.099035464374382 0.0308744796234668 0.21173304001467 ENSG00000159592 GPBP1L1
ENST00000498128 0.191115597935642 0.0751960831071657 0.154605070061309 ENSG00000159592 GPBP1L1
ENST00000432472 0.408507894418966 0.22341278048987 0.306290217574861 ENSG00000225447 RPS15AP10
ENST00000437848 0.489698707116918 0.294137198494717 0.22768726958767 ENSG00000234329 RP11-767N6.2
ENST00000496278 0.277614890317714 0.127754883691123 0.166139075896309 ENSG00000159592 GPBP1L1
ENST00000495616 0.535319365965545 0.337740290339074 0.111572052605248 ENSG00000159592 GPBP1L1
ENST00000488278 0.640087174634006 0.448177916888693 0.0601321737664251 ENSG00000159592 GPBP1L1
ENST00000480941 0.7385380201668 0.568658335995563 0.0456137711713907 ENSG00000159592 GPBP1L1
ENST00000480083 0.759372158908605 0.596473045690703 0.0420743951646624 ENSG00000159592 GPBP1L1
ENST00000493083 0.771638078927269 0.613692104828018 0.0419970128471514 ENSG00000159592 GPBP1L1
ENST00000460859 0.718907145598087 0.543806539998487 0.051757149905356 ENSG00000159592 GPBP1L1
ENST00000372025 0.0013794646788927 0.000162785146571671 0.31682334403808 ENSG00000159596 TMEM69
ENST00000496366 0.00128645317667952 0.00014996261281274 0.326826849286096 ENSG00000159596 TMEM69
ENST00000359942 0.701864422239816 0.522675657027554 0.0644448408185437 ENSG00000197429 IPP
ENST00000430643 0.885682528501853 0.786178247762702 -0.0464767695058245 ENSG00000230896 RP11-767N6.7
ENST00000461718 0.81312166795193 0.671361148692727 -0.0834204860624886 ENSG00000197429 IPP
ENST00000495072 0.892457195472108 0.797504380475237 0.0326495381815898 ENSG00000197429 IPP
ENST00000396478 0.924337633450145 0.854070871930066 0.0189686147821113 ENSG00000197429 IPP
ENST00000470809 0.158961644961873 0.0584435907830228 -0.288327521639146 ENSG00000086015 MAST2
ENST00000372009 0.0201111249256453 0.00404834234774585 -0.31641285934386 ENSG00000086015 MAST2
ENST00000361297 0.0200252120478789 0.00402848976106916 -0.316915034939117 ENSG00000086015 MAST2
ENST00000372008 0.0280735231509221 0.00611616749176755 -0.299168355864071 ENSG00000086015 MAST2
ENST00000482881 0.17360185820797 0.0659645572406264 -0.248040501417507 ENSG00000086015 MAST2
ENST00000488619 0.0232642550733297 0.00483866992698385 -0.556708007163275 ENSG00000086015 MAST2
ENST00000467367 0.187383530444778 0.0732067457899057 -0.268182232054783 ENSG00000086015 MAST2
ENST00000498668 0.128707204611434 0.043866134548279 -0.427898665939861 ENSG00000086015 MAST2
ENST00000477968 0.189113535108014 0.0741163297142043 -0.306724968948219 ENSG00000086015 MAST2
ENST00000492813 0.144675407204796 0.051436254715035 -0.395592680307467 ENSG00000086015 MAST2
ENST00000262741 2.52399887176696e-09 7.95928128146803e-11 -0.627384429052995 ENSG00000117461 PIK3R3
ENST00000372006 2.53316522150127e-09 7.99009058600252e-11 -0.626456763639187 ENSG00000117461 PIK3R3
ENST00000340332 2.51727184073718e-09 7.93428435082535e-11 -0.626059084891189 ENSG00000117461 PIK3R3
ENST00000354242 2.51727184073718e-09 7.93428435082535e-11 -0.626059084891189 ENSG00000117461 PIK3R3
ENST00000420542 2.51727184073718e-09 7.93428435082535e-11 -0.626059084891189 ENSG00000117461 PIK3R3
ENST00000488808 9.55321563278487e-09 3.27604053271788e-10 -0.547491921324025 ENSG00000117461 PIK3R3
ENST00000540385 6.23062073137794e-07 3.014144313351e-08 -0.639001083726808 ENSG00000117461 PIK3R3
ENST00000423209 7.73135247386238e-07 3.81219167006193e-08 -0.639706626358129 ENSG00000117461 PIK3R3
ENST00000450004 0.0483196772207561 0.0121840494969285 -0.605251040769666 ENSG00000226957 RP4-533D7.4
ENST00000493202 2.13546925115288e-06 1.1569579239267e-07 -0.655489628542386 ENSG00000117461 PIK3R3
ENST00000425892 3.27144022937939e-06 1.8473934423728e-07 -0.652655117650326 ENSG00000117461 PIK3R3
ENST00000426289 0.674214234167625 0.487595196753679 -0.171627398313132 ENSG00000233114 RP4-533D7.3
ENST00000498443 0.0724932347158709 0.0205819092077782 -0.577156135971343 ENSG00000117472 TSPAN1
ENST00000372003 0.0883021656097613 0.0266030613957043 -0.545097185106072 ENSG00000117472 TSPAN1
ENST00000482928 0.116287560690693 0.0381790282468135 -0.522942180296099 ENSG00000117472 TSPAN1
ENST00000469330 0.116287560690693 0.0381790282468135 -0.522942180296099 ENSG00000117472 TSPAN1
ENST00000475163 0.0612457767385982 0.0165517930236507 -0.595215000507031 ENSG00000117472 TSPAN1
ENST00000464786 0.337154645935992 0.16872493643581 -0.344683066025734 ENSG00000117472 TSPAN1
ENST00000470318 0.414558598324825 0.228266947154201 -0.299950156115818 ENSG00000117472 TSPAN1
ENST00000396420 0.611412974648023 0.416334334667942 -0.0863308618642419 ENSG00000085998 POMGNT1
ENST00000371984 0.535927416264126 0.338301135582094 -0.0995993810961785 ENSG00000085998 POMGNT1
ENST00000371992 0.611412974648023 0.416334334667942 -0.0863308618642419 ENSG00000085998 POMGNT1
ENST00000475642 0.978508071881657 0.957115778263665 -0.00935238867988423 ENSG00000085998 POMGNT1
ENST00000535522 0.669735343525153 0.482154483750347 -0.0747832674924828 ENSG00000085998 POMGNT1
ENST00000371986 0.535927416264126 0.338301135582094 -0.0995993810961785 ENSG00000085998 POMGNT1
ENST00000480972 0.834042852842134 0.702995183544815 -0.0642138252691875 ENSG00000085998 POMGNT1
ENST00000485714 0.282553936592849 0.130976971532206 -0.192340328750505 ENSG00000085998 POMGNT1
ENST00000463030 0.56702083124913 0.36962132711457 -0.172007215209752 ENSG00000085998 POMGNT1
ENST00000477114 0.889737441654197 0.79250740547959 -0.0439818228865174 ENSG00000085998 POMGNT1
ENST00000497439 0.762850461064188 0.601406694794826 -0.0730340572557992 ENSG00000085998 POMGNT1
ENST00000489985 0.530845402188042 0.333533252862423 -0.163689371570807 ENSG00000085998 POMGNT1
ENST00000371980 0.79861228307383 0.650084478764317 0.112820650564436 ENSG00000171357 LURAP1
ENST00000463715 7.47401299068732e-05 5.93434193690199e-06 -0.337487392548514 ENSG00000085999 RAD54L
ENST00000442598 0.00850806253458015 0.00141469614370541 -0.216432509817814 ENSG00000085999 RAD54L
ENST00000493985 9.59285961939635e-05 7.83225940772442e-06 -0.331511251762981 ENSG00000085999 RAD54L
ENST00000371975 0.00866861004804806 0.00144621244734835 -0.216248314786253 ENSG00000085999 RAD54L
ENST00000469835 3.16608929309303e-05 2.28254128148373e-06 -0.369409153669682 ENSG00000085999 RAD54L
ENST00000493032 0.000125849690028492 1.06421920187027e-05 -0.364355848924762 ENSG00000085999 RAD54L
ENST00000487700 0.000844355144029165 9.2189233001824e-05 -0.303168472437385 ENSG00000085999 RAD54L
ENST00000472889 0.00177091770870468 0.000218694582104713 -0.302705930924967 ENSG00000085999 RAD54L
ENST00000473251 0.119503836739465 0.0396800087982963 -0.164703846965669 ENSG00000085999 RAD54L
ENST00000496156 0.0774549816167908 0.022438841068112 -0.177299210523073 ENSG00000132128 LRRC41
ENST00000476687 0.107938690349305 0.0345983652767392 -0.185615415743636 ENSG00000085999 RAD54L
ENST00000488942 0.157110000071552 0.057530212785762 -0.185469281503493 ENSG00000085999 RAD54L
ENST00000459678 0.192079414726551 0.0757427562599268 -0.168440251987796 ENSG00000085999 RAD54L
ENST00000343304 0.0716876049181429 0.0202847567113805 -0.152771782044815 ENSG00000132128 LRRC41
ENST00000472710 0.0408095688887153 0.00982477006621855 -0.171796287571346 ENSG00000132128 LRRC41
ENST00000498402 0.229428513279465 0.0975291981947143 -0.129638758799626 ENSG00000132128 LRRC41
ENST00000469150 0.860076418292972 0.743945814433173 -0.0295750091526401 ENSG00000132128 LRRC41
ENST00000311672 0.465712481928691 0.272106905160385 0.1019442515227 ENSG00000173660 UQCRH
ENST00000489056 0.462473290567036 0.26899087919717 0.102488611265032 ENSG00000173660 UQCRH
ENST00000486951 0.580490249495884 0.383672116414013 0.0895043587166947 ENSG00000173660 UQCRH
ENST00000496387 0.462356735554579 0.268877103239076 0.102526106101265 ENSG00000173660 UQCRH
ENST00000460947 0.699483037155142 0.519551235983152 0.0627707979858603 ENSG00000173660 UQCRH
ENST00000474844 0.0377699618268256 0.00890650222259195 0.197794016517566 ENSG00000117481 NSUN4
ENST00000307089 0.00284452750118558 0.000383322105077811 0.244815311902782 ENSG00000117481 NSUN4
ENST00000486270 0.134512930644747 0.0465423685429416 0.168970788728791 ENSG00000117481 NSUN4
ENST00000536062 0.0531750053132103 0.0137464308307003 0.184788690095895 ENSG00000117481 NSUN4
ENST00000469918 0.295667412533942 0.139946560666162 0.152966194416633 ENSG00000117481 NSUN4
ENST00000472157 0.760516733507639 0.597983652058103 -0.0801402230175295 ENSG00000117481 NSUN4
ENST00000471871 0.0242634753288595 0.00509445272271873 0.21074606763561 ENSG00000117481 NSUN4
ENST00000537428 0.0351454418110372 0.00812650295477067 0.198815817239587 ENSG00000117481 NSUN4
ENST00000498008 0.0254104628404343 0.00539810728245359 0.209724366712121 ENSG00000117481 NSUN4
ENST00000495427 0.0277300719991177 0.00602196105911202 0.206606785351071 ENSG00000117481 NSUN4
ENST00000475281 0.983111092905979 0.966344982405202 -0.0055958608855955 ENSG00000117481 NSUN4
ENST00000243167 0.586231487765692 0.38962997485014 0.153135636746413 ENSG00000117480 FAAH
ENST00000468718 0.879297883298232 0.775138939381181 0.0670529407947919 ENSG00000117480 FAAH
ENST00000493735 0.639862815532708 0.447972736613888 0.15962093079947 ENSG00000117480 FAAH
ENST00000484697 0.636612070241764 0.444207790546936 0.152784346703858 ENSG00000117480 FAAH
ENST00000489366 0.37761992951061 0.198780569848387 0.317887062241653 ENSG00000117480 FAAH
ENST00000493636 0.49470628276705 0.298821764236845 0.246235442171849 ENSG00000117480 FAAH
ENST00000602433 0.941962780193794 0.886518641832608 -0.0162163263791118 ENSG00000269956 MKNK1-AS1
ENST00000342571 0.858527496738815 0.741143807524884 0.0285250104531811 ENSG00000079277 MKNK1
ENST00000371946 0.606923569129903 0.411517276418267 0.0660415894540098 ENSG00000079277 MKNK1
ENST00000341183 0.601823067395537 0.406021725074194 0.0667598700115215 ENSG00000079277 MKNK1
ENST00000371944 0.858527496738815 0.741143807524884 0.0285250104531811 ENSG00000079277 MKNK1
ENST00000371945 0.606923569129903 0.411517276418267 0.0660415894540098 ENSG00000079277 MKNK1
ENST00000524749 0.752082629422386 0.586474216423266 -0.0734373006326986 ENSG00000079277 MKNK1
ENST00000528077 0.450857212245545 0.258737778795305 0.0919568649490778 ENSG00000079277 MKNK1
ENST00000428112 0.419050344403686 0.231889997513413 0.0982679135272542 ENSG00000079277 MKNK1
ENST00000532897 0.7449028738416 0.576663860426988 0.064193979368794 ENSG00000079277 MKNK1
ENST00000530528 0.304972092254388 0.146071962359795 -0.249266068763849 ENSG00000079277 MKNK1
ENST00000531355 0.36845830428967 0.191720933675529 0.108177248161986 ENSG00000079277 MKNK1
ENST00000470237 0.799160497708654 0.650927129223919 0.061492573453087 ENSG00000079277 MKNK1
ENST00000524417 0.735948233433844 0.565352887599727 0.0928256457217781 ENSG00000079277 MKNK1
ENST00000460098 0.440516057817833 0.249916870212299 0.171667877709598 ENSG00000079277 MKNK1
ENST00000532783 0.610781792097269 0.415558159131841 0.0823239390464683 ENSG00000079277 MKNK1
ENST00000496619 0.354924622095669 0.181704783383404 0.117784465025704 ENSG00000079277 MKNK1
ENST00000528237 0.396359638945318 0.21361735435391 0.129972207499634 ENSG00000079277 MKNK1
ENST00000526513 0.263498930452508 0.11870828707116 0.138607111271129 ENSG00000079277 MKNK1
ENST00000484301 0.471471840011531 0.277247169294852 0.10490565088542 ENSG00000079277 MKNK1
ENST00000545730 0.40182660875449 0.218046523462992 0.106316279575815 ENSG00000079277 MKNK1
ENST00000486716 0.396196668726125 0.21348485848089 0.117722413286018 ENSG00000079277 MKNK1
ENST00000480531 0.641977245013907 0.450177977762833 0.0950405207327366 ENSG00000079277 MKNK1
ENST00000529170 0.415401745502082 0.228984354762753 0.112532497453786 ENSG00000079277 MKNK1
ENST00000531769 0.363627251108332 0.188149590124511 0.11459109530253 ENSG00000079277 MKNK1
ENST00000465783 0.475830650081539 0.281190699582985 0.116015834327981 ENSG00000079277 MKNK1
ENST00000474868 0.476892482969598 0.282112075698131 0.116058003129826 ENSG00000079277 MKNK1
ENST00000532110 0.551268959909023 0.353474745543257 0.100749160969361 ENSG00000079277 MKNK1
ENST00000477883 0.68977914756392 0.507226989670447 0.138875540773634 ENSG00000079277 MKNK1
ENST00000525888 0.591073017881544 0.394780147790626 0.0897620059306325 ENSG00000079277 MKNK1
ENST00000468852 0.6167517382753 0.422151479899441 -0.123324147212785 ENSG00000079277 MKNK1
ENST00000319928 0.668417969144667 0.480497783607712 0.0835308688567665 ENSG00000142961 MOB3C
ENST00000271139 0.517662179391569 0.320236226392143 0.1203076201405 ENSG00000142961 MOB3C
ENST00000371940 0.66180288886265 0.472953083322041 0.0860111045660926 ENSG00000142961 MOB3C
ENST00000477318 0.575255662727048 0.378236618365462 -0.139893184230289 ENSG00000142961 MOB3C
ENST00000576409 0.546856026455975 0.349017344214483 0.0753164756846309 ENSG00000123472 ATPAF1
ENST00000371937 0.546856026455975 0.349017344214483 0.0753164756846309 ENSG00000123472 ATPAF1
ENST00000574428 0.546856026455975 0.349017344214483 0.0753164756846309 ENSG00000123472 ATPAF1
ENST00000492233 0.292136600158232 0.13742698767741 0.141223919072835 ENSG00000123472 ATPAF1
ENST00000526821 0.564164063664408 0.366678446110348 0.0794626197889882 ENSG00000123472 ATPAF1
ENST00000542495 0.465375341213677 0.271773519395991 0.0944351486115932 ENSG00000123472 ATPAF1
ENST00000529214 0.465375341213677 0.271773519395991 0.0944351486115932 ENSG00000123472 ATPAF1
ENST00000329231 0.688231248794765 0.505164776662709 0.0562428143965936 ENSG00000123472 ATPAF1
ENST00000534216 0.581420151092735 0.384562013493965 0.0767298355962837 ENSG00000123472 ATPAF1
ENST00000532925 0.473272938914849 0.27878269941413 0.0890550182192567 ENSG00000123472 ATPAF1
ENST00000474020 0.925038487406946 0.855423963722061 0.0190370918496277 ENSG00000123472 ATPAF1
ENST00000487193 0.79234124730021 0.641339025590326 -0.0476033869885712 ENSG00000123472 ATPAF1
ENST00000544071 0.000146849558949462 1.26486558429576e-05 0.305767533799973 ENSG00000159658 EFCAB14
ENST00000525633 0.611260115372099 0.416081899953499 -0.0886258058927799 ENSG00000123472 ATPAF1
ENST00000460928 0.666672340723744 0.478481362225728 -0.100678498540495 ENSG00000123472 ATPAF1
ENST00000564071 0.172733853010638 0.06550621862732 0.460485864787753 ENSG00000186118 TEX38
ENST00000442839 5.01763249496045e-05 3.80863575345898e-06 0.387194801599881 ENSG00000228237 EFCAB14-AS1
ENST00000418985 5.18908238597936e-05 3.95827374044164e-06 0.386572783598097 ENSG00000228237 EFCAB14-AS1
ENST00000371933 5.45095738736495e-05 4.17974599794715e-06 0.347926479412436 ENSG00000159658 EFCAB14
ENST00000479745 0.000588969579756545 6.10831137646668e-05 0.383385808011567 ENSG00000159658 EFCAB14
ENST00000487741 0.00070004454662178 7.41707037995645e-05 0.383620635774489 ENSG00000159658 EFCAB14
ENST00000481623 0.00157141736367318 0.000189865377201236 0.361798791406606 ENSG00000159658 EFCAB14
ENST00000459797 0.0213565816167892 0.00435554787153868 0.410027220301112 ENSG00000159658 EFCAB14
ENST00000484461 0.00140738261192439 0.000166671941430656 0.370989943767436 ENSG00000159658 EFCAB14
ENST00000334194 0.587815601055405 0.39134106037903 0.215842335988751 ENSG00000186160 CYP4Z1
ENST00000444042 0.713506160719326 0.536648477454923 -0.153633776857881 ENSG00000225506 CYP4A22-AS1
ENST00000337817 0.423963109437451 0.236013703529662 0.0789623420830314 ENSG00000123473 STIL
ENST00000360380 0.423963109437451 0.236013703529662 0.0789623420830314 ENSG00000123473 STIL
ENST00000371877 0.423963109437451 0.236013703529662 0.0789623420830314 ENSG00000123473 STIL
ENST00000243182 0.515658823466533 0.318248158678314 0.0681651707787532 ENSG00000123473 STIL
ENST00000396221 0.515658823466533 0.318248158678314 0.0681651707787532 ENSG00000123473 STIL
ENST00000447475 0.425949718329537 0.237608938207184 0.0873012213225501 ENSG00000123473 STIL
ENST00000418131 0.279727719212895 0.129153938100295 0.140955532516124 ENSG00000123473 STIL
ENST00000436811 0.271895145823491 0.12408468845215 0.158044209207808 ENSG00000123473 STIL
ENST00000433827 0.881735898037039 0.779567688900364 0.0418893330003152 ENSG00000123473 STIL
ENST00000413565 0.517597937357548 0.320133435406705 0.133131102721632 ENSG00000123473 STIL
ENST00000371873 0.00706795766792619 0.00113024855711391 0.252724264859129 ENSG00000162368 CMPK1
ENST00000371871 0.0144770798485807 0.00269868322471795 0.20203318565922 ENSG00000162368 CMPK1
ENST00000471289 0.342511087926352 0.172540517568405 -0.159467104153717 ENSG00000162368 CMPK1
ENST00000450808 0.0145972181163082 0.00272678285522397 0.200944276848524 ENSG00000162368 CMPK1
ENST00000371870 0.582401778688863 0.385564849237084 0.0596721778982344 ENSG00000162368 CMPK1
ENST00000420876 0.663279521125271 0.474629254420506 0.141897966660322 ENSG00000225762 RP11-511I2.2
ENST00000445551 0.502471997252927 0.305740545957012 -0.202240264757815 ENSG00000237424 FOXD2-AS1
ENST00000334793 0.129284682244885 0.0441319361213648 0.464255978990808 ENSG00000186564 FOXD2
ENST00000371847 0.0589708041976741 0.0157512821336796 0.613289459900489 ENSG00000132122 SPATA6
ENST00000371843 0.0478437511949746 0.0120334795412797 0.63693449264275 ENSG00000132122 SPATA6
ENST00000396199 0.0478437511949746 0.0120334795412797 0.63693449264275 ENSG00000132122 SPATA6
ENST00000371839 0.00157784593896228 0.000190760685851498 0.856123211618008 ENSG00000186094 AGBL4
ENST00000416121 0.000453165658205991 4.53741221265316e-05 0.953909884324266 ENSG00000186094 AGBL4
ENST00000371838 0.00168431559839514 0.000206075844476389 0.865631958660999 ENSG00000186094 AGBL4
ENST00000371833 0.000301711282420042 2.85723380237256e-05 0.983994415051065 ENSG00000162373 BEND5
ENST00000476079 0.000421852875884177 4.17506295798072e-05 1.01109374869785 ENSG00000162373 BEND5
ENST00000463562 0.000301711282420042 2.85723380237256e-05 0.983994415051065 ENSG00000162373 BEND5
ENST00000476096 6.77867808340629e-05 5.32213420441343e-06 1.10785772588262 ENSG00000162373 BEND5
ENST00000480399 0.306368877599855 0.146980918027707 0.361891155304927 ENSG00000162373 BEND5
ENST00000489956 0.500988263851873 0.304420409323638 0.248492635898244 ENSG00000162373 BEND5
ENST00000371836 0.638402073828677 0.446278366323131 0.190329756252913 ENSG00000186094 AGBL4
ENST00000448907 0.395436302268976 0.212828483079135 0.30641494108037 ENSG00000162374 ELAVL4
ENST00000371827 0.144863825518187 0.051547647275362 0.482868248731539 ENSG00000162374 ELAVL4
ENST00000371824 0.1560652477093 0.057009247113416 0.470233632453492 ENSG00000162374 ELAVL4
[truncated: 12,222,332 more chars]
